# Supplementary material for: Whole-Transcriptome Sequencing Reveals a ceRNA Regulatory Network Associated with the Process of Periodic Albinism under Low Temperature in Baiye No. 1 (Camellia sinensis)
Source: Int J Mol Sci. 2023 Apr 12;24(8):7162. doi: 10.3390/ijms24087162 (PMC10138444; doi:10.3390/ijms24087162)
Supplement: Supplementary file 1 [file ijms-24-07162-s001.zip]

Archive with 18 entries (18 files):
- Table S1 Overview of the RNA-Seq Datas and miRNA-Seq Datas.pdf
- Table S10 List of DEcircRNAs.xlsx
- Table S11 List of GO terms for DEcircRNA.xlsx
- Table S12 List of KEGG pathways for DEcircRNA.xlsx
- Table S13 List of DEmiRNAs.xlsx
- Table S14 List of DEmiRNA target genes.xlsx
- Table S15 List of GO terms for DEmiRNA.xlsx
- Table S16 List of KEGG pathways for DEmiRNA.xlsx
- Table S17 Summary of ceRNA relationships.xlsx
- Table S18 The list of primers for qPCR.xlsx
- Table S2 Summary of all mRNAs, lncRNAs, circRNAs,and miRNAs identified in this study.xlsx
- Table S3 List of DEmRNAs.xlsx
- Table S4 List of GO terms for DEmRNAs.xlsx
- Table S5 List of KEGG pathways for DEmRNAs.xlsx
- Table S6 List of DElncRNAs.xlsx
- Table S7 List of cis-lncRNAs and cis-DElncRNAs.xlsx
- Table S8 List of GO terms for cislncRNA and cis DElncRNA.xlsx
- Table S9 List of KEGG pathways for DElncRNA.xlsx
