# Supplementary material for: Whole-Transcriptome Sequencing Reveals a ceRNA Regulatory Network Associated with the Process of Periodic Albinism under Low Temperature in Baiye No. 1 (Camellia sinensis)
Source: Int J Mol Sci. 2023 Apr 12;24(8):7162. doi: 10.3390/ijms24087162 (PMC10138444; doi:10.3390/ijms24087162)
Supplement: Supplementary file 1 [file ijms-24-07162-s001.zip › Table S10 List of DEcircRNAs.xlsx]

## Sheet: S10.1 Alb-vs-Gre
id	Alb_rpm	Gre_rpm	log2(FC)	Pvalue	FDR	significant	source_gene	chr	strand	genomic_start	genomic_end	spliced_length	annot_type
novel_circ_000492	0.001	335.743	18.357	0.0299726	0.949784	yes	TEA_011919	SDRB02000915.1	+	387161	400851	13691	antisense
novel_circ_000829	13.4909	603.133	5.48242	0.0284365	0.949784	yes	TEA_020533	SDRB02001612.1	-	1321231	1321532	302	one_exon
novel_circ_000976	0.001	282.955	18.1102	0.0303454	0.949784	yes	TEA_005798	SDRB02001765.1	-	1094786	1095071	286	one_exon
novel_circ_001150	16.3015	349.033	4.42029	0.0456919	0.949784	yes	TEA_023320	SDRB02002008.1	-	149693	184842	35150	exon_intron
novel_circ_001540	0.001	320.228	18.2887	0.0224532	0.949784	yes	TEA_029310	SDRB02002749.1	-	2953489	3006283	52795	antisense
novel_circ_003578	0.001	252.132	17.9438	0.0337026	0.949784	yes	NA	SDRB02007039.1	+	869086	869978	893	intergenic
novel_circ_003685	0.001	229.93	17.8108	0.0491828	0.949784	yes	TEA_018503	SDRB02007315.1	+	475572	475760	189	antisense
novel_circ_005213	0.001	310.7	18.2452	0.022627	0.949784	yes	NA	SDRB02009926.1	+	451959	491140	39182	intergenic
novel_circ_005260	0.001	353.67	18.432	0.0182691	0.949784	yes	TEA_025536	SDRB02010011.1	-	163853	166985	2451	annot_exons
novel_circ_005679	393.278	0.001	-18.5852	0.0468417	0.949784	yes	TEA_026437	SDRB02010555.1	-	1779639	1779857	219	one_exon
novel_circ_005894	0.001	499.782	18.9309	0.0323656	0.949784	yes	TEA_012888	SDRB02010666.1	+	2407240	2408262	522	annot_exons
novel_circ_006048	0.001	254.458	17.9571	0.0378054	0.949784	yes	TEA_022671	SDRB02010739.1	+	1164438	1199278	2913	annot_exons
novel_circ_006049	0.001	350.967	18.421	0.0255807	0.949784	yes	TEA_004668	SDRB02010740.1	-	1232053	1260662	26951	exon_intron
novel_circ_006800	0.001	392.155	18.5811	0.0176079	0.949784	yes	TEA_020793	SDRB02011402.1	+	78771	87294	1330	annot_exons
novel_circ_006801	29.8798	1029.29	5.10634	0.00501473	0.949784	yes	TEA_020793	SDRB02011402.1	+	83495	85612	2118	intronic
novel_circ_007601	8.15076	395.97	5.60231	0.029835	0.949784	yes	TEA_027083	SDRB02012330.1	-	908699	909097	399	intronic

## Sheet: S10.2 Alb-vs-Med
id	Alb_rpm	Med_rpm	log2(FC)	Pvalue	FDR	significant	source_gene	chr	strand	genomic_start	genomic_end	spliced_length	annot_type
novel_circ_001020	0.001	541.971	19.0479	0.0235397	0.986635	yes	TEA_002291	SDRB02001785.1	-	79630	79821	192	antisense
novel_circ_001115	8.23818	2242.57	8.08861	0.042629	0.986635	yes	TEA_027531	SDRB02001925.1	+	2231732	2257475	17338	exon_intron
novel_circ_001406	0.001	3755.69	21.8406	0.0353436	0.986635	yes	TEA_007053	SDRB02002450.1	-	920449	920729	281	antisense
novel_circ_001892	389.106	0.001	-18.5698	0.037862	0.986635	yes	NA	SDRB02003366.1	-	1841655	1842658	1004	intergenic
novel_circ_002037	0.001	1272.32	20.279	0.0350514	0.986635	yes	TEA_027019	SDRB02003643.1	+	655413	655570	158	exon_intron
novel_circ_003156	0.001	2944.08	21.4894	0.0397788	0.986635	yes	TEA_016803	SDRB02006038.1	+	5691	5909	219	one_exon
novel_circ_004843	0.001	2434.83	21.2154	0.0444838	0.986635	yes	NA	SDRB02008801.1	+	929329	959228	29900	intergenic
novel_circ_005574	454.799	0.001	-18.7949	0.0240704	0.986635	yes	TEA_019793	SDRB02010479.1	-	1945493	1945660	168	one_exon
novel_circ_005739	0.001	806.242	19.6209	0.0183782	0.986635	yes	TEA_006219	SDRB02010594.1	-	438689	473032	34344	antisense
novel_circ_005772	0.001	4678.7	22.1577	0.0322086	0.986635	yes	TEA_016684	SDRB02010597.1	-	954990	955252	263	intronic
novel_circ_006253	0.001	2084.73	20.9914	0.0485044	0.986635	yes	NA	SDRB02010877.1	-	596428	596722	295	intergenic
novel_circ_006355	0.001	1282.57	20.2906	0.0291585	0.986635	yes	TEA_009066	SDRB02010997.1	-	227568	228080	378	annot_exons
novel_circ_007185	0.001	610.995	19.2208	0.0412259	0.986635	yes	NA	SDRB02011839.1	-	114604	129014	14411	intergenic
novel_circ_008154	0.001	4185.37	21.9969	0.0337516	0.986635	yes	TEA_015372	SDRB02012955.1	+	1291683	1291951	269	intronic

## Sheet: S10.3 Bud-vs-Alb
id	Bud_rpm	Alb_rpm	log2(FC)	Pvalue	FDR	significant	source_gene	chr	strand	genomic_start	genomic_end	spliced_length	annot_type
novel_circ_000271	0.001	1215.99	20.2137	0.0158252	0.91242	yes	TEA_010288	SDRB02000569.1	+	331884	367897	36014	antisense
novel_circ_000347	0.001	809.298	19.6263	0.0266437	0.91242	yes	NA	SDRB02000728.1	+	31540	61983	30444	intergenic
novel_circ_000848	0.001	473.3	18.8524	0.0474426	0.91242	yes	TEA_020533	SDRB02001612.1	-	1321244	1321510	267	one_exon
novel_circ_000855	0.001	1315.98	20.3277	0.0149098	0.91242	yes	TEA_020553	SDRB02001612.1	+	1400340	1400542	203	one_exon
novel_circ_001033	0.001	634.235	19.2747	0.03586	0.91242	yes	NA	SDRB02001785.1	+	80032	80228	197	intergenic
novel_circ_001042	0.001	762.947	19.5412	0.0337512	0.91242	yes	NA	SDRB02001785.1	+	80035	80216	182	intergenic
novel_circ_001614	16496.7	94.4363	-7.44862	0.0286327	0.91242	yes	NA	SDRB02002881.1	-	683538	684107	570	intergenic
novel_circ_001635	0.001	792.159	19.5954	0.0315918	0.91242	yes	TEA_005344	SDRB02002903.1	-	512683	533673	20991	antisense
novel_circ_001804	0.001	847.066	19.6921	0.0252725	0.91242	yes	TEA_024879	SDRB02003203.1	+	672707	710566	37860	antisense
novel_circ_002037	1634.65	0.001	-20.6405	0.0484462	0.91242	yes	TEA_027019	SDRB02003643.1	+	655413	655570	158	exon_intron
novel_circ_004380	0.001	578.154	19.1411	0.0379041	0.91242	yes	TEA_012226	SDRB02008299.1	+	1056078	1056275	198	one_exon
novel_circ_004427	1825.88	0.001	-20.8002	0.046377	0.91242	yes	TEA_012226	SDRB02008299.1	+	1056199	1056356	158	one_exon
novel_circ_004923	9.23003	1032.47	6.80555	0.0453224	0.91242	yes	TEA_027107	SDRB02009105.1	-	433152	528571	93408	exon_intron
novel_circ_004941	0.001	925.582	19.82	0.0248295	0.91242	yes	TEA_015529	SDRB02009213.1	+	514061	589140	68162	exon_intron
novel_circ_005149	0.001	1015.29	19.9535	0.0228241	0.91242	yes	TEA_002046	SDRB02009746.1	-	367717	405165	6804	exon_intron
novel_circ_005213	1316.58	0.001	-20.3284	0.0369972	0.91242	yes	NA	SDRB02009926.1	+	451959	491140	39182	intergenic
novel_circ_005234	0.001	765.821	19.5466	0.0279819	0.91242	yes	TEA_010392	SDRB02009956.1	-	592806	651314	58509	antisense
novel_circ_005284	0.001	970.664	19.8886	0.0206049	0.91242	yes	TEA_025858	SDRB02010095.1	+	971732	973446	1715	exon_intron
novel_circ_005574	0.001	454.799	18.7949	0.0496365	0.91242	yes	TEA_019793	SDRB02010479.1	-	1945493	1945660	168	one_exon
novel_circ_005752	0.001	546.269	19.0593	0.0391619	0.91242	yes	TEA_016683	SDRB02010597.1	+	722910	769412	41944	exon_intron
novel_circ_006862	0.001	629.806	19.2645	0.0354422	0.91242	yes	TEA_007220	SDRB02011462.1	+	199545	199695	151	one_exon
novel_circ_007059	0.001	648.069	19.3058	0.0396213	0.91242	yes	TEA_010969	SDRB02011685.1	-	151912	152071	160	one_exon
novel_circ_007631	0.001	717.522	19.4527	0.0308225	0.91242	yes	TEA_008881	SDRB02012358.1	-	982317	991442	9126	exon_intron
novel_circ_007913	0.001	1031.47	19.9763	0.0191255	0.91242	yes	TEA_013060	SDRB02012578.1	-	1155978	1246722	72517	exon_intron
novel_circ_008590	0.001	497.858	18.9254	0.0479553	0.91242	yes	NA	SDRB02013583.1	-	991938	992264	327	intergenic

## Sheet: S10.4 Bud-vs-Gre
id	Bud_rpm	Gre_rpm	log2(FC)	Pvalue	FDR	significant	source_gene	chr	strand	genomic_start	genomic_end	spliced_length	annot_type
novel_circ_000058	28.1202	944.624	5.07006	0.0413062	0.891826	yes	NA	SDRB02000140.1	+	1151567	1162891	11325	intergenic
novel_circ_000271	0.001	1631.3	20.6376	0.00559298	0.891826	yes	TEA_010288	SDRB02000569.1	+	331884	367897	36014	antisense
novel_circ_000347	0.001	1151.68	20.1353	0.00806698	0.891826	yes	NA	SDRB02000728.1	+	31540	61983	30444	intergenic
novel_circ_000584	0.001	824.116	19.6525	0.0115231	0.891826	yes	NA	SDRB02001079.1	+	491599	507023	15425	intergenic
novel_circ_000741	0.001	1574.76	20.5867	0.00604506	0.891826	yes	TEA_001055	SDRB02001392.1	+	2970910	2971088	96	annot_exons
novel_circ_000829	0.001	603.133	19.2021	0.029766	0.891826	yes	TEA_020533	SDRB02001612.1	-	1321231	1321532	302	one_exon
novel_circ_000848	0.001	1026.22	19.9689	0.00953175	0.891826	yes	TEA_020533	SDRB02001612.1	-	1321244	1321510	267	one_exon
novel_circ_000855	0.001	2860.53	21.4479	0.00286518	0.891826	yes	TEA_020553	SDRB02001612.1	+	1400340	1400542	203	one_exon
novel_circ_000993	0.001	350.368	18.4185	0.0437816	0.891826	yes	TEA_002291	SDRB02001785.1	+	79331	79495	165	one_exon
novel_circ_001197	9.66016	562.405	5.86342	0.0460862	0.891826	yes	TEA_026079	SDRB02002105.1	-	394620	473970	79351	antisense
novel_circ_001338	0.001	404.969	18.6275	0.0310342	0.891826	yes	TEA_029283	SDRB02002346.1	-	87672	130008	42337	exon_intron
novel_circ_001407	0.001	955.57	19.866	0.0106689	0.891826	yes	TEA_000901	SDRB02002456.1	-	759097	759403	307	intronic
novel_circ_001540	0.001	320.228	18.2887	0.0448604	0.891826	yes	TEA_029310	SDRB02002749.1	-	2953489	3006283	52795	antisense
novel_circ_001553	0.001	311.077	18.2469	0.0482525	0.891826	yes	NA	SDRB02002785.1	+	1058737	1058917	181	intergenic
novel_circ_001614	16496.7	78.5987	-7.71345	0.00466497	0.891826	yes	NA	SDRB02002881.1	-	683538	684107	570	intergenic
novel_circ_001635	0.001	1190.79	20.1835	0.00724761	0.891826	yes	TEA_005344	SDRB02002903.1	-	512683	533673	20991	antisense
novel_circ_001636	0.001	1433.66	20.4513	0.00642616	0.891826	yes	TEA_005344	SDRB02002903.1	+	512697	533687	19331	exon_intron
novel_circ_001804	0.001	1388.15	20.4047	0.00657504	0.891826	yes	TEA_024879	SDRB02003203.1	+	672707	710566	37860	antisense
novel_circ_001951	0.001	430.848	18.7168	0.0309849	0.891826	yes	TEA_004964	SDRB02003507.1	-	838221	916245	73668	exon_intron
novel_circ_002037	1634.65	0.001	-20.6405	0.0329185	0.891826	yes	TEA_027019	SDRB02003643.1	+	655413	655570	158	exon_intron
novel_circ_002074	0.001	774.476	19.5629	0.0116728	0.891826	yes	TEA_013203	SDRB02003711.1	+	585606	597557	9057	exon_intron
novel_circ_002159	0.001	479.667	18.8717	0.025035	0.891826	yes	TEA_015968	SDRB02003851.1	-	100701	130541	29841	exon_intron
novel_circ_002160	0.001	445.696	18.7657	0.0252621	0.891826	yes	TEA_015968	SDRB02003851.1	+	100701	130541	29841	antisense
novel_circ_002234	0.001	679.457	19.374	0.0138893	0.891826	yes	TEA_025979	SDRB02003958.1	+	466339	528904	46433	exon_intron
novel_circ_002272	0.001	396.963	18.5986	0.0366001	0.891826	yes	TEA_001669	SDRB02004071.1	-	1113212	1171084	57873	exon_intron
novel_circ_002306	9.23003	1139.69	6.94809	0.0171256	0.891826	yes	TEA_009817	SDRB02004142.1	+	89033	93016	3984	antisense
novel_circ_002532	7.53228	619.537	6.36196	0.0322366	0.891826	yes	NA	SDRB02004525.1	+	71358	74967	3610	intergenic
novel_circ_002604	0.001	459.585	18.81	0.0291778	0.891826	yes	TEA_020728	SDRB02004687.1	+	1276969	1279757	2608	annot_exons
novel_circ_002732	0.001	370.398	18.4987	0.0319155	0.891826	yes	TEA_025110	SDRB02005001.1	-	188659	188859	201	antisense
novel_circ_003046	0.001	327.361	18.3205	0.0418897	0.891826	yes	NA	SDRB02005817.1	+	1208091	1225603	17513	intergenic
novel_circ_003162	0.001	321.733	18.2955	0.0404519	0.891826	yes	TEA_016803	SDRB02006038.1	-	5763	5936	174	antisense
novel_circ_003266	0.001	457.464	18.8033	0.0255351	0.891826	yes	TEA_015761	SDRB02006244.1	-	338598	338753	156	antisense
novel_circ_003275	0.001	660.932	19.3341	0.0148498	0.891826	yes	NA	SDRB02006270.1	+	12143	35695	23553	intergenic
novel_circ_003332	0.001	629.954	19.2649	0.0155662	0.891826	yes	TEA_026808	SDRB02006393.1	+	3141607	3143519	173	exon_intron
novel_circ_003514	0.001	467.282	18.8339	0.043502	0.891826	yes	TEA_027173	SDRB02006769.1	-	2644428	2644623	196	one_exon
novel_circ_003530	0.001	1974.35	20.9129	0.00625345	0.891826	yes	NA	SDRB02006769.1	-	3594660	3595431	772	intergenic
novel_circ_003635	0.001	432.56	18.7225	0.0370652	0.891826	yes	TEA_005897	SDRB02007136.1	+	1237043	1237725	683	one_exon
novel_circ_003650	0.001	493.386	18.9124	0.0243681	0.891826	yes	NA	SDRB02007200.1	+	55032	55690	659	intergenic
novel_circ_003834	7.53228	735.1	6.60871	0.0260345	0.891826	yes	TEA_026528	SDRB02007646.1	+	229604	271083	38902	exon_intron
novel_circ_004887	0.001	539.809	19.0421	0.0204112	0.891826	yes	TEA_003506	SDRB02008956.1	-	1148073	1181394	5448	exon_intron
novel_circ_004921	9.23003	667.534	6.17636	0.0309629	0.891826	yes	NA	SDRB02009105.1	-	433152	485425	52274	intergenic
novel_circ_004922	9.23003	609.702	6.04563	0.0393449	0.891826	yes	NA	SDRB02009105.1	-	433152	485917	52766	intergenic
novel_circ_004923	9.23003	2307.13	7.96555	0.0080331	0.891826	yes	TEA_027107	SDRB02009105.1	-	433152	528571	93408	exon_intron
novel_circ_004941	0.001	1083.69	20.0475	0.00808364	0.891826	yes	TEA_015529	SDRB02009213.1	+	514061	589140	68162	exon_intron
novel_circ_005002	0.001	363.505	18.4716	0.0368856	0.891826	yes	TEA_014851	SDRB02009296.1	+	16692	57363	27742	exon_intron
novel_circ_005149	0.001	939.32	19.8413	0.00962982	0.891826	yes	TEA_002046	SDRB02009746.1	-	367717	405165	6804	exon_intron
novel_circ_005260	0.001	353.67	18.432	0.0384642	0.891826	yes	TEA_025536	SDRB02010011.1	-	163853	166985	2451	annot_exons
novel_circ_005284	0.001	662.659	19.3379	0.0140304	0.891826	yes	TEA_025858	SDRB02010095.1	+	971732	973446	1715	exon_intron
novel_circ_005392	0.001	812.126	19.6313	0.0116923	0.891826	yes	NA	SDRB02010377.1	+	214658	215072	415	intergenic
novel_circ_005420	0.001	723.778	19.4652	0.0158033	0.891826	yes	TEA_014123	SDRB02010392.1	+	519191	519404	214	exon_intron
novel_circ_006018	0.001	372.348	18.5063	0.03169	0.891826	yes	NA	SDRB02010712.1	-	161589	162044	456	intergenic
novel_circ_006021	0.001	394.483	18.5896	0.0325237	0.891826	yes	NA	SDRB02010712.1	+	161965	162192	228	intergenic
novel_circ_006049	0.001	350.967	18.421	0.0477046	0.891826	yes	TEA_004668	SDRB02010740.1	-	1232053	1260662	26951	exon_intron
novel_circ_006083	0.001	685.291	19.3864	0.0172913	0.891826	yes	TEA_022645	SDRB02010760.1	-	807981	808322	265	annot_exons
novel_circ_006460	0.001	977.362	19.8985	0.0103414	0.891826	yes	TEA_017037	SDRB02011112.1	-	2528297	2528949	546	annot_exons
novel_circ_006609	9.23003	1182.08	7.00078	0.0158056	0.891826	yes	TEA_004590	SDRB02011233.1	-	1301228	1301377	150	one_exon
novel_circ_006610	9.23003	1804.85	7.61133	0.010932	0.891826	yes	TEA_004590	SDRB02011233.1	+	1301228	1301377	150	antisense
novel_circ_006669	0.001	584.66	19.1572	0.0177772	0.891826	yes	TEA_002555	SDRB02011285.1	+	242506	243437	285	annot_exons
novel_circ_006738	18.8902	619.093	5.03445	0.0479322	0.891826	yes	TEA_006146	SDRB02011322.1	+	2937039	2956985	17452	exon_intron
novel_circ_006767	0.001	399.734	18.6087	0.0376053	0.891826	yes	TEA_011741	SDRB02011358.1	-	949938	967843	17906	exon_intron
novel_circ_006799	0.001	605.118	19.2069	0.024914	0.891826	yes	TEA_020793	SDRB02011402.1	+	78771	87290	1326	annot_exons
novel_circ_006800	0.001	392.155	18.5811	0.0378631	0.891826	yes	TEA_020793	SDRB02011402.1	+	78771	87294	1330	annot_exons
novel_circ_006801	0.001	1029.29	19.9732	0.00939046	0.891826	yes	TEA_020793	SDRB02011402.1	+	83495	85612	2118	intronic
novel_circ_007059	0.001	551.971	19.0742	0.0202266	0.891826	yes	TEA_010969	SDRB02011685.1	-	151912	152071	160	one_exon
novel_circ_007126	0.001	478.691	18.8687	0.026942	0.891826	yes	TEA_012395	SDRB02011796.1	-	185670	186606	654	annot_exons
novel_circ_007158	0.001	337.334	18.3638	0.0415547	0.891826	yes	TEA_017540	SDRB02011807.1	-	1781855	1787486	5632	antisense
novel_circ_007209	3445.12	127.64	-4.7544	0.0295158	0.891826	yes	NA	SDRB02011870.1	-	1659105	1662880	3776	intergenic
novel_circ_007581	126.589	3172.74	4.64751	0.0300544	0.891826	yes	TEA_014645	SDRB02012273.1	-	1052519	1069637	16846	exon_intron
novel_circ_007601	0.001	395.97	18.595	0.0306343	0.891826	yes	TEA_027083	SDRB02012330.1	-	908699	909097	399	intronic
novel_circ_007631	0.001	811.149	19.6296	0.0119065	0.891826	yes	TEA_008881	SDRB02012358.1	-	982317	991442	9126	exon_intron
novel_circ_007797	1233.76	0.001	-20.2346	0.0138429	0.891826	yes	NA	SDRB02012469.1	+	1612386	1612565	180	intergenic
novel_circ_007911	0.001	1423.89	20.4414	0.00766558	0.891826	yes	TEA_013060	SDRB02012578.1	-	1155895	1246639	72517	exon_intron
novel_circ_007913	0.001	1466.3	20.4837	0.00572575	0.891826	yes	TEA_013060	SDRB02012578.1	-	1155978	1246722	72517	exon_intron
novel_circ_008165	0.001	685.82	19.3875	0.014844	0.891826	yes	NA	SDRB02012971.1	+	2555804	2557861	2058	intergenic
novel_circ_008296	2641.76	0.001	-21.3331	0.0248528	0.891826	yes	TEA_006058	SDRB02013182.1	-	1021311	1021476	166	antisense
novel_circ_008408	0.001	440.974	18.7503	0.026536	0.891826	yes	TEA_016838	SDRB02013284.1	+	1537526	1595870	56178	exon_intron
novel_circ_008410	0.001	560.728	19.0969	0.0211479	0.891826	yes	TEA_016866	SDRB02013284.1	+	1545458	1596534	49600	exon_intron
novel_circ_008557	9.23003	708.244	6.26177	0.0311276	0.891826	yes	NA	SDRB02013583.1	+	991831	991998	168	intergenic
novel_circ_008590	0.001	385.914	18.5579	0.0466909	0.891826	yes	NA	SDRB02013583.1	-	991938	992264	327	intergenic
novel_circ_008771	0.001	526.62	19.0064	0.0204782	0.891826	yes	NA	SDRB02013773.1	-	106177	138181	32005	intergenic

## Sheet: S10.5 Bud-vs-Med
id	Bud_rpm	Med_rpm	log2(FC)	Pvalue	FDR	significant	source_gene	chr	strand	genomic_start	genomic_end	spliced_length	annot_type
novel_circ_000045	0.001	1222.78	20.2217	0.0342627	0.880835	yes	NA	SDRB02000124.1	-	4626	53710	49085	intergenic
novel_circ_000271	0.001	2865.8	21.4505	0.0113488	0.880835	yes	TEA_010288	SDRB02000569.1	+	331884	367897	36014	antisense
novel_circ_000855	0.001	2305.72	21.1368	0.0147351	0.880835	yes	TEA_020553	SDRB02001612.1	+	1400340	1400542	203	one_exon
novel_circ_000993	0.001	918.135	19.8083	0.0423842	0.880835	yes	TEA_002291	SDRB02001785.1	+	79331	79495	165	one_exon
novel_circ_001021	0.001	850.393	19.6978	0.0466737	0.880835	yes	TEA_002291	SDRB02001785.1	+	79631	79732	102	one_exon
novel_circ_001198	0.001	3334.96	21.6692	0.0197308	0.880835	yes	TEA_026079	SDRB02002105.1	+	394625	473975	75087	exon_intron
novel_circ_002074	0.001	1643.11	20.648	0.0240772	0.880835	yes	TEA_013203	SDRB02003711.1	+	585606	597557	9057	exon_intron
novel_circ_002532	7.53228	1965.87	8.02786	0.0364212	0.880835	yes	NA	SDRB02004525.1	+	71358	74967	3610	intergenic
novel_circ_003266	0.001	1316.97	20.3288	0.0242036	0.880835	yes	TEA_015761	SDRB02006244.1	-	338598	338753	156	antisense
novel_circ_004887	0.001	918.631	19.8091	0.0397458	0.880835	yes	TEA_003506	SDRB02008956.1	-	1148073	1181394	5448	exon_intron
novel_circ_005284	0.001	1680.5	20.6805	0.0226841	0.880835	yes	TEA_025858	SDRB02010095.1	+	971732	973446	1715	exon_intron
novel_circ_005411	0.001	1010.43	19.9465	0.0425955	0.880835	yes	NA	SDRB02010388.1	-	2947235	2947446	212	intergenic
novel_circ_006610	9.23003	1836.96	7.63677	0.0369132	0.880835	yes	TEA_004590	SDRB02011233.1	+	1301228	1301377	150	antisense
novel_circ_006984	9.23003	2733.32	8.2101	0.0281475	0.880835	yes	TEA_003447	SDRB02011592.1	-	206978	207180	203	antisense
novel_circ_007797	1233.76	0.001	-20.2346	0.0368631	0.880835	yes	NA	SDRB02012469.1	+	1612386	1612565	180	intergenic
novel_circ_008165	0.001	2745.36	21.3886	0.0215447	0.880835	yes	NA	SDRB02012971.1	+	2555804	2557861	2058	intergenic

## Sheet: S10.6Med-vs-Gre
id	Med_rpm	Gre_rpm	log2(FC)	Pvalue	FDR	significant	source_gene	chr	strand	genomic_start	genomic_end	spliced_length	annot_type
novel_circ_000829	0.001	603.133	19.2021	0.0163014	1	yes	TEA_020533	SDRB02001612.1	-	1321231	1321532	302	one_exon
novel_circ_001020	541.971	0.001	-19.0479	0.011824	1	yes	TEA_002291	SDRB02001785.1	-	79630	79821	192	antisense
novel_circ_001198	3334.96	42.9	-6.28055	0.0120362	1	yes	TEA_026079	SDRB02002105.1	+	394625	473975	75087	exon_intron
novel_circ_001406	3755.69	0.001	-21.8406	0.0241131	1	yes	TEA_007053	SDRB02002450.1	-	920449	920729	281	antisense
novel_circ_001631	2231.63	99.1424	-4.49245	0.0378103	1	yes	TEA_005330	SDRB02002903.1	+	509999	531240	19331	exon_intron
novel_circ_001892	0.001	282.425	18.1075	0.0479356	1	yes	NA	SDRB02003366.1	-	1841655	1842658	1004	intergenic
novel_circ_002037	1272.32	0.001	-20.279	0.0219953	1	yes	TEA_027019	SDRB02003643.1	+	655413	655570	158	exon_intron
novel_circ_003156	2944.08	0.001	-21.4894	0.0274406	1	yes	TEA_016803	SDRB02006038.1	+	5691	5909	219	one_exon
novel_circ_003483	1543.65	0.001	-20.5579	0.0419973	1	yes	TEA_010894	SDRB02006739.1	-	274498	329871	49027	exon_intron
novel_circ_003578	0.001	252.132	17.9438	0.0434637	1	yes	NA	SDRB02007039.1	+	869086	869978	893	intergenic
novel_circ_004843	2434.83	0.001	-21.2154	0.030575	1	yes	NA	SDRB02008801.1	+	929329	959228	29900	intergenic
novel_circ_005411	1010.43	67.4976	-3.904	0.0452863	1	yes	NA	SDRB02010388.1	-	2947235	2947446	212	intergenic
novel_circ_005559	0.001	274.027	18.064	0.0393975	1	yes	TEA_027499	SDRB02010467.1	-	125040	128913	1305	annot_exons
novel_circ_005772	4678.7	0.001	-22.1577	0.0211541	1	yes	TEA_016684	SDRB02010597.1	-	954990	955252	263	intronic
novel_circ_005887	1750.53	0.001	-20.7394	0.0384762	1	yes	TEA_012925	SDRB02010666.1	+	1342850	1343124	275	exon_intron
novel_circ_005894	0.001	499.782	18.9309	0.0393909	1	yes	TEA_012888	SDRB02010666.1	+	2407240	2408262	522	annot_exons
novel_circ_006048	0.001	254.458	17.9571	0.0485359	1	yes	TEA_022671	SDRB02010739.1	+	1164438	1199278	2913	annot_exons
novel_circ_006227	1031.02	12.2988	-6.38942	0.0232431	1	yes	NA	SDRB02010847.1	-	709228	709472	245	intergenic
novel_circ_006253	2084.73	0.001	-20.9914	0.0339533	1	yes	NA	SDRB02010877.1	-	596428	596722	295	intergenic
novel_circ_006984	2733.32	124.646	-4.45474	0.010502	1	yes	TEA_003447	SDRB02011592.1	-	206978	207180	203	antisense
novel_circ_007209	1274.81	127.64	-3.32013	0.0430803	1	yes	NA	SDRB02011870.1	-	1659105	1662880	3776	intergenic
novel_circ_008154	4185.37	0.001	-21.9969	0.0225174	1	yes	TEA_015372	SDRB02012955.1	+	1291683	1291951	269	intronic
novel_circ_008216	0.001	251.088	17.9378	0.0477485	1	yes	NA	SDRB02013050.1	+	226457	286286	59830	intergenic
novel_circ_008242	0.001	255.964	17.9656	0.0467575	1	yes	NA	SDRB02013121.1	-	913975	914260	286	intergenic
novel_circ_008400	1293.01	10.725	-6.91361	0.00849714	1	yes	NA	SDRB02013278.1	+	1422300	1432305	10006	intergenic
