# Supplementary material for: Whole-Transcriptome Sequencing Reveals a ceRNA Regulatory Network Associated with the Process of Periodic Albinism under Low Temperature in Baiye No. 1 (Camellia sinensis)
Source: Int J Mol Sci. 2023 Apr 12;24(8):7162. doi: 10.3390/ijms24087162 (PMC10138444; doi:10.3390/ijms24087162)
Supplement: Supplementary file 1 [file ijms-24-07162-s001.zip › Table S11 List of GO terms for DEcircRNA.xlsx]

## Sheet: 11.1 pv.go
Type	Term	Alb-vs-Gre	Alb-vs-Med	Bud-vs-Alb	Bud-vs-Gre	Bud-vs-Med	Med-vs-Gre
Biological Process	GO:0000096 sulfur amino acid metabolic process	0.0667276	NA	0.0012664	0.0140019	0.0339337	0.0774122
Biological Process	GO:0000097 sulfur amino acid biosynthetic process	0.061941	NA	0.00108757	0.0120988	0.0314599	0.0718891
Biological Process	GO:0000226 microtubule cytoskeleton organization	NA	0.0191245	0.0191245	0.0599593	NA	0.0266746
Biological Process	GO:0002252 immune effector process	NA	NA	0.00959916	NA	NA	NA
Biological Process	GO:0005975 carbohydrate metabolic process	NA	0.273999	0.0338638	0.0146337	0.174774	0.361313
Biological Process	GO:0005976 polysaccharide metabolic process	NA	0.16444	0.0115614	0.107632	0.102173	0.222401
Biological Process	GO:0005982 starch metabolic process	NA	NA	0.0356173	0.109642	0.0215226	NA
Biological Process	GO:0006073 cellular glucan metabolic process	NA	0.0854527	0.00300545	0.0317519	0.0521785	0.117566
Biological Process	GO:0006082 organic acid metabolic process	0.434321	0.377956	0.00643429	0.0112641	0.247843	0.126736
Biological Process	GO:0006091 generation of precursor metabolites and energy	NA	NA	0.060513	0.0163262	0.0367557	NA
Biological Process	GO:0006139 nucleobase-containing compound metabolic process	NA	0.45868	0.1051	0.566614	0.0369025	0.576564
Biological Process	GO:0006163 purine nucleotide metabolic process	NA	NA	0.0437801	0.00867172	0.0264997	NA
Biological Process	GO:0006164 purine nucleotide biosynthetic process	NA	NA	0.0350321	0.107911	0.0211665	NA
Biological Process	GO:0006461 protein complex assembly	NA	NA	0.0770108	0.226332	0.0469394	0.10614
Biological Process	GO:0006520 cellular amino acid metabolic process	0.22191	0.188671	0.000639823	0.0256264	0.117885	0.0306222
Biological Process	GO:0006544 glycine metabolic process	NA	NA	0.0107939	0.0341543	0.00648958	NA
Biological Process	GO:0006625 protein targeting to peroxisome	NA	NA	NA	0.0489802	NA	NA
Biological Process	GO:0006629 lipid metabolic process	NA	NA	0.255636	0.232721	0.00946337	0.33858
Biological Process	GO:0006631 fatty acid metabolic process	NA	NA	0.0993852	0.0423174	0.0608677	NA
Biological Process	GO:0006633 fatty acid biosynthetic process	NA	NA	0.0191245	0.0599593	0.0115176	NA
Biological Process	GO:0006720 isoprenoid metabolic process	NA	NA	NA	NA	0.0325206	0.0742596
Biological Process	GO:0006732 coenzyme metabolic process	NA	NA	0.0798316	0.0278744	0.0486879	NA
Biological Process	GO:0006754 ATP biosynthetic process	NA	NA	0.0131798	0.0415941	0.00792789	NA
Biological Process	GO:0006778 porphyrin-containing compound metabolic process	NA	NA	0.0362022	0.11137	0.0218787	NA
Biological Process	GO:0006779 porphyrin-containing compound biosynthetic process	NA	NA	0.0279877	0.0868895	0.0168859	NA
Biological Process	GO:0006790 sulfur compound metabolic process	0.116748	0.0982769	8.17976e-05	0.00387953	0.0601745	0.00817777
Biological Process	GO:0006807 nitrogen compound metabolic process	0.66055	0.192497	0.00318682	0.263518	0.0724425	0.0929996
Biological Process	GO:0006811 ion transport	0.0459942	0.26651	0.26651	0.01314	NA	0.352069
Biological Process	GO:0006812 cation transport	0.220736	NA	0.187651	0.0252349	NA	0.252478
Biological Process	GO:0006818 hydrogen transport	NA	NA	0.0501549	0.151911	0.0303985	NA
Biological Process	GO:0006862 nucleotide transport	NA	0.0113908	NA	NA	NA	NA
Biological Process	GO:0006873 cellular ion homeostasis	0.0390992	NA	0.0326886	0.00487033	NA	0.0454682
Biological Process	GO:0006955 immune response	NA	0.0391225	0.0391225	NA	NA	NA
Biological Process	GO:0006996 organelle organization	NA	0.308294	0.0436337	0.100089	0.0144065	0.0833603
Biological Process	GO:0007017 microtubule-based process	0.0605697	0.0507327	0.0507327	0.153562	NA	0.00215248
Biological Process	GO:0007275 multicellular organism development	NA	NA	0.0327626	0.254577	0.17191	NA
Biological Process	GO:0008037 cell recognition	NA	NA	0.0179378	NA	NA	NA
Biological Process	GO:0008299 isoprenoid biosynthetic process	NA	NA	NA	NA	0.0225906	0.0519317
Biological Process	GO:0008610 lipid biosynthetic process	NA	NA	0.0955013	0.274877	0.001162	0.131112
Biological Process	GO:0008652 cellular amino acid biosynthetic process	0.0996672	NA	0.00288572	0.0305669	0.0511323	0.115291
Biological Process	GO:0009058 biosynthetic process	0.641619	0.574749	0.0301948	0.0927338	0.0662961	0.082774
Biological Process	GO:0009069 serine family amino acid metabolic process	NA	NA	0.0303404	0.0939478	0.0183141	NA
Biological Process	GO:0009116 nucleoside metabolic process	NA	NA	0.0285763	0.0886589	0.0172431	NA
Biological Process	GO:0009119 ribonucleoside metabolic process	NA	NA	0.0285763	0.0886589	0.0172431	NA
Biological Process	GO:0009123 nucleoside monophosphate metabolic process	NA	NA	0.0309279	0.0957043	0.018671	NA
Biological Process	GO:0009124 nucleoside monophosphate biosynthetic process	NA	NA	0.0309279	0.0957043	0.018671	NA
Biological Process	GO:0009126 purine nucleoside monophosphate metabolic process	NA	NA	0.0226775	0.0708195	0.0136672	NA
Biological Process	GO:0009127 purine nucleoside monophosphate biosynthetic process	NA	NA	0.0226775	0.0708195	0.0136672	NA
Biological Process	GO:0009141 nucleoside triphosphate metabolic process	NA	NA	0.022086	0.0690177	0.0133092	NA
Biological Process	GO:0009142 nucleoside triphosphate biosynthetic process	NA	NA	0.022086	0.0690177	0.0133092	NA
Biological Process	GO:0009144 purine nucleoside triphosphate metabolic process	NA	NA	0.0131798	0.0415941	0.00792789	NA
Biological Process	GO:0009145 purine nucleoside triphosphate biosynthetic process	NA	NA	0.0131798	0.0415941	0.00792789	NA
Biological Process	GO:0009150 purine ribonucleotide metabolic process	NA	NA	0.0367868	0.113095	0.0222347	NA
Biological Process	GO:0009152 purine ribonucleotide biosynthetic process	NA	NA	0.0350321	0.107911	0.0211665	NA
Biological Process	GO:0009156 ribonucleoside monophosphate biosynthetic process	NA	NA	0.0285763	0.0886589	0.0172431	NA
Biological Process	GO:0009161 ribonucleoside monophosphate metabolic process	NA	NA	0.0285763	0.0886589	0.0172431	NA
Biological Process	GO:0009163 nucleoside biosynthetic process	NA	NA	0.0214943	0.0672126	0.012951	NA
Biological Process	GO:0009165 nucleotide biosynthetic process	NA	NA	0.0616583	0.184364	0.0374604	NA
Biological Process	GO:0009167 purine ribonucleoside monophosphate metabolic process	NA	NA	0.0226775	0.0708195	0.0136672	NA
Biological Process	GO:0009168 purine ribonucleoside monophosphate biosynthetic process	NA	NA	0.0226775	0.0708195	0.0136672	NA
Biological Process	GO:0009199 ribonucleoside triphosphate metabolic process	NA	NA	0.0214943	0.0672126	0.012951	NA
Biological Process	GO:0009201 ribonucleoside triphosphate biosynthetic process	NA	NA	0.0214943	0.0672126	0.012951	NA
Biological Process	GO:0009205 purine ribonucleoside triphosphate metabolic process	NA	NA	0.0131798	0.0415941	0.00792789	NA
Biological Process	GO:0009206 purine ribonucleoside triphosphate biosynthetic process	NA	NA	0.0131798	0.0415941	0.00792789	NA
Biological Process	GO:0009259 ribonucleotide metabolic process	NA	NA	0.0426174	0.130172	0.0257898	NA
Biological Process	GO:0009260 ribonucleotide biosynthetic process	NA	NA	0.0408712	0.125082	0.0247241	NA
Biological Process	GO:0009628 response to abiotic stimulus	0.269329	NA	0.230087	0.567121	0.145182	0.0458484
Biological Process	GO:0009657 plastid organization	NA	NA	NA	NA	0.0385167	0.0875947
Biological Process	GO:0009658 chloroplast organization	NA	NA	NA	NA	0.0118761	0.0274983
Biological Process	GO:0009664 plant-type cell wall organization	NA	0.0137755	0.0137755	0.0434456	NA	0.0192348
Biological Process	GO:0009694 jasmonic acid metabolic process	NA	NA	0.0149662	0.0471387	0.00900571	NA
Biological Process	GO:0009743 response to carbohydrate	0.0411947	NA	0.0344467	0.106177	NA	0.0478964
Biological Process	GO:0009746 response to hexose	0.0179335	NA	0.0149662	0.0471387	NA	0.0208923
Biological Process	GO:0009767 photosynthetic electron transport chain	NA	NA	0.00900138	0.0285389	0.00540994	NA
Biological Process	GO:0009814 defense response, incompatible interaction	NA	0.0185313	NA	NA	NA	NA
Biological Process	GO:0009887 organ morphogenesis	NA	NA	0.0373712	0.114817	0.0225906	NA
Biological Process	GO:0009889 regulation of biosynthetic process	NA	NA	0.139633	0.382201	0.00257102	0.189886
Biological Process	GO:0009892 negative regulation of metabolic process	NA	0.0977223	0.00395468	0.280563	NA	0.134098
Biological Process	GO:0009893 positive regulation of metabolic process	NA	NA	0.058219	0.174753	0.0353454	NA
Biological Process	GO:0009908 flower development	NA	NA	0.0373712	NA	NA	NA
Biological Process	GO:0010033 response to organic substance	0.253609	NA	0.0205098	0.541822	NA	0.289139
Biological Process	GO:0010468 regulation of gene expression	NA	NA	0.0457109	0.702246	0.0151299	0.411234
Biological Process	GO:0010556 regulation of macromolecule biosynthetic process	NA	NA	0.12566	0.349492	0.00205966	0.171404
Biological Process	GO:0010608 posttranscriptional regulation of gene expression	NA	NA	0.0449417	NA	NA	NA
Biological Process	GO:0015748 organophosphate ester transport	NA	0.0268097	NA	NA	NA	NA
Biological Process	GO:0015931 nucleobase-containing compound transport	NA	0.0268097	NA	NA	NA	NA
Biological Process	GO:0015979 photosynthesis	NA	NA	0.0125837	0.0397392	0.00756844	NA
Biological Process	GO:0016043 cellular component organization	NA	0.457204	0.104331	0.276983	0.0366079	0.0371793
Biological Process	GO:0016053 organic acid biosynthetic process	0.119352	NA	0.00418777	0.0432138	0.0615605	0.137818
Biological Process	GO:0016070 RNA metabolic process	NA	0.249911	0.0278329	0.22403	0.00900076	0.331447
Biological Process	GO:0016072 rRNA metabolic process	NA	NA	0.0472615	0.0100774	0.0286276	NA
Biological Process	GO:0016143 S-glycoside metabolic process	0.0299746	0.0250405	0.000247355	0.0028653	NA	0.000516117
Biological Process	GO:0016144 S-glycoside biosynthetic process	0.0257389	0.0214943	0.000181254	0.00211074	NA	0.000378559
Biological Process	GO:0016246 RNA interference	NA	NA	0.0137755	NA	NA	NA
Biological Process	GO:0016311 dephosphorylation	NA	0.0197174	NA	NA	NA	0.0274983
Biological Process	GO:0016441 posttranscriptional gene silencing	NA	NA	0.0250405	NA	NA	NA
Biological Process	GO:0018130 heterocycle biosynthetic process	NA	NA	0.151317	0.408667	0.00304697	0.205248
Biological Process	GO:0019222 regulation of metabolic process	NA	0.425843	0.00980691	0.51257	0.0307384	0.162196
Biological Process	GO:0019438 aromatic compound biosynthetic process	NA	NA	0.161305	0.430665	0.00348973	0.218314
Biological Process	GO:0019637 organophosphate metabolic process	NA	NA	0.201328	0.154397	0.00561236	0.270041
Biological Process	GO:0019684 photosynthesis, light reaction	NA	NA	0.0125837	0.0397392	0.00756844	NA
Biological Process	GO:0019693 ribose phosphate metabolic process	NA	NA	0.0426174	0.130172	0.0257898	NA
Biological Process	GO:0019725 cellular homeostasis	0.0721731	NA	0.060513	0.0163262	NA	0.0836898
Biological Process	GO:0019748 secondary metabolic process	0.0863415	0.072483	0.00214779	0.0231515	NA	0.00442277
Biological Process	GO:0019752 carboxylic acid metabolic process	0.423902	0.368423	0.00588706	0.00990077	0.240949	0.120232
Biological Process	GO:0019757 glycosinolate metabolic process	0.0299746	0.0250405	0.000247355	0.0028653	NA	0.000516117
Biological Process	GO:0019758 glycosinolate biosynthetic process	0.0257389	0.0214943	0.000181254	0.00211074	NA	0.000378559
Biological Process	GO:0022900 electron transport chain	NA	NA	0.0173441	0.0544847	0.0104416	NA
Biological Process	GO:0030001 metal ion transport	0.149469	NA	0.1262	0.00805921	NA	0.172121
Biological Process	GO:0030422 production of siRNA involved in RNA interference	NA	NA	0.0131798	NA	NA	NA
Biological Process	GO:0031047 gene silencing by RNA	NA	NA	0.0315151	NA	NA	NA
Biological Process	GO:0031050 dsRNA fragmentation	NA	NA	0.0226775	NA	NA	NA
Biological Process	GO:0031399 regulation of protein modification process	NA	NA	0.0513103	0.15521	0.0311062	NA
Biological Process	GO:0032268 regulation of cellular protein metabolic process	NA	NA	0.0775755	0.227847	0.0472893	NA
Biological Process	GO:0032501 multicellular organismal process	NA	NA	0.0410604	0.302242	0.192448	NA
Biological Process	GO:0032774 RNA biosynthetic process	NA	NA	NA	NA	0.0243688	0.0559524
Biological Process	GO:0032879 regulation of localization	0.0411947	NA	NA	0.106177	NA	NA
Biological Process	GO:0033013 tetrapyrrole metabolic process	NA	NA	0.0367868	0.113095	0.0222347	NA
Biological Process	GO:0033014 tetrapyrrole biosynthetic process	NA	NA	0.0279877	0.0868895	0.0168859	NA
Biological Process	GO:0034284 response to monosaccharide	0.0179335	NA	0.0149662	0.0471387	NA	0.0208923
Biological Process	GO:0034622 cellular macromolecular complex assembly	NA	NA	0.072483	0.214113	0.0441373	0.0999947
Biological Process	GO:0034641 cellular nitrogen compound metabolic process	NA	0.514803	0.137158	0.655171	0.0494673	0.636731
Biological Process	GO:0034654 nucleobase-containing compound biosynthetic process	NA	NA	0.114787	0.323234	0.0017042	0.156942
Biological Process	GO:0034660 ncRNA metabolic process	NA	NA	0.100492	0.0432138	0.00129168	0.137818
Biological Process	GO:0034762 regulation of transmembrane transport	0.0115086	NA	NA	0.0304141	NA	NA
Biological Process	GO:0034765 regulation of ion transmembrane transport	0.0115086	NA	NA	0.0304141	NA	NA
Biological Process	GO:0035194 posttranscriptional gene silencing by RNA	NA	NA	0.0244502	NA	NA	NA
Biological Process	GO:0040029 regulation of gene expression, epigenetic	NA	NA	0.0391225	NA	NA	NA
Biological Process	GO:0042044 fluid transport	0.0214879	NA	0.0179378	0.0563129	NA	0.0250255
Biological Process	GO:0042221 response to chemical	0.351447	NA	0.0420009	0.685075	NA	0.396622
Biological Process	GO:0042278 purine nucleoside metabolic process	NA	NA	0.0238596	0.0744134	0.0143831	NA
Biological Process	GO:0042451 purine nucleoside biosynthetic process	NA	NA	0.01675	0.0526532	0.0100827	NA
Biological Process	GO:0042455 ribonucleoside biosynthetic process	NA	NA	0.0214943	0.0672126	0.012951	NA
Biological Process	GO:0042546 cell wall biogenesis	NA	0.0197174	0.0197174	0.0617776	NA	0.0274983
Biological Process	GO:0042592 homeostatic process	0.104952	NA	0.0882529	0.0337674	NA	0.121347
Biological Process	GO:0042743 hydrogen peroxide metabolic process	0.0523065	NA	0.0437801	0.13355	NA	0.0607578
Biological Process	GO:0043269 regulation of ion transport	0.0285644	NA	NA	0.0744134	NA	NA
Biological Process	GO:0043331 response to dsRNA	NA	NA	0.0226775	NA	NA	NA
Biological Process	GO:0043436 oxoacid metabolic process	0.434321	0.377956	0.00643429	0.0112641	0.247843	0.126736
Biological Process	GO:0043574 peroxisomal transport	NA	NA	NA	0.0489802	NA	NA
Biological Process	GO:0043623 cellular protein complex assembly	NA	NA	0.0667983	0.198585	0.040627	0.0922618
Biological Process	GO:0044042 glucan metabolic process	NA	0.0988312	0.00404715	0.0418719	0.0605212	0.135588
Biological Process	GO:0044085 cellular component biogenesis	NA	0.139633	0.00823872	0.0108075	0.0862761	0.0166356
Biological Process	GO:0044238 primary metabolic process	0.822015	0.726445	0.0162029	0.400503	0.0843251	0.661073
Biological Process	GO:0044249 cellular biosynthetic process	0.605456	0.539283	0.023536	0.0674499	0.0558685	0.0659478
Biological Process	GO:0044255 cellular lipid metabolic process	NA	NA	0.208347	0.163945	0.00604476	0.279007
Biological Process	GO:0044262 cellular carbohydrate metabolic process	NA	0.109311	0.00497634	0.0506414	0.0670909	0.14963
Biological Process	GO:0044264 cellular polysaccharide metabolic process	NA	0.0865736	0.00308657	0.032552	0.0528756	0.11908
Biological Process	GO:0044271 cellular nitrogen compound biosynthetic process	NA	NA	0.200825	0.512199	0.00558207	0.269396
Biological Process	GO:0044272 sulfur compound biosynthetic process	0.0876815	0.0736166	3.33652e-05	0.00165327	0.0448383	0.0045635
Biological Process	GO:0044281 small molecule metabolic process	0.575233	0.510057	0.0190266	0.0133202	0.0482952	0.0542244
Biological Process	GO:0044283 small molecule biosynthetic process	0.149469	NA	0.00668692	0.0662431	0.0777441	0.172121
Biological Process	GO:0044550 secondary metabolite biosynthetic process	0.0425896	0.0356173	0.000506293	0.00577258	NA	0.00105335
Biological Process	GO:0044707 single-multicellular organism process	NA	NA	0.0407934	0.300774	0.191821	NA
Biological Process	GO:0044710 single-organism metabolic process	0.899175	0.85219	0.0379362	0.0995516	0.23861	0.393305
Biological Process	GO:0044711 single-organism biosynthetic process	0.340794	0.293368	0.00271015	0.0875302	0.0128745	0.0085675
Biological Process	GO:0044765 single-organism transport	0.123715	0.42507	0.0884692	0.0203793	0.282557	0.5393
Biological Process	GO:0045087 innate immune response	NA	0.0367868	0.0367868	NA	NA	NA
Biological Process	GO:0046034 ATP metabolic process	NA	NA	0.0131798	0.0415941	0.00792789	NA
Biological Process	GO:0046128 purine ribonucleoside metabolic process	NA	NA	0.02031	0.0635925	0.0122345	NA
Biological Process	GO:0046129 purine ribonucleoside biosynthetic process	NA	NA	0.01675	0.0526532	0.0100827	NA
Biological Process	GO:0046390 ribose phosphate biosynthetic process	NA	NA	0.0408712	0.125082	0.0247241	NA
Biological Process	GO:0046394 carboxylic acid biosynthetic process	0.119352	NA	0.00418777	0.0432138	0.0615605	0.137818
Biological Process	GO:0046483 heterocycle metabolic process	NA	0.498723	0.127393	0.630409	0.045582	0.619762
Biological Process	GO:0048193 Golgi vesicle transport	NA	NA	NA	0.0434456	NA	NA
Biological Process	GO:0048437 floral organ development	NA	NA	0.0309279	NA	NA	NA
Biological Process	GO:0048438 floral whorl development	NA	NA	0.00420875	NA	NA	NA
Biological Process	GO:0048509 regulation of meristem development	NA	0.0449417	0.0449417	0.136916	NA	0.062355
Biological Process	GO:0048513 animal organ development	NA	NA	0.0622305	0.185956	0.0378125	NA
Biological Process	GO:0048518 positive regulation of biological process	NA	NA	0.079268	0.232374	0.0483384	NA
Biological Process	GO:0048519 negative regulation of biological process	NA	0.105461	0.00462336	0.300137	NA	0.144479
Biological Process	GO:0048731 system development	NA	NA	0.0121006	0.445272	0.104525	NA
Biological Process	GO:0048827 phyllome development	NA	NA	0.0256305	NA	NA	NA
Biological Process	GO:0048856 anatomical structure development	NA	NA	0.0368761	0.278755	0.18238	NA
Biological Process	GO:0048878 chemical homeostasis	0.0612556	NA	0.0513103	0.0118371	NA	0.0710978
Biological Process	GO:0050789 regulation of biological process	0.714206	0.647839	0.0493053	0.603754	0.0930226	0.391009
Biological Process	GO:0050801 ion homeostasis	0.0557568	NA	0.046682	0.00983647	NA	0.0647464
Biological Process	GO:0051049 regulation of transport	0.0397981	NA	NA	0.102699	NA	NA
Biological Process	GO:0051179 localization	0.0721336	0.621473	0.215474	0.048372	0.441669	0.7434
Biological Process	GO:0051186 cofactor metabolic process	NA	NA	0.106563	0.0482722	0.065365	NA
Biological Process	GO:0051188 cofactor biosynthetic process	NA	NA	0.0541938	0.0131712	0.032874	NA
Biological Process	GO:0051234 establishment of localization	0.0609477	0.595015	0.193654	0.0363353	0.418574	0.71794
Biological Process	GO:0051246 regulation of protein metabolic process	NA	NA	0.0775755	0.227847	0.0472893	NA
Biological Process	GO:0055082 cellular chemical homeostasis	0.0390992	NA	0.0326886	0.00487033	NA	0.0454682
Biological Process	GO:0055114 oxidation-reduction process	NA	NA	0.0291647	0.090425	0.0176002	NA
Biological Process	GO:0060255 regulation of macromolecule metabolic process	NA	NA	0.0599239	0.756453	0.0201524	0.46076
Biological Process	GO:0065007 biological regulation	0.36571	0.689606	0.00786498	0.22799	0.112328	0.163012
Biological Process	GO:0070271 protein complex biogenesis	NA	NA	0.0787041	0.230868	0.0479888	0.108436
Biological Process	GO:0070918 production of small RNA involved in gene silencing by RNA	NA	NA	0.0226775	NA	NA	NA
Biological Process	GO:0071359 cellular response to dsRNA	NA	NA	0.0226775	NA	NA	NA
Biological Process	GO:0071407 cellular response to organic cyclic compound	NA	NA	0.038539	NA	NA	NA
Biological Process	GO:0071669 plant-type cell wall organization or biogenesis	NA	0.022086	0.022086	0.0690177	NA	0.0307869
Biological Process	GO:0071840 cellular component organization or biogenesis	NA	0.474705	0.113686	0.118157	0.0402138	0.0422838
Biological Process	GO:0072330 monocarboxylic acid biosynthetic process	NA	NA	0.022086	0.0690177	0.0133092	NA
Biological Process	GO:0072521 purine-containing compound metabolic process	NA	NA	0.0536177	0.0128993	0.0325206	NA
Biological Process	GO:0072522 purine-containing compound biosynthetic process	NA	NA	0.0379552	0.116535	0.0229464	NA
Biological Process	GO:0072662 protein localization to peroxisome	NA	NA	NA	0.0489802	NA	NA
Biological Process	GO:0072663 establishment of protein localization to peroxisome	NA	NA	NA	0.0489802	NA	NA
Biological Process	GO:0090304 nucleic acid metabolic process	NA	0.367171	0.0638747	0.414124	0.0215705	0.473055
Biological Process	GO:0090305 nucleic acid phosphodiester bond hydrolysis	NA	0.022086	NA	NA	NA	NA
Biological Process	GO:0090501 RNA phosphodiester bond hydrolysis	NA	0.0185313	NA	NA	NA	NA
Biological Process	GO:0098542 defense response to other organism	NA	0.0244502	NA	NA	NA	NA
Biological Process	GO:1901135 carbohydrate derivative metabolic process	0.162646	0.137495	0.000234094	0.000971263	0.0849146	0.016124
Biological Process	GO:1901137 carbohydrate derivative biosynthetic process	0.123893	0.104359	9.86333e-05	0.000323667	0.0639828	0.00923249
Biological Process	GO:1901293 nucleoside phosphate biosynthetic process	NA	NA	0.067368	0.200151	0.0409784	NA
Biological Process	GO:1901362 organic cyclic compound biosynthetic process	NA	NA	0.180486	0.471319	0.00443577	0.243229
Biological Process	GO:1901564 organonitrogen compound metabolic process	0.411932	0.357507	0.00530501	0.0407558	0.233105	0.113008
Biological Process	GO:1901566 organonitrogen compound biosynthetic process	0.269885	NA	0.0234673	0.195376	0.145508	0.307192
Biological Process	GO:1901576 organic substance biosynthetic process	0.615015	0.548602	0.0251505	0.199683	0.0584702	0.0700777
Biological Process	GO:1901605 alpha-amino acid metabolic process	NA	0.0977223	0.00395468	0.0409866	0.0598278	0.134098
Biological Process	GO:1901657 glycosyl compound metabolic process	0.0633107	0.0530413	1.21215e-05	0.000622531	0.0321672	0.0023548
Biological Process	GO:1901659 glycosyl compound biosynthetic process	0.0509234	0.0426174	6.1738e-06	0.0003228	0.0257898	0.00151378
Biological Process	GO:1901698 response to nitrogen compound	NA	NA	0.0449417	NA	NA	NA
Biological Process	GO:1901699 cellular response to nitrogen compound	NA	NA	0.0226775	NA	NA	NA
Biological Process	GO:1902578 single-organism localization	0.12591	0.428543	0.0901041	0.0212329	0.28516	0.543192
Cellular Component	GO:0005856 cytoskeleton	0.0853747	NA	NA	NA	NA	0.002508
Cellular Component	GO:0005875 microtubule associated complex	0.0273067	NA	NA	NA	NA	0.0273067
Cellular Component	GO:0009526 plastid envelope	NA	0.0395801	0.114127	0.276265	0.077602	NA
Cellular Component	GO:0009536 plastid	NA	0.165974	0.419928	0.766167	0.0275172	0.419928
Cellular Component	GO:0015630 microtubule cytoskeleton	0.0673275	NA	NA	NA	NA	0.00154334
Cellular Component	GO:0016469 proton-transporting two-sector ATPase complex	NA	NA	0.0234365	0.0613158	0.0156843	NA
Cellular Component	GO:0019866 organelle inner membrane	NA	0.017494	NA	NA	NA	NA
Cellular Component	GO:0031976 plastid thylakoid	NA	NA	0.0452321	0.116178	0.0303835	NA
Cellular Component	GO:0033178 proton-transporting two-sector ATPase complex, catalytic domain	NA	NA	0.0111134	0.0293779	0.00742193	NA
Cellular Component	GO:0043228 non-membrane-bounded organelle	0.189361	NA	NA	0.42887	NA	0.0130445
Cellular Component	GO:0043232 intracellular non-membrane-bounded organelle	0.189361	NA	NA	0.42887	NA	0.0130445
Cellular Component	GO:0044430 cytoskeletal part	0.0458682	NA	NA	NA	NA	0.0458682
Molecular Function	GO:0000295 adenine nucleotide transmembrane transporter activity	NA	0.00323064	NA	NA	NA	NA
Molecular Function	GO:0000988 transcription factor activity, protein binding	NA	NA	NA	NA	0.0023084	0.00415224
Molecular Function	GO:0000990 transcription factor activity, core RNA polymerase binding	NA	NA	NA	NA	0.0017317	0.00311562
Molecular Function	GO:0000996 core DNA-dependent RNA polymerase binding promoter specificity activity	NA	NA	NA	NA	0.0017317	0.00311562
Molecular Function	GO:0003774 motor activity	0.0279662	NA	NA	NA	NA	0.035816
Molecular Function	GO:0004175 endopeptidase activity	NA	0.0251732	0.0436439	0.119791	NA	0.0557662
Molecular Function	GO:0004518 nuclease activity	NA	0.0315044	NA	NA	NA	NA
Molecular Function	GO:0004527 exonuclease activity	NA	0.00966844	NA	NA	NA	NA
Molecular Function	GO:0005216 ion channel activity	0.0342635	NA	NA	0.0948796	NA	NA
Molecular Function	GO:0005253 anion channel activity	0.00484261	NA	NA	0.0137842	NA	NA
Molecular Function	GO:0005254 chloride channel activity	0.0040369	NA	NA	0.0114994	NA	NA
Molecular Function	GO:0005337 nucleoside transmembrane transporter activity	NA	0.0023084	NA	NA	NA	NA
Molecular Function	GO:0005346 purine ribonucleotide transmembrane transporter activity	NA	0.0023084	NA	NA	NA	NA
Molecular Function	GO:0005347 ATP transmembrane transporter activity	NA	0.0023084	NA	NA	NA	NA
Molecular Function	GO:0008408 3'-5' exonuclease activity	NA	0.00415224	NA	NA	NA	NA
Molecular Function	GO:0008509 anion transmembrane transporter activity	0.051401	0.0296986	NA	0.140052	NA	NA
Molecular Function	GO:0008514 organic anion transmembrane transporter activity	NA	0.0156184	NA	NA	NA	NA
Molecular Function	GO:0015077 monovalent inorganic cation transmembrane transporter activity	NA	NA	0.0675158	0.181166	0.0486992	NA
Molecular Function	GO:0015078 hydrogen ion transmembrane transporter activity	NA	NA	0.0326925	0.0906631	0.0234597	NA
Molecular Function	GO:0015103 inorganic anion transmembrane transporter activity	0.0224273	NA	NA	0.0627978	NA	NA
Molecular Function	GO:0015108 chloride transmembrane transporter activity	0.0040369	NA	NA	0.0114994	NA	NA
Molecular Function	GO:0015211 purine nucleoside transmembrane transporter activity	NA	0.0023084	NA	NA	NA	NA
Molecular Function	GO:0015215 nucleotide transmembrane transporter activity	NA	0.00645345	NA	NA	NA	NA
Molecular Function	GO:0015216 purine nucleotide transmembrane transporter activity	NA	0.00369152	NA	NA	NA	NA
Molecular Function	GO:0015267 channel activity	0.0350482	NA	NA	0.0969808	NA	NA
Molecular Function	GO:0015399 primary active transmembrane transporter activity	0.105678	NA	0.105678	0.0392095	0.0766702	NA
Molecular Function	GO:0015405 P-P-bond-hydrolysis-driven transmembrane transporter activity	0.105678	NA	0.105678	0.0392095	0.0766702	NA
Molecular Function	GO:0015605 organophosphate ester transmembrane transporter activity	NA	0.00875067	NA	NA	NA	NA
Molecular Function	GO:0015631 tubulin binding	0.0413061	NA	NA	NA	NA	0.0527973
Molecular Function	GO:0015925 galactosidase activity	0.015266	NA	NA	0.0430332	NA	NA
Molecular Function	GO:0015932 nucleobase-containing compound transmembrane transporter activity	NA	0.00645345	NA	NA	NA	NA
Molecular Function	GO:0016462 pyrophosphatase activity	0.0624623	NA	0.353584	0.116513	0.0322337	0.098895
Molecular Function	GO:0016765 transferase activity, transferring alkyl or aryl (other than methyl) groups	NA	NA	NA	0.0474593	NA	NA
Molecular Function	GO:0016779 nucleotidyltransferase activity	NA	NA	0.0019828	0.181166	NA	NA
Molecular Function	GO:0016810 hydrolase activity, acting on carbon-nitrogen (but not peptide) bonds	NA	NA	NA	0.0885479	0.0228928	0.0408384
Molecular Function	GO:0016811 hydrolase activity, acting on carbon-nitrogen (but not peptide) bonds, in linear amides	NA	NA	NA	0.0296376	0.00748672	0.0134388
Molecular Function	GO:0016817 hydrolase activity, acting on acid anhydrides	0.0644047	NA	0.358575	0.121047	0.0332823	0.101832
Molecular Function	GO:0016818 hydrolase activity, acting on acid anhydrides, in phosphorus-containing anhydrides	0.0633228	NA	0.355806	0.118519	0.032698	0.100197
Molecular Function	GO:0016820 hydrolase activity, acting on acid anhydrides, catalyzing transmembrane movement of substances	NA	NA	0.0675158	0.181166	0.0486992	NA
Molecular Function	GO:0017111 nucleoside-triphosphatase activity	0.0553306	NA	0.334426	0.100032	0.028404	0.0880541
Molecular Function	GO:0019829 cation-transporting ATPase activity	NA	NA	0.0467532	0.127949	0.033619	NA
Molecular Function	GO:0022803 passive transmembrane transporter activity	0.0350482	NA	NA	0.0969808	NA	NA
Molecular Function	GO:0022838 substrate-specific channel activity	0.0342635	NA	NA	0.0948796	NA	NA
Molecular Function	GO:0034061 DNA polymerase activity	NA	NA	0.012869	NA	NA	NA
Molecular Function	GO:0034062 RNA polymerase activity	NA	NA	0.0303318	NA	NA	NA
Molecular Function	GO:0042625 ATPase coupled ion transmembrane transporter activity	NA	NA	0.0537177	0.146043	0.0386668	NA
Molecular Function	GO:0042626 ATPase activity, coupled to transmembrane movement of substances	NA	NA	0.0675158	0.181166	0.0486992	NA
Molecular Function	GO:0043492 ATPase activity, coupled to movement of substances	NA	NA	0.0675158	0.181166	0.0486992	NA
Molecular Function	GO:1901505 carbohydrate derivative transporter activity	NA	0.00369152	NA	NA	NA	NA
Molecular Function	GO:1901677 phosphate transmembrane transporter activity	NA	0.00875067	NA	NA	NA	NA

## Sheet: 11.2 Alb-vs-Gre
Type	GO ID	Description	GeneRatio (6)	BgRatio (8304)	pvalue	p.adjust	geneID
Biological Process	GO:0034762	regulation of transmembrane transport	1	16	0.0115086	0.187244	TEA_027083
Biological Process	GO:0034765	regulation of ion transmembrane transport	1	16	0.0115086	0.187244	TEA_027083
Biological Process	GO:0009746	response to hexose	1	25	0.0179335	0.187244	TEA_020533
Biological Process	GO:0034284	response to monosaccharide	1	25	0.0179335	0.187244	TEA_020533
Biological Process	GO:0042044	fluid transport	1	30	0.0214879	0.187244	TEA_020533
Biological Process	GO:0016144	S-glycoside biosynthetic process	1	36	0.0257389	0.187244	TEA_020533
Biological Process	GO:0019758	glycosinolate biosynthetic process	1	36	0.0257389	0.187244	TEA_020533
Biological Process	GO:0043269	regulation of ion transport	1	40	0.0285644	0.187244	TEA_027083
Biological Process	GO:0016143	S-glycoside metabolic process	1	42	0.0299746	0.187244	TEA_020533
Biological Process	GO:0019757	glycosinolate metabolic process	1	42	0.0299746	0.187244	TEA_020533
Biological Process	GO:0006873	cellular ion homeostasis	1	55	0.0390992	0.187244	TEA_020533
Biological Process	GO:0055082	cellular chemical homeostasis	1	55	0.0390992	0.187244	TEA_020533
Biological Process	GO:0051049	regulation of transport	1	56	0.0397981	0.187244	TEA_027083
Biological Process	GO:0009743	response to carbohydrate	1	58	0.0411947	0.187244	TEA_020533
Biological Process	GO:0032879	regulation of localization	1	58	0.0411947	0.187244	TEA_027083
Biological Process	GO:0044550	secondary metabolite biosynthetic process	1	60	0.0425896	0.187244	TEA_020533
Biological Process	GO:0006811	ion transport	2	499	0.0459942	0.187244	TEA_020533;TEA_027083
Biological Process	GO:0015698	inorganic anion transport	1	72	0.0509234	0.187244	TEA_027083
Biological Process	GO:1901659	glycosyl compound biosynthetic process	1	72	0.0509234	0.187244	TEA_020533
Biological Process	GO:0042743	hydrogen peroxide metabolic process	1	74	0.0523065	0.187244	TEA_020533
Biological Process	GO:0050801	ion homeostasis	1	79	0.0557568	0.187244	TEA_020533
Biological Process	GO:0007017	microtubule-based process	1	86	0.0605697	0.187244	TEA_022671
Biological Process	GO:0051234	establishment of localization	3	1373	0.0609477	0.187244	TEA_020533;TEA_025536;TEA_027083
Biological Process	GO:0048878	chemical homeostasis	1	87	0.0612556	0.187244	TEA_020533
Biological Process	GO:0000097	sulfur amino acid biosynthetic process	1	88	0.061941	0.187244	TEA_020533
Biological Process	GO:1901657	glycosyl compound metabolic process	1	90	0.0633107	0.187244	TEA_020533
Biological Process	GO:0072593	reactive oxygen species metabolic process	1	91	0.0639949	0.187244	TEA_020533
Biological Process	GO:0000096	sulfur amino acid metabolic process	1	95	0.0667276	0.188267	TEA_020533
Biological Process	GO:0051179	localization	3	1466	0.0721336	0.190056	TEA_020533;TEA_025536;TEA_027083
Biological Process	GO:0019725	cellular homeostasis	1	103	0.0721731	0.190056	TEA_020533
Biological Process	GO:0019748	secondary metabolic process	1	124	0.0863415	0.209904	TEA_020533
Biological Process	GO:0006970	response to osmotic stress	1	125	0.0870117	0.209904	TEA_020533
Biological Process	GO:0044272	sulfur compound biosynthetic process	1	126	0.0876815	0.209904	TEA_020533
Biological Process	GO:0008652	cellular amino acid biosynthetic process	1	144	0.0996672	0.231322	TEA_020533
Biological Process	GO:0042592	homeostatic process	1	152	0.104952	0.231322	TEA_020533
Biological Process	GO:0006790	sulfur compound metabolic process	1	170	0.116748	0.231322	TEA_020533
Biological Process	GO:0016053	organic acid biosynthetic process	1	174	0.119352	0.231322	TEA_020533
Biological Process	GO:0046394	carboxylic acid biosynthetic process	1	174	0.119352	0.231322	TEA_020533
Biological Process	GO:0006820	anion transport	1	177	0.1213	0.231322	TEA_027083
Biological Process	GO:1901700	response to oxygen-containing compound	1	180	0.123245	0.231322	TEA_020533
Biological Process	GO:0044765	single-organism transport	2	870	0.123715	0.231322	TEA_020533;TEA_027083
Biological Process	GO:1901137	carbohydrate derivative biosynthetic process	1	181	0.123893	0.231322	TEA_020533
Biological Process	GO:1902578	single-organism localization	2	879	0.12591	0.231322	TEA_020533;TEA_027083
Biological Process	GO:0030001	metal ion transport	1	221	0.149469	0.262402	TEA_020533
Biological Process	GO:0044283	small molecule biosynthetic process	1	221	0.149469	0.262402	TEA_020533
Biological Process	GO:1901135	carbohydrate derivative metabolic process	1	242	0.162646	0.279327	TEA_020533
Biological Process	GO:0065008	regulation of biological quality	1	260	0.173804	0.292139	TEA_020533
Biological Process	GO:0006810	transport	2	1149	0.196488	0.323386	TEA_020533;TEA_027083
Biological Process	GO:0006812	cation transport	1	338	0.220736	0.350617	TEA_020533
Biological Process	GO:0006520	cellular amino acid metabolic process	1	340	0.22191	0.350617	TEA_020533
Biological Process	GO:0010033	response to organic substance	1	395	0.253609	0.392846	TEA_020533
Biological Process	GO:0009628	response to abiotic stimulus	1	423	0.269329	0.402282	TEA_020533
Biological Process	GO:1901566	organonitrogen compound biosynthetic process	1	424	0.269885	0.402282	TEA_020533
Biological Process	GO:0044711	single-organism biosynthetic process	1	557	0.340794	0.49857	TEA_020533
Biological Process	GO:0042221	response to chemical	1	578	0.351447	0.504806	TEA_020533
Biological Process	GO:0065007	biological regulation	2	1732	0.36571	0.513322	TEA_020533;TEA_027083
Biological Process	GO:0044763	single-organism cellular process	3	2978	0.370371	0.513322	TEA_020533;TEA_025536;TEA_022671
Biological Process	GO:0006950	response to stress	1	676	0.399282	0.54385	TEA_020533
Biological Process	GO:1901564	organonitrogen compound metabolic process	1	703	0.411932	0.544625	TEA_020533
Biological Process	GO:0019752	carboxylic acid metabolic process	1	729	0.423902	0.544625	TEA_020533
Biological Process	GO:0044699	single-organism process	4	4508	0.427126	0.544625	TEA_020533;TEA_025536;TEA_022671;TEA_027083
Biological Process	GO:0006082	organic acid metabolic process	1	752	0.434321	0.544625	TEA_020533
Biological Process	GO:0043436	oxoacid metabolic process	1	752	0.434321	0.544625	TEA_020533
Biological Process	GO:0050794	regulation of cellular process	1	1023	0.545732	0.673638	TEA_027083
Biological Process	GO:0044281	small molecule metabolic process	1	1104	0.575233	0.69913	TEA_020533
Biological Process	GO:0044249	cellular biosynthetic process	1	1192	0.605456	0.724713	TEA_020533
Biological Process	GO:1901576	organic substance biosynthetic process	1	1221	0.615015	0.725167	TEA_020533
Biological Process	GO:0009058	biosynthetic process	1	1305	0.641619	0.74541	TEA_020533
Biological Process	GO:0006807	nitrogen compound metabolic process	1	1368	0.66055	0.756282	TEA_020533
Biological Process	GO:0050896	response to stimulus	1	1434	0.679482	0.766844	TEA_020533
Biological Process	GO:0050789	regulation of biological process	1	1564	0.714206	0.782539	TEA_027083
Biological Process	GO:0009987	cellular process	4	5684	0.715126	0.782539	TEA_020533;TEA_025536;TEA_012888;TEA_022671
Biological Process	GO:0006796	phosphate-containing compound metabolic process	1	1620	0.728166	0.782539	TEA_012888
Biological Process	GO:0006793	phosphorus metabolic process	1	1640	0.733011	0.782539	TEA_012888
Biological Process	GO:0044238	primary metabolic process	2	3642	0.822015	0.865856	TEA_020533;TEA_004668
Biological Process	GO:0044710	single-organism metabolic process	1	2638	0.899175	0.932548	TEA_020533
Biological Process	GO:0044237	cellular metabolic process	2	4324	0.908939	0.932548	TEA_020533;TEA_012888
Biological Process	GO:0008152	metabolic process	3	6184	0.959596	0.971899	TEA_020533;TEA_012888;TEA_004668
Biological Process	GO:0071704	organic substance metabolic process	1	4276	0.986999	0.986999	TEA_020533
Cellular Component	GO:0005875	microtubule associated complex	1	42	0.0273067	0.40553	TEA_022671
Cellular Component	GO:0044430	cytoskeletal part	1	71	0.0458682	0.40553	TEA_022671
Cellular Component	GO:0015630	microtubule cytoskeleton	1	105	0.0673275	0.40553	TEA_022671
Cellular Component	GO:0005856	cytoskeleton	1	134	0.0853747	0.40553	TEA_022671
Cellular Component	GO:0043228	non-membrane-bounded organelle	1	309	0.189361	0.531082	TEA_022671
Cellular Component	GO:0043232	intracellular non-membrane-bounded organelle	1	309	0.189361	0.531082	TEA_022671
Cellular Component	GO:0031224	intrinsic component of membrane	2	1378	0.217628	0.531082	TEA_025536;TEA_027083
Cellular Component	GO:0043234	protein complex	1	412	0.246712	0.531082	TEA_022671
Cellular Component	GO:0044425	membrane part	2	1498	0.251565	0.531082	TEA_025536;TEA_027083
Cellular Component	GO:0032991	macromolecular complex	1	682	0.384072	0.70998	TEA_022671
Cellular Component	GO:0044446	intracellular organelle part	1	802	0.439333	0.70998	TEA_022671
Cellular Component	GO:0016020	membrane	2	2129	0.448409	0.70998	TEA_025536;TEA_027083
Cellular Component	GO:0044422	organelle part	1	951	0.503217	0.735471	TEA_022671
Cellular Component	GO:0043229	intracellular organelle	1	2255	0.869845	0.965317	TEA_022671
Cellular Component	GO:0043226	organelle	1	2298	0.876958	0.965317	TEA_022671
Cellular Component	GO:0044424	intracellular part	1	2854	0.946942	0.965317	TEA_022671
Cellular Component	GO:0005622	intracellular	1	2879	0.949225	0.965317	TEA_022671
Cellular Component	GO:0005623	cell	1	3081	0.965317	0.965317	TEA_022671
Cellular Component	GO:0044464	cell part	1	3081	0.965317	0.965317	TEA_022671
Molecular Function	GO:0005254	chloride channel activity	1	5	0.0040369	0.0742533	TEA_027083
Molecular Function	GO:0015108	chloride transmembrane transporter activity	1	5	0.0040369	0.0742533	TEA_027083
Molecular Function	GO:0005253	anion channel activity	1	6	0.00484261	0.0742533	TEA_027083
Molecular Function	GO:0015925	galactosidase activity	1	19	0.015266	0.161222	TEA_004668
Molecular Function	GO:0015103	inorganic anion transmembrane transporter activity	1	28	0.0224273	0.161222	TEA_027083
Molecular Function	GO:0003774	motor activity	1	35	0.0279662	0.161222	TEA_022671
Molecular Function	GO:0005216	ion channel activity	1	43	0.0342635	0.161222	TEA_027083
Molecular Function	GO:0022838	substrate-specific channel activity	1	43	0.0342635	0.161222	TEA_027083
Molecular Function	GO:0015267	channel activity	1	44	0.0350482	0.161222	TEA_027083
Molecular Function	GO:0022803	passive transmembrane transporter activity	1	44	0.0350482	0.161222	TEA_027083
Molecular Function	GO:0015631	tubulin binding	1	52	0.0413061	0.16459	TEA_022671
Molecular Function	GO:0008509	anion transmembrane transporter activity	1	65	0.051401	0.16459	TEA_027083
Molecular Function	GO:0017111	nucleoside-triphosphatase activity	2	489	0.0553306	0.16459	TEA_025536;TEA_022671
Molecular Function	GO:0008092	cytoskeletal protein binding	1	74	0.0583363	0.16459	TEA_022671
Molecular Function	GO:0016462	pyrophosphatase activity	2	523	0.0624623	0.16459	TEA_025536;TEA_022671
Molecular Function	GO:0016818	hydrolase activity, acting on acid anhydrides, in phosphorus-containing anhydrides	2	527	0.0633228	0.16459	TEA_025536;TEA_022671
Molecular Function	GO:0022857	transmembrane transporter activity	2	527	0.0633228	0.16459	TEA_025536;TEA_027083
Molecular Function	GO:0016817	hydrolase activity, acting on acid anhydrides	2	532	0.0644047	0.16459	TEA_025536;TEA_022671
Molecular Function	GO:0005215	transporter activity	2	598	0.0793092	0.192012	TEA_025536;TEA_027083
Molecular Function	GO:0015399	primary active transmembrane transporter activity	1	137	0.105678	0.231485	TEA_025536
Molecular Function	GO:0015405	P-P-bond-hydrolysis-driven transmembrane transporter activity	1	137	0.105678	0.231485	TEA_025536
Molecular Function	GO:0004553	hydrolase activity, hydrolyzing O-glycosyl compounds	1	144	0.11081	0.231693	TEA_004668
Molecular Function	GO:0016798	hydrolase activity, acting on glycosyl bonds	1	192	0.145325	0.29065	TEA_004668
Molecular Function	GO:0016787	hydrolase activity	3	1752	0.15203	0.291391	TEA_025536;TEA_022671;TEA_004668
Molecular Function	GO:0022804	active transmembrane transporter activity	1	248	0.184136	0.32698	TEA_025536
Molecular Function	GO:0046906	tetrapyrrole binding	1	249	0.184815	0.32698	TEA_020533
Molecular Function	GO:0015075	ion transmembrane transporter activity	1	287	0.210264	0.358227	TEA_027083
Molecular Function	GO:0022891	substrate-specific transmembrane transporter activity	1	316	0.229224	0.376582	TEA_027083
Molecular Function	GO:0022892	substrate-specific transporter activity	1	354	0.253477	0.402066	TEA_027083
Molecular Function	GO:0016757	transferase activity, transferring glycosyl groups	1	410	0.288024	0.441637	TEA_023320
Molecular Function	GO:1901363	heterocyclic compound binding	3	2400	0.301851	0.443639	TEA_020533;TEA_025536;TEA_022671
Molecular Function	GO:0097159	organic cyclic compound binding	3	2459	0.316945	0.443639	TEA_020533;TEA_025536;TEA_022671
Molecular Function	GO:0005515	protein binding	1	465	0.320612	0.443639	TEA_022671
Molecular Function	GO:0001883	purine nucleoside binding	2	1516	0.353919	0.443639	TEA_025536;TEA_022671
Molecular Function	GO:0032549	ribonucleoside binding	2	1516	0.353919	0.443639	TEA_025536;TEA_022671
Molecular Function	GO:0032550	purine ribonucleoside binding	2	1516	0.353919	0.443639	TEA_025536;TEA_022671
Molecular Function	GO:0001882	nucleoside binding	2	1525	0.35684	0.443639	TEA_025536;TEA_022671
Molecular Function	GO:0097367	carbohydrate derivative binding	2	1562	0.368832	0.446481	TEA_025536;TEA_022671
Molecular Function	GO:0036094	small molecule binding	2	1828	0.45374	0.53518	TEA_025536;TEA_022671
Molecular Function	GO:0003824	catalytic activity	6	6872	0.559456	0.643375	TEA_020533;TEA_023320;TEA_025536;TEA_012888;TEA_022671;TEA_004668
Molecular Function	GO:0016301	kinase activity	1	1185	0.643241	0.721685	TEA_012888
Molecular Function	GO:0016740	transferase activity	2	2847	0.728342	0.78536	TEA_023320;TEA_012888
Molecular Function	GO:0043169	cation binding	1	1508	0.738184	0.78536	TEA_020533
Molecular Function	GO:0016772	transferase activity, transferring phosphorus-containing groups	1	1652	0.772951	0.78536	TEA_012888
Molecular Function	GO:0005488	binding	3	4374	0.781971	0.78536	TEA_020533;TEA_025536;TEA_022671
Molecular Function	GO:0043167	ion binding	1	1708	0.78536	0.78536	TEA_020533

## Sheet: 11.3 Alb-vs-Med
Type	GO ID	Description	GeneRatio (5)	BgRatio (8304)	pvalue	p.adjust	geneID
Biological Process	GO:0006862	nucleotide transport	1	19	0.0113908	0.174263	TEA_006219
Biological Process	GO:0009664	plant-type cell wall organization	1	23	0.0137755	0.174263	TEA_027019
Biological Process	GO:0009814	defense response, incompatible interaction	1	31	0.0185313	0.174263	TEA_006219
Biological Process	GO:0090501	RNA phosphodiester bond hydrolysis	1	31	0.0185313	0.174263	TEA_027531
Biological Process	GO:0000226	microtubule cytoskeleton organization	1	32	0.0191245	0.174263	TEA_027019
Biological Process	GO:0016311	dephosphorylation	1	33	0.0197174	0.174263	TEA_015372
Biological Process	GO:0042546	cell wall biogenesis	1	33	0.0197174	0.174263	TEA_027019
Biological Process	GO:0016144	S-glycoside biosynthetic process	1	36	0.0214943	0.174263	TEA_027019
Biological Process	GO:0019758	glycosinolate biosynthetic process	1	36	0.0214943	0.174263	TEA_027019
Biological Process	GO:0071669	plant-type cell wall organization or biogenesis	1	37	0.022086	0.174263	TEA_027019
Biological Process	GO:0090305	nucleic acid phosphodiester bond hydrolysis	1	37	0.022086	0.174263	TEA_027531
Biological Process	GO:0098542	defense response to other organism	1	41	0.0244502	0.174263	TEA_006219
Biological Process	GO:0016143	S-glycoside metabolic process	1	42	0.0250405	0.174263	TEA_027019
Biological Process	GO:0019757	glycosinolate metabolic process	1	42	0.0250405	0.174263	TEA_027019
Biological Process	GO:0015748	organophosphate ester transport	1	45	0.0268097	0.174263	TEA_006219
Biological Process	GO:0015931	nucleobase-containing compound transport	1	45	0.0268097	0.174263	TEA_006219
Biological Process	GO:0044550	secondary metabolite biosynthetic process	1	60	0.0356173	0.212546	TEA_027019
Biological Process	GO:0045087	innate immune response	1	62	0.0367868	0.212546	TEA_006219
Biological Process	GO:0006955	immune response	1	66	0.0391225	0.214144	TEA_006219
Biological Process	GO:1901659	glycosyl compound biosynthetic process	1	72	0.0426174	0.22161	TEA_027019
Biological Process	GO:0048509	regulation of meristem development	1	76	0.0449417	0.222568	TEA_027019
Biological Process	GO:0015711	organic anion transport	1	85	0.0501549	0.225446	TEA_006219
Biological Process	GO:0007017	microtubule-based process	1	86	0.0507327	0.225446	TEA_027019
Biological Process	GO:1901657	glycosyl compound metabolic process	1	90	0.0530413	0.225446	TEA_027019
Biological Process	GO:0002376	immune system process	1	92	0.0541938	0.225446	TEA_006219
Biological Process	GO:0071555	cell wall organization	1	102	0.0599399	0.236663	TEA_027019
Biological Process	GO:0007010	cytoskeleton organization	1	110	0.0645166	0.236663	TEA_027019
Biological Process	GO:0071705	nitrogen compound transport	1	119	0.0696441	0.236663	TEA_006219
Biological Process	GO:0019748	secondary metabolic process	1	124	0.072483	0.236663	TEA_027019
Biological Process	GO:0006952	defense response	1	125	0.0730499	0.236663	TEA_006219
Biological Process	GO:0044272	sulfur compound biosynthetic process	1	126	0.0736166	0.236663	TEA_027019
Biological Process	GO:0006073	cellular glucan metabolic process	1	147	0.0854527	0.236663	TEA_027019
Biological Process	GO:0044264	cellular polysaccharide metabolic process	1	149	0.0865736	0.236663	TEA_027019
Biological Process	GO:0051239	regulation of multicellular organismal process	1	165	0.0955013	0.236663	TEA_027019
Biological Process	GO:2000026	regulation of multicellular organismal development	1	165	0.0955013	0.236663	TEA_027019
Biological Process	GO:0009892	negative regulation of metabolic process	1	169	0.0977223	0.236663	TEA_027019
Biological Process	GO:1901605	alpha-amino acid metabolic process	1	169	0.0977223	0.236663	TEA_027019
Biological Process	GO:0006790	sulfur compound metabolic process	1	170	0.0982769	0.236663	TEA_027019
Biological Process	GO:0044042	glucan metabolic process	1	171	0.0988312	0.236663	TEA_027019
Biological Process	GO:0006820	anion transport	1	177	0.102151	0.236663	TEA_006219
Biological Process	GO:0050793	regulation of developmental process	1	179	0.103256	0.236663	TEA_027019
Biological Process	GO:0033554	cellular response to stress	1	180	0.103808	0.236663	TEA_006219
Biological Process	GO:1901137	carbohydrate derivative biosynthetic process	1	181	0.104359	0.236663	TEA_027019
Biological Process	GO:0048519	negative regulation of biological process	1	183	0.105461	0.236663	TEA_027019
Biological Process	GO:0071554	cell wall organization or biogenesis	1	188	0.108213	0.236663	TEA_027019
Biological Process	GO:0044262	cellular carbohydrate metabolic process	1	190	0.109311	0.236663	TEA_027019
Biological Process	GO:0051707	response to other organism	1	193	0.110957	0.236663	TEA_006219
Biological Process	GO:0009607	response to biotic stimulus	1	194	0.111505	0.236663	TEA_006219
Biological Process	GO:0043207	response to external biotic stimulus	1	194	0.111505	0.236663	TEA_006219
Biological Process	GO:0051704	multi-organism process	1	206	0.11806	0.245189	TEA_006219
Biological Process	GO:0045229	external encapsulating structure organization	1	210	0.120237	0.245189	TEA_027019
Biological Process	GO:1901135	carbohydrate derivative metabolic process	1	242	0.137495	0.273997	TEA_027019
Biological Process	GO:0044085	cellular component biogenesis	1	246	0.139633	0.273997	TEA_027019
Biological Process	GO:0009987	cellular process	5	5684	0.150173	0.289222	TEA_027531;TEA_027019;TEA_006219;TEA_009066;TEA_015372
Biological Process	GO:1902589	single-organism organelle organization	1	275	0.155008	0.293106	TEA_027019
Biological Process	GO:0005976	polysaccharide metabolic process	1	293	0.16444	0.305388	TEA_027019
Biological Process	GO:0009605	response to external stimulus	1	324	0.180486	0.329307	TEA_006219
Biological Process	GO:0006520	cellular amino acid metabolic process	1	340	0.188671	0.338306	TEA_027019
Biological Process	GO:0006807	nitrogen compound metabolic process	2	1368	0.192497	0.339317	TEA_027531;TEA_027019
Biological Process	GO:0044237	cellular metabolic process	4	4324	0.214388	0.371606	TEA_027531;TEA_027019;TEA_009066;TEA_015372
Biological Process	GO:0071702	organic substance transport	1	408	0.22273	0.379736	TEA_006219
Biological Process	GO:0016070	RNA metabolic process	1	464	0.249911	0.417094	TEA_027531
Biological Process	GO:0006796	phosphate-containing compound metabolic process	2	1620	0.252663	0.417094	TEA_009066;TEA_015372
Biological Process	GO:0006793	phosphorus metabolic process	2	1640	0.257572	0.418555	TEA_009066;TEA_015372
Biological Process	GO:0006811	ion transport	1	499	0.26651	0.426415	TEA_006219
Biological Process	GO:0005975	carbohydrate metabolic process	1	515	0.273999	0.431756	TEA_027019
Biological Process	GO:0044711	single-organism biosynthetic process	1	557	0.293368	0.455377	TEA_027019
Biological Process	GO:0006996	organelle organization	1	590	0.308294	0.471509	TEA_027019
Biological Process	GO:0051716	cellular response to stimulus	1	624	0.323408	0.487455	TEA_006219
Biological Process	GO:0006950	response to stress	1	676	0.346011	0.514074	TEA_006219
Biological Process	GO:1901564	organonitrogen compound metabolic process	1	703	0.357507	0.523672	TEA_027019
Biological Process	GO:0090304	nucleic acid metabolic process	1	726	0.367171	0.524099	TEA_027531
Biological Process	GO:0019752	carboxylic acid metabolic process	1	729	0.368423	0.524099	TEA_027019
Biological Process	GO:0006082	organic acid metabolic process	1	752	0.377956	0.524099	TEA_027019
Biological Process	GO:0043436	oxoacid metabolic process	1	752	0.377956	0.524099	TEA_027019
Biological Process	GO:0044765	single-organism transport	1	870	0.42507	0.571391	TEA_006219
Biological Process	GO:0019222	regulation of metabolic process	1	872	0.425843	0.571391	TEA_027019
Biological Process	GO:1902578	single-organism localization	1	879	0.428543	0.571391	TEA_006219
Biological Process	GO:0016043	cellular component organization	1	955	0.457204	0.596284	TEA_027019
Biological Process	GO:0006139	nucleobase-containing compound metabolic process	1	959	0.45868	0.596284	TEA_027531
Biological Process	GO:0044260	cellular macromolecule metabolic process	2	2484	0.470019	0.602065	TEA_027531;TEA_027019
Biological Process	GO:0071840	cellular component organization or biogenesis	1	1003	0.474705	0.602065	TEA_027019
Biological Process	GO:0046483	heterocycle metabolic process	1	1071	0.498723	0.624905	TEA_027531
Biological Process	GO:0044281	small molecule metabolic process	1	1104	0.510057	0.627803	TEA_027019
Biological Process	GO:0034641	cellular nitrogen compound metabolic process	1	1118	0.514803	0.627803	TEA_027531
Biological Process	GO:0006725	cellular aromatic compound metabolic process	1	1141	0.522521	0.627803	TEA_027531
Biological Process	GO:0006810	transport	1	1149	0.525182	0.627803	TEA_006219
Biological Process	GO:1901360	organic cyclic compound metabolic process	1	1186	0.537336	0.630173	TEA_027531
Biological Process	GO:0044249	cellular biosynthetic process	1	1192	0.539283	0.630173	TEA_027019
Biological Process	GO:1901576	organic substance biosynthetic process	1	1221	0.548602	0.63394	TEA_027019
Biological Process	GO:0009058	biosynthetic process	1	1305	0.574749	0.656856	TEA_027019
Biological Process	GO:0044763	single-organism cellular process	2	2978	0.588082	0.658314	TEA_027019;TEA_006219
Biological Process	GO:0043170	macromolecule metabolic process	2	3004	0.59399	0.658314	TEA_027531;TEA_027019
Biological Process	GO:0051234	establishment of localization	1	1373	0.595015	0.658314	TEA_006219
Biological Process	GO:0050896	response to stimulus	1	1434	0.61253	0.666494	TEA_006219
Biological Process	GO:0051179	localization	1	1466	0.621473	0.666494	TEA_006219
Biological Process	GO:0008152	metabolic process	4	6184	0.621634	0.666494	TEA_027531;TEA_027019;TEA_009066;TEA_015372
Biological Process	GO:0050789	regulation of biological process	1	1564	0.647839	0.687503	TEA_027019
Biological Process	GO:0019538	protein metabolic process	1	1664	0.673207	0.707207	TEA_027019
Biological Process	GO:0065007	biological regulation	1	1732	0.689606	0.71719	TEA_027019
Biological Process	GO:0044238	primary metabolic process	2	3642	0.726445	0.748023	TEA_027531;TEA_027019
Biological Process	GO:0071704	organic substance metabolic process	2	4276	0.830684	0.846971	TEA_027531;TEA_027019
Biological Process	GO:0044710	single-organism metabolic process	1	2638	0.85219	0.860464	TEA_027019
Biological Process	GO:0044699	single-organism process	2	4508	0.861583	0.861583	TEA_027019;TEA_006219
Cellular Component	GO:0019866	organelle inner membrane	1	80	0.017494	0.289853	TEA_006219
Cellular Component	GO:0009526	plastid envelope	1	181	0.0395801	0.289853	TEA_006219
Cellular Component	GO:0031967	organelle envelope	1	241	0.0527006	0.289853	TEA_006219
Cellular Component	GO:0031975	envelope	1	241	0.0527006	0.289853	TEA_006219
Cellular Component	GO:0031090	organelle membrane	1	365	0.0798163	0.328741	TEA_006219
Cellular Component	GO:0044435	plastid part	1	410	0.0896567	0.328741	TEA_006219
Cellular Component	GO:0009536	plastid	1	759	0.165974	0.482287	TEA_006219
Cellular Component	GO:0044446	intracellular organelle part	1	802	0.175377	0.482287	TEA_006219
Cellular Component	GO:0044422	organelle part	1	951	0.20796	0.508346	TEA_006219
Cellular Component	GO:0044444	cytoplasmic part	1	1344	0.293899	0.552446	TEA_006219
Cellular Component	GO:0005737	cytoplasm	1	1371	0.299803	0.552446	TEA_006219
Cellular Component	GO:0031224	intrinsic component of membrane	1	1378	0.301334	0.552446	TEA_006219
Cellular Component	GO:0044425	membrane part	1	1498	0.327575	0.554358	TEA_006219
Cellular Component	GO:0043231	intracellular membrane-bounded organelle	1	2054	0.449158	0.614185	TEA_006219
Cellular Component	GO:0043227	membrane-bounded organelle	1	2109	0.461185	0.614185	TEA_006219
Cellular Component	GO:0016020	membrane	1	2129	0.465559	0.614185	TEA_006219
Cellular Component	GO:0043229	intracellular organelle	1	2255	0.493112	0.614185	TEA_006219
Cellular Component	GO:0043226	organelle	1	2298	0.502515	0.614185	TEA_006219
Cellular Component	GO:0044424	intracellular part	1	2854	0.624098	0.673737	TEA_006219
Cellular Component	GO:0005622	intracellular	1	2879	0.629565	0.673737	TEA_006219
Cellular Component	GO:0005623	cell	1	3081	0.673737	0.673737	TEA_006219
Cellular Component	GO:0044464	cell part	1	3081	0.673737	0.673737	TEA_006219
Molecular Function	GO:0005337	nucleoside transmembrane transporter activity	1	5	0.0023084	0.017647	TEA_006219
Molecular Function	GO:0005346	purine ribonucleotide transmembrane transporter activity	1	5	0.0023084	0.017647	TEA_006219
Molecular Function	GO:0005347	ATP transmembrane transporter activity	1	5	0.0023084	0.017647	TEA_006219
Molecular Function	GO:0015211	purine nucleoside transmembrane transporter activity	1	5	0.0023084	0.017647	TEA_006219
Molecular Function	GO:0000295	adenine nucleotide transmembrane transporter activity	1	7	0.00323064	0.017647	TEA_006219
Molecular Function	GO:0015216	purine nucleotide transmembrane transporter activity	1	8	0.00369152	0.017647	TEA_006219
Molecular Function	GO:1901505	carbohydrate derivative transporter activity	1	8	0.00369152	0.017647	TEA_006219
Molecular Function	GO:0008408	3'-5' exonuclease activity	1	9	0.00415224	0.017647	TEA_027531
Molecular Function	GO:0015215	nucleotide transmembrane transporter activity	1	14	0.00645345	0.0219417	TEA_006219
Molecular Function	GO:0015932	nucleobase-containing compound transmembrane transporter activity	1	14	0.00645345	0.0219417	TEA_006219
Molecular Function	GO:0015605	organophosphate ester transmembrane transporter activity	1	19	0.00875067	0.0247936	TEA_006219
Molecular Function	GO:1901677	phosphate transmembrane transporter activity	1	19	0.00875067	0.0247936	TEA_006219
Molecular Function	GO:0004527	exonuclease activity	1	21	0.00966844	0.0252867	TEA_027531
Molecular Function	GO:0008514	organic anion transmembrane transporter activity	1	34	0.0156184	0.0379304	TEA_006219
Molecular Function	GO:0004175	endopeptidase activity	1	55	0.0251732	0.0570594	TEA_027019
Molecular Function	GO:0008509	anion transmembrane transporter activity	1	65	0.0296986	0.0630087	TEA_006219
Molecular Function	GO:0004518	nuclease activity	1	69	0.0315044	0.0630087	TEA_027531
Molecular Function	GO:0070011	peptidase activity, acting on L-amino acid peptides	1	196	0.087538	0.16535	TEA_027019
Molecular Function	GO:0008233	peptidase activity	1	236	0.104672	0.187308	TEA_027019
Molecular Function	GO:0015075	ion transmembrane transporter activity	1	287	0.126166	0.214483	TEA_006219
Molecular Function	GO:0022891	substrate-specific transmembrane transporter activity	1	316	0.138215	0.223776	TEA_006219
Molecular Function	GO:0022892	substrate-specific transporter activity	1	354	0.153813	0.237711	TEA_006219
Molecular Function	GO:0016788	hydrolase activity, acting on ester bonds	1	376	0.162747	0.240582	TEA_027531
Molecular Function	GO:0016787	hydrolase activity	2	1752	0.184395	0.261226	TEA_027531;TEA_027019
Molecular Function	GO:0005515	protein binding	1	465	0.198166	0.269506	TEA_027019
Molecular Function	GO:0022857	transmembrane transporter activity	1	527	0.222168	0.290527	TEA_006219
Molecular Function	GO:0005215	transporter activity	1	598	0.248987	0.313539	TEA_006219
Molecular Function	GO:0004672	protein kinase activity	1	862	0.34267	0.416099	TEA_009066
Molecular Function	GO:0016773	phosphotransferase activity, alcohol group as acceptor	1	900	0.355395	0.41667	TEA_009066
Molecular Function	GO:0016301	kinase activity	1	1185	0.44504	0.504378	TEA_009066
Molecular Function	GO:0016772	transferase activity, transferring phosphorus-containing groups	1	1652	0.571314	0.626603	TEA_009066
Molecular Function	GO:0016740	transferase activity	1	2847	0.797145	0.834039	TEA_009066
Molecular Function	GO:0003824	catalytic activity	3	6872	0.809509	0.834039	TEA_027531;TEA_027019;TEA_009066
Molecular Function	GO:0005488	binding	1	4374	0.940101	0.940101	TEA_027019

## Sheet: 11.4 Bud-vs-Alb
Type	GO ID	Description	GeneRatio (5)	BgRatio (8304)	pvalue	p.adjust	geneID
Biological Process	GO:1901659	glycosyl compound biosynthetic process	3	72	6.1738e-06	0.00161822	TEA_020533;TEA_020553;TEA_027019
Biological Process	GO:1901657	glycosyl compound metabolic process	3	90	1.21215e-05	0.00161822	TEA_020533;TEA_020553;TEA_027019
Biological Process	GO:0044272	sulfur compound biosynthetic process	3	126	3.33652e-05	0.0029695	TEA_020533;TEA_020553;TEA_027019
Biological Process	GO:0006790	sulfur compound metabolic process	3	170	8.17976e-05	0.00526702	TEA_020533;TEA_020553;TEA_027019
Biological Process	GO:1901137	carbohydrate derivative biosynthetic process	3	181	9.86333e-05	0.00526702	TEA_020533;TEA_020553;TEA_027019
Biological Process	GO:0016144	S-glycoside biosynthetic process	2	36	0.000181254	0.00660437	TEA_020533;TEA_027019
Biological Process	GO:0019758	glycosinolate biosynthetic process	2	36	0.000181254	0.00660437	TEA_020533;TEA_027019
Biological Process	GO:1901135	carbohydrate derivative metabolic process	3	242	0.000234094	0.00660437	TEA_020533;TEA_020553;TEA_027019
Biological Process	GO:0016143	S-glycoside metabolic process	2	42	0.000247355	0.00660437	TEA_020533;TEA_027019
Biological Process	GO:0019757	glycosinolate metabolic process	2	42	0.000247355	0.00660437	TEA_020533;TEA_027019
Biological Process	GO:0044550	secondary metabolite biosynthetic process	2	60	0.000506293	0.0122891	TEA_020533;TEA_027019
Biological Process	GO:0006520	cellular amino acid metabolic process	3	340	0.000639823	0.0142361	TEA_020533;TEA_020553;TEA_027019
Biological Process	GO:0000097	sulfur amino acid biosynthetic process	2	88	0.00108757	0.022337	TEA_020533;TEA_020553
Biological Process	GO:0000096	sulfur amino acid metabolic process	2	95	0.0012664	0.0241521	TEA_020533;TEA_020553
Biological Process	GO:0019748	secondary metabolic process	2	124	0.00214779	0.0382307	TEA_020533;TEA_027019
Biological Process	GO:0044711	single-organism biosynthetic process	3	557	0.00271015	0.042544	TEA_020533;TEA_020553;TEA_027019
Biological Process	GO:0008652	cellular amino acid biosynthetic process	2	144	0.00288572	0.042544	TEA_020533;TEA_020553
Biological Process	GO:0006073	cellular glucan metabolic process	2	147	0.00300545	0.042544	TEA_020553;TEA_027019
Biological Process	GO:0044264	cellular polysaccharide metabolic process	2	149	0.00308657	0.042544	TEA_020553;TEA_027019
Biological Process	GO:0006807	nitrogen compound metabolic process	4	1368	0.00318682	0.042544	TEA_020533;TEA_020553;TEA_027019;TEA_016683
Biological Process	GO:0009892	negative regulation of metabolic process	2	169	0.00395468	0.0432206	TEA_027019;TEA_016683
Biological Process	GO:1901605	alpha-amino acid metabolic process	2	169	0.00395468	0.0432206	TEA_020553;TEA_027019
Biological Process	GO:0044042	glucan metabolic process	2	171	0.00404715	0.0432206	TEA_020553;TEA_027019
Biological Process	GO:0016053	organic acid biosynthetic process	2	174	0.00418777	0.0432206	TEA_020533;TEA_020553
Biological Process	GO:0046394	carboxylic acid biosynthetic process	2	174	0.00418777	0.0432206	TEA_020533;TEA_020553
Biological Process	GO:0048438	floral whorl development	1	7	0.00420875	0.0432206	TEA_016683
Biological Process	GO:0048519	negative regulation of biological process	2	183	0.00462336	0.0457199	TEA_027019;TEA_016683
Biological Process	GO:0044262	cellular carbohydrate metabolic process	2	190	0.00497634	0.047453	TEA_020553;TEA_027019
Biological Process	GO:1901564	organonitrogen compound metabolic process	3	703	0.00530501	0.0488427	TEA_020533;TEA_020553;TEA_027019
Biological Process	GO:0019752	carboxylic acid metabolic process	3	729	0.00588706	0.0523949	TEA_020533;TEA_020553;TEA_027019
Biological Process	GO:0006082	organic acid metabolic process	3	752	0.00643429	0.0536861	TEA_020533;TEA_020553;TEA_027019
Biological Process	GO:0043436	oxoacid metabolic process	3	752	0.00643429	0.0536861	TEA_020533;TEA_020553;TEA_027019
Biological Process	GO:0044283	small molecule biosynthetic process	2	221	0.00668692	0.0541033	TEA_020533;TEA_020553
Biological Process	GO:0065007	biological regulation	4	1732	0.00786498	0.0617633	TEA_020533;TEA_020553;TEA_027019;TEA_016683
Biological Process	GO:0044085	cellular component biogenesis	2	246	0.00823872	0.0628497	TEA_020553;TEA_027019
Biological Process	GO:0009767	photosynthetic electron transport chain	1	15	0.00900138	0.0667602	TEA_020553
Biological Process	GO:0002252	immune effector process	1	16	0.00959916	0.0689065	TEA_016683
Biological Process	GO:0019222	regulation of metabolic process	3	872	0.00980691	0.0689065	TEA_020553;TEA_027019;TEA_016683
Biological Process	GO:0006544	glycine metabolic process	1	18	0.0107939	0.07038	TEA_020553
Biological Process	GO:0005976	polysaccharide metabolic process	2	293	0.0115614	0.07038	TEA_020553;TEA_027019
Biological Process	GO:0048731	system development	2	300	0.0121006	0.07038	TEA_020553;TEA_016683
Biological Process	GO:0015979	photosynthesis	1	21	0.0125837	0.07038	TEA_020553
Biological Process	GO:0019684	photosynthesis, light reaction	1	21	0.0125837	0.07038	TEA_020553
Biological Process	GO:0006754	ATP biosynthetic process	1	22	0.0131798	0.07038	TEA_020553
Biological Process	GO:0009144	purine nucleoside triphosphate metabolic process	1	22	0.0131798	0.07038	TEA_020553
Biological Process	GO:0009145	purine nucleoside triphosphate biosynthetic process	1	22	0.0131798	0.07038	TEA_020553
Biological Process	GO:0009205	purine ribonucleoside triphosphate metabolic process	1	22	0.0131798	0.07038	TEA_020553
Biological Process	GO:0009206	purine ribonucleoside triphosphate biosynthetic process	1	22	0.0131798	0.07038	TEA_020553
Biological Process	GO:0030422	production of siRNA involved in RNA interference	1	22	0.0131798	0.07038	TEA_016683
Biological Process	GO:0046034	ATP metabolic process	1	22	0.0131798	0.07038	TEA_020553
Biological Process	GO:0009664	plant-type cell wall organization	1	23	0.0137755	0.0707321	TEA_027019
Biological Process	GO:0016246	RNA interference	1	23	0.0137755	0.0707321	TEA_016683
Biological Process	GO:0009694	jasmonic acid metabolic process	1	25	0.0149662	0.0720821	TEA_020553
Biological Process	GO:0009746	response to hexose	1	25	0.0149662	0.0720821	TEA_020533
Biological Process	GO:0034284	response to monosaccharide	1	25	0.0149662	0.0720821	TEA_020533
Biological Process	GO:0044238	primary metabolic process	5	3642	0.0162029	0.0720821	TEA_010288;TEA_020533;TEA_020553;TEA_027019;TEA_016683
Biological Process	GO:0042451	purine nucleoside biosynthetic process	1	28	0.01675	0.0720821	TEA_020553
Biological Process	GO:0046129	purine ribonucleoside biosynthetic process	1	28	0.01675	0.0720821	TEA_020553
Biological Process	GO:0022900	electron transport chain	1	29	0.0173441	0.0720821	TEA_020553
Biological Process	GO:0008037	cell recognition	1	30	0.0179378	0.0720821	TEA_016683
Biological Process	GO:0042044	fluid transport	1	30	0.0179378	0.0720821	TEA_020533
Biological Process	GO:0044281	small molecule metabolic process	3	1104	0.0190266	0.0720821	TEA_020533;TEA_020553;TEA_027019
Biological Process	GO:0000226	microtubule cytoskeleton organization	1	32	0.0191245	0.0720821	TEA_027019
Biological Process	GO:0006633	fatty acid biosynthetic process	1	32	0.0191245	0.0720821	TEA_020553
Biological Process	GO:0042546	cell wall biogenesis	1	33	0.0197174	0.0720821	TEA_027019
Biological Process	GO:0046128	purine ribonucleoside metabolic process	1	34	0.02031	0.0720821	TEA_020553
Biological Process	GO:0010033	response to organic substance	2	395	0.0205098	0.0720821	TEA_020533;TEA_016683
Biological Process	GO:0009163	nucleoside biosynthetic process	1	36	0.0214943	0.0720821	TEA_020553
Biological Process	GO:0009199	ribonucleoside triphosphate metabolic process	1	36	0.0214943	0.0720821	TEA_020553
Biological Process	GO:0009201	ribonucleoside triphosphate biosynthetic process	1	36	0.0214943	0.0720821	TEA_020553
Biological Process	GO:0042455	ribonucleoside biosynthetic process	1	36	0.0214943	0.0720821	TEA_020553
Biological Process	GO:0009141	nucleoside triphosphate metabolic process	1	37	0.022086	0.0720821	TEA_020553
Biological Process	GO:0009142	nucleoside triphosphate biosynthetic process	1	37	0.022086	0.0720821	TEA_020553
Biological Process	GO:0071669	plant-type cell wall organization or biogenesis	1	37	0.022086	0.0720821	TEA_027019
Biological Process	GO:0072330	monocarboxylic acid biosynthetic process	1	37	0.022086	0.0720821	TEA_020553
Biological Process	GO:0009126	purine nucleoside monophosphate metabolic process	1	38	0.0226775	0.0720821	TEA_020553
Biological Process	GO:0009127	purine nucleoside monophosphate biosynthetic process	1	38	0.0226775	0.0720821	TEA_020553
Biological Process	GO:0009167	purine ribonucleoside monophosphate metabolic process	1	38	0.0226775	0.0720821	TEA_020553
Biological Process	GO:0009168	purine ribonucleoside monophosphate biosynthetic process	1	38	0.0226775	0.0720821	TEA_020553
Biological Process	GO:0031050	dsRNA fragmentation	1	38	0.0226775	0.0720821	TEA_016683
Biological Process	GO:0043331	response to dsRNA	1	38	0.0226775	0.0720821	TEA_016683
Biological Process	GO:0070918	production of small RNA involved in gene silencing by RNA	1	38	0.0226775	0.0720821	TEA_016683
Biological Process	GO:0071359	cellular response to dsRNA	1	38	0.0226775	0.0720821	TEA_016683
Biological Process	GO:1901699	cellular response to nitrogen compound	1	38	0.0226775	0.0720821	TEA_016683
Biological Process	GO:1901566	organonitrogen compound biosynthetic process	2	424	0.0234673	0.0730709	TEA_020533;TEA_020553
Biological Process	GO:0044249	cellular biosynthetic process	3	1192	0.023536	0.0730709	TEA_020533;TEA_020553;TEA_027019
Biological Process	GO:0042278	purine nucleoside metabolic process	1	40	0.0238596	0.0732242	TEA_020553
Biological Process	GO:0035194	posttranscriptional gene silencing by RNA	1	41	0.0244502	0.074184	TEA_016683
Biological Process	GO:0016441	posttranscriptional gene silencing	1	42	0.0250405	0.074613	TEA_016683
Biological Process	GO:1901576	organic substance biosynthetic process	3	1221	0.0251505	0.074613	TEA_020533;TEA_020553;TEA_027019
Biological Process	GO:0048827	phyllome development	1	43	0.0256305	0.0752016	TEA_016683
Biological Process	GO:0016070	RNA metabolic process	2	464	0.0278329	0.0778559	TEA_020553;TEA_016683
Biological Process	GO:0006779	porphyrin-containing compound biosynthetic process	1	47	0.0279877	0.0778559	TEA_020553
Biological Process	GO:0033014	tetrapyrrole biosynthetic process	1	47	0.0279877	0.0778559	TEA_020553
Biological Process	GO:0009116	nucleoside metabolic process	1	48	0.0285763	0.0778559	TEA_020553
Biological Process	GO:0009119	ribonucleoside metabolic process	1	48	0.0285763	0.0778559	TEA_020553
Biological Process	GO:0009156	ribonucleoside monophosphate biosynthetic process	1	48	0.0285763	0.0778559	TEA_020553
Biological Process	GO:0009161	ribonucleoside monophosphate metabolic process	1	48	0.0285763	0.0778559	TEA_020553
Biological Process	GO:0055114	oxidation-reduction process	1	49	0.0291647	0.0786562	TEA_020553
Biological Process	GO:0009058	biosynthetic process	3	1305	0.0301948	0.0794014	TEA_020533;TEA_020553;TEA_027019
Biological Process	GO:0009069	serine family amino acid metabolic process	1	51	0.0303404	0.0794014	TEA_020553
Biological Process	GO:0009123	nucleoside monophosphate metabolic process	1	52	0.0309279	0.0794014	TEA_020553
Biological Process	GO:0009124	nucleoside monophosphate biosynthetic process	1	52	0.0309279	0.0794014	TEA_020553
Biological Process	GO:0048437	floral organ development	1	52	0.0309279	0.0794014	TEA_016683
Biological Process	GO:0031047	gene silencing by RNA	1	53	0.0315151	0.0801383	TEA_016683
Biological Process	GO:0006873	cellular ion homeostasis	1	55	0.0326886	0.0809963	TEA_020533
Biological Process	GO:0055082	cellular chemical homeostasis	1	55	0.0326886	0.0809963	TEA_020533
Biological Process	GO:0007275	multicellular organism development	2	506	0.0327626	0.0809963	TEA_020553;TEA_016683
Biological Process	GO:0005975	carbohydrate metabolic process	2	515	0.0338638	0.0829507	TEA_020553;TEA_027019
Biological Process	GO:0009743	response to carbohydrate	1	58	0.0344467	0.0830659	TEA_020533
Biological Process	GO:0006164	purine nucleotide biosynthetic process	1	59	0.0350321	0.0830659	TEA_020553
Biological Process	GO:0009152	purine ribonucleotide biosynthetic process	1	59	0.0350321	0.0830659	TEA_020553
Biological Process	GO:0005982	starch metabolic process	1	60	0.0356173	0.0830659	TEA_020553
Biological Process	GO:0006778	porphyrin-containing compound metabolic process	1	61	0.0362022	0.0830659	TEA_020553
Biological Process	GO:0009150	purine ribonucleotide metabolic process	1	62	0.0367868	0.0830659	TEA_020553
Biological Process	GO:0033013	tetrapyrrole metabolic process	1	62	0.0367868	0.0830659	TEA_020553
Biological Process	GO:0045087	innate immune response	1	62	0.0367868	0.0830659	TEA_016683
Biological Process	GO:0048856	anatomical structure development	2	539	0.0368761	0.0830659	TEA_020553;TEA_016683
Biological Process	GO:0009887	organ morphogenesis	1	63	0.0373712	0.0830659	TEA_020553
Biological Process	GO:0009908	flower development	1	63	0.0373712	0.0830659	TEA_016683
Biological Process	GO:0044710	single-organism metabolic process	4	2638	0.0379362	0.0830659	TEA_020533;TEA_020553;TEA_027019;TEA_016683
Biological Process	GO:0072522	purine-containing compound biosynthetic process	1	64	0.0379552	0.0830659	TEA_020553
Biological Process	GO:0071407	cellular response to organic cyclic compound	1	65	0.038539	0.0835656	TEA_016683
Biological Process	GO:0006955	immune response	1	66	0.0391225	0.0835656	TEA_016683
Biological Process	GO:0040029	regulation of gene expression, epigenetic	1	66	0.0391225	0.0835656	TEA_016683
Biological Process	GO:0044707	single-multicellular organism process	2	569	0.0407934	0.0849855	TEA_020553;TEA_016683
Biological Process	GO:0009260	ribonucleotide biosynthetic process	1	69	0.0408712	0.0849855	TEA_020553
Biological Process	GO:0046390	ribose phosphate biosynthetic process	1	69	0.0408712	0.0849855	TEA_020553
Biological Process	GO:0032501	multicellular organismal process	2	571	0.0410604	0.0849855	TEA_020553;TEA_016683
Biological Process	GO:0042221	response to chemical	2	578	0.0420009	0.0862034	TEA_020533;TEA_016683
Biological Process	GO:0009259	ribonucleotide metabolic process	1	72	0.0426174	0.0862034	TEA_020553
Biological Process	GO:0019693	ribose phosphate metabolic process	1	72	0.0426174	0.0862034	TEA_020553
Biological Process	GO:0006996	organelle organization	2	590	0.0436337	0.0865873	TEA_020553;TEA_027019
Biological Process	GO:0006163	purine nucleotide metabolic process	1	74	0.0437801	0.0865873	TEA_020553
Biological Process	GO:0042743	hydrogen peroxide metabolic process	1	74	0.0437801	0.0865873	TEA_020533
Biological Process	GO:0010608	posttranscriptional regulation of gene expression	1	76	0.0449417	0.0869524	TEA_016683
Biological Process	GO:0048509	regulation of meristem development	1	76	0.0449417	0.0869524	TEA_027019
Biological Process	GO:1901698	response to nitrogen compound	1	76	0.0449417	0.0869524	TEA_016683
Biological Process	GO:0010468	regulation of gene expression	2	605	0.0457109	0.0878045	TEA_020553;TEA_016683
Biological Process	GO:0050801	ion homeostasis	1	79	0.046682	0.0890292	TEA_020533
Biological Process	GO:0016072	rRNA metabolic process	1	80	0.0472615	0.0894952	TEA_020553
Biological Process	GO:0050789	regulation of biological process	3	1564	0.0493053	0.0927079	TEA_020553;TEA_027019;TEA_016683
Biological Process	GO:0006818	hydrogen transport	1	85	0.0501549	0.0931962	TEA_020553
Biological Process	GO:0007017	microtubule-based process	1	86	0.0507327	0.0931962	TEA_027019
Biological Process	GO:0014070	response to organic cyclic compound	1	86	0.0507327	0.0931962	TEA_016683
Biological Process	GO:0031399	regulation of protein modification process	1	87	0.0513103	0.0931962	TEA_020553
Biological Process	GO:0048878	chemical homeostasis	1	87	0.0513103	0.0931962	TEA_020533
Biological Process	GO:0044767	single-organism developmental process	2	653	0.0526228	0.0949344	TEA_020553;TEA_016683
Biological Process	GO:0072521	purine-containing compound metabolic process	1	91	0.0536177	0.0951958	TEA_020553
Biological Process	GO:0072593	reactive oxygen species metabolic process	1	91	0.0536177	0.0951958	TEA_020533
Biological Process	GO:0002376	immune system process	1	92	0.0541938	0.0951958	TEA_016683
Biological Process	GO:0051188	cofactor biosynthetic process	1	92	0.0541938	0.0951958	TEA_020553
Biological Process	GO:0006950	response to stress	2	676	0.0560738	0.0978543	TEA_020533;TEA_016683
Biological Process	GO:0090567	reproductive shoot system development	1	96	0.0564956	0.0979502	TEA_016683
Biological Process	GO:0009893	positive regulation of metabolic process	1	99	0.058219	0.100287	TEA_020553
Biological Process	GO:0044763	single-organism cellular process	4	2978	0.0589197	0.100843	TEA_020533;TEA_020553;TEA_027019;TEA_016683
Biological Process	GO:0060255	regulation of macromolecule metabolic process	2	701	0.0599239	0.100981	TEA_020553;TEA_016683
Biological Process	GO:0071555	cell wall organization	1	102	0.0599399	0.100981	TEA_027019
Biological Process	GO:0006091	generation of precursor metabolites and energy	1	103	0.060513	0.100981	TEA_020553
Biological Process	GO:0019725	cellular homeostasis	1	103	0.060513	0.100981	TEA_020533
Biological Process	GO:0009165	nucleotide biosynthetic process	1	105	0.0616583	0.101622	TEA_020553
Biological Process	GO:0016458	gene silencing	1	105	0.0616583	0.101622	TEA_016683
Biological Process	GO:0048513	animal organ development	1	106	0.0622305	0.101936	TEA_020553
Biological Process	GO:0010629	negative regulation of gene expression	1	107	0.0628025	0.102245	TEA_016683
Biological Process	GO:0090304	nucleic acid metabolic process	2	726	0.0638747	0.103361	TEA_020553;TEA_016683
Biological Process	GO:0007010	cytoskeleton organization	1	110	0.0645166	0.103771	TEA_027019
Biological Process	GO:0043623	cellular protein complex assembly	1	114	0.0667983	0.106797	TEA_020553
Biological Process	GO:1901293	nucleoside phosphate biosynthetic process	1	115	0.067368	0.107067	TEA_020553
Biological Process	GO:0010605	negative regulation of macromolecule metabolic process	1	123	0.0719158	0.113397	TEA_016683
Biological Process	GO:0034622	cellular macromolecular complex assembly	1	124	0.072483	0.113397	TEA_020553
Biological Process	GO:0006952	defense response	1	125	0.0730499	0.113397	TEA_016683
Biological Process	GO:0006970	response to osmotic stress	1	125	0.0730499	0.113397	TEA_020533
Biological Process	GO:0048367	shoot system development	1	129	0.0753149	0.116237	TEA_016683
Biological Process	GO:0006461	protein complex assembly	1	132	0.0770108	0.116931	TEA_020553
Biological Process	GO:0032268	regulation of cellular protein metabolic process	1	133	0.0775755	0.116931	TEA_020553
Biological Process	GO:0051246	regulation of protein metabolic process	1	133	0.0775755	0.116931	TEA_020553
Biological Process	GO:0032502	developmental process	2	814	0.0785469	0.116931	TEA_020553;TEA_016683
Biological Process	GO:0070271	protein complex biogenesis	1	135	0.0787041	0.116931	TEA_020553
Biological Process	GO:0048518	positive regulation of biological process	1	136	0.079268	0.116931	TEA_020553
Biological Process	GO:0048608	reproductive structure development	1	136	0.079268	0.116931	TEA_016683
Biological Process	GO:0061458	reproductive system development	1	136	0.079268	0.116931	TEA_016683
Biological Process	GO:0006732	coenzyme metabolic process	1	137	0.0798316	0.117116	TEA_020553
Biological Process	GO:0006090	pyruvate metabolic process	1	143	0.0832076	0.121401	TEA_020553
Biological Process	GO:0065003	macromolecular complex assembly	1	146	0.0848918	0.123185	TEA_020553
Biological Process	GO:0042592	homeostatic process	1	152	0.0882529	0.126317	TEA_020533
Biological Process	GO:0090407	organophosphate biosynthetic process	1	152	0.0882529	0.126317	TEA_020553
Biological Process	GO:0044765	single-organism transport	2	870	0.0884692	0.126317	TEA_020533;TEA_020553
Biological Process	GO:1902578	single-organism localization	2	879	0.0901041	0.127967	TEA_020533;TEA_020553
Biological Process	GO:0099402	plant organ development	1	159	0.0921616	0.130197	TEA_016683
Biological Process	GO:0008610	lipid biosynthetic process	1	165	0.0955013	0.132807	TEA_020553
Biological Process	GO:0051239	regulation of multicellular organismal process	1	165	0.0955013	0.132807	TEA_027019
Biological Process	GO:2000026	regulation of multicellular organismal development	1	165	0.0955013	0.132807	TEA_027019
Biological Process	GO:0022607	cellular component assembly	1	169	0.0977223	0.135191	TEA_020553
Biological Process	GO:0006396	RNA processing	1	170	0.0982769	0.135257	TEA_016683
Biological Process	GO:0006631	fatty acid metabolic process	1	172	0.0993852	0.136081	TEA_020553
Biological Process	GO:0034660	ncRNA metabolic process	1	174	0.100492	0.1362	TEA_020553
Biological Process	GO:0044702	single organism reproductive process	1	174	0.100492	0.1362	TEA_016683
Biological Process	GO:0006355	regulation of transcription, DNA-templated	1	177	0.102151	0.137057	TEA_020553
Biological Process	GO:1903506	regulation of nucleic acid-templated transcription	1	177	0.102151	0.137057	TEA_020553
Biological Process	GO:0050793	regulation of developmental process	1	179	0.103256	0.137161	TEA_027019
Biological Process	GO:2001141	regulation of RNA biosynthetic process	1	179	0.103256	0.137161	TEA_020553
Biological Process	GO:1901700	response to oxygen-containing compound	1	180	0.103808	0.137211	TEA_020533
Biological Process	GO:0016043	cellular component organization	2	955	0.104331	0.137224	TEA_020553;TEA_027019
Biological Process	GO:0006139	nucleobase-containing compound metabolic process	2	959	0.1051	0.137558	TEA_020553;TEA_016683
Biological Process	GO:0051252	regulation of RNA metabolic process	1	184	0.106012	0.138074	TEA_020553
Biological Process	GO:0051186	cofactor metabolic process	1	185	0.106563	0.138118	TEA_020553
Biological Process	GO:0071554	cell wall organization or biogenesis	1	188	0.108213	0.139578	TEA_027019
Biological Process	GO:0071840	cellular component organization or biogenesis	2	1003	0.113686	0.145934	TEA_020553;TEA_027019
Biological Process	GO:0034654	nucleobase-containing compound biosynthetic process	1	200	0.114787	0.146638	TEA_020553
Biological Process	GO:0071822	protein complex subunit organization	1	201	0.115334	0.146638	TEA_020553
Biological Process	GO:0045229	external encapsulating structure organization	1	210	0.120237	0.152115	TEA_027019
Biological Process	GO:0019219	regulation of nucleobase-containing compound metabolic process	1	211	0.12078	0.152115	TEA_020553
Biological Process	GO:2000112	regulation of cellular macromolecule biosynthetic process	1	214	0.122409	0.153443	TEA_020553
Biological Process	GO:0009117	nucleotide metabolic process	1	220	0.12566	0.155944	TEA_020553
Biological Process	GO:0010556	regulation of macromolecule biosynthetic process	1	220	0.12566	0.155944	TEA_020553
Biological Process	GO:0030001	metal ion transport	1	221	0.1262	0.155944	TEA_020533
Biological Process	GO:0071310	cellular response to organic substance	1	222	0.126741	0.155944	TEA_016683
Biological Process	GO:0046483	heterocycle metabolic process	2	1071	0.127393	0.156027	TEA_020553;TEA_016683
Biological Process	GO:0031326	regulation of cellular biosynthetic process	1	227	0.129439	0.15781	TEA_020553
Biological Process	GO:0070887	cellular response to chemical stimulus	1	229	0.130517	0.1584	TEA_016683
Biological Process	GO:0048869	cellular developmental process	1	231	0.131593	0.158915	TEA_020553
Biological Process	GO:0006753	nucleoside phosphate metabolic process	1	232	0.132131	0.158915	TEA_020553
Biological Process	GO:0006259	DNA metabolic process	1	239	0.135889	0.162701	TEA_016683
Biological Process	GO:0009791	post-embryonic development	1	241	0.13696	0.16276	TEA_016683
Biological Process	GO:0034641	cellular nitrogen compound metabolic process	2	1118	0.137158	0.16276	TEA_020553;TEA_016683
Biological Process	GO:0009889	regulation of biosynthetic process	1	246	0.139633	0.164965	TEA_020553
Biological Process	GO:0051171	regulation of nitrogen compound metabolic process	1	248	0.140701	0.165494	TEA_020553
Biological Process	GO:0006725	cellular aromatic compound metabolic process	2	1141	0.142018	0.16631	TEA_020553;TEA_016683
Biological Process	GO:0006810	transport	2	1149	0.14372	0.167569	TEA_020533;TEA_020553
Biological Process	GO:0055086	nucleobase-containing small molecule metabolic process	1	256	0.14496	0.16828	TEA_020553
Biological Process	GO:0065008	regulation of biological quality	1	260	0.147083	0.170005	TEA_020533
Biological Process	GO:0018130	heterocycle biosynthetic process	1	268	0.151317	0.173806	TEA_020553
Biological Process	GO:1901360	organic cyclic compound metabolic process	2	1186	0.151674	0.173806	TEA_020553;TEA_016683
Biological Process	GO:1902589	single-organism organelle organization	1	275	0.155008	0.176868	TEA_027019
Biological Process	GO:0019438	aromatic compound biosynthetic process	1	287	0.161305	0.183134	TEA_020553
Biological Process	GO:0044260	cellular macromolecule metabolic process	3	2484	0.161871	0.183134	TEA_020553;TEA_027019;TEA_016683
Biological Process	GO:0009653	anatomical structure morphogenesis	1	311	0.173787	0.195785	TEA_020553
Biological Process	GO:1901362	organic cyclic compound biosynthetic process	1	324	0.180486	0.202478	TEA_020553
Biological Process	GO:0006812	cation transport	1	338	0.187651	0.209635	TEA_020533
Biological Process	GO:0043933	macromolecular complex subunit organization	1	341	0.18918	0.210153	TEA_020553
Biological Process	GO:0003006	developmental process involved in reproduction	1	342	0.189689	0.210153	TEA_016683
Biological Process	GO:0051234	establishment of localization	2	1373	0.193654	0.212889	TEA_020533;TEA_020553
Biological Process	GO:0080090	regulation of primary metabolic process	1	350	0.193753	0.212889	TEA_020553
Biological Process	GO:0031323	regulation of cellular metabolic process	1	361	0.199314	0.218102	TEA_020553
Biological Process	GO:0044271	cellular nitrogen compound biosynthetic process	1	364	0.200825	0.218515	TEA_020553
Biological Process	GO:0019637	organophosphate metabolic process	1	365	0.201328	0.218515	TEA_020553
Biological Process	GO:0071704	organic substance metabolic process	4	4276	0.206648	0.222515	TEA_020533;TEA_020553;TEA_027019;TEA_016683
Biological Process	GO:0050896	response to stimulus	2	1434	0.207905	0.222515	TEA_020533;TEA_016683
Biological Process	GO:0022414	reproductive process	1	379	0.208347	0.222515	TEA_016683
Biological Process	GO:0044255	cellular lipid metabolic process	1	379	0.208347	0.222515	TEA_020553
Biological Process	GO:0032787	monocarboxylic acid metabolic process	1	384	0.210842	0.224282	TEA_020553
Biological Process	GO:0000003	reproduction	1	387	0.212336	0.224975	TEA_016683
Biological Process	GO:0044237	cellular metabolic process	4	4324	0.214388	0.226251	TEA_020533;TEA_020553;TEA_027019;TEA_016683
Biological Process	GO:0051179	localization	2	1466	0.215474	0.226502	TEA_020533;TEA_020553
Biological Process	GO:0008152	metabolic process	5	6184	0.228945	0.239719	TEA_010288;TEA_020533;TEA_020553;TEA_027019;TEA_016683
Biological Process	GO:0009628	response to abiotic stimulus	1	423	0.230087	0.239973	TEA_020533
Biological Process	GO:0044699	single-organism process	4	4508	0.245593	0.255149	TEA_020533;TEA_020553;TEA_027019;TEA_016683
Biological Process	GO:0043170	macromolecule metabolic process	3	3004	0.253642	0.26249	TEA_020553;TEA_027019;TEA_016683
Biological Process	GO:0006629	lipid metabolic process	1	476	0.255636	0.263532	TEA_020553
Biological Process	GO:0006811	ion transport	1	499	0.26651	0.273685	TEA_020533
Biological Process	GO:0051716	cellular response to stimulus	1	624	0.323408	0.330843	TEA_016683
Biological Process	GO:0010467	gene expression	1	633	0.327364	0.333612	TEA_016683
Biological Process	GO:0050794	regulation of cellular process	1	1023	0.481863	0.489191	TEA_020553
Biological Process	GO:0009987	cellular process	4	5684	0.496523	0.502166	TEA_020533;TEA_020553;TEA_027019;TEA_016683
Biological Process	GO:0006796	phosphate-containing compound metabolic process	1	1620	0.662232	0.66723	TEA_020553
Biological Process	GO:0006793	phosphorus metabolic process	1	1640	0.667257	0.669765	TEA_020553
Biological Process	GO:0019538	protein metabolic process	1	1664	0.673207	0.673207	TEA_027019
Cellular Component	GO:0033178	proton-transporting two-sector ATPase complex, catalytic domain	1	17	0.0111134	0.322289	TEA_020553
Cellular Component	GO:0016469	proton-transporting two-sector ATPase complex	1	36	0.0234365	0.33983	TEA_020553
Cellular Component	GO:0031976	plastid thylakoid	1	70	0.0452321	0.358546	TEA_020553
Cellular Component	GO:0009579	thylakoid	1	118	0.0754467	0.358546	TEA_020553
Cellular Component	GO:0098796	membrane protein complex	1	122	0.0779354	0.358546	TEA_020553
Cellular Component	GO:0031984	organelle subcompartment	1	132	0.0841376	0.358546	TEA_020553
Cellular Component	GO:0044434	chloroplast part	1	140	0.0890793	0.358546	TEA_020553
Cellular Component	GO:0009507	chloroplast	1	156	0.0989093	0.358546	TEA_020553
Cellular Component	GO:0009526	plastid envelope	1	181	0.114127	0.367741	TEA_020553
Cellular Component	GO:0031967	organelle envelope	1	241	0.149947	0.395315	TEA_020553
Cellular Component	GO:0031975	envelope	1	241	0.149947	0.395315	TEA_020553
Cellular Component	GO:0005737	cytoplasm	2	1371	0.215697	0.452097	TEA_020553;TEA_027107
Cellular Component	GO:0044424	intracellular part	3	2854	0.242989	0.452097	TEA_020553;TEA_027107;TEA_016683
Cellular Component	GO:0044435	plastid part	1	410	0.245625	0.452097	TEA_020553
Cellular Component	GO:0043234	protein complex	1	412	0.246712	0.452097	TEA_020553
Cellular Component	GO:0005622	intracellular	3	2879	0.249433	0.452097	TEA_020553;TEA_027107;TEA_016683
Cellular Component	GO:0005623	cell	3	3081	0.305727	0.49256	TEA_020553;TEA_027107;TEA_016683
Cellular Component	GO:0044464	cell part	3	3081	0.305727	0.49256	TEA_020553;TEA_027107;TEA_016683
Cellular Component	GO:0032991	macromolecular complex	1	682	0.384072	0.557156	TEA_020553
Cellular Component	GO:0009536	plastid	1	759	0.419928	0.557156	TEA_020553
Cellular Component	GO:0043231	intracellular membrane-bounded organelle	2	2054	0.423983	0.557156	TEA_020553;TEA_016683
Cellular Component	GO:0044446	intracellular organelle part	1	802	0.439333	0.557156	TEA_020553
Cellular Component	GO:0043227	membrane-bounded organelle	2	2109	0.441882	0.557156	TEA_020553;TEA_016683
Cellular Component	GO:0043229	intracellular organelle	2	2255	0.489666	0.561901	TEA_020553;TEA_016683
Cellular Component	GO:0044422	organelle part	1	951	0.503217	0.561901	TEA_020553
Cellular Component	GO:0043226	organelle	2	2298	0.503773	0.561901	TEA_020553;TEA_016683
Cellular Component	GO:0044444	cytoplasmic part	1	1344	0.648049	0.696053	TEA_020553
Cellular Component	GO:0044425	membrane part	1	1498	0.696056	0.720916	TEA_020553
Cellular Component	GO:0016020	membrane	1	2129	0.847436	0.847436	TEA_020553
Molecular Function	GO:0016779	nucleotidyltransferase activity	2	86	0.0019828	0.0852603	TEA_002046;TEA_016683
Molecular Function	GO:0034061	DNA polymerase activity	1	16	0.012869	0.263925	TEA_016683
Molecular Function	GO:0034062	RNA polymerase activity	1	38	0.0303318	0.263925	TEA_016683
Molecular Function	GO:0015078	hydrogen ion transmembrane transporter activity	1	41	0.0326925	0.263925	TEA_020553
Molecular Function	GO:0004175	endopeptidase activity	1	55	0.0436439	0.263925	TEA_027019
Molecular Function	GO:0019829	cation-transporting ATPase activity	1	59	0.0467532	0.263925	TEA_020553
Molecular Function	GO:0042625	ATPase coupled ion transmembrane transporter activity	1	68	0.0537177	0.263925	TEA_020553
Molecular Function	GO:0015077	monovalent inorganic cation transmembrane transporter activity	1	86	0.0675158	0.263925	TEA_020553
Molecular Function	GO:0016820	hydrolase activity, acting on acid anhydrides, catalyzing transmembrane movement of substances	1	86	0.0675158	0.263925	TEA_020553
Molecular Function	GO:0042626	ATPase activity, coupled to transmembrane movement of substances	1	86	0.0675158	0.263925	TEA_020553
Molecular Function	GO:0043492	ATPase activity, coupled to movement of substances	1	86	0.0675158	0.263925	TEA_020553
Molecular Function	GO:0022890	inorganic cation transmembrane transporter activity	1	130	0.100521	0.324582	TEA_020553
Molecular Function	GO:0015399	primary active transmembrane transporter activity	1	137	0.105678	0.324582	TEA_020553
Molecular Function	GO:0015405	P-P-bond-hydrolysis-driven transmembrane transporter activity	1	137	0.105678	0.324582	TEA_020553
Molecular Function	GO:0042623	ATPase activity, coupled	1	168	0.128214	0.350366	TEA_020553
Molecular Function	GO:0016887	ATPase activity	1	171	0.130369	0.350366	TEA_020553
Molecular Function	GO:0070011	peptidase activity, acting on L-amino acid peptides	1	196	0.148149	0.367345	TEA_027019
Molecular Function	GO:0008324	cation transmembrane transporter activity	1	204	0.153772	0.367345	TEA_020553
Molecular Function	GO:0008233	peptidase activity	1	236	0.175949	0.378431	TEA_027019
Molecular Function	GO:0022804	active transmembrane transporter activity	1	248	0.184136	0.378431	TEA_020553
Molecular Function	GO:0046906	tetrapyrrole binding	1	249	0.184815	0.378431	TEA_020533
Molecular Function	GO:0003824	catalytic activity	7	6872	0.198328	0.387642	TEA_010288;TEA_020533;TEA_020553;TEA_027019;TEA_002046;TEA_016683;TEA_010969
Molecular Function	GO:0015075	ion transmembrane transporter activity	1	287	0.210264	0.393101	TEA_020553
Molecular Function	GO:0022891	substrate-specific transmembrane transporter activity	1	316	0.229224	0.410693	TEA_020553
Molecular Function	GO:0022892	substrate-specific transporter activity	1	354	0.253477	0.43598	TEA_020553
Molecular Function	GO:0003676	nucleic acid binding	1	439	0.30537	0.467235	TEA_016683
Molecular Function	GO:0005515	protein binding	1	465	0.320612	0.467235	TEA_027019
Molecular Function	GO:0017111	nucleoside-triphosphatase activity	1	489	0.334426	0.467235	TEA_020553
Molecular Function	GO:0043169	cation binding	2	1508	0.351323	0.467235	TEA_020533;TEA_010969
Molecular Function	GO:0016462	pyrophosphatase activity	1	523	0.353584	0.467235	TEA_020553
Molecular Function	GO:0016818	hydrolase activity, acting on acid anhydrides, in phosphorus-containing anhydrides	1	527	0.355806	0.467235	TEA_020553
Molecular Function	GO:0022857	transmembrane transporter activity	1	527	0.355806	0.467235	TEA_020553
Molecular Function	GO:0016817	hydrolase activity, acting on acid anhydrides	1	532	0.358575	0.467235	TEA_020553
Molecular Function	GO:0005215	transporter activity	1	598	0.394179	0.488807	TEA_020553
Molecular Function	GO:0016772	transferase activity, transferring phosphorus-containing groups	2	1652	0.397866	0.488807	TEA_002046;TEA_016683
Molecular Function	GO:0043167	ion binding	2	1708	0.415797	0.496647	TEA_020533;TEA_010969
Molecular Function	GO:0016787	hydrolase activity	2	1752	0.429793	0.499489	TEA_020553;TEA_027019
Molecular Function	GO:0046872	metal ion binding	1	818	0.500909	0.563821	TEA_010969
Molecular Function	GO:0005488	binding	4	4374	0.511372	0.563821	TEA_020533;TEA_027019;TEA_016683;TEA_010969
Molecular Function	GO:0016491	oxidoreductase activity	1	1100	0.613836	0.650585	TEA_010969
Molecular Function	GO:1901363	heterocyclic compound binding	2	2400	0.620326	0.650585	TEA_020533;TEA_016683
Molecular Function	GO:0097159	organic cyclic compound binding	2	2459	0.635803	0.650941	TEA_020533;TEA_016683
Molecular Function	GO:0016740	transferase activity	2	2847	0.728342	0.728342	TEA_002046;TEA_016683

## Sheet: 11.5 Bud-vs-Gre
Type	GO ID	Description	GeneRatio (16)	BgRatio (8304)	pvalue	p.adjust	geneID
Biological Process	GO:1901659	glycosyl compound biosynthetic process	3	72	0.0003228	0.0472553	TEA_020533;TEA_020553;TEA_027019
Biological Process	GO:1901137	carbohydrate derivative biosynthetic process	4	181	0.000323667	0.0472553	TEA_020533;TEA_020553;TEA_027019;TEA_025979
Biological Process	GO:1901657	glycosyl compound metabolic process	3	90	0.000622531	0.060593	TEA_020533;TEA_020553;TEA_027019
Biological Process	GO:1901135	carbohydrate derivative metabolic process	4	242	0.000971263	0.0709022	TEA_020533;TEA_020553;TEA_027019;TEA_025979
Biological Process	GO:0044272	sulfur compound biosynthetic process	3	126	0.00165327	0.0880478	TEA_020533;TEA_020553;TEA_027019
Biological Process	GO:0016144	S-glycoside biosynthetic process	2	36	0.00211074	0.0880478	TEA_020533;TEA_027019
Biological Process	GO:0019758	glycosinolate biosynthetic process	2	36	0.00211074	0.0880478	TEA_020533;TEA_027019
Biological Process	GO:0016143	S-glycoside metabolic process	2	42	0.0028653	0.0929632	TEA_020533;TEA_027019
Biological Process	GO:0019757	glycosinolate metabolic process	2	42	0.0028653	0.0929632	TEA_020533;TEA_027019
Biological Process	GO:0006790	sulfur compound metabolic process	3	170	0.00387953	0.113282	TEA_020533;TEA_020553;TEA_027019
Biological Process	GO:0006873	cellular ion homeostasis	2	55	0.00487033	0.118511	TEA_020533;TEA_009817
Biological Process	GO:0055082	cellular chemical homeostasis	2	55	0.00487033	0.118511	TEA_020533;TEA_009817
Biological Process	GO:0044550	secondary metabolite biosynthetic process	2	60	0.00577258	0.129661	TEA_020533;TEA_027019
Biological Process	GO:0030001	metal ion transport	3	221	0.00805921	0.144055	TEA_020533;TEA_025979;TEA_009817
Biological Process	GO:0006163	purine nucleotide metabolic process	2	74	0.00867172	0.144055	TEA_020553;TEA_001669
Biological Process	GO:0050801	ion homeostasis	2	79	0.00983647	0.144055	TEA_020533;TEA_009817
Biological Process	GO:0019752	carboxylic acid metabolic process	5	729	0.00990077	0.144055	TEA_020533;TEA_020553;TEA_027019;TEA_025979;TEA_026528
Biological Process	GO:0016072	rRNA metabolic process	2	80	0.0100774	0.144055	TEA_020553;TEA_001669
Biological Process	GO:0044085	cellular component biogenesis	3	246	0.0108075	0.144055	TEA_020553;TEA_027019;TEA_001669
Biological Process	GO:0006082	organic acid metabolic process	5	752	0.0112641	0.144055	TEA_020533;TEA_020553;TEA_027019;TEA_025979;TEA_026528
Biological Process	GO:0043436	oxoacid metabolic process	5	752	0.0112641	0.144055	TEA_020533;TEA_020553;TEA_027019;TEA_025979;TEA_026528
Biological Process	GO:0048878	chemical homeostasis	2	87	0.0118371	0.144055	TEA_020533;TEA_009817
Biological Process	GO:0000097	sulfur amino acid biosynthetic process	2	88	0.0120988	0.144055	TEA_020533;TEA_020553
Biological Process	GO:0072521	purine-containing compound metabolic process	2	91	0.0128993	0.144055	TEA_020553;TEA_001669
Biological Process	GO:0006811	ion transport	4	499	0.01314	0.144055	TEA_020533;TEA_025979;TEA_009817;TEA_027083
Biological Process	GO:0051188	cofactor biosynthetic process	2	92	0.0131712	0.144055	TEA_020553;TEA_006058
Biological Process	GO:0044281	small molecule metabolic process	6	1104	0.0133202	0.144055	TEA_020533;TEA_020553;TEA_027019;TEA_025979;TEA_001669;TEA_026528
Biological Process	GO:0000096	sulfur amino acid metabolic process	2	95	0.0140019	0.14602	TEA_020533;TEA_020553
Biological Process	GO:0005975	carbohydrate metabolic process	4	515	0.0146337	0.147346	TEA_020553;TEA_027019;TEA_025979;TEA_026528
Biological Process	GO:0006091	generation of precursor metabolites and energy	2	103	0.0163262	0.153783	TEA_020553;TEA_009817
Biological Process	GO:0019725	cellular homeostasis	2	103	0.0163262	0.153783	TEA_020533;TEA_009817
Biological Process	GO:0044765	single-organism transport	5	870	0.0203793	0.185961	TEA_020533;TEA_020553;TEA_025979;TEA_009817;TEA_027083
Biological Process	GO:1902578	single-organism localization	5	879	0.0212329	0.187879	TEA_020533;TEA_020553;TEA_025979;TEA_009817;TEA_027083
Biological Process	GO:0019748	secondary metabolic process	2	124	0.0231515	0.191475	TEA_020533;TEA_027019
Biological Process	GO:0006812	cation transport	3	338	0.0252349	0.191475	TEA_020533;TEA_025979;TEA_009817
Biological Process	GO:0006520	cellular amino acid metabolic process	3	340	0.0256264	0.191475	TEA_020533;TEA_020553;TEA_027019
Biological Process	GO:0006732	coenzyme metabolic process	2	137	0.0278744	0.191475	TEA_020553;TEA_006058
Biological Process	GO:0009767	photosynthetic electron transport chain	1	15	0.0285389	0.191475	TEA_020553
Biological Process	GO:0034762	regulation of transmembrane transport	1	16	0.0304141	0.191475	TEA_027083
Biological Process	GO:0034765	regulation of ion transmembrane transport	1	16	0.0304141	0.191475	TEA_027083
Biological Process	GO:0008652	cellular amino acid biosynthetic process	2	144	0.0305669	0.191475	TEA_020533;TEA_020553
Biological Process	GO:0006073	cellular glucan metabolic process	2	147	0.0317519	0.191475	TEA_020553;TEA_027019
Biological Process	GO:0044264	cellular polysaccharide metabolic process	2	149	0.032552	0.191475	TEA_020553;TEA_027019
Biological Process	GO:0042592	homeostatic process	2	152	0.0337674	0.191475	TEA_020533;TEA_009817
Biological Process	GO:0006544	glycine metabolic process	1	18	0.0341543	0.191475	TEA_020553
Biological Process	GO:0051234	establishment of localization	6	1373	0.0363353	0.191475	TEA_020533;TEA_020553;TEA_025979;TEA_009817;TEA_025536;TEA_027083
Biological Process	GO:0015979	photosynthesis	1	21	0.0397392	0.191475	TEA_020553
Biological Process	GO:0019684	photosynthesis, light reaction	1	21	0.0397392	0.191475	TEA_020553
Biological Process	GO:1901564	organonitrogen compound metabolic process	4	703	0.0407558	0.191475	TEA_020533;TEA_020553;TEA_027019;TEA_001669
Biological Process	GO:1901605	alpha-amino acid metabolic process	2	169	0.0409866	0.191475	TEA_020553;TEA_027019
Biological Process	GO:0006754	ATP biosynthetic process	1	22	0.0415941	0.191475	TEA_020553
Biological Process	GO:0009144	purine nucleoside triphosphate metabolic process	1	22	0.0415941	0.191475	TEA_020553
Biological Process	GO:0009145	purine nucleoside triphosphate biosynthetic process	1	22	0.0415941	0.191475	TEA_020553
Biological Process	GO:0009205	purine ribonucleoside triphosphate metabolic process	1	22	0.0415941	0.191475	TEA_020553
Biological Process	GO:0009206	purine ribonucleoside triphosphate biosynthetic process	1	22	0.0415941	0.191475	TEA_020553
Biological Process	GO:0046034	ATP metabolic process	1	22	0.0415941	0.191475	TEA_020553
Biological Process	GO:0044042	glucan metabolic process	2	171	0.0418719	0.191475	TEA_020553;TEA_027019
Biological Process	GO:0006631	fatty acid metabolic process	2	172	0.0423174	0.191475	TEA_020553;TEA_025979
Biological Process	GO:0016053	organic acid biosynthetic process	2	174	0.0432138	0.191475	TEA_020533;TEA_020553
Biological Process	GO:0034660	ncRNA metabolic process	2	174	0.0432138	0.191475	TEA_020553;TEA_001669
Biological Process	GO:0046394	carboxylic acid biosynthetic process	2	174	0.0432138	0.191475	TEA_020533;TEA_020553
Biological Process	GO:0009664	plant-type cell wall organization	1	23	0.0434456	0.191475	TEA_027019
Biological Process	GO:0048193	Golgi vesicle transport	1	23	0.0434456	0.191475	TEA_025979
Biological Process	GO:0009694	jasmonic acid metabolic process	1	25	0.0471387	0.191475	TEA_020553
Biological Process	GO:0009746	response to hexose	1	25	0.0471387	0.191475	TEA_020533
Biological Process	GO:0034284	response to monosaccharide	1	25	0.0471387	0.191475	TEA_020533
Biological Process	GO:0051186	cofactor metabolic process	2	185	0.0482722	0.191475	TEA_020553;TEA_006058
Biological Process	GO:0051179	localization	6	1466	0.048372	0.191475	TEA_020533;TEA_020553;TEA_025979;TEA_009817;TEA_025536;TEA_027083
Biological Process	GO:0006625	protein targeting to peroxisome	1	26	0.0489802	0.191475	TEA_025979
Biological Process	GO:0043574	peroxisomal transport	1	26	0.0489802	0.191475	TEA_025979
Biological Process	GO:0072662	protein localization to peroxisome	1	26	0.0489802	0.191475	TEA_025979
Biological Process	GO:0072663	establishment of protein localization to peroxisome	1	26	0.0489802	0.191475	TEA_025979
Biological Process	GO:0044262	cellular carbohydrate metabolic process	2	190	0.0506414	0.191475	TEA_020553;TEA_027019
Biological Process	GO:0042451	purine nucleoside biosynthetic process	1	28	0.0526532	0.191475	TEA_020553
Biological Process	GO:0046129	purine ribonucleoside biosynthetic process	1	28	0.0526532	0.191475	TEA_020553
Biological Process	GO:0022900	electron transport chain	1	29	0.0544847	0.191475	TEA_020553
Biological Process	GO:0042044	fluid transport	1	30	0.0563129	0.191475	TEA_020533
Biological Process	GO:0006810	transport	5	1149	0.0590635	0.191475	TEA_020533;TEA_020553;TEA_025979;TEA_009817;TEA_027083
Biological Process	GO:0000226	microtubule cytoskeleton organization	1	32	0.0599593	0.191475	TEA_027019
Biological Process	GO:0006633	fatty acid biosynthetic process	1	32	0.0599593	0.191475	TEA_020553
Biological Process	GO:0006101	citrate metabolic process	1	33	0.0617776	0.191475	TEA_026528
Biological Process	GO:0042546	cell wall biogenesis	1	33	0.0617776	0.191475	TEA_027019
Biological Process	GO:0072594	establishment of protein localization to organelle	1	33	0.0617776	0.191475	TEA_025979
Biological Process	GO:0006486	protein glycosylation	1	34	0.0635925	0.191475	TEA_025979
Biological Process	GO:0043413	macromolecule glycosylation	1	34	0.0635925	0.191475	TEA_025979
Biological Process	GO:0046128	purine ribonucleoside metabolic process	1	34	0.0635925	0.191475	TEA_020553
Biological Process	GO:0072350	tricarboxylic acid metabolic process	1	34	0.0635925	0.191475	TEA_026528
Biological Process	GO:0022613	ribonucleoprotein complex biogenesis	1	35	0.0654042	0.191475	TEA_001669
Biological Process	GO:0009117	nucleotide metabolic process	2	220	0.0657165	0.191475	TEA_020553;TEA_001669
Biological Process	GO:0044283	small molecule biosynthetic process	2	221	0.0662431	0.191475	TEA_020533;TEA_020553
Biological Process	GO:0007031	peroxisome organization	1	36	0.0672126	0.191475	TEA_025979
Biological Process	GO:0009163	nucleoside biosynthetic process	1	36	0.0672126	0.191475	TEA_020553
Biological Process	GO:0009199	ribonucleoside triphosphate metabolic process	1	36	0.0672126	0.191475	TEA_020553
Biological Process	GO:0009201	ribonucleoside triphosphate biosynthetic process	1	36	0.0672126	0.191475	TEA_020553
Biological Process	GO:0033365	protein localization to organelle	1	36	0.0672126	0.191475	TEA_025979
Biological Process	GO:0042455	ribonucleoside biosynthetic process	1	36	0.0672126	0.191475	TEA_020553
Biological Process	GO:0044249	cellular biosynthetic process	5	1192	0.0674499	0.191475	TEA_020533;TEA_020553;TEA_027019;TEA_025979;TEA_006058
Biological Process	GO:0009100	glycoprotein metabolic process	1	37	0.0690177	0.191475	TEA_025979
Biological Process	GO:0009101	glycoprotein biosynthetic process	1	37	0.0690177	0.191475	TEA_025979
Biological Process	GO:0009141	nucleoside triphosphate metabolic process	1	37	0.0690177	0.191475	TEA_020553
Biological Process	GO:0009142	nucleoside triphosphate biosynthetic process	1	37	0.0690177	0.191475	TEA_020553
Biological Process	GO:0071669	plant-type cell wall organization or biogenesis	1	37	0.0690177	0.191475	TEA_027019
Biological Process	GO:0072330	monocarboxylic acid biosynthetic process	1	37	0.0690177	0.191475	TEA_020553
Biological Process	GO:0009126	purine nucleoside monophosphate metabolic process	1	38	0.0708195	0.191475	TEA_020553
Biological Process	GO:0009127	purine nucleoside monophosphate biosynthetic process	1	38	0.0708195	0.191475	TEA_020553
Biological Process	GO:0009167	purine ribonucleoside monophosphate metabolic process	1	38	0.0708195	0.191475	TEA_020553
Biological Process	GO:0009168	purine ribonucleoside monophosphate biosynthetic process	1	38	0.0708195	0.191475	TEA_020553
Biological Process	GO:0043648	dicarboxylic acid metabolic process	1	38	0.0708195	0.191475	TEA_026528
Biological Process	GO:0006753	nucleoside phosphate metabolic process	2	232	0.0721311	0.193232	TEA_020553;TEA_001669
Biological Process	GO:0042278	purine nucleoside metabolic process	1	40	0.0744134	0.195754	TEA_020553
Biological Process	GO:0043269	regulation of ion transport	1	40	0.0744134	0.195754	TEA_027083
Biological Process	GO:0044699	single-organism process	12	4508	0.0765637	0.19943	TEA_020533;TEA_020553;TEA_000901;TEA_027019;TEA_025979;TEA_001669;TEA_009817;TEA_026528;TEA_025536;TEA_017037;TEA_011741;TEA_027083
Biological Process	GO:0044763	single-organism cellular process	9	2978	0.0771767	0.19943	TEA_020533;TEA_020553;TEA_000901;TEA_027019;TEA_025979;TEA_001669;TEA_009817;TEA_026528;TEA_025536
Biological Process	GO:0009108	coenzyme biosynthetic process	1	42	0.0779942	0.199775	TEA_006058
Biological Process	GO:0070085	glycosylation	1	43	0.0797797	0.202571	TEA_025979
Biological Process	GO:0055086	nucleobase-containing small molecule metabolic process	2	256	0.0855554	0.207107	TEA_020553;TEA_001669
Biological Process	GO:0006779	porphyrin-containing compound biosynthetic process	1	47	0.0868895	0.207107	TEA_020553
Biological Process	GO:0033014	tetrapyrrole biosynthetic process	1	47	0.0868895	0.207107	TEA_020553
Biological Process	GO:1902580	single-organism cellular localization	1	47	0.0868895	0.207107	TEA_025979
Biological Process	GO:0044711	single-organism biosynthetic process	3	557	0.0875302	0.207107	TEA_020533;TEA_020553;TEA_027019
Biological Process	GO:0065008	regulation of biological quality	2	260	0.0878651	0.207107	TEA_020533;TEA_009817
Biological Process	GO:0009116	nucleoside metabolic process	1	48	0.0886589	0.207107	TEA_020553
Biological Process	GO:0009119	ribonucleoside metabolic process	1	48	0.0886589	0.207107	TEA_020553
Biological Process	GO:0009156	ribonucleoside monophosphate biosynthetic process	1	48	0.0886589	0.207107	TEA_020553
Biological Process	GO:0009161	ribonucleoside monophosphate metabolic process	1	48	0.0886589	0.207107	TEA_020553
Biological Process	GO:0055114	oxidation-reduction process	1	49	0.090425	0.209556	TEA_020553
Biological Process	GO:0009058	biosynthetic process	5	1305	0.0927338	0.211782	TEA_020533;TEA_020553;TEA_027019;TEA_025979;TEA_006058
Biological Process	GO:0009069	serine family amino acid metabolic process	1	51	0.0939478	0.211782	TEA_020553
Biological Process	GO:0009123	nucleoside monophosphate metabolic process	1	52	0.0957043	0.211782	TEA_020553
Biological Process	GO:0009124	nucleoside monophosphate biosynthetic process	1	52	0.0957043	0.211782	TEA_020553
Biological Process	GO:1902589	single-organism organelle organization	2	275	0.0966978	0.211782	TEA_027019;TEA_025979
Biological Process	GO:0009062	fatty acid catabolic process	1	53	0.0974577	0.211782	TEA_025979
Biological Process	GO:0044242	cellular lipid catabolic process	1	53	0.0974577	0.211782	TEA_025979
Biological Process	GO:0072329	monocarboxylic acid catabolic process	1	53	0.0974577	0.211782	TEA_025979
Biological Process	GO:0009451	RNA modification	1	54	0.0992078	0.211782	TEA_001669
Biological Process	GO:0016042	lipid catabolic process	1	54	0.0992078	0.211782	TEA_025979
Biological Process	GO:0044710	single-organism metabolic process	8	2638	0.0995516	0.211782	TEA_020533;TEA_020553;TEA_027019;TEA_025979;TEA_001669;TEA_026528;TEA_017037;TEA_011741
Biological Process	GO:0006996	organelle organization	3	590	0.100089	0.211782	TEA_020553;TEA_027019;TEA_025979
Biological Process	GO:0051049	regulation of transport	1	56	0.102699	0.215741	TEA_027083
Biological Process	GO:0009743	response to carbohydrate	1	58	0.106177	0.215822	TEA_020533
Biological Process	GO:0032879	regulation of localization	1	58	0.106177	0.215822	TEA_027083
Biological Process	GO:0005976	polysaccharide metabolic process	2	293	0.107632	0.215822	TEA_020553;TEA_027019
Biological Process	GO:0006164	purine nucleotide biosynthetic process	1	59	0.107911	0.215822	TEA_020553
Biological Process	GO:0009152	purine ribonucleotide biosynthetic process	1	59	0.107911	0.215822	TEA_020553
Biological Process	GO:0016054	organic acid catabolic process	1	59	0.107911	0.215822	TEA_025979
Biological Process	GO:0046395	carboxylic acid catabolic process	1	59	0.107911	0.215822	TEA_025979
Biological Process	GO:0005982	starch metabolic process	1	60	0.109642	0.216801	TEA_020553
Biological Process	GO:0006778	porphyrin-containing compound metabolic process	1	61	0.11137	0.216801	TEA_020553
Biological Process	GO:0009886	post-embryonic morphogenesis	1	61	0.11137	0.216801	TEA_009817
Biological Process	GO:0044282	small molecule catabolic process	1	61	0.11137	0.216801	TEA_025979
Biological Process	GO:0009150	purine ribonucleotide metabolic process	1	62	0.113095	0.217262	TEA_020553
Biological Process	GO:0033013	tetrapyrrole metabolic process	1	62	0.113095	0.217262	TEA_020553
Biological Process	GO:0009887	organ morphogenesis	1	63	0.114817	0.219128	TEA_020553
Biological Process	GO:0072522	purine-containing compound biosynthetic process	1	64	0.116535	0.220963	TEA_020553
Biological Process	GO:0071840	cellular component organization or biogenesis	4	1003	0.118157	0.222557	TEA_020553;TEA_027019;TEA_025979;TEA_001669
Biological Process	GO:0009653	anatomical structure morphogenesis	2	311	0.118901	0.222557	TEA_020553;TEA_009817
Biological Process	GO:0009260	ribonucleotide biosynthetic process	1	69	0.125082	0.231163	TEA_020553
Biological Process	GO:0046390	ribose phosphate biosynthetic process	1	69	0.125082	0.231163	TEA_020553
Biological Process	GO:0009259	ribonucleotide metabolic process	1	72	0.130172	0.234631	TEA_020553
Biological Process	GO:0015698	inorganic anion transport	1	72	0.130172	0.234631	TEA_027083
Biological Process	GO:0019693	ribose phosphate metabolic process	1	72	0.130172	0.234631	TEA_020553
Biological Process	GO:0044712	single-organism catabolic process	1	72	0.130172	0.234631	TEA_025979
Biological Process	GO:0042743	hydrogen peroxide metabolic process	1	74	0.13355	0.239243	TEA_020533
Biological Process	GO:0048509	regulation of meristem development	1	76	0.136916	0.243777	TEA_027019
Biological Process	GO:0006818	hydrogen transport	1	85	0.151911	0.268174	TEA_020553
Biological Process	GO:0007017	microtubule-based process	1	86	0.153562	0.268174	TEA_027019
Biological Process	GO:0009617	response to bacterium	1	86	0.153562	0.268174	TEA_009817
Biological Process	GO:0019637	organophosphate metabolic process	2	365	0.154397	0.268174	TEA_020553;TEA_001669
Biological Process	GO:0031399	regulation of protein modification process	1	87	0.15521	0.268174	TEA_020553
Biological Process	GO:0072593	reactive oxygen species metabolic process	1	91	0.161772	0.277867	TEA_020533
Biological Process	GO:0044255	cellular lipid metabolic process	2	379	0.163945	0.279954	TEA_020553;TEA_025979
Biological Process	GO:0032787	monocarboxylic acid metabolic process	2	384	0.167385	0.284165	TEA_020553;TEA_025979
Biological Process	GO:0009893	positive regulation of metabolic process	1	99	0.174753	0.294958	TEA_020553
Biological Process	GO:0016192	vesicle-mediated transport	1	101	0.177968	0.298659	TEA_025979
Biological Process	GO:0071555	cell wall organization	1	102	0.179572	0.299628	TEA_027019
Biological Process	GO:0009165	nucleotide biosynthetic process	1	105	0.184364	0.305877	TEA_020553
Biological Process	GO:0048513	animal organ development	1	106	0.185956	0.306775	TEA_020553
Biological Process	GO:0016482	cytoplasmic transport	1	109	0.190713	0.312856	TEA_025979
Biological Process	GO:0007010	cytoskeleton organization	1	110	0.192294	0.313686	TEA_027019
Biological Process	GO:1901566	organonitrogen compound biosynthetic process	2	424	0.195376	0.316943	TEA_020533;TEA_020553
Biological Process	GO:0043623	cellular protein complex assembly	1	114	0.198585	0.319366	TEA_020553
Biological Process	GO:1901576	organic substance biosynthetic process	4	1221	0.199683	0.319366	TEA_020533;TEA_020553;TEA_027019;TEA_025979
Biological Process	GO:1901293	nucleoside phosphate biosynthetic process	1	115	0.200151	0.319366	TEA_020553
Biological Process	GO:0034622	cellular macromolecular complex assembly	1	124	0.214113	0.339788	TEA_020553
Biological Process	GO:0006970	response to osmotic stress	1	125	0.21565	0.340377	TEA_020533
Biological Process	GO:0016070	RNA metabolic process	2	464	0.22403	0.350385	TEA_020553;TEA_001669
Biological Process	GO:0006461	protein complex assembly	1	132	0.226332	0.350385	TEA_020553
Biological Process	GO:0032268	regulation of cellular protein metabolic process	1	133	0.227847	0.350385	TEA_020553
Biological Process	GO:0051246	regulation of protein metabolic process	1	133	0.227847	0.350385	TEA_020553
Biological Process	GO:0065007	biological regulation	5	1732	0.22799	0.350385	TEA_020533;TEA_020553;TEA_027019;TEA_009817;TEA_027083
Biological Process	GO:0070271	protein complex biogenesis	1	135	0.230868	0.352096	TEA_020553
Biological Process	GO:0048518	positive regulation of biological process	1	136	0.232374	0.352096	TEA_020553
Biological Process	GO:0006629	lipid metabolic process	2	476	0.232721	0.352096	TEA_020553;TEA_025979
Biological Process	GO:0006605	protein targeting	1	142	0.241355	0.363276	TEA_025979
Biological Process	GO:0006090	pyruvate metabolic process	1	143	0.242842	0.36364	TEA_020553
Biological Process	GO:0065003	macromolecular complex assembly	1	146	0.247287	0.368407	TEA_020553
Biological Process	GO:0007275	multicellular organism development	2	506	0.254577	0.377343	TEA_020553;TEA_009817
Biological Process	GO:0090407	organophosphate biosynthetic process	1	152	0.256104	0.377689	TEA_020553
Biological Process	GO:0006807	nitrogen compound metabolic process	4	1368	0.263518	0.386669	TEA_020533;TEA_020553;TEA_027019;TEA_001669
Biological Process	GO:0008610	lipid biosynthetic process	1	165	0.274877	0.397346	TEA_020553
Biological Process	GO:0051239	regulation of multicellular organismal process	1	165	0.274877	0.397346	TEA_027019
Biological Process	GO:2000026	regulation of multicellular organismal development	1	165	0.274877	0.397346	TEA_027019
Biological Process	GO:0016043	cellular component organization	3	955	0.276983	0.397691	TEA_020553;TEA_027019;TEA_025979
Biological Process	GO:0048856	anatomical structure development	2	539	0.278755	0.397691	TEA_020553;TEA_009817
Biological Process	GO:0009892	negative regulation of metabolic process	1	169	0.280563	0.397691	TEA_027019
Biological Process	GO:0022607	cellular component assembly	1	169	0.280563	0.397691	TEA_020553
Biological Process	GO:0006355	regulation of transcription, DNA-templated	1	177	0.29181	0.406703	TEA_020553
Biological Process	GO:0006820	anion transport	1	177	0.29181	0.406703	TEA_027083
Biological Process	GO:1903506	regulation of nucleic acid-templated transcription	1	177	0.29181	0.406703	TEA_020553
Biological Process	GO:0050793	regulation of developmental process	1	179	0.294596	0.406703	TEA_027019
Biological Process	GO:2001141	regulation of RNA biosynthetic process	1	179	0.294596	0.406703	TEA_020553
Biological Process	GO:1901700	response to oxygen-containing compound	1	180	0.295985	0.406703	TEA_020533
Biological Process	GO:0006886	intracellular protein transport	1	182	0.298755	0.406703	TEA_025979
Biological Process	GO:0048519	negative regulation of biological process	1	183	0.300137	0.406703	TEA_027019
Biological Process	GO:0044707	single-multicellular organism process	2	569	0.300774	0.406703	TEA_020553;TEA_009817
Biological Process	GO:0051252	regulation of RNA metabolic process	1	184	0.301516	0.406703	TEA_020553
Biological Process	GO:0032501	multicellular organismal process	2	571	0.302242	0.406703	TEA_020553;TEA_009817
Biological Process	GO:0071554	cell wall organization or biogenesis	1	188	0.307006	0.41084	TEA_027019
Biological Process	GO:0034613	cellular protein localization	1	192	0.312455	0.41084	TEA_025979
Biological Process	GO:0051707	response to other organism	1	193	0.313811	0.41084	TEA_009817
Biological Process	GO:0070727	cellular macromolecule localization	1	193	0.313811	0.41084	TEA_025979
Biological Process	GO:1902582	single-organism intracellular transport	1	193	0.313811	0.41084	TEA_025979
Biological Process	GO:0009607	response to biotic stimulus	1	194	0.315165	0.41084	TEA_009817
Biological Process	GO:0043207	response to external biotic stimulus	1	194	0.315165	0.41084	TEA_009817
Biological Process	GO:0034654	nucleobase-containing compound biosynthetic process	1	200	0.323234	0.419356	TEA_020553
Biological Process	GO:0071822	protein complex subunit organization	1	201	0.32457	0.419356	TEA_020553
Biological Process	GO:0051704	multi-organism process	1	206	0.331214	0.426055	TEA_009817
Biological Process	GO:0045229	external encapsulating structure organization	1	210	0.336485	0.430728	TEA_027019
Biological Process	GO:0019219	regulation of nucleobase-containing compound metabolic process	1	211	0.337797	0.430728	TEA_020553
Biological Process	GO:2000112	regulation of cellular macromolecule biosynthetic process	1	214	0.341717	0.433832	TEA_020553
Biological Process	GO:0010556	regulation of macromolecule biosynthetic process	1	220	0.349492	0.439878	TEA_020553
Biological Process	GO:0044248	cellular catabolic process	1	220	0.349492	0.439878	TEA_025979
Biological Process	GO:0031326	regulation of cellular biosynthetic process	1	227	0.358455	0.449222	TEA_020553
Biological Process	GO:0044767	single-organism developmental process	2	653	0.362051	0.451698	TEA_020553;TEA_009817
Biological Process	GO:0048869	cellular developmental process	1	231	0.363524	0.451698	TEA_020553
Biological Process	GO:0009791	post-embryonic development	1	241	0.376033	0.463299	TEA_009817
Biological Process	GO:0044723	single-organism carbohydrate metabolic process	1	241	0.376033	0.463299	TEA_025979
Biological Process	GO:0006950	response to stress	2	676	0.378612	0.464516	TEA_020533;TEA_017037
Biological Process	GO:0009889	regulation of biosynthetic process	1	246	0.382201	0.466957	TEA_020553
Biological Process	GO:0051171	regulation of nitrogen compound metabolic process	1	248	0.384653	0.467595	TEA_020553
Biological Process	GO:0008152	metabolic process	13	6184	0.385926	0.467595	TEA_010288;TEA_020533;TEA_020553;TEA_027019;TEA_025979;TEA_001669;TEA_009817;TEA_026528;TEA_014123;TEA_004668;TEA_017037;TEA_011741;TEA_006058
Biological Process	GO:0044238	primary metabolic process	8	3642	0.400503	0.482529	TEA_010288;TEA_020533;TEA_020553;TEA_027019;TEA_025979;TEA_001669;TEA_026528;TEA_004668
Biological Process	GO:0015031	protein transport	1	262	0.401557	0.482529	TEA_025979
Biological Process	GO:0045184	establishment of protein localization	1	264	0.403936	0.483399	TEA_025979
Biological Process	GO:0018130	heterocycle biosynthetic process	1	268	0.408667	0.487065	TEA_020553
Biological Process	GO:0090304	nucleic acid metabolic process	2	726	0.414124	0.490054	TEA_020553;TEA_001669
Biological Process	GO:1901575	organic substance catabolic process	1	273	0.414532	0.490054	TEA_025979
Biological Process	GO:0046907	intracellular transport	1	276	0.418025	0.492191	TEA_025979
Biological Process	GO:0051649	establishment of localization in cell	1	278	0.420343	0.492932	TEA_025979
Biological Process	GO:0019438	aromatic compound biosynthetic process	1	287	0.430665	0.503017	TEA_020553
Biological Process	GO:0009056	catabolic process	1	295	0.439696	0.511519	TEA_025979
Biological Process	GO:0051641	cellular localization	1	299	0.444161	0.51391	TEA_025979
Biological Process	GO:0048731	system development	1	300	0.445272	0.51391	TEA_020553
Biological Process	GO:0044237	cellular metabolic process	9	4324	0.467935	0.537598	TEA_020533;TEA_020553;TEA_027019;TEA_025979;TEA_001669;TEA_009817;TEA_026528;TEA_014123;TEA_006058
Biological Process	GO:0009605	response to external stimulus	1	324	0.471319	0.537598	TEA_009817
Biological Process	GO:1901362	organic cyclic compound biosynthetic process	1	324	0.471319	0.537598	TEA_020553
Biological Process	GO:0032502	developmental process	2	814	0.474527	0.539152	TEA_020553;TEA_009817
Biological Process	GO:0043933	macromolecular complex subunit organization	1	341	0.489071	0.553522	TEA_020553
Biological Process	GO:0080090	regulation of primary metabolic process	1	350	0.498241	0.561723	TEA_020553
Biological Process	GO:0031323	regulation of cellular metabolic process	1	361	0.509239	0.571261	TEA_020553
Biological Process	GO:0044271	cellular nitrogen compound biosynthetic process	1	364	0.512199	0.571261	TEA_020553
Biological Process	GO:0019222	regulation of metabolic process	2	872	0.51257	0.571261	TEA_020553;TEA_027019
Biological Process	GO:0050896	response to stimulus	3	1434	0.539326	0.597027	TEA_020533;TEA_009817;TEA_017037
Biological Process	GO:0008104	protein localization	1	394	0.540894	0.597027	TEA_025979
Biological Process	GO:0010033	response to organic substance	1	395	0.541822	0.597027	TEA_020533
Biological Process	GO:0071702	organic substance transport	1	408	0.553736	0.60786	TEA_025979
Biological Process	GO:0006139	nucleobase-containing compound metabolic process	2	959	0.566614	0.617908	TEA_020553;TEA_001669
Biological Process	GO:0009628	response to abiotic stimulus	1	423	0.567121	0.617908	TEA_020533
Biological Process	GO:0033036	macromolecule localization	1	426	0.569752	0.618467	TEA_025979
Biological Process	GO:0050789	regulation of biological process	3	1564	0.603754	0.650684	TEA_020553;TEA_027019;TEA_027083
Biological Process	GO:0050794	regulation of cellular process	2	1023	0.603888	0.650684	TEA_020553;TEA_027083
Biological Process	GO:0009987	cellular process	11	5684	0.607883	0.65258	TEA_020533;TEA_020553;TEA_000901;TEA_027019;TEA_025979;TEA_001669;TEA_009817;TEA_026528;TEA_025536;TEA_014123;TEA_006058
Biological Process	GO:0046483	heterocycle metabolic process	2	1071	0.630409	0.674284	TEA_020553;TEA_001669
Biological Process	GO:0034641	cellular nitrogen compound metabolic process	2	1118	0.655171	0.698211	TEA_020553;TEA_001669
Biological Process	GO:0006725	cellular aromatic compound metabolic process	2	1141	0.666851	0.708075	TEA_020553;TEA_001669
Biological Process	GO:0042221	response to chemical	1	578	0.685075	0.724789	TEA_020533
Biological Process	GO:1901360	organic cyclic compound metabolic process	2	1186	0.688877	0.726181	TEA_020553;TEA_001669
Biological Process	GO:0010468	regulation of gene expression	1	605	0.702246	0.737611	TEA_020553
Biological Process	GO:0043412	macromolecule modification	2	1229	0.708908	0.741939	TEA_025979;TEA_001669
Biological Process	GO:0034645	cellular macromolecule biosynthetic process	1	621	0.712003	0.742517	TEA_025979
Biological Process	GO:0010467	gene expression	1	633	0.719123	0.747274	TEA_001669
Biological Process	GO:0009059	macromolecule biosynthetic process	1	663	0.736209	0.762315	TEA_025979
Biological Process	GO:0044260	cellular macromolecule metabolic process	4	2484	0.752023	0.775939	TEA_020553;TEA_027019;TEA_025979;TEA_001669
Biological Process	GO:0060255	regulation of macromolecule metabolic process	1	701	0.756453	0.777761	TEA_020553
Biological Process	GO:0006796	phosphate-containing compound metabolic process	2	1620	0.848828	0.869676	TEA_020553;TEA_001669
Biological Process	GO:0006793	phosphorus metabolic process	2	1640	0.854149	0.872068	TEA_020553;TEA_001669
Biological Process	GO:0019538	protein metabolic process	2	1664	0.860328	0.875316	TEA_027019;TEA_025979
Biological Process	GO:0043170	macromolecule metabolic process	4	3004	0.886047	0.898353	TEA_020553;TEA_027019;TEA_025979;TEA_001669
Biological Process	GO:0006464	cellular protein modification process	1	1145	0.907096	0.914393	TEA_025979
Biological Process	GO:0036211	protein modification process	1	1150	0.90813	0.914393	TEA_025979
Biological Process	GO:0071704	organic substance metabolic process	6	4276	0.915445	0.918591	TEA_020533;TEA_020553;TEA_027019;TEA_025979;TEA_001669;TEA_026528
Biological Process	GO:0044267	cellular protein metabolic process	1	1430	0.951533	0.951533	TEA_025979
Cellular Component	GO:0033178	proton-transporting two-sector ATPase complex, catalytic domain	1	17	0.0293779	0.617534	TEA_020553
Cellular Component	GO:0016469	proton-transporting two-sector ATPase complex	1	36	0.0613158	0.617534	TEA_020553
Cellular Component	GO:0005618	cell wall	1	59	0.0987443	0.617534	TEA_009817
Cellular Component	GO:0032991	macromolecular complex	3	682	0.103594	0.617534	TEA_020553;TEA_001669;TEA_014123
Cellular Component	GO:0031976	plastid thylakoid	1	70	0.116178	0.617534	TEA_020553
Cellular Component	GO:0043234	protein complex	2	412	0.157833	0.617534	TEA_020553;TEA_014123
Cellular Component	GO:0009579	thylakoid	1	118	0.188849	0.617534	TEA_020553
Cellular Component	GO:0005576	extracellular region	1	120	0.19176	0.617534	TEA_009817
Cellular Component	GO:0098796	membrane protein complex	1	122	0.194662	0.617534	TEA_020553
Cellular Component	GO:0031984	organelle subcompartment	1	132	0.209035	0.617534	TEA_020553
Cellular Component	GO:0044434	chloroplast part	1	140	0.220371	0.617534	TEA_020553
Cellular Component	GO:0005911	cell-cell junction	1	148	0.231564	0.617534	TEA_001669
Cellular Component	GO:0030054	cell junction	1	148	0.231564	0.617534	TEA_001669
Cellular Component	GO:0009507	chloroplast	1	156	0.242617	0.617534	TEA_020553
Cellular Component	GO:0030312	external encapsulating structure	1	161	0.249454	0.617534	TEA_009817
Cellular Component	GO:0071944	cell periphery	1	177	0.270971	0.617534	TEA_009817
Cellular Component	GO:0009526	plastid envelope	1	181	0.276265	0.617534	TEA_020553
Cellular Component	GO:0031967	organelle envelope	1	241	0.351739	0.703478	TEA_020553
Cellular Component	GO:0031975	envelope	1	241	0.351739	0.703478	TEA_020553
Cellular Component	GO:0043228	non-membrane-bounded organelle	1	309	0.42887	0.773392	TEA_001669
Cellular Component	GO:0043232	intracellular non-membrane-bounded organelle	1	309	0.42887	0.773392	TEA_001669
Cellular Component	GO:0005737	cytoplasm	3	1371	0.447753	0.773392	TEA_020553;TEA_001669;TEA_027107
Cellular Component	GO:0044425	membrane part	3	1498	0.517644	0.836967	TEA_020553;TEA_025536;TEA_027083
Cellular Component	GO:0044435	plastid part	1	410	0.528611	0.836967	TEA_020553
Cellular Component	GO:0044444	cytoplasmic part	2	1344	0.732686	0.868882	TEA_020553;TEA_001669
Cellular Component	GO:0031224	intrinsic component of membrane	2	1378	0.747567	0.868882	TEA_025536;TEA_027083
Cellular Component	GO:0005623	cell	5	3081	0.755834	0.868882	TEA_020553;TEA_025979;TEA_001669;TEA_009817;TEA_027107
Cellular Component	GO:0044464	cell part	5	3081	0.755834	0.868882	TEA_020553;TEA_025979;TEA_001669;TEA_009817;TEA_027107
Cellular Component	GO:0009536	plastid	1	759	0.766167	0.868882	TEA_020553
Cellular Component	GO:0043231	intracellular membrane-bounded organelle	3	2054	0.778641	0.868882	TEA_020553;TEA_001669;TEA_009817
Cellular Component	GO:0044446	intracellular organelle part	1	802	0.786461	0.868882	TEA_020553
Cellular Component	GO:0043227	membrane-bounded organelle	3	2109	0.79874	0.868882	TEA_020553;TEA_001669;TEA_009817
Cellular Component	GO:0016020	membrane	3	2129	0.805761	0.868882	TEA_020553;TEA_025536;TEA_027083
Cellular Component	GO:0044422	organelle part	1	951	0.845375	0.868882	TEA_020553
Cellular Component	GO:0043229	intracellular organelle	3	2255	0.846458	0.868882	TEA_020553;TEA_001669;TEA_009817
Cellular Component	GO:0043226	organelle	3	2298	0.858959	0.868882	TEA_020553;TEA_001669;TEA_009817
Cellular Component	GO:0044424	intracellular part	4	2854	0.861572	0.868882	TEA_020553;TEA_001669;TEA_009817;TEA_027107
Cellular Component	GO:0005622	intracellular	4	2879	0.868882	0.868882	TEA_020553;TEA_001669;TEA_009817;TEA_027107
Molecular Function	GO:0005254	chloride channel activity	1	5	0.0114994	0.302618	TEA_027083
Molecular Function	GO:0015108	chloride transmembrane transporter activity	1	5	0.0114994	0.302618	TEA_027083
Molecular Function	GO:0005253	anion channel activity	1	6	0.0137842	0.302618	TEA_027083
Molecular Function	GO:0016811	hydrolase activity, acting on carbon-nitrogen (but not peptide) bonds, in linear amides	1	13	0.0296376	0.302618	TEA_026079
Molecular Function	GO:0015399	primary active transmembrane transporter activity	2	137	0.0392095	0.302618	TEA_020553;TEA_025536
Molecular Function	GO:0015405	P-P-bond-hydrolysis-driven transmembrane transporter activity	2	137	0.0392095	0.302618	TEA_020553;TEA_025536
Molecular Function	GO:0015925	galactosidase activity	1	19	0.0430332	0.302618	TEA_004668
Molecular Function	GO:0016765	transferase activity, transferring alkyl or aryl (other than methyl) groups	1	21	0.0474593	0.302618	TEA_006058
Molecular Function	GO:0016615	malate dehydrogenase activity	1	23	0.0518659	0.302618	TEA_026528
Molecular Function	GO:0015103	inorganic anion transmembrane transporter activity	1	28	0.0627978	0.302618	TEA_027083
Molecular Function	GO:0016866	intramolecular transferase activity	1	30	0.0671369	0.302618	TEA_001669
Molecular Function	GO:0016810	hydrolase activity, acting on carbon-nitrogen (but not peptide) bonds	1	40	0.0885479	0.302618	TEA_026079
Molecular Function	GO:0015078	hydrogen ion transmembrane transporter activity	1	41	0.0906631	0.302618	TEA_020553
Molecular Function	GO:0016787	hydrolase activity	7	1752	0.0910184	0.302618	TEA_001055;TEA_020553;TEA_026079;TEA_027019;TEA_003506;TEA_025536;TEA_004668
Molecular Function	GO:0005216	ion channel activity	1	43	0.0948796	0.302618	TEA_027083
Molecular Function	GO:0022838	substrate-specific channel activity	1	43	0.0948796	0.302618	TEA_027083
Molecular Function	GO:0015267	channel activity	1	44	0.0969808	0.302618	TEA_027083
Molecular Function	GO:0022803	passive transmembrane transporter activity	1	44	0.0969808	0.302618	TEA_027083
Molecular Function	GO:0017111	nucleoside-triphosphatase activity	3	489	0.100032	0.302618	TEA_020553;TEA_003506;TEA_025536
Molecular Function	GO:0022804	active transmembrane transporter activity	2	248	0.110826	0.302618	TEA_020553;TEA_025536
Molecular Function	GO:0016879	ligase activity, forming carbon-nitrogen bonds	1	51	0.11156	0.302618	TEA_025979
Molecular Function	GO:0046906	tetrapyrrole binding	2	249	0.111572	0.302618	TEA_020533;TEA_017037
Molecular Function	GO:0016462	pyrophosphatase activity	3	523	0.116513	0.302618	TEA_020553;TEA_003506;TEA_025536
Molecular Function	GO:0016818	hydrolase activity, acting on acid anhydrides, in phosphorus-containing anhydrides	3	527	0.118519	0.302618	TEA_020553;TEA_003506;TEA_025536
Molecular Function	GO:0022857	transmembrane transporter activity	3	527	0.118519	0.302618	TEA_020553;TEA_025536;TEA_027083
Molecular Function	GO:0004175	endopeptidase activity	1	55	0.119791	0.302618	TEA_027019
Molecular Function	GO:0043169	cation binding	6	1508	0.119939	0.302618	TEA_020533;TEA_009817;TEA_017037;TEA_011741;TEA_010969;TEA_006058
Molecular Function	GO:0016817	hydrolase activity, acting on acid anhydrides	3	532	0.121047	0.302618	TEA_020553;TEA_003506;TEA_025536
Molecular Function	GO:0019829	cation-transporting ATPase activity	1	59	0.127949	0.308843	TEA_020553
Molecular Function	GO:0008509	anion transmembrane transporter activity	1	65	0.140052	0.318133	TEA_027083
Molecular Function	GO:0015075	ion transmembrane transporter activity	2	287	0.140887	0.318133	TEA_020553;TEA_027083
Molecular Function	GO:0042625	ATPase coupled ion transmembrane transporter activity	1	68	0.146043	0.31942	TEA_020553
Molecular Function	GO:0005215	transporter activity	3	598	0.156289	0.31942	TEA_020553;TEA_025536;TEA_027083
Molecular Function	GO:0022891	substrate-specific transmembrane transporter activity	2	316	0.164319	0.31942	TEA_020553;TEA_027083
Molecular Function	GO:0015077	monovalent inorganic cation transmembrane transporter activity	1	86	0.181166	0.31942	TEA_020553
Molecular Function	GO:0016779	nucleotidyltransferase activity	1	86	0.181166	0.31942	TEA_002046
Molecular Function	GO:0016820	hydrolase activity, acting on acid anhydrides, catalyzing transmembrane movement of substances	1	86	0.181166	0.31942	TEA_020553
Molecular Function	GO:0042626	ATPase activity, coupled to transmembrane movement of substances	1	86	0.181166	0.31942	TEA_020553
Molecular Function	GO:0043492	ATPase activity, coupled to movement of substances	1	86	0.181166	0.31942	TEA_020553
Molecular Function	GO:0043167	ion binding	6	1708	0.186731	0.31942	TEA_020533;TEA_009817;TEA_017037;TEA_011741;TEA_010969;TEA_006058
Molecular Function	GO:0003824	catalytic activity	18	6872	0.187089	0.31942	TEA_010288;TEA_001055;TEA_020533;TEA_020553;TEA_026079;TEA_027019;TEA_025979;TEA_001669;TEA_026528;TEA_003506;TEA_002046;TEA_025536;TEA_004668;TEA_022645;TEA_017037;TEA_011741;TEA_010969;TEA_006058
Molecular Function	GO:0022892	substrate-specific transporter activity	2	354	0.196051	0.326752	TEA_020553;TEA_027083
Molecular Function	GO:0016853	isomerase activity	1	127	0.256116	0.415762	TEA_001669
Molecular Function	GO:0022890	inorganic cation transmembrane transporter activity	1	130	0.261336	0.415762	TEA_020553
Molecular Function	GO:0016874	ligase activity	1	142	0.281871	0.434062	TEA_025979
Molecular Function	GO:0004553	hydrolase activity, hydrolyzing O-glycosyl compounds	1	144	0.285241	0.434062	TEA_004668
Molecular Function	GO:0042623	ATPase activity, coupled	1	168	0.324519	0.480203	TEA_020553
Molecular Function	GO:0016887	ATPase activity	1	171	0.329282	0.480203	TEA_020553
Molecular Function	GO:0016614	oxidoreductase activity, acting on CH-OH group of donors	1	182	0.346475	0.494964	TEA_026528
Molecular Function	GO:0016798	hydrolase activity, acting on glycosyl bonds	1	192	0.361741	0.504757	TEA_004668
Molecular Function	GO:0070011	peptidase activity, acting on L-amino acid peptides	1	196	0.367752	0.504757	TEA_027019
Molecular Function	GO:0008324	cation transmembrane transporter activity	1	204	0.379613	0.511017	TEA_020553
Molecular Function	GO:0016705	oxidoreductase activity, acting on paired donors, with incorporation or reduction of molecular oxygen	1	215	0.395577	0.52246	TEA_011741
Molecular Function	GO:0008233	peptidase activity	1	236	0.424976	0.550895	TEA_027019
Molecular Function	GO:0016491	oxidoreductase activity	3	1100	0.4761	0.605945	TEA_026528;TEA_011741;TEA_010969
Molecular Function	GO:1901363	heterocyclic compound binding	6	2400	0.493583	0.616978	TEA_020533;TEA_001669;TEA_003506;TEA_025536;TEA_017037;TEA_006058
Molecular Function	GO:0097159	organic cyclic compound binding	6	2459	0.521022	0.639852	TEA_020533;TEA_001669;TEA_003506;TEA_025536;TEA_017037;TEA_006058
Molecular Function	GO:0046872	metal ion binding	2	818	0.576176	0.695385	TEA_009817;TEA_010969
Molecular Function	GO:0005488	binding	10	4374	0.606434	0.719498	TEA_020533;TEA_027019;TEA_001669;TEA_009817;TEA_003506;TEA_025536;TEA_017037;TEA_011741;TEA_010969;TEA_006058
Molecular Function	GO:0003676	nucleic acid binding	1	439	0.647208	0.755077	TEA_001669
Molecular Function	GO:0005515	protein binding	1	465	0.668895	0.759633	TEA_027019
Molecular Function	GO:0001883	purine nucleoside binding	3	1516	0.706462	0.759633	TEA_003506;TEA_025536;TEA_006058
Molecular Function	GO:0032549	ribonucleoside binding	3	1516	0.706462	0.759633	TEA_003506;TEA_025536;TEA_006058
Molecular Function	GO:0032550	purine ribonucleoside binding	3	1516	0.706462	0.759633	TEA_003506;TEA_025536;TEA_006058
Molecular Function	GO:0001882	nucleoside binding	3	1525	0.710577	0.759633	TEA_003506;TEA_025536;TEA_006058
Molecular Function	GO:0046914	transition metal ion binding	1	534	0.720476	0.759633	TEA_009817
Molecular Function	GO:0097367	carbohydrate derivative binding	3	1562	0.727077	0.759633	TEA_003506;TEA_025536;TEA_006058
Molecular Function	GO:0036094	small molecule binding	3	1828	0.826419	0.850725	TEA_003506;TEA_025536;TEA_006058
Molecular Function	GO:0016772	transferase activity, transferring phosphorus-containing groups	2	1652	0.917422	0.930718	TEA_002046;TEA_022645
Molecular Function	GO:0016740	transferase activity	3	2847	0.980695	0.980695	TEA_002046;TEA_022645;TEA_006058

## Sheet: 11.6 Bud-vs-Med
Type	GO ID	Description	GeneRatio (3)	BgRatio (8304)	pvalue	p.adjust	geneID
Biological Process	GO:0008610	lipid biosynthetic process	2	165	0.001162	0.0611772	TEA_020553;TEA_003447
Biological Process	GO:0034660	ncRNA metabolic process	2	174	0.00129168	0.0611772	TEA_020553;TEA_003447
Biological Process	GO:0034654	nucleobase-containing compound biosynthetic process	2	200	0.0017042	0.0611772	TEA_020553;TEA_003447
Biological Process	GO:0010556	regulation of macromolecule biosynthetic process	2	220	0.00205966	0.0611772	TEA_020553;TEA_003447
Biological Process	GO:0009889	regulation of biosynthetic process	2	246	0.00257102	0.0611772	TEA_020553;TEA_003447
Biological Process	GO:0018130	heterocycle biosynthetic process	2	268	0.00304697	0.0611772	TEA_020553;TEA_003447
Biological Process	GO:0019438	aromatic compound biosynthetic process	2	287	0.00348973	0.0611772	TEA_020553;TEA_003447
Biological Process	GO:1901362	organic cyclic compound biosynthetic process	2	324	0.00443577	0.0611772	TEA_020553;TEA_003447
Biological Process	GO:0009767	photosynthetic electron transport chain	1	15	0.00540994	0.0611772	TEA_020553
Biological Process	GO:0044271	cellular nitrogen compound biosynthetic process	2	364	0.00558207	0.0611772	TEA_020553;TEA_003447
Biological Process	GO:0019637	organophosphate metabolic process	2	365	0.00561236	0.0611772	TEA_020553;TEA_003447
Biological Process	GO:0044255	cellular lipid metabolic process	2	379	0.00604476	0.0611772	TEA_020553;TEA_003447
Biological Process	GO:0006544	glycine metabolic process	1	18	0.00648958	0.0611772	TEA_020553
Biological Process	GO:0015979	photosynthesis	1	21	0.00756844	0.0611772	TEA_020553
Biological Process	GO:0019684	photosynthesis, light reaction	1	21	0.00756844	0.0611772	TEA_020553
Biological Process	GO:0006754	ATP biosynthetic process	1	22	0.00792789	0.0611772	TEA_020553
Biological Process	GO:0009144	purine nucleoside triphosphate metabolic process	1	22	0.00792789	0.0611772	TEA_020553
Biological Process	GO:0009145	purine nucleoside triphosphate biosynthetic process	1	22	0.00792789	0.0611772	TEA_020553
Biological Process	GO:0009205	purine ribonucleoside triphosphate metabolic process	1	22	0.00792789	0.0611772	TEA_020553
Biological Process	GO:0009206	purine ribonucleoside triphosphate biosynthetic process	1	22	0.00792789	0.0611772	TEA_020553
Biological Process	GO:0046034	ATP metabolic process	1	22	0.00792789	0.0611772	TEA_020553
Biological Process	GO:0016070	RNA metabolic process	2	464	0.00900076	0.0611772	TEA_020553;TEA_003447
Biological Process	GO:0009694	jasmonic acid metabolic process	1	25	0.00900571	0.0611772	TEA_020553
Biological Process	GO:0006629	lipid metabolic process	2	476	0.00946337	0.0611772	TEA_020553;TEA_003447
Biological Process	GO:0042451	purine nucleoside biosynthetic process	1	28	0.0100827	0.0611772	TEA_020553
Biological Process	GO:0046129	purine ribonucleoside biosynthetic process	1	28	0.0100827	0.0611772	TEA_020553
Biological Process	GO:0022900	electron transport chain	1	29	0.0104416	0.0611772	TEA_020553
Biological Process	GO:0006633	fatty acid biosynthetic process	1	32	0.0115176	0.0611772	TEA_020553
Biological Process	GO:0009658	chloroplast organization	1	33	0.0118761	0.0611772	TEA_003447
Biological Process	GO:0046128	purine ribonucleoside metabolic process	1	34	0.0122345	0.0611772	TEA_020553
Biological Process	GO:0044711	single-organism biosynthetic process	2	557	0.0128745	0.0611772	TEA_020553;TEA_003447
Biological Process	GO:0009163	nucleoside biosynthetic process	1	36	0.012951	0.0611772	TEA_020553
Biological Process	GO:0009199	ribonucleoside triphosphate metabolic process	1	36	0.012951	0.0611772	TEA_020553
Biological Process	GO:0009201	ribonucleoside triphosphate biosynthetic process	1	36	0.012951	0.0611772	TEA_020553
Biological Process	GO:0042455	ribonucleoside biosynthetic process	1	36	0.012951	0.0611772	TEA_020553
Biological Process	GO:0009141	nucleoside triphosphate metabolic process	1	37	0.0133092	0.0611772	TEA_020553
Biological Process	GO:0009142	nucleoside triphosphate biosynthetic process	1	37	0.0133092	0.0611772	TEA_020553
Biological Process	GO:0072330	monocarboxylic acid biosynthetic process	1	37	0.0133092	0.0611772	TEA_020553
Biological Process	GO:0009126	purine nucleoside monophosphate metabolic process	1	38	0.0136672	0.0611772	TEA_020553
Biological Process	GO:0009127	purine nucleoside monophosphate biosynthetic process	1	38	0.0136672	0.0611772	TEA_020553
Biological Process	GO:0009167	purine ribonucleoside monophosphate metabolic process	1	38	0.0136672	0.0611772	TEA_020553
Biological Process	GO:0009168	purine ribonucleoside monophosphate biosynthetic process	1	38	0.0136672	0.0611772	TEA_020553
Biological Process	GO:0042278	purine nucleoside metabolic process	1	40	0.0143831	0.0615553	TEA_020553
Biological Process	GO:0006996	organelle organization	2	590	0.0144065	0.0615553	TEA_020553;TEA_003447
Biological Process	GO:0010468	regulation of gene expression	2	605	0.0151299	0.0632093	TEA_020553;TEA_003447
Biological Process	GO:0006779	porphyrin-containing compound biosynthetic process	1	47	0.0168859	0.0635627	TEA_020553
Biological Process	GO:0033014	tetrapyrrole biosynthetic process	1	47	0.0168859	0.0635627	TEA_020553
Biological Process	GO:0009116	nucleoside metabolic process	1	48	0.0172431	0.0635627	TEA_020553
Biological Process	GO:0009119	ribonucleoside metabolic process	1	48	0.0172431	0.0635627	TEA_020553
Biological Process	GO:0009156	ribonucleoside monophosphate biosynthetic process	1	48	0.0172431	0.0635627	TEA_020553
Biological Process	GO:0009161	ribonucleoside monophosphate metabolic process	1	48	0.0172431	0.0635627	TEA_020553
Biological Process	GO:0055114	oxidation-reduction process	1	49	0.0176002	0.0636314	TEA_020553
Biological Process	GO:0009069	serine family amino acid metabolic process	1	51	0.0183141	0.0638208	TEA_020553
Biological Process	GO:0009123	nucleoside monophosphate metabolic process	1	52	0.018671	0.0638208	TEA_020553
Biological Process	GO:0009124	nucleoside monophosphate biosynthetic process	1	52	0.018671	0.0638208	TEA_020553
Biological Process	GO:0060255	regulation of macromolecule metabolic process	2	701	0.0201524	0.0653389	TEA_020553;TEA_003447
Biological Process	GO:0006164	purine nucleotide biosynthetic process	1	59	0.0211665	0.0653389	TEA_020553
Biological Process	GO:0009152	purine ribonucleotide biosynthetic process	1	59	0.0211665	0.0653389	TEA_020553
Biological Process	GO:0005982	starch metabolic process	1	60	0.0215226	0.0653389	TEA_020553
Biological Process	GO:0090304	nucleic acid metabolic process	2	726	0.0215705	0.0653389	TEA_020553;TEA_003447
Biological Process	GO:0006778	porphyrin-containing compound metabolic process	1	61	0.0218787	0.0653389	TEA_020553
Biological Process	GO:0009150	purine ribonucleotide metabolic process	1	62	0.0222347	0.0653389	TEA_020553
Biological Process	GO:0033013	tetrapyrrole metabolic process	1	62	0.0222347	0.0653389	TEA_020553
Biological Process	GO:0008299	isoprenoid biosynthetic process	1	63	0.0225906	0.0653389	TEA_003447
Biological Process	GO:0009887	organ morphogenesis	1	63	0.0225906	0.0653389	TEA_020553
Biological Process	GO:0072522	purine-containing compound biosynthetic process	1	64	0.0229464	0.0653624	TEA_020553
Biological Process	GO:0032774	RNA biosynthetic process	1	68	0.0243688	0.0673399	TEA_003447
Biological Process	GO:0009260	ribonucleotide biosynthetic process	1	69	0.0247241	0.0673399	TEA_020553
Biological Process	GO:0046390	ribose phosphate biosynthetic process	1	69	0.0247241	0.0673399	TEA_020553
Biological Process	GO:0009259	ribonucleotide metabolic process	1	72	0.0257898	0.0673399	TEA_020553
Biological Process	GO:0019693	ribose phosphate metabolic process	1	72	0.0257898	0.0673399	TEA_020553
Biological Process	GO:1901659	glycosyl compound biosynthetic process	1	72	0.0257898	0.0673399	TEA_020553
Biological Process	GO:0006163	purine nucleotide metabolic process	1	74	0.0264997	0.0682459	TEA_020553
Biological Process	GO:0016072	rRNA metabolic process	1	80	0.0286276	0.0727296	TEA_020553
Biological Process	GO:0006818	hydrogen transport	1	85	0.0303985	0.0753697	TEA_020553
Biological Process	GO:0019222	regulation of metabolic process	2	872	0.0307384	0.0753697	TEA_020553;TEA_003447
Biological Process	GO:0031399	regulation of protein modification process	1	87	0.0311062	0.0753697	TEA_020553
Biological Process	GO:0000097	sulfur amino acid biosynthetic process	1	88	0.0314599	0.0753697	TEA_020553
Biological Process	GO:1901657	glycosyl compound metabolic process	1	90	0.0321672	0.0753697	TEA_020553
Biological Process	GO:0006720	isoprenoid metabolic process	1	91	0.0325206	0.0753697	TEA_003447
Biological Process	GO:0072521	purine-containing compound metabolic process	1	91	0.0325206	0.0753697	TEA_020553
Biological Process	GO:0051188	cofactor biosynthetic process	1	92	0.032874	0.0753697	TEA_020553
Biological Process	GO:0000096	sulfur amino acid metabolic process	1	95	0.0339337	0.0768619	TEA_020553
Biological Process	GO:0009893	positive regulation of metabolic process	1	99	0.0353454	0.0791064	TEA_020553
Biological Process	GO:0016043	cellular component organization	2	955	0.0366079	0.0797433	TEA_020553;TEA_003447
Biological Process	GO:0006091	generation of precursor metabolites and energy	1	103	0.0367557	0.0797433	TEA_020553
Biological Process	GO:0006139	nucleobase-containing compound metabolic process	2	959	0.0369025	0.0797433	TEA_020553;TEA_003447
Biological Process	GO:0009165	nucleotide biosynthetic process	1	105	0.0374604	0.0798737	TEA_020553
Biological Process	GO:0048513	animal organ development	1	106	0.0378125	0.0798737	TEA_020553
Biological Process	GO:0009657	plastid organization	1	108	0.0385167	0.080457	TEA_003447
Biological Process	GO:0071840	cellular component organization or biogenesis	2	1003	0.0402138	0.0828381	TEA_020553;TEA_003447
Biological Process	GO:0043623	cellular protein complex assembly	1	114	0.040627	0.0828381	TEA_020553
Biological Process	GO:1901293	nucleoside phosphate biosynthetic process	1	115	0.0409784	0.0828381	TEA_020553
Biological Process	GO:0034622	cellular macromolecular complex assembly	1	124	0.0441373	0.0882746	TEA_020553
Biological Process	GO:0044272	sulfur compound biosynthetic process	1	126	0.0448383	0.0887327	TEA_020553
Biological Process	GO:0046483	heterocycle metabolic process	2	1071	0.045582	0.0888673	TEA_020553;TEA_003447
Biological Process	GO:0006461	protein complex assembly	1	132	0.0469394	0.0888673	TEA_020553
Biological Process	GO:0032268	regulation of cellular protein metabolic process	1	133	0.0472893	0.0888673	TEA_020553
Biological Process	GO:0051246	regulation of protein metabolic process	1	133	0.0472893	0.0888673	TEA_020553
Biological Process	GO:0070271	protein complex biogenesis	1	135	0.0479888	0.0888673	TEA_020553
Biological Process	GO:0044281	small molecule metabolic process	2	1104	0.0482952	0.0888673	TEA_020553;TEA_003447
Biological Process	GO:0048518	positive regulation of biological process	1	136	0.0483384	0.0888673	TEA_020553
Biological Process	GO:0006732	coenzyme metabolic process	1	137	0.0486879	0.0888673	TEA_020553
Biological Process	GO:0034641	cellular nitrogen compound metabolic process	2	1118	0.0494673	0.0894216	TEA_020553;TEA_003447
Biological Process	GO:0006090	pyruvate metabolic process	1	143	0.0507833	0.089996	TEA_020553
Biological Process	GO:0008652	cellular amino acid biosynthetic process	1	144	0.0511323	0.089996	TEA_020553
Biological Process	GO:0006725	cellular aromatic compound metabolic process	2	1141	0.0514199	0.089996	TEA_020553;TEA_003447
Biological Process	GO:0065003	macromolecular complex assembly	1	146	0.0518299	0.089996	TEA_020553
Biological Process	GO:0006073	cellular glucan metabolic process	1	147	0.0521785	0.089996	TEA_020553
Biological Process	GO:0044264	cellular polysaccharide metabolic process	1	149	0.0528756	0.0903693	TEA_020553
Biological Process	GO:0090407	organophosphate biosynthetic process	1	152	0.0539206	0.0913251	TEA_020553
Biological Process	GO:1901360	organic cyclic compound metabolic process	2	1186	0.0553367	0.0928866	TEA_020553;TEA_003447
Biological Process	GO:0044249	cellular biosynthetic process	2	1192	0.0558685	0.0929494	TEA_020553;TEA_003447
Biological Process	GO:1901576	organic substance biosynthetic process	2	1221	0.0584702	0.0956478	TEA_020553;TEA_003447
Biological Process	GO:0022607	cellular component assembly	1	169	0.0598278	0.0956478	TEA_020553
Biological Process	GO:1901605	alpha-amino acid metabolic process	1	169	0.0598278	0.0956478	TEA_020553
Biological Process	GO:0006790	sulfur compound metabolic process	1	170	0.0601745	0.0956478	TEA_020553
Biological Process	GO:0044042	glucan metabolic process	1	171	0.0605212	0.0956478	TEA_020553
Biological Process	GO:0006631	fatty acid metabolic process	1	172	0.0608677	0.0956478	TEA_020553
Biological Process	GO:0016053	organic acid biosynthetic process	1	174	0.0615605	0.0956478	TEA_020553
Biological Process	GO:0046394	carboxylic acid biosynthetic process	1	174	0.0615605	0.0956478	TEA_020553
Biological Process	GO:0006355	regulation of transcription, DNA-templated	1	177	0.0625992	0.09568	TEA_020553
Biological Process	GO:1903506	regulation of nucleic acid-templated transcription	1	177	0.0625992	0.09568	TEA_020553
Biological Process	GO:2001141	regulation of RNA biosynthetic process	1	179	0.0632911	0.0959575	TEA_020553
Biological Process	GO:1901137	carbohydrate derivative biosynthetic process	1	181	0.0639828	0.0962301	TEA_020553
Biological Process	GO:0051252	regulation of RNA metabolic process	1	184	0.0650196	0.0967608	TEA_020553
Biological Process	GO:0051186	cofactor metabolic process	1	185	0.065365	0.0967608	TEA_020553
Biological Process	GO:0009058	biosynthetic process	2	1305	0.0662961	0.0973724	TEA_020553;TEA_003447
Biological Process	GO:0044262	cellular carbohydrate metabolic process	1	190	0.0670909	0.0977759	TEA_020553
Biological Process	GO:0009416	response to light stimulus	1	199	0.0701922	0.101509	TEA_003447
Biological Process	GO:0071822	protein complex subunit organization	1	201	0.0708804	0.101722	TEA_020553
Biological Process	GO:0006807	nitrogen compound metabolic process	2	1368	0.0724425	0.103176	TEA_020553;TEA_003447
Biological Process	GO:0019219	regulation of nucleobase-containing compound metabolic process	1	211	0.0743165	0.105049	TEA_020553
Biological Process	GO:2000112	regulation of cellular macromolecule biosynthetic process	1	214	0.0753457	0.105709	TEA_020553
Biological Process	GO:0009314	response to radiation	1	219	0.0770593	0.106685	TEA_003447
Biological Process	GO:0009117	nucleotide metabolic process	1	220	0.0774018	0.106685	TEA_020553
Biological Process	GO:0044283	small molecule biosynthetic process	1	221	0.0777441	0.106685	TEA_020553
Biological Process	GO:0031326	regulation of cellular biosynthetic process	1	227	0.0797966	0.108708	TEA_020553
Biological Process	GO:0048869	cellular developmental process	1	231	0.0811633	0.109449	TEA_020553
Biological Process	GO:0006753	nucleoside phosphate metabolic process	1	232	0.0815047	0.109449	TEA_020553
Biological Process	GO:0044238	primary metabolic process	3	3642	0.0843251	0.112422	TEA_010288;TEA_020553;TEA_003447
Biological Process	GO:1901135	carbohydrate derivative metabolic process	1	242	0.0849146	0.112422	TEA_020553
Biological Process	GO:0044085	cellular component biogenesis	1	246	0.0862761	0.113426	TEA_020553
Biological Process	GO:0051171	regulation of nitrogen compound metabolic process	1	248	0.0869564	0.113526	TEA_020553
Biological Process	GO:0055086	nucleobase-containing small molecule metabolic process	1	256	0.0896741	0.116267	TEA_020553
Biological Process	GO:0050789	regulation of biological process	2	1564	0.0930226	0.119782	TEA_020553;TEA_003447
Biological Process	GO:0006796	phosphate-containing compound metabolic process	2	1620	0.0992923	0.126986	TEA_020553;TEA_003447
Biological Process	GO:0006793	phosphorus metabolic process	2	1640	0.101572	0.128917	TEA_020553;TEA_003447
Biological Process	GO:0005976	polysaccharide metabolic process	1	293	0.102173	0.128917	TEA_020553
Biological Process	GO:0048731	system development	1	300	0.104525	0.131005	TEA_020553
Biological Process	GO:0009653	anatomical structure morphogenesis	1	311	0.108213	0.134728	TEA_020553
Biological Process	GO:0065007	biological regulation	2	1732	0.112328	0.138931	TEA_020553;TEA_003447
Biological Process	GO:0006520	cellular amino acid metabolic process	1	340	0.117885	0.144318	TEA_020553
Biological Process	GO:0043933	macromolecular complex subunit organization	1	341	0.118218	0.144318	TEA_020553
Biological Process	GO:0080090	regulation of primary metabolic process	1	350	0.121204	0.147009	TEA_020553
Biological Process	GO:0031323	regulation of cellular metabolic process	1	361	0.124846	0.150455	TEA_020553
Biological Process	GO:0032787	monocarboxylic acid metabolic process	1	384	0.132427	0.158575	TEA_020553
Biological Process	GO:0009628	response to abiotic stimulus	1	423	0.145182	0.172047	TEA_003447
Biological Process	GO:1901566	organonitrogen compound biosynthetic process	1	424	0.145508	0.172047	TEA_020553
Biological Process	GO:0007275	multicellular organism development	1	506	0.17191	0.201994	TEA_020553
Biological Process	GO:0005975	carbohydrate metabolic process	1	515	0.174774	0.204084	TEA_020553
Biological Process	GO:0048856	anatomical structure development	1	539	0.18238	0.211651	TEA_020553
Biological Process	GO:0044707	single-multicellular organism process	1	569	0.191821	0.220611	TEA_020553
Biological Process	GO:0032501	multicellular organismal process	1	571	0.192448	0.220611	TEA_020553
Biological Process	GO:0034645	cellular macromolecule biosynthetic process	1	621	0.208013	0.237009	TEA_003447
Biological Process	GO:0044260	cellular macromolecule metabolic process	2	2484	0.214878	0.243356	TEA_020553;TEA_003447
Biological Process	GO:0044767	single-organism developmental process	1	653	0.21787	0.245266	TEA_020553
Biological Process	GO:0009059	macromolecule biosynthetic process	1	663	0.220933	0.247234	TEA_003447
Biological Process	GO:1901564	organonitrogen compound metabolic process	1	703	0.233105	0.259313	TEA_020553
Biological Process	GO:0044710	single-organism metabolic process	2	2638	0.23861	0.263875	TEA_020553;TEA_003447
Biological Process	GO:0019752	carboxylic acid metabolic process	1	729	0.240949	0.264903	TEA_020553
Biological Process	GO:0006082	organic acid metabolic process	1	752	0.247843	0.269333	TEA_020553
Biological Process	GO:0043436	oxoacid metabolic process	1	752	0.247843	0.269333	TEA_020553
Biological Process	GO:0032502	developmental process	1	814	0.266219	0.287639	TEA_020553
Biological Process	GO:0044765	single-organism transport	1	870	0.282557	0.303547	TEA_020553
Biological Process	GO:1902578	single-organism localization	1	879	0.28516	0.304603	TEA_020553
Biological Process	GO:0044763	single-organism cellular process	2	2978	0.293562	0.311806	TEA_020553;TEA_003447
Biological Process	GO:0043170	macromolecule metabolic process	2	3004	0.297891	0.314627	TEA_020553;TEA_003447
Biological Process	GO:0050794	regulation of cellular process	1	1023	0.325955	0.342344	TEA_020553
Biological Process	GO:0006810	transport	1	1149	0.360351	0.376367	TEA_020553
Biological Process	GO:0008152	metabolic process	3	6184	0.412945	0.428916	TEA_010288;TEA_020553;TEA_003447
Biological Process	GO:0051234	establishment of localization	1	1373	0.418574	0.432373	TEA_020553
Biological Process	GO:0050896	response to stimulus	1	1434	0.433793	0.445645	TEA_003447
Biological Process	GO:0051179	localization	1	1466	0.441669	0.451271	TEA_020553
Biological Process	GO:0071704	organic substance metabolic process	2	4276	0.522395	0.530866	TEA_020553;TEA_003447
Biological Process	GO:0044237	cellular metabolic process	2	4324	0.531055	0.536766	TEA_020553;TEA_003447
Biological Process	GO:0044699	single-organism process	2	4508	0.564156	0.567173	TEA_020553;TEA_003447
Biological Process	GO:0009987	cellular process	2	5684	0.764204	0.764204	TEA_020553;TEA_003447
Cellular Component	GO:0033178	proton-transporting two-sector ATPase complex, catalytic domain	1	17	0.00742193	0.212601	TEA_020553
Cellular Component	GO:0016469	proton-transporting two-sector ATPase complex	1	36	0.0156843	0.212601	TEA_020553
Cellular Component	GO:0009536	plastid	2	759	0.0275172	0.212601	TEA_020553;TEA_003447
Cellular Component	GO:0031976	plastid thylakoid	1	70	0.0303835	0.212601	TEA_020553
Cellular Component	GO:0009579	thylakoid	1	118	0.0509469	0.212601	TEA_020553
Cellular Component	GO:0098796	membrane protein complex	1	122	0.0526506	0.212601	TEA_020553
Cellular Component	GO:0031984	organelle subcompartment	1	132	0.0569031	0.212601	TEA_020553
Cellular Component	GO:0044434	chloroplast part	1	140	0.0602982	0.212601	TEA_020553
Cellular Component	GO:0009507	chloroplast	1	156	0.06707	0.212601	TEA_020553
Cellular Component	GO:0009526	plastid envelope	1	181	0.077602	0.212601	TEA_020553
Cellular Component	GO:0044444	cytoplasmic part	2	1344	0.0863312	0.212601	TEA_020553;TEA_003447
Cellular Component	GO:0005737	cytoplasm	2	1371	0.089836	0.212601	TEA_020553;TEA_003447
Cellular Component	GO:0031967	organelle envelope	1	241	0.102635	0.212601	TEA_020553
Cellular Component	GO:0031975	envelope	1	241	0.102635	0.212601	TEA_020553
Cellular Component	GO:0044435	plastid part	1	410	0.171293	0.311911	TEA_020553
Cellular Component	GO:0043234	protein complex	1	412	0.172089	0.311911	TEA_020553
Cellular Component	GO:0043231	intracellular membrane-bounded organelle	2	2054	0.201689	0.342583	TEA_020553;TEA_003447
Cellular Component	GO:0043227	membrane-bounded organelle	2	2109	0.212637	0.342583	TEA_020553;TEA_003447
Cellular Component	GO:0043229	intracellular organelle	2	2255	0.243105	0.366076	TEA_020553;TEA_003447
Cellular Component	GO:0043226	organelle	2	2298	0.252466	0.366076	TEA_020553;TEA_003447
Cellular Component	GO:0032991	macromolecular complex	1	682	0.276059	0.381224	TEA_020553
Cellular Component	GO:0044446	intracellular organelle part	1	802	0.320029	0.421856	TEA_020553
Cellular Component	GO:0044422	organelle part	1	951	0.372708	0.459709	TEA_020553
Cellular Component	GO:0044424	intracellular part	2	2854	0.389447	0.459709	TEA_020553;TEA_003447
Cellular Component	GO:0005622	intracellular	2	2879	0.396301	0.459709	TEA_020553;TEA_003447
Cellular Component	GO:0005623	cell	2	3081	0.453874	0.487494	TEA_020553;TEA_003447
Cellular Component	GO:0044464	cell part	2	3081	0.453874	0.487494	TEA_020553;TEA_003447
Cellular Component	GO:0044425	membrane part	1	1498	0.547893	0.56746	TEA_020553
Cellular Component	GO:0016020	membrane	1	2129	0.714427	0.714427	TEA_020553
Molecular Function	GO:0000990	transcription factor activity, core RNA polymerase binding	1	3	0.0017317	0.0307787	TEA_003447
Molecular Function	GO:0000996	core DNA-dependent RNA polymerase binding promoter specificity activity	1	3	0.0017317	0.0307787	TEA_003447
Molecular Function	GO:0000988	transcription factor activity, protein binding	1	4	0.0023084	0.0307787	TEA_003447
Molecular Function	GO:0016811	hydrolase activity, acting on carbon-nitrogen (but not peptide) bonds, in linear amides	1	13	0.00748672	0.0748672	TEA_026079
Molecular Function	GO:0016810	hydrolase activity, acting on carbon-nitrogen (but not peptide) bonds	1	40	0.0228928	0.121748	TEA_026079
Molecular Function	GO:0015078	hydrogen ion transmembrane transporter activity	1	41	0.0234597	0.121748	TEA_020553
Molecular Function	GO:0017111	nucleoside-triphosphatase activity	2	489	0.028404	0.121748	TEA_020553;TEA_003506
Molecular Function	GO:0016462	pyrophosphatase activity	2	523	0.0322337	0.121748	TEA_020553;TEA_003506
Molecular Function	GO:0016818	hydrolase activity, acting on acid anhydrides, in phosphorus-containing anhydrides	2	527	0.032698	0.121748	TEA_020553;TEA_003506
Molecular Function	GO:0016817	hydrolase activity, acting on acid anhydrides	2	532	0.0332823	0.121748	TEA_020553;TEA_003506
Molecular Function	GO:0019829	cation-transporting ATPase activity	1	59	0.033619	0.121748	TEA_020553
Molecular Function	GO:0042625	ATPase coupled ion transmembrane transporter activity	1	68	0.0386668	0.121748	TEA_020553
Molecular Function	GO:0015077	monovalent inorganic cation transmembrane transporter activity	1	86	0.0486992	0.121748	TEA_020553
Molecular Function	GO:0016820	hydrolase activity, acting on acid anhydrides, catalyzing transmembrane movement of substances	1	86	0.0486992	0.121748	TEA_020553
Molecular Function	GO:0042626	ATPase activity, coupled to transmembrane movement of substances	1	86	0.0486992	0.121748	TEA_020553
Molecular Function	GO:0043492	ATPase activity, coupled to movement of substances	1	86	0.0486992	0.121748	TEA_020553
Molecular Function	GO:0016787	hydrolase activity	3	1752	0.0596918	0.140451	TEA_020553;TEA_026079;TEA_003506
Molecular Function	GO:0022890	inorganic cation transmembrane transporter activity	1	130	0.0728705	0.146038	TEA_020553
Molecular Function	GO:0001071	nucleic acid binding transcription factor activity	1	133	0.0745005	0.146038	TEA_003447
Molecular Function	GO:0015399	primary active transmembrane transporter activity	1	137	0.0766702	0.146038	TEA_020553
Molecular Function	GO:0015405	P-P-bond-hydrolysis-driven transmembrane transporter activity	1	137	0.0766702	0.146038	TEA_020553
Molecular Function	GO:0042623	ATPase activity, coupled	1	168	0.093348	0.165129	TEA_020553
Molecular Function	GO:0016887	ATPase activity	1	171	0.0949491	0.165129	TEA_020553
Molecular Function	GO:0008324	cation transmembrane transporter activity	1	204	0.112412	0.187354	TEA_020553
Molecular Function	GO:0022804	active transmembrane transporter activity	1	248	0.135276	0.216442	TEA_020553
Molecular Function	GO:0015075	ion transmembrane transporter activity	1	287	0.155146	0.238686	TEA_020553
Molecular Function	GO:0022891	substrate-specific transmembrane transporter activity	1	316	0.169683	0.251382	TEA_020553
Molecular Function	GO:0022892	substrate-specific transporter activity	1	354	0.188427	0.269182	TEA_020553
Molecular Function	GO:0022857	transmembrane transporter activity	1	527	0.269535	0.371772	TEA_020553
Molecular Function	GO:0005215	transporter activity	1	598	0.300883	0.401177	TEA_020553
Molecular Function	GO:0001883	purine nucleoside binding	1	1516	0.618139	0.720323	TEA_003506
Molecular Function	GO:0032549	ribonucleoside binding	1	1516	0.618139	0.720323	TEA_003506
Molecular Function	GO:0032550	purine ribonucleoside binding	1	1516	0.618139	0.720323	TEA_003506
Molecular Function	GO:0001882	nucleoside binding	1	1525	0.62054	0.720323	TEA_003506
Molecular Function	GO:0097367	carbohydrate derivative binding	1	1562	0.630283	0.720323	TEA_003506
Molecular Function	GO:0036094	small molecule binding	1	1828	0.694591	0.771768	TEA_003506
Molecular Function	GO:0003824	catalytic activity	4	6872	0.724385	0.783119	TEA_010288;TEA_020553;TEA_026079;TEA_003506
Molecular Function	GO:1901363	heterocyclic compound binding	1	2400	0.802804	0.832748	TEA_003506
Molecular Function	GO:0097159	organic cyclic compound binding	1	2459	0.811929	0.832748	TEA_003506
Molecular Function	GO:0005488	binding	1	4374	0.970376	0.970376	TEA_003506

## Sheet: 11.7 Med-vs-Gre
Type	GO ID	Description	GeneRatio (7)	BgRatio (8304)	pvalue	p.adjust	geneID
Biological Process	GO:0016144	S-glycoside biosynthetic process	2	36	0.000378559	0.0180641	TEA_020533;TEA_027019
Biological Process	GO:0019758	glycosinolate biosynthetic process	2	36	0.000378559	0.0180641	TEA_020533;TEA_027019
Biological Process	GO:0016143	S-glycoside metabolic process	2	42	0.000516117	0.0180641	TEA_020533;TEA_027019
Biological Process	GO:0019757	glycosinolate metabolic process	2	42	0.000516117	0.0180641	TEA_020533;TEA_027019
Biological Process	GO:0044550	secondary metabolite biosynthetic process	2	60	0.00105335	0.0294938	TEA_020533;TEA_027019
Biological Process	GO:1901659	glycosyl compound biosynthetic process	2	72	0.00151378	0.0353215	TEA_020533;TEA_027019
Biological Process	GO:0007017	microtubule-based process	2	86	0.00215248	0.0412091	TEA_027019;TEA_022671
Biological Process	GO:1901657	glycosyl compound metabolic process	2	90	0.0023548	0.0412091	TEA_020533;TEA_027019
Biological Process	GO:0019748	secondary metabolic process	2	124	0.00442277	0.063889	TEA_020533;TEA_027019
Biological Process	GO:0044272	sulfur compound biosynthetic process	2	126	0.0045635	0.063889	TEA_020533;TEA_027019
Biological Process	GO:0006790	sulfur compound metabolic process	2	170	0.00817777	0.0994268	TEA_020533;TEA_027019
Biological Process	GO:0044711	single-organism biosynthetic process	3	557	0.0085675	0.0994268	TEA_020533;TEA_027019;TEA_003447
Biological Process	GO:1901137	carbohydrate derivative biosynthetic process	2	181	0.00923249	0.0994268	TEA_020533;TEA_027019
Biological Process	GO:1901135	carbohydrate derivative metabolic process	2	242	0.016124	0.155266	TEA_020533;TEA_027019
Biological Process	GO:0044085	cellular component biogenesis	2	246	0.0166356	0.155266	TEA_027019;TEA_012925
Biological Process	GO:0009664	plant-type cell wall organization	1	23	0.0192348	0.162495	TEA_027019
Biological Process	GO:0009746	response to hexose	1	25	0.0208923	0.162495	TEA_020533
Biological Process	GO:0034284	response to monosaccharide	1	25	0.0208923	0.162495	TEA_020533
Biological Process	GO:0042044	fluid transport	1	30	0.0250255	0.167381	TEA_020533
Biological Process	GO:0000226	microtubule cytoskeleton organization	1	32	0.0266746	0.167381	TEA_027019
Biological Process	GO:0009658	chloroplast organization	1	33	0.0274983	0.167381	TEA_003447
Biological Process	GO:0016311	dephosphorylation	1	33	0.0274983	0.167381	TEA_015372
Biological Process	GO:0042546	cell wall biogenesis	1	33	0.0274983	0.167381	TEA_027019
Biological Process	GO:0006520	cellular amino acid metabolic process	2	340	0.0306222	0.172407	TEA_020533;TEA_027019
Biological Process	GO:0071669	plant-type cell wall organization or biogenesis	1	37	0.0307869	0.172407	TEA_027019
Biological Process	GO:0016043	cellular component organization	3	955	0.0371793	0.200196	TEA_027019;TEA_012925;TEA_003447
Biological Process	GO:0071840	cellular component organization or biogenesis	3	1003	0.0422838	0.213959	TEA_027019;TEA_012925;TEA_003447
Biological Process	GO:0006873	cellular ion homeostasis	1	55	0.0454682	0.213959	TEA_020533
Biological Process	GO:0055082	cellular chemical homeostasis	1	55	0.0454682	0.213959	TEA_020533
Biological Process	GO:0009628	response to abiotic stimulus	2	423	0.0458484	0.213959	TEA_020533;TEA_003447
Biological Process	GO:0009743	response to carbohydrate	1	58	0.0478964	0.216306	TEA_020533
Biological Process	GO:0008299	isoprenoid biosynthetic process	1	63	0.0519317	0.227201	TEA_003447
Biological Process	GO:0044281	small molecule metabolic process	3	1104	0.0542244	0.230043	TEA_020533;TEA_027019;TEA_003447
Biological Process	GO:0032774	RNA biosynthetic process	1	68	0.0559524	0.230392	TEA_003447
Biological Process	GO:0042743	hydrogen peroxide metabolic process	1	74	0.0607578	0.23103	TEA_020533
Biological Process	GO:0044763	single-organism cellular process	5	2978	0.061477	0.23103	TEA_020533;TEA_027019;TEA_012925;TEA_022671;TEA_003447
Biological Process	GO:0048509	regulation of meristem development	1	76	0.062355	0.23103	TEA_027019
Biological Process	GO:0050801	ion homeostasis	1	79	0.0647464	0.23103	TEA_020533
Biological Process	GO:0044249	cellular biosynthetic process	3	1192	0.0659478	0.23103	TEA_020533;TEA_027019;TEA_003447
Biological Process	GO:1901576	organic substance biosynthetic process	3	1221	0.0700777	0.23103	TEA_020533;TEA_027019;TEA_003447
Biological Process	GO:0009987	cellular process	7	5684	0.070317	0.23103	TEA_020533;TEA_027019;TEA_012925;TEA_012888;TEA_022671;TEA_003447;TEA_015372
Biological Process	GO:0048878	chemical homeostasis	1	87	0.0710978	0.23103	TEA_020533
Biological Process	GO:0000097	sulfur amino acid biosynthetic process	1	88	0.0718891	0.23103	TEA_020533
Biological Process	GO:0006720	isoprenoid metabolic process	1	91	0.0742596	0.23103	TEA_003447
Biological Process	GO:0072593	reactive oxygen species metabolic process	1	91	0.0742596	0.23103	TEA_020533
Biological Process	GO:0000096	sulfur amino acid metabolic process	1	95	0.0774122	0.234332	TEA_020533
Biological Process	GO:0009058	biosynthetic process	3	1305	0.082774	0.234332	TEA_020533;TEA_027019;TEA_003447
Biological Process	GO:0071555	cell wall organization	1	102	0.0829072	0.234332	TEA_027019
Biological Process	GO:0006996	organelle organization	2	590	0.0833603	0.234332	TEA_027019;TEA_003447
Biological Process	GO:0019725	cellular homeostasis	1	103	0.0836898	0.234332	TEA_020533
Biological Process	GO:0009657	plastid organization	1	108	0.0875947	0.240026	TEA_003447
Biological Process	GO:0007010	cytoskeleton organization	1	110	0.0891527	0.240026	TEA_027019
Biological Process	GO:0043623	cellular protein complex assembly	1	114	0.0922618	0.24111	TEA_012925
Biological Process	GO:0006807	nitrogen compound metabolic process	3	1368	0.0929996	0.24111	TEA_020533;TEA_027019;TEA_003447
Biological Process	GO:0034622	cellular macromolecular complex assembly	1	124	0.0999947	0.246672	TEA_012925
Biological Process	GO:0006970	response to osmotic stress	1	125	0.100765	0.246672	TEA_020533
Biological Process	GO:0006461	protein complex assembly	1	132	0.10614	0.246672	TEA_012925
Biological Process	GO:0070271	protein complex biogenesis	1	135	0.108436	0.246672	TEA_012925
Biological Process	GO:1901564	organonitrogen compound metabolic process	2	703	0.113008	0.246672	TEA_020533;TEA_027019
Biological Process	GO:0008652	cellular amino acid biosynthetic process	1	144	0.115291	0.246672	TEA_020533
Biological Process	GO:0065003	macromolecular complex assembly	1	146	0.116809	0.246672	TEA_012925
Biological Process	GO:0006073	cellular glucan metabolic process	1	147	0.117566	0.246672	TEA_027019
Biological Process	GO:0044264	cellular polysaccharide metabolic process	1	149	0.11908	0.246672	TEA_027019
Biological Process	GO:0019752	carboxylic acid metabolic process	2	729	0.120232	0.246672	TEA_020533;TEA_027019
Biological Process	GO:0042592	homeostatic process	1	152	0.121347	0.246672	TEA_020533
Biological Process	GO:0006082	organic acid metabolic process	2	752	0.126736	0.246672	TEA_020533;TEA_027019
Biological Process	GO:0043436	oxoacid metabolic process	2	752	0.126736	0.246672	TEA_020533;TEA_027019
Biological Process	GO:0008610	lipid biosynthetic process	1	165	0.131112	0.246672	TEA_003447
Biological Process	GO:0051239	regulation of multicellular organismal process	1	165	0.131112	0.246672	TEA_027019
Biological Process	GO:2000026	regulation of multicellular organismal development	1	165	0.131112	0.246672	TEA_027019
Biological Process	GO:0009892	negative regulation of metabolic process	1	169	0.134098	0.246672	TEA_027019
Biological Process	GO:0022607	cellular component assembly	1	169	0.134098	0.246672	TEA_012925
Biological Process	GO:1901605	alpha-amino acid metabolic process	1	169	0.134098	0.246672	TEA_027019
Biological Process	GO:0044042	glucan metabolic process	1	171	0.135588	0.246672	TEA_027019
Biological Process	GO:0016053	organic acid biosynthetic process	1	174	0.137818	0.246672	TEA_020533
Biological Process	GO:0034660	ncRNA metabolic process	1	174	0.137818	0.246672	TEA_003447
Biological Process	GO:0046394	carboxylic acid biosynthetic process	1	174	0.137818	0.246672	TEA_020533
Biological Process	GO:0006796	phosphate-containing compound metabolic process	3	1620	0.139601	0.246672	TEA_012888;TEA_003447;TEA_015372
Biological Process	GO:0050793	regulation of developmental process	1	179	0.141524	0.246672	TEA_027019
Biological Process	GO:1901700	response to oxygen-containing compound	1	180	0.142264	0.246672	TEA_020533
Biological Process	GO:0006793	phosphorus metabolic process	3	1640	0.143667	0.246672	TEA_012888;TEA_003447;TEA_015372
Biological Process	GO:0048519	negative regulation of biological process	1	183	0.144479	0.246672	TEA_027019
Biological Process	GO:0071554	cell wall organization or biogenesis	1	188	0.148161	0.249383	TEA_027019
Biological Process	GO:0044262	cellular carbohydrate metabolic process	1	190	0.14963	0.249383	TEA_027019
Biological Process	GO:0009416	response to light stimulus	1	199	0.156213	0.253722	TEA_003447
Biological Process	GO:0034654	nucleobase-containing compound biosynthetic process	1	200	0.156942	0.253722	TEA_003447
Biological Process	GO:0071822	protein complex subunit organization	1	201	0.15767	0.253722	TEA_012925
Biological Process	GO:0019222	regulation of metabolic process	2	872	0.162196	0.255422	TEA_027019;TEA_003447
Biological Process	GO:0065007	biological regulation	3	1732	0.163012	0.255422	TEA_020533;TEA_027019;TEA_003447
Biological Process	GO:0045229	external encapsulating structure organization	1	210	0.1642	0.255422	TEA_027019
Biological Process	GO:0009314	response to radiation	1	219	0.170686	0.256351	TEA_003447
Biological Process	GO:0010556	regulation of macromolecule biosynthetic process	1	220	0.171404	0.256351	TEA_003447
Biological Process	GO:0030001	metal ion transport	1	221	0.172121	0.256351	TEA_020533
Biological Process	GO:0044283	small molecule biosynthetic process	1	221	0.172121	0.256351	TEA_020533
Biological Process	GO:0009889	regulation of biosynthetic process	1	246	0.189886	0.279833	TEA_003447
Biological Process	GO:0065008	regulation of biological quality	1	260	0.199691	0.291216	TEA_020533
Biological Process	GO:0018130	heterocycle biosynthetic process	1	268	0.205248	0.296235	TEA_003447
Biological Process	GO:1902589	single-organism organelle organization	1	275	0.210084	0.300119	TEA_027019
Biological Process	GO:0019438	aromatic compound biosynthetic process	1	287	0.218314	0.308727	TEA_003447
Biological Process	GO:0005976	polysaccharide metabolic process	1	293	0.222401	0.311362	TEA_027019
Biological Process	GO:1901362	organic cyclic compound biosynthetic process	1	324	0.243229	0.33715	TEA_003447
Biological Process	GO:0006812	cation transport	1	338	0.252478	0.34585	TEA_020533
Biological Process	GO:0043933	macromolecular complex subunit organization	1	341	0.254447	0.34585	TEA_012925
Biological Process	GO:0044237	cellular metabolic process	5	4324	0.261837	0.352473	TEA_020533;TEA_027019;TEA_012888;TEA_003447;TEA_015372
Biological Process	GO:0044271	cellular nitrogen compound biosynthetic process	1	364	0.269396	0.356657	TEA_003447
Biological Process	GO:0019637	organophosphate metabolic process	1	365	0.270041	0.356657	TEA_003447
Biological Process	GO:0044255	cellular lipid metabolic process	1	379	0.279007	0.365056	TEA_003447
Biological Process	GO:0010033	response to organic substance	1	395	0.289139	0.37481	TEA_020533
Biological Process	GO:0044699	single-organism process	5	4508	0.302626	0.388693	TEA_020533;TEA_027019;TEA_012925;TEA_022671;TEA_003447
Biological Process	GO:1901566	organonitrogen compound biosynthetic process	1	424	0.307192	0.390971	TEA_020533
Biological Process	GO:0016070	RNA metabolic process	1	464	0.331447	0.418041	TEA_003447
Biological Process	GO:0006629	lipid metabolic process	1	476	0.33858	0.423225	TEA_003447
Biological Process	GO:0050896	response to stimulus	2	1434	0.347144	0.43009	TEA_020533;TEA_003447
Biological Process	GO:0006811	ion transport	1	499	0.352069	0.432366	TEA_020533
Biological Process	GO:0005975	carbohydrate metabolic process	1	515	0.361313	0.43986	TEA_027019
Biological Process	GO:0050789	regulation of biological process	2	1564	0.391009	0.470569	TEA_027019;TEA_003447
Biological Process	GO:0044710	single-organism metabolic process	3	2638	0.393305	0.470569	TEA_020533;TEA_027019;TEA_003447
Biological Process	GO:0042221	response to chemical	1	578	0.396622	0.470569	TEA_020533
Biological Process	GO:0010468	regulation of gene expression	1	605	0.411234	0.483805	TEA_003447
Biological Process	GO:0034645	cellular macromolecule biosynthetic process	1	621	0.419749	0.489708	TEA_003447
Biological Process	GO:0009059	macromolecule biosynthetic process	1	663	0.441601	0.510943	TEA_003447
Biological Process	GO:0006950	response to stress	1	676	0.44822	0.514351	TEA_020533
Biological Process	GO:0060255	regulation of macromolecule metabolic process	1	701	0.46076	0.524442	TEA_003447
Biological Process	GO:0090304	nucleic acid metabolic process	1	726	0.473055	0.534094	TEA_003447
Biological Process	GO:0044765	single-organism transport	1	870	0.5393	0.603547	TEA_020533
Biological Process	GO:1902578	single-organism localization	1	879	0.543192	0.603547	TEA_020533
Biological Process	GO:0006139	nucleobase-containing compound metabolic process	1	959	0.576564	0.635582	TEA_003447
Biological Process	GO:0046483	heterocycle metabolic process	1	1071	0.619762	0.677865	TEA_003447
Biological Process	GO:0034641	cellular nitrogen compound metabolic process	1	1118	0.636731	0.691026	TEA_003447
Biological Process	GO:0006725	cellular aromatic compound metabolic process	1	1141	0.644796	0.692054	TEA_003447
Biological Process	GO:0006810	transport	1	1149	0.647565	0.692054	TEA_020533
Biological Process	GO:1901360	organic cyclic compound metabolic process	1	1186	0.660131	0.695867	TEA_003447
Biological Process	GO:0044238	primary metabolic process	3	3642	0.661073	0.695867	TEA_020533;TEA_027019;TEA_003447
Biological Process	GO:0044260	cellular macromolecule metabolic process	2	2484	0.668845	0.698794	TEA_027019;TEA_003447
Biological Process	GO:0051234	establishment of localization	1	1373	0.71794	0.74453	TEA_020533
Biological Process	GO:0051179	localization	1	1466	0.7434	0.761712	TEA_020533
Biological Process	GO:0008152	metabolic process	5	6184	0.74539	0.761712	TEA_020533;TEA_027019;TEA_012888;TEA_003447;TEA_015372
Biological Process	GO:0043170	macromolecule metabolic process	2	3004	0.785794	0.796815	TEA_027019;TEA_003447
Biological Process	GO:0019538	protein metabolic process	1	1664	0.791123	0.796815	TEA_027019
Biological Process	GO:0071704	organic substance metabolic process	3	4276	0.797299	0.797299	TEA_020533;TEA_027019;TEA_003447
Cellular Component	GO:0015630	microtubule cytoskeleton	2	105	0.00154334	0.026334	TEA_012925;TEA_022671
Cellular Component	GO:0005856	cytoskeleton	2	134	0.002508	0.026334	TEA_012925;TEA_022671
Cellular Component	GO:0043228	non-membrane-bounded organelle	2	309	0.0130445	0.0684838	TEA_012925;TEA_022671
Cellular Component	GO:0043232	intracellular non-membrane-bounded organelle	2	309	0.0130445	0.0684838	TEA_012925;TEA_022671
Cellular Component	GO:0005875	microtubule associated complex	1	42	0.0273067	0.114688	TEA_022671
Cellular Component	GO:0044430	cytoskeletal part	1	71	0.0458682	0.160539	TEA_022671
Cellular Component	GO:0032991	macromolecular complex	2	682	0.0600323	0.180097	TEA_012925;TEA_022671
Cellular Component	GO:0043229	intracellular organelle	3	2255	0.119824	0.295897	TEA_012925;TEA_022671;TEA_003447
Cellular Component	GO:0043226	organelle	3	2298	0.126813	0.295897	TEA_012925;TEA_022671;TEA_003447
Cellular Component	GO:0044424	intracellular part	3	2854	0.242989	0.436508	TEA_012925;TEA_022671;TEA_003447
Cellular Component	GO:0043234	protein complex	1	412	0.246712	0.436508	TEA_022671
Cellular Component	GO:0005622	intracellular	3	2879	0.249433	0.436508	TEA_012925;TEA_022671;TEA_003447
Cellular Component	GO:0005623	cell	3	3081	0.305727	0.45859	TEA_012925;TEA_022671;TEA_003447
Cellular Component	GO:0044464	cell part	3	3081	0.305727	0.45859	TEA_012925;TEA_022671;TEA_003447
Cellular Component	GO:0009536	plastid	1	759	0.419928	0.576624	TEA_003447
Cellular Component	GO:0044446	intracellular organelle part	1	802	0.439333	0.576624	TEA_022671
Cellular Component	GO:0044422	organelle part	1	951	0.503217	0.621621	TEA_022671
Cellular Component	GO:0044444	cytoplasmic part	1	1344	0.648049	0.725945	TEA_003447
Cellular Component	GO:0005737	cytoplasm	1	1371	0.656807	0.725945	TEA_003447
Cellular Component	GO:0043231	intracellular membrane-bounded organelle	1	2054	0.832949	0.843658	TEA_003447
Cellular Component	GO:0043227	membrane-bounded organelle	1	2109	0.843658	0.843658	TEA_003447
Molecular Function	GO:0000990	transcription factor activity, core RNA polymerase binding	1	3	0.00311562	0.051211	TEA_003447
Molecular Function	GO:0000996	core DNA-dependent RNA polymerase binding promoter specificity activity	1	3	0.00311562	0.051211	TEA_003447
Molecular Function	GO:0000988	transcription factor activity, protein binding	1	4	0.00415224	0.051211	TEA_003447
Molecular Function	GO:0016811	hydrolase activity, acting on carbon-nitrogen (but not peptide) bonds, in linear amides	1	13	0.0134388	0.124309	TEA_026079
Molecular Function	GO:0003774	motor activity	1	35	0.035816	0.209322	TEA_022671
Molecular Function	GO:0016810	hydrolase activity, acting on carbon-nitrogen (but not peptide) bonds	1	40	0.0408384	0.209322	TEA_026079
Molecular Function	GO:0051536	iron-sulfur cluster binding	1	50	0.0508134	0.209322	TEA_010894
Molecular Function	GO:0015631	tubulin binding	1	52	0.0527973	0.209322	TEA_022671
Molecular Function	GO:0004175	endopeptidase activity	1	55	0.0557662	0.209322	TEA_027019
Molecular Function	GO:0005198	structural molecule activity	1	67	0.0675595	0.209322	TEA_012925
Molecular Function	GO:0051540	metal cluster binding	1	69	0.0695122	0.209322	TEA_010894
Molecular Function	GO:0008092	cytoskeletal protein binding	1	74	0.0743782	0.209322	TEA_022671
Molecular Function	GO:0005515	protein binding	2	465	0.0806586	0.209322	TEA_027019;TEA_022671
Molecular Function	GO:0017111	nucleoside-triphosphatase activity	2	489	0.0880541	0.209322	TEA_012925;TEA_022671
Molecular Function	GO:0016787	hydrolase activity	4	1752	0.0886792	0.209322	TEA_026079;TEA_027019;TEA_012925;TEA_022671
Molecular Function	GO:0016462	pyrophosphatase activity	2	523	0.098895	0.209322	TEA_012925;TEA_022671
Molecular Function	GO:0016818	hydrolase activity, acting on acid anhydrides, in phosphorus-containing anhydrides	2	527	0.100197	0.209322	TEA_012925;TEA_022671
Molecular Function	GO:0016817	hydrolase activity, acting on acid anhydrides	2	532	0.101832	0.209322	TEA_012925;TEA_022671
Molecular Function	GO:0001071	nucleic acid binding transcription factor activity	1	133	0.130113	0.253377	TEA_003447
Molecular Function	GO:0070011	peptidase activity, acting on L-amino acid peptides	1	196	0.186314	0.34468	TEA_027019
Molecular Function	GO:0008233	peptidase activity	1	236	0.220299	0.388145	TEA_027019
Molecular Function	GO:0046906	tetrapyrrole binding	1	249	0.231069	0.388616	TEA_020533
Molecular Function	GO:1901363	heterocyclic compound binding	3	2400	0.475218	0.632447	TEA_020533;TEA_012925;TEA_022671
Molecular Function	GO:0001883	purine nucleoside binding	2	1516	0.485355	0.632447	TEA_012925;TEA_022671
Molecular Function	GO:0032549	ribonucleoside binding	2	1516	0.485355	0.632447	TEA_012925;TEA_022671
Molecular Function	GO:0032550	purine ribonucleoside binding	2	1516	0.485355	0.632447	TEA_012925;TEA_022671
Molecular Function	GO:0001882	nucleoside binding	2	1525	0.488758	0.632447	TEA_012925;TEA_022671
Molecular Function	GO:0097159	organic cyclic compound binding	3	2459	0.493968	0.632447	TEA_020533;TEA_012925;TEA_022671
Molecular Function	GO:0097367	carbohydrate derivative binding	2	1562	0.50264	0.632447	TEA_012925;TEA_022671
Molecular Function	GO:0005488	binding	5	4374	0.512795	0.632447	TEA_020533;TEA_027019;TEA_010894;TEA_012925;TEA_022671
Molecular Function	GO:0036094	small molecule binding	2	1828	0.596816	0.712328	TEA_012925;TEA_022671
Molecular Function	GO:0003824	catalytic activity	7	6872	0.721524	0.823293	TEA_020533;TEA_026079;TEA_005330;TEA_027019;TEA_012925;TEA_012888;TEA_022671
Molecular Function	GO:0016301	kinase activity	1	1185	0.734289	0.823293	TEA_012888
Molecular Function	GO:0043169	cation binding	1	1508	0.82151	0.885689	TEA_020533
Molecular Function	GO:0016772	transferase activity, transferring phosphorus-containing groups	1	1652	0.85139	0.885689	TEA_012888
Molecular Function	GO:0043167	ion binding	1	1708	0.861751	0.885689	TEA_020533
Molecular Function	GO:0016740	transferase activity	1	2847	0.972419	0.972419	TEA_012888
