# Supplementary material for: Whole-Transcriptome Sequencing Reveals a ceRNA Regulatory Network Associated with the Process of Periodic Albinism under Low Temperature in Baiye No. 1 (Camellia sinensis)
Source: Int J Mol Sci. 2023 Apr 12;24(8):7162. doi: 10.3390/ijms24087162 (PMC10138444; doi:10.3390/ijms24087162)
Supplement: Supplementary file 1 [file ijms-24-07162-s001.zip › Table S12 List of KEGG pathways for DEcircRNA.xlsx]

## Sheet: S12.1 pv.kegg
B_Pathway	C_Pathway	Alb-vs-Gre	Alb-vs-Med	Bud-vs-Alb	Bud-vs-Gre	Bud-vs-Med	Med-vs-Gre
Biosynthesis of other secondary metabolites	ko00940 Phenylpropanoid biosynthesis	0.108822	NA	0.0340631	0.024293	0.108822	0.108822
Energy metabolism	ko00195 Photosynthesis	NA	NA	0.0890943	0.0161207	0.034376	NA
Folding, sorting and degradation	ko03018 RNA degradation	NA	0.0441301	NA	NA	NA	NA
Global and Overview	ko01100 Metabolic pathways	0.786121	NA	0.0509024	0.0359277	0.354736	0.786121
Membrane transport	ko02010 ABC transporters	0.0309744	NA	NA	0.163459	NA	NA
Metabolism of other amino acids	ko00460 Cyanoamino acid metabolism	NA	NA	0.0696782	0.142366	0.0267112	NA
Translation	ko03008 Ribosome biogenesis in eukaryotes	NA	NA	0.130977	0.0343869	NA	NA
Transport and catabolism	ko04145 Phagosome	NA	NA	NA	NA	NA	0.0453761

## Sheet: S12.2 Alb-vs-Gre.path
KEGG_A_class	KEGG_B_class	Pathway	Alb-vs-Gre (3)	All (6902)	Pvalue	Qvalue	Pathway ID	Genes	K_IDs
Environmental Information Processing	Membrane transport	ABC transporters	1	72	0.0309744	0.133404	ko02010	TEA_025536	K05666
Cellular Processes	Transport and catabolism	Peroxisome	1	125	0.0533616	0.133404	ko04146	TEA_020793	K13338
Metabolism	Biosynthesis of other secondary metabolites	Phenylpropanoid biosynthesis	1	260	0.108822	0.18137	ko00940	TEA_020533	K00430
Metabolism	Global and Overview	Biosynthesis of secondary metabolites	1	1686	0.568454	0.710568	ko01110	TEA_020533	K00430
Metabolism	Global and Overview	Metabolic pathways	1	2774	0.786121	0.786121	ko01100	TEA_020533	K00430

## Sheet: S12.3 Alb-vs-Med.path
KEGG_A_class	KEGG_B_class	Pathway	Alb-vs-Med (2)	All (6902)	Pvalue	Qvalue	Pathway ID	Genes	K_IDs
Genetic Information Processing	Folding, sorting and degradation	RNA degradation	1	154	0.0441301	0.0775485	ko03018	TEA_027531	K12585
Genetic Information Processing	Folding, sorting and degradation	Protein processing in endoplasmic reticulum	1	273	0.0775485	0.0775485	ko04141	TEA_002291	K13249

## Sheet: S12.4 Bud-vs-Alb.path
KEGG_A_class	KEGG_B_class	Pathway	Bud-vs-Alb (8)	All (6902)	Pvalue	Qvalue	Pathway ID	Genes	K_IDs
Metabolism	Biosynthesis of other secondary metabolites	Phenylpropanoid biosynthesis	2	260	0.0340631	0.201569	ko00940	TEA_010288;TEA_020533	K05349+K00430
Metabolism	Global and Overview	Metabolic pathways	6	2774	0.0509024	0.201569	ko01100	TEA_002046;TEA_008881;TEA_010288;TEA_010969;TEA_020533;TEA_020553	K03021+K00889+K05349+K07408+K00430+K02115
Genetic Information Processing	Transcription	RNA polymerase	1	50	0.0565338	0.201569	ko03020	TEA_002046	K03021
Metabolism	Metabolism of other amino acids	Cyanoamino acid metabolism	1	62	0.0696782	0.201569	ko00460	TEA_010288	K05349
Metabolism	Amino acid metabolism	Tryptophan metabolism	1	64	0.0718533	0.201569	ko00380	TEA_010969	K07408
Metabolism	Energy metabolism	Photosynthesis	1	80	0.0890943	0.201569	ko00195	TEA_020553	K02115
Metabolism	Carbohydrate metabolism	Inositol phosphate metabolism	1	90	0.0997271	0.201569	ko00562	TEA_008881	K00889
Environmental Information Processing	Signal transduction	Phosphatidylinositol signaling system	1	91	0.100784	0.201569	ko04070	TEA_008881	K00889
Genetic Information Processing	Translation	Ribosome biogenesis in eukaryotes	1	120	0.130977	0.232847	ko03008	TEA_024879	K14545
Metabolism	Energy metabolism	Oxidative phosphorylation	1	157	0.168208	0.244666	ko00190	TEA_020553	K02115
Metabolism	Nucleotide metabolism	Pyrimidine metabolism	1	157	0.168208	0.244666	ko00240	TEA_002046	K03021
Metabolism	Carbohydrate metabolism	Starch and sucrose metabolism	1	189	0.199274	0.256353	ko00500	TEA_010288	K05349
Metabolism	Nucleotide metabolism	Purine metabolism	1	218	0.226546	0.256353	ko00230	TEA_002046	K03021
Cellular Processes	Transport and catabolism	Endocytosis	1	226	0.233925	0.256353	ko04144	TEA_008881	K00889
Genetic Information Processing	Translation	RNA transport	1	233	0.240331	0.256353	ko03013	TEA_027107	K03246
Metabolism	Global and Overview	Biosynthesis of secondary metabolites	2	1686	0.618628	0.618628	ko01110	TEA_010288;TEA_020533	K05349+K00430

## Sheet: S12.5 Bud-vs-Gre.path
KEGG_A_class	KEGG_B_class	Pathway	Bud-vs-Gre (17)	All (6902)	Pvalue	Qvalue	Pathway ID	Genes	K_IDs
Metabolism	Energy metabolism	Photosynthesis	2	80	0.0161207	0.251494	ko00195	TEA_014123;TEA_020553	K02692+K02115
Metabolism	Biosynthesis of other secondary metabolites	Phenylpropanoid biosynthesis	3	260	0.024293	0.251494	ko00940	TEA_010288;TEA_017037;TEA_020533	K05349+K00430+K00430
Genetic Information Processing	Translation	Ribosome biogenesis in eukaryotes	2	120	0.0343869	0.251494	ko03008	TEA_001669;TEA_024879	K11131+K14545
Metabolism	Global and Overview	Metabolic pathways	11	2774	0.0359277	0.251494	ko01100	TEA_002046;TEA_006058;TEA_008881;TEA_010288;TEA_010969;TEA_014123;TEA_017037;TEA_020533;TEA_020553;TEA_022645;TEA_026528	K03021+K00789+K00889+K05349+K07408+K02692+K00430+K00430+K02115+K00966+K00025
Metabolism	Amino acid metabolism	Cysteine and methionine metabolism	2	151	0.0521696	0.29215	ko00270	TEA_006058;TEA_026528	K00789+K00025
Genetic Information Processing	Transcription	RNA polymerase	1	50	0.116395	0.432908	ko03020	TEA_002046	K03021
Metabolism	Metabolism of other amino acids	Cyanoamino acid metabolism	1	62	0.142366	0.432908	ko00460	TEA_010288	K05349
Metabolism	Amino acid metabolism	Tryptophan metabolism	1	64	0.146624	0.432908	ko00380	TEA_010969	K07408
Environmental Information Processing	Membrane transport	ABC transporters	1	72	0.163459	0.432908	ko02010	TEA_025536	K05666
Metabolism	Carbohydrate metabolism	Citrate cycle (TCA cycle)	1	73	0.165541	0.432908	ko00020	TEA_026528	K00025
Metabolism	Carbohydrate metabolism	Fructose and mannose metabolism	1	78	0.175879	0.432908	ko00051	TEA_022645	K00966
Metabolism	Carbohydrate metabolism	Inositol phosphate metabolism	1	90	0.2002	0.432908	ko00562	TEA_008881	K00889
Environmental Information Processing	Signal transduction	Phosphatidylinositol signaling system	1	91	0.202196	0.432908	ko04070	TEA_008881	K00889
Metabolism	Global and Overview	Biosynthesis of secondary metabolites	6	1686	0.217206	0.432908	ko01110	TEA_006058;TEA_010288;TEA_017037;TEA_020533;TEA_022645;TEA_026528	K00789+K05349+K00430+K00430+K00966+K00025
Metabolism	Energy metabolism	Carbon fixation in photosynthetic organisms	1	111	0.241145	0.432908	ko00710	TEA_026528	K00025
Metabolism	Carbohydrate metabolism	Glyoxylate and dicarboxylate metabolism	1	118	0.254348	0.432908	ko00630	TEA_026528	K00025
Cellular Processes	Transport and catabolism	Peroxisome	1	125	0.267336	0.432908	ko04146	TEA_020793	K13338
Metabolism	Carbohydrate metabolism	Pyruvate metabolism	1	131	0.278298	0.432908	ko00620	TEA_026528	K00025
Metabolism	Energy metabolism	Oxidative phosphorylation	1	157	0.324042	0.453659	ko00190	TEA_020553	K02115
Metabolism	Nucleotide metabolism	Pyrimidine metabolism	1	157	0.324042	0.453659	ko00240	TEA_002046	K03021
Metabolism	Carbohydrate metabolism	Amino sugar and nucleotide sugar metabolism	1	174	0.352461	0.469948	ko00520	TEA_022645	K00966
Metabolism	Carbohydrate metabolism	Starch and sucrose metabolism	1	189	0.376599	0.479308	ko00500	TEA_010288	K05349
Metabolism	Nucleotide metabolism	Purine metabolism	1	218	0.420884	0.495724	ko00230	TEA_002046	K03021
Cellular Processes	Transport and catabolism	Endocytosis	1	226	0.432569	0.495724	ko04144	TEA_008881	K00889
Genetic Information Processing	Translation	RNA transport	1	233	0.442611	0.495724	ko03013	TEA_027107	K03246
Genetic Information Processing	Folding, sorting and degradation	Protein processing in endoplasmic reticulum	1	273	0.49686	0.53508	ko04141	TEA_002291	K13249
Metabolism	Global and Overview	Biosynthesis of amino acids	1	306	0.537833	0.557752	ko01230	TEA_006058	K00789
Metabolism	Global and Overview	Carbon metabolism	1	359	0.597132	0.597132	ko01200	TEA_026528	K00025

## Sheet: S12.6 Bud-vs-Med.path
KEGG_A_class	KEGG_B_class	Pathway	Bud-vs-Med (3)	All (6902)	Pvalue	Qvalue	Pathway ID	Genes	K_IDs
Metabolism	Metabolism of other amino acids	Cyanoamino acid metabolism	1	62	0.0267112	0.137504	ko00460	TEA_010288	K05349
Metabolism	Energy metabolism	Photosynthesis	1	80	0.034376	0.137504	ko00195	TEA_020553	K02115
Metabolism	Energy metabolism	Oxidative phosphorylation	1	157	0.06671	0.152061	ko00190	TEA_020553	K02115
Metabolism	Carbohydrate metabolism	Starch and sucrose metabolism	1	189	0.0799323	0.152061	ko00500	TEA_010288	K05349
Metabolism	Biosynthesis of other secondary metabolites	Phenylpropanoid biosynthesis	1	260	0.108822	0.152061	ko00940	TEA_010288	K05349
Genetic Information Processing	Folding, sorting and degradation	Protein processing in endoplasmic reticulum	1	273	0.114045	0.152061	ko04141	TEA_002291	K13249
Metabolism	Global and Overview	Metabolic pathways	2	2774	0.354736	0.405412	ko01100	TEA_010288;TEA_020553	K05349+K02115
Metabolism	Global and Overview	Biosynthesis of secondary metabolites	1	1686	0.568454	0.568454	ko01110	TEA_010288	K05349

## Sheet: S12.7 Med-vs-Gre.path
KEGG_A_class	KEGG_B_class	Pathway	Med-vs-Gre (3)	All (6902)	Pvalue	Qvalue	Pathway ID	Genes	K_IDs
Cellular Processes	Transport and catabolism	Phagosome	1	106	0.0453761	0.190076	ko04145	TEA_012925	K07374
Metabolism	Biosynthesis of other secondary metabolites	Phenylpropanoid biosynthesis	1	260	0.108822	0.190076	ko00940	TEA_020533	K00430
Genetic Information Processing	Folding, sorting and degradation	Protein processing in endoplasmic reticulum	1	273	0.114045	0.190076	ko04141	TEA_002291	K13249
Metabolism	Global and Overview	Biosynthesis of secondary metabolites	1	1686	0.568454	0.710568	ko01110	TEA_020533	K00430
Metabolism	Global and Overview	Metabolic pathways	1	2774	0.786121	0.786121	ko01100	TEA_020533	K00430
