# Supplementary material for: Whole-Transcriptome Sequencing Reveals a ceRNA Regulatory Network Associated with the Process of Periodic Albinism under Low Temperature in Baiye No. 1 (Camellia sinensis)
Source: Int J Mol Sci. 2023 Apr 12;24(8):7162. doi: 10.3390/ijms24087162 (PMC10138444; doi:10.3390/ijms24087162)
Supplement: Supplementary file 1 [file ijms-24-07162-s001.zip › Table S13 List of DEmiRNAs.xlsx]

## Sheet: S13.1 Alb_vs_Gre.filter
id	Alb1_TPM	Alb2_TPM	Alb3_TPM	Gre1_TPM	Gre2_TPM	Gre3_TPM	control_mean	treat_mean	log2(fc)	PValue	FDR
miR171-z	24.9231	29.5202	47.3769	55.9984	75.1597	104.068	33.9401	78.4088	1.20803	0.0383611	1
miR1879-y	4.9846	8.4344	15.7923	0	0	1.1251	9.7371	0.375033	-4.6984	0.0249137	1
miR3630-x	14.9538	8.4344	31.5846	2.7999	0	0.5625	18.3243	1.1208	-4.03115	0.0134964	1
miR395-x	132.092	109.647	205.3	725.179	311.376	1082.31	149.013	706.289	2.24482	0.00152562	0.762997
miR395-y	540.83	657.88	552.731	2970.72	773.071	2926.85	583.813	2223.55	1.92928	0.0106066	1
miR408-x	7.4769	10.5429	31.5846	30.7991	42.9484	40.5023	16.5348	38.0833	1.20365	0.0348099	1
miR5021-x	7.4769	8.4344	31.5846	0	0	2.8127	15.832	0.937567	-4.07778	0.0347437	1
miR5502-y	9.9692	12.6515	0	0	0	1.1251	7.54023	0.375033	-4.32952	0.0236129	1
miR7528-y	0	0	0	11.1997	21.4742	1.1251	0.01	11.2663	10.1378	0.0385448	1
novel-m0070-5p	79.7538	185.556	110.546	19.5994	32.2113	3.9377	125.285	18.5828	-2.75318	0.00126284	0.762997
novel-m0071-5p	9.9692	44.2803	31.5846	0	0	0	28.6114	0.01	-11.4824	0.000324717	0.762997
novel-m0083-3p	4.9846	8.4344	15.7923	0	0	0	9.7371	0.01	-9.92735	0.0210676	1
novel-m0120-5p	7.4769	14.7601	0	0	0	1.1251	7.41233	0.375033	-4.30484	0.0263084	1
novel-m0147-3p	0	0	0	2.7999	10.7371	7.8754	0.01	7.13747	9.47927	0.0250534	1
novel-m0310-3p	12.4615	14.7601	0	0	0	0	9.07387	0.01	-9.82557	0.0141111	1
novel-m0363-3p	0	0	0	2.7999	10.7371	5.6253	0.01	6.38743	9.31909	0.0284934	1
novel-m0522-3p	0	0	0	11.1997	0	6.1878	0.01	5.79583	9.17887	0.0349886	1
novel-m0580-3p	0	0	0	5.5998	21.4742	2.8127	0.01	9.96223	9.96033	0.0313794	1
novel-m0653-3p	12.4615	14.7601	0	0	0	0	9.07387	0.01	-9.82557	0.0141131	1
novel-m0688-3p	4.9846	8.4344	15.7923	0	0	0	9.7371	0.01	-9.92735	0.0210527	1
novel-m0693-3p	12.4615	14.7601	0	0	0	0	9.07387	0.01	-9.82557	0.014084	1
novel-m0707-5p	0	0	0	5.5998	21.4742	6.7504	0.01	11.2748	10.1389	0.00724674	1
novel-m0734-5p	0	0	0	2.7999	21.4742	5.0628	0.01	9.77897	9.93354	0.0222376	1
novel-m0806-3p	4.9846	8.4344	15.7923	0	0	0	9.7371	0.01	-9.92735	0.0210379	1
novel-m0807-3p	4.9846	8.4344	15.7923	0	0	0	9.7371	0.01	-9.92735	0.0209624	1
novel-m0880-3p	4.9846	8.4344	15.7923	0	0	0	9.7371	0.01	-9.92735	0.0209154	1
novel-m0964-3p	555.784	537.69	1042.29	2007.54	1062.97	1279.2	711.922	1449.9	1.02617	0.0417287	1
novel-m0969-5p	29.9077	59.0405	15.7923	2.7999	0	1.1251	34.9135	1.30833	-4.73798	0.00105197	0.762997
novel-m0977-3p	2.4923	2.1086	0	2.7999	32.2113	12.3757	1.53363	15.7956	3.3645	0.0435705	1
novel-m0999-3p	82.2461	27.4116	94.7538	114.797	257.69	146.258	68.1372	172.915	1.34355	0.0435911	1
novel-m1027-3p	7.4769	10.5429	31.5846	47.5986	42.9484	31.5018	16.5348	40.6829	1.29892	0.0307522	1
novel-m1130-3p	47.3538	27.4116	142.131	2.7999	10.7371	19.1261	72.2987	10.8877	-2.73127	0.0474628	1
novel-m1162-3p	0	2.1086	0	11.1997	10.7371	5.0628	0.702867	8.99987	3.67858	0.0470085	1
novel-m1207-5p	29.9077	59.0405	15.7923	2.7999	0	1.1251	34.9135	1.30833	-4.73798	0.00105209	0.762997
novel-m1288-3p	0	4.2172	0	2.7999	64.4226	9.563	1.40573	25.5952	4.18648	0.0337585	1
novel-m1292-5p	0	0	0	2.7999	21.4742	5.0628	0.01	9.77897	9.93354	0.0222418	1
novel-m1394-5p	7.4769	12.6515	15.7923	2.7999	0	0	11.9736	0.9333	-3.68137	0.0320394	1
novel-m1424-5p	0	0	0	2.7999	10.7371	3.9377	0.01	5.8249	9.18609	0.0358966	1
novel-m1457-5p	0	2.1086	0	16.7995	0	27.0015	0.702867	14.6003	4.37661	0.00858469	1
novel-m1551-3p	0	2.1086	0	11.1997	10.7371	5.0628	0.702867	8.99987	3.67858	0.0468182	1
novel-m1607-3p	9.9692	16.8687	31.5846	0	0	2.8127	19.4742	0.937567	-4.3765	0.00998925	1
novel-m1631-5p	0	0	0	11.1997	0	6.1878	0.01	5.79583	9.17887	0.0349622	1
novel-m1650-3p	57.323	139.167	126.338	39.1989	32.2113	15.7509	107.609	29.0537	-1.88901	0.030339	1
novel-m1672-5p	9.9692	10.5429	15.7923	0	0	2.2501	12.1015	0.750033	-4.01208	0.0339081	1
novel-m1683-5p	24.9231	78.0178	15.7923	5.5998	0	0.5625	39.5777	2.0541	-4.26811	0.00133836	0.762997
novel-m1922-5p	0	0	0	2.7999	10.7371	5.6253	0.01	6.38743	9.31909	0.0285663	1
novel-m1965-5p	0	0	0	2.7999	21.4742	5.0628	0.01	9.77897	9.93354	0.0222182	1
novel-m1966-3p	0	0	0	13.9996	21.4742	1.1251	0.01	12.1996	10.2526	0.0294205	1
novel-m1996-5p	0	0	0	2.7999	21.4742	5.0628	0.01	9.77897	9.93354	0.0222263	1
novel-m2041-5p	0	0	0	2.7999	21.4742	5.0628	0.01	9.77897	9.93354	0.0222866	1
novel-m2091-3p	7.4769	2.1086	31.5846	0	0	1.1251	13.7234	0.375033	-5.19347	0.0397324	1
novel-m2113-3p	27.4154	54.8233	47.3769	13.9996	0	9.563	43.2052	7.8542	-2.45967	0.0462114	1
novel-m2190-5p	7.4769	4.2172	78.9615	2.7999	0	1.1251	30.2185	1.30833	-4.52963	0.0217687	1
novel-m2213-5p	2.4923	6.3258	47.3769	0	0	0	18.7317	0.01	-10.8713	0.0227016	1
novel-m2256-5p	0	0	0	5.5998	53.6855	10.1256	0.01	23.137	11.176	0.00159385	0.762997
novel-m2393-3p	4.9846	8.4344	15.7923	0	0	0	9.7371	0.01	-9.92735	0.0209232	1
novel-m2468-3p	0	2.1086	0	11.1997	10.7371	5.0628	0.702867	8.99987	3.67858	0.0466276	1
novel-m2504-5p	0	0	0	11.1997	0	6.1878	0.01	5.79583	9.17887	0.0349674	1
novel-m2564-3p	2377.66	4139.16	7485.55	1447.56	762.334	779.106	4667.46	996.333	-2.22794	0.0174037	1

## Sheet: S13.2 Alb_vs_Med.filter
id	Alb1_TPM	Alb2_TPM	Alb3_TPM	Med1_TPM	Med2_TPM	Med3_TPM	control_mean	treat_mean	log2(fc)	PValue	FDR
miR10518-x	29.9077	78.0178	78.9615	11.1466	38.366	11.4991	62.2957	20.3372	-1.61501	0.00694153	0.772787
miR3630-x	14.9538	8.4344	31.5846	2.7866	0	1.4374	18.3243	1.408	-3.70204	0.0053367	0.663288
miR395-x	132.092	109.647	205.3	479.304	465.873	140.864	149.013	362.014	1.28061	0.0145797	1
miR5072-x	316.523	261.465	521.146	108.679	224.715	67.5574	366.378	133.651	-1.45486	0.00109182	0.399121
miR535-x	3210.09	3337.89	1737.15	1078.43	1140.02	1185.85	2761.71	1134.77	-1.28317	0.0225621	1
miR5658-x	49.8461	29.5202	221.092	30.6531	49.3278	7.187	100.153	29.056	-1.7853	0.0318565	1
miR6300-y	311.538	465.998	2005.62	331.611	586.452	80.4939	927.719	332.853	-1.47881	0.044238	1
miR7767-x	7.4769	4.2172	15.7923	19.5065	27.4043	24.4356	9.16213	23.7821	1.37612	0.039747	1
miR8175-y	1286.03	672.64	5590.47	819.275	1501.76	255.856	2516.38	858.962	-1.55068	0.0368239	1
miR858-x	503.446	493.41	963.33	1683.14	1353.77	1043.55	653.395	1360.15	1.05774	0.00520883	0.663288
novel-m0002-5p	0	0	0	13.9332	10.9617	2.8748	0.01	9.25657	9.85433	0.0210055	1
novel-m0010-5p	0	2.1086	0	13.9332	10.9617	7.187	0.702867	10.694	3.9274	0.026653	1
novel-m0040-3p	4.9846	0	0	13.9332	16.4426	11.4991	1.66153	13.9583	3.07054	0.019418	1
novel-m0058-5p	7.4769	4.2172	0	16.7199	27.4043	17.2487	3.89803	20.4576	2.39182	0.0396606	1
novel-m0070-5p	79.7538	185.556	110.546	33.4398	38.366	8.6243	125.285	26.81	-2.22437	0.000373369	0.204731
novel-m0071-5p	9.9692	44.2803	31.5846	5.5733	0	2.8748	28.6114	2.81603	-3.34485	0.00251303	0.590563
novel-m0081-5p	0	0	0	13.9332	16.4426	2.8748	0.01	11.0835	10.1142	0.0132414	1
novel-m0086-5p	4.9846	12.6515	63.1692	0	5.4809	2.8748	26.9351	2.78523	-3.27362	0.0204953	1
novel-m0123-3p	266.677	1107.01	915.953	83.5995	175.388	31.6226	763.213	96.8699	-2.97797	5.20035e-06	0.00570305
novel-m0139-5p	4.9846	4.2172	15.7923	0	0	0	8.33137	0.01	-9.70241	0.0315234	1
novel-m0244-3p	623.076	539.798	1626.61	270.305	652.223	148.051	929.827	356.86	-1.38161	0.00429277	0.641964
novel-m0336-3p	0	4.2172	0	8.3599	21.9235	10.0617	1.40573	13.4484	3.25804	0.0430249	1
novel-m0368-5p	2.4923	4.2172	0	16.7199	38.366	5.7496	2.2365	20.2785	3.18064	0.0325941	1
novel-m0383-3p	0	0	0	8.3599	5.4809	5.7496	0.01	6.53013	9.35097	0.0405941	1
novel-m0396-5p	4.9846	12.6515	63.1692	0	5.4809	2.8748	26.9351	2.78523	-3.27362	0.0204729	1
novel-m0407-5p	4.9846	4.2172	15.7923	0	0	1.4374	8.33137	0.479133	-4.12005	0.0315234	1
novel-m0426-5p	4.9846	10.5429	0	16.7199	60.2895	31.6226	5.17583	36.2107	2.80655	0.00399318	0.627482
novel-m0427-3p	42.3692	35.846	78.9615	72.4529	197.311	127.928	52.3922	132.564	1.33926	0.00705195	0.772787
novel-m0433-5p	4.9846	10.5429	0	16.7199	60.2895	31.6226	5.17583	36.2107	2.80655	0.0040015	0.627482
novel-m0435-5p	0	2.1086	0	13.9332	10.9617	7.187	0.702867	10.694	3.9274	0.026675	1
novel-m0440-3p	29.9077	16.8687	47.3769	2.7866	5.4809	12.9365	31.3844	7.068	-2.15068	0.028723	1
novel-m0456-5p	2.4923	4.2172	0	16.7199	38.366	5.7496	2.2365	20.2785	3.18064	0.0326177	1
novel-m0498-3p	4.9846	8.4344	78.9615	44.5864	153.464	34.4974	30.7935	77.516	1.33187	0.00843428	0.840872
novel-m0518-3p	12.4615	8.4344	15.7923	41.7997	21.9235	30.1852	12.2294	31.3028	1.35594	0.0493558	1
novel-m0523-5p	7.4769	4.2172	0	16.7199	27.4043	17.2487	3.89803	20.4576	2.39182	0.0396828	1
novel-m0546-3p	2.4923	10.5429	0	19.5065	21.9235	18.6861	4.34507	20.0387	2.20534	0.0344703	1
novel-m0549-3p	2.4923	10.5429	0	19.5065	21.9235	18.6861	4.34507	20.0387	2.20534	0.0344976	1
novel-m0595-3p	34.8923	52.7147	63.1692	122.612	109.617	79.0565	50.2587	103.762	1.04583	0.036018	1
novel-m0615-3p	2.4923	0	0	22.2932	0	11.4991	0.830767	11.2641	3.76114	0.0321214	1
novel-m0755-3p	2.4923	0	0	16.7199	10.9617	7.187	0.830767	11.6229	3.80638	0.0173542	1
novel-m0774-5p	4.9846	12.6515	63.1692	0	5.4809	2.8748	26.9351	2.78523	-3.27362	0.0204222	1
novel-m0849-3p	22.4307	27.4116	63.1692	5.5733	10.9617	5.7496	37.6705	7.4282	-2.34235	0.00377237	0.627482
novel-m0853-3p	0	0	0	11.1466	10.9617	4.3122	0.01	8.80683	9.78248	0.0131421	1
novel-m0969-5p	29.9077	59.0405	15.7923	22.2932	5.4809	4.3122	34.9135	10.6954	-1.70679	0.034031	1
novel-m0999-3p	82.2461	27.4116	94.7538	225.719	169.907	202.672	68.1372	199.432	1.54939	0.00524943	0.663288
novel-m1008-5p	0	0	0	11.1466	0	12.9365	0.01	8.0277	9.64884	0.0258273	1
novel-m1027-3p	7.4769	10.5429	31.5846	27.8665	54.8086	27.3104	16.5348	36.6618	1.14877	0.0407013	1
novel-m1030-3p	34.8923	52.7147	63.1692	122.612	109.617	79.0565	50.2587	103.762	1.04583	0.0360753	1
novel-m1031-3p	34.8923	52.7147	63.1692	122.612	109.617	79.0565	50.2587	103.762	1.04583	0.0361466	1
novel-m1060-3p	107.169	185.556	379.015	626.996	564.529	353.598	223.913	515.041	1.20175	0.00104267	0.399121
novel-m1085-5p	7.4769	4.2172	0	16.7199	27.4043	17.2487	3.89803	20.4576	2.39182	0.0398525	1
novel-m1115-3p	7.4769	6.3258	0	25.0798	27.4043	18.6861	4.6009	23.7234	2.36632	0.0314166	1
novel-m1138-3p	231.784	953.082	694.861	75.2395	147.983	28.7478	626.576	83.9902	-2.8992	8.25186e-06	0.00584165
novel-m1141-5p	2.4923	10.5429	15.7923	0	0	1.4374	9.60917	0.479133	-4.32591	0.0282879	1
novel-m1188-5p	2.4923	2.1086	0	25.0798	16.4426	7.187	1.53363	16.2365	3.40421	0.0181921	1
novel-m1192-3p	12.4615	12.6515	15.7923	55.733	43.8469	27.3104	13.6351	42.2968	1.63322	0.0201775	1
novel-m1207-5p	29.9077	59.0405	15.7923	22.2932	5.4809	4.3122	34.9135	10.6954	-1.70679	0.034015	1
novel-m1276-5p	2.4923	4.2172	0	16.7199	38.366	5.7496	2.2365	20.2785	3.18064	0.0326674	1
novel-m1280-3p	12.4615	12.6515	15.7923	55.733	43.8469	27.3104	13.6351	42.2968	1.63322	0.0201815	1
novel-m1282-5p	0	0	0	2.7866	10.9617	8.6243	0.01	7.45753	9.54255	0.0299962	1
novel-m1294-5p	211.846	853.978	584.315	75.2395	115.098	24.4356	550.046	71.5911	-2.9417	8.87788e-06	0.00584165
novel-m1297-5p	0	2.1086	0	13.9332	10.9617	7.187	0.702867	10.694	3.9274	0.0266351	1
novel-m1307-5p	122.123	59.0405	584.315	64.0929	126.06	22.9983	255.16	71.0504	-1.84449	0.021023	1
novel-m1308-5p	0	2.1086	0	13.9332	10.9617	7.187	0.702867	10.694	3.9274	0.0266118	1
novel-m1310-5p	0	2.1086	0	13.9332	10.9617	7.187	0.702867	10.694	3.9274	0.0266321	1
novel-m1336-3p	42.3692	35.846	78.9615	72.4529	197.311	127.928	52.3922	132.564	1.33926	0.00706683	0.772787
novel-m1336-5p	24.9231	16.8687	47.3769	41.7997	71.2512	80.4939	29.7229	64.5149	1.11806	0.0272792	1
novel-m1342-3p	7.4769	2.1086	15.7923	0	0	0	8.45927	0.01	-9.72439	0.0413189	1
novel-m1353-3p	4.9846	8.4344	78.9615	44.5864	153.464	34.4974	30.7935	77.516	1.33187	0.00843145	0.840872
novel-m1370-5p	12.4615	4.2172	15.7923	2.7866	0	0	10.8237	0.928867	-3.54257	0.0496859	1
novel-m1409-5p	0	0	0	8.3599	10.9617	4.3122	0.01	7.87793	9.62167	0.0210149	1
novel-m1410-5p	0	0	0	8.3599	10.9617	4.3122	0.01	7.87793	9.62167	0.0209743	1
novel-m1417-3p	22.4307	27.4116	63.1692	5.5733	10.9617	5.7496	37.6705	7.4282	-2.34235	0.00377584	0.627482
novel-m1421-5p	0	0	15.7923	27.8665	104.136	7.187	5.2641	46.3966	3.13976	0.00165262	0.418577
novel-m1443-5p	2.4923	2.1086	0	19.5065	5.4809	15.8113	1.53363	13.5996	3.14854	0.0208398	1
novel-m1454-5p	2.4923	10.5429	15.7923	0	0	1.4374	9.60917	0.479133	-4.32591	0.0282929	1
novel-m1463-3p	0	0	0	5.5733	16.4426	2.8748	0.01	8.2969	9.69643	0.046609	1
novel-m1467-3p	0	0	0	11.1466	10.9617	4.3122	0.01	8.80683	9.78248	0.0131497	1
novel-m1500-3p	7.4769	2.1086	15.7923	0	0	0	8.45927	0.01	-9.72439	0.0414435	1
novel-m1503-3p	12.4615	16.8687	0	44.5864	32.8852	40.2469	9.77673	39.2395	2.00488	0.0288315	1
novel-m1544-5p	19.9384	25.3031	15.7923	0	16.4426	7.187	20.3446	7.87653	-1.36901	0.0445758	1
novel-m1579-3p	0	0	0	13.9332	10.9617	1.4374	0.01	8.77743	9.77766	0.0455762	1
novel-m1580-3p	0	0	0	13.9332	10.9617	1.4374	0.01	8.77743	9.77766	0.0455656	1
novel-m1607-3p	9.9692	16.8687	31.5846	5.5733	0	2.8748	19.4742	2.81603	-2.78983	0.0199091	1
novel-m1648-3p	27.4154	10.5429	205.3	5.5733	32.8852	7.187	81.0861	15.2152	-2.41394	0.028089	1
novel-m1655-5p	0	2.1086	0	13.9332	10.9617	7.187	0.702867	10.694	3.9274	0.0266481	1
novel-m1659-3p	17.4461	18.9773	47.3769	8.3599	0	8.6243	27.9334	5.6614	-2.30276	0.0323538	1
novel-m1661-3p	17.4461	18.9773	47.3769	8.3599	0	8.6243	27.9334	5.6614	-2.30276	0.0323679	1
novel-m1683-5p	24.9231	78.0178	15.7923	8.3599	21.9235	4.3122	39.5777	11.5319	-1.77906	0.0107869	1
novel-m1691-5p	0	0	0	2.7866	10.9617	5.7496	0.01	6.4993	9.34414	0.0396815	1
novel-m1713-3p	226.8	946.756	821.2	94.7461	120.579	28.7478	664.918	81.3576	-3.03083	4.76103e-06	0.00570305
novel-m1748-3p	0	0	0	11.1466	16.4426	1.4374	0.01	9.67553	9.9182	0.0407916	1
novel-m1789-5p	19.9384	50.6061	110.546	16.7199	10.9617	10.0617	60.3635	12.5811	-2.26242	0.00483646	0.663288
novel-m1793-3p	4.9846	12.6515	0	0	0	1.4374	5.8787	0.479133	-3.617	0.0434891	1
novel-m1794-3p	4.9846	12.6515	0	0	0	1.4374	5.8787	0.479133	-3.617	0.043481	1
novel-m1807-3p	7.4769	2.1086	15.7923	0	0	0	8.45927	0.01	-9.72439	0.0414504	1
novel-m1821-3p	2.4923	6.3258	0	13.9332	38.366	10.0617	2.93937	20.787	2.8221	0.0409765	1
novel-m1836-5p	4.9846	10.5429	0	16.7199	60.2895	31.6226	5.17583	36.2107	2.80655	0.00400521	0.627482
novel-m1848-3p	4.9846	6.3258	15.7923	0	0	0	9.03423	0.01	-9.81926	0.0315234	1
novel-m1873-3p	0	0	0	8.3599	10.9617	4.3122	0.01	7.87793	9.62167	0.0210202	1
novel-m1875-5p	7.4769	4.2172	0	16.7199	27.4043	17.2487	3.89803	20.4576	2.39182	0.0398847	1
novel-m1885-5p	680.399	394.306	2526.77	270.305	794.725	240.044	1200.49	435.025	-1.46446	0.0185881	1
novel-m1915-3p	17.4461	6.3258	31.5846	5.5733	0	0	18.4522	1.85777	-3.31215	0.0296341	1
novel-m1928-3p	34.8923	52.7147	63.1692	122.612	109.617	79.0565	50.2587	103.762	1.04583	0.0361364	1
novel-m1934-5p	7.4769	8.4344	0	19.5065	21.9235	30.1852	5.30377	23.8717	2.17021	0.0430466	1
novel-m1980-3p	0	2.1086	0	13.9332	10.9617	7.187	0.702867	10.694	3.9274	0.0266363	1
novel-m1981-3p	0	2.1086	15.7923	39.0131	16.4426	22.9983	5.96697	26.1513	2.13181	0.00144877	0.418577
novel-m1999-5p	12.4615	4.2172	15.7923	2.7866	0	0	10.8237	0.928867	-3.54257	0.0498322	1
novel-m2044-3p	0	0	0	16.7199	5.4809	4.3122	0.01	8.83767	9.78752	0.0251305	1
novel-m2062-3p	0	0	0	8.3599	10.9617	4.3122	0.01	7.87793	9.62167	0.0209343	1
novel-m2108-5p	24.9231	56.9319	78.9615	16.7199	0	5.7496	53.6055	7.48983	-2.83938	0.000953421	0.399121
novel-m2195-5p	99.6922	278.334	236.885	66.8796	54.8086	56.0582	204.97	59.2488	-1.79056	0.00352208	0.627482
novel-m2197-5p	99.6922	278.334	236.885	66.8796	54.8086	56.0582	204.97	59.2488	-1.79056	0.00350072	0.627482
novel-m2211-3p	7.4769	14.7601	15.7923	2.7866	0	2.8748	12.6764	1.88713	-2.74788	0.0441154	1
novel-m2223-5p	7.4769	0	0	19.5065	5.4809	22.9983	2.4923	15.9952	2.68209	0.0321769	1
novel-m2227-3p	132.092	111.755	94.7538	323.251	263.082	225.67	112.867	270.668	1.2619	0.0381816	1
novel-m2243-3p	29.9077	16.8687	47.3769	2.7866	5.4809	12.9365	31.3844	7.068	-2.15068	0.0287181	1
novel-m2244-3p	29.9077	16.8687	47.3769	2.7866	5.4809	12.9365	31.3844	7.068	-2.15068	0.0287133	1
novel-m2270-3p	29.9077	16.8687	47.3769	2.7866	5.4809	12.9365	31.3844	7.068	-2.15068	0.0287084	1
novel-m2289-5p	2.4923	0	0	16.7199	10.9617	7.187	0.830767	11.6229	3.80638	0.0173438	1
novel-m2305-5p	4.9846	12.6515	63.1692	0	5.4809	2.8748	26.9351	2.78523	-3.27362	0.0203551	1
novel-m2315-3p	7.4769	2.1086	15.7923	0	0	0	8.45927	0.01	-9.72439	0.041459	1
novel-m2411-5p	7.4769	4.2172	0	16.7199	27.4043	17.2487	3.89803	20.4576	2.39182	0.0398316	1
novel-m2431-3p	226.8	946.756	821.2	94.7461	120.579	28.7478	664.918	81.3576	-3.03083	4.78299e-06	0.00570305
novel-m2444-5p	4.9846	12.6515	63.1692	0	5.4809	2.8748	26.9351	2.78523	-3.27362	0.0203353	1
novel-m2457-5p	2.4923	4.2172	0	16.7199	38.366	5.7496	2.2365	20.2785	3.18064	0.0326736	1
novel-m2482-5p	22.4307	27.4116	31.5846	2.7866	10.9617	5.7496	27.1423	6.4993	-2.06219	0.00728158	0.772787
novel-m2516-5p	0	0	15.7923	27.8665	104.136	7.187	5.2641	46.3966	3.13976	0.00165395	0.418577
novel-m2539-3p	29.9077	16.8687	47.3769	2.7866	5.4809	12.9365	31.3844	7.068	-2.15068	0.0287036	1
novel-m2540-3p	0	2.1086	0	13.9332	10.9617	7.187	0.702867	10.694	3.9274	0.0265243	1
novel-m2544-3p	0	0	0	8.3599	10.9617	4.3122	0.01	7.87793	9.62167	0.0210176	1
novel-m2555-5p	356.4	832.892	473.769	270.305	268.562	192.61	554.354	243.826	-1.18496	0.0282802	1
novel-m2564-3p	2377.66	4139.16	7485.55	1660.84	2658.22	1151.35	4667.46	1823.47	-1.35595	0.0016114	0.418577

## Sheet: S13.3 Bud_vs_Alb.filter
id	Bud1_TPM	Bud2_TPM	Bud3_TPM	Alb1_TPM	Alb2_TPM	Alb3_TPM	control_mean	treat_mean	log2(fc)	PValue	FDR
miR11521-x	162.335	125.58	66.0917	32.4	25.3031	15.7923	118.002	24.4985	-2.26805	0.0179357	0.297616
miR157-x	749.238	541.979	732.516	62.3076	82.2349	110.546	674.578	85.0295	-2.98795	1.58256e-07	4.41797e-05
miR159-y	48519.4	48090.7	45619.8	15781.3	16248.8	20593.2	47410	17541.1	-1.43445	0.0458311	0.49368
miR160-x	441.218	423.008	462.642	82.2461	54.8233	142.131	442.289	93.0667	-2.24865	3.46667e-05	0.00504928
miR160-y	126.954	56.1807	93.6299	4.9846	18.9773	0	92.255	7.9873	-3.52985	0.000670407	0.0623851
miR162-x	79.0863	59.4855	71.5993	14.9538	14.7601	47.3769	70.057	25.6969	-1.44693	0.0399522	0.464722
miR168-y	2195.68	925.329	793.1	1552.71	5218.76	1547.65	1304.7	2773.04	1.08774	0.0119076	0.279592
miR171-z	154.01	115.666	170.737	24.9231	29.5202	47.3769	146.804	33.9401	-2.11283	0.00193986	0.124972
miR319-x	137.36	52.876	66.0917	7.4769	18.9773	0	85.4427	8.81807	-3.27642	0.00245269	0.132524
miR319-y	76655.4	76015.8	76446	2113.47	1743.8	3063.71	76372.4	2306.99	-5.04897	1.42417e-21	4.77096e-18
miR3630-x	4.1624	3.3047	11.0153	14.9538	8.4344	31.5846	6.1608	18.3243	1.57257	0.0248005	0.352041
miR390-x	1465.18	1060.82	1305.31	291.6	200.316	205.3	1277.1	232.405	-2.45816	0.000900519	0.0793878
miR396-x	37888.6	33510.1	36036.5	119825	141552	132182	35811.7	131186	1.87311	1.42442e-06	0.000367061
miR396-y	695.127	304.037	181.752	358.892	1180.81	1010.71	393.638	850.136	1.11082	0.01057	0.264251
miR408-x	43.7056	52.876	99.1375	7.4769	10.5429	31.5846	65.2397	16.5348	-1.98024	0.0150458	0.279592
miR408-y	74.9238	72.7044	60.584	17.4461	12.6515	31.5846	69.4041	20.5607	-1.75513	0.0235891	0.343217
miR4403-x	12.4873	16.5237	11.0153	2.4923	0	0	13.3421	0.830767	-4.0054	0.0330342	0.417602
miR4414-x	47.868	125.58	93.6299	0	6.3258	0	89.0261	2.1086	-5.39987	5.09851e-06	0.00100471
miR5072-x	68.6802	56.1807	363.504	316.523	261.465	521.146	162.788	366.378	1.17033	0.0256922	0.359865
miR5148-y	0	3.3047	0	4.9846	6.3258	31.5846	1.10157	14.2983	3.69822	0.0329015	0.417602
miR530-x	3581.78	3595.57	3409.23	543.322	402.74	552.731	3528.86	499.598	-2.82036	4.14335e-06	0.000867514
miR535-x	736.751	809.663	704.978	3210.09	3337.89	1737.15	750.464	2761.71	1.87971	3.95696e-05	0.00552325
miR5368-y	6.2437	19.8285	22.0306	29.9077	31.6288	142.131	16.0343	67.8891	2.08202	0.00133545	0.0972557
miR6300-y	87.4111	112.361	363.504	311.538	465.998	2005.62	187.759	927.719	2.30481	0.000344424	0.0339359
miR6478-x	905.33	2362.89	5353.43	3696.09	6064.3	21382.8	2873.88	10381.1	1.85288	0.00333546	0.159626
miR6485-x	2.0812	9.9142	5.5076	19.9384	12.6515	63.1692	5.83433	31.9197	2.45181	0.00179751	0.119266
miR7122-x	1048.93	660.949	633.379	244.246	179.23	473.769	781.087	299.082	-1.38494	0.0176116	0.296476
miR7782-y	8.3249	3.3047	11.0153	14.9538	8.4344	47.3769	7.5483	23.5884	1.64385	0.0296986	0.402795
miR8016-y	33.2995	19.8285	5.5076	0	0	0	19.5452	0.01	-10.9326	0.00122001	0.0972557
miR8175-y	187.31	360.217	1558.66	1286.03	672.64	5590.47	702.063	2516.38	1.84168	0.0166125	0.288351
miR858-x	3650.46	4025.18	3822.3	503.446	493.41	963.33	3832.65	653.395	-2.55231	1.52488e-07	4.41797e-05
miR858-z	39.5431	49.5712	49.5688	4.9846	0	15.7923	46.2277	6.92563	-2.73874	0.0021911	0.132304
novel-m0014-5p	18.731	6.6095	22.0306	0	0	0	15.7904	0.01	-10.6248	0.00390525	0.161875
novel-m0015-5p	18.731	6.6095	22.0306	0	0	0	15.7904	0.01	-10.6248	0.003902	0.161875
novel-m0023-5p	35.3807	39.657	22.0306	2.4923	4.2172	0	32.3561	2.2365	-3.85472	0.00410727	0.161875
novel-m0028-5p	43.7056	23.1332	11.0153	7.4769	0	0	25.9514	2.4923	-3.38026	0.0321074	0.412107
novel-m0048-5p	31.2183	23.1332	16.5229	2.4923	4.2172	0	23.6248	2.2365	-3.40099	0.00938016	0.254413
novel-m0050-3p	0	0	0	7.4769	10.5429	0	0.01	6.0066	9.2304	0.0259467	0.359865
novel-m0055-5p	131.117	132.19	121.168	34.8923	29.5202	31.5846	128.158	31.999	-2.00183	0.0133262	0.279592
novel-m0070-5p	22.8934	3.3047	27.5382	79.7538	185.556	110.546	17.9121	125.285	2.80621	6.00288e-06	0.0011172
novel-m0071-5p	0	0	0	9.9692	44.2803	31.5846	0.01	28.6114	11.4824	1.88026e-05	0.00299946
novel-m0075-5p	43.7056	33.0475	27.5382	4.9846	8.4344	0	34.7638	4.473	-2.95827	0.013977	0.279592
novel-m0080-5p	31.2183	23.1332	16.5229	2.4923	4.2172	0	23.6248	2.2365	-3.40099	0.00938158	0.254413
novel-m0092-5p	91.5736	79.3139	71.5993	2.4923	0	0	80.8289	0.830767	-6.60428	3.43224e-08	1.29297e-05
novel-m0099-5p	54.1117	26.438	16.5229	2.4923	6.3258	0	32.3575	2.93937	-3.46052	0.00651697	0.221989
novel-m0103-3p	20.8122	9.9142	5.5076	0	2.1086	0	12.078	0.702867	-4.10299	0.0443542	0.483995
novel-m0121-5p	29.137	3.3047	11.0153	0	0	0	14.4857	0.01	-10.5004	0.0131389	0.279592
novel-m0122-3p	10.4061	13.219	22.0306	0	2.1086	0	15.2186	0.702867	-4.43644	0.0257129	0.359865
novel-m0123-3p	12.4873	247.856	192.767	266.677	1107.01	915.953	151.037	763.213	2.33718	0.00233012	0.132304
novel-m0131-5p	6.2437	13.219	22.0306	0	0	0	13.8311	0.01	-10.4337	0.0128815	0.279592
novel-m0136-3p	0	0	0	2.4923	25.3031	0	0.01	9.26513	9.85567	0.0161026	0.280957
novel-m0151-5p	4.1624	0	11.0153	7.4769	12.6515	47.3769	5.05923	22.5018	2.15305	0.0207932	0.31807
novel-m0155-3p	0	0	0	2.4923	25.3031	0	0.01	9.26513	9.85567	0.0160776	0.280957
novel-m0184-5p	10.4061	26.438	16.5229	4.9846	0	0	17.789	1.66153	-3.4204	0.0387019	0.458132
novel-m0186-5p	24.9746	29.7427	22.0306	4.9846	2.1086	0	25.5826	2.3644	-3.43562	0.015081	0.279592
novel-m0187-5p	24.9746	29.7427	22.0306	4.9846	2.1086	0	25.5826	2.3644	-3.43562	0.0151956	0.279592
novel-m0190-3p	31.2183	42.9617	121.168	129.6	69.5834	647.484	65.116	282.223	2.11575	0.00231734	0.132304
novel-m0193-5p	18.731	6.6095	22.0306	0	0	0	15.7904	0.01	-10.6248	0.00390287	0.161875
novel-m0201-3p	22.8934	82.6187	220.306	164.492	132.841	663.277	108.606	320.203	1.55989	0.0223337	0.336012
novel-m0203-3p	10.4061	3.3047	16.5229	0	0	0	10.0779	0.01	-9.97698	0.0308578	0.409604
novel-m0206-3p	2.0812	0	0	2.4923	14.7601	0	0.693733	5.7508	3.05131	0.0412465	0.469985
novel-m0208-5p	0	0	0	4.9846	2.1086	63.1692	0.01	23.4208	11.1936	0.0182938	0.297616
novel-m0217-3p	24.9746	42.9617	22.0306	4.9846	2.1086	0	29.989	2.3644	-3.66489	0.00896164	0.254413
novel-m0227-5p	2.0812	0	0	9.9692	6.3258	0	0.693733	5.43167	2.96894	0.0374425	0.456932
novel-m0233-5p	2.0812	0	0	2.4923	14.7601	0	0.693733	5.7508	3.05131	0.0412276	0.469985
novel-m0234-3p	2.0812	0	0	2.4923	14.7601	0	0.693733	5.7508	3.05131	0.0412349	0.469985
novel-m0243-3p	110.305	109.057	126.676	319.015	322.614	663.277	115.346	434.969	1.91495	1.35111e-07	4.41797e-05
novel-m0244-3p	79.0863	135.495	407.565	623.076	539.798	1626.61	207.382	929.827	2.16467	0.00014684	0.0169626
novel-m0252-5p	12.4873	26.438	16.5229	0	2.1086	0	18.4827	0.702867	-4.71678	0.00662654	0.221989
novel-m0253-5p	91.5736	79.3139	71.5993	2.4923	0	0	80.8289	0.830767	-6.60428	3.45356e-08	1.29297e-05
novel-m0260-3p	41.6243	52.876	38.5535	4.9846	4.2172	0	44.3513	3.06727	-3.85395	0.00123241	0.0972557
novel-m0262-3p	0	0	0	9.9692	6.3258	0	0.01	5.43167	9.08525	0.0395475	0.461617
novel-m0279-5p	24.9746	26.438	16.5229	0	2.1086	15.7923	22.6452	5.96697	-1.92413	0.0304635	0.406585
novel-m0280-5p	0	29.7427	44.0611	0	2.1086	0	24.6013	0.702867	-5.12934	0.0101533	0.259644
novel-m0310-3p	0	0	0	12.4615	14.7601	0	0.01	9.07387	9.82557	0.00629287	0.219818
novel-m0322-3p	8.3249	9.9142	11.0153	0	0	0	9.75147	0.01	-9.92948	0.0184789	0.297616
novel-m0324-5p	4.1624	6.6095	49.5688	0	0	0	20.1136	0.01	-10.974	0.0117743	0.279592
novel-m0326-5p	4.1624	6.6095	49.5688	0	0	0	20.1136	0.01	-10.974	0.011775	0.279592
novel-m0334-5p	12.4873	6.6095	5.5076	0	0	0	8.20147	0.01	-9.67974	0.0391751	0.460479
novel-m0338-3p	54.1117	23.1332	33.0458	4.9846	2.1086	0	36.7636	2.3644	-3.95873	0.00280693	0.142812
novel-m0347-3p	0	0	0	2.4923	6.3258	15.7923	0.01	8.20347	9.68009	0.0335568	0.422473
novel-m0360-3p	87.4111	122.276	104.645	27.4154	8.4344	63.1692	104.777	33.0063	-1.66651	0.0119103	0.279592
novel-m0374-5p	14.5685	23.1332	16.5229	2.4923	2.1086	0	18.0749	1.53363	-3.55896	0.0236993	0.343217
novel-m0401-5p	31.2183	23.1332	16.5229	2.4923	4.2172	0	23.6248	2.2365	-3.40099	0.0093382	0.254413
novel-m0417-5p	20.8122	26.438	5.5076	0	0	0	17.5859	0.01	-10.7802	0.00181256	0.119266
novel-m0425-3p	54.1117	36.3522	33.0458	2.4923	6.3258	15.7923	41.1699	8.20347	-2.32728	0.00807807	0.249508
novel-m0426-5p	35.3807	39.657	38.5535	4.9846	10.5429	0	37.8637	5.17583	-2.87095	0.015876	0.280957
novel-m0433-5p	35.3807	39.657	38.5535	4.9846	10.5429	0	37.8637	5.17583	-2.87095	0.0158787	0.280957
novel-m0449-3p	31.2183	42.9617	121.168	129.6	69.5834	647.484	65.116	282.223	2.11575	0.00230422	0.132304
novel-m0455-5p	0	0	0	9.9692	6.3258	0	0.01	5.43167	9.08525	0.0394499	0.461617
novel-m0487-3p	0	0	0	2.4923	6.3258	15.7923	0.01	8.20347	9.68009	0.0336717	0.422473
novel-m0499-3p	66.599	62.7902	66.0917	19.9384	12.6515	0	65.1603	10.8633	-2.58453	0.021395	0.324314
novel-m0501-5p	10.4061	3.3047	11.0153	0	0	0	8.24203	0.01	-9.68686	0.0438957	0.483995
novel-m0503-3p	22.8934	36.3522	22.0306	0	0	0	27.0921	0.01	-11.4037	0.000434929	0.0416289
novel-m0503-5p	6.2437	33.0475	5.5076	0	0	0	14.9329	0.01	-10.5443	0.0130931	0.279592
novel-m0538-3p	0	0	0	7.4769	10.5429	0	0.01	6.0066	9.2304	0.0259962	0.359865
novel-m0554-3p	54.1117	23.1332	33.0458	4.9846	2.1086	0	36.7636	2.3644	-3.95873	0.00281018	0.142812
novel-m0632-5p	20.8122	19.8285	11.0153	2.4923	0	0	17.2187	0.830767	-4.37339	0.00783885	0.247737
novel-m0634-5p	62.4365	49.5712	11.0153	7.4769	8.4344	0	41.0077	5.30377	-2.9508	0.0328814	0.417602
novel-m0650-5p	31.2183	23.1332	16.5229	2.4923	4.2172	0	23.6248	2.2365	-3.40099	0.00936016	0.254413
novel-m0653-3p	0	0	0	12.4615	14.7601	0	0.01	9.07387	9.82557	0.0062909	0.219818
novel-m0664-5p	10.4061	3.3047	11.0153	0	0	0	8.24203	0.01	-9.68686	0.0438799	0.483995
novel-m0691-5p	6.2437	0	0	7.4769	12.6515	15.7923	2.08123	11.9736	2.52434	0.0152082	0.279592
novel-m0692-5p	6.2437	0	0	7.4769	12.6515	15.7923	2.08123	11.9736	2.52434	0.0152313	0.279592
novel-m0693-3p	0	0	0	12.4615	14.7601	0	0.01	9.07387	9.82557	0.00629927	0.219818
novel-m0696-5p	35.3807	13.219	22.0306	0	2.1086	15.7923	23.5434	5.96697	-1.98026	0.038215	0.457357
novel-m0709-3p	16.6497	46.2665	44.0611	32.4	63.2576	379.015	35.6591	158.224	2.14963	0.00404641	0.161875
novel-m0718-5p	91.5736	79.3139	71.5993	2.4923	0	0	80.8289	0.830767	-6.60428	3.46358e-08	1.29297e-05
novel-m0723-3p	14.5685	13.219	22.0306	0	0	0	16.606	0.01	-10.6975	0.00243078	0.132524
novel-m0743-5p	6.2437	0	0	7.4769	12.6515	15.7923	2.08123	11.9736	2.52434	0.0152149	0.279592
novel-m0745-5p	6.2437	0	0	7.4769	12.6515	15.7923	2.08123	11.9736	2.52434	0.0152598	0.279592
novel-m0746-5p	6.2437	0	0	7.4769	12.6515	15.7923	2.08123	11.9736	2.52434	0.0152178	0.279592
novel-m0754-3p	137.36	76.0092	126.676	27.4154	33.7374	47.3769	113.348	36.1766	-1.64764	0.0379066	0.456932
novel-m0755-3p	14.5685	13.219	11.0153	2.4923	0	0	12.9343	0.830767	-3.96061	0.0300667	0.40302
novel-m0762-5p	37.4619	16.5237	33.0458	0	10.5429	0	29.0105	3.5143	-3.04526	0.0348195	0.435244
novel-m0780-3p	5552.69	3278.31	2467.42	515.907	419.609	1452.89	3766.14	796.136	-2.242	1.3144e-05	0.00220162
novel-m0847-5p	131.117	132.19	121.168	34.8923	29.5202	31.5846	128.158	31.999	-2.00183	0.0133585	0.279592
novel-m0848-3p	0	0	0	4.9846	10.5429	0	0.01	5.17583	9.01565	0.0433949	0.483995
novel-m0871-3p	77.005	42.9617	38.5535	12.4615	6.3258	31.5846	52.8401	16.7906	-1.65398	0.0384814	0.457357
novel-m0872-5p	20.8122	9.9142	5.5076	0	2.1086	0	12.078	0.702867	-4.10299	0.0443323	0.483995
novel-m0873-3p	20.8122	9.9142	5.5076	0	2.1086	0	12.078	0.702867	-4.10299	0.0443105	0.483995
novel-m0893-5p	20.8122	23.1332	5.5076	2.4923	2.1086	0	16.4843	1.53363	-3.42607	0.0318903	0.412107
novel-m0904-5p	4.1624	0	11.0153	7.4769	12.6515	47.3769	5.05923	22.5018	2.15305	0.0207291	0.31807
novel-m0910-5p	35.3807	39.657	22.0306	2.4923	4.2172	0	32.3561	2.2365	-3.85472	0.00410376	0.161875
novel-m0923-3p	2.0812	0	0	2.4923	8.4344	31.5846	0.693733	14.1704	4.35236	0.00974198	0.254413
novel-m0924-3p	0	6.6095	0	2.4923	10.5429	31.5846	2.20317	14.8733	2.75507	0.0375238	0.456932
novel-m0933-5p	31.2183	19.8285	38.5535	4.9846	2.1086	0	29.8668	2.3644	-3.659	0.00974949	0.254413
novel-m0934-5p	31.2183	19.8285	38.5535	4.9846	2.1086	0	29.8668	2.3644	-3.659	0.00973404	0.254413
novel-m0935-5p	31.2183	19.8285	38.5535	4.9846	2.1086	0	29.8668	2.3644	-3.659	0.00979678	0.254413
novel-m0937-5p	31.2183	19.8285	38.5535	4.9846	2.1086	0	29.8668	2.3644	-3.659	0.00975092	0.254413
novel-m0938-3p	27.0558	23.1332	22.0306	2.4923	4.2172	0	24.0732	2.2365	-3.42811	0.00824523	0.249508
novel-m0939-5p	31.2183	19.8285	38.5535	4.9846	2.1086	0	29.8668	2.3644	-3.659	0.00972006	0.254413
novel-m0952-5p	0	0	0	14.9538	14.7601	15.7923	0.01	15.1687	10.5669	0.000330583	0.0335592
novel-m0964-3p	2264.36	1873.79	2203.06	555.784	537.69	1042.29	2113.74	711.922	-1.57001	0.00376712	0.161875
novel-m0964-5p	1796.09	1305.38	1101.53	468.553	328.94	821.2	1401	539.564	-1.37659	0.0211812	0.322533
novel-m0969-5p	6.2437	3.3047	0	29.9077	59.0405	15.7923	3.1828	34.9135	3.45542	4.81945e-05	0.00597968
novel-m0971-3p	6.2437	29.7427	11.0153	0	2.1086	0	15.6672	0.702867	-4.47836	0.0320761	0.412107
novel-m0973-5p	6.2437	0	0	7.4769	12.6515	15.7923	2.08123	11.9736	2.52434	0.0151812	0.279592
novel-m0976-5p	6.2437	0	0	7.4769	12.6515	15.7923	2.08123	11.9736	2.52434	0.0151431	0.279592
novel-m0984-3p	6.2437	6.6095	0	12.4615	4.2172	126.338	4.2844	47.6724	3.47599	0.00398377	0.161875
novel-m0995-5p	2.0812	3.3047	0	4.9846	8.4344	15.7923	1.7953	9.7371	2.43927	0.0492963	0.520955
novel-m0997-5p	14.5685	13.219	5.5076	0	0	0	11.0984	0.01	-10.1161	0.0143668	0.279592
novel-m0999-3p	466.193	439.531	429.596	82.2461	27.4116	94.7538	445.107	68.1372	-2.70764	2.5298e-05	0.00385219
novel-m1001-3p	16.6497	13.219	11.0153	2.4923	0	0	13.628	0.830767	-4.03599	0.0199531	0.310897
novel-m1002-3p	16.6497	13.219	11.0153	2.4923	0	0	13.628	0.830767	-4.03599	0.0199521	0.310897
novel-m1005-5p	18.731	19.8285	16.5229	2.4923	0	0	18.3608	0.830767	-4.46604	0.00367694	0.161875
novel-m1020-3p	27.0558	23.1332	49.5688	59.8153	84.3435	584.315	33.2526	242.825	2.86838	4.37111e-05	0.00585729
novel-m1025-5p	597.309	423.008	435.103	144.554	134.95	205.3	485.14	161.601	-1.58597	0.0177385	0.29712
novel-m1035-3p	18.731	16.5237	22.0306	4.9846	2.1086	0	19.0951	2.3644	-3.01366	0.0366896	0.451875
novel-m1039-5p	16.6497	0	16.5229	0	0	0	11.0575	0.01	-10.1108	0.0486965	0.51707
novel-m1059-5p	10.4061	13.219	0	62.3076	54.8233	63.1692	7.87503	60.1	2.93201	1.55437e-06	0.000371938
novel-m1060-3p	70.7614	29.7427	55.0764	107.169	185.556	379.015	51.8602	223.913	2.11024	3.47937e-06	0.00077706
novel-m1060-5p	14.5685	16.5237	5.5076	17.4461	44.2803	47.3769	12.1999	36.3678	1.57579	0.00659137	0.221989
novel-m1092-3p	22.8934	6.6095	16.5229	2.4923	0	0	15.3419	0.830767	-4.20689	0.0175598	0.296476
novel-m1103-5p	43.7056	33.0475	27.5382	4.9846	8.4344	0	34.7638	4.473	-2.95827	0.0139856	0.279592
novel-m1110-3p	2.0812	0	0	0	12.6515	15.7923	0.693733	9.48127	3.77263	0.0391228	0.460479
novel-m1115-3p	43.7056	33.0475	27.5382	7.4769	6.3258	0	34.7638	4.6009	-2.9176	0.0244624	0.35021
novel-m1138-3p	6.2437	194.98	154.214	231.784	953.082	694.861	118.479	626.576	2.40285	0.00294757	0.144237
novel-m1141-5p	0	0	0	2.4923	10.5429	15.7923	0.01	9.60917	9.90827	0.017095	0.292887
novel-m1143-5p	54.1117	23.1332	33.0458	4.9846	2.1086	0	36.7636	2.3644	-3.95873	0.0028136	0.142812
novel-m1149-3p	24.9746	29.7427	22.0306	4.9846	2.1086	0	25.5826	2.3644	-3.43562	0.0153399	0.279592
novel-m1151-3p	20.8122	26.438	16.5229	4.9846	0	0	21.2577	1.66153	-3.6774	0.0204705	0.317482
novel-m1154-3p	2.0812	0	0	2.4923	14.7601	0	0.693733	5.7508	3.05131	0.0411907	0.469985
novel-m1157-3p	0	3.3047	5.5076	7.4769	6.3258	47.3769	2.93743	20.3932	2.79546	0.0483765	0.516212
novel-m1160-3p	31.2183	42.9617	121.168	129.6	69.5834	647.484	65.116	282.223	2.11575	0.00229821	0.132304
novel-m1162-3p	20.8122	16.5237	11.0153	0	2.1086	0	16.1171	0.702867	-4.51919	0.0122608	0.279592
novel-m1190-5p	45.7868	23.1332	16.5229	0	10.5429	0	28.481	3.5143	-3.01869	0.0384999	0.457357
novel-m1207-5p	6.2437	3.3047	0	29.9077	59.0405	15.7923	3.1828	34.9135	3.45542	4.81038e-05	0.00597968
novel-m1208-5p	14.5685	23.1332	16.5229	2.4923	2.1086	0	18.0749	1.53363	-3.55896	0.0237406	0.343217
novel-m1226-5p	4.1624	0	11.0153	7.4769	12.6515	47.3769	5.05923	22.5018	2.15305	0.0206653	0.31807
novel-m1252-5p	8.3249	9.9142	11.0153	0	0	0	9.75147	0.01	-9.92948	0.0184634	0.297616
novel-m1255-5p	6.2437	0	0	7.4769	12.6515	15.7923	2.08123	11.9736	2.52434	0.0150709	0.279592
novel-m1256-5p	6.2437	0	0	7.4769	12.6515	15.7923	2.08123	11.9736	2.52434	0.0150866	0.279592
novel-m1257-5p	6.2437	0	0	7.4769	12.6515	15.7923	2.08123	11.9736	2.52434	0.0151205	0.279592
novel-m1258-5p	6.2437	0	0	7.4769	12.6515	15.7923	2.08123	11.9736	2.52434	0.0151245	0.279592
novel-m1259-3p	0	0	0	2.4923	25.3031	0	0.01	9.26513	9.85567	0.016062	0.280957
novel-m1264-5p	14.5685	19.8285	38.5535	2.4923	0	15.7923	24.3168	6.09487	-1.99629	0.0435723	0.483995
novel-m1269-3p	2.0812	0	0	4.9846	8.4344	15.7923	0.693733	9.7371	3.81104	0.00945969	0.254413
novel-m1271-3p	20.8122	19.8285	11.0153	0	0	0	17.2187	0.01	-10.7498	0.00130784	0.0972557
novel-m1285-3p	24.9746	29.7427	22.0306	4.9846	2.1086	0	25.5826	2.3644	-3.43562	0.0153078	0.279592
novel-m1288-3p	29.137	16.5237	33.0458	0	4.2172	0	26.2355	1.40573	-4.22213	0.00265401	0.141126
novel-m1291-5p	6.2437	0	0	7.4769	12.6515	15.7923	2.08123	11.9736	2.52434	0.0151625	0.279592
novel-m1294-5p	6.2437	178.456	137.691	211.846	853.978	584.315	107.464	550.046	2.3557	0.00287004	0.143502
novel-m1298-5p	20.8122	16.5237	27.5382	0	2.1086	0	21.6247	0.702867	-4.94329	0.00165635	0.115599
novel-m1313-3p	27.0558	23.1332	22.0306	2.4923	4.2172	0	24.0732	2.2365	-3.42811	0.00826727	0.249508
novel-m1345-5p	68.6802	46.2665	55.0764	7.4769	12.6515	31.5846	56.6744	17.2377	-1.71713	0.031611	0.412107
novel-m1347-3p	2.0812	6.6095	44.0611	24.9231	10.5429	221.092	17.5839	85.5194	2.28199	0.0483853	0.516212
novel-m1390-3p	0	0	0	14.9538	8.4344	15.7923	0.01	13.0602	10.351	0.00150394	0.107196
novel-m1399-5p	14.5685	13.219	5.5076	0	0	0	11.0984	0.01	-10.1161	0.0143796	0.279592
novel-m1409-5p	6.2437	13.219	11.0153	0	0	0	10.1593	0.01	-9.98859	0.0233604	0.343217
novel-m1410-5p	6.2437	13.219	11.0153	0	0	0	10.1593	0.01	-9.98859	0.0232956	0.343217
novel-m1419-5p	31.2183	23.1332	16.5229	2.4923	4.2172	0	23.6248	2.2365	-3.40099	0.00934844	0.254413
novel-m1424-5p	8.3249	9.9142	16.5229	0	0	0	11.5873	0.01	-10.1783	0.0139094	0.279592
novel-m1443-5p	41.6243	105.752	60.584	2.4923	2.1086	0	69.3201	1.53363	-5.49825	7.92105e-06	0.00139661
novel-m1444-3p	380.863	313.951	209.29	47.3538	50.6061	157.923	301.368	85.2943	-1.82101	0.000762452	0.0690328
novel-m1444-5p	505.736	399.874	330.458	119.631	120.189	94.7538	412.023	111.525	-1.88536	0.024781	0.352041
novel-m1454-5p	0	0	0	2.4923	10.5429	15.7923	0.01	9.60917	9.90827	0.0171626	0.292887
novel-m1464-3p	174.822	152.018	170.737	37.3846	52.7147	31.5846	165.859	40.5613	-2.03178	0.0193203	0.307093
novel-m1465-3p	174.822	152.018	170.737	37.3846	52.7147	31.5846	165.859	40.5613	-2.03178	0.0193423	0.307093
novel-m1471-3p	97.8172	59.4855	33.0458	9.9692	12.6515	15.7923	63.4495	12.8043	-2.30898	0.015218	0.279592
novel-m1503-3p	110.305	89.2282	66.0917	12.4615	16.8687	0	88.5415	9.77673	-3.17893	0.00133329	0.0972557
novel-m1511-5p	0	0	0	4.9846	2.1086	63.1692	0.01	23.4208	11.1936	0.0182577	0.297616
novel-m1528-3p	0	0	0	7.4769	2.1086	15.7923	0.01	8.45927	9.72439	0.0442275	0.483995
novel-m1535-5p	20.8122	9.9142	5.5076	0	2.1086	0	12.078	0.702867	-4.10299	0.0442888	0.483995
novel-m1551-3p	20.8122	16.5237	11.0153	0	2.1086	0	16.1171	0.702867	-4.51919	0.0122566	0.279592
novel-m1579-3p	2.0812	16.5237	16.5229	0	0	0	11.7093	0.01	-10.1934	0.0316866	0.412107
novel-m1580-3p	2.0812	16.5237	16.5229	0	0	0	11.7093	0.01	-10.1934	0.0318089	0.412107
novel-m1591-5p	91.5736	79.3139	71.5993	2.4923	0	0	80.8289	0.830767	-6.60428	3.47365e-08	1.29297e-05
novel-m1607-3p	8.3249	6.6095	5.5076	9.9692	16.8687	31.5846	6.814	19.4742	1.51499	0.0265461	0.365965
novel-m1612-5p	18.731	6.6095	22.0306	0	0	0	15.7904	0.01	-10.6248	0.00390374	0.161875
novel-m1624-3p	0	13.219	22.0306	0	0	0	11.7499	0.01	-10.1984	0.0377386	0.456932
novel-m1630-3p	20.8122	13.219	11.0153	2.4923	2.1086	0	15.0155	1.53363	-3.29143	0.0376769	0.456932
novel-m1633-3p	2.0812	0	0	12.4615	8.4344	0	0.693733	6.9653	3.32773	0.0172235	0.292887
novel-m1634-3p	2.0812	0	0	12.4615	8.4344	0	0.693733	6.9653	3.32773	0.0171926	0.292887
novel-m1659-3p	14.5685	3.3047	5.5076	17.4461	18.9773	47.3769	7.7936	27.9334	1.84163	0.0103497	0.262662
novel-m1661-3p	14.5685	3.3047	5.5076	17.4461	18.9773	47.3769	7.7936	27.9334	1.84163	0.0104505	0.263226
novel-m1665-5p	0	0	0	9.9692	2.1086	31.5846	0.01	14.5541	10.5072	0.0130154	0.279592
novel-m1672-5p	8.3249	3.3047	0	9.9692	10.5429	15.7923	3.87653	12.1015	1.64234	0.0361929	0.447403
novel-m1683-5p	8.3249	6.6095	5.5076	24.9231	78.0178	15.7923	6.814	39.5777	2.53812	0.000293253	0.0307
novel-m1690-3p	2.0812	0	0	2.4923	14.7601	0	0.693733	5.7508	3.05131	0.0411786	0.469985
novel-m1695-5p	6.2437	0	0	7.4769	12.6515	15.7923	2.08123	11.9736	2.52434	0.0152071	0.279592
novel-m1696-5p	6.2437	0	0	7.4769	12.6515	15.7923	2.08123	11.9736	2.52434	0.0152517	0.279592
novel-m1710-5p	12.4873	13.219	11.0153	0	2.1086	0	12.2405	0.702867	-4.12227	0.031054	0.409604
novel-m1711-5p	131.117	132.19	121.168	34.8923	29.5202	31.5846	128.158	31.999	-2.00183	0.0133908	0.279592
novel-m1713-3p	6.2437	221.418	187.26	226.8	946.756	821.2	138.307	664.918	2.2653	0.00533231	0.194166
novel-m1725-3p	264.315	148.714	88.1222	34.8923	54.8233	31.5846	167.05	40.4334	-2.04666	0.0351913	0.438256
novel-m1726-3p	27.0558	52.876	16.5229	0	0	0	32.1516	0.01	-11.6507	0.000242827	0.026241
novel-m1731-5p	20.8122	9.9142	5.5076	0	2.1086	0	12.078	0.702867	-4.10299	0.0441784	0.483995
novel-m1732-3p	16.6497	0	16.5229	0	0	0	11.0575	0.01	-10.1108	0.0487743	0.51707
novel-m1752-5p	31.2183	23.1332	16.5229	2.4923	4.2172	0	23.6248	2.2365	-3.40099	0.00935958	0.254413
novel-m1754-5p	10.4061	26.438	16.5229	17.4461	25.3031	236.885	17.789	93.2112	2.38952	0.0082614	0.249508
novel-m1759-3p	33.2995	46.2665	16.5229	4.9846	4.2172	0	32.0296	3.06727	-3.38438	0.0153567	0.279592
novel-m1760-3p	33.2995	46.2665	16.5229	4.9846	4.2172	0	32.0296	3.06727	-3.38438	0.015317	0.279592
novel-m1775-3p	24.9746	6.6095	11.0153	0	0	0	14.1998	0.01	-10.4717	0.00742947	0.238856
novel-m1775-5p	1219.59	846.015	611.348	54.8307	35.846	78.9615	892.319	56.5461	-3.98006	2.25535e-11	1.88885e-08
novel-m1782-5p	29.137	26.438	5.5076	4.9846	2.1086	0	20.3609	2.3644	-3.10625	0.041769	0.474326
novel-m1797-3p	16.6497	13.219	11.0153	2.4923	0	0	13.628	0.830767	-4.03599	0.0199287	0.310897
novel-m1818-5p	49.9492	66.0949	60.584	17.4461	12.6515	15.7923	58.876	15.2966	-1.94447	0.0475503	0.510556
novel-m1836-5p	35.3807	39.657	38.5535	4.9846	10.5429	0	37.8637	5.17583	-2.87095	0.0158862	0.280957
novel-m1838-5p	22.8934	33.0475	5.5076	2.4923	4.2172	0	20.4828	2.2365	-3.1951	0.0451719	0.491318
novel-m1840-5p	31.2183	23.1332	16.5229	2.4923	4.2172	0	23.6248	2.2365	-3.40099	0.00933	0.254413
novel-m1855-5p	31.2183	19.8285	38.5535	4.9846	2.1086	0	29.8668	2.3644	-3.659	0.00992417	0.255738
novel-m1873-3p	27.0558	3.3047	16.5229	0	0	0	15.6278	0.01	-10.6099	0.00729027	0.237111
novel-m1882-5p	10.4061	9.9142	5.5076	0	0	0	8.6093	0.01	-9.74975	0.03594	0.445922
novel-m1906-5p	0	0	0	12.4615	6.3258	15.7923	0.01	11.5265	10.1707	0.00448218	0.170628
novel-m1925-3p	95.736	171.847	115.66	9.9692	27.4116	47.3769	127.748	28.2526	-2.17684	0.00212174	0.132304
novel-m1934-5p	56.1929	52.876	22.0306	7.4769	8.4344	0	43.6998	5.30377	-3.04254	0.0140376	0.279592
novel-m1939-5p	18.731	19.8285	16.5229	2.4923	0	0	18.3608	0.830767	-4.46604	0.00370567	0.161875
novel-m1979-5p	0	0	0	2.4923	0	78.9615	0.01	27.1513	11.4068	0.0428109	0.483893
novel-m1981-3p	58.2741	39.657	0	0	2.1086	15.7923	32.6437	5.96697	-2.45173	0.0237006	0.343217
novel-m2050-5p	91.5736	79.3139	71.5993	2.4923	0	0	80.8289	0.830767	-6.60428	3.45241e-08	1.29297e-05
novel-m2053-3p	47.868	26.438	38.5535	0	10.5429	0	37.6198	3.5143	-3.42018	0.00865983	0.254413
novel-m2057-5p	12.4873	6.6095	60.584	39.8769	18.9773	315.846	26.5603	124.9	2.23343	0.0195469	0.308878
novel-m2062-3p	6.2437	13.219	11.0153	0	0	0	10.1593	0.01	-9.98859	0.0233229	0.343217
novel-m2110-3p	18.731	23.1332	33.0458	2.4923	2.1086	0	24.97	1.53363	-4.02517	0.00348197	0.161875
novel-m2113-3p	16.6497	0	11.0153	27.4154	54.8233	47.3769	9.22167	43.2052	2.22811	0.000230878	0.0257813
novel-m2135-3p	0	0	0	7.4769	10.5429	0	0.01	6.0066	9.2304	0.0258801	0.359865
novel-m2136-3p	0	0	0	7.4769	10.5429	0	0.01	6.0066	9.2304	0.0258038	0.359865
novel-m2164-5p	68.6802	46.2665	55.0764	7.4769	12.6515	31.5846	56.6744	17.2377	-1.71713	0.0315452	0.412107
novel-m2176-3p	27.0558	6.6095	11.0153	2.4923	0	0	14.8935	0.830767	-4.1641	0.0223674	0.336012
novel-m2189-3p	0	0	0	2.4923	8.4344	15.7923	0.01	8.90633	9.79869	0.0242214	0.348247
novel-m2204-5p	60.3553	59.4855	16.5229	4.9846	12.6515	0	45.4546	5.8787	-2.95086	0.0187364	0.300321
novel-m2210-3p	54.1117	36.3522	33.0458	2.4923	6.3258	15.7923	41.1699	8.20347	-2.32728	0.0080826	0.249508
novel-m2211-3p	4.1624	0	5.5076	7.4769	14.7601	15.7923	3.22333	12.6764	1.97552	0.0285356	0.388594
novel-m2219-5p	0	0	0	4.9846	2.1086	63.1692	0.01	23.4208	11.1936	0.018215	0.297616
novel-m2231-5p	20.8122	26.438	5.5076	0	0	0	17.5859	0.01	-10.7802	0.0018157	0.119266
novel-m2246-3p	18.731	9.9142	16.5229	0	0	0	15.056	0.01	-10.5561	0.00403731	0.161875
novel-m2248-3p	24.9746	29.7427	22.0306	4.9846	2.1086	0	25.5826	2.3644	-3.43562	0.0154608	0.279966
novel-m2259-5p	47.868	66.0949	38.5535	124.615	75.9092	110.546	50.8388	103.69	1.02828	0.00457067	0.172042
novel-m2289-5p	14.5685	13.219	11.0153	2.4923	0	0	12.9343	0.830767	-3.96061	0.0300761	0.40302
novel-m2308-5p	137.36	62.7902	55.0764	7.4769	23.1945	31.5846	85.0757	20.752	-2.0355	0.014248	0.279592
novel-m2310-5p	14.5685	13.219	11.0153	0	2.1086	0	12.9343	0.702867	-4.2018	0.0300466	0.40302
novel-m2312-5p	6.2437	13.219	22.0306	0	0	0	13.8311	0.01	-10.4337	0.0129134	0.279592
novel-m2314-3p	478.68	485.798	473.657	2.4923	2.1086	15.7923	479.378	6.79773	-6.13997	8.72245e-19	1.46101e-15
novel-m2314-5p	258.071	386.655	369.012	4.9846	0	0	337.913	1.66153	-7.66799	2.83653e-15	3.16746e-12
novel-m2325-5p	31.2183	23.1332	16.5229	2.4923	4.2172	0	23.6248	2.2365	-3.40099	0.00930055	0.254413
novel-m2338-5p	22.8934	33.0475	11.0153	2.4923	4.2172	0	22.3187	2.2365	-3.31894	0.0184157	0.297616
novel-m2339-3p	24.9746	29.7427	22.0306	4.9846	2.1086	0	25.5826	2.3644	-3.43562	0.0155704	0.280435
novel-m2340-3p	24.9746	29.7427	5.5076	2.4923	4.2172	0	20.075	2.2365	-3.16608	0.0429004	0.483893
novel-m2355-5p	31.2183	23.1332	16.5229	2.4923	4.2172	0	23.6248	2.2365	-3.40099	0.00928457	0.254413
novel-m2356-3p	33.2995	46.2665	115.66	79.7538	101.212	331.638	65.0755	170.868	1.3927	0.00748654	0.238856
novel-m2364-3p	31.2183	42.9617	121.168	129.6	69.5834	647.484	65.116	282.223	2.11575	0.00229709	0.132304
novel-m2398-3p	222.69	224.723	203.783	64.7999	46.3889	94.7538	217.065	68.6475	-1.66085	0.011373	0.279592
novel-m2401-3p	16.6497	29.7427	11.0153	0	2.1086	0	19.1359	0.702867	-4.76689	0.00705467	0.233992
novel-m2409-5p	8.3249	19.8285	5.5076	22.4307	18.9773	31.5846	11.2203	24.3309	1.11667	0.03295	0.417602
novel-m2412-3p	137.36	76.0092	126.676	27.4154	33.7374	47.3769	113.348	36.1766	-1.64764	0.0379185	0.456932
novel-m2431-3p	6.2437	221.418	187.26	226.8	946.756	821.2	138.307	664.918	2.2653	0.00530953	0.194166
novel-m2460-3p	20.8122	19.8285	11.0153	0	0	0	17.2187	0.01	-10.7498	0.00131393	0.0972557
novel-m2465-5p	12.4873	13.219	22.0306	34.8923	27.4116	142.131	15.9123	68.1449	2.09846	0.000963128	0.0827302
novel-m2468-3p	20.8122	16.5237	11.0153	0	2.1086	0	16.1171	0.702867	-4.51919	0.0122079	0.279592
novel-m2477-5p	0	0	0	2.4923	12.6515	31.5846	0.01	15.5761	10.6051	0.0058664	0.211317
novel-m2479-5p	35.3807	39.657	22.0306	2.4923	4.2172	0	32.3561	2.2365	-3.85472	0.00410531	0.161875
novel-m2483-3p	18.731	23.1332	33.0458	2.4923	2.1086	0	24.97	1.53363	-4.02517	0.00350043	0.161875
novel-m2484-5p	104.061	69.3997	88.1222	27.4154	18.9773	0	87.1943	15.4642	-2.4953	0.0282743	0.386607
novel-m2488-3p	4.1624	23.1332	16.5229	17.4461	33.7374	142.131	14.6062	64.4381	2.14134	0.00421871	0.164333
novel-m2507-5p	6.2437	0	0	7.4769	12.6515	15.7923	2.08123	11.9736	2.52434	0.0152887	0.279592
novel-m2508-5p	6.2437	0	0	7.4769	12.6515	15.7923	2.08123	11.9736	2.52434	0.0152909	0.279592
novel-m2517-5p	0	0	0	4.9846	2.1086	63.1692	0.01	23.4208	11.1936	0.0181725	0.297616
novel-m2523-3p	2.0812	0	0	4.9846	10.5429	31.5846	0.693733	15.704	4.50061	0.00244201	0.132524
novel-m2542-5p	45.7868	23.1332	16.5229	0	10.5429	0	28.481	3.5143	-3.01869	0.0383767	0.457357
novel-m2544-3p	27.0558	3.3047	16.5229	0	0	0	15.6278	0.01	-10.6099	0.00723883	0.237111
novel-m2553-5p	14.5685	23.1332	16.5229	2.4923	2.1086	0	18.0749	1.53363	-3.55896	0.0237691	0.343217
novel-m2557-3p	14.5685	23.1332	16.5229	2.4923	2.1086	0	18.0749	1.53363	-3.55896	0.0237469	0.343217
novel-m2560-3p	308.02	234.637	220.306	59.8153	63.2576	110.546	254.321	77.873	-1.70746	0.00647734	0.221989
novel-m2563-5p	0	0	0	12.4615	6.3258	15.7923	0.01	11.5265	10.1707	0.00446618	0.170628
novel-m2564-3p	2158.22	1725.08	2026.81	2377.66	4139.16	7485.55	1970.04	4667.46	1.24441	0.000140308	0.0167869

## Sheet: S13.4 Bud_vs_Gre.filter
id	Bud1_TPM	Bud2_TPM	Bud3_TPM	Gre1_TPM	Gre2_TPM	Gre3_TPM	control_mean	treat_mean	log2(fc)	PValue	FDR
miR157-x	749.238	541.979	732.516	72.7979	64.4226	66.9413	674.578	68.0539	-3.30923	0.000431942	0.0724721
miR160-x	441.218	423.008	462.642	92.3974	139.582	86.0673	442.289	106.016	-2.06071	0.0406467	0.647172
miR160-y	126.954	56.1807	93.6299	2.7999	0	7.3129	92.255	3.37093	-4.77441	0.000292957	0.0545876
miR164-y	0	19.8285	11.0153	0	0	0.5625	10.2813	0.1875	-5.77698	0.0435768	0.661343
miR167-x	1121.78	832.796	820.638	2550.73	2791.65	2349.13	925.07	2563.84	1.47067	0.000225158	0.0496493
miR1871-y	2.0812	0	0	11.1997	0	3.9377	0.693733	5.0458	2.86263	0.0319038	0.644611
miR319-x	137.36	52.876	66.0917	16.7995	10.7371	6.7504	85.4427	11.429	-2.90226	0.0124283	0.438784
miR319-y	76655.4	76015.8	76446	2220.34	1674.99	1712.91	76372.4	1869.41	-5.3524	8.29462e-10	9.27338e-07
miR390-x	1465.18	1060.82	1305.31	257.593	96.6339	173.822	1277.1	176.016	-2.85909	0.0115003	0.438784
miR395-x	170.66	274.294	181.752	725.179	311.376	1082.31	208.902	706.289	1.75743	0.000728247	0.116311
miR395-y	786.7	925.329	820.638	2970.72	773.071	2926.85	844.223	2223.55	1.39717	0.00247299	0.319016
miR396-x	37888.6	33510.1	36036.5	149505	138584	170639	35811.7	152909	2.09417	1.13351e-05	0.00633633
miR4403-x	12.4873	16.5237	11.0153	0	0	1.1251	13.3421	0.375033	-5.15282	0.0175295	0.466619
miR4414-x	47.868	125.58	93.6299	0	0	1.1251	89.0261	0.375033	-7.89107	8.18132e-07	0.000660318
miR4995-x	6.2437	23.1332	77.1069	103.597	289.902	7.3129	35.4946	133.604	1.91229	0.0396558	0.647172
miR535-x	736.751	809.663	704.978	2399.53	2684.28	3468.01	750.464	2850.6	1.92541	4.00413e-05	0.0167873
miR5368-y	6.2437	19.8285	22.0306	131.596	171.794	5.6253	16.0343	103.005	2.68349	0.00228583	0.306667
miR6483-y	0	16.5237	5.5076	47.5986	96.6339	4.5003	7.34377	49.5776	2.7551	0.00658386	0.438784
miR6485-x	2.0812	9.9142	5.5076	16.7995	64.4226	3.3752	5.83433	28.1991	2.27301	0.0199653	0.515104
miR7528-y	0	0	0	11.1997	21.4742	1.1251	0.01	11.2663	10.1378	0.0169633	0.466619
miR8016-y	33.2995	19.8285	5.5076	0	0	2.8127	19.5452	0.937567	-4.38175	0.0221691	0.537453
novel-m0006-5p	12.4873	9.9142	16.5229	0	0	1.1251	12.9748	0.375033	-5.11255	0.0275933	0.616986
novel-m0014-5p	18.731	6.6095	22.0306	0	0	1.1251	15.7904	0.375033	-5.39588	0.0172348	0.466619
novel-m0015-5p	18.731	6.6095	22.0306	0	0	1.1251	15.7904	0.375033	-5.39588	0.0172253	0.466619
novel-m0035-3p	0	0	0	8.3998	53.6855	0	0.01	20.6951	11.0151	0.012385	0.438784
novel-m0048-5p	31.2183	23.1332	16.5229	0	0	3.9377	23.6248	1.31257	-4.16984	0.0154273	0.466619
novel-m0080-5p	31.2183	23.1332	16.5229	0	0	3.9377	23.6248	1.31257	-4.16984	0.0154664	0.466619
novel-m0092-5p	91.5736	79.3139	71.5993	2.7999	10.7371	3.9377	80.8289	5.8249	-3.79457	0.000247196	0.0496493
novel-m0123-3p	12.4873	247.856	192.767	100.797	2469.53	31.5018	151.037	867.277	2.52159	0.038447	0.647172
novel-m0131-5p	6.2437	13.219	22.0306	0	0	0	13.8311	0.01	-10.4337	0.00985802	0.438784
novel-m0132-5p	8.3249	9.9142	11.0153	0	0	0.5625	9.75147	0.1875	-5.70066	0.012008	0.438784
novel-m0150-3p	2.0812	9.9142	0	8.3998	96.6339	0.5625	3.99847	35.1987	3.138	0.0412924	0.647172
novel-m0156-3p	8.3249	6.6095	5.5076	0	0	0.5625	6.814	0.1875	-5.18354	0.0330343	0.646584
novel-m0170-3p	2.0812	9.9142	0	8.3998	96.6339	0.5625	3.99847	35.1987	3.138	0.041217	0.647172
novel-m0172-3p	0	0	0	8.3998	53.6855	0	0.01	20.6951	11.0151	0.0123742	0.438784
novel-m0174-3p	0	0	0	8.3998	53.6855	0	0.01	20.6951	11.0151	0.012396	0.438784
novel-m0176-3p	2.0812	9.9142	0	8.3998	96.6339	0.5625	3.99847	35.1987	3.138	0.0411413	0.647172
novel-m0177-5p	14.5685	6.6095	0	33.599	10.7371	17.4385	7.05933	20.5915	1.54445	0.00933198	0.438784
novel-m0178-5p	14.5685	6.6095	0	33.599	10.7371	17.4385	7.05933	20.5915	1.54445	0.00932252	0.438784
novel-m0181-5p	8.3249	6.6095	5.5076	0	0	0.5625	6.814	0.1875	-5.18354	0.0330263	0.646584
novel-m0185-5p	8.3249	6.6095	5.5076	0	0	0.5625	6.814	0.1875	-5.18354	0.0330351	0.646584
novel-m0189-3p	0	0	0	2.7999	53.6855	0	0.01	18.8285	10.8787	0.0353539	0.647172
novel-m0190-3p	31.2183	42.9617	121.168	123.197	622.752	11.2506	65.116	252.4	1.95463	0.0312251	0.63472
novel-m0193-5p	18.731	6.6095	22.0306	0	0	1.1251	15.7904	0.375033	-5.39588	0.0172265	0.466619
novel-m0201-3p	22.8934	82.6187	220.306	433.988	1052.24	23.6263	108.606	503.283	2.21227	0.0148395	0.466619
novel-m0206-3p	2.0812	0	0	5.5998	21.4742	2.8127	0.693733	9.96223	3.84402	0.0112292	0.438784
novel-m0207-5p	2.0812	3.3047	0	8.3998	10.7371	3.3752	1.7953	7.50403	2.06344	0.038908	0.647172
novel-m0217-3p	24.9746	42.9617	22.0306	5.5998	0	1.1251	29.989	2.24163	-3.74181	0.0102243	0.438784
novel-m0239-5p	0	0	0	8.3998	0	3.3752	0.01	3.925	8.61655	0.0440719	0.663284
novel-m0243-3p	110.305	109.057	126.676	218.394	386.536	257.639	115.346	287.523	1.31771	0.000867114	0.132196
novel-m0253-5p	91.5736	79.3139	71.5993	2.7999	10.7371	3.9377	80.8289	5.8249	-3.79457	0.000248096	0.0496493
novel-m0254-3p	116.548	89.2282	165.229	330.391	193.268	246.951	123.669	256.87	1.05456	0.00455591	0.396048
novel-m0257-3p	0	6.6095	0	11.1997	139.582	1.6876	2.20317	50.8232	4.52784	0.00507754	0.396048
novel-m0289-3p	18.731	19.8285	33.0458	0	0	2.8127	23.8684	0.937567	-4.67004	0.00707679	0.438784
novel-m0321-5p	66.599	89.2282	38.5535	13.9996	10.7371	8.438	64.7936	11.0582	-2.55073	0.0396391	0.647172
novel-m0324-5p	4.1624	6.6095	49.5688	0	0	0	20.1136	0.01	-10.974	0.00832556	0.438784
novel-m0326-5p	4.1624	6.6095	49.5688	0	0	0	20.1136	0.01	-10.974	0.00831926	0.438784
novel-m0334-5p	12.4873	6.6095	5.5076	0	0	0	8.20147	0.01	-9.67974	0.0250344	0.575579
novel-m0336-3p	2.0812	3.3047	5.5076	8.3998	10.7371	10.1256	3.63117	9.75417	1.42559	0.0363106	0.647172
novel-m0363-3p	0	0	0	2.7999	10.7371	5.6253	0.01	6.38743	9.31909	0.0104059	0.438784
novel-m0380-5p	22.8934	19.8285	16.5229	2.7999	0	3.3752	19.7483	2.05837	-3.26215	0.0475973	0.700182
novel-m0383-3p	8.3249	6.6095	5.5076	0	0	0	6.814	0.01	-9.41236	0.0323599	0.646584
novel-m0401-5p	31.2183	23.1332	16.5229	0	0	3.9377	23.6248	1.31257	-4.16984	0.0154597	0.466619
novel-m0404-5p	66.599	89.2282	38.5535	13.9996	10.7371	8.438	64.7936	11.0582	-2.55073	0.0396275	0.647172
novel-m0417-5p	20.8122	26.438	5.5076	2.7999	0	0.5625	17.5859	1.1208	-3.97182	0.0293463	0.63472
novel-m0425-3p	54.1117	36.3522	33.0458	5.5998	0	2.8127	41.1699	2.80417	-3.87595	0.00428922	0.396048
novel-m0449-3p	31.2183	42.9617	121.168	123.197	622.752	11.2506	65.116	252.4	1.95463	0.0312085	0.63472
novel-m0493-5p	18.731	33.0475	0	0	0	1.1251	17.2595	0.375033	-5.52423	0.0252326	0.575579
novel-m0503-3p	22.8934	36.3522	22.0306	0	0	0	27.0921	0.01	-11.4037	9.48173e-05	0.0289106
novel-m0503-5p	6.2437	33.0475	5.5076	0	0	0	14.9329	0.01	-10.5443	0.0102281	0.438784
novel-m0505-3p	12.4873	16.5237	0	0	0	0	9.67033	0.01	-9.91742	0.0375228	0.647172
novel-m0508-3p	37.4619	36.3522	27.5382	2.7999	10.7371	1.6876	33.7841	5.07487	-2.7349	0.01703	0.466619
novel-m0512-3p	8.3249	16.5237	38.5535	2.7999	0	0.5625	21.134	1.1208	-4.23697	0.0223095	0.537453
novel-m0540-3p	18.731	9.9142	5.5076	0	0	0.5625	11.3843	0.1875	-5.92401	0.0123336	0.438784
novel-m0580-3p	2.0812	3.3047	0	5.5998	21.4742	2.8127	1.7953	9.96223	2.47224	0.0488566	0.706314
novel-m0596-5p	8.3249	9.9142	16.5229	0	0	0.5625	11.5873	0.1875	-5.94951	0.0102009	0.438784
novel-m0625-5p	0	0	0	25.1993	0	0	0.01	8.39977	9.71421	0.0493271	0.708338
novel-m0649-3p	2.0812	9.9142	0	8.3998	96.6339	0.5625	3.99847	35.1987	3.138	0.0410682	0.647172
novel-m0650-5p	31.2183	23.1332	16.5229	0	0	3.9377	23.6248	1.31257	-4.16984	0.0154909	0.466619
novel-m0651-3p	0	0	0	8.3998	53.6855	0	0.01	20.6951	11.0151	0.0123863	0.438784
novel-m0674-5p	10.4061	6.6095	5.5076	0	0	0	7.50773	0.01	-9.55223	0.0375645	0.647172
novel-m0676-5p	10.4061	6.6095	5.5076	0	0	0	7.50773	0.01	-9.55223	0.0375417	0.647172
novel-m0718-5p	91.5736	79.3139	71.5993	2.7999	10.7371	3.9377	80.8289	5.8249	-3.79457	0.000249158	0.0496493
novel-m0723-3p	14.5685	13.219	22.0306	0	0	0	16.606	0.01	-10.6975	0.00115572	0.168535
novel-m0734-5p	0	0	0	2.7999	21.4742	5.0628	0.01	9.77897	9.93354	0.00862453	0.438784
novel-m0744-5p	2.0812	3.3047	0	8.3998	10.7371	3.3752	1.7953	7.50403	2.06344	0.0389112	0.647172
novel-m0749-3p	14.5685	3.3047	11.0153	0	0	0.5625	9.6295	0.1875	-5.6825	0.0205999	0.520297
novel-m0793-3p	12.4873	6.6095	5.5076	0	0	0.5625	8.20147	0.1875	-5.45092	0.0253116	0.575579
novel-m0811-5p	14.5685	16.5237	11.0153	36.399	64.4226	19.6886	14.0358	40.1701	1.51701	0.00686922	0.438784
novel-m0846-3p	16.6497	16.5237	16.5229	2.7999	0	1.6876	16.5654	1.49583	-3.46915	0.0494189	0.708338
novel-m0863-3p	12.4873	13.219	16.5229	2.7999	0	1.1251	14.0764	1.30833	-3.42748	0.0487286	0.706314
novel-m0871-3p	77.005	42.9617	38.5535	2.7999	0	6.7504	52.8401	3.18343	-4.05298	0.00587253	0.437699
novel-m0876-3p	0	0	0	2.7999	53.6855	0	0.01	18.8285	10.8787	0.0354448	0.647172
novel-m0877-3p	10.4061	3.3047	16.5229	0	0	0	10.0779	0.01	-9.97698	0.0227082	0.540006
novel-m0899-3p	0	0	0	8.3998	53.6855	0	0.01	20.6951	11.0151	0.0124096	0.438784
novel-m0901-3p	0	0	0	8.3998	53.6855	0	0.01	20.6951	11.0151	0.0123926	0.438784
novel-m0903-3p	2.0812	9.9142	0	8.3998	96.6339	0.5625	3.99847	35.1987	3.138	0.0410726	0.647172
novel-m0952-5p	0	0	0	11.1997	0	5.6253	0.01	5.60833	9.13143	0.0154741	0.466619
novel-m0972-3p	12.4873	16.5237	0	0	0	0	9.67033	0.01	-9.91742	0.0375105	0.647172
novel-m0997-5p	14.5685	13.219	5.5076	0	0	0	11.0984	0.01	-10.1161	0.0104979	0.438784
novel-m1001-3p	16.6497	13.219	11.0153	0	0	1.6876	13.628	0.562533	-4.59849	0.015717	0.466619
novel-m1002-3p	16.6497	13.219	11.0153	0	0	1.6876	13.628	0.562533	-4.59849	0.0156235	0.466619
novel-m1011-3p	14.5685	6.6095	5.5076	19.5994	42.9484	10.6881	8.8952	24.412	1.45649	0.028697	0.629083
novel-m1015-3p	10.4061	19.8285	0	13.9996	32.2113	25.3139	10.0782	23.8416	1.24224	0.0259155	0.583359
novel-m1020-3p	27.0558	23.1332	49.5688	83.9976	246.953	23.0638	33.2526	118.005	1.82731	0.00547067	0.417014
novel-m1036-3p	0	0	0	11.1997	0	3.9377	0.01	5.0458	8.97894	0.0333497	0.646584
novel-m1059-5p	10.4061	13.219	0	81.1977	107.371	93.9428	7.87503	94.1705	3.57992	9.84374e-07	0.000660318
novel-m1060-3p	70.7614	29.7427	55.0764	313.591	193.268	253.702	51.8602	253.52	2.2894	2.40871e-05	0.0115412
novel-m1092-3p	22.8934	6.6095	16.5229	0	0	1.6876	15.3419	0.562533	-4.7694	0.0175015	0.466619
novel-m1128-3p	0	0	0	8.3998	53.6855	0	0.01	20.6951	11.0151	0.0123303	0.438784
novel-m1130-3p	106.142	79.3139	77.1069	2.7999	10.7371	19.1261	87.521	10.8877	-3.00693	0.0311401	0.63472
novel-m1133-5p	14.5685	13.219	11.0153	11.1997	53.6855	30.3767	12.9343	31.754	1.29574	0.0174563	0.466619
novel-m1138-3p	6.2437	194.98	154.214	92.3974	1836.04	26.439	118.479	651.627	2.45941	0.0442981	0.663284
novel-m1141-5p	0	0	0	2.7999	0	7.8754	0.01	3.55843	8.4751	0.0429133	0.660234
novel-m1145-3p	6.2437	0	0	11.1997	0	6.7504	2.08123	5.98337	1.52352	0.0393241	0.647172
novel-m1154-3p	2.0812	0	0	5.5998	21.4742	2.8127	0.693733	9.96223	3.84402	0.0112323	0.438784
novel-m1160-3p	31.2183	42.9617	121.168	123.197	622.752	11.2506	65.116	252.4	1.95463	0.0311918	0.63472
novel-m1190-5p	45.7868	23.1332	16.5229	0	0	3.3752	28.481	1.12507	-4.66192	0.00704635	0.438784
novel-m1203-5p	12.4873	13.219	0	0	0	0.5625	8.56877	0.1875	-5.51413	0.046078	0.68383
novel-m1224-3p	0	0	0	8.3998	53.6855	0	0.01	20.6951	11.0151	0.0123206	0.438784
novel-m1241-5p	6.2437	9.9142	5.5076	0	0	0	7.22183	0.01	-9.49622	0.0372243	0.647172
novel-m1242-3p	12.4873	13.219	16.5229	2.7999	0	1.1251	14.0764	1.30833	-3.42748	0.048789	0.706314
novel-m1271-3p	20.8122	19.8285	11.0153	0	0	2.2501	17.2187	0.750033	-4.52087	0.0207871	0.520297
novel-m1290-5p	8.3249	9.9142	38.5535	0	0	2.2501	18.9309	0.750033	-4.65764	0.0451292	0.672726
novel-m1292-5p	0	0	0	2.7999	21.4742	5.0628	0.01	9.77897	9.93354	0.00862258	0.438784
novel-m1319-3p	0	0	0	2.7999	53.6855	0	0.01	18.8285	10.8787	0.0355359	0.647172
novel-m1377-3p	10.4061	9.9142	5.5076	11.1997	42.9484	12.9382	8.6093	22.3621	1.37709	0.0409616	0.647172
novel-m1390-3p	0	0	0	13.9996	10.7371	7.8754	0.01	10.8707	10.0862	0.000432154	0.0724721
novel-m1399-5p	14.5685	13.219	5.5076	0	0	0	11.0984	0.01	-10.1161	0.0104819	0.438784
novel-m1409-5p	6.2437	13.219	11.0153	0	0	0.5625	10.1593	0.1875	-5.75977	0.0168171	0.466619
novel-m1410-5p	6.2437	13.219	11.0153	0	0	0.5625	10.1593	0.1875	-5.75977	0.0167805	0.466619
novel-m1419-5p	31.2183	23.1332	16.5229	0	0	3.9377	23.6248	1.31257	-4.16984	0.0154439	0.466619
novel-m1424-3p	20.8122	6.6095	0	0	0	0.5625	9.14057	0.1875	-5.60732	0.042211	0.655443
novel-m1431-3p	2.0812	9.9142	0	8.3998	96.6339	0.5625	3.99847	35.1987	3.138	0.041007	0.647172
novel-m1433-3p	0	0	0	8.3998	53.6855	0	0.01	20.6951	11.0151	0.0123109	0.438784
novel-m1439-3p	2.0812	9.9142	0	8.3998	96.6339	0.5625	3.99847	35.1987	3.138	0.0409938	0.647172
novel-m1441-3p	0	0	0	8.3998	53.6855	0	0.01	20.6951	11.0151	0.0123032	0.438784
novel-m1443-5p	41.6243	105.752	60.584	2.7999	10.7371	6.1878	69.3201	6.57493	-3.39822	0.00447242	0.396048
novel-m1444-3p	380.863	313.951	209.29	41.9988	53.6855	37.1271	301.368	44.2705	-2.76711	0.00380684	0.396048
novel-m1447-5p	20.8122	19.8285	5.5076	0	0	1.6876	15.3828	0.562533	-4.77323	0.0126437	0.44174
novel-m1451-3p	12.4873	6.6095	5.5076	0	0	0.5625	8.20147	0.1875	-5.45092	0.0253982	0.575579
novel-m1454-5p	0	0	0	2.7999	0	7.8754	0.01	3.55843	8.4751	0.0428673	0.660234
novel-m1457-5p	2.0812	0	5.5076	16.7995	0	27.0015	2.5296	14.6003	2.52902	0.00486209	0.396048
novel-m1470-5p	2.0812	0	0	5.5998	10.7371	2.8127	0.693733	6.3832	3.20183	0.0193092	0.502038
novel-m1471-3p	97.8172	59.4855	33.0458	0	0	14.0633	63.4495	4.68777	-3.75864	0.0442166	0.663284
novel-m1528-3p	0	0	0	5.5998	10.7371	2.2501	0.01	6.19567	9.27512	0.0165693	0.466619
novel-m1558-5p	2.0812	3.3047	0	8.3998	10.7371	3.3752	1.7953	7.50403	2.06344	0.0389338	0.647172
novel-m1586-5p	10.4061	0	0	19.5994	0	30.3767	3.4687	16.6587	2.26381	0.00446058	0.396048
novel-m1588-3p	14.5685	3.3047	11.0153	0	0	0.5625	9.6295	0.1875	-5.6825	0.0205931	0.520297
novel-m1591-5p	91.5736	79.3139	71.5993	2.7999	10.7371	3.9377	80.8289	5.8249	-3.79457	0.000250225	0.0496493
novel-m1612-5p	18.731	6.6095	22.0306	0	0	1.1251	15.7904	0.375033	-5.39588	0.0171551	0.466619
novel-m1623-3p	0	0	0	11.1997	0	3.9377	0.01	5.0458	8.97894	0.0333429	0.646584
novel-m1629-3p	8.3249	16.5237	38.5535	2.7999	0	0.5625	21.134	1.1208	-4.23697	0.0222807	0.537453
novel-m1633-3p	2.0812	0	0	5.5998	10.7371	5.6253	0.693733	7.32073	3.39954	0.00503078	0.396048
novel-m1634-3p	2.0812	0	0	5.5998	10.7371	5.6253	0.693733	7.32073	3.39954	0.00504275	0.396048
novel-m1657-5p	14.5685	6.6095	0	33.599	10.7371	17.4385	7.05933	20.5915	1.54445	0.00931306	0.438784
novel-m1665-5p	0	0	0	8.3998	42.9484	1.6876	0.01	17.6786	10.7878	0.00756105	0.438784
novel-m1689-5p	2.0812	3.3047	0	8.3998	10.7371	3.3752	1.7953	7.50403	2.06344	0.0389925	0.647172
novel-m1690-3p	2.0812	0	0	5.5998	21.4742	2.8127	0.693733	9.96223	3.84402	0.0112382	0.438784
novel-m1693-3p	10.4061	6.6095	16.5229	0	0	0	11.1795	0.01	-10.1266	0.0103704	0.438784
novel-m1726-3p	27.0558	52.876	16.5229	0	0	0	32.1516	0.01	-11.6507	5.85501e-05	0.0218197
novel-m1730-5p	33.2995	9.9142	0	0	0	1.1251	14.4046	0.375033	-5.26336	0.0462958	0.684036
novel-m1737-5p	0	0	0	5.5998	10.7371	5.0628	0.01	7.13323	9.47841	0.00451667	0.396048
novel-m1752-5p	31.2183	23.1332	16.5229	0	0	3.9377	23.6248	1.31257	-4.16984	0.0153727	0.466619
novel-m1759-3p	33.2995	46.2665	16.5229	2.7999	0	4.5003	32.0296	2.4334	-3.71836	0.0211516	0.524443
novel-m1760-3p	33.2995	46.2665	16.5229	2.7999	0	4.5003	32.0296	2.4334	-3.71836	0.0212654	0.524443
novel-m1764-3p	8.3249	6.6095	16.5229	36.399	32.2113	11.8132	10.4858	26.8078	1.35422	0.0170993	0.466619
novel-m1775-3p	24.9746	6.6095	11.0153	0	0	0	14.1998	0.01	-10.4717	0.00445038	0.396048
novel-m1775-5p	1219.59	846.015	611.348	67.1981	150.319	61.8785	892.319	93.132	-3.26021	7.7667e-05	0.0260495
novel-m1782-5p	29.137	26.438	5.5076	0	0	1.6876	20.3609	0.562533	-5.17772	0.00476791	0.396048
novel-m1810-3p	0	0	0	8.3998	53.6855	0	0.01	20.6951	11.0151	0.0122788	0.438784
novel-m1812-3p	2.0812	9.9142	0	8.3998	96.6339	0.5625	3.99847	35.1987	3.138	0.0409228	0.647172
novel-m1818-5p	49.9492	66.0949	60.584	5.5998	10.7371	6.1878	58.876	7.50823	-2.97114	0.0086498	0.438784
novel-m1840-5p	31.2183	23.1332	16.5229	0	0	3.9377	23.6248	1.31257	-4.16984	0.0153171	0.466619
novel-m1886-3p	2.0812	0	0	0	53.6855	1.6876	0.693733	18.4577	4.7337	0.0307912	0.63472
novel-m1889-5p	8.3249	9.9142	11.0153	0	0	0.5625	9.75147	0.1875	-5.70066	0.012006	0.438784
novel-m1900-5p	2.0812	3.3047	0	8.3998	10.7371	3.3752	1.7953	7.50403	2.06344	0.0389664	0.647172
novel-m1915-3p	41.6243	39.657	11.0153	0	0	5.6253	30.7655	1.8751	-4.03628	0.0400386	0.647172
novel-m1948-3p	0	0	0	11.1997	0	3.9377	0.01	5.0458	8.97894	0.0333509	0.646584
novel-m1965-5p	0	0	0	2.7999	21.4742	5.0628	0.01	9.77897	9.93354	0.00859377	0.438784
novel-m1976-5p	0	9.9142	11.0153	11.1997	32.2113	13.5008	6.9765	18.9706	1.44319	0.0184137	0.486296
novel-m1996-5p	0	0	0	2.7999	21.4742	5.0628	0.01	9.77897	9.93354	0.00856639	0.438784
novel-m2021-3p	0	3.3047	0	16.7995	64.4226	0.5625	1.10157	27.2615	4.62924	0.010352	0.438784
novel-m2041-5p	0	0	0	2.7999	21.4742	5.0628	0.01	9.77897	9.93354	0.00854156	0.438784
novel-m2042-5p	56.1929	9.9142	27.5382	0	0	2.8127	31.2151	0.937567	-5.05718	0.00414654	0.396048
novel-m2050-5p	91.5736	79.3139	71.5993	2.7999	10.7371	3.9377	80.8289	5.8249	-3.79457	0.000251651	0.0496493
novel-m2053-3p	47.868	26.438	38.5535	2.7999	0	1.6876	37.6198	1.49583	-4.65247	0.00151494	0.211713
novel-m2057-5p	12.4873	6.6095	60.584	111.997	150.319	6.7504	26.5603	89.6889	1.75566	0.0301208	0.63472
novel-m2062-3p	6.2437	13.219	11.0153	0	0	0.5625	10.1593	0.1875	-5.75977	0.0167319	0.466619
novel-m2066-3p	0	3.3047	11.0153	22.3994	85.8968	0	4.77333	36.0987	2.91888	0.0299807	0.63472
novel-m2069-5p	8.3249	9.9142	16.5229	0	0	0.5625	11.5873	0.1875	-5.94951	0.0102244	0.438784
novel-m2094-5p	33.2995	19.8285	27.5382	0	0	3.3752	26.8887	1.12507	-4.57892	0.0085293	0.438784
novel-m2102-5p	10.4061	6.6095	5.5076	0	0	0	7.50773	0.01	-9.55223	0.0375188	0.647172
novel-m2103-5p	10.4061	6.6095	5.5076	0	0	0	7.50773	0.01	-9.55223	0.0374959	0.647172
novel-m2128-3p	2.0812	0	0	8.3998	0	6.7504	0.693733	5.05007	2.86385	0.0137736	0.466619
novel-m2146-5p	8.3249	9.9142	11.0153	0	0	0.5625	9.75147	0.1875	-5.70066	0.012001	0.438784
novel-m2204-5p	60.3553	59.4855	16.5229	2.7999	0	9.0005	45.4546	3.93347	-3.53055	0.0417092	0.650664
novel-m2210-3p	54.1117	36.3522	33.0458	5.5998	0	2.8127	41.1699	2.80417	-3.87595	0.00429309	0.396048
novel-m2213-5p	12.4873	3.3047	11.0153	0	0	0	8.93577	0.01	-9.80345	0.0302674	0.63472
novel-m2231-5p	20.8122	26.438	5.5076	2.7999	0	0.5625	17.5859	1.1208	-3.97182	0.0292996	0.63472
novel-m2246-3p	18.731	9.9142	16.5229	0	0	1.6876	15.056	0.562533	-4.74226	0.0129593	0.448098
novel-m2256-5p	0	6.6095	5.5076	5.5998	53.6855	10.1256	4.03903	23.137	2.51812	0.0105601	0.438784
novel-m2288-3p	0	0	5.5076	11.1997	10.7371	9.0005	1.83587	10.3124	2.48985	0.0028016	0.34802
novel-m2308-5p	137.36	62.7902	55.0764	11.1997	0	15.7509	85.0757	8.98353	-3.24339	0.0350957	0.647172
novel-m2312-5p	6.2437	13.219	22.0306	0	0	0	13.8311	0.01	-10.4337	0.00981481	0.438784
novel-m2314-3p	478.68	485.798	473.657	0	0	1.1251	479.378	0.375033	-10.3199	8.8009e-14	2.95182e-10
novel-m2314-5p	258.071	386.655	369.012	2.7999	0	0.5625	337.913	1.1208	-8.23598	3.10216e-11	5.20232e-08
novel-m2316-3p	20.8122	19.8285	11.0153	2.7999	0	0	17.2187	0.9333	-4.20549	0.0185625	0.486395
novel-m2325-5p	31.2183	23.1332	16.5229	0	0	3.9377	23.6248	1.31257	-4.16984	0.0153291	0.466619
novel-m2355-5p	31.2183	23.1332	16.5229	0	0	3.9377	23.6248	1.31257	-4.16984	0.0152619	0.466619
novel-m2363-3p	2.0812	9.9142	0	8.3998	96.6339	0.5625	3.99847	35.1987	3.138	0.0408263	0.647172
novel-m2364-3p	31.2183	42.9617	121.168	123.197	622.752	11.2506	65.116	252.4	1.95463	0.0311752	0.63472
novel-m2368-3p	2.0812	9.9142	0	8.3998	96.6339	0.5625	3.99847	35.1987	3.138	0.0407605	0.647172
novel-m2370-3p	14.5685	6.6095	5.5076	19.5994	42.9484	10.6881	8.8952	24.412	1.45649	0.0286574	0.629083
novel-m2383-3p	8.3249	0	0	2.7999	21.4742	7.8754	2.77497	10.7165	1.94929	0.0480421	0.703639
novel-m2400-5p	8.3249	3.3047	16.5229	0	0	0.5625	9.38417	0.1875	-5.64527	0.0350637	0.647172
novel-m2403-3p	14.5685	6.6095	5.5076	0	0	0.5625	8.8952	0.1875	-5.56806	0.0278848	0.619374
novel-m2433-3p	56.1929	9.9142	27.5382	0	0	2.8127	31.2151	0.937567	-5.05718	0.00413512	0.396048
novel-m2445-3p	2.0812	9.9142	0	8.3998	96.6339	0.5625	3.99847	35.1987	3.138	0.0407177	0.647172
novel-m2448-5p	4.1624	0	0	22.3994	0	5.0628	1.38747	9.15407	2.72196	0.0252302	0.575579
novel-m2458-3p	0	0	0	5.5998	10.7371	2.2501	0.01	6.19567	9.27512	0.016598	0.466619
novel-m2460-3p	20.8122	19.8285	11.0153	0	0	2.2501	17.2187	0.750033	-4.52087	0.0207852	0.520297
novel-m2465-5p	12.4873	13.219	22.0306	27.9992	96.6339	9.563	15.9123	44.732	1.49117	0.033617	0.647172
novel-m2542-5p	45.7868	23.1332	16.5229	0	0	3.3752	28.481	1.12507	-4.66192	0.00703072	0.438784
novel-m2548-3p	2.0812	9.9142	0	8.3998	96.6339	0.5625	3.99847	35.1987	3.138	0.0406687	0.647172

## Sheet: S13.5 Bud_vs_Med.filter
id	Bud1_TPM	Bud2_TPM	Bud3_TPM	Med1_TPM	Med2_TPM	Med3_TPM	control_mean	treat_mean	log2(fc)	PValue	FDR
miR1122-y	62.4365	33.0475	5.5076	5.5733	10.9617	2.8748	33.6639	6.46993	-2.37938	0.0220392	0.396826
miR1520-y	2.0812	13.219	11.0153	0	0	0	8.77183	0.01	-9.77673	0.0441693	0.518922
miR156-x	1223.76	951.767	1112.54	203.425	274.043	168.175	1096.02	215.214	-2.34843	5.02531e-07	0.000118274
miR157-x	749.238	541.979	732.516	66.8796	82.213	68.9948	674.578	72.6958	-3.21404	6.61179e-10	3.11227e-07
miR159-y	48519.4	48090.7	45619.8	17213.1	22838.8	16272.7	47410	18774.9	-1.33639	0.0417357	0.513589
miR160-x	441.218	423.008	462.642	117.039	109.617	106.367	442.289	111.008	-1.99433	0.00154368	0.0759168
miR160-y	126.954	56.1807	93.6299	13.9332	21.9235	5.7496	92.255	13.8688	-2.73379	0.00013554	0.00911438
miR167-x	1121.78	832.796	820.638	2552.57	2586.97	2561.43	925.07	2566.99	1.47244	9.85193e-08	2.70518e-05
miR171-z	154.01	115.666	170.737	30.6531	49.3278	30.1852	146.804	36.722	-1.99918	0.00213432	0.0989075
miR1871-y	2.0812	0	0	8.3599	10.9617	2.8748	0.693733	7.3988	3.41484	0.0103899	0.25359
miR319-x	137.36	52.876	66.0917	25.0798	0	5.7496	85.4427	10.2765	-3.05561	0.00308513	0.119594
miR319-y	76655.4	76015.8	76446	2505.2	4138.05	1149.91	76372.4	2597.72	-4.87773	5.43061e-26	1.78939e-22
miR3627-x	2.0812	16.5237	5.5076	13.9332	27.4043	14.3739	8.0375	18.5705	1.20819	0.0190246	0.375365
miR390-x	1465.18	1060.82	1305.31	203.425	137.022	140.864	1277.1	160.437	-2.9928	2.58077e-07	6.54127e-05
miR396-x	37888.6	33510.1	36036.5	212092	175843	184207	35811.7	190714	2.41291	5.36756e-13	3.53722e-10
miR396-y	695.127	304.037	181.752	1201.05	1129.06	586.456	393.638	972.186	1.30436	0.000179475	0.0113725
miR4414-x	47.868	125.58	93.6299	0	0	1.4374	89.0261	0.479133	-7.53766	1.84202e-09	7.58684e-07
miR530-x	3581.78	3595.57	3409.23	518.317	701.551	467.152	3528.86	562.34	-2.64969	3.45307e-09	1.26421e-06
miR5368-y	6.2437	19.8285	22.0306	30.6531	98.6555	14.3739	16.0343	47.8942	1.57869	0.00479793	0.162981
miR5538-x	0	6.6095	0	11.1466	21.9235	8.6243	2.20317	13.8981	2.65724	0.00625484	0.194431
miR6485-x	2.0812	9.9142	5.5076	33.4398	27.4043	7.187	5.83433	22.677	1.95859	0.00373395	0.132294
miR7767-x	4.1624	3.3047	22.0306	19.5065	27.4043	24.4356	9.83257	23.7821	1.27424	0.0061025	0.191502
miR858-x	3650.46	4025.18	3822.3	1683.14	1353.77	1043.55	3832.65	1360.15	-1.49457	0.0354414	0.483227
miR858-y	14.5685	26.438	27.5382	8.3599	0	1.4374	22.8482	3.26577	-2.80659	0.0402447	0.510025
miR858-z	39.5431	49.5712	49.5688	19.5065	5.4809	8.6243	46.2277	11.2039	-2.04476	0.0452027	0.526299
novel-m0002-5p	2.0812	3.3047	0	13.9332	10.9617	2.8748	1.7953	9.25657	2.36625	0.0276108	0.461523
novel-m0014-5p	18.731	6.6095	22.0306	0	0	0	15.7904	0.01	-10.6248	0.00228133	0.0989075
novel-m0015-5p	18.731	6.6095	22.0306	0	0	0	15.7904	0.01	-10.6248	0.00228116	0.0989075
novel-m0023-5p	35.3807	39.657	22.0306	5.5733	5.4809	5.7496	32.3561	5.60127	-2.53021	0.0186508	0.37245
novel-m0025-5p	56.1929	33.0475	44.0611	0	10.9617	7.187	44.4338	6.04957	-2.87675	0.00231391	0.0990173
novel-m0035-3p	0	0	0	2.7866	10.9617	4.3122	0.01	6.02017	9.23366	0.0355193	0.483227
novel-m0040-3p	12.4873	0	0	13.9332	16.4426	11.4991	4.16243	13.9583	1.74562	0.0115716	0.272345
novel-m0086-5p	29.137	13.219	22.0306	0	5.4809	2.8748	21.4622	2.78523	-2.94593	0.00862081	0.231444
novel-m0092-5p	91.5736	79.3139	71.5993	5.5733	5.4809	8.6243	80.8289	6.5595	-3.62321	5.6055e-06	0.00098727
novel-m0094-5p	10.4061	6.6095	5.5076	0	0	0	7.50773	0.01	-9.55223	0.0355579	0.483227
novel-m0099-5p	54.1117	26.438	16.5229	5.5733	0	4.3122	32.3575	3.29517	-3.29568	0.00507487	0.17063
novel-m0131-5p	6.2437	13.219	22.0306	0	0	1.4374	13.8311	0.479133	-4.85134	0.0313817	0.483227
novel-m0135-3p	14.5685	9.9142	0	0	0	0	8.1609	0.01	-9.67258	0.0405958	0.512355
novel-m0159-3p	0	0	0	2.7866	5.4809	5.7496	0.01	4.67237	8.86801	0.0423619	0.513589
novel-m0161-5p	10.4061	23.1332	11.0153	0	0	2.8748	14.8515	0.958267	-3.95404	0.0371651	0.488061
novel-m0172-3p	0	0	0	2.7866	10.9617	4.3122	0.01	6.02017	9.23366	0.0354808	0.483227
novel-m0174-3p	0	0	0	2.7866	10.9617	4.3122	0.01	6.02017	9.23366	0.0354425	0.483227
novel-m0190-3p	31.2183	42.9617	121.168	192.279	564.529	122.178	65.116	292.995	2.16979	1.70941e-05	0.00201161
novel-m0193-5p	18.731	6.6095	22.0306	0	0	0	15.7904	0.01	-10.6248	0.00227911	0.0989075
novel-m0201-3p	22.8934	82.6187	220.306	231.292	619.338	84.8061	108.606	311.812	1.52157	0.0110611	0.264104
novel-m0207-5p	2.0812	3.3047	0	8.3599	32.8852	5.7496	1.7953	15.6649	3.12524	0.00352786	0.126357
novel-m0208-5p	0	0	0	8.3599	16.4426	0	0.01	8.2675	9.69131	0.0444115	0.518922
novel-m0215-3p	43.7056	39.657	60.584	8.3599	10.9617	7.187	47.9822	8.8362	-2.441	0.00527709	0.175636
novel-m0217-3p	24.9746	42.9617	22.0306	8.3599	0	5.7496	29.989	4.70317	-2.67273	0.0261489	0.444127
novel-m0243-3p	110.305	109.057	126.676	273.092	454.912	317.663	115.346	348.556	1.59543	2.44014e-08	7.30931e-06
novel-m0253-5p	91.5736	79.3139	71.5993	5.5733	5.4809	8.6243	80.8289	6.5595	-3.62321	5.62433e-06	0.00098727
novel-m0254-3p	116.548	89.2282	165.229	248.012	246.639	278.854	123.669	257.835	1.05997	0.000159593	0.0103109
novel-m0260-3p	41.6243	52.876	38.5535	5.5733	10.9617	4.3122	44.3513	6.94907	-2.67408	0.0014785	0.0749488
novel-m0314-5p	31.2183	19.8285	11.0153	2.7866	0	2.8748	20.6874	1.88713	-3.45448	0.0100276	0.246578
novel-m0325-5p	0	0	0	8.3599	10.9617	1.4374	0.01	6.91967	9.43456	0.0303502	0.483227
novel-m0336-3p	2.0812	3.3047	5.5076	8.3599	21.9235	10.0617	3.63117	13.4484	1.88893	0.0158734	0.341178
novel-m0338-3p	54.1117	23.1332	33.0458	2.7866	10.9617	8.6243	36.7636	7.45753	-2.30151	0.0293031	0.473302
novel-m0360-3p	87.4111	122.276	104.645	27.8665	38.366	30.1852	104.777	32.1392	-1.70492	0.0344512	0.483227
novel-m0396-5p	29.137	13.219	22.0306	0	5.4809	2.8748	21.4622	2.78523	-2.94593	0.00862559	0.231444
novel-m0417-5p	20.8122	26.438	5.5076	0	0	0	17.5859	0.01	-10.7802	0.000759459	0.0434016
novel-m0425-3p	54.1117	36.3522	33.0458	5.5733	10.9617	2.8748	41.1699	6.46993	-2.66977	0.00268196	0.108511
novel-m0434-3p	6.2437	13.219	5.5076	0	0	0	8.32343	0.01	-9.70103	0.0256198	0.437395
novel-m0439-3p	0	0	0	5.5733	10.9617	4.3122	0.01	6.94907	9.44068	0.007913	0.22477
novel-m0449-3p	31.2183	42.9617	121.168	192.279	564.529	122.178	65.116	292.995	2.16979	1.70028e-05	0.00201161
novel-m0495-5p	22.8934	16.5237	0	0	0	0	13.139	0.01	-10.3596	0.00952317	0.239654
novel-m0498-3p	49.9492	3.3047	0	44.5864	153.464	34.4974	17.7513	77.516	2.12657	0.00225713	0.0989075
novel-m0499-3p	66.599	62.7902	66.0917	13.9332	10.9617	21.5609	65.1603	15.4853	-2.0731	0.0324493	0.483227
novel-m0503-3p	22.8934	36.3522	22.0306	0	0	0	27.0921	0.01	-11.4037	1.02682e-05	0.00147104
novel-m0510-5p	10.4061	6.6095	22.0306	0	0	0	13.0154	0.01	-10.346	0.00634673	0.195444
novel-m0515-5p	16.6497	6.6095	0	0	0	0	7.75307	0.01	-9.59862	0.0487807	0.544934
novel-m0516-5p	16.6497	6.6095	0	0	0	0	7.75307	0.01	-9.59862	0.0486719	0.544934
novel-m0540-3p	18.731	9.9142	5.5076	0	0	1.4374	11.3843	0.479133	-4.57047	0.0245463	0.427244
novel-m0554-3p	54.1117	23.1332	33.0458	2.7866	10.9617	8.6243	36.7636	7.45753	-2.30151	0.0292981	0.473302
novel-m0586-5p	203.959	142.104	126.676	44.5864	38.366	43.1217	157.58	42.0247	-1.90677	0.0138313	0.312152
novel-m0596-5p	8.3249	9.9142	16.5229	0	0	1.4374	11.5873	0.479133	-4.59598	0.034494	0.483227
novel-m0612-3p	39.5431	9.9142	5.5076	2.7866	0	1.4374	18.3216	1.408	-3.70183	0.0219632	0.396826
novel-m0634-5p	62.4365	49.5712	11.0153	8.3599	16.4426	5.7496	41.0077	10.184	-2.00958	0.0398337	0.508729
novel-m0647-3p	20.8122	9.9142	11.0153	2.7866	0	0	13.9139	0.928867	-3.90491	0.014434	0.319548
novel-m0651-3p	0	0	0	2.7866	10.9617	4.3122	0.01	6.02017	9.23366	0.0354307	0.483227
novel-m0659-5p	14.5685	36.3522	11.0153	0	0	1.4374	20.6453	0.479133	-5.42924	0.00240042	0.101402
novel-m0665-3p	0	0	0	5.5733	10.9617	4.3122	0.01	6.94907	9.44068	0.007913	0.22477
novel-m0691-5p	6.2437	0	0	22.2932	16.4426	14.3739	2.08123	17.7032	3.0885	0.000105158	0.00783603
novel-m0692-5p	6.2437	0	0	22.2932	16.4426	14.3739	2.08123	17.7032	3.0885	0.000105327	0.00783603
novel-m0697-5p	0	0	0	5.5733	5.4809	4.3122	0.01	5.12213	9.0006	0.0314649	0.483227
novel-m0718-5p	91.5736	79.3139	71.5993	5.5733	5.4809	8.6243	80.8289	6.5595	-3.62321	5.64324e-06	0.00098727
novel-m0723-3p	14.5685	13.219	22.0306	0	0	0	16.606	0.01	-10.6975	0.000778974	0.0435037
novel-m0743-5p	6.2437	0	0	22.2932	16.4426	14.3739	2.08123	17.7032	3.0885	0.000105668	0.00783603
novel-m0744-5p	2.0812	3.3047	0	8.3599	32.8852	5.7496	1.7953	15.6649	3.12524	0.00352803	0.126357
novel-m0745-5p	6.2437	0	0	22.2932	16.4426	14.3739	2.08123	17.7032	3.0885	0.000108946	0.00783603
novel-m0746-5p	6.2437	0	0	22.2932	16.4426	14.3739	2.08123	17.7032	3.0885	0.000108686	0.00783603
novel-m0774-5p	29.137	13.219	22.0306	0	5.4809	2.8748	21.4622	2.78523	-2.94593	0.00862007	0.231444
novel-m0779-3p	0	0	0	5.5733	0	7.187	0.01	4.25343	8.73248	0.0498549	0.554973
novel-m0780-3p	5552.69	3278.31	2467.42	980.9	1129.06	1044.98	3766.14	1051.65	-1.84044	0.0106605	0.258281
novel-m0787-3p	16.6497	9.9142	11.0153	0	0	1.4374	12.5264	0.479133	-4.7084	0.0178174	0.368954
novel-m0815-3p	39.5431	9.9142	5.5076	2.7866	0	1.4374	18.3216	1.408	-3.70183	0.0220367	0.396826
novel-m0816-3p	39.5431	9.9142	5.5076	2.7866	0	1.4374	18.3216	1.408	-3.70183	0.0219778	0.396826
novel-m0828-3p	62.4365	33.0475	38.5535	13.9332	5.4809	8.6243	44.6792	9.34613	-2.25716	0.025442	0.436621
novel-m0835-5p	0	0	0	5.5733	5.4809	4.3122	0.01	5.12213	9.0006	0.0314649	0.483227
novel-m0837-3p	4.1624	13.219	27.5382	0	0	0	14.9732	0.01	-10.5482	0.00809603	0.228004
novel-m0840-3p	95.736	33.0475	16.5229	5.5733	5.4809	12.9365	48.4355	7.9969	-2.59855	0.0337742	0.483227
novel-m0848-3p	0	0	0	2.7866	5.4809	5.7496	0.01	4.67237	8.86801	0.0424114	0.513589
novel-m0871-3p	77.005	42.9617	38.5535	13.9332	5.4809	12.9365	52.8401	10.7835	-2.2928	0.0244608	0.427244
novel-m0879-5p	31.2183	19.8285	11.0153	2.7866	0	2.8748	20.6874	1.88713	-3.45448	0.0100247	0.246578
novel-m0899-3p	0	0	0	2.7866	10.9617	4.3122	0.01	6.02017	9.23366	0.035419	0.483227
novel-m0901-3p	0	0	0	2.7866	10.9617	4.3122	0.01	6.02017	9.23366	0.0354188	0.483227
novel-m0910-5p	35.3807	39.657	22.0306	5.5733	5.4809	5.7496	32.3561	5.60127	-2.53021	0.0185776	0.37245
novel-m0923-3p	2.0812	0	0	2.7866	16.4426	2.8748	0.693733	7.368	3.40882	0.0287483	0.471272
novel-m0952-5p	0	0	0	2.7866	16.4426	12.9365	0.01	10.7219	10.0663	0.00270043	0.108511
novel-m0961-3p	8.3249	3.3047	16.5229	0	0	0	9.38417	0.01	-9.87408	0.0323075	0.483227
novel-m0969-5p	6.2437	3.3047	0	22.2932	5.4809	4.3122	3.1828	10.6954	1.74863	0.0428429	0.513589
novel-m0973-5p	6.2437	0	0	22.2932	16.4426	14.3739	2.08123	17.7032	3.0885	0.000108526	0.00783603
novel-m0976-5p	6.2437	0	0	22.2932	16.4426	14.3739	2.08123	17.7032	3.0885	0.000108501	0.00783603
novel-m1001-3p	16.6497	13.219	11.0153	0	0	2.8748	13.628	0.958267	-3.83	0.0388342	0.501798
novel-m1002-3p	16.6497	13.219	11.0153	0	0	2.8748	13.628	0.958267	-3.83	0.0388272	0.501798
novel-m1008-5p	4.1624	0	0	11.1466	0	12.9365	1.38747	8.0277	2.53253	0.0240472	0.42372
novel-m1020-3p	27.0558	23.1332	49.5688	64.0929	142.502	27.3104	33.2526	77.9686	1.22943	0.00268384	0.108511
novel-m1036-3p	0	0	0	2.7866	10.9617	4.3122	0.01	6.02017	9.23366	0.0356371	0.483227
novel-m1059-5p	10.4061	13.219	0	103.106	104.136	64.6826	7.87503	90.6417	3.52482	9.17172e-11	5.0368e-08
novel-m1060-3p	70.7614	29.7427	55.0764	626.996	564.529	353.598	51.8602	515.041	3.31199	9.53139e-16	7.85148e-13
novel-m1060-5p	14.5685	16.5237	5.5076	47.373	38.366	31.6226	12.1999	39.1205	1.68105	0.00014912	0.00982701
novel-m1068-3p	20.8122	33.0475	44.0611	5.5733	10.9617	5.7496	32.6403	7.4282	-2.13557	0.0431757	0.513589
novel-m1069-3p	20.8122	33.0475	44.0611	5.5733	10.9617	5.7496	32.6403	7.4282	-2.13557	0.0431415	0.513589
novel-m1073-5p	0	0	0	5.5733	5.4809	5.7496	0.01	5.60127	9.12961	0.0185782	0.37245
novel-m1106-3p	39.5431	9.9142	5.5076	2.7866	0	1.4374	18.3216	1.408	-3.70183	0.0219463	0.396826
novel-m1110-3p	2.0812	0	0	2.7866	10.9617	2.8748	0.693733	5.54103	2.9977	0.0374748	0.488061
novel-m1111-3p	39.5431	9.9142	5.5076	2.7866	0	1.4374	18.3216	1.408	-3.70183	0.0218748	0.396826
novel-m1117-5p	110.305	23.1332	27.5382	5.5733	10.9617	8.6243	53.6586	8.38643	-2.67768	0.0112882	0.267588
novel-m1128-3p	0	0	0	2.7866	10.9617	4.3122	0.01	6.02017	9.23366	0.0353622	0.483227
novel-m1143-5p	54.1117	23.1332	33.0458	2.7866	10.9617	8.6243	36.7636	7.45753	-2.30151	0.029297	0.473302
novel-m1160-3p	31.2183	42.9617	121.168	192.279	564.529	122.178	65.116	292.995	2.16979	1.69955e-05	0.00201161
novel-m1190-5p	45.7868	23.1332	16.5229	2.7866	10.9617	2.8748	28.481	5.54103	-2.36177	0.0166772	0.348051
novel-m1203-5p	12.4873	13.219	0	0	0	0	8.56877	0.01	-9.74294	0.0401358	0.510025
novel-m1207-5p	6.2437	3.3047	0	22.2932	5.4809	4.3122	3.1828	10.6954	1.74863	0.042768	0.513589
novel-m1224-3p	0	0	0	2.7866	10.9617	4.3122	0.01	6.02017	9.23366	0.0353543	0.483227
novel-m1229-5p	0	0	0	5.5733	5.4809	4.3122	0.01	5.12213	9.0006	0.0317735	0.483227
novel-m1252-5p	8.3249	9.9142	11.0153	0	0	0	9.75147	0.01	-9.92948	0.00895772	0.23803
novel-m1255-5p	6.2437	0	0	22.2932	16.4426	14.3739	2.08123	17.7032	3.0885	0.000108036	0.00783603
novel-m1256-5p	6.2437	0	0	22.2932	16.4426	14.3739	2.08123	17.7032	3.0885	0.000107425	0.00783603
novel-m1257-5p	6.2437	0	0	22.2932	16.4426	14.3739	2.08123	17.7032	3.0885	0.000106737	0.00783603
novel-m1258-5p	6.2437	0	0	22.2932	16.4426	14.3739	2.08123	17.7032	3.0885	0.000106951	0.00783603
novel-m1271-3p	20.8122	19.8285	11.0153	5.5733	0	1.4374	17.2187	2.3369	-2.88131	0.0284888	0.469353
novel-m1282-5p	2.0812	3.3047	0	2.7866	10.9617	8.6243	1.7953	7.45753	2.05447	0.0407396	0.512355
novel-m1287-5p	2.0812	0	0	8.3599	5.4809	2.8748	0.693733	5.57187	3.00571	0.0226851	0.401867
novel-m1291-5p	6.2437	0	0	22.2932	16.4426	14.3739	2.08123	17.7032	3.0885	0.000106613	0.00783603
novel-m1353-3p	49.9492	3.3047	0	44.5864	153.464	34.4974	17.7513	77.516	2.12657	0.00226086	0.0989075
novel-m1356-5p	10.4061	23.1332	11.0153	0	0	2.8748	14.8515	0.958267	-3.95404	0.037115	0.488061
novel-m1357-3p	39.5431	9.9142	5.5076	2.7866	0	1.4374	18.3216	1.408	-3.70183	0.0218171	0.396826
novel-m1370-5p	22.8934	23.1332	11.0153	2.7866	0	0	19.014	0.928867	-4.35544	0.00130917	0.0693693
novel-m1376-5p	20.8122	9.9142	11.0153	2.7866	0	0	13.9139	0.928867	-3.90491	0.0144308	0.319548
novel-m1377-3p	10.4061	9.9142	5.5076	16.7199	16.4426	18.6861	8.6093	17.2829	1.00537	0.0246362	0.427244
novel-m1383-5p	12.4873	33.0475	44.0611	5.5733	0	1.4374	29.8653	2.3369	-3.6758	0.0031872	0.122114
novel-m1390-3p	0	0	0	5.5733	5.4809	4.3122	0.01	5.12213	9.0006	0.0314649	0.483227
novel-m1397-3p	29.137	9.9142	11.0153	5.5733	0	1.4374	16.6888	2.3369	-2.83622	0.041402	0.513589
novel-m1421-5p	4.1624	0	0	27.8665	104.136	7.187	1.38747	46.3966	5.0635	9.0953e-06	0.0014271
novel-m1433-3p	0	0	0	2.7866	10.9617	4.3122	0.01	6.02017	9.23366	0.0353417	0.483227
novel-m1441-3p	0	0	0	2.7866	10.9617	4.3122	0.01	6.02017	9.23366	0.0353187	0.483227
novel-m1443-3p	87.4111	33.0475	55.0764	13.9332	0	7.187	58.5117	7.04007	-3.05506	0.00281559	0.111775
novel-m1443-5p	41.6243	105.752	60.584	19.5065	5.4809	15.8113	69.3201	13.5996	-2.34971	0.0253403	0.436621
novel-m1444-3p	380.863	313.951	209.29	69.6662	93.1747	47.4339	301.368	70.0916	-2.10421	0.000246415	0.0147625
novel-m1444-5p	505.736	399.874	330.458	97.5327	153.464	76.1817	412.023	109.06	-1.91761	0.000278402	0.016381
novel-m1482-3p	2.0812	0	0	2.7866	10.9617	2.8748	0.693733	5.54103	2.9977	0.0373908	0.488061
novel-m1507-3p	62.4365	52.876	44.0611	8.3599	0	11.4991	53.1245	6.61967	-3.00455	0.00328771	0.124517
novel-m1511-5p	0	0	0	8.3599	16.4426	0	0.01	8.2675	9.69131	0.0443091	0.518922
novel-m1539-3p	2.0812	0	0	11.1466	0	14.3739	0.693733	8.50683	3.61617	0.00560194	0.177485
novel-m1544-5p	31.2183	42.9617	27.5382	0	16.4426	7.187	33.9061	7.87653	-2.10591	0.0309039	0.483227
novel-m1558-5p	2.0812	3.3047	0	8.3599	32.8852	5.7496	1.7953	15.6649	3.12524	0.00352253	0.126357
novel-m1581-5p	22.8934	16.5237	0	0	0	0	13.139	0.01	-10.3596	0.00952795	0.239654
novel-m1586-5p	10.4061	0	0	22.2932	65.7704	15.8113	3.4687	34.625	3.31935	1.20118e-05	0.00164912
novel-m1591-5p	91.5736	79.3139	71.5993	5.5733	5.4809	8.6243	80.8289	6.5595	-3.62321	5.66907e-06	0.00098727
novel-m1612-5p	18.731	6.6095	22.0306	0	0	0	15.7904	0.01	-10.6248	0.00226983	0.0989075
novel-m1623-3p	0	0	0	2.7866	10.9617	4.3122	0.01	6.02017	9.23366	0.0355974	0.483227
novel-m1633-3p	2.0812	0	0	5.5733	0	8.6243	0.693733	4.73253	2.77016	0.0313481	0.483227
novel-m1634-3p	2.0812	0	0	5.5733	0	8.6243	0.693733	4.73253	2.77016	0.0313414	0.483227
novel-m1665-5p	0	0	0	16.7199	38.366	4.3122	0.01	19.7994	10.9512	0.00019623	0.0121996
novel-m1678-5p	10.4061	23.1332	11.0153	0	0	2.8748	14.8515	0.958267	-3.95404	0.037065	0.488061
novel-m1689-5p	2.0812	3.3047	0	8.3599	32.8852	5.7496	1.7953	15.6649	3.12524	0.00351706	0.126357
novel-m1695-5p	6.2437	0	0	22.2932	16.4426	14.3739	2.08123	17.7032	3.0885	0.000110443	0.00783603
novel-m1696-5p	6.2437	0	0	22.2932	16.4426	14.3739	2.08123	17.7032	3.0885	0.000111431	0.00783603
novel-m1700-3p	58.2741	46.2665	66.0917	2.7866	10.9617	14.3739	56.8774	9.37407	-2.60111	0.00556314	0.177485
novel-m1701-5p	58.2741	46.2665	66.0917	2.7866	10.9617	14.3739	56.8774	9.37407	-2.60111	0.00555939	0.177485
novel-m1720-3p	2.0812	0	0	11.1466	0	8.6243	0.693733	6.5903	3.24789	0.0126973	0.29463
novel-m1726-3p	27.0558	52.876	16.5229	0	0	1.4374	32.1516	0.479133	-6.06832	7.33555e-05	0.00783603
novel-m1748-3p	0	0	0	11.1466	16.4426	1.4374	0.01	9.67553	9.9182	0.0154588	0.335111
novel-m1767-5p	0	0	0	2.7866	5.4809	5.7496	0.01	4.67237	8.86801	0.0424612	0.513589
novel-m1770-5p	8.3249	13.219	11.0153	0	0	0	10.8531	0.01	-10.0839	0.00670406	0.199008
novel-m1771-5p	8.3249	13.219	11.0153	0	0	0	10.8531	0.01	-10.0839	0.00669521	0.199008
novel-m1774-5p	8.3249	13.219	11.0153	0	0	0	10.8531	0.01	-10.0839	0.00668638	0.199008
novel-m1775-3p	24.9746	6.6095	11.0153	0	0	0	14.1998	0.01	-10.4717	0.00295615	0.115959
novel-m1775-5p	1219.59	846.015	611.348	64.0929	16.4426	47.4339	892.319	42.6565	-4.38672	4.96408e-09	1.63566e-06
novel-m1783-5p	31.2183	19.8285	11.0153	2.7866	0	2.8748	20.6874	1.88713	-3.45448	0.0100278	0.246578
novel-m1810-3p	0	0	0	2.7866	10.9617	4.3122	0.01	6.02017	9.23366	0.0352921	0.483227
novel-m1815-5p	54.1117	9.9142	11.0153	5.5733	0	1.4374	25.0137	2.3369	-3.42005	0.0137252	0.311894
novel-m1818-5p	49.9492	66.0949	60.584	8.3599	21.9235	12.9365	58.876	14.4066	-2.03095	0.0159458	0.341178
novel-m1837-3p	16.6497	6.6095	0	0	0	0	7.75307	0.01	-9.59862	0.0487877	0.544934
novel-m1850-5p	16.6497	13.219	11.0153	2.7866	0	1.4374	13.628	1.408	-3.27485	0.0339921	0.483227
novel-m1871-5p	20.8122	9.9142	11.0153	2.7866	0	0	13.9139	0.928867	-3.90491	0.01445	0.319548
novel-m1895-3p	64.5177	33.0475	38.5535	5.5733	16.4426	10.0617	45.3729	10.6925	-2.08523	0.0194216	0.378522
novel-m1896-3p	2.0812	0	0	11.1466	0	14.3739	0.693733	8.50683	3.61617	0.00559052	0.177485
novel-m1900-5p	2.0812	3.3047	0	8.3599	32.8852	5.7496	1.7953	15.6649	3.12524	0.00350507	0.126357
novel-m1904-5p	8.3249	3.3047	16.5229	0	0	0	9.38417	0.01	-9.87408	0.0323123	0.483227
novel-m1911-5p	2.0812	9.9142	27.5382	0	0	0	13.1779	0.01	-10.3639	0.0220113	0.396826
novel-m1915-3p	41.6243	39.657	11.0153	5.5733	0	0	30.7655	1.85777	-4.04967	0.00153327	0.0759168
novel-m1917-3p	10.4061	9.9142	16.5229	0	0	0	12.2811	0.01	-10.2622	0.00649764	0.198238
novel-m1921-3p	33.2995	33.0475	27.5382	5.5733	0	2.8748	31.2951	2.81603	-3.4742	0.00134738	0.0693693
novel-m1926-3p	8.3249	16.5237	11.0153	0	0	0	11.9546	0.01	-10.2234	0.00775212	0.224063
novel-m1932-5p	8.3249	3.3047	11.0153	0	0	0	7.5483	0.01	-9.56001	0.0424629	0.513589
novel-m1948-3p	0	0	0	2.7866	10.9617	4.3122	0.01	6.02017	9.23366	0.0355582	0.483227
novel-m1959-3p	2.0812	0	0	16.7199	16.4426	17.2487	0.693733	16.8037	4.59826	9.66045e-06	0.00144687
novel-m1999-5p	22.8934	23.1332	11.0153	2.7866	0	0	19.014	0.928867	-4.35544	0.00130256	0.0693693
novel-m2004-5p	22.8934	16.5237	0	0	0	0	13.139	0.01	-10.3596	0.00951294	0.239654
novel-m2009-5p	22.8934	16.5237	0	0	0	0	13.139	0.01	-10.3596	0.00947643	0.239654
novel-m2021-3p	0	3.3047	0	13.9332	21.9235	1.4374	1.10157	12.4314	3.49636	0.0225231	0.401154
novel-m2032-5p	2.0812	9.9142	27.5382	0	0	0	13.1779	0.01	-10.3639	0.021979	0.396826
novel-m2033-5p	14.5685	6.6095	16.5229	0	0	0	12.567	0.01	-10.2954	0.00428864	0.147199
novel-m2042-5p	56.1929	9.9142	27.5382	8.3599	5.4809	4.3122	31.2151	6.051	-2.367	0.0455422	0.526532
novel-m2044-3p	0	0	5.5076	16.7199	5.4809	4.3122	1.83587	8.83767	2.2672	0.026832	0.453392
novel-m2050-5p	91.5736	79.3139	71.5993	5.5733	5.4809	8.6243	80.8289	6.5595	-3.62321	5.69291e-06	0.00098727
novel-m2053-3p	47.868	26.438	38.5535	0	0	2.8748	37.6198	0.958267	-5.29492	2.95725e-05	0.00336005
novel-m2057-5p	12.4873	6.6095	60.584	47.373	98.6555	15.8113	26.5603	53.9466	1.02226	0.0482482	0.544934
novel-m2066-3p	0	3.3047	11.0153	13.9332	21.9235	7.187	4.77333	14.3479	1.58777	0.01251	0.292344
novel-m2069-5p	8.3249	9.9142	16.5229	0	0	1.4374	11.5873	0.479133	-4.59598	0.0346605	0.483227
novel-m2072-3p	16.6497	9.9142	11.0153	0	0	1.4374	12.5264	0.479133	-4.7084	0.0179158	0.368954
novel-m2088-5p	2.0812	9.9142	27.5382	0	0	0	13.1779	0.01	-10.3639	0.021955	0.396826
novel-m2117-5p	10.4061	23.1332	11.0153	0	0	2.8748	14.8515	0.958267	-3.95404	0.0370149	0.488061
novel-m2132-5p	4.1624	3.3047	27.5382	0	0	0	11.6684	0.01	-10.1884	0.0430691	0.513589
novel-m2176-3p	27.0558	6.6095	11.0153	0	0	1.4374	14.8935	0.479133	-4.95812	0.0147164	0.322801
novel-m2193-3p	1163.4	1031.08	754.547	259.158	405.584	261.605	983.009	308.782	-1.67061	0.00419937	0.145652
novel-m2203-5p	54.1117	36.3522	22.0306	11.1466	0	10.0617	37.4982	7.06943	-2.40715	0.0457802	0.527433
novel-m2204-5p	60.3553	59.4855	16.5229	5.5733	0	10.0617	45.4546	5.21167	-3.12461	0.00816636	0.228035
novel-m2210-3p	54.1117	36.3522	33.0458	5.5733	10.9617	2.8748	41.1699	6.46993	-2.66977	0.0026792	0.108511
novel-m2218-3p	39.5431	9.9142	5.5076	2.7866	0	1.4374	18.3216	1.408	-3.70183	0.0218492	0.396826
novel-m2219-5p	0	0	0	8.3599	16.4426	0	0.01	8.2675	9.69131	0.044207	0.518922
novel-m2231-5p	20.8122	26.438	5.5076	0	0	0	17.5859	0.01	-10.7802	0.000763974	0.0434016
novel-m2278-3p	33.2995	33.0475	11.0153	2.7866	5.4809	5.7496	25.7874	4.67237	-2.46444	0.02758	0.461523
novel-m2281-5p	183.147	92.5329	77.1069	36.2264	38.366	30.1852	117.596	34.9259	-1.75147	0.0341025	0.483227
novel-m2305-5p	29.137	13.219	22.0306	0	5.4809	2.8748	21.4622	2.78523	-2.94593	0.00863964	0.231444
novel-m2307-5p	6.2437	3.3047	0	11.1466	21.9235	2.8748	3.1828	11.9816	1.91246	0.0362618	0.487917
novel-m2308-5p	137.36	62.7902	55.0764	2.7866	10.9617	11.4991	85.0757	8.4158	-3.33757	8.10282e-05	0.00783603
novel-m2312-5p	6.2437	13.219	22.0306	0	0	1.4374	13.8311	0.479133	-4.85134	0.031368	0.483227
novel-m2314-3p	478.68	485.798	473.657	2.7866	10.9617	0	479.378	4.58277	-6.7088	1.6896e-24	2.78362e-21
novel-m2314-5p	258.071	386.655	369.012	2.7866	0	0	337.913	0.928867	-8.50696	4.38005e-21	4.81075e-18
novel-m2338-5p	22.8934	33.0475	11.0153	5.5733	0	4.3122	22.3187	3.29517	-2.75983	0.0394344	0.505589
novel-m2364-3p	31.2183	42.9617	121.168	192.279	564.529	122.178	65.116	292.995	2.16979	1.69882e-05	0.00201161
novel-m2375-5p	27.0558	16.5237	11.0153	2.7866	0	1.4374	18.1983	1.408	-3.69208	0.00742198	0.21642
novel-m2382-3p	18.731	9.9142	0	0	0	0	9.5484	0.01	-9.89912	0.0301479	0.483227
novel-m2424-5p	12.4873	3.3047	0	19.5065	27.4043	7.187	5.264	18.0326	1.77638	0.0135442	0.309917
novel-m2433-3p	56.1929	9.9142	27.5382	8.3599	5.4809	4.3122	31.2151	6.051	-2.367	0.0454867	0.526532
novel-m2444-5p	29.137	13.219	22.0306	0	5.4809	2.8748	21.4622	2.78523	-2.94593	0.00861001	0.231444
novel-m2448-5p	4.1624	0	0	11.1466	16.4426	8.6243	1.38747	12.0712	3.12104	0.00201532	0.0962388
novel-m2460-3p	20.8122	19.8285	11.0153	5.5733	0	1.4374	17.2187	2.3369	-2.88131	0.0284748	0.469353
novel-m2465-5p	12.4873	13.219	22.0306	39.0131	54.8086	10.0617	15.9123	34.6278	1.12179	0.0190129	0.375365
novel-m2477-5p	0	0	0	8.3599	0	5.7496	0.01	4.70317	8.87749	0.0466833	0.535595
novel-m2479-5p	35.3807	39.657	22.0306	5.5733	5.4809	5.7496	32.3561	5.60127	-2.53021	0.018582	0.37245
novel-m2507-5p	6.2437	0	0	22.2932	16.4426	14.3739	2.08123	17.7032	3.0885	0.000111773	0.00783603
novel-m2508-5p	6.2437	0	0	22.2932	16.4426	14.3739	2.08123	17.7032	3.0885	0.000111394	0.00783603
novel-m2516-5p	4.1624	0	0	27.8665	104.136	7.187	1.38747	46.3966	5.0635	9.06511e-06	0.0014271
novel-m2517-5p	0	0	0	8.3599	16.4426	0	0.01	8.2675	9.69131	0.0441053	0.518922
novel-m2521-5p	0	0	0	5.5733	5.4809	4.3122	0.01	5.12213	9.0006	0.0318068	0.483227
novel-m2532-3p	0	0	0	8.3599	5.4809	2.8748	0.01	5.57187	9.12202	0.0223532	0.400292
novel-m2541-5p	37.4619	49.5712	38.5535	8.3599	5.4809	12.9365	41.8622	8.92577	-2.2296	0.0392409	0.505073
novel-m2542-5p	45.7868	23.1332	16.5229	2.7866	10.9617	2.8748	28.481	5.54103	-2.36177	0.0166896	0.348051
novel-m2554-3p	4.1624	3.3047	5.5076	11.1466	10.9617	12.9365	4.3249	11.6816	1.4335	0.0132612	0.305563

## Sheet: S13.6 Med_vs_Gre.filter
id	Med1_TPM	Med2_TPM	Med3_TPM	Gre1_TPM	Gre2_TPM	Gre3_TPM	control_mean	treat_mean	log2(fc)	PValue	FDR
miR395-y	813.701	1282.52	300.415	2970.72	773.071	2926.85	798.879	2223.55	1.47681	0.0211184	1
miR535-x	1078.43	1140.02	1185.85	2399.53	2684.28	3468.01	1134.77	2850.6	1.32887	0.0318481	1
miR5538-x	11.1466	21.9235	8.6243	2.7999	0	3.3752	13.8981	2.05837	-2.75532	0.0478503	1
miR6476-x	0	0	0	16.7995	10.7371	0	0.01	9.17887	9.84217	0.0436954	1
miR6483-y	8.3599	21.9235	4.3122	47.5986	96.6339	4.5003	11.5319	49.5776	2.10406	0.049159	1
novel-m0040-3p	13.9332	16.4426	11.4991	0	10.7371	1.6876	13.9583	4.14157	-1.75287	0.0348384	1
novel-m0064-5p	8.3599	49.3278	7.187	2.7999	0	3.9377	21.6249	2.24587	-3.26735	0.0447245	1
novel-m0078-5p	2.7866	16.4426	2.8748	0	0	0.5625	7.368	0.1875	-5.29631	0.0399856	1
novel-m0081-5p	13.9332	16.4426	2.8748	0	0	1.1251	11.0835	0.375033	-4.88526	0.0263589	1
novel-m0114-3p	2.7866	5.4809	5.7496	0	0	0.5625	4.67237	0.1875	-4.63919	0.0454055	1
novel-m0116-3p	2.7866	5.4809	5.7496	0	0	0.5625	4.67237	0.1875	-4.63919	0.04547	1
novel-m0123-3p	83.5995	175.388	31.6226	100.797	2469.53	31.5018	96.8699	867.277	3.16237	0.0175828	1
novel-m0276-3p	0	0	0	0	53.6855	2.8127	0.01	18.8327	10.879	0.0336133	1
novel-m0380-5p	11.1466	27.4043	27.3104	2.7999	0	3.3752	21.9538	2.05837	-3.4149	0.00511383	1
novel-m0383-3p	8.3599	5.4809	5.7496	0	0	0	6.53013	0.01	-9.35097	0.0127438	1
novel-m0398-5p	8.3599	49.3278	7.187	2.7999	0	3.9377	21.6249	2.24587	-3.26735	0.0446767	1
novel-m0476-3p	8.3599	5.4809	8.6243	0	0	2.2501	7.48837	0.750033	-3.31962	0.0479256	1
novel-m0498-3p	44.5864	153.464	34.4974	33.599	0	2.2501	77.516	11.9497	-2.69752	0.0318965	1
novel-m0507-3p	5.5733	16.4426	5.7496	2.7999	0	0.5625	9.25517	1.1208	-3.04573	0.0441378	1
novel-m0674-5p	16.7199	0	4.3122	0	0	0	7.0107	0.01	-9.45341	0.0432081	1
novel-m0676-5p	16.7199	0	4.3122	0	0	0	7.0107	0.01	-9.45341	0.0434128	1
novel-m0727-5p	8.3599	49.3278	7.187	2.7999	0	3.9377	21.6249	2.24587	-3.26735	0.0448382	1
novel-m0818-5p	8.3599	49.3278	7.187	2.7999	0	3.9377	21.6249	2.24587	-3.26735	0.0448438	1
novel-m0823-3p	11.1466	5.4809	7.187	2.7999	0	0	7.93817	0.9333	-3.08839	0.0440176	1
novel-m0846-3p	8.3599	27.4043	5.7496	2.7999	0	1.6876	13.8379	1.49583	-3.20961	0.0370564	1
novel-m0853-3p	11.1466	10.9617	4.3122	2.7999	0	0	8.80683	0.9333	-3.23821	0.0397982	1
novel-m0997-5p	16.7199	0	4.3122	0	0	0	7.0107	0.01	-9.45341	0.0431296	1
novel-m1138-3p	75.2395	147.983	28.7478	92.3974	1836.04	26.439	83.9902	651.627	2.95575	0.0234729	1
novel-m1290-5p	13.9332	5.4809	7.187	0	0	2.2501	8.86703	0.750033	-3.56342	0.034147	1
novel-m1294-5p	75.2395	115.098	24.4356	75.5979	1449.51	24.7514	71.5911	516.619	2.85125	0.0281364	1
novel-m1353-3p	44.5864	153.464	34.4974	33.599	0	2.2501	77.516	11.9497	-2.69752	0.0318775	1
novel-m1378-3p	11.1466	5.4809	2.8748	0	0	0	6.50077	0.01	-9.34447	0.0302909	1
novel-m1399-5p	16.7199	0	4.3122	0	0	0	7.0107	0.01	-9.45341	0.0431601	1
novel-m1409-5p	8.3599	10.9617	4.3122	0	0	0.5625	7.87793	0.1875	-5.39285	0.0125272	1
novel-m1410-5p	8.3599	10.9617	4.3122	0	0	0.5625	7.87793	0.1875	-5.39285	0.0125107	1
novel-m1421-5p	27.8665	104.136	7.187	11.1997	0	0	46.3966	3.73323	-3.63552	0.0111183	1
novel-m1457-5p	8.3599	0	0	16.7995	0	27.0015	2.78663	14.6003	2.38941	0.0281829	1
novel-m1467-3p	11.1466	10.9617	4.3122	2.7999	0	0	8.80683	0.9333	-3.23821	0.0398018	1
novel-m1470-5p	0	0	0	5.5998	10.7371	2.8127	0.01	6.3832	9.31814	0.034824	1
novel-m1539-3p	11.1466	0	14.3739	0	0	1.6876	8.50683	0.562533	-3.91861	0.0407227	1
novel-m1713-3p	94.7461	120.579	28.7478	81.1977	1943.42	28.1266	81.3576	684.247	3.07217	0.0205183	1
novel-m1721-5p	0	10.9617	8.6243	0	0	0.5625	6.52867	0.1875	-5.12183	0.0408963	1
novel-m1789-5p	16.7199	10.9617	10.0617	41.9988	64.4226	20.2511	12.5811	42.2242	1.74681	0.0352949	1
novel-m1851-5p	8.3599	49.3278	7.187	2.7999	0	3.9377	21.6249	2.24587	-3.26735	0.0449406	1
novel-m1852-5p	8.3599	49.3278	7.187	2.7999	0	3.9377	21.6249	2.24587	-3.26735	0.0449325	1
novel-m1869-5p	0	10.9617	8.6243	0	0	0.5625	6.52867	0.1875	-5.12183	0.0409279	1
novel-m1886-3p	0	0	0	0	53.6855	1.6876	0.01	18.4577	10.85	0.0435227	1
novel-m1896-3p	11.1466	0	14.3739	0	0	1.6876	8.50683	0.562533	-3.91861	0.0406217	1
novel-m1921-3p	5.5733	0	2.8748	13.9996	21.4742	11.8132	2.81603	15.7623	2.48474	0.0153586	1
novel-m1922-5p	0	0	0	2.7999	10.7371	5.6253	0.01	6.38743	9.31909	0.0165429	1
novel-m1946-3p	58.5196	21.9235	15.8113	8.3998	10.7371	6.1878	32.0848	8.44157	-1.92631	0.0405818	1
novel-m1959-3p	16.7199	16.4426	17.2487	5.5998	0	1.6876	16.8037	2.42913	-2.79027	0.0139438	1
novel-m1981-3p	39.0131	16.4426	22.9983	5.5998	0	6.1878	26.1513	3.9292	-2.73458	0.0169523	1
novel-m2037-3p	5.5733	5.4809	5.7496	0	0	0.5625	5.60127	0.1875	-4.90079	0.0210247	1
novel-m2048-5p	5.5733	0	2.8748	13.9996	32.2113	5.0628	2.81603	17.0912	2.60152	0.0418528	1
novel-m2062-3p	8.3599	10.9617	4.3122	0	0	0.5625	7.87793	0.1875	-5.39285	0.0124905	1
novel-m2094-5p	13.9332	10.9617	11.4991	0	0	3.3752	12.1313	1.12507	-3.43066	0.0253631	1
novel-m2102-5p	16.7199	0	4.3122	0	0	0	7.0107	0.01	-9.45341	0.0436177	1
novel-m2103-5p	16.7199	0	4.3122	0	0	0	7.0107	0.01	-9.45341	0.0437145	1
novel-m2108-5p	16.7199	0	5.7496	53.1985	118.108	1.6876	7.48983	57.6647	2.94468	0.0467364	1
novel-m2123-5p	8.3599	49.3278	7.187	2.7999	0	3.9377	21.6249	2.24587	-3.26735	0.0450471	1
novel-m2190-5p	16.7199	16.4426	5.7496	2.7999	0	1.1251	12.9707	1.30833	-3.30945	0.0283286	1
novel-m2193-3p	259.158	405.584	261.605	313.591	1020.02	954.053	308.782	762.556	1.30425	0.0435358	1
novel-m2196-5p	13.9332	10.9617	2.8748	16.7995	32.2113	36.5646	9.25657	28.5251	1.62368	0.0382632	1
novel-m2197-3p	585.196	630.299	569.207	909.974	1481.72	1679.72	594.901	1357.14	1.18985	0.0492987	1
novel-m2224-5p	8.3599	49.3278	7.187	2.7999	0	3.9377	21.6249	2.24587	-3.26735	0.0449429	1
novel-m2253-5p	8.3599	49.3278	7.187	2.7999	0	3.9377	21.6249	2.24587	-3.26735	0.0448096	1
novel-m2399-5p	19.5065	5.4809	17.2487	2.7999	0	2.8127	14.0787	1.87087	-2.91174	0.0259149	1
novel-m2417-3p	13.9332	16.4426	4.3122	0	0	1.1251	11.5627	0.375033	-4.94631	0.0206387	1
novel-m2431-3p	94.7461	120.579	28.7478	81.1977	1943.42	28.1266	81.3576	684.247	3.07217	0.0204996	1
novel-m2516-5p	27.8665	104.136	7.187	11.1997	0	0	46.3966	3.73323	-3.63552	0.0111037	1
novel-m2535-5p	0	10.9617	8.6243	0	0	0.5625	6.52867	0.1875	-5.12183	0.0409357	1
