# Supplementary material for: Whole-Transcriptome Sequencing Reveals a ceRNA Regulatory Network Associated with the Process of Periodic Albinism under Low Temperature in Baiye No. 1 (Camellia sinensis)
Source: Int J Mol Sci. 2023 Apr 12;24(8):7162. doi: 10.3390/ijms24087162 (PMC10138444; doi:10.3390/ijms24087162)
Supplement: Supplementary file 1 [file ijms-24-07162-s001.zip › Table S14 List of DEmiRNA target genes.xlsx]

## Sheet: S14.1 Alb_vs_Gre.target.aln
miRNA	target	target_start	target_end	energy(kcal/mol)	MFE ratio	target_region(3'->5')	mirna-target_pairing(5'->3')	miRNA_sequence(5'->3')	Symbol	Description	KEGG_A_class	KEGG_B_class	Pathway	K_ID	GO Component	GO Function	GO Process
miR171-z	TEA_008040	1161	1181	-35.5	0.8831	AACUCGGCGCGGUUAUAGCUA	||||||||||||||||||xx|	UUGAGCCGCGCCAAUAUCACU	SCL6	PREDICTED: scarecrow-like protein 22 [Solanum tuberosum]	-	-	-	-	-	-	-
miR171-z	TEA_009108	61	81	-26.9	0.6675	AACUCGGCUCGGUUGUUGUUA	||||||||x|||||o|x||x|	UUGAGCCGCGCCAAUAUCACU	GDCSP	PREDICTED: glycine dehydrogenase (decarboxylating), mitochondrial [Nelumbo nucifera]	Metabolism;Metabolism;Metabolism;Metabolism;Metabolism	Global and overview maps;Global and overview maps;Global and overview maps;Carbohydrate metabolism;Amino acid metabolism	ko01100//Metabolic pathways;ko01110//Biosynthesis of secondary metabolites;ko01200//Carbon metabolism;ko00630//Glyoxylate and dicarboxylate metabolism;ko00260//Glycine, serine and threonine metabolism	K00281;K00281;K00281;K00281;K00281	-	-	-
miR171-z	TEA_012176	570	590	-35.6	0.8856	AACUCGGCGCGGUUUUAGUGU	||||||||||||||x|||||x	UUGAGCCGCGCCAAUAUCACU	SCL15	PREDICTED: scarecrow-like protein 15 [Nicotiana tabacum]	-	-	-	-	-	-	-
miR171-z	TEA_014990	882	902	-35.5	0.8831	AACUCGGCGCGGUUAUAGAGA	||||||||||||||||||x||	UUGAGCCGCGCCAAUAUCACU	SCL6	PREDICTED: scarecrow-like protein 27 [Ricinus communis]	-	-	-	-	-	-	-
miR171-z	TEA_020060	1441	1461	-26.9	0.6675	AACUCGGCUCGGUUGUUGUUA	||||||||x|||||o|x||x|	UUGAGCCGCGCCAAUAUCACU	GDCSP	PREDICTED: glycine dehydrogenase (decarboxylating), mitochondrial [Nelumbo nucifera]	Metabolism;Metabolism;Metabolism;Metabolism;Metabolism	Global and overview maps;Global and overview maps;Global and overview maps;Carbohydrate metabolism;Amino acid metabolism	ko01100//Metabolic pathways;ko01110//Biosynthesis of secondary metabolites;ko01200//Carbon metabolism;ko00630//Glyoxylate and dicarboxylate metabolism;ko00260//Glycine, serine and threonine metabolism	K00281;K00281;K00281;K00281;K00281	-	GO:0016642//oxidoreductase activity, acting on the CH-NH2 group of donors, disulfide as acceptor;GO:0043168//anion binding	GO:0006544//glycine metabolic process
miR171-z	TEA_024040	1161	1181	-35.5	0.8831	AACUCGGCGCGGUUAUAGCUA	||||||||||||||||||xx|	UUGAGCCGCGCCAAUAUCACU	SCL6	PREDICTED: scarecrow-like protein 22 [Solanum tuberosum]	-	-	-	-	-	-	-
miR171-z	TEA_026347	1071	1091	-35.5	0.8831	AACUCGGCGCGGUUAUAGAGA	||||||||||||||||||x||	UUGAGCCGCGCCAAUAUCACU	SCL6	GRAS family protein [Solanum lycopersicum]	-	-	-	-	-	-	-
miR1879-y	TEA_000068	471	488	-28.6	0.8487	ACACAAACCAACCCCUAA	|||||||||||||||ox|	UGUGUUUGGUUGGGGGAU	D6PKL2	PREDICTED: serine/threonine-protein kinase D6PKL2 [Theobroma cacao]	-	-	-	-	-	GO:0004672//protein kinase activity;GO:0032550//purine ribonucleoside binding	GO:0006464//cellular protein modification process;GO:0006796//phosphate-containing compound metabolic process
miR1879-y	TEA_000184	94	111	-20.5	0.6138	ACACAACCCAACCACCAA	||||||x||||||x||x|	UGUGUUUGGUUGGGGGAU	At4g00750	PREDICTED: probable methyltransferase PMT15 [Sesamum indicum]	-	-	-	-	-	-	-
miR1879-y	TEA_000217	1186	1203	-26.6	0.7893	UCACAAGCUAACCUCCUA	x|||||o|o||||o||||	UGUGUUUGGUUGGGGGAU	--	PRp27-like protein [Olea europaea subsp. europaea] [Olea europaea]	-	-	-	-	-	-	-
miR1879-y	TEA_000758	2629	2646	-26.9	0.7982	ACACAAACCAACCCUGUA	||||||||||||||ox||	UGUGUUUGGUUGGGGGAU	PDPK2	PREDICTED: 3-phosphoinositide-dependent protein kinase 2-like [Ipomoea nil]	-	-	-	-	-	GO:0004674//protein serine/threonine kinase activity;GO:0032550//purine ribonucleoside binding	GO:0006464//cellular protein modification process;GO:0006796//phosphate-containing compound metabolic process
miR1879-y	TEA_000973	2595	2612	-20.2	0.6012	CCACAACCCAACCACCUC	x|||||x||||||x|||x	UGUGUUUGGUUGGGGGAU	MLN51	PREDICTED: mediator of RNA polymerase II transcription subunit 1 [Ziziphus jujuba]	-	-	-	-	-	-	-
miR1879-y	TEA_001749	1056	1073	-21.6	0.6448	ACAAACACCAACUCCUUA	|||x|x||||||o||o||	UGUGUUUGGUUGGGGGAU	VAB	PREDICTED: VAN3-binding protein [Ziziphus jujuba]	-	-	-	-	-	-	-
miR1879-y	TEA_001769	13	30	-24	0.7207	ACCUAAACCAACCCUCUA	||xo||||||||||o|||	UGUGUUUGGUUGGGGGAU	--	PREDICTED: disease resistance RPP13-like protein 4 [Pyrus x bretschneideri]	-	-	-	-	-	-	-
miR1879-y	TEA_002296	439	456	-20.3	0.6078	ACACAAAACAACUCCUUC	|||||||x||||o||o|x	UGUGUUUGGUUGGGGGAU	DYW9	Tetratricopeptide repeat (TPR)-like superfamily protein isoform 1 [Theobroma cacao]	-	-	-	-	-	-	-
miR1879-y	TEA_002306	633	650	-26.1	0.7745	ACACAAAUCAAUCCUCUA	|||||||o|||o||o|||	UGUGUUUGGUUGGGGGAU	--	PREDICTED: uncharacterized protein LOC104586613 [Nelumbo nucifera]	-	-	-	-	-	-	-
miR1879-y	TEA_002584	2048	2065	-20.7	0.6142	AUACAAACCAACCAUUUA	|o|||||||||||xoo||	UGUGUUUGGUUGGGGGAU	ALY3	PREDICTED: protein ALWAYS EARLY 2-like isoform X3 [Juglans regia]	-	-	-	-	-	-	-
miR1879-y	TEA_002586	41	58	-20.4	0.609	ACACAAACAAACCCGCAC	||||||||x|||||x|xx	UGUGUUUGGUUGGGGGAU	SNF4	PREDICTED: sucrose nonfermenting 4-like protein isoform X3 [Vitis vinifera]	-	-	-	-	GO:0043231//intracellular membrane-bounded organelle	GO:0017076//purine nucleotide binding;GO:0019887//protein kinase regulator activity	GO:0001934//positive regulation of protein phosphorylation;GO:0009267//cellular response to starvation
miR1879-y	TEA_002709	50	67	-28.4	0.8427	ACACAAAUCAACUCCCUA	|||||||o||||o|||||	UGUGUUUGGUUGGGGGAU	--	PREDICTED: uncharacterized protein LOC102580155 [Solanum tuberosum]	-	-	-	-	-	-	-
miR1879-y	TEA_002873	895	912	-33.7	1	ACACAAACCAACCCCCUA	||||||||||||||||||	UGUGUUUGGUUGGGGGAU	CSLH2	Cellulose_synt domain-containing protein [Cephalotus follicularis]	-	-	-	-	-	-	-
miR1879-y	TEA_003033	1018	1035	-24.4	0.724	ACACAAACCAACUUCUUU	||||||||||||oo|o|x	UGUGUUUGGUUGGGGGAU	dnaJ	PREDICTED: dnaJ homolog subfamily B member 9 isoform X2 [Populus euphratica]	-	-	-	-	-	-	-
miR1879-y	TEA_003103	605	622	-23.1	0.6916	ACACGAACUAACCACCUC	||||o|||o||||x|||x	UGUGUUUGGUUGGGGGAU	--	-	-	-	-	-	-	-	-
miR1879-y	TEA_003146	146	163	-23.8	0.7062	CCACAAACCAACCCAACA	x|||||||||||||xxx|	UGUGUUUGGUUGGGGGAU	DG1	PREDICTED: pentatricopeptide repeat-containing protein At5g67570, chloroplastic [Juglans regia]	-	-	-	-	-	-	-
miR1879-y	TEA_003226	21	38	-29.3	0.872	ACACAAACCAACCCUCCU	||||||||||||||o|xx	UGUGUUUGGUUGGGGGAU	mnmE	MMR_HSR1 domain-containing protein/TrmE_N domain-containing protein/GTPase_Cys_C domain-containing protein [Cephalotus follicularis]	-	-	-	-	-	-	GO:0008033//tRNA processing
miR1879-y	TEA_003426	116	133	-22.3	0.6637	AUACAAACCAAAACCCCA	|o|||||||||xx|||x|	UGUGUUUGGUUGGGGGAU	--	hypothetical protein CFOL_v3_28856 [Cephalotus follicularis]	-	-	-	-	-	-	-
miR1879-y	TEA_003522	551	568	-20.9	0.6202	ACACAACCUAACCCGCCA	||||||x|o|||||x|x|	UGUGUUUGGUUGGGGGAU	PUX10	PREDICTED: plant UBX domain-containing protein 10 [Ipomoea nil]	-	-	-	-	-	-	GO:0006498//N-terminal protein lipidation
miR1879-y	TEA_003584	205	222	-26.8	0.8	ACAGGAUCCAACCCCCUA	|||xo|x|||||||||||	UGUGUUUGGUUGGGGGAU	--	hypothetical protein POPTR_0006s01750g [Populus trichocarpa]	-	-	-	-	-	-	-
miR1879-y	TEA_003812	203	220	-20.7	0.6216	CCACAACCCAACCCACUC	x|||||x|||||||x||x	UGUGUUUGGUUGGGGGAU	--	Sm_multidrug_ex domain-containing protein [Cephalotus follicularis]	-	-	-	-	GO:0009536//plastid	-	-
miR1879-y	TEA_003924	1083	1100	-26.9	0.7982	ACACAAACCAACCCUGUA	||||||||||||||ox||	UGUGUUUGGUUGGGGGAU	WIN1	PREDICTED: ethylene-responsive transcription factor WIN1 [Theobroma cacao]	-	-	-	-	-	-	GO:0010467//gene expression;GO:0034645//cellular macromolecule biosynthetic process
miR1879-y	TEA_003936	237	254	-20.4	0.6053	UCCCAAGCCAACCACCUA	x|x|||o||||||x||||	UGUGUUUGGUUGGGGGAU	CLPR4	PREDICTED: ATP-dependent Clp protease proteolytic subunit-related protein 4, chloroplastic [Prunus mume]	-	-	-	-	-	GO:0016787//hydrolase activity	GO:0019538//protein metabolic process
miR1879-y	TEA_004060	2634	2651	-27.8	0.8249	ACACAAACCAACCUCUUA	|||||||||||||o|o||	UGUGUUUGGUUGGGGGAU	--	PREDICTED: uncharacterized protein LOC103942829 isoform X1 [Pyrus x bretschneideri]	-	-	-	-	-	-	-
miR1879-y	TEA_004357	238	255	-23.9	0.7092	ACACAGCCCAACCACCCA	|||||ox||||||x||x|	UGUGUUUGGUUGGGGGAU	PCMP-H53	PREDICTED: pentatricopeptide repeat-containing protein At2g13600 [Vitis vinifera]	-	-	-	-	-	-	-
miR1879-y	TEA_004365	49	66	-26.1	0.7745	ACACAAACCAACUCCUCG	||||||||||||o||oxo	UGUGUUUGGUUGGGGGAU	CP29B	PREDICTED: RNA-binding protein CP29B, chloroplastic [Prunus mume]	-	-	-	-	-	-	-
miR1879-y	TEA_004515	597	614	-23.6	0.7003	ACAUAAAUCAACCUCUUA	|||o|||o|||||o|o||	UGUGUUUGGUUGGGGGAU	--	PREDICTED: uncharacterized protein LOC105774815 [Gossypium raimondii]	-	-	-	-	-	-	-
miR1879-y	TEA_004716	256	273	-20.6	0.6095	AAAGAAACCAACCUCCAA	|x|x|||||||||o||x|	UGUGUUUGGUUGGGGGAU	--	PREDICTED: TBC1 domain family member 2A [Ziziphus jujuba]	-	-	-	-	-	-	-
miR1879-y	TEA_004719	2200	2217	-30.4	0.9102	ACACAAACCAACCUCCUA	|||||||||||||o||||	UGUGUUUGGUUGGGGGAU	TAF6	PREDICTED: transcription initiation factor TFIID subunit 6 isoform X2 [Vitis vinifera]	Genetic Information Processing	Transcription	ko03022//Basal transcription factors	K03131	-	-	-
miR1879-y	TEA_004871	405	422	-28.4	0.8452	ACACAGACCAACCUCCAA	|||||o|||||||o||x|	UGUGUUUGGUUGGGGGAU	WDL4	PREDICTED: protein WVD2-like 3 isoform X2 [Eucalyptus grandis]	-	-	-	-	-	-	-
miR1879-y	TEA_004969	16	33	-21.6	0.6467	ACACAACCUAACCCCAUC	||||||x|o||||||x|x	UGUGUUUGGUUGGGGGAU	CDF2	PREDICTED: cyclic dof factor 2-like [Malus domestica]	-	-	-	-	-	-	-
miR1879-y	TEA_005027	153	170	-33.7	1	ACACAAACCAACCCCCUA	||||||||||||||||||	UGUGUUUGGUUGGGGGAU	PERK1	PREDICTED: probable receptor-like serine/threonine-protein kinase At5g57670 [Juglans regia]	-	-	-	-	-	GO:0004672//protein kinase activity;GO:0032550//purine ribonucleoside binding	GO:0006464//cellular protein modification process;GO:0006796//phosphate-containing compound metabolic process;GO:0050896//response to stimulus
miR1879-y	TEA_005205	2654	2671	-23	0.6825	ACACAAACCAAUUUUCUA	|||||||||||oooo|||	UGUGUUUGGUUGGGGGAU	DXR	1-deoxy-d-xylulose 5-phosphate reductoisomerase [Camellia sinensis]	Metabolism;Metabolism;Metabolism	Global and overview maps;Global and overview maps;Metabolism of terpenoids and polyketides	ko01100//Metabolic pathways;ko01110//Biosynthesis of secondary metabolites;ko00900//Terpenoid backbone biosynthesis	K00099;K00099;K00099	-	-	-
miR1879-y	TEA_005515	1304	1321	-30.4	0.9102	ACACAAACCAACCUCCUA	|||||||||||||o||||	UGUGUUUGGUUGGGGGAU	NDL2	PREDICTED: pollen-specific protein SF21 [Vitis vinifera]	-	-	-	-	-	-	-
miR1879-y	TEA_006050	181	198	-23.4	0.6985	CCUUAAACCAACCCCUUA	x|xo|||||||||||o||	UGUGUUUGGUUGGGGGAU	PCMP-H24	PREDICTED: pentatricopeptide repeat-containing protein At4g02750 [Vitis vinifera]	-	-	-	-	-	-	-
miR1879-y	TEA_006248	197	214	-24.9	0.7389	ACACAACCCAACCCCUCA	||||||x||||||||ox|	UGUGUUUGGUUGGGGGAU	FGT1	PREDICTED: protein strawberry notch isoform X1 [Vitis vinifera]	-	-	-	-	-	GO:0046914//transition metal ion binding	-
miR1879-y	TEA_006265	319	336	-20.4	0.6036	ACUCAAACUAACACCCUU	||x|||||o|||x||||x	UGUGUUUGGUUGGGGGAU	SBT1.7	Subtilase family protein [Theobroma cacao]	-	-	-	-	GO:0005576//extracellular region;GO:0005618//cell wall	GO:0005515//protein binding;GO:0070011//peptidase activity, acting on L-amino acid peptides	GO:0003006//developmental process involved in reproduction;GO:0009892//negative regulation of metabolic process;GO:0010191//mucilage metabolic process;GO:0019538//protein metabolic process;GO:0044702//single organism reproductive process
miR1879-y	TEA_006282	1587	1604	-25.7	0.7626	ACACAAACCAACUCCAUA	||||||||||||o||x||	UGUGUUUGGUUGGGGGAU	--	DUF2358 domain-containing protein [Cephalotus follicularis]	-	-	-	-	-	-	-
miR1879-y	TEA_006478	2171	2188	-25.6	0.7596	ACACAAACCAAUUCUCUA	|||||||||||oo|o|||	UGUGUUUGGUUGGGGGAU	HMGS	3-hydroxy-3-methylglutaryl coenzyme A synthase [Panax notoginseng]	Metabolism;Metabolism;Metabolism;Metabolism;Metabolism;Metabolism	Global and overview maps;Global and overview maps;Amino acid metabolism;Metabolism of terpenoids and polyketides;Carbohydrate metabolism;Lipid metabolism	ko01100//Metabolic pathways;ko01110//Biosynthesis of secondary metabolites;ko00280//Valine, leucine and isoleucine degradation;ko00900//Terpenoid backbone biosynthesis;ko00650//Butanoate metabolism;ko00072//Synthesis and degradation of ketone bodies	K01641;K01641;K01641;K01641;K01641;K01641	GO:0005911//cell-cell junction;GO:0044444//cytoplasmic part	GO:0046912//transferase activity, transferring acyl groups, acyl groups converted into alkyl on transfer	GO:0006084//acetyl-CoA metabolic process;GO:0006694//steroid biosynthetic process;GO:0006720//isoprenoid metabolic process
miR1879-y	TEA_006568	238	255	-26.5	0.7864	CCACAGCCCAACCCCCCA	x||||ox|||||||||x|	UGUGUUUGGUUGGGGGAU	PCMP-E88	PREDICTED: pentatricopeptide repeat-containing protein At2g13600 [Vitis vinifera]	-	-	-	-	-	-	-
miR1879-y	TEA_006641	63	80	-21.1	0.6261	ACACAAACCAAACCACCA	|||||||||||x||x|x|	UGUGUUUGGUUGGGGGAU	PMEI10	PREDICTED: 21 kDa protein-like isoform X2 [Vitis vinifera]	-	-	-	-	-	-	GO:0008152//metabolic process
miR1879-y	TEA_006927	104	121	-25.5	0.7567	GCACUAACCAACUCCCUC	o|||x|||||||o||||x	UGUGUUUGGUUGGGGGAU	CXE12	PREDICTED: probable carboxylesterase 2 [Vitis vinifera]	-	-	-	-	-	-	-
miR1879-y	TEA_007127	189	206	-21.8	0.6527	CCCCAAACCAACCCACCA	x|x|||||||||||x|x|	UGUGUUUGGUUGGGGGAU	At5g07610	PREDICTED: F-box protein At5g07610-like [Citrus sinensis]	-	-	-	-	-	-	-
miR1879-y	TEA_007691	1927	1944	-25.6	0.7596	ACACAAACCAACUCCUAA	||||||||||||o||ox|	UGUGUUUGGUUGGGGGAU	HSP82	PREDICTED: heat shock protein 90-1-like [Gossypium hirsutum]	Organismal Systems;Genetic Information Processing	Environmental adaptation;Folding, sorting and degradation	ko04626//Plant-pathogen interaction;ko04141//Protein processing in endoplasmic reticulum	K04079;K04079	-	GO:0005515//protein binding	GO:0044267//cellular protein metabolic process;GO:0050896//response to stimulus
miR1879-y	TEA_007978	1554	1571	-21.9	0.6518	AAACGUACCAACCCCGUA	|x||ox|||||||||x||	UGUGUUUGGUUGGGGGAU	GLUD1	PREDICTED: glutelin type-A 3 isoform X1 [Vitis vinifera]	-	-	-	-	-	-	-
miR1879-y	TEA_008077	30	47	-22.3	0.6657	CAACAAACCAACACCCUA	xx||||||||||x|||||	UGUGUUUGGUUGGGGGAU	CAR4	PREDICTED: protein C2-DOMAIN ABA-RELATED 4-like [Malus domestica]	-	-	-	-	-	-	-
miR1879-y	TEA_008322	310	327	-28.1	0.8438	UCACAAACCAACCUCCCU	x||||||||||||o||xx	UGUGUUUGGUUGGGGGAU	ROPGAP1	PREDICTED: rho GTPase-activating protein 5 [Vitis vinifera]	-	-	-	-	GO:0044464//cell part	-	GO:0043087//regulation of GTPase activity
miR1879-y	TEA_008432	182	199	-25.8	0.7679	ACACAAACCAACCACUUU	|||||||||||||x|o|x	UGUGUUUGGUUGGGGGAU	SNRNP59	PREDICTED: U11/U12 small nuclear ribonucleoprotein 59 kDa protein isoform X1 [Populus euphratica]	-	-	-	-	-	-	-
miR1879-y	TEA_008446	3254	3271	-25	0.7485	CAACGAACCAACCGCCUA	xx||o||||||||x||||	UGUGUUUGGUUGGGGGAU	SR30	PREDICTED: serine/arginine-rich-splicing factor SR34-like isoform X2 [Erythranthe guttata]	Genetic Information Processing	Transcription	ko03040//Spliceosome	K12890	-	-	-
miR1879-y	TEA_008575	958	975	-25.7	0.7626	ACACAAACCAACCUCAAA	|||||||||||||o|xx|	UGUGUUUGGUUGGGGGAU	TIM21	PREDICTED: probable mitochondrial import inner membrane translocase subunit TIM21 [Nicotiana tomentosiformis]	-	-	-	-	-	-	-
miR1879-y	TEA_008580	259	276	-21.1	0.6261	UAACAAACCAACCCACAA	xx||||||||||||x|x|	UGUGUUUGGUUGGGGGAU	--	DUF761 domain-containing protein [Cephalotus follicularis]	-	-	-	-	-	-	-
miR1879-y	TEA_008604	186	203	-22.3	0.6637	AUACAAAAGAACCCCCUC	|o|||||xx||||||||x	UGUGUUUGGUUGGGGGAU	RPL12	PREDICTED: 60S ribosomal protein L12-like [Nicotiana tomentosiformis]	Genetic Information Processing	Translation	ko03010//Ribosome	K02870	GO:0030529//intracellular ribonucleoprotein complex	-	GO:0010467//gene expression
miR1879-y	TEA_008836	594	611	-22.7	0.6716	ACACAAACCAACGUUCCA	||||||||||||xoo|x|	UGUGUUUGGUUGGGGGAU	CYP704C1	PREDICTED: cytochrome P450 704C1 isoform X1 [Vitis vinifera]	-	-	-	-	-	GO:0016491//oxidoreductase activity;GO:0046906//tetrapyrrole binding;GO:0046914//transition metal ion binding	GO:0044710//single-organism metabolic process
miR1879-y	TEA_008893	1697	1714	-21.5	0.6437	AGAGAAACCAACCUCCCA	|x|x|||||||||o||x|	UGUGUUUGGUUGGGGGAU	At1g54610	PREDICTED: probable serine/threonine-protein kinase At1g54610 [Ipomoea nil]	-	-	-	-	-	GO:0004674//protein serine/threonine kinase activity;GO:0032550//purine ribonucleoside binding	GO:0006464//cellular protein modification process;GO:0006796//phosphate-containing compound metabolic process
miR1879-y	TEA_009100	2778	2795	-21.9	0.6499	AUACAAACCAAGCUCUUA	|o|||||||||x|o|o||	UGUGUUUGGUUGGGGGAU	ITPK3	PREDICTED: inositol-tetrakisphosphate 1-kinase 2-like isoform X1 [Sesamum indicum]	Metabolism;Environmental Information Processing;Metabolism	Global and overview maps;Signal transduction;Carbohydrate metabolism	ko01100//Metabolic pathways;ko04070//Phosphatidylinositol signaling system;ko00562//Inositol phosphate metabolism	K00913;K00913;K00913	GO:0044424//intracellular part	GO:0046872//metal ion binding;GO:0051766//inositol trisphosphate kinase activity	GO:0006796//phosphate-containing compound metabolic process;GO:0044281//small molecule metabolic process;GO:0044763//single-organism cellular process;GO:0050896//response to stimulus;GO:0071704//organic substance metabolic process
miR1879-y	TEA_009248	1514	1531	-23.7	0.7033	AUACAAACCAAUCUUCUA	|o|||||||||o|oo|||	UGUGUUUGGUUGGGGGAU	--	PREDICTED: coiled-coil domain-containing protein 97 [Eucalyptus grandis]	-	-	-	-	-	-	-
miR1879-y	TEA_009289	573	590	-23.5	0.6994	UUACAAACUAACCCCGUA	xo||||||o||||||x||	UGUGUUUGGUUGGGGGAU	--	cation exchanger family protein [Populus trichocarpa]	Genetic Information Processing	Folding, sorting and degradation	ko04130//SNARE interactions in vesicular transport	K08507	-	-	-
miR1879-y	TEA_009443	653	670	-21.1	0.6261	AAACAAACCAACCCAACA	|x||||||||||||xxx|	UGUGUUUGGUUGGGGGAU	NHL26	PREDICTED: NDR1/HIN1-like protein 12 [Pyrus x bretschneideri]	-	-	-	-	-	-	-
miR1879-y	TEA_009508	910	927	-23.4	0.6944	ACUCAACUCAACCCCCUA	||x|||xo||||||||||	UGUGUUUGGUUGGGGGAU	--	PREDICTED: uncharacterized protein LOC8267892 [Ricinus communis]	-	-	-	-	-	-	-
miR1879-y	TEA_009510	355	372	-23.4	0.6944	ACACAAACCAAUUCUCAA	|||||||||||oo|o|x|	UGUGUUUGGUUGGGGGAU	--	DUF760 domain-containing protein [Cephalotus follicularis]	-	-	-	-	GO:0009532//plastid stroma	-	GO:0043623//cellular protein complex assembly
miR1879-y	TEA_009522	3	20	-20.6	0.6131	AGACAAACCAACCGCUAA	|x|||||||||||x|ox|	UGUGUUUGGUUGGGGGAU	MLYCD	PREDICTED: malonyl-CoA decarboxylase, mitochondrial [Vitis vinifera]	Metabolism;Cellular Processes;Metabolism;Metabolism	Global and overview maps;Transport and catabolism;Metabolism of other amino acids;Carbohydrate metabolism	ko01100//Metabolic pathways;ko04146//Peroxisome;ko00410//beta-Alanine metabolism;ko00640//Propanoate metabolism	K01578;K01578;K01578;K01578	-	-	-
miR1879-y	TEA_009703	13	30	-24	0.7207	ACCUAAACCAACCCUCUA	||xo||||||||||o|||	UGUGUUUGGUUGGGGGAU	--	PREDICTED: disease resistance RPP13-like protein 4 [Jatropha curcas]	-	-	-	-	-	-	-
miR1879-y	TEA_009775	2217	2234	-33.7	1	ACACAAACCAACCCCCUA	||||||||||||||||||	UGUGUUUGGUUGGGGGAU	--	Binding isoform 1 [Theobroma cacao]	-	-	-	-	-	-	-
miR1879-y	TEA_010018	2167	2184	-21.7	0.6517	GUACAAACCAACCAUCUA	oo|||||||||||xo|||	UGUGUUUGGUUGGGGGAU	GH3.1	PREDICTED: probable indole-3-acetic acid-amido synthetase GH3.1 [Theobroma cacao]	Environmental Information Processing	Signal transduction	ko04075//Plant hormone signal transduction	K14487	-	GO:0003824//catalytic activity	GO:0009725//response to hormone;GO:0014070//response to organic cyclic compound
miR1879-y	TEA_010031	3589	3606	-20.9	0.6257	ACACAAACCAAGUACCUA	|||||||||||xox||||	UGUGUUUGGUUGGGGGAU	At5g16180	PREDICTED: chloroplastic group IIA intron splicing facilitator CRS1, chloroplastic isoform X1 [Vitis vinifera]	-	-	-	-	-	-	-
miR1879-y	TEA_011010	4444	4461	-30.7	0.911	ACACAAACCAACCCUCUA	||||||||||||||o|||	UGUGUUUGGUUGGGGGAU	RUK	Serine/threonine-protein kinase ULK4 [Gossypium arboreum]	-	-	-	-	-	-	-
miR1879-y	TEA_011050	678	695	-33	0.9792	GCACAAACCAACCCCCUA	o|||||||||||||||||	UGUGUUUGGUUGGGGGAU	UEV1C	PREDICTED: ubiquitin-conjugating enzyme E2 variant 1C [Oryza brachyantha]	-	-	-	-	-	-	-
miR1879-y	TEA_011050	741	758	-33.7	1	ACACAAACCAACCCCCUA	||||||||||||||||||	UGUGUUUGGUUGGGGGAU	UEV1C	PREDICTED: ubiquitin-conjugating enzyme E2 variant 1C [Oryza brachyantha]	-	-	-	-	-	-	-
miR1879-y	TEA_011087	498	515	-21.7	0.6497	AAACAUACUAACCCCCCA	|x|||x||o|||||||x|	UGUGUUUGGUUGGGGGAU	RHG1A	PREDICTED: E3 ubiquitin-protein ligase MBR2 isoform X2 [Cucumis melo]	-	-	-	-	-	-	-
miR1879-y	TEA_011129	10072	10089	-28.1	0.8338	ACACAAGCCAAUCUCCUA	||||||o||||o|o||||	UGUGUUUGGUUGGGGGAU	Nemf	PREDICTED: nuclear export mediator factor Nemf isoform X1 [Vitis vinifera]	-	-	-	-	-	-	-
miR1879-y	TEA_011171	1926	1943	-31.8	0.9436	ACAUAAACCAACCCCCUA	|||o||||||||||||||	UGUGUUUGGUUGGGGGAU	GDPD4	PREDICTED: glycerophosphodiester phosphodiesterase GDPD4-like isoform X2 [Nicotiana tabacum]	-	-	-	-	-	-	-
miR1879-y	TEA_011173	90	107	-21.1	0.6299	ACCCAAGCCAAACCCCUC	||x|||o||||x|||||x	UGUGUUUGGUUGGGGGAU	--	PREDICTED: protein SUPPRESSOR OF npr1-1, CONSTITUTIVE 1-like [Prunus mume]	-	-	-	-	-	-	-
miR1879-y	TEA_011265	1499	1516	-25.8	0.7656	ACACAAACUAAUCCUCUA	||||||||o||o||o|||	UGUGUUUGGUUGGGGGAU	--	Protein of unknown function DUF3755 [Cynara cardunculus var. scolymus] [Cynara cardunculus]	-	-	-	-	-	-	-
miR1879-y	TEA_011435	226	243	-20.9	0.6202	ACACAAACCAAACAUUUA	|||||||||||x|xoo||	UGUGUUUGGUUGGGGGAU	PHOT1	PREDICTED: phototropin-1 isoform X2 [Vitis vinifera]	-	-	-	-	-	-	-
miR1879-y	TEA_011469	2968	2985	-25.4	0.7605	UCAGAAACCAACCCCUUU	x||x|||||||||||o|x	UGUGUUUGGUUGGGGGAU	PAXIP1	PREDICTED: uncharacterized protein LOC100266667 isoform X1 [Vitis vinifera]	-	-	-	-	-	-	-
miR1879-y	TEA_011599	3254	3271	-23.7	0.7096	AUACCACCCAACCCCCUG	|o||x|x||||||||||o	UGUGUUUGGUUGGGGGAU	dnajb14	DNAJ heat shock N-terminal domain-containing protein [Populus tomentosa]	-	-	-	-	-	-	-
miR1879-y	TEA_011739	390	407	-20.9	0.6202	GCACAAACCAACGACCAA	o|||||||||||xx||x|	UGUGUUUGGUUGGGGGAU	BCA5	PREDICTED: beta carbonic anhydrase 5, chloroplastic isoform X1 [Theobroma cacao]	Metabolism	Energy metabolism	ko00910//Nitrogen metabolism	K01673	-	GO:0003824//catalytic activity;GO:0046914//transition metal ion binding	GO:0044699//single-organism process
miR1879-y	TEA_011826	455	472	-23.6	0.7045	ACAUACACCAACCCCGUA	|||o|x|||||||||x||	UGUGUUUGGUUGGGGGAU	RFS2	PREDICTED: probable galactinol--sucrose galactosyltransferase 2 [Ziziphus jujuba]	Metabolism	Carbohydrate metabolism	ko00052//Galactose metabolism	K06617	GO:0005911//cell-cell junction	GO:0004557//alpha-galactosidase activity;GO:0016740//transferase activity	GO:0009313//oligosaccharide catabolic process
miR1879-y	TEA_011864	102	119	-21.9	0.6499	UCCCAAACCAACUCCUUA	x|x|||||||||o||o||	UGUGUUUGGUUGGGGGAU	--	hypothetical protein CCACVL1_21279 [Corchorus capsularis]	-	-	-	-	-	-	-
miR1879-y	TEA_012129	130	147	-24.5	0.7292	CCACAAACCAACACCCUC	x|||||||||||x||||x	UGUGUUUGGUUGGGGGAU	RLP29	PREDICTED: protein TOO MANY MOUTHS [Citrus sinensis]	-	-	-	-	-	-	GO:0009791//post-embryonic development;GO:0048367//shoot system development
miR1879-y	TEA_012143	290	307	-21.7	0.6439	ACACACACCAAAUCCCCA	|||||x|||||xo|||x|	UGUGUUUGGUUGGGGGAU	--	PREDICTED: uncharacterized protein LOC100263481 isoform X6 [Vitis vinifera]	-	-	-	-	-	-	-
miR1879-y	TEA_012184	3256	3273	-20.9	0.622	ACACAAACUAACACUCUA	||||||||o|||x|o|||	UGUGUUUGGUUGGGGGAU	At3g60510	PREDICTED: 3-hydroxyisobutyryl-CoA hydrolase-like protein 1, mitochondrial [Ziziphus jujuba]	Metabolism;Metabolism;Metabolism;Metabolism;Metabolism	Global and overview maps;Global and overview maps;Amino acid metabolism;Metabolism of other amino acids;Carbohydrate metabolism	ko01100//Metabolic pathways;ko01200//Carbon metabolism;ko00280//Valine, leucine and isoleucine degradation;ko00410//beta-Alanine metabolism;ko00640//Propanoate metabolism	K05605;K05605;K05605;K05605;K05605	-	GO:0003824//catalytic activity	-
miR1879-y	TEA_012488	263	280	-21.8	0.6527	AAACAAACCAACCACCAC	|x|||||||||||x||xx	UGUGUUUGGUUGGGGGAU	--	-	-	-	-	-	-	-	-
miR1879-y	TEA_012646	2213	2230	-26.8	0.7953	ACACUAACCAACCCUCUA	||||x|||||||||o|||	UGUGUUUGGUUGGGGGAU	--	PREDICTED: uncharacterized protein LOC107424399 [Ziziphus jujuba]	-	-	-	-	-	-	-
miR1879-y	TEA_012792	1166	1183	-22.9	0.6795	ACUGAAACCAACCUCCUC	||xx|||||||||o|||x	UGUGUUUGGUUGGGGGAU	COG4	PREDICTED: conserved oligomeric Golgi complex subunit 4 [Erythranthe guttata]	-	-	-	-	-	-	-
miR1879-y	TEA_013129	21	38	-25.8	0.7701	ACGCAAACCAACUACCUA	||o|||||||||ox||||	UGUGUUUGGUUGGGGGAU	Dnajb11	PREDICTED: dnaJ homolog subfamily C member 17 [Nicotiana tomentosiformis]	-	-	-	-	-	-	-
miR1879-y	TEA_013208	861	878	-21.4	0.6369	ACCUAAACCAACUCCUUA	||xo||||||||o||o||	UGUGUUUGGUUGGGGGAU	DTC	PREDICTED: mitochondrial dicarboxylate/tricarboxylate transporter DTC-like [Sesamum indicum]	-	-	-	-	GO:0031224//intrinsic component of membrane	-	-
miR1879-y	TEA_013322	70	87	-23.4	0.7027	ACACAAACCAACACACUC	||||||||||||x|x||x	UGUGUUUGGUUGGGGGAU	OFUT36	PREDICTED: uncharacterized protein LOC102584575 [Solanum tuberosum]	Metabolism	Glycan biosynthesis and metabolism	ko00514//Other types of O-glycan biosynthesis	K03691	-	-	-
miR1879-y	TEA_013979	31	48	-27.7	0.8318	CCACAAACCAACCCUCCU	x|||||||||||||o|xx	UGUGUUUGGUUGGGGGAU	GRF12	PREDICTED: 14-3-3-like protein GF14 iota [Vitis vinifera]	-	-	-	-	-	-	-
miR1879-y	TEA_014188	2841	2858	-22.6	0.6766	ACAUGAACCAACCUCUUA	|||oo||||||||o|o||	UGUGUUUGGUUGGGGGAU	CAN2	PREDICTED: staphylococcal-like nuclease CAN2 [Nicotiana attenuata]	-	-	-	-	-	GO:0016876//ligase activity, forming aminoacyl-tRNA and related compounds;GO:0032550//purine ribonucleoside binding	GO:0043039//tRNA aminoacylation
miR1879-y	TEA_014326	201	218	-24.9	0.7389	ACACAAACCAAACCCAAU	|||||||||||x|||xxx	UGUGUUUGGUUGGGGGAU	VPS41	PREDICTED: vacuolar protein sorting-associated protein 41 homolog [Vitis vinifera]	-	-	-	-	-	GO:0046914//transition metal ion binding	GO:0009606//tropism;GO:0015031//protein transport
miR1879-y	TEA_014440	649	666	-23.8	0.7126	ACAAACACCAACCCCCGU	|||x|x||||||||||xx	UGUGUUUGGUUGGGGGAU	Eif2s3x	PREDICTED: eukaryotic translation initiation factor 2 subunit gamma-like [Jatropha curcas]	Genetic Information Processing	Translation	ko03013//RNA transport	K03242	-	GO:0032550//purine ribonucleoside binding	GO:0006412//translation
miR1879-y	TEA_014505	91	108	-22.7	0.6796	ACACAAACCAACCUUUAA	|||||||||||||ooox|	UGUGUUUGGUUGGGGGAU	LECRK92	PREDICTED: L-type lectin-domain containing receptor kinase IX.1-like [Vitis vinifera]	-	-	-	-	-	GO:0004713//protein tyrosine kinase activity;GO:0032550//purine ribonucleoside binding	GO:0006468//protein phosphorylation
miR1879-y	TEA_014575	238	255	-25	0.7418	ACCCAAACCAAACCCCCU	||x||||||||x||||xx	UGUGUUUGGUUGGGGGAU	ALAAT1	alanine aminotransferase 1 [Camellia sinensis]	Metabolism;Metabolism;Metabolism;Metabolism;Metabolism;Metabolism;Metabolism	Global and overview maps;Global and overview maps;Global and overview maps;Energy metabolism;Global and overview maps;Amino acid metabolism;Amino acid metabolism	ko01100//Metabolic pathways;ko01200//Carbon metabolism;ko01230//Biosynthesis of amino acids;ko00710//Carbon fixation in photosynthetic organisms;ko01210//2-Oxocarboxylic acid metabolism;ko00250//Alanine, aspartate and glutamate metabolism;ko00220//Arginine biosynthesis	K00814;K00814;K00814;K00814;K00814;K00814;K00814	-	-	-
miR1879-y	TEA_014598	1194	1211	-20.9	0.6239	ACACAACCCAACCGUCGA	||||||x||||||xo|x|	UGUGUUUGGUUGGGGGAU	At1g16860	PREDICTED: uncharacterized membrane protein At1g16860 [Vitis vinifera]	-	-	-	-	-	GO:0016787//hydrolase activity	-
miR1879-y	TEA_014833	34	51	-20.2	0.6048	ACACAAACAAACCACCUG	||||||||x||||x|||o	UGUGUUUGGUUGGGGGAU	--	unnamed protein product [Coffea canephora]	-	-	-	-	-	-	-
miR1879-y	TEA_015021	99	116	-20.4	0.609	ACACAAACCAACAAACCA	||||||||||||xxx|x|	UGUGUUUGGUUGGGGGAU	--	PREDICTED: leucine-rich repeat extensin-like protein 5 [Raphanus sativus]	-	-	-	-	-	-	-
miR1879-y	TEA_015021	186	203	-20.6	0.6149	ACACAAACCAACAAGCCA	||||||||||||xxx|x|	UGUGUUUGGUUGGGGGAU	--	PREDICTED: leucine-rich repeat extensin-like protein 5 [Raphanus sativus]	-	-	-	-	-	-	-
miR1879-y	TEA_015021	273	290	-20.5	0.6101	ACACAAACCAACAAACCA	||||||||||||xxx|x|	UGUGUUUGGUUGGGGGAU	--	PREDICTED: leucine-rich repeat extensin-like protein 5 [Raphanus sativus]	-	-	-	-	-	-	-
miR1879-y	TEA_015021	447	464	-20.4	0.609	ACACAAACCAACAAACCA	||||||||||||xxx|x|	UGUGUUUGGUUGGGGGAU	--	PREDICTED: leucine-rich repeat extensin-like protein 5 [Raphanus sativus]	-	-	-	-	-	-	-
miR1879-y	TEA_015035	274	291	-20.5	0.6083	CCAAAAACCAACUCCUUA	x||x||||||||o||o||	UGUGUUUGGUUGGGGGAU	PCMP-E95	PREDICTED: pentatricopeptide repeat-containing protein At3g22150, chloroplastic [Citrus sinensis]	-	-	-	-	-	-	-
miR1879-y	TEA_015130	316	333	-21.8	0.6527	ACACAAACUAACUCACCA	||||||||o|||o|x|x|	UGUGUUUGGUUGGGGGAU	CSLA9	PREDICTED: glucomannan 4-beta-mannosyltransferase 9-like [Jatropha curcas]	-	-	-	-	-	GO:0003824//catalytic activity	-
miR1879-y	TEA_015349	1557	1574	-24.1	0.713	ACACAAACUAACCCACUA	||||||||o|||||x|||	UGUGUUUGGUUGGGGGAU	CBP60B	PREDICTED: protein SAR DEFICIENT 1-like [Nelumbo nucifera]	-	-	-	-	-	-	-
miR1879-y	TEA_015516	2539	2556	-30.7	0.911	ACACAAACCAACCCUCUA	||||||||||||||o|||	UGUGUUUGGUUGGGGGAU	RFWD3	PREDICTED: E3 ubiquitin-protein ligase RFWD3 isoform X1 [Ricinus communis]	-	-	-	-	-	-	-
miR1879-y	TEA_015677	82	99	-23.1	0.6855	CCACAAACCAACCUACCA	x||||||||||||ox|x|	UGUGUUUGGUUGGGGGAU	SALAT	PREDICTED: vinorine synthase [Theobroma cacao]	Metabolism;Metabolism;Metabolism;Metabolism;Metabolism	Global and overview maps;Global and overview maps;Biosynthesis of other secondary metabolites;Biosynthesis of other secondary metabolites;Biosynthesis of other secondary metabolites	ko01100//Metabolic pathways;ko01110//Biosynthesis of secondary metabolites;ko00940//Phenylpropanoid biosynthesis;ko00941//Flavonoid biosynthesis;ko00945//Stilbenoid, diarylheptanoid and gingerol biosynthesis	K13065;K13065;K13065;K13065;K13065	-	GO:0016746//transferase activity, transferring acyl groups	-
miR1879-y	TEA_015784	1834	1851	-20.5	0.6101	CCACAAACCAACCACAUU	x||||||||||||x|x|x	UGUGUUUGGUUGGGGGAU	AAP7	PREDICTED: probable amino acid permease 7 [Sesamum indicum]	-	-	-	-	-	-	-
miR1879-y	TEA_015807	1661	1678	-23.2	0.6946	AGAGAAACCAACCUCCUA	|x|x|||||||||o||||	UGUGUUUGGUUGGGGGAU	At1g54610	PREDICTED: probable serine/threonine-protein kinase At1g54610 [Ipomoea nil]	-	-	-	-	-	-	-
miR1879-y	TEA_015898	120	137	-21.9	0.6499	UCCCAAACCAACUCCUUA	x|x|||||||||o||o||	UGUGUUUGGUUGGGGGAU	--	hypothetical protein PRUPE_ppa011692mg [Prunus persica]	-	-	-	-	-	-	-
miR1879-y	TEA_015920	2116	2133	-30.7	0.911	ACACAAACCAACCUCCUA	|||||||||||||o||||	UGUGUUUGGUUGGGGGAU	DAR1	PREDICTED: protein DA1-related 1 [Daucus carota subsp. sativus] [Daucus carota]	-	-	-	-	-	-	-
miR1879-y	TEA_015979	1118	1135	-24.8	0.7359	CCACAAGCCAAGCUCCUA	x|||||o||||x|o||||	UGUGUUUGGUUGGGGGAU	GH3.6	PREDICTED: indole-3-acetic acid-amido synthetase GH3.6 [Ricinus communis]	Environmental Information Processing	Signal transduction	ko04075//Plant hormone signal transduction	K14487	-	-	-
miR1879-y	TEA_016111	74	91	-20.4	0.609	ACAAAACCCAACCCACUC	|||x||x|||||||x||x	UGUGUUUGGUUGGGGGAU	WOX3	PREDICTED: WUSCHEL-related homeobox 3 [Vitis vinifera]	-	-	-	-	-	-	GO:0007275//multicellular organism development
miR1879-y	TEA_016130	134	151	-20.5	0.6119	UCAAAAACCAACCUUCUA	x||x|||||||||oo|||	UGUGUUUGGUUGGGGGAU	At4g22030	PREDICTED: probable F-box protein At4g22030 [Vitis vinifera]	-	-	-	-	-	-	-
miR1879-y	TEA_016276	885	902	-21.2	0.6347	AACCAAACCAACCACCUC	|xx||||||||||x|||x	UGUGUUUGGUUGGGGGAU	MYB36	PREDICTED: transcription factor RAX2-like [Populus euphratica]	Organismal Systems	Environmental adaptation	ko04626//Plant-pathogen interaction	K09422	-	-	-
miR1879-y	TEA_016364	42	59	-22.4	0.6667	ACACAAACCAACUCUAAA	||||||||||||o|oxx|	UGUGUUUGGUUGGGGGAU	Os06g0665900	PREDICTED: thioredoxin O2, mitochondrial-like [Capsicum annuum]	-	-	-	-	-	-	-
miR1879-y	TEA_016492	751	768	-23	0.6825	ACCCAAACCAACCCACCG	||x|||||||||||x|xo	UGUGUUUGGUUGGGGGAU	BLH1	PREDICTED: BEL1-like homeodomain protein 1 [Sesamum indicum]	-	-	-	-	GO:0044424//intracellular part	GO:0003677//DNA binding;GO:0046983//protein dimerization activity	GO:0006807//nitrogen compound metabolic process;GO:0006950//response to stress;GO:0007165//signal transduction;GO:0009628//response to abiotic stimulus;GO:0009725//response to hormone;GO:0009889//regulation of biosynthetic process;GO:0010467//gene expression;GO:0016043//cellular component organization;GO:0034645//cellular macromolecule biosynthetic process;GO:0044238//primary metabolic process;GO…
miR1879-y	TEA_016581	54	71	-20.3	0.6042	UCCCAAGCCAACCACCUA	x|x|||o||||||x||||	UGUGUUUGGUUGGGGGAU	ASHR1	PREDICTED: histone-lysine N-methyltransferase ASHR1 isoform X1 [Jatropha curcas]	-	-	-	-	-	-	-
miR1879-y	TEA_016800	182	199	-25.1	0.7538	ACACAAACCAACCAACCU	|||||||||||||xx|xx	UGUGUUUGGUUGGGGGAU	RCOM_1174750	PREDICTED: CASP-like protein 1C1 [Theobroma cacao]	-	-	-	-	GO:0031224//intrinsic component of membrane	-	-
miR1879-y	TEA_017105	1767	1784	-30.8	0.9139	ACACAAACCAACCCCUUA	|||||||||||||||o||	UGUGUUUGGUUGGGGGAU	--	-	-	-	-	-	-	-	-
miR1879-y	TEA_017131	146	163	-21.1	0.6299	AAACAAACCAACCAACUA	|x|||||||||||xx|||	UGUGUUUGGUUGGGGGAU	ACR9	Histone H4 [Corchorus olitorius]	-	-	-	-	-	GO:0031406//carboxylic acid binding	-
miR1879-y	TEA_017133	64	81	-21.6	0.6409	AUACAAACCAAACCUCUC	|o|||||||||x||o||x	UGUGUUUGGUUGGGGGAU	--	P-hydroxybenzoic acid efflux pump subunit aaeB [Theobroma cacao]	-	-	-	-	-	-	-
miR1879-y	TEA_017145	250	267	-22.8	0.6806	ACACAAAUAAACCCCCAC	|||||||ox|||||||xx	UGUGUUUGGUUGGGGGAU	CKL11	Casein kinase I isoform delta-like protein [Morus notabilis]	-	-	-	-	-	GO:0004672//protein kinase activity;GO:0032550//purine ribonucleoside binding	GO:0006464//cellular protein modification process;GO:0006796//phosphate-containing compound metabolic process
miR1879-y	TEA_017176	158	175	-23.3	0.6955	ACAUAACCAAACCCCCUC	|||o||x|x||||||||x	UGUGUUUGGUUGGGGGAU	ECHIA	PREDICTED: probable enoyl-CoA hydratase 1, peroxisomal [Ziziphus jujuba]	-	-	-	-	-	-	-
miR1879-y	TEA_017251	158	175	-23.3	0.6955	ACAUAACCAAACCCCCUC	|||o||x|x||||||||x	UGUGUUUGGUUGGGGGAU	ECHIA	PREDICTED: probable enoyl-CoA hydratase 1, peroxisomal [Juglans regia]	-	-	-	-	-	-	-
miR1879-y	TEA_017283	1198	1215	-21	0.6213	ACACACAACAACCUCCUC	|||||x|x|||||o|||x	UGUGUUUGGUUGGGGGAU	BHLH121	transcription factor BHLH037, partial [Vaccinium corymbosum]	-	-	-	-	GO:0044424//intracellular part	-	-
miR1879-y	TEA_017380	426	443	-26.5	0.7864	ACACAGACCAAUCCCAAA	|||||o|||||o|||xx|	UGUGUUUGGUUGGGGGAU	WDR5B	PREDICTED: WD repeat-containing protein 5 [Sesamum indicum]	-	-	-	-	GO:0035097//histone methyltransferase complex	GO:0005515//protein binding	GO:0003006//developmental process involved in reproduction
miR1879-y	TEA_017422	23	40	-26.5	0.7864	UCACGAACCAACCACCCA	x|||o||||||||x||x|	UGUGUUUGGUUGGGGGAU	NAC022	PREDICTED: NAC domain-containing protein 35 [Vitis vinifera]	-	-	-	-	-	-	-
miR1879-y	TEA_017606	427	444	-20.8	0.6154	CAACAAACCAACCACCAA	xx|||||||||||x||x|	UGUGUUUGGUUGGGGGAU	--	Zinc finger, RING-CH-type [Corchorus capsularis]	-	-	-	-	-	-	-
miR1879-y	TEA_018086	105	122	-20.4	0.609	ACACAAACCAACAAACCA	||||||||||||xxx|x|	UGUGUUUGGUUGGGGGAU	--	PREDICTED: leucine-rich repeat extensin-like protein 5 [Raphanus sativus]	-	-	-	-	-	-	-
miR1879-y	TEA_018086	192	209	-20.4	0.609	ACACAAACCAACAAACCA	||||||||||||xxx|x|	UGUGUUUGGUUGGGGGAU	--	PREDICTED: leucine-rich repeat extensin-like protein 5 [Raphanus sativus]	-	-	-	-	-	-	-
miR1879-y	TEA_018086	279	296	-20.4	0.609	ACACAAACCAACAAACCA	||||||||||||xxx|x|	UGUGUUUGGUUGGGGGAU	--	PREDICTED: leucine-rich repeat extensin-like protein 5 [Raphanus sativus]	-	-	-	-	-	-	-
miR1879-y	TEA_018352	512	529	-25.1	0.7538	ACACUAACCAACCACCCU	||||x||||||||x||xx	UGUGUUUGGUUGGGGGAU	WRKY53	PREDICTED: probable WRKY transcription factor 46 [Populus euphratica]	-	-	-	-	-	-	-
miR1879-y	TEA_018414	83	100	-22.9	0.6815	AAACACACCAACCUCCUU	|x|||x|||||||o|||x	UGUGUUUGGUUGGGGGAU	--	PREDICTED: uncharacterized protein LOC109121765 [Vitis vinifera]	-	-	-	-	-	-	-
miR1879-y	TEA_018705	1850	1867	-20	0.6006	UCUCAAACCAACCCUAUA	x|x|||||||||||ox||	UGUGUUUGGUUGGGGGAU	NUDT15	NUDIX domain-containing protein [Cephalotus follicularis]	Cellular Processes	Transport and catabolism	ko04146//Peroxisome	K17879	-	-	-
miR1879-y	TEA_018938	186	203	-23.8	0.7126	CCACAACCCAAUCCCCCA	x|||||x||||o||||x|	UGUGUUUGGUUGGGGGAU	At4g28100	PREDICTED: uncharacterized GPI-anchored protein At4g28100-like [Nicotiana tomentosiformis]	-	-	-	-	GO:0031224//intrinsic component of membrane	-	GO:0003006//developmental process involved in reproduction;GO:0010476//gibberellin mediated signaling pathway
miR1879-y	TEA_019131	2927	2944	-22.1	0.6617	ACACACAACAACCCCCAA	|||||x|x||||||||x|	UGUGUUUGGUUGGGGGAU	GRIK2	PREDICTED: serine/threonine-protein kinase GRIK2 isoform X1 [Vitis vinifera]	-	-	-	-	-	GO:0004672//protein kinase activity;GO:0032550//purine ribonucleoside binding	GO:0006464//cellular protein modification process;GO:0006796//phosphate-containing compound metabolic process
miR1879-y	TEA_019218	84	101	-22.7	0.6796	UCACAAAGCAACUUCCUA	x||||||x||||oo||||	UGUGUUUGGUUGGGGGAU	SPL8	PREDICTED: squamosa promoter-binding-like protein 8 [Theobroma cacao]	-	-	-	-	-	-	GO:0003006//developmental process involved in reproduction;GO:0007275//multicellular organism development;GO:0044702//single organism reproductive process;GO:0048856//anatomical structure development;GO:0048869//cellular developmental process
miR1879-y	TEA_019298	691	708	-22.7	0.6716	ACACAACCAAACCCCUGA	||||||x|x||||||ox|	UGUGUUUGGUUGGGGGAU	VDAC1	PREDICTED: mitochondrial outer membrane protein porin of 36 kDa [Vitis vinifera]	-	-	-	-	-	-	GO:0006820//anion transport
miR1879-y	TEA_019608	85	102	-25.4	0.7605	ACACAAACCAACUCUCGU	||||||||||||o|o|xx	UGUGUUUGGUUGGGGGAU	DOT2	PREDICTED: SART-1 family protein DOT2 [Vitis vinifera]	Genetic Information Processing	Transcription	ko03040//Spliceosome	K11984	GO:0043231//intracellular membrane-bounded organelle	-	GO:0009628//response to abiotic stimulus;GO:0009933//meristem structural organization;GO:0010051//xylem and phloem pattern formation;GO:0016458//gene silencing;GO:0040029//regulation of gene expression, epigenetic;GO:0044238//primary metabolic process;GO:0044260//cellular macromolecule metabolic process;GO:0048827//phyllome development;GO:0050794//regulation of cellular process;GO:0090567//reprod…
miR1879-y	TEA_019620	2199	2216	-24.6	0.7343	ACGUAAACCAACUCUCUA	||oo||||||||o|o|||	UGUGUUUGGUUGGGGGAU	AGAL3	PREDICTED: alpha-galactosidase [Populus euphratica]	Metabolism;Metabolism;Metabolism;Metabolism;Metabolism	Global and overview maps;Lipid metabolism;Carbohydrate metabolism;Lipid metabolism;Glycan biosynthesis and metabolism	ko01100//Metabolic pathways;ko00561//Glycerolipid metabolism;ko00052//Galactose metabolism;ko00600//Sphingolipid metabolism;ko00603//Glycosphingolipid biosynthesis - globo and isoglobo series	K07407;K07407;K07407;K07407;K07407	-	-	-
miR1879-y	TEA_019624	232	249	-21.7	0.6439	ACACACACCAAAUCCCCA	|||||x|||||xo|||x|	UGUGUUUGGUUGGGGGAU	CAND1	PREDICTED: cullin-associated NEDD8-dissociated protein 1 [Vitis vinifera]	-	-	-	-	-	-	-
miR1879-y	TEA_019633	1346	1363	-30.7	0.911	ACACAAACCAACCCUCUA	||||||||||||||o|||	UGUGUUUGGUUGGGGGAU	BHLH92	PREDICTED: transcription factor bHLH92 [Theobroma cacao]	-	-	-	-	-	-	-
miR1879-y	TEA_019903	46	63	-21.6	0.6467	ACACAAAUCAAACCCUUA	|||||||o|||x|||o||	UGUGUUUGGUUGGGGGAU	At2g25737	Sulfite exporter TauE/SafE family protein [Theobroma cacao]	-	-	-	-	-	-	-
miR1879-y	TEA_020031	1524	1541	-24.1	0.7216	ACACACACCAACCCACCC	|||||x||||||||x|xx	UGUGUUUGGUUGGGGGAU	TPPA	PREDICTED: trehalose-phosphate phosphatase A [Theobroma cacao]	Metabolism;Metabolism	Global and overview maps;Carbohydrate metabolism	ko01100//Metabolic pathways;ko00500//Starch and sucrose metabolism	K01087;K01087	-	GO:0019203//carbohydrate phosphatase activity	GO:0005991//trehalose metabolic process;GO:0006796//phosphate-containing compound metabolic process;GO:0050896//response to stimulus
miR1879-y	TEA_020031	2023	2040	-30.7	0.911	ACACAAACCAACUCCCUA	||||||||||||o|||||	UGUGUUUGGUUGGGGGAU	TPPA	PREDICTED: trehalose-phosphate phosphatase A [Theobroma cacao]	Metabolism;Metabolism	Global and overview maps;Carbohydrate metabolism	ko01100//Metabolic pathways;ko00500//Starch and sucrose metabolism	K01087;K01087	-	GO:0019203//carbohydrate phosphatase activity	GO:0005991//trehalose metabolic process;GO:0006796//phosphate-containing compound metabolic process;GO:0050896//response to stimulus
miR1879-y	TEA_020107	3849	3866	-30.7	0.911	ACACAAACCAACCCUCUA	||||||||||||||o|||	UGUGUUUGGUUGGGGGAU	--	PREDICTED: uncharacterized protein LOC100243848 isoform X1 [Vitis vinifera]	-	-	-	-	-	-	-
miR1879-y	TEA_020111	220	237	-24.6	0.73	UCCCAAACUAACCCCCUU	x|x|||||o||||||||x	UGUGUUUGGUUGGGGGAU	Phrf1	PREDICTED: autophagy-related protein 36 [Vitis vinifera]	-	-	-	-	-	-	-
miR1879-y	TEA_020354	199	216	-22	0.6528	ACACCACCCAACCUCCUC	||||x|x||||||o|||x	UGUGUUUGGUUGGGGGAU	OST3B	PREDICTED: probable dolichyl-diphosphooligosaccharide--protein glycosyltransferase subunit 3B [Citrus sinensis]	Metabolism;Genetic Information Processing;Metabolism	Global and overview maps;Folding, sorting and degradation;Glycan biosynthesis and metabolism	ko01100//Metabolic pathways;ko04141//Protein processing in endoplasmic reticulum;ko00510//N-Glycan biosynthesis	K12669;K12669;K12669	-	-	-
miR1879-y	TEA_020820	176	193	-21.4	0.6426	ACACAAACCAAAUCUCUC	|||||||||||xo|o||x	UGUGUUUGGUUGGGGGAU	PIN3	PREDICTED: auxin efflux carrier component 7 [Daucus carota subsp. sativus] [Daucus carota]	-	-	-	-	-	-	GO:0044763//single-organism cellular process
miR1879-y	TEA_020907	13	30	-23.1	0.6937	AUCUAAACCAACCCUCUA	|oxo||||||||||o|||	UGUGUUUGGUUGGGGGAU	--	PREDICTED: disease resistance RPP13-like protein 4 isoform X2 [Populus euphratica]	-	-	-	-	-	-	-
miR1879-y	TEA_020929	2001	2018	-27.8	0.8249	ACACAAACCAACCUCUUA	|||||||||||||o|o||	UGUGUUUGGUUGGGGGAU	Carnmt1	PREDICTED: carnosine N-methyltransferase [Vitis vinifera]	Metabolism	Amino acid metabolism	ko00340//Histidine metabolism	K19787	-	-	-
miR1879-y	TEA_021014	885	902	-20.9	0.622	CCACACACCAACACCCUC	x||||x||||||x||||x	UGUGUUUGGUUGGGGGAU	--	isoflavone reductase family protein [Populus trichocarpa]	-	-	-	-	-	-	-
miR1879-y	TEA_021168	1816	1833	-26.2	0.7844	ACAUAAACCAAUCCUCUA	|||o|||||||o||o|||	UGUGUUUGGUUGGGGGAU	STA	hexose transport protein [Actinidia chinensis]	-	-	-	-	GO:0031224//intrinsic component of membrane	GO:0015291//secondary active transmembrane transporter activity	GO:0044763//single-organism cellular process;GO:0044765//single-organism transport
miR1879-y	TEA_021422	947	964	-26.9	0.7982	ACACAAACCAACCCUGUA	||||||||||||||ox||	UGUGUUUGGUUGGGGGAU	WIN1	PREDICTED: ethylene-responsive transcription factor WIN1 [Theobroma cacao]	-	-	-	-	-	-	GO:0010467//gene expression;GO:0034645//cellular macromolecule biosynthetic process
miR1879-y	TEA_021439	458	475	-25	0.7418	CCACGAACCAACACCCUA	x|||o|||||||x|||||	UGUGUUUGGUUGGGGGAU	At5g07610	PREDICTED: F-box protein At5g07610 [Ricinus communis]	-	-	-	-	-	-	-
miR1879-y	TEA_021540	1496	1513	-22.9	0.6856	ACACAAACGAACGCCCGA	||||||||x|||x|||x|	UGUGUUUGGUUGGGGGAU	PATL5	PREDICTED: patellin-3-like [Gossypium arboreum]	-	-	-	-	-	-	-
miR1879-y	TEA_021817	4806	4823	-25.7	0.7626	ACACAAACCAACCUCAAA	|||||||||||||o|xx|	UGUGUUUGGUUGGGGGAU	FTSH3	AAA domain-containing protein/p450 domain-containing protein/Peptidase_M41 domain-containing protein/FtsH_ext domain-containing protein [Cephalotus follicularis]	-	-	-	-	GO:0031224//intrinsic component of membrane	GO:0032550//purine ribonucleoside binding;GO:0046914//transition metal ion binding;GO:0070011//peptidase activity, acting on L-amino acid peptides	GO:0019538//protein metabolic process
miR1879-y	TEA_022206	1020	1037	-27.9	0.8279	ACACAAACCAACCUUCUA	|||||||||||||oo|||	UGUGUUUGGUUGGGGGAU	LPP2	PREDICTED: lipid phosphate phosphatase 2-like isoform X2 [Pyrus x bretschneideri]	Metabolism;Metabolism;Metabolism	Global and overview maps;Lipid metabolism;Lipid metabolism	ko01110//Biosynthesis of secondary metabolites;ko00564//Glycerophospholipid metabolism;ko00561//Glycerolipid metabolism	K18693;K18693;K18693	-	-	-
miR1879-y	TEA_022217	55	72	-20.7	0.6142	CCACAAACAAACCCUCGA	x|||||||x|||||o|x|	UGUGUUUGGUUGGGGGAU	At3g12350	PREDICTED: F-box protein At3g12350 isoform X1 [Vitis vinifera]	-	-	-	-	-	-	-
miR1879-y	TEA_022230	1621	1638	-21.1	0.6261	GUACAAACUAACACCCUA	oo||||||o|||x|||||	UGUGUUUGGUUGGGGGAU	ARGF	PREDICTED: ornithine carbamoyltransferase, chloroplastic [Daucus carota subsp. sativus] [Daucus carota]	Metabolism;Metabolism;Metabolism;Metabolism	Global and overview maps;Global and overview maps;Global and overview maps;Amino acid metabolism	ko01100//Metabolic pathways;ko01110//Biosynthesis of secondary metabolites;ko01230//Biosynthesis of amino acids;ko00220//Arginine biosynthesis	K00611;K00611;K00611;K00611	-	GO:0016741//transferase activity, transferring one-carbon groups;GO:0031406//carboxylic acid binding	GO:1901605//alpha-amino acid metabolic process
miR1879-y	TEA_022251	32	49	-25.9	0.7708	ACACAAACCAACCUCUGU	|||||||||||||o|oxx	UGUGUUUGGUUGGGGGAU	SYP43	PREDICTED: syntaxin-41 [Vitis vinifera]	Genetic Information Processing	Folding, sorting and degradation	ko04130//SNARE interactions in vesicular transport	K08489	-	-	GO:0015031//protein transport;GO:0061024//membrane organization
miR1879-y	TEA_022795	35	52	-21.8	0.6469	ACACAUACUAAACCCCCA	|||||x||o||x||||x|	UGUGUUUGGUUGGGGGAU	KIN8A	PREDICTED: kinesin-like protein KIN-8A isoform X2 [Vitis vinifera]	-	-	-	-	GO:0005875//microtubule associated complex	GO:0003774//motor activity;GO:0015631//tubulin binding;GO:0032550//purine ribonucleoside binding	GO:0007017//microtubule-based process
miR1879-y	TEA_022815	360	377	-33.8	1	ACACAGACCAACCCCCUA	|||||o||||||||||||	UGUGUUUGGUUGGGGGAU	CYP76B10	PREDICTED: geraniol 8-hydroxylase isoform X1 [Vitis vinifera]	-	-	-	-	-	-	-
miR1879-y	TEA_022849	182	199	-23.5	0.6994	AUCCAACCCAACCCCCUA	|ox|||x|||||||||||	UGUGUUUGGUUGGGGGAU	ABCC2	PREDICTED: ABC transporter D family member 2, chloroplastic [Nelumbo nucifera]	-	-	-	-	GO:0031224//intrinsic component of membrane	GO:0032550//purine ribonucleoside binding;GO:0042626//ATPase activity, coupled to transmembrane movement of substances	GO:0015893//drug transport;GO:0044763//single-organism cellular process
miR1879-y	TEA_023135	1757	1774	-30.7	0.911	ACACAAACCAACUCCCUA	||||||||||||o|||||	UGUGUUUGGUUGGGGGAU	At4g34215	PREDICTED: probable carbohydrate esterase At4g34215 [Erythranthe guttata]	-	-	-	-	-	-	-
miR1879-y	TEA_023261	163	180	-27.6	0.819	CCAUAAACUAACCCCCUA	x||o||||o|||||||||	UGUGUUUGGUUGGGGGAU	At4g23740	ACT7 [Rhododendron molle]	-	-	-	-	GO:0031224//intrinsic component of membrane	GO:0016301//kinase activity;GO:0032550//purine ribonucleoside binding	GO:0006464//cellular protein modification process;GO:0006796//phosphate-containing compound metabolic process
miR1879-y	TEA_023727	1526	1543	-30.7	0.911	ACACAAACCAACCCUCUA	||||||||||||||o|||	UGUGUUUGGUUGGGGGAU	At1g48100	PREDICTED: polygalacturonase At1g48100 [Citrus sinensis]	-	-	-	-	-	GO:0016787//hydrolase activity	GO:0044238//primary metabolic process;GO:0045229//external encapsulating structure organization
miR1879-y	TEA_023908	2036	2053	-20.4	0.609	UUACAAACCAACACUCUA	xo||||||||||x|o|||	UGUGUUUGGUUGGGGGAU	At3g48440	PREDICTED: zinc finger CCCH domain-containing protein 67 isoform X1 [Vitis vinifera]	-	-	-	-	-	-	-
miR1879-y	TEA_024091	55	72	-20.5	0.6083	ACACGAAAAAACCGCCUA	||||o||xx||||x||||	UGUGUUUGGUUGGGGGAU	--	PREDICTED: mucin-17 [Vitis vinifera]	-	-	-	-	-	-	GO:0009409//response to cold;GO:0043479//pigment accumulation in tissues in response to UV light;GO:0048437//floral organ development
miR1879-y	TEA_024262	148	165	-20.7	0.6198	ACACAAACAAACCCUUUU	||||||||x|||||oo|x	UGUGUUUGGUUGGGGGAU	--	PREDICTED: uncharacterized protein LOC104596347 [Nelumbo nucifera]	-	-	-	-	-	-	-
miR1879-y	TEA_024297	3156	3173	-30.8	0.9139	ACACAAACCAACCCCUUA	|||||||||||||||o||	UGUGUUUGGUUGGGGGAU	PFK4	PREDICTED: ATP-dependent 6-phosphofructokinase 4, chloroplastic [Eucalyptus grandis]	Metabolism;Metabolism;Metabolism;Metabolism;Metabolism;Genetic Information Processing;Metabolism;Metabolism;Metabolism	Global and overview maps;Global and overview maps;Global and overview maps;Global and overview maps;Carbohydrate metabolism;Folding, sorting and degradation;Carbohydrate metabolism;Carbohydrate metabolism;Carbohydrate metabolism	ko01100//Metabolic pathways;ko01110//Biosynthesis of secondary metabolites;ko01200//Carbon metabolism;ko01230//Biosynthesis of amino acids;ko00010//Glycolysis / Gluconeogenesis;ko03018//RNA degradation;ko00051//Fructose and mannose metabolism;ko00030//Pentose phosphate pathway;ko00052//Galactose metabolism	K00850;K00850;K00850;K00850;K00850;K00850;K00850;K00850;K00850	GO:0009536//plastid;GO:0044445//cytosolic part	GO:0008443//phosphofructokinase activity;GO:0032550//purine ribonucleoside binding	GO:0006090//pyruvate metabolic process;GO:0016310//phosphorylation
miR1879-y	TEA_024306	3622	3639	-23	0.6866	ACAUAAACUAACUCUCUA	|||o||||o|||o|o|||	UGUGUUUGGUUGGGGGAU	--	DUF668 domain-containing protein/DUF3475 domain-containing protein [Cephalotus follicularis]	-	-	-	-	-	-	-
miR1879-y	TEA_024360	1878	1895	-25.7	0.7626	ACACAAACCAAUCCUUUA	|||||||||||o||oo||	UGUGUUUGGUUGGGGGAU	RS31	PREDICTED: serine/arginine-rich splicing factor RS31 isoform X2 [Capsicum annuum]	Genetic Information Processing	Transcription	ko03040//Spliceosome	K12893	-	-	-
miR1879-y	TEA_024569	753	770	-20.9	0.622	CCACACACCAACACCCUC	x||||x||||||x||||x	UGUGUUUGGUUGGGGGAU	--	NADH/NADPH oxidoreductase [Populus tomentosa]	-	-	-	-	-	-	-
miR1879-y	TEA_024729	13	30	-24	0.7207	ACCUAAACCAACCCUCUA	||xo||||||||||o|||	UGUGUUUGGUUGGGGGAU	--	PREDICTED: disease resistance RPP13-like protein 4 [Prunus mume]	-	-	-	-	-	-	-
miR1879-y	TEA_024742	13	30	-24	0.7207	ACCUAAACCAACCCUCUA	||xo||||||||||o|||	UGUGUUUGGUUGGGGGAU	--	PREDICTED: disease resistance RPP13-like protein 4 [Pyrus x bretschneideri]	-	-	-	-	-	-	-
miR1879-y	TEA_024742	538	555	-27	0.8108	ACCUAAACCAACCCCCUA	||xo||||||||||||||	UGUGUUUGGUUGGGGGAU	--	PREDICTED: disease resistance RPP13-like protein 4 [Pyrus x bretschneideri]	-	-	-	-	-	-	-
miR1879-y	TEA_024777	1135	1152	-23.6	0.6982	AAAGAAACCAACCCCCAC	|x|x||||||||||||xx	UGUGUUUGGUUGGGGGAU	CBSDUF5	PREDICTED: DUF21 domain-containing protein At5g52790 [Vitis vinifera]	-	-	-	-	-	-	-
miR1879-y	TEA_024799	59	76	-23.6	0.7066	ACUAAAACCAACUCCCUA	||xx||||||||o|||||	UGUGUUUGGUUGGGGGAU	--	zinc finger family protein [Populus trichocarpa]	-	-	-	-	-	-	-
miR1879-y	TEA_024804	2682	2699	-24.3	0.7211	ACCCAGACCAAGCCCCUU	||x||o|||||x|||||x	UGUGUUUGGUUGGGGGAU	Fanci	PREDICTED: Fanconi anemia group I protein isoform X2 [Vitis vinifera]	-	-	-	-	-	-	-
miR1879-y	TEA_024915	1023	1040	-22.9	0.6775	ACCCAGACCAACCCGCCA	||x||o||||||||x|x|	UGUGUUUGGUUGGGGGAU	DTX31	PREDICTED: protein DETOXIFICATION 29-like [Ziziphus jujuba]	-	-	-	-	-	-	-
miR1879-y	TEA_024920	899	916	-20.6	0.6113	ACACAUACCAACUAACUA	|||||x||||||oxx|||	UGUGUUUGGUUGGGGGAU	--	Adenosine/AMP deaminase domain-containing protein [Cynara cardunculus var. scolymus] [Cynara cardunculus]	Metabolism;Metabolism	Global and overview maps;Nucleotide metabolism	ko01100//Metabolic pathways;ko00230//Purine metabolism	K01488;K01488	-	GO:0003824//catalytic activity	-
miR1879-y	TEA_024988	531	548	-24.7	0.7395	CUACAAACCAACCUUCUA	xo|||||||||||oo|||	UGUGUUUGGUUGGGGGAU	CYP716A15	CYP716A75 [Maesa lanceolata]	-	-	-	-	-	-	-
miR1879-y	TEA_024989	416	433	-20.4	0.609	UAACAAACCAACAUCCUA	xx||||||||||xo||||	UGUGUUUGGUUGGGGGAU	At5g07610	PREDICTED: F-box protein At5g07610-like [Citrus sinensis]	-	-	-	-	-	-	-
miR1879-y	TEA_025140	286	303	-24.9	0.7433	ACGCAGCCCAACGCCCUA	||o||ox|||||x|||||	UGUGUUUGGUUGGGGGAU	DSEL	PREDICTED: phospholipase A1-IIgamma [Ziziphus jujuba]	-	-	-	-	-	-	-
miR1879-y	TEA_025224	690	707	-23.9	0.7156	ACCCAAACCAACCCCUCA	||x||||||||||||ox|	UGUGUUUGGUUGGGGGAU	HST	PREDICTED: omega-hydroxypalmitate O-feruloyl transferase [Vitis vinifera]	Metabolism	Lipid metabolism	ko00073//Cutin, suberine and wax biosynthesis	K15400	-	-	-
miR1879-y	TEA_025773	5339	5356	-30.7	0.911	ACACAAACCAACUCCCUA	||||||||||||o|||||	UGUGUUUGGUUGGGGGAU	--	PREDICTED: uncharacterized protein LOC109232041 isoform X2 [Nicotiana attenuata]	-	-	-	-	-	-	-
miR1879-y	TEA_025985	182	199	-27.9	0.8279	ACACAAACCAACCUUCUA	|||||||||||||oo|||	UGUGUUUGGUUGGGGGAU	At2g20710	PREDICTED: pentatricopeptide repeat-containing protein At2g20710, mitochondrial-like [Ziziphus jujuba]	-	-	-	-	-	-	-
miR1879-y	TEA_026081	1606	1623	-25.8	0.7656	ACACAAACCAAUUUCCUA	|||||||||||ooo||||	UGUGUUUGGUUGGGGGAU	TULP7	PREDICTED: tubby-like F-box protein 7 [Jatropha curcas]	-	-	-	-	GO:0016020//membrane;GO:0043231//intracellular membrane-bounded organelle;GO:0044444//cytoplasmic part	-	GO:0010468//regulation of gene expression;GO:0048229//gametophyte development;GO:0051707//response to other organism
miR1879-y	TEA_026107	881	898	-23.3	0.6914	ACACAAACCAACGUCGUG	||||||||||||xo|x|o	UGUGUUUGGUUGGGGGAU	GH3.1	GH3 auxin-responsive promoter [Corchorus olitorius]	Environmental Information Processing	Signal transduction	ko04075//Plant hormone signal transduction	K14487	-	GO:0003824//catalytic activity	GO:0009725//response to hormone;GO:0014070//response to organic cyclic compound
miR1879-y	TEA_026269	690	707	-23.9	0.7156	ACCCAAACCAACCCCUCA	||x||||||||||||ox|	UGUGUUUGGUUGGGGGAU	HST	PREDICTED: omega-hydroxypalmitate O-feruloyl transferase [Vitis vinifera]	Metabolism	Lipid metabolism	ko00073//Cutin, suberine and wax biosynthesis	K15400	-	-	-
miR1879-y	TEA_026362	78	95	-20.8	0.6172	ACACACACUAAACCCCUA	|||||x||o||x||||||	UGUGUUUGGUUGGGGGAU	KIN8A	PREDICTED: kinesin-like protein KIN-8A isoform X2 [Vitis vinifera]	-	-	-	-	GO:0005875//microtubule associated complex	GO:0003774//motor activity;GO:0015631//tubulin binding;GO:0032550//purine ribonucleoside binding	GO:0007017//microtubule-based process
miR1879-y	TEA_026823	812	829	-23.5	0.6973	ACAUAAAUCAACUCUCUA	|||o|||o||||o|o|||	UGUGUUUGGUUGGGGGAU	GRXS17	PREDICTED: monothiol glutaredoxin-S17-like [Ziziphus jujuba]	-	-	-	-	-	-	-
miR1879-y	TEA_026932	3394	3411	-30.7	0.911	ACACAAACCAACCCUCUA	||||||||||||||o|||	UGUGUUUGGUUGGGGGAU	RMR4	RING/U-box superfamily protein isoform 1 [Theobroma cacao]	-	-	-	-	-	-	-
miR1879-y	TEA_026943	85	102	-21.1	0.6261	ACACAAACCAAACCACCA	|||||||||||x||x|x|	UGUGUUUGGUUGGGGGAU	PMEI7	PREDICTED: 21 kDa protein [Theobroma cacao]	-	-	-	-	-	-	-
miR1879-y	TEA_027097	298	315	-29.9	0.8872	ACGCAGACCAACCCCUUU	||o||o|||||||||o|x	UGUGUUUGGUUGGGGGAU	LAC21	PREDICTED: laccase-15 [Ricinus communis]	-	-	-	-	GO:0005576//extracellular region	GO:0016682//oxidoreductase activity, acting on diphenols and related substances as donors, oxygen as acceptor;GO:0043169//cation binding	GO:0009808//lignin metabolic process
miR1879-y	TEA_027125	468	485	-23.3	0.6914	UCCUAAACCAACCCCUUA	x|xo|||||||||||o||	UGUGUUUGGUUGGGGGAU	ARF24	auxin response factor 1-like [Prunus mume]	-	-	-	-	-	-	-
miR1879-y	TEA_027125	588	605	-23.3	0.6914	UCCUAAACCAACCCCUUA	x|xo|||||||||||o||	UGUGUUUGGUUGGGGGAU	ARF24	auxin response factor 1-like [Prunus mume]	-	-	-	-	-	-	-
miR1879-y	TEA_027214	2354	2371	-30.7	0.911	ACACAAACCAACCCUCUA	||||||||||||||o|||	UGUGUUUGGUUGGGGGAU	--	PREDICTED: uncharacterized protein LOC100243848 isoform X1 [Vitis vinifera]	-	-	-	-	-	-	-
miR1879-y	TEA_027262	277	294	-21.6	0.6448	ACACACACCAACUCCUAA	|||||x||||||o||ox|	UGUGUUUGGUUGGGGGAU	ABCG32	Pleiotropic drug resistance 4 [Theobroma cacao]	-	-	-	-	GO:0031224//intrinsic component of membrane	GO:0017111//nucleoside-triphosphatase activity;GO:0032550//purine ribonucleoside binding	GO:0007275//multicellular organism development;GO:0015893//drug transport
miR1879-y	TEA_027346	206	223	-25.7	0.7649	CCACAACCCAACCCCCAA	x|||||x|||||||||x|	UGUGUUUGGUUGGGGGAU	At2g40480	PREDICTED: WEB family protein At2g38370-like [Nicotiana attenuata]	-	-	-	-	-	-	-
miR1879-y	TEA_027401	1818	1835	-22.4	0.6707	AUAUAAACCAACACCCUU	|o|o||||||||x||||x	UGUGUUUGGUUGGGGGAU	RLP22	PREDICTED: LOW QUALITY PROTEIN: leucine-rich repeat receptor protein kinase EMS1-like [Ziziphus jujuba]	-	-	-	-	-	-	-
miR1879-y	TEA_027410	351	368	-21	0.6231	GCACACACAAACCCCCAA	o||||x||x|||||||x|	UGUGUUUGGUUGGGGGAU	At1g12500	PREDICTED: probable sugar phosphate/phosphate translocator At1g12500 [Ziziphus jujuba]	-	-	-	-	-	-	-
miR1879-y	TEA_027426	1051	1068	-25.2	0.7478	AUACAAACCAACUCUCUU	|o||||||||||o|o||x	UGUGUUUGGUUGGGGGAU	OsI_027940	ripening regulated protein DDTFR8 [Nicotiana tabacum]	Metabolism;Metabolism	Global and overview maps;Lipid metabolism	ko01100//Metabolic pathways;ko00590//Arachidonic acid metabolism	K15730;K15730	-	-	-
miR1879-y	TEA_027520	887	904	-24.1	0.7151	ACAUAAACUAACCCCUAA	|||o||||o||||||ox|	UGUGUUUGGUUGGGGGAU	--	PREDICTED: uncharacterized protein LOC109008629 [Juglans regia]	-	-	-	-	-	-	-
miR1879-y	TEA_027569	164	181	-24.3	0.7232	ACACAAAAAAACCCCCUC	|||||||xx||||||||x	UGUGUUUGGUUGGGGGAU	VTE6	PREDICTED: protein VTE6, chloroplastic-like [Nicotiana tabacum]	-	-	-	-	-	-	-
miR1879-y	TEA_027683	106	123	-21.2	0.6291	AACCAAACCAACACCCUC	|xx|||||||||x||||x	UGUGUUUGGUUGGGGGAU	At4g16260	Glycoside hydrolase, family 17 [Corchorus olitorius]	-	-	-	-	-	GO:0003824//catalytic activity	GO:0044238//primary metabolic process
miR1879-y	TEA_027754	4	21	-23.1	0.6875	ACACAAACCAACCUUUGA	|||||||||||||ooox|	UGUGUUUGGUUGGGGGAU	ZFP2	PREDICTED: zinc finger protein 2 [Vitis vinifera]	-	-	-	-	-	-	-
miR1879-y	TEA_027772	380	397	-23.6	0.7003	ACAUGUACCAACUCCCUA	|||oox||||||o|||||	UGUGUUUGGUUGGGGGAU	agtA	PREDICTED: uncharacterized protein At1g28695-like [Nicotiana sylvestris]	-	-	-	-	-	-	-
miR1879-y	TEA_027806	5875	5892	-30.7	0.911	ACACAAACCAACCUCCUA	|||||||||||||o||||	UGUGUUUGGUUGGGGGAU	NET1B	PREDICTED: protein NETWORKED 1A [Vitis vinifera]	-	-	-	-	-	-	-
miR1879-y	TEA_027855	71	88	-23.6	0.7045	ACCCAAACCAACCCCAAC	||x||||||||||||xxx	UGUGUUUGGUUGGGGGAU	--	PREDICTED: umecyanin-like [Pyrus x bretschneideri]	-	-	-	-	-	-	-
miR1879-y	TEA_027903	91	108	-22.8	0.6766	CCACAAACCAAAACCCUU	x||||||||||xx||||x	UGUGUUUGGUUGGGGGAU	--	PREDICTED: uncharacterized protein LOC100260888 [Vitis vinifera]	-	-	-	-	-	-	-
miR1879-y	TEA_027921	665	682	-22.6	0.6706	ACACAAACCAAUAUCCCA	|||||||||||oxo||x|	UGUGUUUGGUUGGGGGAU	TBL8	PREDICTED: protein trichome birefringence-like 8 [Solanum tuberosum]	-	-	-	-	-	-	-
miR1879-y	TEA_028064	204	221	-22.5	0.6696	ACACAAACCAAACCCGUC	|||||||||||x|||x|x	UGUGUUUGGUUGGGGGAU	HHP4	PREDICTED: heptahelical transmembrane protein 4-like [Nelumbo nucifera]	-	-	-	-	-	-	-
miR1879-y	TEA_028212	2995	3012	-30.7	0.911	ACACAAACCAACCCUCUA	||||||||||||||o|||	UGUGUUUGGUUGGGGGAU	--	uncharacterized LOC103319142 [Prunus mume]	-	-	-	-	-	-	-
miR1879-y	TEA_028264	15	32	-30.7	0.911	GCACAAACCAAUCCCCUA	o||||||||||o||||||	UGUGUUUGGUUGGGGGAU	murB	PREDICTED: UDP-N-acetylenolpyruvoylglucosamine reductase-like [Prunus mume]	-	-	-	-	-	GO:0000166//nucleotide binding;GO:0016616//oxidoreductase activity, acting on the CH-OH group of donors, NAD or NADP as acceptor	GO:0044710//single-organism metabolic process
miR1879-y	TEA_028702	1292	1309	-28.8	0.8546	ACAUAAACCAACCCUCUA	|||o||||||||||o|||	UGUGUUUGGUUGGGGGAU	GS1-1	glutamine synthetase [Camellia sinensis]	Metabolism;Metabolism;Metabolism;Metabolism;Metabolism;Metabolism	Global and overview maps;Global and overview maps;Carbohydrate metabolism;Amino acid metabolism;Energy metabolism;Amino acid metabolism	ko01100//Metabolic pathways;ko01230//Biosynthesis of amino acids;ko00630//Glyoxylate and dicarboxylate metabolism;ko00250//Alanine, aspartate and glutamate metabolism;ko00910//Nitrogen metabolism;ko00220//Arginine biosynthesis	K01915;K01915;K01915;K01915;K01915;K01915	-	GO:0016211//ammonia ligase activity;GO:0032550//purine ribonucleoside binding	GO:0006541//glutamine metabolic process
miR1879-y	TEA_028742	429	446	-20.8	0.6154	CAACAAACCAACCACCAA	xx|||||||||||x||x|	UGUGUUUGGUUGGGGGAU	--	PREDICTED: uncharacterized protein LOC100265508 [Vitis vinifera]	-	-	-	-	-	-	-
miR1879-y	TEA_028853	723	740	-30.7	0.911	ACACAAACCAACCUCCUA	|||||||||||||o||||	UGUGUUUGGUUGGGGGAU	--	PREDICTED: disease resistance protein RPM1-like [Malus domestica]	Organismal Systems	Environmental adaptation	ko04626//Plant-pathogen interaction	K13457	-	-	-
miR1879-y	TEA_028955	165	182	-21.5	0.638	ACACAAAUCAACUGCUUA	|||||||o||||ox|o||	UGUGUUUGGUUGGGGGAU	FTSH3	PREDICTED: RNA-binding protein CP29B, chloroplastic [Vitis vinifera]	-	-	-	-	-	-	-
miR1879-y	TEA_029070	1883	1900	-24.8	0.7359	AGACAAACCAAUCCUCUA	|x|||||||||o||o|||	UGUGUUUGGUUGGGGGAU	NFD4	Major facilitator superfamily protein [Theobroma cacao]	-	-	-	-	-	-	-
miR1879-y	TEA_029219	698	715	-22.1	0.6577	ACACAAAACAACCCGCUU	|||||||x||||||x||x	UGUGUUUGGUUGGGGGAU	At1g26690	PREDICTED: transmembrane emp24 domain-containing protein p24delta9 [Citrus sinensis]	-	-	-	-	GO:0031224//intrinsic component of membrane	-	-
miR1879-y	TEA_029766	7	24	-20.4	0.6053	ACACAUACUAACGCUCUA	|||||x||o|||x|o|||	UGUGUUUGGUUGGGGGAU	RABA2A	PREDICTED: ras-related protein RABA2a [Theobroma cacao]	Cellular Processes	Transport and catabolism	ko04144//Endocytosis	K07904	GO:0031090//organelle membrane;GO:0043231//intracellular membrane-bounded organelle;GO:0044444//cytoplasmic part	GO:0003824//catalytic activity;GO:0032550//purine ribonucleoside binding	GO:0006810//transport;GO:0008104//protein localization;GO:0035556//intracellular signal transduction
miR1879-y	TEA_030061	1647	1664	-20.6	0.6113	ACACAAACGAAUACCCUU	||||||||x||ox||||x	UGUGUUUGGUUGGGGGAU	GSTU25	glutathione-S-transferase tau 1 [Hevea brasiliensis]	Metabolism	Metabolism of other amino acids	ko00480//Glutathione metabolism	K00799	-	GO:0003824//catalytic activity	-
miR1879-y	TEA_030190	2458	2475	-31.7	0.9407	ACACAAAUCAACCCCCUG	|||||||o|||||||||o	UGUGUUUGGUUGGGGGAU	NAC083	NAC transcription factor [Camellia sinensis]	-	-	-	-	GO:0043231//intracellular membrane-bounded organelle	GO:0001071//nucleic acid binding transcription factor activity	GO:0006355//regulation of transcription, DNA-templated;GO:0006605//protein targeting;GO:0009725//response to hormone;GO:0009891//positive regulation of biosynthetic process;GO:0010087//phloem or xylem histogenesis;GO:0010260//organ senescence;GO:0043067//regulation of programmed cell death
miR3630-x	TEA_000279	1017	1034	-21.7	0.6272	CGAUCACUCCUCGAGUCA	||x||||||||xx||||x	GCCAGUGAGGAUAUCAGA	GH3.17	PREDICTED: indole-3-acetic acid-amido synthetase GH3.17 [Vitis vinifera]	Environmental Information Processing	Signal transduction	ko04075//Plant hormone signal transduction	K14487	-	-	-
miR3630-x	TEA_001187	173	190	-26.5	0.7528	CGGUCUCUCCUUUGGUCU	|||||x|||||x|o||||	GCCAGUGAGGAUAUCAGA	--	DUF1664 domain-containing protein [Cephalotus follicularis]	-	-	-	-	-	-	-
miR3630-x	TEA_001558	1324	1341	-24	0.6997	GUGUCACUCCUAUUGUUU	xx|||||||||||x||o|	GCCAGUGAGGAUAUCAGA	TMN12	PREDICTED: transmembrane 9 superfamily member 12 [Solanum pennellii]	-	-	-	-	-	-	-
miR3630-x	TEA_001573	3167	3184	-22.3	0.6335	CGGUUACUCCUAAAUACU	||||o|||||||x|xx||	GCCAGUGAGGAUAUCAGA	RLP8	PREDICTED: LRR receptor-like serine/threonine-protein kinase GSO2 isoform X3 [Gossypium raimondii]	-	-	-	-	-	-	-
miR3630-x	TEA_002515	550	567	-26.5	0.7528	AGGUCACUCCUAUAGGUU	x||||||||||||||xo|	GCCAGUGAGGAUAUCAGA	DIR20	PREDICTED: dirigent protein 22-like [Juglans regia]	-	-	-	-	-	-	-
miR3630-x	TEA_002715	2642	2659	-22.3	0.6335	CGGUUACUCCUAAAUACU	||||o|||||||x|xx||	GCCAGUGAGGAUAUCAGA	RLP13	PREDICTED: probable LRR receptor-like serine/threonine-protein kinase At4g36180 isoform X3 [Juglans regia]	-	-	-	-	-	-	-
miR3630-x	TEA_003416	1805	1822	-22.3	0.6335	CGGUUACUCCUAAAUACU	||||o|||||||x|xx||	GCCAGUGAGGAUAUCAGA	RLP1	PREDICTED: LRR receptor-like serine/threonine-protein kinase GSO1 isoform X2 [Juglans regia]	-	-	-	-	-	-	-
miR3630-x	TEA_003750	660	677	-23.3	0.6638	UGGUCGCUCCUCUAGACU	o||||o|||||x|||x||	GCCAGUGAGGAUAUCAGA	WRKY44	transcription factor WRKY26 [Vitis vinifera]	-	-	-	-	-	GO:0003677//DNA binding	GO:0010467//gene expression;GO:0034645//cellular macromolecule biosynthetic process;GO:0044767//single-organism developmental process
miR3630-x	TEA_003940	705	722	-21.2	0.6181	CGGUAACUCCUCAAGUCG	||||x||||||xx||||x	GCCAGUGAGGAUAUCAGA	LIL3.2	PREDICTED: light-harvesting complex-like protein 3 isotype 1, chloroplastic [Vitis vinifera]	-	-	-	-	-	-	-
miR3630-x	TEA_004075	3240	3257	-22.3	0.6335	CGGUUACUCCUAAAUACU	||||o|||||||x|xx||	GCCAGUGAGGAUAUCAGA	RLP1	PREDICTED: LRR receptor-like serine/threonine-protein kinase GSO1 isoform X2 [Juglans regia]	-	-	-	-	-	-	-
miR3630-x	TEA_005153	1303	1320	-27.5	0.7835	CGGUCACUCCUGCAGUUA	|||||||||||ox|||ox	GCCAGUGAGGAUAUCAGA	GSVIVT00037159001	PREDICTED: peroxidase 5 [Vitis vinifera]	Metabolism;Metabolism;Metabolism	Global and overview maps;Global and overview maps;Biosynthesis of other secondary metabolites	ko01100//Metabolic pathways;ko01110//Biosynthesis of secondary metabolites;ko00940//Phenylpropanoid biosynthesis	K00430;K00430;K00430	-	GO:0003824//catalytic activity;GO:0043169//cation binding;GO:0046906//tetrapyrrole binding	GO:0006950//response to stress;GO:0044710//single-organism metabolic process
miR3630-x	TEA_005159	951	968	-27.5	0.7835	CGGUCACUCCUGCAGUUA	|||||||||||ox|||ox	GCCAGUGAGGAUAUCAGA	GSVIVT00037159001	PREDICTED: peroxidase 5 [Vitis vinifera]	Metabolism;Metabolism;Metabolism	Global and overview maps;Global and overview maps;Biosynthesis of other secondary metabolites	ko01100//Metabolic pathways;ko01110//Biosynthesis of secondary metabolites;ko00940//Phenylpropanoid biosynthesis	K00430;K00430;K00430	-	-	-
miR3630-x	TEA_005163	877	894	-27.5	0.7835	CGGUCACUCCUGCAGUUA	|||||||||||ox|||ox	GCCAGUGAGGAUAUCAGA	GSVIVT00037159001	PREDICTED: peroxidase 5 [Vitis vinifera]	Metabolism;Metabolism;Metabolism	Global and overview maps;Global and overview maps;Biosynthesis of other secondary metabolites	ko01100//Metabolic pathways;ko01110//Biosynthesis of secondary metabolites;ko00940//Phenylpropanoid biosynthesis	K00430;K00430;K00430	-	GO:0003824//catalytic activity;GO:0043169//cation binding;GO:0046906//tetrapyrrole binding	GO:0006950//response to stress;GO:0044710//single-organism metabolic process
miR3630-x	TEA_005164	786	803	-31.5	0.8974	CGGUCACUCCUGUAGUUA	|||||||||||o||||ox	GCCAGUGAGGAUAUCAGA	GSVIVT00037159001	PREDICTED: peroxidase 5-like [Juglans regia]	Metabolism;Metabolism;Metabolism	Global and overview maps;Global and overview maps;Biosynthesis of other secondary metabolites	ko01100//Metabolic pathways;ko01110//Biosynthesis of secondary metabolites;ko00940//Phenylpropanoid biosynthesis	K00430;K00430;K00430	-	-	-
miR3630-x	TEA_005302	1087	1104	-22.3	0.6335	CGGGCACUCCUAGAGUAU	|||x||||||||x|||x|	GCCAGUGAGGAUAUCAGA	PBL19	PREDICTED: probable receptor-like protein kinase At5g47070 [Sesamum indicum]	-	-	-	-	-	GO:0004672//protein kinase activity;GO:0032550//purine ribonucleoside binding	GO:0006464//cellular protein modification process;GO:0006796//phosphate-containing compound metabolic process
miR3630-x	TEA_006806	424	441	-23.5	0.6676	UUGUCACUCCUACAGUCG	ox||||||||||x||||x	GCCAGUGAGGAUAUCAGA	PER11	PREDICTED: peroxidase 11 [Daucus carota subsp. sativus] [Daucus carota]	Metabolism;Metabolism;Metabolism	Global and overview maps;Global and overview maps;Biosynthesis of other secondary metabolites	ko01100//Metabolic pathways;ko01110//Biosynthesis of secondary metabolites;ko00940//Phenylpropanoid biosynthesis	K00430;K00430;K00430	-	GO:0003824//catalytic activity;GO:0043169//cation binding;GO:0046906//tetrapyrrole binding	GO:0006950//response to stress;GO:0042743//hydrogen peroxide metabolic process;GO:0044710//single-organism metabolic process
miR3630-x	TEA_008258	289	306	-23.3	0.6695	CGGUCACUUCUAUAUUAG	||||||||o|||||x|xx	GCCAGUGAGGAUAUCAGA	JGB	Vegetative incompatibility protein HET-E-1 [Morus notabilis]	-	-	-	-	-	-	-
miR3630-x	TEA_010465	1605	1622	-23	0.6516	UGCUCACUCCUAAAGUCG	o|x|||||||||x||||x	GCCAGUGAGGAUAUCAGA	GH3.6	PREDICTED: indole-3-acetic acid-amido synthetase GH3.6 [Ricinus communis]	Environmental Information Processing	Signal transduction	ko04075//Plant hormone signal transduction	K14487	-	-	-
miR3630-x	TEA_011870	514	531	-22.8	0.6552	CGGUUCCUCCUAAAGUCC	||||ox||||||x||||x	GCCAGUGAGGAUAUCAGA	CDC2	PREDICTED: CDC2 [Glycine max]	-	-	-	-	-	-	-
miR3630-x	TEA_013174	897	914	-24	0.6838	AGGUCACUACUAUAGUCG	x|||||||x||||||||x	GCCAGUGAGGAUAUCAGA	MDAR5	PREDICTED: monodehydroascorbate reductase 5, mitochondrial [Nelumbo nucifera]	Metabolism;Metabolism	Global and overview maps;Carbohydrate metabolism	ko01100//Metabolic pathways;ko00053//Ascorbate and aldarate metabolism	K08232;K08232	-	-	-
miR3630-x	TEA_013197	1123	1140	-23.8	0.6781	CGGUCAAACCUGUAGUAU	||||||xx|||o||||x|	GCCAGUGAGGAUAUCAGA	--	PREDICTED: uncharacterized protein LOC107907392 [Gossypium hirsutum]	-	-	-	-	-	-	-
miR3630-x	TEA_013236	1747	1764	-21.8	0.6282	CGGUCACACCUAUUAUUU	|||||||x|||||xx|o|	GCCAGUGAGGAUAUCAGA	GCR2	PREDICTED: lanC-like protein GCR2 [Vitis vinifera]	-	-	-	-	GO:0044425//membrane part	GO:0019840//isoprenoid binding	GO:0009738//abscisic acid-activated signaling pathway;GO:0010162//seed dormancy process
miR3630-x	TEA_013712	1513	1530	-23.2	0.6784	CGGUCAGUCCUAAUGUCG	||||||x|||||xx|||x	GCCAGUGAGGAUAUCAGA	IRL7	PREDICTED: plant intracellular Ras-group-related LRR protein 7 [Arachis duranensis]	-	-	-	-	-	-	-
miR3630-x	TEA_013858	61	78	-22.3	0.6335	CGGUAACUUCUGAAGUCU	||||x|||o||ox|||||	GCCAGUGAGGAUAUCAGA	PICBP	PNCBP [Solanum tuberosum]	-	-	-	-	-	-	-
miR3630-x	TEA_015185	3201	3218	-21.2	0.6006	CGGUCCGUCCUAUAUUCC	|||||xx|||||||x||x	GCCAGUGAGGAUAUCAGA	Wdr44	PREDICTED: WD repeat-containing protein YMR102C [Vitis vinifera]	-	-	-	-	-	-	-
miR3630-x	TEA_015235	826	843	-23	0.6647	CGGUCUCUCCUAUUGGUU	|||||x|||||||x|xo|	GCCAGUGAGGAUAUCAGA	PER7	PREDICTED: peroxidase 7-like [Ziziphus jujuba]	Metabolism;Metabolism;Metabolism	Global and overview maps;Global and overview maps;Biosynthesis of other secondary metabolites	ko01100//Metabolic pathways;ko01110//Biosynthesis of secondary metabolites;ko00940//Phenylpropanoid biosynthesis	K00430;K00430;K00430	-	GO:0005488//binding	GO:0044710//single-organism metabolic process;GO:0044763//single-organism cellular process
miR3630-x	TEA_015619	2300	2317	-22.3	0.6335	CGGUUACUCCUAAAUACU	||||o|||||||x|xx||	GCCAGUGAGGAUAUCAGA	RLP1	PREDICTED: LRR receptor-like serine/threonine-protein kinase GSO1 isoform X2 [Juglans regia]	-	-	-	-	-	-	-
miR3630-x	TEA_015760	560	577	-27	0.767	CGGUCACUCCUCUGGUUG	|||||||||||x|o||ox	GCCAGUGAGGAUAUCAGA	CLC-E	Cystathionine beta-synthase, core [Corchorus capsularis]	-	-	-	-	GO:0016020//membrane	-	GO:0006820//anion transport;GO:0034220//ion transmembrane transport
miR3630-x	TEA_015979	425	442	-23.3	0.6638	CGCUCUCUCCUAUAGCCG	||x||x|||||||||x|x	GCCAGUGAGGAUAUCAGA	GH3.6	PREDICTED: indole-3-acetic acid-amido synthetase GH3.6 [Ricinus communis]	Environmental Information Processing	Signal transduction	ko04075//Plant hormone signal transduction	K14487	-	-	-
miR3630-x	TEA_017588	977	994	-22.3	0.6335	CGGUUACUCCUAAAUACU	||||o|||||||x|xx||	GCCAGUGAGGAUAUCAGA	TPR2	PREDICTED: protein TPR2-like isoform X2 [Daucus carota subsp. sativus] [Daucus carota]	-	-	-	-	-	-	-
miR3630-x	TEA_018467	778	795	-27.9	0.7949	UGGUCACUCCUAUAGGUA	o||||||||||||||xox	GCCAGUGAGGAUAUCAGA	Y14	PREDICTED: RNA-binding protein 8A-B [Nelumbo nucifera]	Genetic Information Processing;Genetic Information Processing;Genetic Information Processing	Translation;Transcription;Translation	ko03013//RNA transport;ko03040//Spliceosome;ko03015//mRNA surveillance pathway	K12876;K12876;K12876	GO:0043231//intracellular membrane-bounded organelle	GO:0003676//nucleic acid binding	GO:0010467//gene expression
miR3630-x	TEA_018747	428	445	-22.9	0.6599	CGGUCACUUCUAGAGCUU	||||||||o|||x||xo|	GCCAGUGAGGAUAUCAGA	ADO3	PREDICTED: adagio protein 3 [Ziziphus jujuba]	Organismal Systems	Environmental adaptation	ko04712//Circadian rhythm - plant	K12116	-	-	-
miR3630-x	TEA_020122	1543	1560	-25.8	0.7435	CUUUUACUCCUAUAGUUU	|xx|o|||||||||||o|	GCCAGUGAGGAUAUCAGA	petA	cytochrome f (plastid) [Camellia taliensis]	Metabolism;Metabolism	Global and overview maps;Energy metabolism	ko01100//Metabolic pathways;ko00195//Photosynthesis	K02634;K02634	GO:0016021//integral component of membrane;GO:0044434//chloroplast part	GO:0043169//cation binding;GO:0046906//tetrapyrrole binding	GO:0044237//cellular metabolic process;GO:0044710//single-organism metabolic process
miR3630-x	TEA_020414	186	203	-24.8	0.7025	CGGUCACGCCUACGGUCG	|||||||x||||xo|||x	GCCAGUGAGGAUAUCAGA	Os09g0567700	Protein HIRA [Anthurium amnicola]	-	-	-	-	-	-	-
miR3630-x	TEA_021709	238	255	-25.8	0.7522	CGGUCACUUCUAGGGUCC	||||||||o|||xo|||x	GCCAGUGAGGAUAUCAGA	DDB_G0270580	Nicotinamide N-methyltransferase-like protein [Cynara cardunculus var. scolymus] [Cynara cardunculus]	-	-	-	-	-	-	-
miR3630-x	TEA_021846	673	690	-25	0.7102	CGGGAACUUCUAUAGUCC	|||xx|||o||||||||x	GCCAGUGAGGAUAUCAGA	PSS1	CDP-diacylglycerol--serine O-phosphatidyltransferase 1 isoform X4 [Ananas comosus]	Metabolism;Metabolism;Metabolism	Global and overview maps;Global and overview maps;Lipid metabolism	ko01100//Metabolic pathways;ko01110//Biosynthesis of secondary metabolites;ko00564//Glycerophospholipid metabolism	K08730;K08730;K08730	-	-	-
miR3630-x	TEA_022044	1788	1805	-22.2	0.6398	CGGUCAUAUCUAUAGUGU	||||||oxo|||||||x|	GCCAGUGAGGAUAUCAGA	--	PREDICTED: E3 ubiquitin-protein ligase Topors [Juglans regia]	-	-	-	-	-	-	-
miR3630-x	TEA_022088	148	165	-23	0.6534	CGGUCACUGCUGUACGCU	||||||||x||o||xx||	GCCAGUGAGGAUAUCAGA	At4g02820	PREDICTED: pentatricopeptide repeat-containing protein At4g02820, mitochondrial [Vitis vinifera]	-	-	-	-	GO:0043231//intracellular membrane-bounded organelle	-	GO:0003006//developmental process involved in reproduction;GO:0006886//intracellular protein transport
miR3630-x	TEA_022399	322	339	-24	0.6997	GUGUCACUCCUAUUGUUU	xx|||||||||||x||o|	GCCAGUGAGGAUAUCAGA	TMN12	PREDICTED: transmembrane 9 superfamily member 12 [Beta vulgaris subsp. vulgaris] [Beta vulgaris]	-	-	-	-	-	-	-
miR3630-x	TEA_024263	1107	1124	-24.8	0.7066	UCGUCACUUCUAUAGUCU	ox||||||o|||||||||	GCCAGUGAGGAUAUCAGA	At2g05420	PREDICTED: probable inactive serine/threonine-protein kinase fnkC [Populus euphratica]	-	-	-	-	-	-	-
miR3630-x	TEA_024325	1324	1341	-24	0.6997	GUGUCACUCCUAUUGUUU	xx|||||||||||x||o|	GCCAGUGAGGAUAUCAGA	TMN12	PREDICTED: transmembrane 9 superfamily member 12-like [Daucus carota subsp. sativus] [Daucus carota]	-	-	-	-	-	-	-
miR3630-x	TEA_025187	865	882	-28.1	0.8098	UGGUCGCUUCUAUAGUCA	o||||o||o||||||||x	GCCAGUGAGGAUAUCAGA	cnot1	PREDICTED: CCR4-NOT transcription complex subunit 1 [Vitis vinifera]	Genetic Information Processing	Folding, sorting and degradation	ko03018//RNA degradation	K12604	-	-	-
miR3630-x	TEA_025229	935	952	-21.7	0.6182	AGUUCACUCCUAAAGUCC	x|x|||||||||x||||x	GCCAGUGAGGAUAUCAGA	INT4	Sugar_tr domain-containing protein [Cephalotus follicularis]	-	-	-	-	GO:0031224//intrinsic component of membrane	GO:0003824//catalytic activity;GO:0022857//transmembrane transporter activity	GO:0044763//single-organism cellular process;GO:0051234//establishment of localization
miR3630-x	TEA_026395	1741	1758	-21.4	0.6097	GGGCCACUUCUAUAGUUU	x||x||||o|||||||o|	GCCAGUGAGGAUAUCAGA	--	DUF639 domain-containing protein [Cephalotus follicularis]	-	-	-	-	-	-	-
miR3630-x	TEA_026407	816	833	-23.7	0.6733	CGUUCACUCCUAUAGGGG	||x||||||||||||xxx	GCCAGUGAGGAUAUCAGA	cgi121	PREDICTED: EKC/KEOPS complex subunit Tprkb [Juglans regia]	-	-	-	-	GO:0044444//cytoplasmic part	-	-
miR3630-x	TEA_026541	3488	3505	-21.7	0.6272	CGAUCACUCCUCGAGUCA	||x||||||||xx||||x	GCCAGUGAGGAUAUCAGA	GH3.17	PREDICTED: indole-3-acetic acid-amido synthetase GH3.17-like [Juglans regia]	Environmental Information Processing	Signal transduction	ko04075//Plant hormone signal transduction	K14487	-	GO:0016874//ligase activity	GO:0065008//regulation of biological quality
miR3630-x	TEA_026546	2714	2731	-22.3	0.6335	CGGUUACUCCUAAAUACU	||||o|||||||x|xx||	GCCAGUGAGGAUAUCAGA	RLP1	PREDICTED: LRR receptor-like serine/threonine-protein kinase GSO1 isoform X1 [Juglans regia]	-	-	-	-	-	-	-
miR3630-x	TEA_027032	1302	1319	-24.1	0.7047	CGGUCACGGCUAUAGUUU	|||||||xx|||||||o|	GCCAGUGAGGAUAUCAGA	PCMP-H42	Pentatricopeptide repeat-containing protein [Cynara cardunculus var. scolymus] [Cynara cardunculus]	-	-	-	-	-	-	-
miR3630-x	TEA_027286	575	592	-23.2	0.6667	CGGUCACUUCUUUAGGCA	||||||||o||x|||x|x	GCCAGUGAGGAUAUCAGA	--	PREDICTED: F-box protein At3g07870-like isoform X2 [Malus domestica]	-	-	-	-	-	-	-
miR3630-x	TEA_027316	367	384	-23.7	0.685	AGGUCACUCCUACCGUCA	x|||||||||||xx|||x	GCCAGUGAGGAUAUCAGA	GNS1	Glucan endo-1,3-beta-glucosidase, basic isoform [Morus notabilis]	-	-	-	-	-	GO:0016787//hydrolase activity	GO:0044238//primary metabolic process
miR3630-x	TEA_027326	367	384	-23.7	0.685	AGGUCACUCCUACCGUCA	x|||||||||||xx|||x	GCCAGUGAGGAUAUCAGA	GNS1	Glucan endo-1,3-beta-glucosidase, basic isoform [Morus notabilis]	-	-	-	-	-	GO:0016787//hydrolase activity	GO:0044238//primary metabolic process
miR3630-x	TEA_027453	396	413	-22	0.634	CGAUCAUUCCUUGAGUCU	||x|||o||||xx|||||	GCCAGUGAGGAUAUCAGA	GH3.6	PREDICTED: indole-3-acetic acid-amido synthetase GH3.6 [Ricinus communis]	Environmental Information Processing	Signal transduction	ko04075//Plant hormone signal transduction	K14487	-	-	-
miR3630-x	TEA_027453	855	872	-22	0.634	CGAUCAUUCCUUGAGUCU	||x|||o||||xx|||||	GCCAGUGAGGAUAUCAGA	GH3.6	PREDICTED: indole-3-acetic acid-amido synthetase GH3.6 [Ricinus communis]	Environmental Information Processing	Signal transduction	ko04075//Plant hormone signal transduction	K14487	-	-	-
miR3630-x	TEA_027657	2984	3001	-22.3	0.6335	CGGUUACUCCUAAAUACU	||||o|||||||x|xx||	GCCAGUGAGGAUAUCAGA	RLP14	PREDICTED: LRR receptor-like serine/threonine-protein kinase GSO1 isoform X2 [Juglans regia]	-	-	-	-	-	-	-
miR3630-x	TEA_028084	1515	1532	-21.8	0.6193	CGGUCACCCCUAUACCCA	|||||||x||||||xx|x	GCCAGUGAGGAUAUCAGA	PRFB1	Peptide chain release factor class I/class II [Corchorus capsularis]	-	-	-	-	GO:0009532//plastid stroma	GO:0003747//translation release factor activity	GO:0006355//regulation of transcription, DNA-templated;GO:0009658//chloroplast organization;GO:0009668//plastid membrane organization;GO:0009887//organ morphogenesis;GO:0016072//rRNA metabolic process;GO:0031399//regulation of protein modification process;GO:0043623//cellular protein complex assembly;GO:0043624//cellular protein complex disassembly;GO:0048869//cellular developmental process
miR3630-x	TEA_028449	2388	2405	-25.9	0.7464	CGGUCAAGUCUAUGGUCU	||||||xxo||||o||||	GCCAGUGAGGAUAUCAGA	2023-08-08	PREDICTED: AUGMIN subunit 8 [Solanum pennellii]	-	-	-	-	-	-	-
miR3630-x	TEA_028594	838	855	-24.6	0.7009	CGGUCACGUCUGUAGUAU	|||||||xo||o||||x|	GCCAGUGAGGAUAUCAGA	ZIP4	ZIP family metal transporter [Chengiopanax sciadophylloides]	-	-	-	-	-	-	-
miR3630-x	TEA_029713	1525	1542	-21.1	0.6063	CCGUCACUCCUUAGGUCU	|x|||||||||xxo||||	GCCAGUGAGGAUAUCAGA	ephx3	PREDICTED: bifunctional epoxide hydrolase 2 [Citrus sinensis]	-	-	-	-	-	-	-
miR395-y	TEA_000335	336	356	-25	0.7003	GACUCCACAAACUUCCUUCUC	||||x|||||||||||||xxx	CUGAAGUGUUUGAAGGAACUC	--	PREDICTED: piriformospora indica-insensitive protein 2 [Nicotiana sylvestris]	-	-	-	-	GO:0044425//membrane part	-	GO:0003006//developmental process involved in reproduction;GO:0009653//anatomical structure morphogenesis;GO:0009791//post-embryonic development;GO:0044702//single organism reproductive process;GO:0044763//single-organism cellular process;GO:0048367//shoot system development
miR395-y	TEA_007759	672	692	-24.4	0.6873	UACUUCUCAAACCUCCUUGAG	x|||||x|||||x||||||||	CUGAAGUGUUUGAAGGAACUC	APS1	ATP sulfurylase [Camellia sinensis]	Metabolism;Metabolism;Metabolism;Metabolism;Metabolism	Global and overview maps;Nucleotide metabolism;Energy metabolism;Metabolism of other amino acids;Biosynthesis of other secondary metabolites	ko01100//Metabolic pathways;ko00230//Purine metabolism;ko00920//Sulfur metabolism;ko00450//Selenocompound metabolism;ko00261//Monobactam biosynthesis	K13811;K13811;K13811;K13811;K13811	-	-	-
miR395-y	TEA_022247	1877	1897	-27.5	0.779	GACUUCUCGAACUUCCUUGUU	||||||x|o||||||||||xx	CUGAAGUGUUUGAAGGAACUC	ppx	PREDICTED: exopolyphosphatase isoform X3 [Nicotiana tabacum]	-	-	-	-	-	-	-
miR395-y	TEA_024244	552	572	-24.4	0.6873	UACUUCUCAAACCUCCUUGAG	x|||||x|||||x||||||||	CUGAAGUGUUUGAAGGAACUC	APS1	ATP-sulfurylase [Camellia sinensis]	Metabolism;Metabolism;Metabolism;Metabolism;Metabolism	Global and overview maps;Nucleotide metabolism;Energy metabolism;Metabolism of other amino acids;Biosynthesis of other secondary metabolites	ko01100//Metabolic pathways;ko00230//Purine metabolism;ko00920//Sulfur metabolism;ko00450//Selenocompound metabolism;ko00261//Monobactam biosynthesis	K13811;K13811;K13811;K13811;K13811	-	GO:0004779//sulfate adenylyltransferase activity	-
miR395-y	TEA_024746	135	155	-23.3	0.649	AACUUCACAAACCCACUUGAG	x|||||||||||xxx||||||	CUGAAGUGUUUGAAGGAACUC	ST3	PREDICTED: low affinity sulfate transporter 3 [Citrus sinensis]	-	-	-	-	GO:0031224//intrinsic component of membrane	GO:0015103//inorganic anion transmembrane transporter activity;GO:0015291//secondary active transmembrane transporter activity	GO:0008272//sulfate transport;GO:0044763//single-organism cellular process
miR395-y	TEA_025506	481	501	-22.4	0.6364	UACUUCAUAAACUUACCUGAG	x||||||o||||||x|x||||	CUGAAGUGUUUGAAGGAACUC	P4H7	PREDICTED: probable prolyl 4-hydroxylase 7 [Daucus carota subsp. sativus] [Daucus carota]	Metabolism;Metabolism	Global and overview maps;Amino acid metabolism	ko01100//Metabolic pathways;ko00330//Arginine and proline metabolism	K00472;K00472	-	-	-
miR395-y	TEA_029343	1965	1985	-23.7	0.6733	GACUUCACAAACUCCCUACAU	|||||||||||||x|||xx|x	CUGAAGUGUUUGAAGGAACUC	--	PREDICTED: uncharacterized protein LOC109165372 [Ipomoea nil]	-	-	-	-	-	-	-
miR408-x	TEA_000343	109	129	-26	0.6132	GGCGCCUACUCUGACUCUUAC	x||x|||||||||x|||x|||	ACGGGGAUGAGACAGAGCAUG	DTX48	PREDICTED: protein DETOXIFICATION 48-like [Nicotiana tabacum]	-	-	-	-	GO:0031224//intrinsic component of membrane	GO:0015291//secondary active transmembrane transporter activity	GO:0044763//single-organism cellular process
miR408-x	TEA_002632	114	134	-31.4	0.7406	UGUCUCUUCUCUGUCUCGUAU	||o|o||x||||||||||||o	ACGGGGAUGAGACAGAGCAUG	ARAD1	PREDICTED: probable arabinosyltransferase ARAD1 [Nelumbo nucifera]	-	-	-	-	-	GO:0003824//catalytic activity	-
miR408-x	TEA_006557	546	566	-27.2	0.6445	UUCUCCUACUCGGUCUGGUAC	|x|o|||||||x||||x||||	ACGGGGAUGAGACAGAGCAUG	--	PREDICTED: uncharacterized protein LOC100267372 [Vitis vinifera]	-	-	-	-	-	-	-
miR408-x	TEA_017086	2847	2867	-29.2	0.6903	UGUCCAAACUCUGUCUCGAAC	||o||xx|||||||||||x||	ACGGGGAUGAGACAGAGCAUG	FH11	FH2 domain-containing protein [Cephalotus follicularis]	-	-	-	-	GO:0015629//actin cytoskeleton;GO:0031224//intrinsic component of membrane	-	GO:0007015//actin filament organization;GO:0048449//floral organ formation
miR408-x	TEA_025464	394	414	-26.7	0.6327	UGCUCCUUCUCCUUCUCGUAC	|||o|||x|||xx||||||||	ACGGGGAUGAGACAGAGCAUG	CHX15	PREDICTED: cation/H(+) antiporter 15-like [Pyrus x bretschneideri]	-	-	-	-	-	-	GO:0015672//monovalent inorganic cation transport
miR5021-x	TEA_000019	15	32	-17.8	0.6667	UCCUUCUCUUCUUCUUAU	||x|ox||||||||||x|	AGAAGAAGAAGAAGAAGA	PER6	Peroxidase 6 precursor family protein [Populus trichocarpa]	Metabolism;Metabolism;Metabolism	Global and overview maps;Global and overview maps;Biosynthesis of other secondary metabolites	ko01100//Metabolic pathways;ko01110//Biosynthesis of secondary metabolites;ko00940//Phenylpropanoid biosynthesis	K00430;K00430;K00430	-	-	-
miR5021-x	TEA_000031	4394	4411	-24	0.8955	GUUUCUUCUUCUUCUUCU	xo||||||||||||||||	AGAAGAAGAAGAAGAAGA	UPF3	expressed protein [Oryza sativa Japonica Group]	-	-	-	-	-	-	-
miR5021-x	TEA_000039	505	522	-26.8	1	UCUUCUUCUUCUACUUCU	||||||||||||x|||||	AGAAGAAGAAGAAGAAGA	RCH2	PREDICTED: LRR receptor-like serine/threonine-protein kinase RCH1 [Vitis vinifera]	-	-	-	-	-	GO:0016301//kinase activity	-
miR5021-x	TEA_000059	1894	1911	-16.3	0.6105	UUUUUUUUUUCUUUUUCU	|o||o||o|||||o||||	AGAAGAAGAAGAAGAAGA	CNGC18	PREDICTED: cyclic nucleotide-gated ion channel 17-like isoform X2 [Elaeis guineensis]	Organismal Systems	Environmental adaptation	ko04626//Plant-pathogen interaction	K05391	-	-	-
miR5021-x	TEA_000065	793	810	-26.1	0.9775	UCUACUACUUCUUCUUCU	|||x||x|||||||||||	AGAAGAAGAAGAAGAAGA	UGT92A1	PREDICTED: UDP-glycosyltransferase 92A1-like [Vitis vinifera]	-	-	-	-	-	-	-
miR5021-x	TEA_000075	1059	1076	-16	0.6015	UCUACUUCUUCUUUUACC	|||x|||||||||o|x|x	AGAAGAAGAAGAAGAAGA	--	PREDICTED: metallothiol transferase FosB [Citrus sinensis]	-	-	-	-	-	-	-
miR5021-x	TEA_000077	491	508	-19.5	0.7303	UGUUCUUGUUCUUCUUCU	|x|||||x||||||||||	AGAAGAAGAAGAAGAAGA	At1g60630	PREDICTED: inactive leucine-rich repeat receptor-like serine/threonine-protein kinase At1g60630 [Vitis vinifera]	-	-	-	-	GO:0016020//membrane	GO:0016491//oxidoreductase activity;GO:0016772//transferase activity, transferring phosphorus-containing groups	GO:0006796//phosphate-containing compound metabolic process
miR5021-x	TEA_000079	793	810	-26.1	0.9775	UCUACUACUUCUUCUUCU	|||x||x|||||||||||	AGAAGAAGAAGAAGAAGA	UGT92A1	PREDICTED: UDP-glycosyltransferase 92A1-like [Vitis vinifera]	-	-	-	-	-	-	-
miR5021-x	TEA_000165	195	212	-27.3	1	UCUUCUUCUUCUUCUUCU	||||||||||||||||||	AGAAGAAGAAGAAGAAGA	--	PREDICTED: iron-sulfur assembly protein IscA-like 2, mitochondrial [Jatropha curcas]	-	-	-	-	-	-	-
miR5021-x	TEA_000177	62	79	-16.2	0.6067	UUUUCCUCCUCUUCUUCU	|o|||x||x|||||||||	AGAAGAAGAAGAAGAAGA	LECRK91	PREDICTED: L-type lectin-domain containing receptor kinase IX.1 [Nelumbo nucifera]	-	-	-	-	-	-	-
miR5021-x	TEA_000198	1056	1073	-17.5	0.641	ACUUCUUUUUCUUCAUGU	x||||||o||||||x|x|	AGAAGAAGAAGAAGAAGA	RPP8L2	PREDICTED: disease resistance protein RPM1 [Theobroma cacao]	Organismal Systems	Environmental adaptation	ko04626//Plant-pathogen interaction	K13457	-	-	-
miR5021-x	TEA_000201	969	986	-20.1	0.7363	ACUUCUUUUUCUUCUUGU	x||||||o||||||||x|	AGAAGAAGAAGAAGAAGA	RPP13	PREDICTED: disease resistance protein RPM1-like [Populus euphratica]	Organismal Systems	Environmental adaptation	ko04626//Plant-pathogen interaction	K13457	-	-	-
miR5021-x	TEA_000270	477	494	-26.7	1	UCUUCUUCUUCUUCUUCU	||||||||||||||||||	AGAAGAAGAAGAAGAAGA	--	integral membrane protein [Medicago truncatula]	-	-	-	-	GO:0009536//plastid	-	-
miR5021-x	TEA_000270	495	512	-26.7	1	GCUUCUUCUUCUUCUUCU	x|||||||||||||||||	AGAAGAAGAAGAAGAAGA	--	integral membrane protein [Medicago truncatula]	-	-	-	-	GO:0009536//plastid	-	-
miR5021-x	TEA_000279	410	427	-19.1	0.7154	UCUCUCUCUUCUUCUUCU	|||xox||||||||||||	AGAAGAAGAAGAAGAAGA	GH3.17	PREDICTED: indole-3-acetic acid-amido synthetase GH3.17 [Vitis vinifera]	Environmental Information Processing	Signal transduction	ko04075//Plant hormone signal transduction	K14487	-	-	-
miR5021-x	TEA_000279	2780	2797	-26.7	1	UCUUCUUCUUCUUACUCU	|||||||||||||xx|||	AGAAGAAGAAGAAGAAGA	GH3.17	PREDICTED: indole-3-acetic acid-amido synthetase GH3.17 [Vitis vinifera]	Environmental Information Processing	Signal transduction	ko04075//Plant hormone signal transduction	K14487	-	-	-
miR5021-x	TEA_000300	3292	3309	-17.5	0.6554	UUCUCUUCUUCGUCUUCG	|ox||||||||x|||||x	AGAAGAAGAAGAAGAAGA	ML4	PREDICTED: protein MEI2-like 4 isoform X3 [Vitis vinifera]	-	-	-	-	-	-	-
miR5021-x	TEA_000308	724	741	-20.1	0.75	UCCACUUCUUCUUCCGCU	||xx||||||||||xx||	AGAAGAAGAAGAAGAAGA	--	No exine formation 1 isoform 1 [Theobroma cacao]	-	-	-	-	-	-	-
miR5021-x	TEA_000310	560	577	-17.3	0.636	UCUUCGUUGUCUUCUUCU	|||||x|ox|||||||||	AGAAGAAGAAGAAGAAGA	--	PREDICTED: uncharacterized protein LOC100267911 [Vitis vinifera]	Metabolism;Metabolism	Global and overview maps;Energy metabolism	ko01100//Metabolic pathways;ko00190//Oxidative phosphorylation	K02140;K02140	-	GO:0015077//monovalent inorganic cation transmembrane transporter activity	GO:0006754//ATP biosynthetic process
miR5021-x	TEA_000338	56	73	-17.1	0.6404	UUUACUUCUUCUUUCUCU	|o|x|||||||||ox|||	AGAAGAAGAAGAAGAAGA	ACA4	PREDICTED: alpha carbonic anhydrase 4 [Eucalyptus grandis]	Metabolism	Energy metabolism	ko00910//Nitrogen metabolism	K01674	-	-	-
miR5021-x	TEA_000342	257	274	-23.8	0.8914	GCUUCUUCUUCUUUUUCU	x||||||||||||o||||	AGAAGAAGAAGAAGAAGA	At3g27390	PREDICTED: uncharacterized membrane protein At3g27390-like [Ipomoea nil]	-	-	-	-	-	-	-
miR5021-x	TEA_000345	489	506	-16.2	0.6067	UCCACUUCUUCUACCUCU	||xx||||||||x|x|||	AGAAGAAGAAGAAGAAGA	At5g56450	CLTH domain-containing protein [Cephalotus follicularis]	-	-	-	-	-	-	-
miR5021-x	TEA_000350	203	220	-23.4	0.8571	GCCUCUUCUUCUUCUUCU	x|x|||||||||||||||	AGAAGAAGAAGAAGAAGA	--	PREDICTED: uncharacterized protein LOC104094825 isoform X1 [Nicotiana tomentosiformis]	-	-	-	-	-	-	-
miR5021-x	TEA_000353	83	100	-17.7	0.6654	ACUUCUUCCUCUGCUUCU	x|||||||x|||x|||||	AGAAGAAGAAGAAGAAGA	IRX15-L	PREDICTED: protein IRREGULAR XYLEM 15-like [Sesamum indicum]	-	-	-	-	-	-	-
miR5021-x	TEA_000402	1854	1871	-16.8	0.6176	UUUUUUUUUUCUUUUUCU	|o||o||o|||||o||||	AGAAGAAGAAGAAGAAGA	ESK1	PREDICTED: protein ESKIMO 1-like isoform X1 [Citrus sinensis]	-	-	-	-	-	-	-
miR5021-x	TEA_000405	1831	1848	-17.2	0.6442	GGUUUUUCUUCUUGUUCU	xx||o||||||||x||||	AGAAGAAGAAGAAGAAGA	--	PREDICTED: gibberellin 2-beta-dioxygenase 8 [Nelumbo nucifera]	-	-	-	-	-	-	-
miR5021-x	TEA_000411	471	488	-26.7	1	UCUUCUUCUUCUUCUUCU	||||||||||||||||||	AGAAGAAGAAGAAGAAGA	PXC3	LRR_1 domain-containing protein/Pkinase_Tyr domain-containing protein/LRRNT_2 domain-containing protein/LRR_8 domain-containing protein [Cephalotus follicularis]	-	-	-	-	GO:0031224//intrinsic component of membrane	GO:0016772//transferase activity, transferring phosphorus-containing groups;GO:0032550//purine ribonucleoside binding	GO:0006464//cellular protein modification process;GO:0006796//phosphate-containing compound metabolic process;GO:0044710//single-organism metabolic process
miR5021-x	TEA_000414	132	149	-26.7	1	UCUUCUUCUUCUUCUUCU	||||||||||||||||||	AGAAGAAGAAGAAGAAGA	PXC3	PREDICTED: leucine-rich repeat receptor-like tyrosine-protein kinase PXC3 [Capsicum annuum]	-	-	-	-	GO:0016020//membrane	GO:0016740//transferase activity	GO:0044237//cellular metabolic process
miR5021-x	TEA_000415	5185	5202	-16.4	0.6007	UCGUGUUCUUCUUCUUUU	||x|x|||||||||||o|	AGAAGAAGAAGAAGAAGA	CHC1	Clathrin heavy chain 2 [Glycine soja]	Cellular Processes	Transport and catabolism	ko04144//Endocytosis	K04646	-	-	-
miR5021-x	TEA_000416	69	86	-26.7	1	UCUUCUUCUUCUUCUUCU	||||||||||||||||||	AGAAGAAGAAGAAGAAGA	--	PREDICTED: protein enabled homolog [Populus euphratica]	-	-	-	-	-	-	-
miR5021-x	TEA_000430	442	459	-17.1	0.6404	UCUUCUGCCUCUACUUCU	||||||x|x|||x|||||	AGAAGAAGAAGAAGAAGA	At2g30020	PREDICTED: probable protein phosphatase 2C 25 [Nelumbo nucifera]	-	-	-	-	-	GO:0004721//phosphoprotein phosphatase activity	-
miR5021-x	TEA_000432	168	185	-21.5	0.7875	UGUUCUUCUUCUUUUUCU	|x|||||||||||o||||	AGAAGAAGAAGAAGAAGA	AtMg00170	transmembrane protein [Arabidopsis thaliana]	-	-	-	-	GO:0043231//intracellular membrane-bounded organelle	-	-
miR5021-x	TEA_000447	395	412	-17.4	0.6374	CCUUCUUCUUCUUAUCCC	x||||||||||||x|x|x	AGAAGAAGAAGAAGAAGA	--	PREDICTED: uncharacterized protein LOC100259078 [Vitis vinifera]	-	-	-	-	-	-	-
miR5021-x	TEA_000457	1180	1197	-26.7	1	UCUUCUUCUUCUUCUUCU	||||||||||||||||||	AGAAGAAGAAGAAGAAGA	Dnajb13	PREDICTED: dnaJ homolog subfamily B member 13-like [Nelumbo nucifera]	-	-	-	-	-	GO:0005515//protein binding	-
miR5021-x	TEA_000457	1288	1305	-16.7	0.6255	GCUUCGUCUUCUUUUUUU	x||||x|||||||o||o|	AGAAGAAGAAGAAGAAGA	Dnajb13	PREDICTED: dnaJ homolog subfamily B member 13-like [Nelumbo nucifera]	-	-	-	-	-	GO:0005515//protein binding	-
miR5021-x	TEA_000465	217	234	-26.7	1	UCUUCUUCUUCUUCUUCU	||||||||||||||||||	AGAAGAAGAAGAAGAAGA	ERD7	senescence-related protein [Camellia sinensis]	Cellular Processes	Transport and catabolism	ko04144//Endocytosis	K19366	-	-	-
miR5021-x	TEA_000523	9	26	-18.3	0.6854	UCUUCUUCUUCGUUUUGG	|||||||||||x|o||xx	AGAAGAAGAAGAAGAAGA	CYP81E9	cytochrome P450 family protein [Populus trichocarpa]	-	-	-	-	-	GO:0016709//oxidoreductase activity, acting on paired donors, with incorporation or reduction of molecular oxygen, NAD(P)H as one donor, and incorporation of one atom of oxygen;GO:0046906//tetrapyrrole binding;GO:0046914//transition metal ion binding	GO:0044710//single-organism metabolic process
miR5021-x	TEA_000548	430	447	-20.2	0.7566	UCUUCCCCUUCUUCUUCU	|||||xx|||||||||||	AGAAGAAGAAGAAGAAGA	--	unnamed protein product [Coffea canephora]	-	-	-	-	-	-	-
miR5021-x	TEA_000575	2831	2848	-21.5	0.8052	UUUUCUUCUUCUCCUUCU	|o||||||||||x|||||	AGAAGAAGAAGAAGAAGA	TULP3	PREDICTED: tubby-like F-box protein 3 [Theobroma cacao]	-	-	-	-	-	-	-
miR5021-x	TEA_000580	147	164	-22.3	0.8352	ACUUCUCCUUCUUCUUCU	x|||||x|||||||||||	AGAAGAAGAAGAAGAAGA	STH-2	PREDICTED: major allergen Pru ar 1-like [Juglans regia]	-	-	-	-	-	-	GO:0050896//response to stimulus
miR5021-x	TEA_000664	235	252	-25.9	0.9487	UCUACUUCUUCUUCUUCU	|||x||||||||||||||	AGAAGAAGAAGAAGAAGA	AAP7	PREDICTED: probable amino acid permease 7 [Vitis vinifera]	-	-	-	-	-	-	-
miR5021-x	TEA_000668	1902	1919	-26	0.9738	UCUUCUUCUUCUUCGUCU	||||||||||||||x|||	AGAAGAAGAAGAAGAAGA	--	unnamed protein product [Coffea canephora]	-	-	-	-	-	-	-
miR5021-x	TEA_000698	1371	1388	-23.5	0.8608	UCUUCUUCUUCUUGUUCU	|||||||||||||x||||	AGAAGAAGAAGAAGAAGA	MLO11	PREDICTED: MLO-like protein 11 isoform X1 [Juglans regia]	-	-	-	-	-	-	-
miR5021-x	TEA_000715	26	43	-19.8	0.7444	UUUUCUCCUUCUUCUUCU	|o||||x|||||||||||	AGAAGAAGAAGAAGAAGA	ABP19A	germin-like protein 2 [Camellia sinensis]	-	-	-	-	GO:0005576//extracellular region;GO:0005618//cell wall;GO:0043231//intracellular membrane-bounded organelle	GO:0046914//transition metal ion binding	GO:0006091//generation of precursor metabolites and energy;GO:0006873//cellular ion homeostasis;GO:0009617//response to bacterium;GO:0009755//hormone-mediated signaling pathway;GO:0009886//post-embryonic morphogenesis;GO:0030001//metal ion transport
miR5021-x	TEA_000748	628	645	-19.5	0.7331	CUUGCUUCUUCUUCUUAU	xo|x||||||||||||x|	AGAAGAAGAAGAAGAAGA	PAHX	PREDICTED: phytanoyl-CoA dioxygenase [Juglans regia]	Cellular Processes	Transport and catabolism	ko04146//Peroxisome	K00477	-	-	-
miR5021-x	TEA_000798	109	126	-18.2	0.6791	ACUUCUACUUCUACAUCU	x|||||x|||||x|x|||	AGAAGAAGAAGAAGAAGA	PARN	PREDICTED: poly(A)-specific ribonuclease PARN [Vitis vinifera]	Genetic Information Processing	Folding, sorting and degradation	ko03018//RNA degradation	K01148	-	-	-
miR5021-x	TEA_000799	326	343	-20.1	0.7556	UCUUUUUCUUCUUCGACU	||||o|||||||||xx||	AGAAGAAGAAGAAGAAGA	Bag6	PREDICTED: large proline-rich protein BAG6 isoform X1 [Theobroma cacao]	-	-	-	-	-	-	-
miR5021-x	TEA_000813	7	24	-26.7	1	UCUUCUUCUUCUUCUUCU	||||||||||||||||||	AGAAGAAGAAGAAGAAGA	DIR21	T30E16.16 isoform 4 [Theobroma cacao]	-	-	-	-	-	-	-
miR5021-x	TEA_000884	1737	1754	-16.4	0.6165	UCUUCUUGCUCUACUUCU	|||||||xx|||x|||||	AGAAGAAGAAGAAGAAGA	AAAS	PREDICTED: aladin isoform X1 [Vitis vinifera]	Genetic Information Processing	Translation	ko03013//RNA transport	K14320	-	-	-
miR5021-x	TEA_000911	33	50	-16.8	0.6292	UUUUCUUCUUCUUAGUGU	|o|||||||||||xx|x|	AGAAGAAGAAGAAGAAGA	--	-	-	-	-	-	-	-	-
miR5021-x	TEA_000919	354	371	-26.8	1	UCUUCUUCUUCUUCUUCU	||||||||||||||||||	AGAAGAAGAAGAAGAAGA	URGT2	PREDICTED: UDP-galactose transporter 2 [Glycine max]	-	-	-	-	GO:0031224//intrinsic component of membrane	-	-
miR5021-x	TEA_000925	761	778	-21	0.7865	UAUUCUCCUUCUUCUUCU	|x||||x|||||||||||	AGAAGAAGAAGAAGAAGA	MYB20	myb-related transcription factor [Vitis amurensis]	Organismal Systems	Environmental adaptation	ko04626//Plant-pathogen interaction	K09422	-	-	-
miR5021-x	TEA_000944	235	252	-22.3	0.8352	GCUGCUUCUUCUUCUUCU	x||x||||||||||||||	AGAAGAAGAAGAAGAAGA	RCOM_0699480	PREDICTED: UPF0392 protein RCOM_0530710-like [Sesamum indicum]	-	-	-	-	-	-	-
miR5021-x	TEA_000949	17	34	-26.7	1	UCUUCUUCUUCUUCUUCU	||||||||||||||||||	AGAAGAAGAAGAAGAAGA	At1g27190	PREDICTED: probable inactive receptor kinase At1g27190 [Juglans regia]	-	-	-	-	-	-	-
miR5021-x	TEA_000980	257	274	-18.1	0.663	ACUUCUACUUCUACUUCU	x|||||x|||||x|||||	AGAAGAAGAAGAAGAAGA	CYP714A2	p450 domain-containing protein, partial [Cephalotus follicularis]	-	-	-	-	-	GO:0016491//oxidoreductase activity;GO:0046872//metal ion binding	-
miR5021-x	TEA_000993	1226	1243	-18.2	0.6667	CCUUUUUUUUCUUCUUUU	x|||o||o||||||||o|	AGAAGAAGAAGAAGAAGA	tbc1d2b	PREDICTED: TBC1 domain family member 2A [Eucalyptus grandis]	-	-	-	-	-	-	GO:0051640//organelle localization
miR5021-x	TEA_001034	468	485	-17.4	0.6517	UCUUAUUCUUCUACUUCU	||||x|||||||x|||||	AGAAGAAGAAGAAGAAGA	PGI1	PREDICTED: glucose-6-phosphate isomerase 1, chloroplastic [Ziziphus jujuba]	Metabolism;Metabolism;Metabolism;Metabolism;Metabolism;Metabolism;Metabolism	Global and overview maps;Global and overview maps;Global and overview maps;Carbohydrate metabolism;Carbohydrate metabolism;Carbohydrate metabolism;Carbohydrate metabolism	ko01100//Metabolic pathways;ko01110//Biosynthesis of secondary metabolites;ko01200//Carbon metabolism;ko00500//Starch and sucrose metabolism;ko00520//Amino sugar and nucleotide sugar metabolism;ko00010//Glycolysis / Gluconeogenesis;ko00030//Pentose phosphate pathway	K01810;K01810;K01810;K01810;K01810;K01810;K01810	-	GO:0003824//catalytic activity	GO:0006006//glucose metabolic process;GO:0006090//pyruvate metabolic process
miR5021-x	TEA_001046	1325	1342	-17.5	0.6554	CCUUCUCCUUCUCCUUCU	x|||||x|||||x|||||	AGAAGAAGAAGAAGAAGA	Os03g0326500	Thioredoxin [Corchorus capsularis]	-	-	-	-	-	-	GO:0044699//single-organism process
miR5021-x	TEA_001051	762	779	-17.5	0.6554	CCUUCUCCUUCUCCUUCU	x|||||x|||||x|||||	AGAAGAAGAAGAAGAAGA	Os03g0326500	Thioredoxin [Corchorus capsularis]	-	-	-	-	-	GO:0015036//disulfide oxidoreductase activity	GO:0019725//cellular homeostasis;GO:0044710//single-organism metabolic process
miR5021-x	TEA_001052	355	372	-18.6	0.6813	UCGUCUGCUUCUUCUUCU	||x|||x|||||||||||	AGAAGAAGAAGAAGAAGA	ERCC1	PREDICTED: DNA excision repair protein ERCC-1 [Pyrus x bretschneideri]	Genetic Information Processing	Replication and repair	ko03420//Nucleotide excision repair	K10849	GO:0043231//intracellular membrane-bounded organelle	GO:0003677//DNA binding;GO:0004518//nuclease activity	GO:0006259//DNA metabolic process
miR5021-x	TEA_001123	3618	3635	-20.4	0.764	UCUUCUUCUUCUCUCUCU	||||||||||||xox|||	AGAAGAAGAAGAAGAAGA	G3bp2	NTF2 domain-containing protein/RRM_6 domain-containing protein [Cephalotus follicularis]	-	-	-	-	-	-	-
miR5021-x	TEA_001123	5231	5248	-23.9	0.8951	ACUUCUUCUUCUUUUUCU	x||||||||||||o||||	AGAAGAAGAAGAAGAAGA	G3bp2	NTF2 domain-containing protein/RRM_6 domain-containing protein [Cephalotus follicularis]	-	-	-	-	-	-	-
miR5021-x	TEA_001140	1738	1755	-18.8	0.7041	UCCUUUUCUUCUUUUUCU	||x|o||||||||o||||	AGAAGAAGAAGAAGAAGA	MLO13	PREDICTED: MLO-like protein 13 isoform X1 [Theobroma cacao]	Metabolism;Metabolism	Global and overview maps;Carbohydrate metabolism	ko01100//Metabolic pathways;ko00500//Starch and sucrose metabolism	K01179;K01179	-	GO:0004553//hydrolase activity, hydrolyzing O-glycosyl compounds	GO:0005975//carbohydrate metabolic process
miR5021-x	TEA_001155	215	232	-21.4	0.7985	CCUUCUCCUUCUACGUCU	x|||||x|||||x|x|||	AGAAGAAGAAGAAGAAGA	--	zf-C3HC4_3 domain-containing protein [Cephalotus follicularis]	-	-	-	-	-	-	-
miR5021-x	TEA_001190	3639	3656	-16.7	0.6255	CCUUCUUUUUCCUUUUCU	x||||||o|||x|o||||	AGAAGAAGAAGAAGAAGA	SMXL4	PREDICTED: protein SMAX1-LIKE 4 [Vitis vinifera]	-	-	-	-	-	-	-
miR5021-x	TEA_001214	2118	2135	-18.9	0.7079	UUUUCUUUUUCUUUUUCU	|o|||||o|||||o||||	AGAAGAAGAAGAAGAAGA	At5g54890	PREDICTED: CRS2-associated factor 2, mitochondrial [Prunus mume]	-	-	-	-	-	-	-
miR5021-x	TEA_001222	2988	3005	-22.4	0.8358	ACUACUUCUUCUUCUUCU	x||x||||||||||||||	AGAAGAAGAAGAAGAAGA	At1g07650	PREDICTED: probable LRR receptor-like serine/threonine-protein kinase At1g07650 [Jatropha curcas]	-	-	-	-	-	-	-
miR5021-x	TEA_001229	1171	1188	-18.9	0.7079	UAUUUUUUUUCUUCUUCU	|x||o||o||||||||||	AGAAGAAGAAGAAGAAGA	HIPP23	PREDICTED: heavy metal-associated isoprenylated plant protein 23 [Lupinus angustifolius]	-	-	-	-	-	GO:0043169//cation binding	-
miR5021-x	TEA_001243	16	33	-27.3	1	UCUUCUUCUUCUUCUUCU	||||||||||||||||||	AGAAGAAGAAGAAGAAGA	AATP1	ATP/ADP transporter [Mentha spicata]	-	-	-	-	-	-	-
miR5021-x	TEA_001314	402	419	-18.3	0.6854	UCUUCUGCUUCUCCUUCU	||||||x|||||x|||||	AGAAGAAGAAGAAGAAGA	--	JAB1/Mov34/MPN/PAD-1 [Corchorus capsularis]	-	-	-	-	-	-	-
miR5021-x	TEA_001316	2212	2229	-17	0.625	UUUUCUUCUUCUUUCUCA	|o|||||||||||ox||x	AGAAGAAGAAGAAGAAGA	Rnf126	PREDICTED: E3 ubiquitin-protein ligase MBR2 [Theobroma cacao]	-	-	-	-	-	-	-
miR5021-x	TEA_001321	1352	1369	-17.5	0.641	UCGUCUUCGUCUUCGUCU	||x|||||x|||||x|||	AGAAGAAGAAGAAGAAGA	--	PREDICTED: GRIP and coiled-coil domain-containing protein 2-like isoform X1 [Ziziphus jujuba]	-	-	-	-	-	-	-
miR5021-x	TEA_001332	1623	1640	-20.1	0.7363	UUUACUUCUUCUUGUUCU	|o|x|||||||||x||||	AGAAGAAGAAGAAGAAGA	XTH32	xyloglucan endotransglucosylase/hydrolase 12 [Actinidia eriantha]	-	-	-	-	-	-	-
miR5021-x	TEA_001334	2180	2197	-22.2	0.8315	UCUUCUUCCUCUUCUUCU	||||||||x|||||||||	AGAAGAAGAAGAAGAAGA	MEKK1	PREDICTED: mitogen-activated protein kinase kinase kinase 1 [Ricinus communis]	Organismal Systems;Environmental Information Processing	Environmental adaptation;Signal transduction	ko04626//Plant-pathogen interaction;ko04016//MAPK signaling pathway - plant	K13414;K13414	-	GO:0004672//protein kinase activity	GO:0016310//phosphorylation
miR5021-x	TEA_001367	67	84	-17.4	0.6493	UCUACUUCUUCUAACUCU	|||x||||||||xxx|||	AGAAGAAGAAGAAGAAGA	At1g58060	PREDICTED: DExH-box ATP-dependent RNA helicase DExH7, chloroplastic isoform X1 [Vitis vinifera]	-	-	-	-	-	GO:0017111//nucleoside-triphosphatase activity;GO:0097159//organic cyclic compound binding;GO:1901363//heterocyclic compound binding	-
miR5021-x	TEA_001398	120	137	-22.6	0.8464	UCUUCUCCUUCUACCUCU	||||||x|||||x|x|||	AGAAGAAGAAGAAGAAGA	CCS	copper chaperone for superoxide dismutase [Camellia sinensis]	-	-	-	-	GO:0009536//plastid	GO:0043169//cation binding	GO:0008152//metabolic process;GO:0009987//cellular process;GO:0044699//single-organism process;GO:0065007//biological regulation
miR5021-x	TEA_001436	892	909	-17.9	0.6729	GCUACUUCUUCUACUUCU	x||x||||||||x|||||	AGAAGAAGAAGAAGAAGA	IRX15-L	PREDICTED: protein IRX15-LIKE-like [Nicotiana sylvestris]	-	-	-	-	-	-	-
miR5021-x	TEA_001443	349	366	-21.7	0.8158	CCUCCUUCUUCUUCUUCU	x||x||||||||||||||	AGAAGAAGAAGAAGAAGA	SUD1	PREDICTED: probable E3 ubiquitin ligase SUD1 isoform X2 [Vitis vinifera]	Genetic Information Processing	Folding, sorting and degradation	ko04141//Protein processing in endoplasmic reticulum	K10661	-	-	-
miR5021-x	TEA_001500	236	253	-25.9	0.97	AGUUCUUCUUCUUCUUCU	xx||||||||||||||||	AGAAGAAGAAGAAGAAGA	--	unnamed protein product, partial [Vitis vinifera]	Metabolism;Metabolism	Global and overview maps;Metabolism of cofactors and vitamins	ko01100//Metabolic pathways;ko00790//Folate biosynthesis	K01113;K01113	-	-	-
miR5021-x	TEA_001507	342	359	-20.7	0.7753	UGUUUUUCUUCUUCUUCU	|x||o|||||||||||||	AGAAGAAGAAGAAGAAGA	TIC22	PREDICTED: protein TIC 22, chloroplastic isoform X1 [Vitis vinifera]	-	-	-	-	-	-	-
miR5021-x	TEA_001508	292	309	-26.6	0.9708	ACUUCUUCUUCUUCUUCU	x|||||||||||||||||	AGAAGAAGAAGAAGAAGA	--	PREDICTED: uncharacterized protein LOC102620130 [Citrus sinensis]	-	-	-	-	-	-	-
miR5021-x	TEA_001548	40	57	-18.9	0.7079	UAUUAUUUUUCUUCUUCU	|x||x||o||||||||||	AGAAGAAGAAGAAGAAGA	PQBP1	WW domain-containing protein [Cephalotus follicularis]	Genetic Information Processing	Transcription	ko03040//Spliceosome	K12865	-	-	-
miR5021-x	TEA_001548	1235	1252	-26.7	1	UCUUCUUCUUCUUCUUCU	||||||||||||||||||	AGAAGAAGAAGAAGAAGA	PQBP1	WW domain-containing protein [Cephalotus follicularis]	Genetic Information Processing	Transcription	ko03040//Spliceosome	K12865	-	-	-
miR5021-x	TEA_001570	90	107	-19	0.7143	UGUUCUUCUUCUGCUUCU	|x||||||||||x|||||	AGAAGAAGAAGAAGAAGA	PGL1	PREDICTED: probable polygalacturonase non-catalytic subunit JP650 [Sesamum indicum]	-	-	-	-	-	-	-
miR5021-x	TEA_001625	79	96	-16.4	0.6142	UUUGCUUCUUCUUUUUUU	|o|x|||||||||o||o|	AGAAGAAGAAGAAGAAGA	ENT3	PREDICTED: equilibrative nucleotide transporter 3-like [Nicotiana attenuata]	-	-	-	-	GO:0031224//intrinsic component of membrane	-	GO:0015858//nucleoside transport
miR5021-x	TEA_001637	1166	1183	-21.3	0.7831	GCUUCUUCUUCCUCUUCC	x||||||||||x|||||x	AGAAGAAGAAGAAGAAGA	TSN1	PREDICTED: staphylococcal nuclease domain-containing protein 1 [Eucalyptus grandis]	-	-	-	-	-	-	GO:0016458//gene silencing
miR5021-x	TEA_001639	254	271	-17	0.6343	UUUCCUUCUUCUUCUGCU	|o|x|||||||||||x||	AGAAGAAGAAGAAGAAGA	ACT	PREDICTED: acetyl-CoA-benzylalcohol acetyltransferase-like [Populus euphratica]	Metabolism;Metabolism;Metabolism;Metabolism;Metabolism	Global and overview maps;Global and overview maps;Biosynthesis of other secondary metabolites;Biosynthesis of other secondary metabolites;Biosynthesis of other secondary metabolites	ko01100//Metabolic pathways;ko01110//Biosynthesis of secondary metabolites;ko00940//Phenylpropanoid biosynthesis;ko00941//Flavonoid biosynthesis;ko00945//Stilbenoid, diarylheptanoid and gingerol biosynthesis	K13065;K13065;K13065;K13065;K13065	-	-	-
miR5021-x	TEA_001664	1976	1993	-16.7	0.6278	UCUACUUCCUCUUCCUCU	|||x||||x|||||x|||	AGAAGAAGAAGAAGAAGA	MSH6	PREDICTED: DNA mismatch repair protein MSH6 [Theobroma cacao]	Genetic Information Processing	Replication and repair	ko03430//Mismatch repair	K08737	GO:0043231//intracellular membrane-bounded organelle	GO:0003690//double-stranded DNA binding;GO:0032550//purine ribonucleoside binding	GO:0006260//DNA replication;GO:0006281//DNA repair;GO:0007049//cell cycle;GO:0048449//floral organ formation;GO:0051052//regulation of DNA metabolic process
miR5021-x	TEA_001688	1841	1858	-26.7	1	UCUUCUUCUUCUUCUUCU	||||||||||||||||||	AGAAGAAGAAGAAGAAGA	IQD1	PREDICTED: protein IQ-DOMAIN 1 [Vitis vinifera]	-	-	-	-	-	-	-
miR5021-x	TEA_001704	105	122	-25.7	0.959	UCUUCUUCUUCAUCUUCU	|||||||||||x||||||	AGAAGAAGAAGAAGAAGA	WRKY28	PREDICTED: probable WRKY transcription factor 71 [Vitis vinifera]	-	-	-	-	-	-	-
miR5021-x	TEA_001704	145	162	-26.6	1	UCUUCUUCUUCUUCUUCU	||||||||||||||||||	AGAAGAAGAAGAAGAAGA	WRKY28	PREDICTED: probable WRKY transcription factor 71 [Vitis vinifera]	-	-	-	-	-	-	-
miR5021-x	TEA_001717	744	761	-18.5	0.6955	UCAUCUUCUUCUCCUUCU	||x|||||||||x|||||	AGAAGAAGAAGAAGAAGA	At4g30520	somatic embryogenesis receptor kinase-like protein [Oryza sativa Japonica Group]	-	-	-	-	GO:0031224//intrinsic component of membrane	GO:0004672//protein kinase activity;GO:0032550//purine ribonucleoside binding	GO:0006464//cellular protein modification process;GO:0006796//phosphate-containing compound metabolic process
miR5021-x	TEA_001725	471	488	-22.9	0.8577	UCUUCUUGUUCUUCUUCU	|||||||x||||||||||	AGAAGAAGAAGAAGAAGA	GRF1	PREDICTED: growth-regulating factor 1 [Daucus carota subsp. sativus] [Daucus carota]	-	-	-	-	-	-	-
miR5021-x	TEA_001733	154	171	-18.5	0.6929	UUUACUUGUUCUUCUUCU	|o|x|||x||||||||||	AGAAGAAGAAGAAGAAGA	CYB561B	Cytochrom_B561 domain-containing protein [Cephalotus follicularis]	-	-	-	-	GO:0031224//intrinsic component of membrane	GO:0003824//catalytic activity;GO:0043169//cation binding	GO:0009746//response to hexose;GO:0034285//response to disaccharide;GO:0044710//single-organism metabolic process
miR5021-x	TEA_001752	2172	2189	-26	0.9738	CCUUCUUCUUCUUCUUCU	x|||||||||||||||||	AGAAGAAGAAGAAGAAGA	PUB10	PREDICTED: U-box domain-containing protein 11-like [Sesamum indicum]	-	-	-	-	-	-	-
miR5021-x	TEA_001754	271	288	-19.8	0.7388	UCCUCCUCUUCUUCUUCU	||x||x||||||||||||	AGAAGAAGAAGAAGAAGA	HAT4	PREDICTED: homeobox-leucine zipper protein HAT4-like [Jatropha curcas]	-	-	-	-	GO:0043231//intracellular membrane-bounded organelle	GO:0001071//nucleic acid binding transcription factor activity;GO:0003677//DNA binding	GO:0010468//regulation of gene expression;GO:0034645//cellular macromolecule biosynthetic process
miR5021-x	TEA_001754	1255	1272	-24.5	0.8942	AUUUCUUCUUCUUCUUCU	xo||||||||||||||||	AGAAGAAGAAGAAGAAGA	HAT4	PREDICTED: homeobox-leucine zipper protein HAT4-like [Jatropha curcas]	-	-	-	-	GO:0043231//intracellular membrane-bounded organelle	GO:0001071//nucleic acid binding transcription factor activity;GO:0003677//DNA binding	GO:0010468//regulation of gene expression;GO:0034645//cellular macromolecule biosynthetic process
miR5021-x	TEA_001779	29	46	-26.7	1	UCUUCUUCUUCUUCUUCU	||||||||||||||||||	AGAAGAAGAAGAAGAAGA	--	SGL domain-containing protein [Cephalotus follicularis]	-	-	-	-	GO:0044464//cell part	-	-
miR5021-x	TEA_001782	1629	1646	-17.4	0.6374	ACUUUUUCUUCUUUUUAU	x|||o||||||||o||x|	AGAAGAAGAAGAAGAAGA	PNC1	PREDICTED: peroxisomal adenine nucleotide carrier 1 [Citrus sinensis]	-	-	-	-	GO:0005777//peroxisome;GO:0019866//organelle inner membrane	GO:0000295//adenine nucleotide transmembrane transporter activity	GO:0006511//ubiquitin-dependent protein catabolic process;GO:0006862//nucleotide transport;GO:0006996//organelle organization;GO:0009062//fatty acid catabolic process;GO:0009404//toxin metabolic process;GO:0009791//post-embryonic development;GO:0009850//auxin metabolic process;GO:0015711//organic anion transport;GO:0035966//response to topologically incorrect protein;GO:0043248//proteasome assemb…
miR5021-x	TEA_001782	1743	1760	-16.8	0.6316	UCUUUUUUUUCUUGUUUU	||||o||o|||||x||o|	AGAAGAAGAAGAAGAAGA	PNC1	PREDICTED: peroxisomal adenine nucleotide carrier 1 [Citrus sinensis]	-	-	-	-	GO:0005777//peroxisome;GO:0019866//organelle inner membrane	GO:0000295//adenine nucleotide transmembrane transporter activity	GO:0006511//ubiquitin-dependent protein catabolic process;GO:0006862//nucleotide transport;GO:0006996//organelle organization;GO:0009062//fatty acid catabolic process;GO:0009404//toxin metabolic process;GO:0009791//post-embryonic development;GO:0009850//auxin metabolic process;GO:0015711//organic anion transport;GO:0035966//response to topologically incorrect protein;GO:0043248//proteasome assemb…
miR5021-x	TEA_001784	642	659	-19.4	0.708	ACUUCUUCUUCUCCAGCU	x|||||||||||x|xx||	AGAAGAAGAAGAAGAAGA	curA	Alcohol dehydrogenase superfamily, zinc-type [Corchorus capsularis]	-	-	-	-	-	-	-
miR5021-x	TEA_001815	279	296	-17.8	0.6667	UCUUCUUCUUCCUUUUGC	|||||||||||x|o||xx	AGAAGAAGAAGAAGAAGA	--	WRC domain-containing protein [Cephalotus follicularis]	-	-	-	-	-	-	-
miR5021-x	TEA_001836	282	299	-23.1	0.8462	UCUUCUUCUUCUGCUUCU	||||||||||||x|||||	AGAAGAAGAAGAAGAAGA	KUA1	PREDICTED: myb-like protein J [Juglans regia]	-	-	-	-	-	GO:0005488//binding	-
miR5021-x	TEA_001883	9901	9918	-26.7	1	UCUUCUUCUUCUUCUUCU	||||||||||||||||||	AGAAGAAGAAGAAGAAGA	--	-	-	-	-	-	-	-	-
miR5021-x	TEA_001883	9919	9936	-26.7	1	UCUUCUUCUUCUUCUUCU	||||||||||||||||||	AGAAGAAGAAGAAGAAGA	--	-	-	-	-	-	-	-	-
miR5021-x	TEA_001884	207	224	-21	0.7865	UCUUCUUAUUCUUCUUCU	|||||||x||||||||||	AGAAGAAGAAGAAGAAGA	At5g10920	Argininosuccinate lyase [Morus notabilis]	Metabolism;Metabolism;Metabolism;Metabolism;Metabolism	Global and overview maps;Global and overview maps;Global and overview maps;Amino acid metabolism;Amino acid metabolism	ko01100//Metabolic pathways;ko01110//Biosynthesis of secondary metabolites;ko01230//Biosynthesis of amino acids;ko00250//Alanine, aspartate and glutamate metabolism;ko00220//Arginine biosynthesis	K01755;K01755;K01755;K01755;K01755	GO:0009532//plastid stroma	GO:0016842//amidine-lyase activity	GO:0006163//purine nucleotide metabolic process;GO:0006526//arginine biosynthetic process
miR5021-x	TEA_001901	346	363	-17.2	0.6466	UCUGUCUCUUCUUCUUCA	|||xox|||||||||||x	AGAAGAAGAAGAAGAAGA	TBL11	Trichome birefringence-like 11 isoform 1 [Theobroma cacao]	Genetic Information Processing	Folding, sorting and degradation	ko04120//Ubiquitin mediated proteolysis	K10686	-	-	-
miR5021-x	TEA_001911	1486	1503	-16.7	0.6278	UCUUCUUAUUCUUCAUCU	|||||||x||||||x|||	AGAAGAAGAAGAAGAAGA	XTH16	xyloglucan endotransglucosylase/hydrolase [Diospyros kaki]	-	-	-	-	GO:0005576//extracellular region;GO:0030312//external encapsulating structure	GO:0016758//transferase activity, transferring hexosyl groups;GO:0016787//hydrolase activity	GO:0044042//glucan metabolic process;GO:0045229//external encapsulating structure organization
miR5021-x	TEA_001928	105	122	-17.2	0.6418	GUUUCUACUUCUUCUUUU	xo||||x|||||||||o|	AGAAGAAGAAGAAGAAGA	--	PREDICTED: dentin sialophosphoprotein [Pyrus x bretschneideri]	-	-	-	-	-	-	GO:0007275//multicellular organism development
miR5021-x	TEA_001929	207	224	-22.4	0.8421	UCUGCUUCUUCUUCUUCU	|||x||||||||||||||	AGAAGAAGAAGAAGAAGA	HIS3	PREDICTED: imidazoleglycerol-phosphate dehydratase [Eucalyptus grandis]	Metabolism;Metabolism;Metabolism;Metabolism	Global and overview maps;Global and overview maps;Global and overview maps;Amino acid metabolism	ko01100//Metabolic pathways;ko01110//Biosynthesis of secondary metabolites;ko01230//Biosynthesis of amino acids;ko00340//Histidine metabolism	K01693;K01693;K01693;K01693	-	GO:0016829//lyase activity	-
miR5021-x	TEA_002009	1068	1085	-26.7	1	UCUUCUUCUUCUUCUUCU	||||||||||||||||||	AGAAGAAGAAGAAGAAGA	At5g03795	Exostosin-like protein [Corchorus olitorius]	-	-	-	-	-	-	-
miR5021-x	TEA_002050	732	749	-26.6	1	UCUUCUUCUUCUUCUUCU	||||||||||||||||||	AGAAGAAGAAGAAGAAGA	ROPGAP1	PREDICTED: rho GTPase-activating protein 5 [Vitis vinifera]	-	-	-	-	-	-	-
miR5021-x	TEA_002071	979	996	-16.3	0.6105	UUUUCUUUUUCUUUUUUU	|o|||||o|||||o||o|	AGAAGAAGAAGAAGAAGA	RAB11C	PREDICTED: ras-related protein Rab11C [Cicer arietinum]	Cellular Processes	Transport and catabolism	ko04144//Endocytosis	K07904	GO:0016020//membrane	GO:0003824//catalytic activity;GO:0032550//purine ribonucleoside binding	GO:0008104//protein localization;GO:0035556//intracellular signal transduction
miR5021-x	TEA_002087	130	147	-26.1	0.9775	UCUUCUACCUCUUUGUCU	||||||x|x||||ox|||	AGAAGAAGAAGAAGAAGA	--	PREDICTED: uncharacterized protein LOC108992700 [Juglans regia]	-	-	-	-	-	-	-
miR5021-x	TEA_002113	185	202	-26.7	1	UCUUCUUCUUCUUCUUCU	||||||||||||||||||	AGAAGAAGAAGAAGAAGA	FRS3	PREDICTED: protein FAR1-RELATED SEQUENCE 3 [Vitis vinifera]	-	-	-	-	-	-	GO:0044763//single-organism cellular process
miR5021-x	TEA_002113	203	220	-26.7	1	UCCUCUUCUUCUUCUUCU	||x|||||||||||||||	AGAAGAAGAAGAAGAAGA	FRS3	PREDICTED: protein FAR1-RELATED SEQUENCE 3 [Vitis vinifera]	-	-	-	-	-	-	GO:0044763//single-organism cellular process
miR5021-x	TEA_002136	186	203	-18.3	0.688	UCCUCUUCCUCUUCUUCU	||x|||||x|||||||||	AGAAGAAGAAGAAGAAGA	TMN8	PREDICTED: transmembrane 9 superfamily member 8-like [Solanum tuberosum]	-	-	-	-	-	-	-
miR5021-x	TEA_002201	145	162	-19	0.696	UCUUCUUCUUCCUCCUCC	|||||||||||x||x||x	AGAAGAAGAAGAAGAAGA	--	PREDICTED: pentatricopeptide repeat-containing protein At1g62910-like [Prunus mume]	-	-	-	-	-	-	-
miR5021-x	TEA_002207	1936	1953	-26	0.9738	UCUUCUUAUUCUCUUUCU	|||||||x||||xo||||	AGAAGAAGAAGAAGAAGA	At3g22470	PREDICTED: LOW QUALITY PROTEIN: pentatricopeptide repeat-containing protein At1g12300, mitochondrial-like [Prunus mume]	-	-	-	-	-	-	-
miR5021-x	TEA_002207	1954	1971	-26	0.9738	UCUUCUUCUUCUUAUUCU	|||||||||||||x||||	AGAAGAAGAAGAAGAAGA	At3g22470	PREDICTED: LOW QUALITY PROTEIN: pentatricopeptide repeat-containing protein At1g12300, mitochondrial-like [Prunus mume]	-	-	-	-	-	-	-
miR5021-x	TEA_002219	126	143	-25.9	0.97	UCUUCUUCUUCUCUCUCU	||||||||||||xox|||	AGAAGAAGAAGAAGAAGA	EIF(ISO)4G1	PREDICTED: eukaryotic translation initiation factor [Vitis vinifera]	Genetic Information Processing	Translation	ko03013//RNA transport	K03260	-	-	-
miR5021-x	TEA_002226	113	130	-16.6	0.6103	UUUCCCUCUUCUUUUUCU	|o|x|x|||||||o||||	AGAAGAAGAAGAAGAAGA	At5g03610	PREDICTED: GDSL esterase/lipase At5g03610 isoform X2 [Vitis vinifera]	-	-	-	-	-	-	-
miR5021-x	TEA_002229	197	214	-26.7	1	UCUUCUUCUUCUUCUUCU	||||||||||||||||||	AGAAGAAGAAGAAGAAGA	--	Ferritin/ribonucleotide reductase-like protein [Cynara cardunculus var. scolymus] [Cynara cardunculus]	-	-	-	-	-	GO:0046872//metal ion binding	GO:0044710//single-organism metabolic process
miR5021-x	TEA_002235	131	148	-26.8	1	ACUUCUUCUUCUUCUUCU	x|||||||||||||||||	AGAAGAAGAAGAAGAAGA	FBL3	PREDICTED: F-box/LRR-repeat protein 3 [Vitis vinifera]	-	-	-	-	-	-	-
miR5021-x	TEA_002242	1363	1380	-22.2	0.8315	UCUUCUUCCUCUUCUUCU	||||||||x|||||||||	AGAAGAAGAAGAAGAAGA	DUS1L	PREDICTED: tRNA-dihydrouridine(16/17) synthase [NAD(P)(+)]-like [Populus euphratica]	-	-	-	-	-	GO:0000166//nucleotide binding;GO:0016627//oxidoreductase activity, acting on the CH-CH group of donors	GO:0006399//tRNA metabolic process;GO:0044710//single-organism metabolic process
miR5021-x	TEA_002255	1410	1427	-26.5	0.9925	ACUUCUUCUUCUUCUUCU	x|||||||||||||||||	AGAAGAAGAAGAAGAAGA	PRAF1	regulator of chromosome condensation (RCC1) family protein [Medicago truncatula]	-	-	-	-	-	-	-
miR5021-x	TEA_002260	362	379	-16.7	0.6255	UCCUCCUCUUCUUCGUCU	||x||x||||||||x|||	AGAAGAAGAAGAAGAAGA	NFD4	Methyltransferases [Theobroma cacao]	-	-	-	-	-	GO:0016740//transferase activity	-
miR5021-x	TEA_002262	196	213	-20.3	0.7603	AUUACUUCUUCUUCUUCG	xo|x|||||||||||||x	AGAAGAAGAAGAAGAAGA	SUA	RRM_1 domain-containing protein/G-patch domain-containing protein/RRM_6 domain-containing protein [Cephalotus follicularis]	-	-	-	-	-	GO:0005488//binding	-
miR5021-x	TEA_002262	259	276	-20.3	0.7603	AUUACUUCUUCUUCUUCG	xo|x|||||||||||||x	AGAAGAAGAAGAAGAAGA	SUA	RRM_1 domain-containing protein/G-patch domain-containing protein/RRM_6 domain-containing protein [Cephalotus follicularis]	-	-	-	-	-	GO:0005488//binding	-
miR5021-x	TEA_002262	322	339	-20.3	0.7603	AUUACUUCUUCUUCUUCG	xo|x|||||||||||||x	AGAAGAAGAAGAAGAAGA	SUA	RRM_1 domain-containing protein/G-patch domain-containing protein/RRM_6 domain-containing protein [Cephalotus follicularis]	-	-	-	-	-	GO:0005488//binding	-
miR5021-x	TEA_002262	385	402	-20.3	0.7603	AUUACUUCUUCUUCUUCG	xo|x|||||||||||||x	AGAAGAAGAAGAAGAAGA	SUA	RRM_1 domain-containing protein/G-patch domain-containing protein/RRM_6 domain-containing protein [Cephalotus follicularis]	-	-	-	-	-	GO:0005488//binding	-
miR5021-x	TEA_002262	448	465	-20.3	0.7603	AUUACUUCUUCUUCUUCG	xo|x|||||||||||||x	AGAAGAAGAAGAAGAAGA	SUA	RRM_1 domain-containing protein/G-patch domain-containing protein/RRM_6 domain-containing protein [Cephalotus follicularis]	-	-	-	-	-	GO:0005488//binding	-
miR5021-x	TEA_002262	511	528	-20.3	0.7603	AUUACUUCUUCUUCUUCG	xo|x|||||||||||||x	AGAAGAAGAAGAAGAAGA	SUA	RRM_1 domain-containing protein/G-patch domain-containing protein/RRM_6 domain-containing protein [Cephalotus follicularis]	-	-	-	-	-	GO:0005488//binding	-
miR5021-x	TEA_002262	574	591	-20.3	0.7603	AUUACUUCUUCUUCUUCG	xo|x|||||||||||||x	AGAAGAAGAAGAAGAAGA	SUA	RRM_1 domain-containing protein/G-patch domain-containing protein/RRM_6 domain-containing protein [Cephalotus follicularis]	-	-	-	-	-	GO:0005488//binding	-
miR5021-x	TEA_002262	637	654	-20.3	0.7603	AUUACUUCUUCUUCUUCG	xo|x|||||||||||||x	AGAAGAAGAAGAAGAAGA	SUA	RRM_1 domain-containing protein/G-patch domain-containing protein/RRM_6 domain-containing protein [Cephalotus follicularis]	-	-	-	-	-	GO:0005488//binding	-
miR5021-x	TEA_002262	700	717	-20.3	0.7603	AUUACUUCUUCUUCUUCG	xo|x|||||||||||||x	AGAAGAAGAAGAAGAAGA	SUA	RRM_1 domain-containing protein/G-patch domain-containing protein/RRM_6 domain-containing protein [Cephalotus follicularis]	-	-	-	-	-	GO:0005488//binding	-
miR5021-x	TEA_002262	763	780	-20.3	0.7603	AUUACUUCUUCUUCUUCG	xo|x|||||||||||||x	AGAAGAAGAAGAAGAAGA	SUA	RRM_1 domain-containing protein/G-patch domain-containing protein/RRM_6 domain-containing protein [Cephalotus follicularis]	-	-	-	-	-	GO:0005488//binding	-
miR5021-x	TEA_002262	826	843	-20.3	0.7603	AUUACUUCUUCUUCUUCG	xo|x|||||||||||||x	AGAAGAAGAAGAAGAAGA	SUA	RRM_1 domain-containing protein/G-patch domain-containing protein/RRM_6 domain-containing protein [Cephalotus follicularis]	-	-	-	-	-	GO:0005488//binding	-
miR5021-x	TEA_002262	889	906	-20.3	0.7603	AUUACUUCUUCUUCUUCG	xo|x|||||||||||||x	AGAAGAAGAAGAAGAAGA	SUA	RRM_1 domain-containing protein/G-patch domain-containing protein/RRM_6 domain-containing protein [Cephalotus follicularis]	-	-	-	-	-	GO:0005488//binding	-
miR5021-x	TEA_002262	952	969	-20.3	0.7603	AUUACUUCUUCUUCUUCG	xo|x|||||||||||||x	AGAAGAAGAAGAAGAAGA	SUA	RRM_1 domain-containing protein/G-patch domain-containing protein/RRM_6 domain-containing protein [Cephalotus follicularis]	-	-	-	-	-	GO:0005488//binding	-
miR5021-x	TEA_002262	1015	1032	-20.3	0.7603	AUUACUUCUUCUUCUUCG	xo|x|||||||||||||x	AGAAGAAGAAGAAGAAGA	SUA	RRM_1 domain-containing protein/G-patch domain-containing protein/RRM_6 domain-containing protein [Cephalotus follicularis]	-	-	-	-	-	GO:0005488//binding	-
miR5021-x	TEA_002262	1078	1095	-20.3	0.7603	AUUACUUCUUCUUCUUCG	xo|x|||||||||||||x	AGAAGAAGAAGAAGAAGA	SUA	RRM_1 domain-containing protein/G-patch domain-containing protein/RRM_6 domain-containing protein [Cephalotus follicularis]	-	-	-	-	-	GO:0005488//binding	-
miR5021-x	TEA_002273	251	268	-19.3	0.707	UUUAUUUUUUCUUCUUCU	|o|xo||o||||||||||	AGAAGAAGAAGAAGAAGA	SPCC1223.01	PREDICTED: zinc finger protein 598 [Prunus mume]	-	-	-	-	-	GO:0046872//metal ion binding	-
miR5021-x	TEA_002298	1720	1737	-26.6	1	UCUUCUUCUUCUUCUUCU	||||||||||||||||||	AGAAGAAGAAGAAGAAGA	AP1M2	PREDICTED: AP-1 complex subunit mu-2 [Nelumbo nucifera]	-	-	-	-	GO:0030119//AP-type membrane coat adaptor complex	-	GO:0015031//protein transport
miR5021-x	TEA_002298	1819	1836	-26.7	1	UCUUCUUCUUCUUCUUCU	||||||||||||||||||	AGAAGAAGAAGAAGAAGA	AP1M2	PREDICTED: AP-1 complex subunit mu-2 [Nelumbo nucifera]	-	-	-	-	GO:0030119//AP-type membrane coat adaptor complex	-	GO:0015031//protein transport
miR5021-x	TEA_002298	1837	1854	-26.7	1	UCUUUUACUUCUUCUUCU	||||o|x|||||||||||	AGAAGAAGAAGAAGAAGA	AP1M2	PREDICTED: AP-1 complex subunit mu-2 [Nelumbo nucifera]	-	-	-	-	GO:0030119//AP-type membrane coat adaptor complex	-	GO:0015031//protein transport
miR5021-x	TEA_002298	1855	1872	-26.7	0.978	UCCUCUACUUCUACUUCU	||x|||x|||||x|||||	AGAAGAAGAAGAAGAAGA	AP1M2	PREDICTED: AP-1 complex subunit mu-2 [Nelumbo nucifera]	-	-	-	-	GO:0030119//AP-type membrane coat adaptor complex	-	GO:0015031//protein transport
miR5021-x	TEA_002308	679	696	-18.1	0.6805	ACUUCCUCUUCUUCUUAG	x||||x||||||||||xx	AGAAGAAGAAGAAGAAGA	--	FA_FANCE domain-containing protein [Cephalotus follicularis]	-	-	-	-	-	-	-
miR5021-x	TEA_002385	1044	1061	-26.7	1	UCUUCUUCUUCUUCUUCU	||||||||||||||||||	AGAAGAAGAAGAAGAAGA	--	PREDICTED: E3 ubiquitin-protein ligase RLIM [Vitis vinifera]	-	-	-	-	-	-	-
miR5021-x	TEA_002385	1062	1079	-26.7	1	CUCUCUUCUUCUUCUUCU	xox|||||||||||||||	AGAAGAAGAAGAAGAAGA	--	PREDICTED: E3 ubiquitin-protein ligase RLIM [Vitis vinifera]	-	-	-	-	-	-	-
miR5021-x	TEA_002447	323	340	-16.7	0.6117	CCUUCUUCCUCUGCUUCC	x|||||||x|||x||||x	AGAAGAAGAAGAAGAAGA	PNC1	PREDICTED: alanine--tRNA ligase isoform X1 [Citrus sinensis]	-	-	-	-	-	GO:0004812//aminoacyl-tRNA ligase activity;GO:0032550//purine ribonucleoside binding	GO:0006418//tRNA aminoacylation for protein translation
miR5021-x	TEA_002481	86	103	-18.7	0.6875	UCUCUCUCUUCUUCUUCU	|||xox||||||||||||	AGAAGAAGAAGAAGAAGA	BAM1	PREDICTED: leucine-rich repeat receptor-like serine/threonine-protein kinase BAM1 [Nicotiana attenuata]	-	-	-	-	-	-	-
miR5021-x	TEA_002498	141	158	-26.7	1	UCUUCUUCUUCUUCUUCU	||||||||||||||||||	AGAAGAAGAAGAAGAAGA	HVA22	PREDICTED: HVA22-like protein e [Sesamum indicum]	-	-	-	-	-	-	-
miR5021-x	TEA_002522	9	26	-17.9	0.6557	CCUUCUACUUCUUCUUAU	x|||||x|||||||||x|	AGAAGAAGAAGAAGAAGA	DIR19	PREDICTED: dirigent protein 22-like [Juglans regia]	-	-	-	-	-	-	-
miR5021-x	TEA_002609	121	138	-26.6	1	UCUUCUUCUUCUUCUUCU	||||||||||||||||||	AGAAGAAGAAGAAGAAGA	At1g09820	PREDICTED: pentatricopeptide repeat-containing protein At1g09820 [Vitis vinifera]	-	-	-	-	-	-	-
miR5021-x	TEA_002613	204	221	-17	0.6227	UCGUUCUCUUCUUCUGCU	||x|ox|||||||||x||	AGAAGAAGAAGAAGAAGA	--	unnamed protein product [Coffea canephora]	-	-	-	-	-	-	-
miR5021-x	TEA_002615	1024	1041	-26.6	0.9963	UCUUCUUCUUCUCUCUCU	||||||||||||xox|||	AGAAGAAGAAGAAGAAGA	At4g27520	PREDICTED: early nodulin-like protein 2 [Solanum pennellii]	Metabolism;Metabolism;Metabolism;Genetic Information Processing	Global and overview maps;Nucleotide metabolism;Nucleotide metabolism;Transcription	ko01100//Metabolic pathways;ko00230//Purine metabolism;ko00240//Pyrimidine metabolism;ko03020//RNA polymerase	K03006;K03006;K03006;K03006	-	-	-
miR5021-x	TEA_002617	484	501	-16.9	0.633	UCUUCCUCUUCUCUUCCU	|||||x||||||xo|x||	AGAAGAAGAAGAAGAAGA	DTX18	MATE efflux family protein ALF5 [Theobroma cacao]	-	-	-	-	GO:0016020//membrane	GO:0022857//transmembrane transporter activity	-
miR5021-x	TEA_002630	115	132	-18.6	0.6788	UUGUCUUCUUCUUCUUUA	|ox|||||||||||||ox	AGAAGAAGAAGAAGAAGA	DTX54	PREDICTED: protein DETOXIFICATION 54 [Nicotiana tomentosiformis]	-	-	-	-	GO:0031224//intrinsic component of membrane	GO:0015291//secondary active transmembrane transporter activity	GO:0006631//fatty acid metabolic process
miR5021-x	TEA_002631	772	789	-17.2	0.6277	UUUUCUUCUUCUUUCUUU	|o|||||||||||ox|o|	AGAAGAAGAAGAAGAAGA	--	PREDICTED: uncharacterized protein LOC107861217 [Capsicum annuum]	-	-	-	-	-	-	-
miR5021-x	TEA_002632	168	185	-18.6	0.6966	CCUUCUUCUUCUCUCUCU	x|||||||||||xox|||	AGAAGAAGAAGAAGAAGA	ARAD1	PREDICTED: probable arabinosyltransferase ARAD1 [Nelumbo nucifera]	-	-	-	-	-	GO:0003824//catalytic activity	-
miR5021-x	TEA_002639	270	287	-18.8	0.7041	UCUUCUUCUUCCUCGUCU	|||||||||||x||x|||	AGAAGAAGAAGAAGAAGA	PAT10	PREDICTED: protein S-acyltransferase 10-like [Pyrus x bretschneideri]	-	-	-	-	GO:0031224//intrinsic component of membrane	GO:0016409//palmitoyltransferase activity;GO:0046914//transition metal ion binding	-
miR5021-x	TEA_002688	288	305	-23.2	0.8689	UAUUCUUCUUCUUCUUCU	|x||||||||||||||||	AGAAGAAGAAGAAGAAGA	BLH7	PREDICTED: BEL1-like homeodomain protein 7 isoform X1 [Juglans regia]	-	-	-	-	-	-	-
miR5021-x	TEA_002703	1142	1159	-22.9	0.8577	UUCCCUUCUUCUUCUUCU	|oxx||||||||||||||	AGAAGAAGAAGAAGAAGA	dnaJ	PREDICTED: DPH4 homolog [Juglans regia]	-	-	-	-	-	-	-
miR5021-x	TEA_002712	27	44	-20.3	0.7603	UCUUUUUGUUCUUCUUCU	||||o||x||||||||||	AGAAGAAGAAGAAGAAGA	--	PREDICTED: uncharacterized protein LOC103447550 [Malus domestica]	-	-	-	-	-	-	-
miR5021-x	TEA_002716	27	44	-17.2	0.6442	UGUUUUUGUUCUUCUUCU	|x||o||x||||||||||	AGAAGAAGAAGAAGAAGA	--	PREDICTED: uncharacterized protein LOC103447550 [Malus domestica]	-	-	-	-	-	-	-
miR5021-x	TEA_002723	11	28	-18.4	0.6866	UCUGCUCCUUCUUCUUCU	|||x||x|||||||||||	AGAAGAAGAAGAAGAAGA	LRK10	PREDICTED: rust resistance kinase Lr10-like [Vitis vinifera]	-	-	-	-	-	GO:0016301//kinase activity	-
miR5021-x	TEA_002742	1450	1467	-27.3	1	UCUUCUUCUUCUUCUUCU	||||||||||||||||||	AGAAGAAGAAGAAGAAGA	ABCB19	PREDICTED: ABC transporter B family member 19-like isoform X2 [Nicotiana tomentosiformis]	Environmental Information Processing	Membrane transport	ko02010//ABC transporters	K05658	-	GO:0042626//ATPase activity, coupled to transmembrane movement of substances	GO:0044763//single-organism cellular process;GO:0044765//single-organism transport
miR5021-x	TEA_002744	37	54	-22.5	0.8427	UCUUCUUCUUCUACUUCU	||||||||||||x|||||	AGAAGAAGAAGAAGAAGA	PCMP-H59	PREDICTED: pentatricopeptide repeat-containing protein At5g50990 isoform X1 [Vitis vinifera]	-	-	-	-	-	-	-
miR5021-x	TEA_002750	718	735	-21.7	0.8097	ACUUCUUCUUCGGCUUCU	x||||||||||xx|||||	AGAAGAAGAAGAAGAAGA	--	hypothetical protein A4A49_63234 [Nicotiana attenuata]	-	-	-	-	-	-	-
miR5021-x	TEA_002767	630	647	-22.1	0.8308	UUUACUUCUUCUUCUUCU	|o|x||||||||||||||	AGAAGAAGAAGAAGAAGA	BCA5	PREDICTED: nuclear pore complex protein NUP98A [Vitis vinifera]	Metabolism	Energy metabolism	ko00910//Nitrogen metabolism	K01673	-	-	-
miR5021-x	TEA_002774	1264	1281	-17.5	0.6579	CCUUCUCCUUCUCCUUCU	x|||||x|||||x|||||	AGAAGAAGAAGAAGAAGA	WRKY72	PREDICTED: probable WRKY transcription factor 72 [Nelumbo nucifera]	-	-	-	-	-	-	-
miR5021-x	TEA_002877	20	37	-16.8	0.6176	UGUUCGUCUUCUACUUUU	|x|||x||||||x|||o|	AGAAGAAGAAGAAGAAGA	--	Uncharacterized protein TCM_014932 [Theobroma cacao]	-	-	-	-	-	-	-
miR5021-x	TEA_002920	1139	1156	-19.1	0.7154	UCUUCUUCUUCUACCUCU	||||||||||||x|x|||	AGAAGAAGAAGAAGAAGA	At2g41040	PREDICTED: uncharacterized methyltransferase At2g41040, chloroplastic [Sesamum indicum]	-	-	-	-	GO:0009507//chloroplast	GO:0016740//transferase activity	-
miR5021-x	TEA_002963	241	258	-25.7	0.959	UCUUCUUCUUCUUCGUCU	||||||||||||||x|||	AGAAGAAGAAGAAGAAGA	ATJ6	PREDICTED: chaperone protein dnaJ 6-like [Nelumbo nucifera]	-	-	-	-	-	-	-
miR5021-x	TEA_002969	106	123	-26.7	1	UCUUCUUCUUCUUCUUCU	||||||||||||||||||	AGAAGAAGAAGAAGAAGA	LPAT2	sn-glycerol-3-phosphate acyltransferase [Camellia oleifera]	Metabolism;Metabolism;Metabolism;Metabolism	Global and overview maps;Global and overview maps;Lipid metabolism;Lipid metabolism	ko01100//Metabolic pathways;ko01110//Biosynthesis of secondary metabolites;ko00564//Glycerophospholipid metabolism;ko00561//Glycerolipid metabolism	K13523;K13523;K13523;K13523	-	GO:0005515//protein binding;GO:0016740//transferase activity	-
miR5021-x	TEA_003007	754	771	-22.4	0.8358	ACUCCUUCUUCUUCUUCU	x||x||||||||||||||	AGAAGAAGAAGAAGAAGA	VQ22	PREDICTED: cell wall protein RBR3 [Vitis vinifera]	-	-	-	-	-	-	-
miR5021-x	TEA_003014	188	205	-26.7	1	UCUUCUUCUUCUUCUUCU	||||||||||||||||||	AGAAGAAGAAGAAGAAGA	zcchc8	PREDICTED: zinc finger CCHC domain-containing protein 8 isoform X2 [Prunus mume]	-	-	-	-	-	-	-
miR5021-x	TEA_003014	224	241	-26.7	1	UCUUCUUCUUCUUCUUCU	||||||||||||||||||	AGAAGAAGAAGAAGAAGA	zcchc8	PREDICTED: zinc finger CCHC domain-containing protein 8 isoform X2 [Prunus mume]	-	-	-	-	-	-	-
miR5021-x	TEA_003014	1006	1023	-16.6	0.6194	CGUUUUUCUUCUGCUUCU	xx||o|||||||x|||||	AGAAGAAGAAGAAGAAGA	zcchc8	PREDICTED: zinc finger CCHC domain-containing protein 8 isoform X2 [Prunus mume]	-	-	-	-	-	-	-
miR5021-x	TEA_003048	484	501	-17.7	0.6629	UCCUCUUCCUCUUCGUCU	||x|||||x|||||x|||	AGAAGAAGAAGAAGAAGA	--	Fumarate reductase subunit C [Gossypium arboreum]	-	-	-	-	-	-	-
miR5021-x	TEA_003130	384	401	-26.6	1	UCUUCUUCUUCUUCUUCU	||||||||||||||||||	AGAAGAAGAAGAAGAAGA	At1g10310	PREDICTED: NADPH-dependent pterin aldehyde reductase [Vitis vinifera]	-	-	-	-	-	-	-
miR5021-x	TEA_003144	34	51	-23.3	0.8727	UCUGUUUCUUCUUCUUCU	|||xo|||||||||||||	AGAAGAAGAAGAAGAAGA	--	Protein TolB [Anthurium amnicola]	-	-	-	-	-	GO:0016740//transferase activity	GO:0005982//starch metabolic process;GO:0005984//disaccharide metabolic process;GO:0006090//pyruvate metabolic process;GO:0006468//protein phosphorylation;GO:0009416//response to light stimulus;GO:0009893//positive regulation of metabolic process;GO:0043269//regulation of ion transport
miR5021-x	TEA_003144	68	85	-19.5	0.7303	ACUUCUGUUUCUGCUUCU	x|||||xo||||x|||||	AGAAGAAGAAGAAGAAGA	--	Protein TolB [Anthurium amnicola]	-	-	-	-	-	GO:0016740//transferase activity	GO:0005982//starch metabolic process;GO:0005984//disaccharide metabolic process;GO:0006090//pyruvate metabolic process;GO:0006468//protein phosphorylation;GO:0009416//response to light stimulus;GO:0009893//positive regulation of metabolic process;GO:0043269//regulation of ion transport
miR5021-x	TEA_003169	2273	2290	-20.2	0.7399	CUCUCUUCUUCUUGUUCU	xox||||||||||x||||	AGAAGAAGAAGAAGAAGA	rio2	PREDICTED: serine/threonine-protein kinase rio2-like isoform X1 [Pyrus x bretschneideri]	Genetic Information Processing	Translation	ko03008//Ribosome biogenesis in eukaryotes	K07179	-	GO:0004672//protein kinase activity;GO:0032550//purine ribonucleoside binding	GO:0006464//cellular protein modification process;GO:0006796//phosphate-containing compound metabolic process
miR5021-x	TEA_003186	2396	2413	-20.4	0.75	ACUCUUUCUUCUUCUUCU	x||xo|||||||||||||	AGAAGAAGAAGAAGAAGA	RGA2	Disease resistance protein RGA2 [Glycine soja]	-	-	-	-	-	-	-
miR5021-x	TEA_003229	1614	1631	-16.7	0.6255	UCUUCUCCUUCUUCAUUG	||||||x|||||||x|ox	AGAAGAAGAAGAAGAAGA	PEX2	PREDICTED: LOW QUALITY PROTEIN: peroxisome biogenesis protein 2 [Ricinus communis]	Cellular Processes	Transport and catabolism	ko04146//Peroxisome	K06664	GO:0005911//cell-cell junction;GO:0044439//peroxisomal part	GO:0046914//transition metal ion binding	GO:0006625//protein targeting to peroxisome;GO:0009057//macromolecule catabolic process;GO:0009062//fatty acid catabolic process;GO:0009639//response to red or far red light;GO:0016567//protein ubiquitination;GO:0030001//metal ion transport;GO:0048193//Golgi vesicle transport
miR5021-x	TEA_003280	73	90	-17.9	0.6704	CCUUCUCCUUCUCCUUCU	x|||||x|||||x|||||	AGAAGAAGAAGAAGAAGA	PRK1	PREDICTED: pollen receptor-like kinase 4 [Vitis vinifera]	-	-	-	-	GO:0016020//membrane	GO:0016772//transferase activity, transferring phosphorus-containing groups	GO:0006796//phosphate-containing compound metabolic process
miR5021-x	TEA_003280	91	108	-17.9	0.6729	GCUUCUCCUUCUCCUUCU	x|||||x|||||x|||||	AGAAGAAGAAGAAGAAGA	PRK1	PREDICTED: pollen receptor-like kinase 4 [Vitis vinifera]	-	-	-	-	GO:0016020//membrane	GO:0016772//transferase activity, transferring phosphorus-containing groups	GO:0006796//phosphate-containing compound metabolic process
miR5021-x	TEA_003330	2136	2153	-18.9	0.6923	CUUUUUUCUUCUUUUUCU	xo||o||||||||o||||	AGAAGAAGAAGAAGAAGA	PBL17	PREDICTED: serine/threonine-protein kinase At5g01020 [Nicotiana attenuata]	-	-	-	-	-	GO:0004672//protein kinase activity;GO:0032550//purine ribonucleoside binding	GO:0006464//cellular protein modification process;GO:0006796//phosphate-containing compound metabolic process
miR5021-x	TEA_003352	367	384	-17	0.6391	UCUUCUGCUUCCUCUUCA	||||||x||||x|||||x	AGAAGAAGAAGAAGAAGA	--	F5O11.10 isoform 3 [Theobroma cacao]	-	-	-	-	-	-	-
miR5021-x	TEA_003367	1577	1594	-16.2	0.6067	CGUUCUUCUUCUUGUGCU	xx|||||||||||x|x||	AGAAGAAGAAGAAGAAGA	STC	hexose transport protein [Actinidia deliciosa]	-	-	-	-	GO:0031224//intrinsic component of membrane	GO:0016628//oxidoreductase activity, acting on the CH-CH group of donors, NAD or NADP as acceptor;GO:0022891//substrate-specific transmembrane transporter activity	GO:0044710//single-organism metabolic process;GO:0044763//single-organism cellular process;GO:0044765//single-organism transport
miR5021-x	TEA_003382	181	198	-21.8	0.7985	CCUUCUCCUUCUUCUUCU	x|||||x|||||||||||	AGAAGAAGAAGAAGAAGA	IRKI	PREDICTED: IRK-interacting protein [Vitis vinifera]	-	-	-	-	-	-	-
miR5021-x	TEA_003431	7	24	-19.9	0.7481	ACUUCUUCUUCCCCUUCU	x||||||||||xx|||||	AGAAGAAGAAGAAGAAGA	CHUP1	PREDICTED: protein CHUP1, chloroplastic [Vitis vinifera]	-	-	-	-	-	-	-
miR5021-x	TEA_003441	85	102	-26.7	1	UCUUCUUCUUCUUCUUCU	||||||||||||||||||	AGAAGAAGAAGAAGAAGA	XTH23	PREDICTED: xyloglucan endotransglucosylase/hydrolase protein 22-like [Gossypium hirsutum]	Environmental Information Processing	Signal transduction	ko04075//Plant hormone signal transduction	K14504	GO:0005576//extracellular region;GO:0030312//external encapsulating structure	GO:0016758//transferase activity, transferring hexosyl groups;GO:0016787//hydrolase activity	GO:0044042//glucan metabolic process;GO:0045229//external encapsulating structure organization
miR5021-x	TEA_003468	163	180	-26.6	1	UCUUCUUCUUCUUCUUCU	||||||||||||||||||	AGAAGAAGAAGAAGAAGA	SCPL26	PREDICTED: serine carboxypeptidase-like 27 [Populus euphratica]	-	-	-	-	-	GO:0016787//hydrolase activity	-
miR5021-x	TEA_003507	150	167	-18.2	0.6642	ACUCCUUCUUCUUCUACU	x||x|||||||||||x||	AGAAGAAGAAGAAGAAGA	ILA	PREDICTED: eIF-2-alpha kinase activator GCN1 isoform X2 [Vitis vinifera]	-	-	-	-	-	-	-
miR5021-x	TEA_003513	754	771	-26.1	0.9775	CCUUCUUCUUCUUCUUCU	x|||||||||||||||||	AGAAGAAGAAGAAGAAGA	--	DUF239 domain-containing protein/DUF4409 domain-containing protein [Cephalotus follicularis]	-	-	-	-	-	-	-
miR5021-x	TEA_003542	126	143	-22.4	0.8421	UCUUCUUCUUCUCUUUCU	||||||||||||xo||||	AGAAGAAGAAGAAGAAGA	PRIN2	PREDICTED: protein PLASTID REDOX INSENSITIVE 2 [Nicotiana attenuata]	-	-	-	-	GO:0009295//nucleoid	GO:0016772//transferase activity, transferring phosphorus-containing groups	GO:0006796//phosphate-containing compound metabolic process;GO:0010467//gene expression
miR5021-x	TEA_003547	1412	1429	-26.7	1	UCUUCUUCUUCUUCUUCU	||||||||||||||||||	AGAAGAAGAAGAAGAAGA	NUP35	PREDICTED: nuclear pore complex protein NUP35 [Ipomoea nil]	Genetic Information Processing	Translation	ko03013//RNA transport	K14313	GO:0016020//membrane;GO:0043227//membrane-bounded organelle;GO:0044422//organelle part	-	GO:0033036//macromolecule localization;GO:0071702//organic substance transport
miR5021-x	TEA_003547	1430	1447	-26.7	0.978	CAUUCUUCUUCUUCUUCU	xx||||||||||||||||	AGAAGAAGAAGAAGAAGA	NUP35	PREDICTED: nuclear pore complex protein NUP35 [Ipomoea nil]	Genetic Information Processing	Translation	ko03013//RNA transport	K14313	GO:0016020//membrane;GO:0043227//membrane-bounded organelle;GO:0044422//organelle part	-	GO:0033036//macromolecule localization;GO:0071702//organic substance transport
miR5021-x	TEA_003567	209	226	-22.1	0.8277	GCUUCUGCUUCUUCUUCU	x|||||x|||||||||||	AGAAGAAGAAGAAGAAGA	SKIP22	PREDICTED: F-box protein SKIP22-like [Daucus carota subsp. sativus] [Daucus carota]	-	-	-	-	-	-	-
miR5021-x	TEA_003567	227	244	-22.1	0.8277	ACUUCUACUUCUACUUCU	x|||||x|||||x|||||	AGAAGAAGAAGAAGAAGA	SKIP22	PREDICTED: F-box protein SKIP22-like [Daucus carota subsp. sativus] [Daucus carota]	-	-	-	-	-	-	-
miR5021-x	TEA_003594	898	915	-18.7	0.7004	UCCUUCUCUUCUUUUUCU	||x|ox|||||||o||||	AGAAGAAGAAGAAGAAGA	PME59	PREDICTED: probable pectinesterase/pectinesterase inhibitor 60 [Ipomoea nil]	Metabolism;Metabolism	Global and overview maps;Carbohydrate metabolism	ko01100//Metabolic pathways;ko00040//Pentose and glucuronate interconversions	K01051;K01051	-	GO:0016787//hydrolase activity	-
miR5021-x	TEA_003597	84	101	-26.7	1	UCUUCUUCUUCUUCUUCU	||||||||||||||||||	AGAAGAAGAAGAAGAAGA	CINV2	invertase 3 [Camellia sinensis]	-	-	-	-	-	GO:0004553//hydrolase activity, hydrolyzing O-glycosyl compounds	-
miR5021-x	TEA_003623	166	183	-26.7	1	UCUUCUUCUUCUUCUUCU	||||||||||||||||||	AGAAGAAGAAGAAGAAGA	AGD8	PREDICTED: probable ADP-ribosylation factor GTPase-activating protein AGD8 [Vitis vinifera]	Cellular Processes	Transport and catabolism	ko04144//Endocytosis	K12493	-	GO:0043169//cation binding	-
miR5021-x	TEA_003641	1326	1343	-26.7	1	UCUUCUUCUUCUUCUUCU	||||||||||||||||||	AGAAGAAGAAGAAGAAGA	TEB	Helicase and polymerase-containing protein TEBICHI, partial [Noccaea caerulescens]	-	-	-	-	GO:0043231//intracellular membrane-bounded organelle	GO:0017111//nucleoside-triphosphatase activity;GO:0032550//purine ribonucleoside binding;GO:0034061//DNA polymerase activity	GO:0006310//DNA recombination;GO:0009639//response to red or far red light;GO:0009955//adaxial/abaxial pattern specification;GO:0010467//gene expression;GO:0048507//meristem development;GO:1901987//regulation of cell cycle phase transition
miR5021-x	TEA_003643	182	199	-20.2	0.7566	UCCUCCUCUUCUUUCUCU	||x||x|||||||ox|||	AGAAGAAGAAGAAGAAGA	--	PREDICTED: uncharacterized protein LOC109022046 isoform X2 [Juglans regia]	-	-	-	-	-	-	-
miR5021-x	TEA_003654	75	92	-25.7	0.9625	CUUUCUUCUUCUUCUUCU	xo||||||||||||||||	AGAAGAAGAAGAAGAAGA	At4g27520	PREDICTED: mavicyanin-like [Gossypium arboreum]	-	-	-	-	-	-	-
miR5021-x	TEA_003690	242	259	-22.3	0.8168	ACUUCUUCUUCUACUUCU	x|||||||||||x|||||	AGAAGAAGAAGAAGAAGA	--	DUF836 domain-containing protein [Cephalotus follicularis]	-	-	-	-	-	-	GO:0043623//cellular protein complex assembly
miR5021-x	TEA_003715	1224	1241	-19.7	0.7216	ACUUCUACUUCUUCUUUU	x|||||x|||||||||o|	AGAAGAAGAAGAAGAAGA	--	PREDICTED: vegetative cell wall protein gp1 [Nelumbo nucifera]	-	-	-	-	-	-	-
miR5021-x	TEA_003715	1339	1356	-26.7	1	UCUUCUUCUUCUUCUUCU	||||||||||||||||||	AGAAGAAGAAGAAGAAGA	--	PREDICTED: vegetative cell wall protein gp1 [Nelumbo nucifera]	-	-	-	-	-	-	-
miR5021-x	TEA_003715	1357	1374	-26.7	1	UCUUCUUCUUCUUCUUCU	||||||||||||||||||	AGAAGAAGAAGAAGAAGA	--	PREDICTED: vegetative cell wall protein gp1 [Nelumbo nucifera]	-	-	-	-	-	-	-
miR5021-x	TEA_003715	1375	1392	-26.7	1	UUUUCUUCUUCUUCUUCU	|o||||||||||||||||	AGAAGAAGAAGAAGAAGA	--	PREDICTED: vegetative cell wall protein gp1 [Nelumbo nucifera]	-	-	-	-	-	-	-
miR5021-x	TEA_003746	279	296	-16.3	0.6105	UAUUCUUUUUCUUUUUUU	|x|||||o|||||o||o|	AGAAGAAGAAGAAGAAGA	PP2C38	PREDICTED: probable protein phosphatase 2C 38 [Vitis vinifera]	-	-	-	-	-	-	-
miR5021-x	TEA_003770	273	290	-17.6	0.6447	CCUUCUUCUUCUGCUACU	x|||||||||||x||x||	AGAAGAAGAAGAAGAAGA	Fam135b	PREDICTED: protein FAM135B-like [Capsicum annuum]	-	-	-	-	-	-	-
miR5021-x	TEA_003779	935	952	-22.2	0.8102	UUUUUUUCUUCUUCUUCU	|o||o|||||||||||||	AGAAGAAGAAGAAGAAGA	NECAP1	PREDICTED: adaptin ear-binding coat-associated protein 1 isoform X2 [Nicotiana sylvestris]	-	-	-	-	-	-	-
miR5021-x	TEA_003786	17	34	-26.7	1	UCUUCUUCUUCUUCUUCU	||||||||||||||||||	AGAAGAAGAAGAAGAAGA	EXL5	PREDICTED: protein EXORDIUM-like 5 [Ziziphus jujuba]	-	-	-	-	-	-	-
miR5021-x	TEA_003861	670	687	-20.8	0.779	GUUCCUUCUUCUACUUCU	xo|x||||||||x|||||	AGAAGAAGAAGAAGAAGA	LBD15	PREDICTED: LOB domain-containing protein 15 [Vitis vinifera]	-	-	-	-	-	-	-
miR5021-x	TEA_003862	3889	3906	-22.1	0.8277	UCUUCUUCUUCUACGUCU	||||||||||||x|x|||	AGAAGAAGAAGAAGAAGA	DDR4	PREDICTED: DDT domain-containing protein DDR4-like isoform X2 [Ziziphus jujuba]	-	-	-	-	-	-	-
miR5021-x	TEA_003879	28	45	-17.5	0.641	UCUUCCUCUUCUUCCUCG	|||||x||||||||x||x	AGAAGAAGAAGAAGAAGA	Pdap1	PREDICTED: 28 kDa heat- and acid-stable phosphoprotein-like [Cicer arietinum]	-	-	-	-	-	-	-
miR5021-x	TEA_003901	58	75	-18.4	0.6866	UCUUCUACUUCUACUUCU	||||||x|||||x|||||	AGAAGAAGAAGAAGAAGA	NCL2	PREDICTED: uncharacterized protein LOC108174388 [Malus domestica]	-	-	-	-	-	-	-
miR5021-x	TEA_003919	393	410	-18.9	0.7079	UGUUCUUGUUCUUGUUCU	|x|||||x|||||x||||	AGAAGAAGAAGAAGAAGA	YAB5	PREDICTED: axial regulator YABBY 5 [Vitis vinifera]	-	-	-	-	-	-	-
miR5021-x	TEA_003977	272	289	-17.7	0.6629	UCUUCUUUUUCUUAUACU	|||||||o|||||x|x||	AGAAGAAGAAGAAGAAGA	STP8	sugar transport protein 8-like [Dorcoceras hygrometricum]	-	-	-	-	-	-	-
miR5021-x	TEA_003984	663	680	-26.5	0.9707	ACUUCUUCUUCUUCUUCU	x|||||||||||||||||	AGAAGAAGAAGAAGAAGA	ROPGAP1	PREDICTED: rho GTPase-activating protein 5-like [Nelumbo nucifera]	-	-	-	-	-	-	-
miR5021-x	TEA_003987	1262	1279	-26.7	1	UCUUCUUCUUCUUCUUCU	||||||||||||||||||	AGAAGAAGAAGAAGAAGA	At5g39570	PREDICTED: uncharacterized protein At5g39570-like [Solanum pennellii]	-	-	-	-	-	-	-
miR5021-x	TEA_003987	1280	1297	-26.7	1	UUUGUUUUUUCUUCUUCU	|o|xo||o||||||||||	AGAAGAAGAAGAAGAAGA	At5g39570	PREDICTED: uncharacterized protein At5g39570-like [Solanum pennellii]	-	-	-	-	-	-	-
miR5021-x	TEA_004000	647	664	-23.1	0.8493	UAUUCUUCUUCUUCUUCU	|x||||||||||||||||	AGAAGAAGAAGAAGAAGA	IBS1	PREDICTED: probable serine/threonine-protein kinase At1g54610 [Sesamum indicum]	-	-	-	-	-	-	-
miR5021-x	TEA_004024	1758	1775	-17.8	0.6667	UUUUCUUCUUCUUUUUUA	|o|||||||||||o||ox	AGAAGAAGAAGAAGAAGA	--	PREDICTED: aspartic proteinase-like protein 2 [Cucumis sativus]	-	-	-	-	-	-	-
miR5021-x	TEA_004025	1302	1319	-18.9	0.7079	UUUUCUUUUUCUUUUUCU	|o|||||o|||||o||||	AGAAGAAGAAGAAGAAGA	--	Hop-interacting protein THI043 [Solanum lycopersicum]	-	-	-	-	-	-	-
miR5021-x	TEA_004046	4009	4026	-26.6	0.9963	UCUCCUUCUUCUUCUUCU	|||x||||||||||||||	AGAAGAAGAAGAAGAAGA	BAG6	BAG domain-containing protein [Cephalotus follicularis]	-	-	-	-	-	-	-
miR5021-x	TEA_004046	4027	4044	-26.6	0.9963	GCUUCUUCUUCUUCUUCU	x|||||||||||||||||	AGAAGAAGAAGAAGAAGA	BAG6	BAG domain-containing protein [Cephalotus follicularis]	-	-	-	-	-	-	-
miR5021-x	TEA_004051	155	172	-17.7	0.6654	UUCUCUCCUUCUUCUCCU	|ox|||x||||||||x||	AGAAGAAGAAGAAGAAGA	At1g11820	PREDICTED: glucan endo-1,3-beta-glucosidase 1 [Vitis vinifera]	-	-	-	-	-	GO:0016798//hydrolase activity, acting on glycosyl bonds	-
miR5021-x	TEA_004054	309	326	-17.5	0.6554	CCUUCUCCUUCUCCUUCU	x|||||x|||||x|||||	AGAAGAAGAAGAAGAAGA	LRK10	PREDICTED: probable receptor-like protein kinase At1g67000 isoform X1 [Cicer arietinum]	-	-	-	-	-	GO:0016772//transferase activity, transferring phosphorus-containing groups	-
miR5021-x	TEA_004067	2267	2284	-21.3	0.7978	UCUUCUUUGUCUCCGUCU	|||||||ox|||x|x|||	AGAAGAAGAAGAAGAAGA	Os09g0383400	PREDICTED: DEAD-box ATP-dependent RNA helicase 22 isoform X2 [Vitis vinifera]	-	-	-	-	-	-	-
miR5021-x	TEA_004067	2319	2336	-21	0.7692	GUCUCUUCUUCUUCGUCU	xox|||||||||||x|||	AGAAGAAGAAGAAGAAGA	Os09g0383400	PREDICTED: DEAD-box ATP-dependent RNA helicase 22 isoform X2 [Vitis vinifera]	-	-	-	-	-	-	-
miR5021-x	TEA_004072	126	143	-22.4	0.8421	UCUUCUUCUUCUCUUUCU	||||||||||||xo||||	AGAAGAAGAAGAAGAAGA	PRIN2	PREDICTED: protein PLASTID REDOX INSENSITIVE 2 [Nicotiana attenuata]	-	-	-	-	GO:0009295//nucleoid	GO:0016772//transferase activity, transferring phosphorus-containing groups	GO:0006796//phosphate-containing compound metabolic process;GO:0010467//gene expression
miR5021-x	TEA_004075	23	40	-18.9	0.7052	GUGUCUUCUUCUUCUACU	xox||||||||||||x||	AGAAGAAGAAGAAGAAGA	RLP1	PREDICTED: LRR receptor-like serine/threonine-protein kinase GSO1 isoform X2 [Juglans regia]	-	-	-	-	-	-	-
miR5021-x	TEA_004087	82	99	-18.8	0.7041	UUUUCUUCUUCUCUUCCU	|o||||||||||xo|x||	AGAAGAAGAAGAAGAAGA	--	BnaA03g38280D [Brassica napus]	-	-	-	-	-	-	-
miR5021-x	TEA_004116	538	555	-22.1	0.8277	GCUUCUACUUCUUCUUCU	x|||||x|||||||||||	AGAAGAAGAAGAAGAAGA	CYP71A6	PREDICTED: cytochrome P450 71A25 [Vitis vinifera]	-	-	-	-	-	GO:0016709//oxidoreductase activity, acting on paired donors, with incorporation or reduction of molecular oxygen, NAD(P)H as one donor, and incorporation of one atom of oxygen;GO:0046872//metal ion binding	-
miR5021-x	TEA_004121	2669	2686	-23.9	0.8951	ACUUCUUCUUCUUUUUCU	x||||||||||||o||||	AGAAGAAGAAGAAGAAGA	At4g37250	PREDICTED: probable LRR receptor-like serine/threonine-protein kinase At4g37250 [Nicotiana sylvestris]	-	-	-	-	GO:0031224//intrinsic component of membrane	GO:0016772//transferase activity, transferring phosphorus-containing groups;GO:0032550//purine ribonucleoside binding	GO:0006464//cellular protein modification process;GO:0006796//phosphate-containing compound metabolic process
miR5021-x	TEA_004132	25	42	-18.2	0.6642	ACUUCUACUUCUACUUCU	x|||||x|||||x|||||	AGAAGAAGAAGAAGAAGA	PAP8	PREDICTED: probable plastid-lipid-associated protein 8, chloroplastic [Nicotiana attenuata]	-	-	-	-	-	-	-
miR5021-x	TEA_004140	306	323	-21.8	0.8165	CCUUCUACUUCUUCUUCU	x|||||x|||||||||||	AGAAGAAGAAGAAGAAGA	SCPL45	PREDICTED: serine carboxypeptidase-like 45, partial [Capsicum annuum]	-	-	-	-	-	GO:0004180//carboxypeptidase activity	GO:0019538//protein metabolic process
miR5021-x	TEA_004158	91	108	-22.9	0.8577	UCUUCUUCUUCUUUCUCU	|||||||||||||ox|||	AGAAGAAGAAGAAGAAGA	OEP37	Chloroplast outer envelope protein 37 isoform 1 [Theobroma cacao]	-	-	-	-	-	-	-
miR5021-x	TEA_004163	402	419	-27.3	1	UCUUCUUCUUCUUCUUCU	||||||||||||||||||	AGAAGAAGAAGAAGAAGA	XTH23	PREDICTED: xyloglucan endotransglucosylase/hydrolase protein 22-like [Gossypium arboreum]	Environmental Information Processing	Signal transduction	ko04075//Plant hormone signal transduction	K14504	GO:0005576//extracellular region;GO:0030312//external encapsulating structure	GO:0016758//transferase activity, transferring hexosyl groups;GO:0016787//hydrolase activity	GO:0044042//glucan metabolic process;GO:0045229//external encapsulating structure organization
miR5021-x	TEA_004198	589	606	-21.5	0.8052	UCCUCUACUUCUUCUUCU	||x|||x|||||||||||	AGAAGAAGAAGAAGAAGA	PERK1	PREDICTED: proline-rich receptor-like protein kinase PERK1 [Nelumbo nucifera]	-	-	-	-	-	-	-
miR5021-x	TEA_004200	364	381	-18.7	0.685	GCUUCUUCUUCAUUUUCC	x||||||||||x|o|||x	AGAAGAAGAAGAAGAAGA	At3g22104	PREDICTED: BTB/POZ domain-containing protein At3g22104 [Vitis vinifera]	-	-	-	-	-	-	-
miR5021-x	TEA_004201	53	70	-26.7	1	UCUUCUUCUUCUUCUUCU	||||||||||||||||||	AGAAGAAGAAGAAGAAGA	tilS	tRNA(Ile)-lysidine/2-thiocytidine synthase [Corchorus olitorius]	-	-	-	-	-	-	-
miR5021-x	TEA_004235	203	220	-26.7	1	UCUUCUUCUUCUUCUUCU	||||||||||||||||||	AGAAGAAGAAGAAGAAGA	At3g55800	PREDICTED: sedoheptulose-1,7-bisphosphatase, chloroplastic [Solanum pennellii]	Metabolism;Metabolism;Metabolism	Global and overview maps;Global and overview maps;Energy metabolism	ko01100//Metabolic pathways;ko01200//Carbon metabolism;ko00710//Carbon fixation in photosynthetic organisms	K01100;K01100;K01100	GO:0005576//extracellular region;GO:0009526//plastid envelope;GO:0009532//plastid stroma	GO:0043169//cation binding;GO:0050308//sugar-phosphatase activity	GO:0000097//sulfur amino acid biosynthetic process;GO:0005982//starch metabolic process;GO:0005985//sucrose metabolic process;GO:0006090//pyruvate metabolic process;GO:0006605//protein targeting;GO:0006739//NADP metabolic process;GO:0006996//organelle organization;GO:0009620//response to fungus;GO:0009696//salicylic acid metabolic process;GO:0009755//hormone-mediated signaling pathway;GO:0009767/…
miR5021-x	TEA_004285	460	477	-17	0.6227	UCUUCAUCUUCGUUAUCU	|||||x|||||x|ox|||	AGAAGAAGAAGAAGAAGA	RAPTOR1	PREDICTED: regulatory-associated protein of TOR 1-like, partial [Nicotiana sylvestris]	Cellular Processes	Transport and catabolism	ko04136//Autophagy - other eukaryotes	K07204	-	-	-
miR5021-x	TEA_004295	1128	1145	-21.4	0.8015	UUUUCUUCUUCUCUUUCU	|o||||||||||xo||||	AGAAGAAGAAGAAGAAGA	mrnC	Ribonuclease III domain-containing protein [Cynara cardunculus var. scolymus] [Cynara cardunculus]	-	-	-	-	-	-	GO:0090501//RNA phosphodiester bond hydrolysis
miR5021-x	TEA_004297	302	319	-17.1	0.6404	UCCUCUUCCUCUUCCUCU	||x|||||x|||||x|||	AGAAGAAGAAGAAGAAGA	ALE2	PREDICTED: receptor-like serine/threonine-protein kinase ALE2 isoform X1 [Vitis vinifera]	-	-	-	-	-	GO:0016301//kinase activity	GO:0006796//phosphate-containing compound metabolic process
miR5021-x	TEA_004344	1634	1651	-22.2	0.8315	UCCUCUUCUUCUUCUUCU	||x|||||||||||||||	AGAAGAAGAAGAAGAAGA	IDD7	PREDICTED: protein indeterminate-domain 11-like isoform X2 [Nelumbo nucifera]	-	-	-	-	-	-	-
miR5021-x	TEA_004354	178	195	-20.7	0.7753	UCUUCUUCUUCACCCUCU	|||||||||||xx|x|||	AGAAGAAGAAGAAGAAGA	--	PREDICTED: integrator complex subunit 6 homolog [Juglans regia]	-	-	-	-	-	-	-
miR5021-x	TEA_004390	41	58	-22.5	0.8427	UCUUCUUCUUCUCCUUCU	||||||||||||x|||||	AGAAGAAGAAGAAGAAGA	At2g19130	PREDICTED: G-type lectin S-receptor-like serine/threonine-protein kinase At2g19130 [Vitis vinifera]	-	-	-	-	GO:0031224//intrinsic component of membrane	GO:0004672//protein kinase activity;GO:0005515//protein binding;GO:0032550//purine ribonucleoside binding	GO:0006464//cellular protein modification process;GO:0006796//phosphate-containing compound metabolic process;GO:0008037//cell recognition
miR5021-x	TEA_004425	619	636	-17.2	0.6324	UCUUCCUCUUCUUCCGGU	|||||x||||||||xxx|	AGAAGAAGAAGAAGAAGA	DLO2	PREDICTED: protein DMR6-LIKE OXYGENASE 2 [Vitis vinifera]	-	-	-	-	-	-	-
miR5021-x	TEA_004441	55	72	-26.7	1	UCUUCUUCUUCUUCUUCU	||||||||||||||||||	AGAAGAAGAAGAAGAAGA	RABC2A	PREDICTED: ras-related protein RABC2a-like isoform X2 [Jatropha curcas]	-	-	-	-	-	GO:0032550//purine ribonucleoside binding	GO:0008104//protein localization;GO:0035556//intracellular signal transduction
miR5021-x	TEA_004481	314	331	-16.5	0.6157	GCUCCUUCUUCUUCCACU	x||x||||||||||xx||	AGAAGAAGAAGAAGAAGA	--	Methyltransferase FkbM [Cynara cardunculus var. scolymus] [Cynara cardunculus]	-	-	-	-	-	-	-
miR5021-x	TEA_004484	568	585	-27.4	1	UCUUCUUCUUCUUCUUCU	||||||||||||||||||	AGAAGAAGAAGAAGAAGA	HO1	heme oxygenase 1, chloroplastic-like [Nicotiana tabacum]	Metabolism;Metabolism;Metabolism	Global and overview maps;Global and overview maps;Metabolism of cofactors and vitamins	ko01100//Metabolic pathways;ko01110//Biosynthesis of secondary metabolites;ko00860//Porphyrin and chlorophyll metabolism	K21480;K21480;K21480	-	-	-
miR5021-x	TEA_004503	56	73	-16.2	0.609	UCUCUCUCUUCUUUUUCU	|||xox|||||||o||||	AGAAGAAGAAGAAGAAGA	OSCPNX1	PREDICTED: LOW QUALITY PROTEIN: cycloartenol Synthase-like [Prunus mume]	Metabolism;Metabolism;Metabolism	Global and overview maps;Global and overview maps;Lipid metabolism	ko01100//Metabolic pathways;ko01110//Biosynthesis of secondary metabolites;ko00100//Steroid biosynthesis	K01853;K01853;K01853	-	-	-
miR5021-x	TEA_004516	3641	3658	-24.1	0.9026	UCUUCUUUUUCUUCUUCU	|||||||o||||||||||	AGAAGAAGAAGAAGAAGA	MKP1	PREDICTED: protein-tyrosine-phosphatase MKP1 [Vitis vinifera]	-	-	-	-	-	GO:0004721//phosphoprotein phosphatase activity	GO:0006464//cellular protein modification process;GO:0006950//response to stress;GO:0009628//response to abiotic stimulus;GO:0016311//dephosphorylation;GO:0044699//single-organism process
miR5021-x	TEA_004516	3683	3700	-22.6	0.8433	UCCUCUUCUUCUUCUUCU	||x|||||||||||||||	AGAAGAAGAAGAAGAAGA	MKP1	PREDICTED: protein-tyrosine-phosphatase MKP1 [Vitis vinifera]	-	-	-	-	-	GO:0004721//phosphoprotein phosphatase activity	GO:0006464//cellular protein modification process;GO:0006950//response to stress;GO:0009628//response to abiotic stimulus;GO:0016311//dephosphorylation;GO:0044699//single-organism process
miR5021-x	TEA_004530	774	791	-26.7	1	UCUUCUUCUUCUUCUUCU	||||||||||||||||||	AGAAGAAGAAGAAGAAGA	NPSN13	PREDICTED: novel plant SNARE 13 [Jatropha curcas]	-	-	-	-	-	-	-
miR5021-x	TEA_004530	792	809	-26.7	1	UCUUCUUCUUCUUCUUCU	||||||||||||||||||	AGAAGAAGAAGAAGAAGA	NPSN13	PREDICTED: novel plant SNARE 13 [Jatropha curcas]	-	-	-	-	-	-	-
miR5021-x	TEA_004537	649	666	-18.6	0.6813	UUUGCUUUUUCUUUUUCU	|o|x|||o|||||o||||	AGAAGAAGAAGAAGAAGA	GAMMACAL1	PREDICTED: gamma carbonic anhydrase-like 2, mitochondrial [Daucus carota subsp. sativus] [Daucus carota]	-	-	-	-	-	-	-
miR5021-x	TEA_004557	481	498	-20.9	0.7828	UUUUUUUUUUCUUCUUCU	|o||o||o||||||||||	AGAAGAAGAAGAAGAAGA	At2g01390/At2g01380	PREDICTED: pentatricopeptide repeat-containing protein At2g01390 isoform X2 [Vitis vinifera]	-	-	-	-	-	-	-
miR5021-x	TEA_004583	916	933	-19	0.6985	UUUUCUUUUUCUUCUUUC	|o|||||o||||||||ox	AGAAGAAGAAGAAGAAGA	NORK	PREDICTED: receptor-like protein kinase HERK 1 isoform X1 [Jatropha curcas]	-	-	-	-	GO:0016020//membrane	GO:0004672//protein kinase activity;GO:0032550//purine ribonucleoside binding	GO:0006464//cellular protein modification process;GO:0006796//phosphate-containing compound metabolic process
miR5021-x	TEA_004627	266	283	-26	0.9738	CCUUCUUCUUCUUCUUCU	x|||||||||||||||||	AGAAGAAGAAGAAGAAGA	TIC32	Short-chain dehydrogenase TIC 32, chloroplastic -like protein [Gossypium arboreum]	-	-	-	-	-	-	-
miR5021-x	TEA_004664	40	57	-23.5	0.8608	UCAUCUUCUUCUUCUUCU	||x|||||||||||||||	AGAAGAAGAAGAAGAAGA	BGAL12	beta-galactosidase [Camellia sinensis]	-	-	-	-	-	GO:0005488//binding;GO:0015925//galactosidase activity	GO:0044238//primary metabolic process
miR5021-x	TEA_004706	30	47	-27.3	1	UCUUCUUCUUCUUCUUCU	||||||||||||||||||	AGAAGAAGAAGAAGAAGA	At1g30700	PREDICTED: berberine bridge enzyme-like 21 [Vitis vinifera]	-	-	-	-	-	-	-
miR5021-x	TEA_004706	48	65	-27.3	1	UCUCCUUCAUCUUCUUCU	|||x||||x|||||||||	AGAAGAAGAAGAAGAAGA	At1g30700	PREDICTED: berberine bridge enzyme-like 21 [Vitis vinifera]	-	-	-	-	-	-	-
miR5021-x	TEA_004722	2428	2445	-19	0.709	UUUUCUUUUUCUUUUUCU	|o|||||o|||||o||||	AGAAGAAGAAGAAGAAGA	FIM5	PREDICTED: fimbrin-5-like [Nicotiana tabacum]	-	-	-	-	-	-	-
miR5021-x	TEA_004738	105	122	-26.8	1	ACUUCUACUUCUACUUCU	x|||||x|||||x|||||	AGAAGAAGAAGAAGAAGA	HISN4	PREDICTED: imidazole glycerol phosphate synthase hisHF, chloroplastic [Sesamum indicum]	Metabolism;Metabolism;Metabolism;Metabolism	Global and overview maps;Global and overview maps;Global and overview maps;Amino acid metabolism	ko01100//Metabolic pathways;ko01110//Biosynthesis of secondary metabolites;ko01230//Biosynthesis of amino acids;ko00340//Histidine metabolism	K01663;K01663;K01663;K01663	GO:0044424//intracellular part	GO:0016763//transferase activity, transferring pentosyl groups;GO:0016830//carbon-carbon lyase activity	GO:0006520//cellular amino acid metabolic process
miR5021-x	TEA_004738	123	140	-26.8	1	UCUUCUUCUUCUUCUUCU	||||||||||||||||||	AGAAGAAGAAGAAGAAGA	HISN4	PREDICTED: imidazole glycerol phosphate synthase hisHF, chloroplastic [Sesamum indicum]	Metabolism;Metabolism;Metabolism;Metabolism	Global and overview maps;Global and overview maps;Global and overview maps;Amino acid metabolism	ko01100//Metabolic pathways;ko01110//Biosynthesis of secondary metabolites;ko01230//Biosynthesis of amino acids;ko00340//Histidine metabolism	K01663;K01663;K01663;K01663	GO:0044424//intracellular part	GO:0016763//transferase activity, transferring pentosyl groups;GO:0016830//carbon-carbon lyase activity	GO:0006520//cellular amino acid metabolic process
miR5021-x	TEA_004748	1071	1088	-25.9	0.97	CCUCCUUCUUCUUCUUCU	x||x||||||||||||||	AGAAGAAGAAGAAGAAGA	NRPE5A	PREDICTED: DNA-directed RNA polymerase V subunit 5A isoform X1 [Solanum lycopersicum]	Metabolism;Metabolism;Metabolism;Genetic Information Processing	Global and overview maps;Nucleotide metabolism;Nucleotide metabolism;Transcription	ko01100//Metabolic pathways;ko00230//Purine metabolism;ko00240//Pyrimidine metabolism;ko03020//RNA polymerase	K03013;K03013;K03013;K03013	-	-	-
miR5021-x	TEA_004754	145	162	-23	0.8614	UCUUCUACUUCUUUCUCU	||||||x||||||ox|||	AGAAGAAGAAGAAGAAGA	fusA1	Elongation factor G [Morus notabilis]	-	-	-	-	GO:0044464//cell part	GO:0008135//translation factor activity, RNA binding;GO:0017111//nucleoside-triphosphatase activity;GO:0032550//purine ribonucleoside binding	GO:0034645//cellular macromolecule biosynthetic process
miR5021-x	TEA_004775	22	39	-20.5	0.7678	UCUUCUUCAUCUUCAUCU	||||||||x|||||x|||	AGAAGAAGAAGAAGAAGA	ATL78	PREDICTED: RING-H2 finger protein ATL78-like [Jatropha curcas]	-	-	-	-	GO:0016020//membrane	-	-
miR5021-x	TEA_004781	293	310	-26.5	0.9925	ACUUCUUCUUCUUCUUCU	x|||||||||||||||||	AGAAGAAGAAGAAGAAGA	--	-	-	-	-	-	-	-	-
miR5021-x	TEA_004781	317	334	-26.5	0.9962	CCUUCUUCUUCUUCUUCU	x|||||||||||||||||	AGAAGAAGAAGAAGAAGA	--	-	-	-	-	-	-	-	-
miR5021-x	TEA_004785	1714	1731	-26.8	0.9817	ACUUCUUCUUCUUCUUCU	x|||||||||||||||||	AGAAGAAGAAGAAGAAGA	wdr44	PREDICTED: WD repeat-containing protein YMR102C [Vitis vinifera]	-	-	-	-	-	-	-
miR5021-x	TEA_004831	30	47	-20.8	0.779	UUUCCUUCUUCUUUUUCU	|o|x|||||||||o||||	AGAAGAAGAAGAAGAAGA	PHT1-8	PREDICTED: uncharacterized protein LOC105631864 [Jatropha curcas]	-	-	-	-	-	-	-
miR5021-x	TEA_004930	240	257	-16.4	0.6142	UGUUCUUGUUCUUGUUCU	|x|||||x|||||x||||	AGAAGAAGAAGAAGAAGA	dsk1	ser/arg-rich protein kinase 4 [Zea mays]	-	-	-	-	-	GO:0004672//protein kinase activity;GO:0032550//purine ribonucleoside binding	GO:0006464//cellular protein modification process;GO:0006796//phosphate-containing compound metabolic process
miR5021-x	TEA_004960	17	34	-22.5	0.8427	UCUUCUUCUUCUACUUCU	||||||||||||x|||||	AGAAGAAGAAGAAGAAGA	At4g27290	PREDICTED: G-type lectin S-receptor-like serine/threonine-protein kinase At4g27290 [Vitis vinifera]	-	-	-	-	-	-	-
miR5021-x	TEA_005038	97	114	-19.5	0.7143	UUUUUUUCUUCUUUUUCU	|o||o||||||||o||||	AGAAGAAGAAGAAGAAGA	CAMTA3	PREDICTED: calmodulin-binding transcription activator 2-like isoform X2 [Glycine max]	-	-	-	-	-	-	-
miR5021-x	TEA_005082	169	186	-16.8	0.6292	UCUUCGGCUUCUACUUCG	|||||xx|||||x||||x	AGAAGAAGAAGAAGAAGA	MEL1	PREDICTED: protein argonaute MEL1 [Sesamum indicum]	-	-	-	-	-	-	GO:0009987//cellular process;GO:0010467//gene expression
miR5021-x	TEA_005144	40	57	-17.7	0.6604	CCUUCUCCUUCUACUUCU	x|||||x|||||x|||||	AGAAGAAGAAGAAGAAGA	ATL80	PREDICTED: RING-H2 finger protein ATL80 [Vitis vinifera]	-	-	-	-	-	-	-
miR5021-x	TEA_005151	718	735	-21.7	0.8097	ACUUCUUCUUCGGCUUCU	x||||||||||xx|||||	AGAAGAAGAAGAAGAAGA	--	hypothetical protein A4A49_63234 [Nicotiana attenuata]	-	-	-	-	-	-	-
miR5021-x	TEA_005179	262	279	-18.1	0.6779	ACUUCUACUUCUACUUCU	x|||||x|||||x|||||	AGAAGAAGAAGAAGAAGA	ERF098	PREDICTED: ethylene-responsive transcription factor ERF098-like [Vitis vinifera]	-	-	-	-	-	-	-
miR5021-x	TEA_005185	481	498	-16	0.6015	UCUUAUUCUUCUCCUUCU	||||x|||||||x|||||	AGAAGAAGAAGAAGAAGA	--	hypothetical protein NitaMp055 [Nicotiana tabacum]	-	-	-	-	-	-	-
miR5021-x	TEA_005216	1113	1130	-18.2	0.6816	UCUUCUACUUCGUCUUCU	||||||x||||x||||||	AGAAGAAGAAGAAGAAGA	--	PREDICTED: UPF0483 protein C25G4.2-like [Citrus sinensis]	Organismal Systems;Environmental Information Processing;Environmental Information Processing	Environmental adaptation;Signal transduction;Signal transduction	ko04626//Plant-pathogen interaction;ko04016//MAPK signaling pathway - plant;ko04070//Phosphatidylinositol signaling system	K02183;K02183;K02183	-	-	-
miR5021-x	TEA_005217	4	21	-23.9	0.8951	ACUUUUUCUUCUUCUUCU	x|||o|||||||||||||	AGAAGAAGAAGAAGAAGA	ZIFL1	Zinc induced facilitator-like 1 isoform 1 [Theobroma cacao]	-	-	-	-	-	-	GO:0044763//single-organism cellular process
miR5021-x	TEA_005224	2478	2495	-20.4	0.7669	ACUUCUUCUUCUCUUUCU	x|||||||||||xo||||	AGAAGAAGAAGAAGAAGA	SUVH1	PREDICTED: histone-lysine N-methyltransferase, H3 lysine-9 specific SUVH1 [Vitis vinifera]	Metabolism	Amino acid metabolism	ko00310//Lysine degradation	K11420	-	-	-
miR5021-x	TEA_005224	2537	2554	-26.7	1	UCUUCUUCUUCUCCUUCU	||||||||||||x|||||	AGAAGAAGAAGAAGAAGA	SUVH1	PREDICTED: histone-lysine N-methyltransferase, H3 lysine-9 specific SUVH1 [Vitis vinifera]	Metabolism	Amino acid metabolism	ko00310//Lysine degradation	K11420	-	-	-
miR5021-x	TEA_005274	88	105	-17.1	0.6404	UCCUCCUCUUCUUCCUCU	||x||x||||||||x|||	AGAAGAAGAAGAAGAAGA	At3g62540	PREDICTED: pentatricopeptide repeat-containing protein At3g62470, mitochondrial [Vitis vinifera]	-	-	-	-	-	-	-
miR5021-x	TEA_005289	352	369	-25.5	0.9551	UCUACUUCUUCUUCUUCU	|||x||||||||||||||	AGAAGAAGAAGAAGAAGA	ABCB17	PREDICTED: ABC transporter B family member 15 [Theobroma cacao]	Environmental Information Processing	Membrane transport	ko02010//ABC transporters	K05658	GO:0031224//intrinsic component of membrane	GO:0015405//P-P-bond-hydrolysis-driven transmembrane transporter activity;GO:0017111//nucleoside-triphosphatase activity;GO:0032550//purine ribonucleoside binding	GO:0044763//single-organism cellular process;GO:0051234//establishment of localization
miR5021-x	TEA_005363	367	384	-22.8	0.8352	UCGUCUUCUUCUUCUUCU	||x|||||||||||||||	AGAAGAAGAAGAAGAAGA	At2g31810	PREDICTED: acetolactate synthase small subunit 2, chloroplastic [Vitis vinifera]	Metabolism;Metabolism;Metabolism;Metabolism;Metabolism;Metabolism;Metabolism;Metabolism	Global and overview maps;Global and overview maps;Global and overview maps;Global and overview maps;Metabolism of cofactors and vitamins;Amino acid metabolism;Carbohydrate metabolism;Carbohydrate metabolism	ko01100//Metabolic pathways;ko01110//Biosynthesis of secondary metabolites;ko01230//Biosynthesis of amino acids;ko01210//2-Oxocarboxylic acid metabolism;ko00770//Pantothenate and CoA biosynthesis;ko00290//Valine, leucine and isoleucine biosynthesis;ko00650//Butanoate metabolism;ko00660//C5-Branched dibasic acid metabolism	K01653;K01653;K01653;K01653;K01653;K01653;K01653;K01653	-	-	-
miR5021-x	TEA_005365	2315	2332	-20.2	0.7594	CUUGCUUCUUCUUCUUUU	xo|x||||||||||||o|	AGAAGAAGAAGAAGAAGA	GCH1	PREDICTED: GTP cyclohydrolase 1 [Prunus mume]	Metabolism;Metabolism	Global and overview maps;Metabolism of cofactors and vitamins	ko01100//Metabolic pathways;ko00790//Folate biosynthesis	K01495;K01495	GO:0044424//intracellular part	GO:0003824//catalytic activity	GO:0009396//folic acid-containing compound biosynthetic process
miR5021-x	TEA_005438	7353	7370	-18.1	0.6779	UCUGUUUCUUCUUCUUUU	|||xo|||||||||||o|	AGAAGAAGAAGAAGAAGA	--	PREDICTED: LOW QUALITY PROTEIN: sporulation-specific protein 15-like [Populus euphratica]	-	-	-	-	-	-	-
miR5021-x	TEA_005446	289	306	-18.4	0.6866	UCUACUUCUUCUACUUCU	|||x||||||||x|||||	AGAAGAAGAAGAAGAAGA	--	PREDICTED: protein FAF-like, chloroplastic [Malus domestica]	-	-	-	-	-	-	-
miR5021-x	TEA_005464	538	555	-27.3	1	UCUUCUUCUUCUUCUUCU	||||||||||||||||||	AGAAGAAGAAGAAGAAGA	KEA2	K(+) efflux antiporter 2, chloroplastic -like protein [Gossypium arboreum]	-	-	-	-	-	GO:0008324//cation transmembrane transporter activity	GO:0015672//monovalent inorganic cation transport;GO:0044763//single-organism cellular process
miR5021-x	TEA_005476	670	687	-18.9	0.7079	GGUUCUUCUUCUUGUUCC	xx|||||||||||x|||x	AGAAGAAGAAGAAGAAGA	FH8	PREDICTED: formin-like protein 4 [Vitis vinifera]	-	-	-	-	-	-	-
miR5021-x	TEA_005476	3583	3600	-16.9	0.6306	UUUUUUUUCUCUUCUUCU	|o||o||ox|||||||||	AGAAGAAGAAGAAGAAGA	FH8	PREDICTED: formin-like protein 4 [Vitis vinifera]	-	-	-	-	-	-	-
miR5021-x	TEA_005524	2333	2350	-16.7	0.6231	UCUUCUAUUUCUUCCACU	||||||xo||||||xx||	AGAAGAAGAAGAAGAAGA	ARI2	PREDICTED: probable E3 ubiquitin-protein ligase ARI2 [Cucumis sativus]	-	-	-	-	-	-	-
miR5021-x	TEA_005573	118	135	-26.7	1	UCUUCUUCUUCUUCUUCU	||||||||||||||||||	AGAAGAAGAAGAAGAAGA	pod	class III-type peroxidase [Hevea brasiliensis subsp. brasiliensis] [Hevea brasiliensis]	Metabolism;Metabolism;Metabolism	Global and overview maps;Global and overview maps;Biosynthesis of other secondary metabolites	ko01100//Metabolic pathways;ko01110//Biosynthesis of secondary metabolites;ko00940//Phenylpropanoid biosynthesis	K00430;K00430;K00430	-	GO:0003824//catalytic activity;GO:0043169//cation binding;GO:0046906//tetrapyrrole binding	GO:0006950//response to stress;GO:0044710//single-organism metabolic process
miR5021-x	TEA_005573	136	153	-26.7	1	UCUUCUUCUUCUUCUUCU	||||||||||||||||||	AGAAGAAGAAGAAGAAGA	pod	class III-type peroxidase [Hevea brasiliensis subsp. brasiliensis] [Hevea brasiliensis]	Metabolism;Metabolism;Metabolism	Global and overview maps;Global and overview maps;Biosynthesis of other secondary metabolites	ko01100//Metabolic pathways;ko01110//Biosynthesis of secondary metabolites;ko00940//Phenylpropanoid biosynthesis	K00430;K00430;K00430	-	GO:0003824//catalytic activity;GO:0043169//cation binding;GO:0046906//tetrapyrrole binding	GO:0006950//response to stress;GO:0044710//single-organism metabolic process
miR5021-x	TEA_005600	3442	3459	-16.7	0.6117	UCUUCGUCUUCGCCUUCU	|||||x|||||xx|||||	AGAAGAAGAAGAAGAAGA	At4g27190	JHL06P13.14 [Jatropha curcas]	-	-	-	-	-	-	-
miR5021-x	TEA_005607	1246	1263	-20.2	0.7594	CUUGCUUCUUCUUCUUUU	xo|x||||||||||||o|	AGAAGAAGAAGAAGAAGA	rrp40	exonuclease-related family protein [Populus trichocarpa]	Genetic Information Processing	Folding, sorting and degradation	ko03018//RNA degradation	K03681	-	-	-
miR5021-x	TEA_005609	2401	2418	-16.7	0.6117	UCUUCGUCUUCGCCUUCU	|||||x|||||xx|||||	AGAAGAAGAAGAAGAAGA	At4g27190	PREDICTED: disease resistance protein At4g27190-like [Juglans regia]	-	-	-	-	-	-	-
miR5021-x	TEA_005611	52	69	-20.2	0.7566	UCUCCUUCUUCUUAAUCU	|||x|||||||||xx|||	AGAAGAAGAAGAAGAAGA	PCMP-H12	PREDICTED: pentatricopeptide repeat-containing protein At1g08070, chloroplastic [Vitis vinifera]	-	-	-	-	-	-	-
miR5021-x	TEA_005622	4581	4598	-18.2	0.6642	UCUUUUUCUUCUUUUUGA	||||o||||||||o||xx	AGAAGAAGAAGAAGAAGA	MMK2	PREDICTED: mitogen-activated protein kinase homolog MMK2 [Vitis vinifera]	Organismal Systems;Environmental Information Processing	Environmental adaptation;Signal transduction	ko04626//Plant-pathogen interaction;ko04016//MAPK signaling pathway - plant	K20600;K20600	-	GO:0004702//receptor signaling protein serine/threonine kinase activity;GO:0032550//purine ribonucleoside binding	GO:0006464//cellular protein modification process;GO:0006796//phosphate-containing compound metabolic process
miR5021-x	TEA_005638	3552	3569	-18.6	0.6813	CCUUCUUCUUCUUGUCCC	x||||||||||||x|x|x	AGAAGAAGAAGAAGAAGA	MHK	PREDICTED: pentatricopeptide repeat-containing protein At3g07290, mitochondrial isoform X1 [Vitis vinifera]	-	-	-	-	-	-	-
miR5021-x	TEA_005641	1838	1855	-18.7	0.6978	ACGUCUUCUUCUUGUUCU	x|x||||||||||x||||	AGAAGAAGAAGAAGAAGA	CYP40	PREDICTED: peptidyl-prolyl cis-trans isomerase CYP40 [Nelumbo nucifera]	-	-	-	-	-	GO:0016859//cis-trans isomerase activity	GO:0044267//cellular protein metabolic process
miR5021-x	TEA_005698	28	45	-22	0.8088	UCUUCUUUUUCUUUUUCU	|||||||o|||||o||||	AGAAGAAGAAGAAGAAGA	ISS1	PREDICTED: aspartate aminotransferase isoform X2 [Theobroma cacao]	-	-	-	-	-	-	GO:0009058//biosynthetic process
miR5021-x	TEA_005714	164	181	-17.9	0.6729	GCUUCUCCUUCUACUUCU	x|||||x|||||x|||||	AGAAGAAGAAGAAGAAGA	CYP71D55	PREDICTED: premnaspirodiene oxygenase-like [Nicotiana tomentosiformis]	-	-	-	-	-	-	-
miR5021-x	TEA_005742	151	168	-26.7	1	UCUUCUUCUUCUUCUUCU	||||||||||||||||||	AGAAGAAGAAGAAGAAGA	--	Tubulin [Corchorus olitorius]	-	-	-	-	GO:0031224//intrinsic component of membrane	-	-
miR5021-x	TEA_005767	958	975	-22.3	0.8168	UUUCGUUCUUCUUCUUCU	|o|xx|||||||||||||	AGAAGAAGAAGAAGAAGA	--	Major facilitator superfamily domain, general substrate transporter [Cynara cardunculus var. scolymus] [Cynara cardunculus]	-	-	-	-	-	-	-
miR5021-x	TEA_005787	361	378	-26.7	1	UCUUCUUCUUCUUCUUCU	||||||||||||||||||	AGAAGAAGAAGAAGAAGA	At5g60370	PREDICTED: exonuclease V, chloroplastic-like isoform X2 [Nicotiana sylvestris]	-	-	-	-	-	-	-
miR5021-x	TEA_005787	379	396	-26.7	1	UCUUCUUCUUCUUCUUCU	||||||||||||||||||	AGAAGAAGAAGAAGAAGA	At5g60370	PREDICTED: exonuclease V, chloroplastic-like isoform X2 [Nicotiana sylvestris]	-	-	-	-	-	-	-
miR5021-x	TEA_005799	119	136	-17	0.6343	UUUCCUUCUUCUUCUGCU	|o|x|||||||||||x||	AGAAGAAGAAGAAGAAGA	BEAT	PREDICTED: acetyl-CoA-benzylalcohol acetyltransferase-like [Populus euphratica]	Metabolism;Metabolism;Metabolism;Metabolism;Metabolism	Global and overview maps;Global and overview maps;Biosynthesis of other secondary metabolites;Biosynthesis of other secondary metabolites;Biosynthesis of other secondary metabolites	ko01100//Metabolic pathways;ko01110//Biosynthesis of secondary metabolites;ko00940//Phenylpropanoid biosynthesis;ko00941//Flavonoid biosynthesis;ko00945//Stilbenoid, diarylheptanoid and gingerol biosynthesis	K13065;K13065;K13065;K13065;K13065	-	-	-
miR5021-x	TEA_005806	1130	1147	-17.1	0.6404	UCUUUUACUUCUACUUCU	||||o|x|||||x|||||	AGAAGAAGAAGAAGAAGA	AMC1	PREDICTED: metacaspase-1-like [Nicotiana tomentosiformis]	-	-	-	-	-	-	-
miR5021-x	TEA_005813	92	109	-26.5	0.9707	ACUUCUUCUUCUUCUUCU	x|||||||||||||||||	AGAAGAAGAAGAAGAAGA	RIBA2	PREDICTED: bifunctional riboflavin biosynthesis protein RIBA 1, chloroplastic [Vitis vinifera]	Metabolism;Metabolism;Metabolism;Metabolism	Global and overview maps;Global and overview maps;Metabolism of cofactors and vitamins;Metabolism of cofactors and vitamins	ko01100//Metabolic pathways;ko01110//Biosynthesis of secondary metabolites;ko00790//Folate biosynthesis;ko00740//Riboflavin metabolism	K14652;K14652;K14652;K14652	-	-	-
miR5021-x	TEA_005817	1810	1827	-17.3	0.6314	UUUUCUUCUUCUUUUACA	|o|||||||||||o|x|x	AGAAGAAGAAGAAGAAGA	At3g50520	PREDICTED: phosphoglycerate mutase-like protein 4 isoform X2 [Solanum tuberosum]	Metabolism;Metabolism;Metabolism;Metabolism;Metabolism;Metabolism	Global and overview maps;Global and overview maps;Global and overview maps;Global and overview maps;Carbohydrate metabolism;Amino acid metabolism	ko01100//Metabolic pathways;ko01110//Biosynthesis of secondary metabolites;ko01200//Carbon metabolism;ko01230//Biosynthesis of amino acids;ko00010//Glycolysis / Gluconeogenesis;ko00260//Glycine, serine and threonine metabolism	K15634;K15634;K15634;K15634;K15634;K15634	-	GO:0003824//catalytic activity	-
miR5021-x	TEA_005848	693	710	-26.7	1	UCUUCUUCUUCUUCUUCU	||||||||||||||||||	AGAAGAAGAAGAAGAAGA	FKFBP	PREDICTED: 6-phosphofructo-2-kinase/fructose-2,6-bisphosphatase isoform X2 [Nelumbo nucifera]	Metabolism	Carbohydrate metabolism	ko00051//Fructose and mannose metabolism	K01103	-	-	-
miR5021-x	TEA_005863	467	484	-17.4	0.6541	GCUUCUUCUUCGGAUUCU	x||||||||||xxx||||	AGAAGAAGAAGAAGAAGA	YSL7	PREDICTED: probable metal-nicotianamine transporter YSL7 [Juglans regia]	-	-	-	-	-	-	-
miR5021-x	TEA_005885	74	91	-21.7	0.8158	UCUACCUCUUCUUUUGCU	|||x|x|||||||o|x||	AGAAGAAGAAGAAGAAGA	XTH22	xyloglucan endotransglucosylase/hydrolase 7 [Diospyros kaki]	Environmental Information Processing	Signal transduction	ko04075//Plant hormone signal transduction	K14504	-	-	-
miR5021-x	TEA_005896	73	90	-27.3	1	UCUUCUUCUUCUUCUUCU	||||||||||||||||||	AGAAGAAGAAGAAGAAGA	TPK5	PREDICTED: two-pore potassium channel 5-like [Nicotiana sylvestris]	-	-	-	-	-	-	-
miR5021-x	TEA_005896	91	108	-27.3	1	UCUUCUUCUUCUUCUUCU	||||||||||||||||||	AGAAGAAGAAGAAGAAGA	TPK5	PREDICTED: two-pore potassium channel 5-like [Nicotiana sylvestris]	-	-	-	-	-	-	-
miR5021-x	TEA_005912	1822	1839	-18.9	0.7079	UUUUCUUUUUCUUUUUCU	|o|||||o|||||o||||	AGAAGAAGAAGAAGAAGA	At1g67340	PREDICTED: F-box protein At1g67340 [Nicotiana attenuata]	-	-	-	-	-	-	-
miR5021-x	TEA_005925	71	88	-25.9	0.9737	CCUUCUUCUUCUUCUUCU	x|||||||||||||||||	AGAAGAAGAAGAAGAAGA	At1g28580	PREDICTED: GDSL esterase/lipase At1g28580-like [Gossypium arboreum]	Metabolism;Metabolism	Global and overview maps;Biosynthesis of other secondary metabolites	ko01110//Biosynthesis of secondary metabolites;ko00901//Indole alkaloid biosynthesis	K21026;K21026	-	GO:0016787//hydrolase activity	-
miR5021-x	TEA_005927	4635	4652	-20.2	0.7594	ACUUCUUCUUCUUUGUCU	x||||||||||||ox|||	AGAAGAAGAAGAAGAAGA	--	PREDICTED: uncharacterized protein LOC105175876 isoform X2 [Sesamum indicum]	-	-	-	-	-	-	-
miR5021-x	TEA_005935	21	38	-16.3	0.6082	UCUCUUUCUUCUUCCUCU	|||xo|||||||||x|||	AGAAGAAGAAGAAGAAGA	EXL7	PREDICTED: protein EXORDIUM-like 7 [Prunus mume]	-	-	-	-	-	-	-
miR5021-x	TEA_005956	47	64	-19.7	0.7406	ACUUUCUCUUCUUCUUCU	x|||ox||||||||||||	AGAAGAAGAAGAAGAAGA	At2g19130	PREDICTED: LOW QUALITY PROTEIN: G-type lectin S-receptor-like serine/threonine-protein kinase At2g19130 [Elaeis guineensis]	-	-	-	-	GO:0016020//membrane	GO:0004672//protein kinase activity;GO:0005488//binding	GO:0006796//phosphate-containing compound metabolic process
miR5021-x	TEA_005967	2491	2508	-21.5	0.8052	UUUUCUUCUUCUUUCUCU	|o|||||||||||ox|||	AGAAGAAGAAGAAGAAGA	--	PREDICTED: H/ACA ribonucleoprotein complex non-core subunit NAF1-like [Nicotiana attenuata]	-	-	-	-	-	-	-
miR5021-x	TEA_005976	75	92	-27.3	1	UCUUCUUCUUCUUCUUCU	||||||||||||||||||	AGAAGAAGAAGAAGAAGA	LYK3	PREDICTED: lysM domain receptor-like kinase 3 isoform X1 [Theobroma cacao]	-	-	-	-	GO:0031224//intrinsic component of membrane	GO:0004672//protein kinase activity;GO:0032550//purine ribonucleoside binding	GO:0000226//microtubule cytoskeleton organization;GO:0006464//cellular protein modification process;GO:0006796//phosphate-containing compound metabolic process;GO:0044036//cell wall macromolecule metabolic process
miR5021-x	TEA_006016	53	70	-16.1	0.6007	ACUUUCUCUUCUUGUUCU	x|||ox|||||||x||||	AGAAGAAGAAGAAGAAGA	CYP94C1	PREDICTED: cytochrome P450 94C1-like [Juglans regia]	-	-	-	-	GO:0043227//membrane-bounded organelle	GO:0016713//oxidoreductase activity, acting on paired donors, with incorporation or reduction of molecular oxygen, reduced iron-sulfur protein as one donor, and incorporation of one atom of oxygen;GO:0046906//tetrapyrrole binding;GO:0046914//transition metal ion binding	GO:0001101//response to acid chemical;GO:0006972//hyperosmotic response;GO:0009694//jasmonic acid metabolic process;GO:0009755//hormone-mediated signaling pathway;GO:0051707//response to other organism
miR5021-x	TEA_006017	188	205	-22.1	0.8308	UCUUCCUCUUCUUCUUCU	|||||x||||||||||||	AGAAGAAGAAGAAGAAGA	--	hydrolase-like protein [Arabidopsis thaliana]	-	-	-	-	-	-	-
miR5021-x	TEA_006041	482	499	-18.1	0.6754	GCUUCUACUUCUGCUUCU	x|||||x|||||x|||||	AGAAGAAGAAGAAGAAGA	BGLU25	beta-glucosidase [Arabidopsis thaliana]	Metabolism;Metabolism;Metabolism;Metabolism;Metabolism	Global and overview maps;Global and overview maps;Biosynthesis of other secondary metabolites;Carbohydrate metabolism;Metabolism of other amino acids	ko01100//Metabolic pathways;ko01110//Biosynthesis of secondary metabolites;ko00940//Phenylpropanoid biosynthesis;ko00500//Starch and sucrose metabolism;ko00460//Cyanoamino acid metabolism	K01188;K01188;K01188;K01188;K01188	-	-	-
miR5021-x	TEA_006062	3828	3845	-16.4	0.6007	UCUCCUUCUUCUACUACU	|||x||||||||x||x||	AGAAGAAGAAGAAGAAGA	CESA3	PREDICTED: cellulose synthase A catalytic subunit 3 [UDP-forming] [Prunus mume]	-	-	-	-	GO:0005911//cell-cell junction;GO:0031224//intrinsic component of membrane;GO:0031984//organelle subcompartment;GO:0043231//intracellular membrane-bounded organelle	GO:0016759//cellulose synthase activity;GO:0046914//transition metal ion binding	GO:0000281//mitotic cytokinesis;GO:0006090//pyruvate metabolic process;GO:0006109//regulation of carbohydrate metabolic process;GO:0006694//steroid biosynthetic process;GO:0006970//response to osmotic stress;GO:0006996//organelle organization;GO:0007275//multicellular organism development;GO:0009699//phenylpropanoid biosynthetic process;GO:0009746//response to hexose;GO:0009826//unidimensional ce…
miR5021-x	TEA_006071	3738	3755	-18.4	0.6891	UUUUUUUCUUCUUCUUUC	|o||o|||||||||||ox	AGAAGAAGAAGAAGAAGA	CESA3	PREDICTED: cellulose synthase A catalytic subunit 3 [UDP-forming] [Prunus mume]	-	-	-	-	GO:0005911//cell-cell junction;GO:0031224//intrinsic component of membrane;GO:0031984//organelle subcompartment;GO:0043231//intracellular membrane-bounded organelle	GO:0016759//cellulose synthase activity;GO:0046914//transition metal ion binding	GO:0000281//mitotic cytokinesis;GO:0006090//pyruvate metabolic process;GO:0006109//regulation of carbohydrate metabolic process;GO:0006694//steroid biosynthetic process;GO:0006970//response to osmotic stress;GO:0006996//organelle organization;GO:0007275//multicellular organism development;GO:0009699//phenylpropanoid biosynthetic process;GO:0009746//response to hexose;GO:0009826//unidimensional ce…
miR5021-x	TEA_006073	686	703	-20.3	0.7436	UCUUCUUCUUCCUUCUCC	|||||||||||x|ox||x	AGAAGAAGAAGAAGAAGA	DRM1	PREDICTED: auxin-repressed 12.5 kDa protein-like [Juglans regia]	-	-	-	-	-	-	-
miR5021-x	TEA_006082	826	843	-18.7	0.685	ACUUUUUUUUCUUUUUCU	x|||o||o|||||o||||	AGAAGAAGAAGAAGAAGA	UBC7	PREDICTED: ubiquitin-conjugating enzyme E2 7 isoform X1 [Fragaria vesca subsp. vesca] [Fragaria vesca]	Genetic Information Processing;Genetic Information Processing	Folding, sorting and degradation;Folding, sorting and degradation	ko04141//Protein processing in endoplasmic reticulum;ko04120//Ubiquitin mediated proteolysis	K10575;K10575	-	-	-
miR5021-x	TEA_006126	187	204	-16.2	0.609	UCUUUUACUUCUUCUUUA	||||o|x|||||||||ox	AGAAGAAGAAGAAGAAGA	GOLS2	galactinol synthase 2 [Nicotiana tabacum]	Metabolism	Carbohydrate metabolism	ko00052//Galactose metabolism	K18819	-	GO:0035250//UDP-galactosyltransferase activity;GO:0043169//cation binding	GO:0019318//hexose metabolic process
miR5021-x	TEA_006163	2510	2527	-16.3	0.6105	UUUUUUUUUUCUUUUUCU	|o||o||o|||||o||||	AGAAGAAGAAGAAGAAGA	--	Abhydrolase_6 domain-containing protein [Cephalotus follicularis]	-	-	-	-	-	GO:0003824//catalytic activity	-
miR5021-x	TEA_006166	743	760	-16.3	0.6105	UUCUUUUCUUCUUCGUCU	|ox|o|||||||||x|||	AGAAGAAGAAGAAGAAGA	SDH5	DUF4370 domain-containing protein [Cephalotus follicularis]	-	-	-	-	GO:0044455//mitochondrial membrane part	-	GO:0019941//modification-dependent protein catabolic process;GO:0035966//response to topologically incorrect protein;GO:0043094//cellular metabolic compound salvage;GO:0043248//proteasome assembly
miR5021-x	TEA_006201	152	169	-26.6	0.9708	ACUUCUUCUUCUAGUUCU	x|||||||||||xx||||	AGAAGAAGAAGAAGAAGA	GAE3	PREDICTED: UDP-glucuronate 4-epimerase 3 [Theobroma cacao]	Metabolism;Metabolism	Global and overview maps;Carbohydrate metabolism	ko01100//Metabolic pathways;ko00520//Amino sugar and nucleotide sugar metabolism	K08679;K08679	-	-	-
miR5021-x	TEA_006201	178	195	-26.6	1	UCUUCUUCUUCUUCUUCU	||||||||||||||||||	AGAAGAAGAAGAAGAAGA	GAE3	PREDICTED: UDP-glucuronate 4-epimerase 3 [Theobroma cacao]	Metabolism;Metabolism	Global and overview maps;Carbohydrate metabolism	ko01100//Metabolic pathways;ko00520//Amino sugar and nucleotide sugar metabolism	K08679;K08679	-	-	-
miR5021-x	TEA_006233	481	498	-17.5	0.641	UCUUCUUCUUCUAAGUGU	||||||||||||xxx|x|	AGAAGAAGAAGAAGAAGA	XA21	PREDICTED: probable LRR receptor-like serine/threonine-protein kinase At3g47570 [Sesamum indicum]	Organismal Systems;Environmental Information Processing	Environmental adaptation;Signal transduction	ko04626//Plant-pathogen interaction;ko04016//MAPK signaling pathway - plant	K13420;K13420	-	-	-
miR5021-x	TEA_006240	950	967	-19	0.709	UUUUCUUUUUCUUUUUCU	|o|||||o|||||o||||	AGAAGAAGAAGAAGAAGA	BAG2	PREDICTED: BAG family molecular chaperone regulator 3 [Vitis vinifera]	-	-	-	-	-	-	-
miR5021-x	TEA_006240	968	985	-19	0.709	UUUUCUUUUUCUUUUUCU	|o|||||o|||||o||||	AGAAGAAGAAGAAGAAGA	BAG2	PREDICTED: BAG family molecular chaperone regulator 3 [Vitis vinifera]	-	-	-	-	-	-	-
miR5021-x	TEA_006323	281	298	-20	0.7463	GUUUCUUCUUCUCCUUUU	xo||||||||||x|||o|	AGAAGAAGAAGAAGAAGA	CYP71A9	PREDICTED: cytochrome P450 71A1 [Vitis vinifera]	-	-	-	-	-	GO:0016709//oxidoreductase activity, acting on paired donors, with incorporation or reduction of molecular oxygen, NAD(P)H as one donor, and incorporation of one atom of oxygen;GO:0046906//tetrapyrrole binding;GO:0046914//transition metal ion binding	GO:0044710//single-organism metabolic process
miR5021-x	TEA_006326	32	49	-20	0.7463	GUUUCUUCUUCUCCUUUU	xo||||||||||x|||o|	AGAAGAAGAAGAAGAAGA	CYP71A9	PREDICTED: cytochrome P450 71A1-like [Citrus sinensis]	-	-	-	-	-	-	-
miR5021-x	TEA_006340	1921	1938	-21.3	0.7802	ACUUCUUUUUCUUUUUCU	x||||||o|||||o||||	AGAAGAAGAAGAAGAAGA	LYM1	PREDICTED: lysM domain-containing GPI-anchored protein 1-like [Populus euphratica]	-	-	-	-	-	-	-
miR5021-x	TEA_006359	2865	2882	-17.1	0.6381	UUCUCUUCUUCUACUUCA	|ox|||||||||x||||x	AGAAGAAGAAGAAGAAGA	ATG18H	PREDICTED: autophagy-related protein 18h [Nicotiana attenuata]	-	-	-	-	-	-	-
miR5021-x	TEA_006362	4342	4359	-21.5	0.7875	UGUUCUUCUUCUUUUUCU	|x|||||||||||o||||	AGAAGAAGAAGAAGAAGA	OBE4	PREDICTED: protein OBERON 4 [Solanum tuberosum]	-	-	-	-	-	-	-
miR5021-x	TEA_006400	151	168	-18.1	0.6606	ACUUCUUCUUCUGUCUCU	x|||||||||||xox|||	AGAAGAAGAAGAAGAAGA	ZAT9	PREDICTED: zinc finger protein ZAT1-like [Nelumbo nucifera]	-	-	-	-	-	-	-
miR5021-x	TEA_006404	433	450	-16.8	0.6316	UCUCCUCCUUCUUCUACU	|||x||x||||||||x||	AGAAGAAGAAGAAGAAGA	--	PREDICTED: uncharacterized protein LOC108980522 [Juglans regia]	-	-	-	-	-	-	-
miR5021-x	TEA_006422	34	51	-26.7	1	UCUUCUUCUUCUUCUUCU	||||||||||||||||||	AGAAGAAGAAGAAGAAGA	At1g21400	PREDICTED: 2-oxoisovalerate dehydrogenase subunit alpha 1, mitochondrial-like isoform X1 [Nelumbo nucifera]	Metabolism;Metabolism;Metabolism;Metabolism	Global and overview maps;Global and overview maps;Amino acid metabolism;Carbohydrate metabolism	ko01100//Metabolic pathways;ko01110//Biosynthesis of secondary metabolites;ko00280//Valine, leucine and isoleucine degradation;ko00640//Propanoate metabolism	K00166;K00166;K00166;K00166	GO:0005739//mitochondrion	GO:0016491//oxidoreductase activity	GO:0008152//metabolic process
miR5021-x	TEA_006422	52	69	-26.7	1	UCUUCUUCUUCUUCUUCU	||||||||||||||||||	AGAAGAAGAAGAAGAAGA	At1g21400	PREDICTED: 2-oxoisovalerate dehydrogenase subunit alpha 1, mitochondrial-like isoform X1 [Nelumbo nucifera]	Metabolism;Metabolism;Metabolism;Metabolism	Global and overview maps;Global and overview maps;Amino acid metabolism;Carbohydrate metabolism	ko01100//Metabolic pathways;ko01110//Biosynthesis of secondary metabolites;ko00280//Valine, leucine and isoleucine degradation;ko00640//Propanoate metabolism	K00166;K00166;K00166;K00166	GO:0005739//mitochondrion	GO:0016491//oxidoreductase activity	GO:0008152//metabolic process
miR5021-x	TEA_006439	485	502	-24	0.8791	UCUUCUUCUUCUUCUUUG	||||||||||||||||ox	AGAAGAAGAAGAAGAAGA	--	PREDICTED: classical arabinogalactan protein 11 [Vitis vinifera]	-	-	-	-	-	-	-
miR5021-x	TEA_006506	1156	1173	-18.7	0.685	ACUUUUUUUUCUUUUUCU	x|||o||o|||||o||||	AGAAGAAGAAGAAGAAGA	XTH23	xyloglucan endotransglucosylase/hydrolase 11 [Actinidia chinensis]	Environmental Information Processing	Signal transduction	ko04075//Plant hormone signal transduction	K14504	-	GO:0003824//catalytic activity	-
miR5021-x	TEA_006540	886	903	-22.5	0.8459	AUCUCUUCUUCUUCUUCU	xox|||||||||||||||	AGAAGAAGAAGAAGAAGA	At1g22430	PREDICTED: alcohol dehydrogenase-like 2 isoform X1 [Ziziphus jujuba]	Metabolism;Metabolism;Metabolism;Metabolism;Metabolism;Metabolism	Global and overview maps;Global and overview maps;Global and overview maps;Carbohydrate metabolism;Lipid metabolism;Amino acid metabolism	ko01100//Metabolic pathways;ko01110//Biosynthesis of secondary metabolites;ko01200//Carbon metabolism;ko00010//Glycolysis / Gluconeogenesis;ko00071//Fatty acid degradation;ko00350//Tyrosine metabolism	K00121;K00121;K00121;K00121;K00121;K00121	-	GO:0003824//catalytic activity;GO:0043169//cation binding	GO:0044710//single-organism metabolic process
miR5021-x	TEA_006542	19	36	-16.3	0.6105	UAUUCUUGUUCUUGUUCU	|x|||||x|||||x||||	AGAAGAAGAAGAAGAAGA	STP1	PREDICTED: sugar carrier protein C-like, partial [Nicotiana attenuata]	-	-	-	-	GO:0031224//intrinsic component of membrane	GO:0016628//oxidoreductase activity, acting on the CH-CH group of donors, NAD or NADP as acceptor;GO:0022891//substrate-specific transmembrane transporter activity	GO:0044710//single-organism metabolic process;GO:0044763//single-organism cellular process;GO:0044765//single-organism transport
miR5021-x	TEA_006555	764	781	-22.5	0.8459	UUCUCUUCCUCUUCUUCC	|ox|||||x||||||||x	AGAAGAAGAAGAAGAAGA	--	PREDICTED: palmitoyltransferase ZDHHC7-like isoform X3 [Populus euphratica]	-	-	-	-	-	-	-
miR5021-x	TEA_006584	334	351	-18.4	0.6917	UUUUUUUCUUCUUCUUUC	|o||o|||||||||||ox	AGAAGAAGAAGAAGAAGA	ASNAP2	PREDICTED: alpha-soluble NSF attachment protein-like [Erythranthe guttata]	-	-	-	-	-	-	-
miR5021-x	TEA_006584	390	407	-18.2	0.6791	ACUUCUACUUCUGCUUCU	x|||||x|||||x|||||	AGAAGAAGAAGAAGAAGA	ASNAP2	PREDICTED: alpha-soluble NSF attachment protein-like [Erythranthe guttata]	-	-	-	-	-	-	-
miR5021-x	TEA_006584	408	425	-18.2	0.6642	CCUUCUACUUCUACUUCU	x|||||x|||||x|||||	AGAAGAAGAAGAAGAAGA	ASNAP2	PREDICTED: alpha-soluble NSF attachment protein-like [Erythranthe guttata]	-	-	-	-	-	-	-
miR5021-x	TEA_006608	3120	3137	-17.3	0.6337	UCUUAUCCUUCUUCUUCG	||||x|x||||||||||x	AGAAGAAGAAGAAGAAGA	GLDH	L-galactono-1,4-lactone dehydrogenase [Camellia sinensis]	Metabolism;Metabolism;Metabolism	Global and overview maps;Global and overview maps;Carbohydrate metabolism	ko01100//Metabolic pathways;ko01110//Biosynthesis of secondary metabolites;ko00053//Ascorbate and aldarate metabolism	K00225;K00225;K00225	-	GO:0000166//nucleotide binding;GO:0016616//oxidoreductase activity, acting on the CH-OH group of donors, NAD or NADP as acceptor;GO:0016632//oxidoreductase activity, acting on the CH-CH group of donors, cytochrome as acceptor;GO:0016899//oxidoreductase activity, acting on the CH-OH group of donors, oxygen as acceptor	GO:0044710//single-organism metabolic process
miR5021-x	TEA_006685	227	244	-19.8	0.7416	UGGUCUUCUUCUUACUCU	|xx||||||||||xx|||	AGAAGAAGAAGAAGAAGA	--	sucrose-phosphatase-related family protein [Populus trichocarpa]	-	-	-	-	-	-	-
miR5021-x	TEA_006703	474	491	-16.5	0.6157	CUUUCCUCUUCUUCCUCU	xo|||x||||||||x|||	AGAAGAAGAAGAAGAAGA	AVT1A	PREDICTED: amino acid transporter ANTL1-like [Daucus carota subsp. sativus] [Daucus carota]	-	-	-	-	GO:0031224//intrinsic component of membrane	-	-
miR5021-x	TEA_006705	113	130	-27.3	1	UCUUCUUCUUCUUCUUCU	||||||||||||||||||	AGAAGAAGAAGAAGAAGA	BAM1	PREDICTED: leucine-rich repeat receptor-like serine/threonine-protein kinase BAM1 [Ipomoea nil]	-	-	-	-	GO:0031224//intrinsic component of membrane	GO:0004672//protein kinase activity;GO:0032550//purine ribonucleoside binding	GO:0006464//cellular protein modification process;GO:0006796//phosphate-containing compound metabolic process
miR5021-x	TEA_006706	346	363	-17.7	0.6629	UCUUCCUCUUCGUCUUCU	|||||x|||||x||||||	AGAAGAAGAAGAAGAAGA	PGMP	PREDICTED: phosphoglucomutase, chloroplastic-like isoform X2 [Nicotiana tabacum]	Metabolism;Metabolism;Metabolism;Metabolism;Metabolism;Metabolism;Metabolism;Metabolism	Global and overview maps;Global and overview maps;Nucleotide metabolism;Carbohydrate metabolism;Carbohydrate metabolism;Carbohydrate metabolism;Carbohydrate metabolism;Carbohydrate metabolism	ko01100//Metabolic pathways;ko01110//Biosynthesis of secondary metabolites;ko00230//Purine metabolism;ko00500//Starch and sucrose metabolism;ko00520//Amino sugar and nucleotide sugar metabolism;ko00010//Glycolysis / Gluconeogenesis;ko00030//Pentose phosphate pathway;ko00052//Galactose metabolism	K01835;K01835;K01835;K01835;K01835;K01835;K01835;K01835	-	-	-
miR5021-x	TEA_006715	1488	1505	-18.9	0.7079	UUUUCUUUUUCUUUUUCU	|o|||||o|||||o||||	AGAAGAAGAAGAAGAAGA	At5g54890	PREDICTED: CRS2-associated factor 2, mitochondrial [Prunus mume]	-	-	-	-	-	-	-
miR5021-x	TEA_006715	1506	1523	-18.9	0.7079	UUUUCUUUUUCUUUUUCU	|o|||||o|||||o||||	AGAAGAAGAAGAAGAAGA	At5g54890	PREDICTED: CRS2-associated factor 2, mitochondrial [Prunus mume]	-	-	-	-	-	-	-
miR5021-x	TEA_006743	213	230	-26.7	1	UCUUCUUCUUCUUCUUCU	||||||||||||||||||	AGAAGAAGAAGAAGAAGA	pgk	S-adenosyl-L-methionine-dependent methyltransferases superfamily protein isoform 2 [Theobroma cacao]	-	-	-	-	-	-	-
miR5021-x	TEA_006762	1740	1757	-20.1	0.7556	UCGUCUUUUUCUUCUUCU	||x||||o||||||||||	AGAAGAAGAAGAAGAAGA	GPAT5	PREDICTED: glycerol-3-phosphate acyltransferase 5 [Theobroma cacao]	Metabolism;Metabolism;Metabolism;Metabolism	Global and overview maps;Global and overview maps;Lipid metabolism;Lipid metabolism	ko01100//Metabolic pathways;ko01110//Biosynthesis of secondary metabolites;ko00564//Glycerophospholipid metabolism;ko00561//Glycerolipid metabolism	K13508;K13508;K13508;K13508	-	GO:0016740//transferase activity	-
miR5021-x	TEA_006771	186	203	-18.9	0.7105	UCUUCAUCUUCUUUCUCU	|||||x|||||||ox|||	AGAAGAAGAAGAAGAAGA	RLK5	PREDICTED: receptor-like protein kinase HSL1 [Ricinus communis]	-	-	-	-	GO:0016020//membrane	GO:0004674//protein serine/threonine kinase activity;GO:0016491//oxidoreductase activity;GO:0036094//small molecule binding;GO:0097159//organic cyclic compound binding;GO:1901363//heterocyclic compound binding	GO:0006468//protein phosphorylation;GO:0044710//single-organism metabolic process
miR5021-x	TEA_006804	17	34	-18.6	0.6966	GCUUCUUCUUCUAAUUCC	x|||||||||||xx|||x	AGAAGAAGAAGAAGAAGA	LECRK1	PREDICTED: G-type lectin S-receptor-like serine/threonine-protein kinase RLK1 [Populus euphratica]	-	-	-	-	-	GO:0016301//kinase activity	GO:0009987//cellular process
miR5021-x	TEA_006837	158	175	-24.1	0.9026	UCUUCUUUUUCUUCUUCU	|||||||o||||||||||	AGAAGAAGAAGAAGAAGA	SSI2	PREDICTED: stearoyl-[acyl-carrier-protein] 9-desaturase, chloroplastic [Nelumbo nucifera]	Metabolism;Metabolism;Metabolism	Global and overview maps;Lipid metabolism;Lipid metabolism	ko01212//Fatty acid metabolism;ko00061//Fatty acid biosynthesis;ko01040//Biosynthesis of unsaturated fatty acids	K03921;K03921;K03921	-	-	-
miR5021-x	TEA_006872	126	143	-26.7	1	UCUUCUUCUUCUUCUUCU	||||||||||||||||||	AGAAGAAGAAGAAGAAGA	EXO84C	PREDICTED: exocyst complex component EXO84C [Capsicum annuum]	-	-	-	-	-	-	-
miR5021-x	TEA_006874	53	70	-16.1	0.6053	UCUUCCUCUUCUCUUUCU	|||||x||||||xo||||	AGAAGAAGAAGAAGAAGA	SDR1	PREDICTED: (+)-neomenthol dehydrogenase isoform X2 [Vitis vinifera]	-	-	-	-	-	GO:0016616//oxidoreductase activity, acting on the CH-OH group of donors, NAD or NADP as acceptor	GO:0006950//response to stress;GO:0007275//multicellular organism development;GO:0044710//single-organism metabolic process
miR5021-x	TEA_006875	2602	2619	-19.4	0.7266	UCGUCUUUUUCUUUUUCU	||x||||o|||||o||||	AGAAGAAGAAGAAGAAGA	WAV3	PREDICTED: uncharacterized protein LOC100266793 [Vitis vinifera]	-	-	-	-	-	-	-
miR5021-x	TEA_006894	93	110	-16.3	0.6128	ACUUCUACUUCUUCCACU	x|||||x|||||||xx||	AGAAGAAGAAGAAGAAGA	PURA2	PREDICTED: adenylosuccinate synthetase 2, chloroplastic-like [Nelumbo nucifera]	Metabolism;Metabolism;Metabolism	Global and overview maps;Nucleotide metabolism;Amino acid metabolism	ko01100//Metabolic pathways;ko00230//Purine metabolism;ko00250//Alanine, aspartate and glutamate metabolism	K01939;K01939;K01939	-	-	-
miR5021-x	TEA_006894	142	159	-26.5	0.9925	UCUUCUUCUUCGUUGUCU	|||||||||||x|ox|||	AGAAGAAGAAGAAGAAGA	PURA2	PREDICTED: adenylosuccinate synthetase 2, chloroplastic-like [Nelumbo nucifera]	Metabolism;Metabolism;Metabolism	Global and overview maps;Nucleotide metabolism;Amino acid metabolism	ko01100//Metabolic pathways;ko00230//Purine metabolism;ko00250//Alanine, aspartate and glutamate metabolism	K01939;K01939;K01939	-	-	-
miR5021-x	TEA_006930	388	405	-18.2	0.6816	ACUUCUACUUCUUCAUCU	x|||||x|||||||x|||	AGAAGAAGAAGAAGAAGA	udkC	AAA_17 domain-containing protein, partial [Cephalotus follicularis]	-	-	-	-	-	GO:0016740//transferase activity	GO:0008152//metabolic process
miR5021-x	TEA_006955	3918	3935	-22.8	0.8539	AUCUCUUCUUCUUCUUCU	xox|||||||||||||||	AGAAGAAGAAGAAGAAGA	SLAH3	PREDICTED: S-type anion channel SLAH2 isoform X2 [Vitis vinifera]	-	-	-	-	-	-	GO:0055085//transmembrane transport
miR5021-x	TEA_006955	7312	7329	-23.3	0.8535	UUUGCUUCUUCUUCUUCU	|o|x||||||||||||||	AGAAGAAGAAGAAGAAGA	SLAH3	PREDICTED: S-type anion channel SLAH2 isoform X2 [Vitis vinifera]	-	-	-	-	-	-	GO:0055085//transmembrane transport
miR5021-x	TEA_006978	1068	1085	-16.7	0.6117	UCUACUUUAUCUUCUUCU	|||x|||ox|||||||||	AGAAGAAGAAGAAGAAGA	BTS	PREDICTED: zinc finger protein BRUTUS [Vitis vinifera]	-	-	-	-	-	-	-
miR5021-x	TEA_006985	42	59	-26.6	0.9925	ACUUCUUCUUCUUCUUCU	x|||||||||||||||||	AGAAGAAGAAGAAGAAGA	LRK10	PREDICTED: rust resistance kinase Lr10-like [Nicotiana tabacum]	-	-	-	-	-	-	-
miR5021-x	TEA_006986	42	59	-26.6	0.9925	ACUUCUUCUUCUUCUUCU	x|||||||||||||||||	AGAAGAAGAAGAAGAAGA	--	PREDICTED: probable serine/threonine-protein kinase At1g18390 isoform X2 [Citrus sinensis]	-	-	-	-	-	-	-
miR5021-x	TEA_006999	97	114	-26.3	0.985	GCUUCUUCUUCUUCUUCU	x|||||||||||||||||	AGAAGAAGAAGAAGAAGA	PAP22	PREDICTED: purple acid phosphatase 22-like [Ziziphus jujuba]	-	-	-	-	-	GO:0003824//catalytic activity;GO:0043169//cation binding	GO:0006796//phosphate-containing compound metabolic process
miR5021-x	TEA_007007	274	291	-17.7	0.6629	UUUCUUUCUUCUUCUUUU	|o|xo|||||||||||o|	AGAAGAAGAAGAAGAAGA	At1g09660/At1g09670	PREDICTED: KH domain-containing protein At1g09660/At1g09670 [Sesamum indicum]	-	-	-	-	-	-	-
miR5021-x	TEA_007019	7	24	-26.7	1	UCUUCUUCUUCUUCUUCU	||||||||||||||||||	AGAAGAAGAAGAAGAAGA	DIR21	PREDICTED: dirigent protein 22-like [Gossypium raimondii]	-	-	-	-	-	-	-
miR5021-x	TEA_007039	475	492	-19.2	0.7191	UCUACUACUUCUUCUUCU	|||x||x|||||||||||	AGAAGAAGAAGAAGAAGA	WRKY29	WRKY domain-containing protein [Cephalotus follicularis]	Organismal Systems;Environmental Information Processing	Environmental adaptation;Signal transduction	ko04626//Plant-pathogen interaction;ko04016//MAPK signaling pathway - plant	K13425;K13425	-	-	-
miR5021-x	TEA_007053	494	511	-22.5	0.8427	UCUUCUGCUUCUUCUUCU	||||||x|||||||||||	AGAAGAAGAAGAAGAAGA	--	hypothetical protein POPTR_0010s13040g [Populus trichocarpa]	-	-	-	-	-	-	-
miR5021-x	TEA_007060	490	507	-18.1	0.663	ACUUCUCCUUCUUCUACU	x|||||x||||||||x||	AGAAGAAGAAGAAGAAGA	XA21	PREDICTED: probable LRR receptor-like serine/threonine-protein kinase At3g47570 [Solanum tuberosum]	-	-	-	-	-	-	-
miR5021-x	TEA_007065	788	805	-22.3	0.8168	UUUAGUUCUUCUUCUUCU	|o|xx|||||||||||||	AGAAGAAGAAGAAGAAGA	sys1	PREDICTED: protein SYS1 homolog [Arachis duranensis]	-	-	-	-	-	-	-
miR5021-x	TEA_007079	88	105	-23.2	0.8722	UGUUCUUCUUCUUCUUCU	|x||||||||||||||||	AGAAGAAGAAGAAGAAGA	LAT59	PREDICTED: probable pectate lyase P59 [Juglans regia]	Metabolism	Carbohydrate metabolism	ko00040//Pentose and glucuronate interconversions	K01728	-	GO:0016837//carbon-oxygen lyase activity, acting on polysaccharides;GO:0043169//cation binding	GO:0000272//polysaccharide catabolic process
miR5021-x	TEA_007114	102	119	-16.3	0.6082	UGUUCUUCUUCUACUCCU	|x||||||||||x||x||	AGAAGAAGAAGAAGAAGA	--	hypothetical protein MANES_17G105300 [Manihot esculenta]	-	-	-	-	-	-	-
miR5021-x	TEA_007139	1859	1876	-20.3	0.7603	CUUUUUUCUUCUUCUUAU	xo||o|||||||||||x|	AGAAGAAGAAGAAGAAGA	--	PREDICTED: uncharacterized protein LOC109185598 [Ipomoea nil]	-	-	-	-	-	-	-
miR5021-x	TEA_007155	110	127	-18.8	0.6912	ACUUCUUCUUCCUUUUCC	x||||||||||x|o|||x	AGAAGAAGAAGAAGAAGA	NAA15	PREDICTED: disease resistance protein RPM1-like isoform X1 [Pyrus x bretschneideri]	Organismal Systems	Environmental adaptation	ko04626//Plant-pathogen interaction	K13457	-	-	-
miR5021-x	TEA_007173	139	156	-17.9	0.6729	UCUUCCUCUUCUCCUUCU	|||||x||||||x|||||	AGAAGAAGAAGAAGAAGA	--	LOW QUALITY PROTEIN: Nuc_sug_transp domain-containing protein [Cephalotus follicularis]	-	-	-	-	-	-	-
miR5021-x	TEA_007179	44	61	-26.7	1	UCUUCUUCUUCUUCUUCU	||||||||||||||||||	AGAAGAAGAAGAAGAAGA	At2g30550	uncharacterized LOC8273037 [Ricinus communis]	-	-	-	-	-	-	-
miR5021-x	TEA_007197	196	213	-21.6	0.7912	CCUUCUUCCUCUUCUUCU	x|||||||x|||||||||	AGAAGAAGAAGAAGAAGA	EMB2768	Tyrosyl-tRNA synthetase, class Ib, bacterial/mitochondrial isoform 3 [Theobroma cacao]	Genetic Information Processing	Translation	ko00970//Aminoacyl-tRNA biosynthesis	K01866	GO:0009532//plastid stroma	GO:0003676//nucleic acid binding;GO:0004812//aminoacyl-tRNA ligase activity;GO:0032550//purine ribonucleoside binding	GO:0003006//developmental process involved in reproduction;GO:0006418//tRNA aminoacylation for protein translation;GO:0009668//plastid membrane organization;GO:0046471//phosphatidylglycerol metabolic process
miR5021-x	TEA_007203	243	260	-23.3	0.8566	CCUUCUUUUUCUUCUUCU	x||||||o||||||||||	AGAAGAAGAAGAAGAAGA	PME12	Plant invertase/pectin methylesterase inhibitor superfamily [Theobroma cacao]	-	-	-	-	GO:0030312//external encapsulating structure	GO:0052689//carboxylic ester hydrolase activity	GO:0000272//polysaccharide catabolic process;GO:0009892//negative regulation of metabolic process;GO:0071555//cell wall organization
miR5021-x	TEA_007210	725	742	-19.6	0.7179	UCUUCUUCUUCCUUUUCC	|||||||||||x|o|||x	AGAAGAAGAAGAAGAAGA	--	Haloacid dehalogenase-like hydrolase superfamily protein [Theobroma cacao]	-	-	-	-	-	-	-
miR5021-x	TEA_007232	291	308	-16.6	0.6058	UCUUCUUUCUCUUCUACU	|||||||ox||||||x||	AGAAGAAGAAGAAGAAGA	XEG113	PREDICTED: arabinosyltransferase XEG113 [Juglans regia]	Metabolism	Glycan biosynthesis and metabolism	ko00514//Other types of O-glycan biosynthesis	K20784	-	-	-
miR5021-x	TEA_007255	212	229	-17	0.6343	GUUUCUCCUUCUUCUGCU	xo||||x||||||||x||	AGAAGAAGAAGAAGAAGA	--	PREDICTED: protein ACCELERATED CELL DEATH 6-like [Ipomoea nil]	-	-	-	-	-	-	-
miR5021-x	TEA_007270	63	80	-17.5	0.641	UCGUCUUCGUCUUAGUCU	||x|||||x||||xx|||	AGAAGAAGAAGAAGAAGA	ASE1	PREDICTED: amidophosphoribosyltransferase, chloroplastic [Solanum pennellii]	Metabolism;Metabolism;Metabolism;Metabolism	Global and overview maps;Global and overview maps;Nucleotide metabolism;Amino acid metabolism	ko01100//Metabolic pathways;ko01110//Biosynthesis of secondary metabolites;ko00230//Purine metabolism;ko00250//Alanine, aspartate and glutamate metabolism	K00764;K00764;K00764;K00764	-	GO:0016740//transferase activity;GO:0043169//cation binding;GO:0051540//metal cluster binding	GO:0006144//purine nucleobase metabolic process;GO:0006188//IMP biosynthetic process
miR5021-x	TEA_007270	81	98	-17.5	0.641	UCGUCUUCGUCUUCGUCU	||x|||||x|||||x|||	AGAAGAAGAAGAAGAAGA	ASE1	PREDICTED: amidophosphoribosyltransferase, chloroplastic [Solanum pennellii]	Metabolism;Metabolism;Metabolism;Metabolism	Global and overview maps;Global and overview maps;Nucleotide metabolism;Amino acid metabolism	ko01100//Metabolic pathways;ko01110//Biosynthesis of secondary metabolites;ko00230//Purine metabolism;ko00250//Alanine, aspartate and glutamate metabolism	K00764;K00764;K00764;K00764	-	GO:0016740//transferase activity;GO:0043169//cation binding;GO:0051540//metal cluster binding	GO:0006144//purine nucleobase metabolic process;GO:0006188//IMP biosynthetic process
miR5021-x	TEA_007316	2425	2442	-19.4	0.7106	CCUUCUUCUUCUCGUUCU	x|||||||||||xx||||	AGAAGAAGAAGAAGAAGA	DSK2A	PREDICTED: ubiquitin domain-containing protein DSK2b isoform X2 [Vitis vinifera]	Genetic Information Processing	Folding, sorting and degradation	ko04141//Protein processing in endoplasmic reticulum	K04523	-	-	-
miR5021-x	TEA_007334	2821	2838	-26.8	1	UCUUCUUCUUCUUCUUCU	||||||||||||||||||	AGAAGAAGAAGAAGAAGA	At1g76660	PREDICTED: mucin-2 [Ziziphus jujuba]	-	-	-	-	-	-	-
miR5021-x	TEA_007344	829	846	-27.2	1	UCUUCUUCUUCUUCUUCU	||||||||||||||||||	AGAAGAAGAAGAAGAAGA	RKD2	PREDICTED: protein RKD1 isoform X1 [Vitis vinifera]	-	-	-	-	-	-	-
miR5021-x	TEA_007363	1601	1618	-17.6	0.6617	UUUUUUCUUUCUUCUUCU	|o||o|xo||||||||||	AGAAGAAGAAGAAGAAGA	At5g61440	PREDICTED: thioredoxin-like 1-2, chloroplastic [Vitis vinifera]	-	-	-	-	GO:0009536//plastid	-	GO:0044699//single-organism process
miR5021-x	TEA_007392	140	157	-26.6	0.9708	ACUUCUUCUUCUUCUUCU	x|||||||||||||||||	AGAAGAAGAAGAAGAAGA	At2g20710	PREDICTED: pentatricopeptide repeat-containing protein At2g17140 [Vitis vinifera]	-	-	-	-	-	-	-
miR5021-x	TEA_007427	161	178	-26.7	1	UCUUCUUCUUCUUCUUCU	||||||||||||||||||	AGAAGAAGAAGAAGAAGA	--	unnamed protein product [Coffea canephora]	Cellular Processes	Transport and catabolism	ko04144//Endocytosis	K19476	-	-	-
miR5021-x	TEA_007427	179	196	-26.7	1	UCACUUUCUUCUUCUUUU	||xxo|||||||||||o|	AGAAGAAGAAGAAGAAGA	--	unnamed protein product [Coffea canephora]	Cellular Processes	Transport and catabolism	ko04144//Endocytosis	K19476	-	-	-
miR5021-x	TEA_007468	62	79	-19	0.6934	UCUGCUACUUCUUCUUCU	|||x||x|||||||||||	AGAAGAAGAAGAAGAAGA	RAPTOR1	PREDICTED: regulatory-associated protein of TOR 1 [Solanum lycopersicum]	Cellular Processes	Transport and catabolism	ko04136//Autophagy - other eukaryotes	K07204	-	-	-
miR5021-x	TEA_007471	379	396	-21.3	0.7948	UUGUCUUCUUCUUCUUCA	|ox||||||||||||||x	AGAAGAAGAAGAAGAAGA	HPT2	AT3G11945-like protein [Hypseocharis bilobata]	Metabolism	Metabolism of cofactors and vitamins	ko00130//Ubiquinone and other terpenoid-quinone biosynthesis	K12501	GO:0009526//plastid envelope;GO:0031224//intrinsic component of membrane	GO:0010354//homogentisate prenyltransferase activity	GO:0016109//tetraterpenoid biosynthetic process;GO:1901663//quinone biosynthetic process
miR5021-x	TEA_007471	1768	1785	-16.3	0.6105	UUUUCUUUUUCUUUUUUU	|o|||||o|||||o||o|	AGAAGAAGAAGAAGAAGA	HPT2	AT3G11945-like protein [Hypseocharis bilobata]	Metabolism	Metabolism of cofactors and vitamins	ko00130//Ubiquinone and other terpenoid-quinone biosynthesis	K12501	GO:0009526//plastid envelope;GO:0031224//intrinsic component of membrane	GO:0010354//homogentisate prenyltransferase activity	GO:0016109//tetraterpenoid biosynthetic process;GO:1901663//quinone biosynthetic process
miR5021-x	TEA_007493	749	766	-23.1	0.8462	UCUUCUUCUUCUGCUUCU	||||||||||||x|||||	AGAAGAAGAAGAAGAAGA	PVA41	PREDICTED: vesicle-associated protein 4-1-like isoform X2 [Ipomoea nil]	-	-	-	-	-	-	-
miR5021-x	TEA_007500	366	383	-20.8	0.7647	UCUUGAUCUUCUUCUUCU	||||xx||||||||||||	AGAAGAAGAAGAAGAAGA	UVR8	ankyrin repeat family protein [Populus trichocarpa]	-	-	-	-	-	-	-
miR5021-x	TEA_007622	1435	1452	-26.3	0.9634	UCUUCUUCUUCAUACUCU	|||||||||||x|xx|||	AGAAGAAGAAGAAGAAGA	At3g62120	PREDICTED: proline--tRNA ligase, cytoplasmic isoform X3 [Cucumis melo]	Genetic Information Processing	Translation	ko00970//Aminoacyl-tRNA biosynthesis	K01881	-	GO:0004812//aminoacyl-tRNA ligase activity	GO:0006418//tRNA aminoacylation for protein translation
miR5021-x	TEA_007625	162	179	-17.2	0.6418	UCCUUUCCUUCUUCUUAU	||x|o|x|||||||||x|	AGAAGAAGAAGAAGAAGA	ASK7	PREDICTED: shaggy-related protein kinase eta isoform X1 [Vitis vinifera]	Environmental Information Processing	Signal transduction	ko04075//Plant hormone signal transduction	K14502	-	GO:0004672//protein kinase activity;GO:0032550//purine ribonucleoside binding	GO:0006464//cellular protein modification process;GO:0006796//phosphate-containing compound metabolic process
miR5021-x	TEA_007627	1871	1888	-18.9	0.7079	UUUUCUUUUUCUUUUUCU	|o|||||o|||||o||||	AGAAGAAGAAGAAGAAGA	GUX1	PREDICTED: UDP-glucuronate:xylan alpha-glucuronosyltransferase 1 [Vitis vinifera]	-	-	-	-	GO:0031090//organelle membrane;GO:0031224//intrinsic component of membrane;GO:0043231//intracellular membrane-bounded organelle	GO:0015020//glucuronosyltransferase activity;GO:0035251//UDP-glucosyltransferase activity;GO:0043169//cation binding	GO:0009832//plant-type cell wall biogenesis;GO:0010413//glucuronoxylan metabolic process
miR5021-x	TEA_007630	1586	1603	-18.9	0.7079	UUUUCUUUUUCUUUUUCU	|o|||||o|||||o||||	AGAAGAAGAAGAAGAAGA	elmoA	PREDICTED: ELMO domain-containing protein B isoform X1 [Vitis vinifera]	-	-	-	-	-	-	GO:0006897//endocytosis;GO:0006972//hyperosmotic response;GO:0009247//glycolipid biosynthetic process;GO:0009267//cellular response to starvation;GO:0009404//toxin metabolic process;GO:0009414//response to water deprivation;GO:0009755//hormone-mediated signaling pathway;GO:0014070//response to organic cyclic compound
miR5021-x	TEA_007647	26	43	-17.1	0.6429	GUUUCUUCUUCUUUAUCU	xo|||||||||||ox|||	AGAAGAAGAAGAAGAAGA	--	-	-	-	-	-	-	-	-
miR5021-x	TEA_007693	153	170	-18.7	0.7004	UCCUUAUCUUCUUCUUCA	||x|ox|||||||||||x	AGAAGAAGAAGAAGAAGA	--	PREDICTED: uncharacterized protein LOC100251153 [Vitis vinifera]	-	-	-	-	-	-	-
miR5021-x	TEA_007696	136	153	-26.7	1	UCUUCUUCUUCUUCUUCU	||||||||||||||||||	AGAAGAAGAAGAAGAAGA	HCAR	7-hydroxymethyl chlorophyll a reductase [Camellia sinensis]	Metabolism;Metabolism;Metabolism	Global and overview maps;Global and overview maps;Metabolism of cofactors and vitamins	ko01100//Metabolic pathways;ko01110//Biosynthesis of secondary metabolites;ko00860//Porphyrin and chlorophyll metabolism	K18010;K18010;K18010	GO:0009536//plastid	GO:0043169//cation binding;GO:0051540//metal cluster binding;GO:0052592//oxidoreductase activity, acting on CH or CH2 groups, with an iron-sulfur protein as acceptor	GO:0015994//chlorophyll metabolic process;GO:0044710//single-organism metabolic process
miR5021-x	TEA_007696	154	171	-26.7	0.978	CCUUCUUCUUCUUCUUCU	x|||||||||||||||||	AGAAGAAGAAGAAGAAGA	HCAR	7-hydroxymethyl chlorophyll a reductase [Camellia sinensis]	Metabolism;Metabolism;Metabolism	Global and overview maps;Global and overview maps;Metabolism of cofactors and vitamins	ko01100//Metabolic pathways;ko01110//Biosynthesis of secondary metabolites;ko00860//Porphyrin and chlorophyll metabolism	K18010;K18010;K18010	GO:0009536//plastid	GO:0043169//cation binding;GO:0051540//metal cluster binding;GO:0052592//oxidoreductase activity, acting on CH or CH2 groups, with an iron-sulfur protein as acceptor	GO:0015994//chlorophyll metabolic process;GO:0044710//single-organism metabolic process
miR5021-x	TEA_007712	889	906	-17.6	0.6447	UUUUCCCCUUCUUCCUCU	|o|||xx|||||||x|||	AGAAGAAGAAGAAGAAGA	KINB2	SNF1-related protein kinase regulatory subunit beta-2-like [Nicotiana tabacum]	-	-	-	-	-	-	-
miR5021-x	TEA_007728	86	103	-20.3	0.7463	ACUUCUUCUUCGCCUUCU	x||||||||||xx|||||	AGAAGAAGAAGAAGAAGA	At2g26970	PREDICTED: oligoribonuclease-like [Sesamum indicum]	Genetic Information Processing	Translation	ko03008//Ribosome biogenesis in eukaryotes	K13288	-	-	-
miR5021-x	TEA_007741	148	165	-18.4	0.6917	UCUUCAUCUUCUUUCUCU	|||||x|||||||ox|||	AGAAGAAGAAGAAGAAGA	RLK5	PREDICTED: receptor-like protein kinase HSL1 [Ricinus communis]	-	-	-	-	GO:0016020//membrane	GO:0004674//protein serine/threonine kinase activity;GO:0016491//oxidoreductase activity;GO:0036094//small molecule binding;GO:0097159//organic cyclic compound binding;GO:1901363//heterocyclic compound binding	GO:0006468//protein phosphorylation;GO:0044710//single-organism metabolic process
miR5021-x	TEA_007742	29	46	-18.9	0.7105	UCUUCAUCUUCUUUCUCU	|||||x|||||||ox|||	AGAAGAAGAAGAAGAAGA	TDR	PREDICTED: receptor-like protein kinase HSL1 [Ricinus communis]	-	-	-	-	-	GO:0016301//kinase activity	GO:0008152//metabolic process
miR5021-x	TEA_007796	1835	1852	-17.9	0.6557	UUUAUUUUUUCUUCUUCU	|o|xo||o||||||||||	AGAAGAAGAAGAAGAAGA	SIP2-1	aquaporin protein AQU22 [Camellia sinensis]	-	-	-	-	GO:0031090//organelle membrane;GO:0031224//intrinsic component of membrane;GO:0043231//intracellular membrane-bounded organelle	-	GO:0051234//establishment of localization
miR5021-x	TEA_007801	2	19	-18.9	0.7079	UUUUCUUUUUCUUUUUCU	|o|||||o|||||o||||	AGAAGAAGAAGAAGAAGA	R3HDM1	R3H domain-containing protein 1 [Morus notabilis]	-	-	-	-	-	-	-
miR5021-x	TEA_007819	123	140	-19.2	0.7007	UCUUCUUCUUCUUUCACC	|||||||||||||oxx|x	AGAAGAAGAAGAAGAAGA	AXS2	PREDICTED: UDP-D-apiose/UDP-D-xylose synthase 2-like [Nelumbo nucifera]	Metabolism;Metabolism	Global and overview maps;Carbohydrate metabolism	ko01100//Metabolic pathways;ko00520//Amino sugar and nucleotide sugar metabolism	K12449;K12449	-	GO:0048037//cofactor binding	-
miR5021-x	TEA_007876	543	560	-22.2	0.8315	UCUUCUUCUUCAUCUUCU	|||||||||||x||||||	AGAAGAAGAAGAAGAAGA	At2g25737	TauE domain-containing protein [Cephalotus follicularis]	-	-	-	-	-	-	-
miR5021-x	TEA_007880	213	230	-22.7	0.8534	UCAUCUUCUUCUUCUUCU	||x|||||||||||||||	AGAAGAAGAAGAAGAAGA	CNGC1	PREDICTED: cyclic nucleotide-gated ion channel 1 [Sesamum indicum]	Organismal Systems	Environmental adaptation	ko04626//Plant-pathogen interaction	K05391	GO:0031224//intrinsic component of membrane	GO:0005217//intracellular ligand-gated ion channel activity;GO:0005515//protein binding;GO:0030551//cyclic nucleotide binding	GO:0044763//single-organism cellular process;GO:0070838//divalent metal ion transport
miR5021-x	TEA_007907	277	294	-18.1	0.6779	UCUCUUGCUUCUUCUUCG	|||xo|x||||||||||x	AGAAGAAGAAGAAGAAGA	ddl	PREDICTED: D-alanine--D-alanine ligase isoform X3 [Theobroma cacao]	-	-	-	-	GO:0005737//cytoplasm	GO:0016874//ligase activity	-
miR5021-x	TEA_007910	79	96	-24.7	0.9048	UCUUUUUCUUCUUCUUCU	||||o|||||||||||||	AGAAGAAGAAGAAGAAGA	PAP27	PREDICTED: probable inactive purple acid phosphatase 27 [Juglans regia]	-	-	-	-	-	-	-
miR5021-x	TEA_007931	338	355	-17	0.6367	UCGUCUCCUUCUUCAUCU	||x|||x|||||||x|||	AGAAGAAGAAGAAGAAGA	BOR4	PREDICTED: boron transporter 4 isoform X2 [Theobroma cacao]	-	-	-	-	GO:0031224//intrinsic component of membrane	-	GO:0006820//anion transport
miR5021-x	TEA_007944	1793	1810	-17.8	0.652	ACUUCUUGUUCUUCGGCU	x||||||x||||||xx||	AGAAGAAGAAGAAGAAGA	GYRB	PREDICTED: DNA gyrase subunit B, chloroplastic/mitochondrial-like, partial [Arachis ipaensis]	-	-	-	-	-	-	-
miR5021-x	TEA_007948	157	174	-22.7	0.8534	UAAUCUUCUUCUUCUUCU	|xx|||||||||||||||	AGAAGAAGAAGAAGAAGA	--	PREDICTED: probable membrane-associated kinase regulator 1 [Erythranthe guttata]	-	-	-	-	-	-	-
miR5021-x	TEA_007968	229	246	-26.1	0.9775	UCUUCUUCUUCUUCCUCU	||||||||||||||x|||	AGAAGAAGAAGAAGAAGA	--	unnamed protein product [Coffea canephora]	-	-	-	-	-	-	-
miR5021-x	TEA_007970	4	21	-16.8	0.6154	UUGUCUUCUUCCUCUUCA	|ox||||||||x|||||x	AGAAGAAGAAGAAGAAGA	At4g04980	PREDICTED: uncharacterized protein At4g04980 [Vitis vinifera]	-	-	-	-	-	-	-
miR5021-x	TEA_007980	192	209	-21.8	0.8195	GCUUCUUCUUCGUCUUCU	x||||||||||x||||||	AGAAGAAGAAGAAGAAGA	--	hypothetical protein MANES_05G143600 [Manihot esculenta]	-	-	-	-	-	-	-
miR5021-x	TEA_007994	442	459	-19.7	0.7351	CCUUCUUCUUCUUGUUUU	x||||||||||||x||o|	AGAAGAAGAAGAAGAAGA	ACA9	PREDICTED: calcium-transporting ATPase 9, plasma membrane-type [Erythranthe guttata]	-	-	-	-	GO:0031224//intrinsic component of membrane	GO:0005515//protein binding;GO:0019829//cation-transporting ATPase activity;GO:0032550//purine ribonucleoside binding;GO:0043169//cation binding	GO:0000904//cell morphogenesis involved in differentiation;GO:0003006//developmental process involved in reproduction;GO:0006816//calcium ion transport;GO:0009566//fertilization;GO:0009664//plant-type cell wall organization;GO:0010208//pollen wall assembly;GO:0051707//response to other organism;GO:0072503//cellular divalent inorganic cation homeostasis
miR5021-x	TEA_008004	3203	3220	-16.4	0.6029	ACUACUUCUUCUUCGACU	x||x||||||||||xx||	AGAAGAAGAAGAAGAAGA	At4g27190	PREDICTED: disease resistance protein At4g27190-like [Populus euphratica]	-	-	-	-	-	-	-
miR5021-x	TEA_008040	43	60	-22.6	0.8464	UAUACUUCUUCUUCUUCU	|x|x||||||||||||||	AGAAGAAGAAGAAGAAGA	SCL6	PREDICTED: scarecrow-like protein 22 [Solanum tuberosum]	-	-	-	-	-	-	-
miR5021-x	TEA_008050	2976	2993	-24	0.9023	UCUUCUUCUUCUUUUUCU	|||||||||||||o||||	AGAAGAAGAAGAAGAAGA	--	PREDICTED: serine/arginine repetitive matrix protein 2-like [Jatropha curcas]	-	-	-	-	-	-	-
miR5021-x	TEA_008072	2507	2524	-16.3	0.6105	UUUUUUUUUUCUUUUUCU	|o||o||o|||||o||||	AGAAGAAGAAGAAGAAGA	HRD3A	PREDICTED: ERAD-associated E3 ubiquitin-protein ligase component HRD3A [Ricinus communis]	Genetic Information Processing	Folding, sorting and degradation	ko04141//Protein processing in endoplasmic reticulum	K14026	-	-	-
miR5021-x	TEA_008087	21	38	-22.2	0.8162	ACUACUUCUUCUUCUUCU	x||x||||||||||||||	AGAAGAAGAAGAAGAAGA	--	PREDICTED: zinc finger Ran-binding domain-containing protein 2 [Jatropha curcas]	-	-	-	-	-	-	GO:0071555//cell wall organization
miR5021-x	TEA_008163	254	271	-26.7	1	UCUUCUUCUUCUUCUUCU	||||||||||||||||||	AGAAGAAGAAGAAGAAGA	BHLH120	PREDICTED: transcription factor bHLH118 [Theobroma cacao]	-	-	-	-	-	-	-
miR5021-x	TEA_008163	272	289	-26.7	1	UCUUCUUCUUCUUCUUCU	||||||||||||||||||	AGAAGAAGAAGAAGAAGA	BHLH120	PREDICTED: transcription factor bHLH118 [Theobroma cacao]	-	-	-	-	-	-	-
miR5021-x	TEA_008196	147	164	-22.6	0.8433	UCUGCUUCUUCUUCUUCU	|||x||||||||||||||	AGAAGAAGAAGAAGAAGA	JMJ25	PREDICTED: lysine-specific demethylase JMJ25-like [Nicotiana attenuata]	-	-	-	-	-	-	-
miR5021-x	TEA_008196	1597	1614	-22.6	0.8433	UCUUCUCCUUCUUCUUCU	||||||x|||||||||||	AGAAGAAGAAGAAGAAGA	JMJ25	PREDICTED: lysine-specific demethylase JMJ25-like [Nicotiana attenuata]	-	-	-	-	-	-	-
miR5021-x	TEA_008209	25	42	-18	0.6569	UUUACUUCUUCUACUUCU	|o|x||||||||x|||||	AGAAGAAGAAGAAGAAGA	MYC2	PREDICTED: transcription factor bHLH14 [Theobroma cacao]	Environmental Information Processing;Environmental Information Processing	Signal transduction;Signal transduction	ko04075//Plant hormone signal transduction;ko04016//MAPK signaling pathway - plant	K13422;K13422	-	-	-
miR5021-x	TEA_008211	202	219	-22.5	0.8427	UCUACUUCUUCUUCUUCU	|||x||||||||||||||	AGAAGAAGAAGAAGAAGA	--	ROTUNDIFOLIA like 5 [Arabidopsis thaliana]	-	-	-	-	-	-	-
miR5021-x	TEA_008230	3611	3628	-26.6	1	UCUUCUUCUUCUUCUUCU	||||||||||||||||||	AGAAGAAGAAGAAGAAGA	At5g66560	PREDICTED: BTB/POZ domain-containing protein At5g66560 [Vitis vinifera]	-	-	-	-	-	-	-
miR5021-x	TEA_008247	241	258	-21.9	0.8172	CCUUCUUCUUCUACUUCU	x|||||||||||x|||||	AGAAGAAGAAGAAGAAGA	AMPD	AMP deaminase [Theobroma cacao]	Metabolism;Metabolism;Metabolism	Global and overview maps;Global and overview maps;Nucleotide metabolism	ko01100//Metabolic pathways;ko01110//Biosynthesis of secondary metabolites;ko00230//Purine metabolism	K01490;K01490;K01490	-	GO:0003824//catalytic activity	GO:0009168//purine ribonucleoside monophosphate biosynthetic process
miR5021-x	TEA_008248	400	417	-16.4	0.6119	GCUUCUUGUUCUUCGUAU	x||||||x||||||x|x|	AGAAGAAGAAGAAGAAGA	AMPD	PREDICTED: AMP deaminase-like isoform X2 [Nicotiana tomentosiformis]	Metabolism;Metabolism;Metabolism	Global and overview maps;Global and overview maps;Nucleotide metabolism	ko01100//Metabolic pathways;ko01110//Biosynthesis of secondary metabolites;ko00230//Purine metabolism	K01490;K01490;K01490	-	-	-
miR5021-x	TEA_008311	796	813	-22.3	0.8321	UCUUCGUCUUCUUCUUCU	|||||x||||||||||||	AGAAGAAGAAGAAGAAGA	CRRSP3	PREDICTED: cysteine-rich repeat secretory protein 3-like [Sesamum indicum]	-	-	-	-	-	-	-
miR5021-x	TEA_008311	820	837	-22.3	0.8352	UCUUCUACUUCAUAGUCU	||||||x||||x|xx|||	AGAAGAAGAAGAAGAAGA	CRRSP3	PREDICTED: cysteine-rich repeat secretory protein 3-like [Sesamum indicum]	-	-	-	-	-	-	-
miR5021-x	TEA_008347	39	56	-26.7	1	UCUUCUUCUUCUUCUUCU	||||||||||||||||||	AGAAGAAGAAGAAGAAGA	GSVIVT00023967001	PREDICTED: peroxidase 4-like [Eucalyptus grandis]	Metabolism;Metabolism;Metabolism	Global and overview maps;Global and overview maps;Biosynthesis of other secondary metabolites	ko01100//Metabolic pathways;ko01110//Biosynthesis of secondary metabolites;ko00940//Phenylpropanoid biosynthesis	K00430;K00430;K00430	-	GO:0005488//binding	-
miR5021-x	TEA_008378	1741	1758	-17.2	0.6442	CCUUCUUCUUCCGCCUCU	x||||||||||xx|x|||	AGAAGAAGAAGAAGAAGA	OGG1	PREDICTED: N-glycosylase/DNA lyase OGG1 isoform X4 [Vitis vinifera]	Genetic Information Processing	Replication and repair	ko03410//Base excision repair	K03660	-	-	-
miR5021-x	TEA_008393	1753	1770	-19	0.7116	UUUUCUUUUUCUUUUUCU	|o|||||o|||||o||||	AGAAGAAGAAGAAGAAGA	ERDJ3B	PREDICTED: dnaJ protein ERDJ3B-like [Nicotiana tomentosiformis]	Genetic Information Processing	Folding, sorting and degradation	ko04141//Protein processing in endoplasmic reticulum	K09517	-	GO:0005515//protein binding	-
miR5021-x	TEA_008417	115	132	-18.2	0.6642	UCAUCUACUUCUACUUCU	||x|||x|||||x|||||	AGAAGAAGAAGAAGAAGA	EMB1270	PREDICTED: pentatricopeptide repeat-containing protein At3g18110, chloroplastic isoform X1 [Vitis vinifera]	-	-	-	-	-	-	-
miR5021-x	TEA_008482	120	137	-26.7	1	UCUUCUUCUUCUUCUUCU	||||||||||||||||||	AGAAGAAGAAGAAGAAGA	Os06g0170500	PREDICTED: zinc finger CCCH domain-containing protein 40-like [Pyrus x bretschneideri]	Genetic Information Processing	Transcription	ko03040//Spliceosome	K12872	-	GO:0003676//nucleic acid binding	-
miR5021-x	TEA_008482	138	155	-26.7	1	UCUUCUUCUUCUUCUUCU	||||||||||||||||||	AGAAGAAGAAGAAGAAGA	Os06g0170500	PREDICTED: zinc finger CCCH domain-containing protein 40-like [Pyrus x bretschneideri]	Genetic Information Processing	Transcription	ko03040//Spliceosome	K12872	-	GO:0003676//nucleic acid binding	-
miR5021-x	TEA_008482	156	173	-26.7	1	UCUUCUUCUUCUUCUUCU	||||||||||||||||||	AGAAGAAGAAGAAGAAGA	Os06g0170500	PREDICTED: zinc finger CCCH domain-containing protein 40-like [Pyrus x bretschneideri]	Genetic Information Processing	Transcription	ko03040//Spliceosome	K12872	-	GO:0003676//nucleic acid binding	-
miR5021-x	TEA_008498	200	217	-26.7	1	UCUUCUUCUUCUUCUUCU	||||||||||||||||||	AGAAGAAGAAGAAGAAGA	KAS	PREDICTED: 3-oxoacyl-[acyl-carrier-protein] synthase, mitochondrial isoform X1 [Vitis vinifera]	Metabolism;Metabolism;Metabolism;Metabolism	Global and overview maps;Global and overview maps;Lipid metabolism;Metabolism of cofactors and vitamins	ko01100//Metabolic pathways;ko01212//Fatty acid metabolism;ko00061//Fatty acid biosynthesis;ko00780//Biotin metabolism	K09458;K09458;K09458;K09458	GO:0043231//intracellular membrane-bounded organelle	GO:0004312//fatty acid synthase activity	GO:0006631//fatty acid metabolic process;GO:0006950//response to stress;GO:0007275//multicellular organism development
miR5021-x	TEA_008549	90	107	-17.3	0.6455	UCUUCACUUUCUUCUUCG	|||||xxo|||||||||x	AGAAGAAGAAGAAGAAGA	At3g25440	PREDICTED: uncharacterized CRM domain-containing protein At3g25440, chloroplastic [Jatropha curcas]	-	-	-	-	-	-	-
miR5021-x	TEA_008555	108	125	-26.4	0.9888	GCUUCUUCUUCUUCUUCU	x|||||||||||||||||	AGAAGAAGAAGAAGAAGA	POB1	PREDICTED: BTB/POZ domain-containing protein POB1 isoform X1 [Vitis vinifera]	-	-	-	-	-	-	-
miR5021-x	TEA_008566	141	158	-26.7	1	UCUUCUUCUUCUUCUUCU	||||||||||||||||||	AGAAGAAGAAGAAGAAGA	MTM1	PREDICTED: mitochondrial carrier protein MTM1 isoform X1 [Pyrus x bretschneideri]	-	-	-	-	GO:0016020//membrane	-	-
miR5021-x	TEA_008570	1182	1199	-18.4	0.6715	UGUUUUUUUUCUUCUUCU	|x||o||o||||||||||	AGAAGAAGAAGAAGAAGA	SCPL18	PREDICTED: serine carboxypeptidase-like 17 [Juglans regia]	-	-	-	-	-	-	-
miR5021-x	TEA_008580	126	143	-21.4	0.8015	UCUCCUUCUUCUUGUUCU	|||x|||||||||x||||	AGAAGAAGAAGAAGAAGA	--	DUF761 domain-containing protein [Cephalotus follicularis]	-	-	-	-	-	-	-
miR5021-x	TEA_008589	212	229	-26.6	0.9963	UCUUCUUCUUCUCUCUCU	||||||||||||xox|||	AGAAGAAGAAGAAGAAGA	CYCB2-3	PREDICTED: G2/mitotic-specific cyclin-2-like [Solanum lycopersicum]	-	-	-	-	-	-	-
miR5021-x	TEA_008593	3796	3813	-16.7	0.614	UGGUUUUCUUCUUCUGCU	|xx|o||||||||||x||	AGAAGAAGAAGAAGAAGA	Scyl1	PREDICTED: probable inactive serine/threonine-protein kinase scy1 [Ziziphus jujuba]	-	-	-	-	-	GO:0016772//transferase activity, transferring phosphorus-containing groups;GO:0032550//purine ribonucleoside binding	GO:0006464//cellular protein modification process;GO:0006796//phosphate-containing compound metabolic process;GO:0044763//single-organism cellular process
miR5021-x	TEA_008618	425	442	-19.8	0.7416	ACUUCUUCUUCUUUCUCU	x||||||||||||ox|||	AGAAGAAGAAGAAGAAGA	At2g40860/At2g40870	Kinase family protein / protein phosphatase 2C family protein isoform 2 [Theobroma cacao]	-	-	-	-	-	GO:0004674//protein serine/threonine kinase activity;GO:0005488//binding;GO:0016787//hydrolase activity	GO:0006468//protein phosphorylation
miR5021-x	TEA_008653	426	443	-21.8	0.8165	CCUUCUACUUCUUCUUCU	x|||||x|||||||||||	AGAAGAAGAAGAAGAAGA	SCPL45	PREDICTED: serine carboxypeptidase-like 45 isoform X2 [Vitis vinifera]	-	-	-	-	-	GO:0004180//carboxypeptidase activity	GO:0019538//protein metabolic process
miR5021-x	TEA_008662	593	610	-20.9	0.7828	UCUCCUUCCUCUUCUUCU	|||x||||x|||||||||	AGAAGAAGAAGAAGAAGA	Os07g0682400	PREDICTED: zinc finger CCCH domain-containing protein 22-like isoform X3 [Nicotiana tomentosiformis]	-	-	-	-	-	-	-
miR5021-x	TEA_008687	375	392	-22.2	0.8315	UCUUCUUCUUCGUCUUCU	|||||||||||x||||||	AGAAGAAGAAGAAGAAGA	CMT2	PREDICTED: DNA (cytosine-5)-methyltransferase CMT2 isoform X2 [Vitis vinifera]	Metabolism;Metabolism	Global and overview maps;Amino acid metabolism	ko01100//Metabolic pathways;ko00270//Cysteine and methionine metabolism	K00558;K00558	GO:0005622//intracellular	GO:0016740//transferase activity	GO:0010468//regulation of gene expression;GO:0032259//methylation;GO:0034645//cellular macromolecule biosynthetic process;GO:0090304//nucleic acid metabolic process
miR5021-x	TEA_008691	289	306	-27.3	1	UCUUCUUCUUCUUCUUCU	||||||||||||||||||	AGAAGAAGAAGAAGAAGA	SCRM	inducer of CBF expression 2 [Vitis amurensis]	-	-	-	-	-	-	-
miR5021-x	TEA_008712	328	345	-18.5	0.6777	UCGGCUUCUUCUUCUUAG	||xx||||||||||||xx	AGAAGAAGAAGAAGAAGA	XPO1	PREDICTED: protein EXPORTIN 1A [Vitis vinifera]	Genetic Information Processing;Genetic Information Processing	Translation;Translation	ko03013//RNA transport;ko03008//Ribosome biogenesis in eukaryotes	K14290;K14290	-	GO:0017016//Ras GTPase binding	-
miR5021-x	TEA_008716	103	120	-26.5	0.9925	UCUUCUUCUUCCUCUUCU	|||||||||||x||||||	AGAAGAAGAAGAAGAAGA	atad-3	PREDICTED: ATPase family AAA domain-containing protein 3-B-like [Sesamum indicum]	-	-	-	-	-	GO:0032550//purine ribonucleoside binding	-
miR5021-x	TEA_008759	1688	1705	-23.5	0.8608	UCUUCUUGUUCUUGUUCU	|||||||x|||||x||||	AGAAGAAGAAGAAGAAGA	HEME1	PREDICTED: uroporphyrinogen decarboxylase 1, chloroplastic [Vitis vinifera]	Metabolism;Metabolism;Metabolism	Global and overview maps;Global and overview maps;Metabolism of cofactors and vitamins	ko01100//Metabolic pathways;ko01110//Biosynthesis of secondary metabolites;ko00860//Porphyrin and chlorophyll metabolism	K01599;K01599;K01599	GO:0009532//plastid stroma	GO:0016830//carbon-carbon lyase activity	GO:0006568//tryptophan metabolic process;GO:0006779//porphyrin-containing compound biosynthetic process;GO:0009683//indoleacetic acid metabolic process
miR5021-x	TEA_008799	957	974	-16.4	0.6142	UCUUCAUCUUCAUCAUCU	|||||x|||||x||x|||	AGAAGAAGAAGAAGAAGA	At4g22030	PREDICTED: probable F-box protein At4g22030 [Vitis vinifera]	-	-	-	-	-	-	-
miR5021-x	TEA_008850	1322	1339	-17.7	0.6629	UCUUCUUUUUCUUAUACU	|||||||o|||||x|x||	AGAAGAAGAAGAAGAAGA	STP8	sugar transport protein 8-like [Dorcoceras hygrometricum]	-	-	-	-	-	-	-
miR5021-x	TEA_008866	919	936	-21.5	0.8052	UUUUCUUCUUCUUUUUCU	|o|||||||||||o||||	AGAAGAAGAAGAAGAAGA	SCPL40	PREDICTED: serine carboxypeptidase-like 40 [Daucus carota subsp. sativus] [Daucus carota]	-	-	-	-	-	GO:0004180//carboxypeptidase activity	GO:0019538//protein metabolic process
miR5021-x	TEA_008869	319	336	-18.2	0.6816	UCUACUACUUCUACUUCU	|||x||x|||||x|||||	AGAAGAAGAAGAAGAAGA	GDU1	PREDICTED: protein GLUTAMINE DUMPER 6-like isoform X1 [Lupinus angustifolius]	-	-	-	-	-	-	-
miR5021-x	TEA_008880	232	249	-18.6	0.6966	UCUUCUCCCUCUACUUCU	||||||x|x|||x|||||	AGAAGAAGAAGAAGAAGA	EF_0728	PREDICTED: tRNA (uracil-5-)-methyltransferase homolog A isoform X2 [Cucumis sativus]	-	-	-	-	-	-	-
miR5021-x	TEA_008935	493	510	-18.9	0.6923	GUUUCUUUUUCUUCUUUU	xo|||||o||||||||o|	AGAAGAAGAAGAAGAAGA	TGA9	bZIP_1 domain-containing protein/DOG1 domain-containing protein [Cephalotus follicularis]	Environmental Information Processing	Signal transduction	ko04075//Plant hormone signal transduction	K14431	-	-	-
miR5021-x	TEA_008971	789	806	-27.3	1	UCUUCUUCUUCUUCUUCU	||||||||||||||||||	AGAAGAAGAAGAAGAAGA	--	PLATZ transcription factor family protein isoform 3, partial [Theobroma cacao]	-	-	-	-	-	-	-
miR5021-x	TEA_008971	807	824	-27.3	1	UUGUCUUCUUCUUCUUCU	|ox|||||||||||||||	AGAAGAAGAAGAAGAAGA	--	PLATZ transcription factor family protein isoform 3, partial [Theobroma cacao]	-	-	-	-	-	-	-
miR5021-x	TEA_008983	615	632	-26.7	1	UCUUCUUCUUCUUCUUCU	||||||||||||||||||	AGAAGAAGAAGAAGAAGA	HMGIY2	PREDICTED: HMG-Y-related protein A-like [Lupinus angustifolius]	-	-	-	-	GO:0000785//chromatin;GO:0043231//intracellular membrane-bounded organelle	GO:0003676//nucleic acid binding	GO:0010468//regulation of gene expression;GO:0034728//nucleosome organization
miR5021-x	TEA_009093	541	558	-26.7	1	UCUUCUUCUUCUUCUUCU	||||||||||||||||||	AGAAGAAGAAGAAGAAGA	--	protein MARD1-like [Cajanus cajan]	-	-	-	-	-	-	-
miR5021-x	TEA_009098	41	58	-19.5	0.7303	UCUUCUUCUUCGCUUUCU	|||||||||||xxo||||	AGAAGAAGAAGAAGAAGA	At2g19130	PREDICTED: G-type lectin S-receptor-like serine/threonine-protein kinase At2g19130 [Nicotiana attenuata]	-	-	-	-	GO:0016020//membrane	GO:0004672//protein kinase activity;GO:0005488//binding	GO:0006796//phosphate-containing compound metabolic process
miR5021-x	TEA_009103	261	278	-18.1	0.6805	ACUUCUUCUUCUCUCUCU	x|||||||||||xox|||	AGAAGAAGAAGAAGAAGA	Zcchc8	PREDICTED: zinc finger CCHC domain-containing protein 8 isoform X2 [Prunus mume]	-	-	-	-	-	-	-
miR5021-x	TEA_009118	21	38	-21.4	0.7839	UCUUCUUCUUCUGGUUCU	||||||||||||xx||||	AGAAGAAGAAGAAGAAGA	GLU5	endoglucanase 6-like protein [Camellia sinensis]	-	-	-	-	-	-	-
miR5021-x	TEA_009125	1126	1143	-26.5	0.9707	ACUUCUUCUUCUUCUUCU	x|||||||||||||||||	AGAAGAAGAAGAAGAAGA	RAP2-11	PREDICTED: ethylene-responsive transcription factor RAP2-2-like [Malus domestica]	-	-	-	-	-	-	-
miR5021-x	TEA_009133	259	276	-26.7	1	UCUUCUUCUUCUUCUUCU	||||||||||||||||||	AGAAGAAGAAGAAGAAGA	Lonrf1	PREDICTED: LON peptidase N-terminal domain and RING finger protein 3 [Citrus sinensis]	-	-	-	-	-	-	-
miR5021-x	TEA_009178	181	198	-17.5	0.6554	CCUUCUCCUUCUCCUUCU	x|||||x|||||x|||||	AGAAGAAGAAGAAGAAGA	At3g11320	PREDICTED: probable sugar phosphate/phosphate translocator At3g11320 [Erythranthe guttata]	-	-	-	-	-	-	-
miR5021-x	TEA_009226	1759	1776	-18.3	0.688	UUUUCUUUUUCUUUUUCC	|o|||||o|||||o|||x	AGAAGAAGAAGAAGAAGA	Os08g0188000	PREDICTED: CRS2-associated factor 2, mitochondrial isoform X1 [Citrus sinensis]	-	-	-	-	GO:0032991//macromolecular complex;GO:0043231//intracellular membrane-bounded organelle	-	GO:0006396//RNA processing
miR5021-x	TEA_009287	70	87	-20.8	0.779	UCUUCUACGUCUUCUUCU	||||||x|x|||||||||	AGAAGAAGAAGAAGAAGA	At3g56050	PREDICTED: inactive receptor-like serine/threonine-protein kinase At2g40270 isoform X1 [Populus euphratica]	-	-	-	-	GO:0016020//membrane	GO:0016772//transferase activity, transferring phosphorus-containing groups	GO:0006796//phosphate-containing compound metabolic process
miR5021-x	TEA_009288	2362	2379	-19.6	0.7206	UGUUCUUGUUCUUCUUCU	|x|||||x||||||||||	AGAAGAAGAAGAAGAAGA	mad3	Mad3_BUB1_I domain-containing protein, partial [Cephalotus follicularis]	-	-	-	-	-	-	-
miR5021-x	TEA_009337	37	54	-17.4	0.6517	UCCUCUUCAUCUCCUUCU	||x|||||x|||x|||||	AGAAGAAGAAGAAGAAGA	--	PREDICTED: methyltransferase-like protein 7A [Vitis vinifera]	-	-	-	-	-	GO:0016740//transferase activity	-
miR5021-x	TEA_009342	323	340	-17.5	0.6579	UCUUCUACUUCUGAAUCU	||||||x|||||xxx|||	AGAAGAAGAAGAAGAAGA	--	PREDICTED: uncharacterized serine-rich protein C215.13-like [Juglans regia]	-	-	-	-	-	-	-
miR5021-x	TEA_009363	89	106	-23.8	0.8914	GCUUCUUCUUCUUUUUCU	x||||||||||||o||||	AGAAGAAGAAGAAGAAGA	CIA1	PREDICTED: probable cytosolic iron-sulfur protein assembly protein CIAO1 homolog [Sesamum indicum]	-	-	-	-	GO:0043234//protein complex	GO:0016740//transferase activity	-
miR5021-x	TEA_009387	281	298	-26.6	0.9963	UCUUCUUCUUCUCAUUCU	||||||||||||xx||||	AGAAGAAGAAGAAGAAGA	DRM3	PREDICTED: DNA (cytosine-5)-methyltransferase DRM1 isoform X5 [Juglans regia]	-	-	-	-	-	-	-
miR5021-x	TEA_009413	4088	4105	-16.9	0.633	UCUUUUUGUUCUUUUUCG	||||o||x|||||o|||x	AGAAGAAGAAGAAGAAGA	At4g26450	PREDICTED: uncharacterized protein At4g26450 isoform X2 [Vitis vinifera]	-	-	-	-	-	-	-
miR5021-x	TEA_009446	358	375	-17.2	0.6466	UCAUCUUUUUCUUCUUAU	||x||||o||||||||x|	AGAAGAAGAAGAAGAAGA	MTP1	PREDICTED: metal tolerance protein 1 [Vitis vinifera]	-	-	-	-	GO:0005774//vacuolar membrane;GO:0031224//intrinsic component of membrane	GO:0015075//ion transmembrane transporter activity	GO:0000041//transition metal ion transport;GO:0001101//response to acid chemical;GO:0009267//cellular response to starvation;GO:0010043//response to zinc ion;GO:0015698//inorganic anion transport;GO:0098754//detoxification
miR5021-x	TEA_009507	460	477	-17.1	0.6429	UCUUCUCUUUCUUUCUCU	||||||xo|||||ox|||	AGAAGAAGAAGAAGAAGA	RL9	PREDICTED: myb family transcription factor APL [Vitis vinifera]	-	-	-	-	-	-	-
miR5021-x	TEA_009535	185	202	-17.9	0.6557	UCUUCUACUUCUUCAGCU	||||||x|||||||xx||	AGAAGAAGAAGAAGAAGA	ACR11	PREDICTED: ACT domain-containing protein ACR11-like [Daucus carota subsp. sativus] [Daucus carota]	-	-	-	-	-	GO:0031406//carboxylic acid binding	-
miR5021-x	TEA_009576	241	258	-19	0.709	CCGUCUUCUUCUUCUUAG	x|x|||||||||||||xx	AGAAGAAGAAGAAGAAGA	--	PREDICTED: uncharacterized protein LOC104879777 [Vitis vinifera]	-	-	-	-	-	-	-
miR5021-x	TEA_009576	709	726	-19	0.709	CCGUCUUCUUCUUCUUAG	x|x|||||||||||||xx	AGAAGAAGAAGAAGAAGA	--	PREDICTED: uncharacterized protein LOC104879777 [Vitis vinifera]	-	-	-	-	-	-	-
miR5021-x	TEA_009589	187	204	-22.2	0.8162	ACUUCUUCUUCUCCUUCU	x|||||||||||x|||||	AGAAGAAGAAGAAGAAGA	dyrk2	PREDICTED: dual specificity protein kinase CLK1 isoform X1 [Vitis vinifera]	-	-	-	-	-	GO:0016772//transferase activity, transferring phosphorus-containing groups	-
miR5021-x	TEA_009604	23	40	-19.7	0.7406	ACUUCUUCUUCUUUGUCU	x||||||||||||ox|||	AGAAGAAGAAGAAGAAGA	--	DPP6 N-terminal domain-like protein [Theobroma cacao]	-	-	-	-	-	-	-
miR5021-x	TEA_009660	105	122	-26.7	1	UCUUCUUCUUCUUCUUCU	||||||||||||||||||	AGAAGAAGAAGAAGAAGA	CPK17	PREDICTED: calcium-dependent protein kinase 26 [Nelumbo nucifera]	-	-	-	-	-	-	-
miR5021-x	TEA_009693	65	82	-17.5	0.6554	CCUUCUCCUUCUCCUUCU	x|||||x|||||x|||||	AGAAGAAGAAGAAGAAGA	ATL22	zinc finger family protein [Populus trichocarpa]	-	-	-	-	-	GO:0005488//binding	-
miR5021-x	TEA_009756	345	362	-26.6	1	UCUUCUUCUUCUUCUUCU	||||||||||||||||||	AGAAGAAGAAGAAGAAGA	--	PREDICTED: glutamyl-tRNA reductase-binding protein, chloroplastic isoform X1 [Nelumbo nucifera]	-	-	-	-	GO:0009536//plastid	GO:0003824//catalytic activity;GO:0032553//ribonucleotide binding	GO:0009108//coenzyme biosynthetic process;GO:0044710//single-organism metabolic process
miR5021-x	TEA_009760	548	565	-17.6	0.6447	CCUUCUUCUUCUUGUCCC	x||||||||||||x|x|x	AGAAGAAGAAGAAGAAGA	ABCA2	PREDICTED: ABC transporter A family member 2-like isoform X2 [Juglans regia]	-	-	-	-	-	-	-
miR5021-x	TEA_009788	88	105	-21.2	0.7766	CCUACUUCUUCUUCUUCC	x||x|||||||||||||x	AGAAGAAGAAGAAGAAGA	CYP89A9	PREDICTED: cytochrome P450 89A2-like [Nicotiana attenuata]	-	-	-	-	-	-	-
miR5021-x	TEA_009798	2390	2407	-26.7	1	UCUUCUUCUUCUUCUUCU	||||||||||||||||||	AGAAGAAGAAGAAGAAGA	PME61	PREDICTED: probable pectinesterase/pectinesterase inhibitor 61 [Sesamum indicum]	-	-	-	-	-	-	-
miR5021-x	TEA_009798	2408	2425	-26.7	1	UCUUCUUCUUCUUCUUCU	||||||||||||||||||	AGAAGAAGAAGAAGAAGA	PME61	PREDICTED: probable pectinesterase/pectinesterase inhibitor 61 [Sesamum indicum]	-	-	-	-	-	-	-
miR5021-x	TEA_009838	23	40	-22.2	0.8346	ACUUCUCCUUCUUCUUCU	x|||||x|||||||||||	AGAAGAAGAAGAAGAAGA	At1g11050	PREDICTED: probable receptor-like protein kinase At1g11050 [Prunus mume]	-	-	-	-	-	GO:0016301//kinase activity	GO:0006796//phosphate-containing compound metabolic process
miR5021-x	TEA_009850	1738	1755	-16.1	0.603	UCUUCGUCUUCGUAGUCU	|||||x|||||x|xx|||	AGAAGAAGAAGAAGAAGA	--	PREDICTED: uncharacterized protein LOC100247589 isoform X1 [Vitis vinifera]	-	-	-	-	-	-	-
miR5021-x	TEA_009859	511	528	-22.4	0.8421	UCUGCUUCUUCUUCUUCU	|||x||||||||||||||	AGAAGAAGAAGAAGAAGA	CYP71A6	PREDICTED: LOW QUALITY PROTEIN: cytochrome P450 71A4-like [Malus domestica]	-	-	-	-	-	GO:0016709//oxidoreductase activity, acting on paired donors, with incorporation or reduction of molecular oxygen, NAD(P)H as one donor, and incorporation of one atom of oxygen;GO:0046872//metal ion binding	-
miR5021-x	TEA_009938	255	272	-27.3	1	UCUUCUUCUUCUUCUUCU	||||||||||||||||||	AGAAGAAGAAGAAGAAGA	PAP27	PREDICTED: probable inactive purple acid phosphatase 27 [Juglans regia]	-	-	-	-	-	-	-
miR5021-x	TEA_009944	233	250	-26.7	1	UCUUCUUCUUCUUCUUCU	||||||||||||||||||	AGAAGAAGAAGAAGAAGA	ITN1	PREDICTED: ankyrin repeat-containing protein ITN1 [Vitis vinifera]	-	-	-	-	-	-	GO:0000904//cell morphogenesis involved in differentiation;GO:0009664//plant-type cell wall organization
miR5021-x	TEA_009948	706	723	-18.1	0.6779	GCUUCUACUUCUGCUUCU	x|||||x|||||x|||||	AGAAGAAGAAGAAGAAGA	MAKR4	PREDICTED: probable membrane-associated kinase regulator 4 [Theobroma cacao]	-	-	-	-	-	-	GO:0010033//response to organic substance
miR5021-x	TEA_009949	70	87	-26.7	1	UCUUCUUCUUCUUCUUCU	||||||||||||||||||	AGAAGAAGAAGAAGAAGA	OEP162	PREDICTED: kinesin-like protein KIN-7E, chloroplastic isoform X3 [Vitis vinifera]	-	-	-	-	-	-	-
miR5021-x	TEA_009970	276	293	-18.1	0.6779	ACUUCUACUUCUUGAUCU	x|||||x||||||xx|||	AGAAGAAGAAGAAGAAGA	slr0305	PREDICTED: TVP38/TMEM64 family membrane protein slr0305 [Ziziphus jujuba]	-	-	-	-	GO:0009536//plastid	-	GO:0032958//inositol phosphate biosynthetic process
miR5021-x	TEA_009971	110	127	-18.2	0.6816	ACUUCUACUUCUACUUCU	x|||||x|||||x|||||	AGAAGAAGAAGAAGAAGA	At1g54730	sugar transporter ERD6-like protein [Camellia sinensis]	-	-	-	-	GO:0031224//intrinsic component of membrane	GO:0022857//transmembrane transporter activity	GO:0044763//single-organism cellular process;GO:0044765//single-organism transport
miR5021-x	TEA_009971	128	145	-18.2	0.6791	UCUACUACUUCUACUUCU	|||x||x|||||x|||||	AGAAGAAGAAGAAGAAGA	At1g54730	sugar transporter ERD6-like protein [Camellia sinensis]	-	-	-	-	GO:0031224//intrinsic component of membrane	GO:0022857//transmembrane transporter activity	GO:0044763//single-organism cellular process;GO:0044765//single-organism transport
miR5021-x	TEA_010020	1794	1811	-26.7	1	UCUUCUUCUUCUUCUUCU	||||||||||||||||||	AGAAGAAGAAGAAGAAGA	cfxQ	AAA domain-containing protein/Ank domain-containing protein/Ank_2 domain-containing protein [Cephalotus follicularis]	-	-	-	-	GO:0009536//plastid	GO:0016462//pyrophosphatase activity;GO:0032550//purine ribonucleoside binding	-
miR5021-x	TEA_010020	1812	1829	-26.7	1	CUUUCUUCUUCUUCUUCU	xo||||||||||||||||	AGAAGAAGAAGAAGAAGA	cfxQ	AAA domain-containing protein/Ank domain-containing protein/Ank_2 domain-containing protein [Cephalotus follicularis]	-	-	-	-	GO:0009536//plastid	GO:0016462//pyrophosphatase activity;GO:0032550//purine ribonucleoside binding	-
miR5021-x	TEA_010046	169	186	-26.8	1	UCUUCUUCUUCUUCUUCU	||||||||||||||||||	AGAAGAAGAAGAAGAAGA	--	PREDICTED: protein EXECUTER 1, chloroplastic [Sesamum indicum]	-	-	-	-	-	-	-
miR5021-x	TEA_010055	1427	1444	-17.5	0.641	CCUUCUUCUUCUCUGUCU	x|||||||||||xox|||	AGAAGAAGAAGAAGAAGA	SDR42E1	3Beta_HSD domain-containing protein [Cephalotus follicularis]	-	-	-	-	-	-	-
miR5021-x	TEA_010055	2697	2714	-17.5	0.641	CCUUCUUCUUCUCUGUCU	x|||||||||||xox|||	AGAAGAAGAAGAAGAAGA	SDR42E1	3Beta_HSD domain-containing protein [Cephalotus follicularis]	-	-	-	-	-	-	-
miR5021-x	TEA_010081	964	981	-18.1	0.6779	GCUUCUACUUCUGUUUCU	x|||||x|||||xo||||	AGAAGAAGAAGAAGAAGA	MAKR4	PREDICTED: probable membrane-associated kinase regulator 4 [Theobroma cacao]	-	-	-	-	-	-	-
miR5021-x	TEA_010085	590	607	-18.5	0.6929	ACUUCUCCUUCUUGUUCU	x|||||x||||||x||||	AGAAGAAGAAGAAGAAGA	CYP71A4	cytochrome P450 [Cynara cardunculus var. scolymus] [Cynara cardunculus]	-	-	-	-	-	GO:0016491//oxidoreductase activity;GO:0046872//metal ion binding	-
miR5021-x	TEA_010090	3625	3642	-17.7	0.6629	UCCUUCUCUUCUUCUCCU	||x|ox|||||||||x||	AGAAGAAGAAGAAGAAGA	RPP13	PREDICTED: disease resistance protein RPM1-like isoform X1 [Pyrus x bretschneideri]	Organismal Systems	Environmental adaptation	ko04626//Plant-pathogen interaction	K13457	-	-	-
miR5021-x	TEA_010094	102	119	-25.9	0.9664	UCUUCUUCUUCGUCUUCU	|||||||||||x||||||	AGAAGAAGAAGAAGAAGA	ABCI6	PREDICTED: ABC transporter I family member 6, chloroplastic-like [Nicotiana tabacum]	-	-	-	-	-	-	-
miR5021-x	TEA_010095	19	36	-21.9	0.8172	CCUUCUUCUUCUACUUCU	x|||||||||||x|||||	AGAAGAAGAAGAAGAAGA	AMPD	AMP deaminase [Theobroma cacao]	Metabolism;Metabolism;Metabolism	Global and overview maps;Global and overview maps;Nucleotide metabolism	ko01100//Metabolic pathways;ko01110//Biosynthesis of secondary metabolites;ko00230//Purine metabolism	K01490;K01490;K01490	-	-	-
miR5021-x	TEA_010112	4642	4659	-17.9	0.6729	UCUUCUACUUCCUCUUCU	||||||x||||x||||||	AGAAGAAGAAGAAGAAGA	NRPE1	PREDICTED: DNA-directed RNA polymerase V subunit 1 [Vitis vinifera]	-	-	-	-	-	-	-
miR5021-x	TEA_010133	162	179	-22.3	0.8168	ACUUCUACUUCUUCUUCU	x|||||x|||||||||||	AGAAGAAGAAGAAGAAGA	--	KHG/KDPG aldolase [Morus notabilis]	-	-	-	-	-	-	-
miR5021-x	TEA_010133	201	218	-16.9	0.619	GUUUCUUCUUCUUAUUCC	xo|||||||||||x|||x	AGAAGAAGAAGAAGAAGA	--	KHG/KDPG aldolase [Morus notabilis]	-	-	-	-	-	-	-
miR5021-x	TEA_010134	394	411	-18	0.6716	UCUACUCCUUCUCCUUCU	|||x||x|||||x|||||	AGAAGAAGAAGAAGAAGA	--	Transglut_core2 domain-containing protein [Cephalotus follicularis]	-	-	-	-	-	-	-
miR5021-x	TEA_010134	415	432	-18	0.6618	ACUUCUCCUUCUCCUUCU	x|||||x|||||x|||||	AGAAGAAGAAGAAGAAGA	--	Transglut_core2 domain-containing protein [Cephalotus follicularis]	-	-	-	-	-	-	-
miR5021-x	TEA_010134	496	513	-26.8	1	UCUUCUUCUUCUUCUUCU	||||||||||||||||||	AGAAGAAGAAGAAGAAGA	--	Transglut_core2 domain-containing protein [Cephalotus follicularis]	-	-	-	-	-	-	-
miR5021-x	TEA_010141	28	45	-21	0.7721	UCUUCGUCGUCUUUGUCU	|||||x||x||||ox|||	AGAAGAAGAAGAAGAAGA	--	PREDICTED: vitellogenin-like [Solanum pennellii]	-	-	-	-	-	-	-
miR5021-x	TEA_010141	49	66	-21.1	0.7903	ACUACUUCUUCUUCAUCU	x||x||||||||||x|||	AGAAGAAGAAGAAGAAGA	--	PREDICTED: vitellogenin-like [Solanum pennellii]	-	-	-	-	-	-	-
miR5021-x	TEA_010141	82	99	-21.2	0.794	UCCUCCUCUUCUUCUUCU	||x||x||||||||||||	AGAAGAAGAAGAAGAAGA	--	PREDICTED: vitellogenin-like [Solanum pennellii]	-	-	-	-	-	-	-
miR5021-x	TEA_010146	241	258	-20.3	0.7603	UCUUAUUCUUCUUCUUCU	||||x|||||||||||||	AGAAGAAGAAGAAGAAGA	MIK2	PREDICTED: probable leucine-rich repeat receptor-like protein kinase At1g35710 [Citrus sinensis]	-	-	-	-	-	-	-
miR5021-x	TEA_010157	1790	1807	-18.4	0.674	GAUUUUUCUUCUUCUUUU	xx||o|||||||||||o|	AGAAGAAGAAGAAGAAGA	AGD12	ADP-ribosylation factor GTPase-activating protein AGD12 [Morus notabilis]	Cellular Processes	Transport and catabolism	ko04144//Endocytosis	K12486	-	GO:0043169//cation binding	-
miR5021-x	TEA_010158	38	55	-21.7	0.8158	CCUUCUCCUUCUUCUUCU	x|||||x|||||||||||	AGAAGAAGAAGAAGAAGA	At5g10020	PREDICTED: probable inactive receptor kinase At5g10020 [Vitis vinifera]	-	-	-	-	GO:0016020//membrane;GO:0044464//cell part	GO:0016301//kinase activity	GO:0006796//phosphate-containing compound metabolic process;GO:0071555//cell wall organization
miR5021-x	TEA_010158	76	93	-18.7	0.685	CCUCCUUCUUCUUCUUUG	x||x||||||||||||ox	AGAAGAAGAAGAAGAAGA	At5g10020	PREDICTED: probable inactive receptor kinase At5g10020 [Vitis vinifera]	-	-	-	-	GO:0016020//membrane;GO:0044464//cell part	GO:0016301//kinase activity	GO:0006796//phosphate-containing compound metabolic process;GO:0071555//cell wall organization
miR5021-x	TEA_010225	100	117	-18.2	0.6791	ACUUCUACUUCUACUUCU	x|||||x|||||x|||||	AGAAGAAGAAGAAGAAGA	At1g11050	PREDICTED: probable receptor-like protein kinase At1g11050 [Jatropha curcas]	-	-	-	-	GO:0031224//intrinsic component of membrane	GO:0004672//protein kinase activity;GO:0032550//purine ribonucleoside binding	GO:0006464//cellular protein modification process;GO:0006796//phosphate-containing compound metabolic process;GO:0009692//ethylene metabolic process;GO:0009755//hormone-mediated signaling pathway
miR5021-x	TEA_010228	100	117	-26.8	1	UCUUCUUCUUCUACUUCU	||||||||||||x|||||	AGAAGAAGAAGAAGAAGA	At1g11050	PREDICTED: probable receptor-like protein kinase At1g11050 [Jatropha curcas]	-	-	-	-	GO:0031224//intrinsic component of membrane	GO:0004672//protein kinase activity;GO:0032550//purine ribonucleoside binding	GO:0006464//cellular protein modification process;GO:0006796//phosphate-containing compound metabolic process;GO:0009692//ethylene metabolic process;GO:0009755//hormone-mediated signaling pathway
miR5021-x	TEA_010228	118	135	-26.8	1	ACUUCUUCUUCUUCUUCU	x|||||||||||||||||	AGAAGAAGAAGAAGAAGA	At1g11050	PREDICTED: probable receptor-like protein kinase At1g11050 [Jatropha curcas]	-	-	-	-	GO:0031224//intrinsic component of membrane	GO:0004672//protein kinase activity;GO:0032550//purine ribonucleoside binding	GO:0006464//cellular protein modification process;GO:0006796//phosphate-containing compound metabolic process;GO:0009692//ethylene metabolic process;GO:0009755//hormone-mediated signaling pathway
miR5021-x	TEA_010243	469	486	-26.7	1	UCUUCUUCUUCUUCUUCU	||||||||||||||||||	AGAAGAAGAAGAAGAAGA	EDE1	PREDICTED: protein ENDOSPERM DEFECTIVE 1 [Vitis vinifera]	-	-	-	-	-	-	-
miR5021-x	TEA_010243	490	507	-26.7	1	CCUUCUUCUUCUUCUUCU	x|||||||||||||||||	AGAAGAAGAAGAAGAAGA	EDE1	PREDICTED: protein ENDOSPERM DEFECTIVE 1 [Vitis vinifera]	-	-	-	-	-	-	-
miR5021-x	TEA_010294	1763	1780	-22.1	0.8125	ACAUUUUCUUCUUCUUCU	x|x|o|||||||||||||	AGAAGAAGAAGAAGAAGA	At5g03795	PREDICTED: probable glycosyltransferase At5g03795 isoform X2 [Glycine max]	-	-	-	-	-	-	-
miR5021-x	TEA_010317	231	248	-21	0.7836	UCUUCUUCUUCGACUUCU	|||||||||||xx|||||	AGAAGAAGAAGAAGAAGA	BGAL1	PREDICTED: beta-galactosidase [Daucus carota subsp. sativus] [Daucus carota]	-	-	-	-	-	GO:0005488//binding;GO:0015925//galactosidase activity	GO:0044238//primary metabolic process
miR5021-x	TEA_010360	435	452	-18.8	0.6912	UAUGCUUCUUCUUCUUGU	|x|x||||||||||||x|	AGAAGAAGAAGAAGAAGA	MSL6	PREDICTED: mechanosensitive ion channel protein 6-like [Daucus carota subsp. sativus] [Daucus carota]	-	-	-	-	-	-	-
miR5021-x	TEA_010365	2008	2025	-18.7	0.685	UUUUUUUUUUCUUCUUCG	|o||o||o|||||||||x	AGAAGAAGAAGAAGAAGA	FRL4A	PREDICTED: FRIGIDA-like protein 1 [Ziziphus jujuba]	-	-	-	-	-	-	-
miR5021-x	TEA_010374	15	32	-22.8	0.8539	UGUACUUCUUCUUCUUCU	|x|x||||||||||||||	AGAAGAAGAAGAAGAAGA	At5g24080	Receptor protein kinase 4 [Theobroma cacao]	-	-	-	-	-	GO:0004672//protein kinase activity;GO:0005488//binding	GO:0006796//phosphate-containing compound metabolic process
miR5021-x	TEA_010376	15	32	-20.7	0.7753	UGUAUUUCUUCUUCUUCU	|x|xo|||||||||||||	AGAAGAAGAAGAAGAAGA	At2g19130	Receptor protein kinase 4 [Theobroma cacao]	-	-	-	-	-	GO:0004672//protein kinase activity;GO:0005488//binding	GO:0006796//phosphate-containing compound metabolic process
miR5021-x	TEA_010389	875	892	-26.7	1	UCUUCUUCUUCUUCUUCU	||||||||||||||||||	AGAAGAAGAAGAAGAAGA	EIF5A1	HNH endonuclease [Corchorus olitorius]	-	-	-	-	-	-	-
miR5021-x	TEA_010399	181	198	-26.7	1	UCUUCUUCUUCUUCUUCU	||||||||||||||||||	AGAAGAAGAAGAAGAAGA	UGE5	PREDICTED: UDP-glucose 4-epimerase GEPI48 isoform X2 [Vitis vinifera]	Metabolism;Metabolism;Metabolism	Global and overview maps;Carbohydrate metabolism;Carbohydrate metabolism	ko01100//Metabolic pathways;ko00520//Amino sugar and nucleotide sugar metabolism;ko00052//Galactose metabolism	K01784;K01784;K01784	-	GO:0016857//racemase and epimerase activity, acting on carbohydrates and derivatives;GO:0048037//cofactor binding	GO:0019318//hexose metabolic process
miR5021-x	TEA_010399	1673	1690	-16	0.6015	UCUACUUCUUCUUUUACC	|||x|||||||||o|x|x	AGAAGAAGAAGAAGAAGA	UGE5	PREDICTED: UDP-glucose 4-epimerase GEPI48 isoform X2 [Vitis vinifera]	Metabolism;Metabolism;Metabolism	Global and overview maps;Carbohydrate metabolism;Carbohydrate metabolism	ko01100//Metabolic pathways;ko00520//Amino sugar and nucleotide sugar metabolism;ko00052//Galactose metabolism	K01784;K01784;K01784	-	GO:0016857//racemase and epimerase activity, acting on carbohydrates and derivatives;GO:0048037//cofactor binding	GO:0019318//hexose metabolic process
miR5021-x	TEA_010408	1719	1736	-17.4	0.6374	UUUUUUUAUUCUUUUUCU	|o||o||x|||||o||||	AGAAGAAGAAGAAGAAGA	BHLH72	PREDICTED: transcription factor PIF7 isoform X1 [Ricinus communis]	-	-	-	-	GO:0005634//nucleus	GO:0005488//binding	GO:0007165//signal transduction;GO:0009416//response to light stimulus;GO:0010467//gene expression;GO:0034645//cellular macromolecule biosynthetic process
miR5021-x	TEA_010432	2787	2804	-20.8	0.7761	UUCUCCUCUUCUUCUUCU	|ox||x||||||||||||	AGAAGAAGAAGAAGAAGA	RPP13	PREDICTED: disease resistance RPP8-like protein 3 [Eucalyptus grandis]	-	-	-	-	-	-	-
miR5021-x	TEA_010432	2807	2824	-19.8	0.7416	UUUUCUUUUUCUUUUUCU	|o|||||o|||||o||||	AGAAGAAGAAGAAGAAGA	RPP13	PREDICTED: disease resistance RPP8-like protein 3 [Eucalyptus grandis]	-	-	-	-	-	-	-
miR5021-x	TEA_010445	3672	3689	-26.4	0.9925	ACUUCUUCUUCUUCUUCU	x|||||||||||||||||	AGAAGAAGAAGAAGAAGA	WNK8	PREDICTED: serine/threonine-protein kinase WNK8-like [Sesamum indicum]	-	-	-	-	-	GO:0016301//kinase activity	GO:0006796//phosphate-containing compound metabolic process
miR5021-x	TEA_010445	3891	3908	-26.6	1	UCUUCUUCUUCUUCUUCU	||||||||||||||||||	AGAAGAAGAAGAAGAAGA	WNK8	PREDICTED: serine/threonine-protein kinase WNK8-like [Sesamum indicum]	-	-	-	-	-	GO:0016301//kinase activity	GO:0006796//phosphate-containing compound metabolic process
miR5021-x	TEA_010465	571	588	-18.9	0.7079	CUUUCUUUUUCUUUUUCU	xo|||||o|||||o||||	AGAAGAAGAAGAAGAAGA	GH3.6	PREDICTED: indole-3-acetic acid-amido synthetase GH3.6 [Ricinus communis]	Environmental Information Processing	Signal transduction	ko04075//Plant hormone signal transduction	K14487	-	-	-
miR5021-x	TEA_010516	856	873	-17.2	0.6466	UCUUCUUCUUCGGCUCCC	|||||||||||xx||x|x	AGAAGAAGAAGAAGAAGA	--	PREDICTED: uncharacterized protein LOC104880231 isoform X3 [Vitis vinifera]	-	-	-	-	-	-	-
miR5021-x	TEA_010528	931	948	-16.9	0.6213	CUUUCUUUUUCUUCAUCU	xo|||||o||||||x|||	AGAAGAAGAAGAAGAAGA	APG	PREDICTED: GDSL esterase/lipase APG-like [Pyrus x bretschneideri]	-	-	-	-	-	-	-
miR5021-x	TEA_010533	255	272	-17.7	0.6629	UCUUAUUCUUCUCUCUCU	||||x|||||||xox|||	AGAAGAAGAAGAAGAAGA	At1g06840	PREDICTED: probable LRR receptor-like serine/threonine-protein kinase At1g06840 [Jatropha curcas]	-	-	-	-	GO:0016020//membrane	GO:0004672//protein kinase activity	GO:0006796//phosphate-containing compound metabolic process
miR5021-x	TEA_010535	558	575	-21.8	0.8165	CCUUCUACUUCUUCUUCU	x|||||x|||||||||||	AGAAGAAGAAGAAGAAGA	--	PREDICTED: uncharacterized protein LOC107430685 isoform X2 [Ziziphus jujuba]	-	-	-	-	-	-	-
miR5021-x	TEA_010541	1069	1086	-19.4	0.7239	CUUCCUUCUUCUACUUCU	xo|x||||||||x|||||	AGAAGAAGAAGAAGAAGA	IAA26	PREDICTED: auxin-responsive protein IAA18-like [Gossypium raimondii]	Environmental Information Processing	Signal transduction	ko04075//Plant hormone signal transduction	K14484	-	-	-
miR5021-x	TEA_010574	1727	1744	-19	0.6934	UCUUCUUCUUCGACUUUU	|||||||||||xx|||o|	AGAAGAAGAAGAAGAAGA	TDR	PREDICTED: leucine-rich repeat receptor-like protein kinase TDR [Solanum pennellii]	-	-	-	-	GO:0031224//intrinsic component of membrane	GO:0004672//protein kinase activity;GO:0032550//purine ribonucleoside binding	GO:0001763//morphogenesis of a branching structure;GO:0006464//cellular protein modification process;GO:0006796//phosphate-containing compound metabolic process;GO:0009799//specification of symmetry;GO:0009933//meristem structural organization;GO:0009943//adaxial/abaxial axis specification;GO:0010065//primary meristem tissue development;GO:0010087//phloem or xylem histogenesis;GO:0048509//regulat…
miR5021-x	TEA_010614	99	116	-26.7	1	UCUUCUUCUUCUGCUUCU	||||||||||||x|||||	AGAAGAAGAAGAAGAAGA	CLPD	PREDICTED: chaperone protein ClpD, chloroplastic [Daucus carota subsp. sativus] [Daucus carota]	-	-	-	-	GO:0009526//plastid envelope;GO:0009532//plastid stroma	GO:0017111//nucleoside-triphosphatase activity;GO:0032550//purine ribonucleoside binding;GO:0046983//protein dimerization activity	GO:0009642//response to light intensity;GO:0043170//macromolecule metabolic process;GO:0051259//protein oligomerization
miR5021-x	TEA_010666	318	335	-22.9	0.8577	CUUCCUUCUUCUUCUUCU	xo|x||||||||||||||	AGAAGAAGAAGAAGAAGA	--	PREDICTED: dnaJ homolog subfamily C member 16 [Jatropha curcas]	-	-	-	-	-	-	-
miR5021-x	TEA_010666	336	353	-22.9	0.8419	UCUUCUUAUUCUUCUUCU	|||||||x||||||||||	AGAAGAAGAAGAAGAAGA	--	PREDICTED: dnaJ homolog subfamily C member 16 [Jatropha curcas]	-	-	-	-	-	-	-
miR5021-x	TEA_010666	445	462	-23.3	0.8535	UAUUCUUCUUCUUUUUCU	|x|||||||||||o||||	AGAAGAAGAAGAAGAAGA	--	PREDICTED: dnaJ homolog subfamily C member 16 [Jatropha curcas]	-	-	-	-	-	-	-
miR5021-x	TEA_010666	474	491	-20.6	0.7546	UCUUGGUCUUCUUCUUCU	||||xx||||||||||||	AGAAGAAGAAGAAGAAGA	--	PREDICTED: dnaJ homolog subfamily C member 16 [Jatropha curcas]	-	-	-	-	-	-	-
miR5021-x	TEA_010736	149	166	-18.5	0.6903	UCUACUUCUUCUUCCUCU	|||x||||||||||x|||	AGAAGAAGAAGAAGAAGA	CHX15	PREDICTED: cation/H(+) antiporter 15 [Theobroma cacao]	-	-	-	-	GO:0031224//intrinsic component of membrane	GO:0015078//hydrogen ion transmembrane transporter activity;GO:0015291//secondary active transmembrane transporter activity	GO:0000904//cell morphogenesis involved in differentiation;GO:0009664//plant-type cell wall organization;GO:0015992//proton transport;GO:0030001//metal ion transport;GO:0055067//monovalent inorganic cation homeostasis
miR5021-x	TEA_010741	42	59	-25.2	0.9438	UCUUCUUCUUCGAUCUCU	|||||||||||xxox|||	AGAAGAAGAAGAAGAAGA	--	RING finger protein B [Morus notabilis]	-	-	-	-	GO:0031224//intrinsic component of membrane	GO:0043169//cation binding	-
miR5021-x	TEA_010788	3522	3539	-21.4	0.8045	UUUUCUUUUUCUUCUUCU	|o|||||o||||||||||	AGAAGAAGAAGAAGAAGA	At1g53430	PREDICTED: probable LRR receptor-like serine/threonine-protein kinase At1g53430 [Citrus sinensis]	-	-	-	-	-	-	-
miR5021-x	TEA_010817	2114	2131	-26.7	1	UCUUCUUCUUCUUCUUCU	||||||||||||||||||	AGAAGAAGAAGAAGAAGA	mettl13	PREDICTED: methyltransferase-like protein 13 isoform X1 [Vitis vinifera]	-	-	-	-	-	GO:0016740//transferase activity	-
miR5021-x	TEA_010829	114	131	-26.8	1	UCUUCUUCUUCUUCUUCU	||||||||||||||||||	AGAAGAAGAAGAAGAAGA	tilS	tRNA(Ile)-lysidine/2-thiocytidine synthase [Corchorus olitorius]	-	-	-	-	-	-	-
miR5021-x	TEA_010849	249	266	-16.6	0.6241	UCUUCUUGUUCAUGCUCU	|||||||x|||x|xx|||	AGAAGAAGAAGAAGAAGA	FFC	PREDICTED: signal recognition particle 54 kDa protein, chloroplastic [Ziziphus jujuba]	Genetic Information Processing	Folding, sorting and degradation	ko03060//Protein export	K03106	GO:0009532//plastid stroma;GO:0048500//signal recognition particle	GO:0003723//RNA binding;GO:0017111//nucleoside-triphosphatase activity;GO:0032550//purine ribonucleoside binding	GO:0002252//immune effector process;GO:0006090//pyruvate metabolic process;GO:0006613//cotranslational protein targeting to membrane;GO:0030422//production of siRNA involved in RNA interference
miR5021-x	TEA_010850	669	686	-18.2	0.6791	ACUUCUACUUCUACUUCU	x|||||x|||||x|||||	AGAAGAAGAAGAAGAAGA	--	PREDICTED: nuclear pore complex protein NUP62 isoform X2 [Erythranthe guttata]	-	-	-	-	-	-	-
miR5021-x	TEA_010850	687	704	-18.2	0.6791	UCUUCCCCUUCUACUUCU	|||||xx|||||x|||||	AGAAGAAGAAGAAGAAGA	--	PREDICTED: nuclear pore complex protein NUP62 isoform X2 [Erythranthe guttata]	-	-	-	-	-	-	-
miR5021-x	TEA_010853	310	327	-26.7	1	UCUUCUUCUUCUUCUUCU	||||||||||||||||||	AGAAGAAGAAGAAGAAGA	--	PREDICTED: uncharacterized protein LOC108990502 [Juglans regia]	-	-	-	-	-	-	-
miR5021-x	TEA_010864	130	147	-26.7	1	UCUUCUUCUUCUUCUUCU	||||||||||||||||||	AGAAGAAGAAGAAGAAGA	NTMC2T6.1	c2 domain-containing protein, partial [Nicotiana attenuata]	-	-	-	-	-	-	-
miR5021-x	TEA_010870	247	264	-19.4	0.7106	UUCUUUUCUUCUUCUUCU	|ox|o|||||||||||||	AGAAGAAGAAGAAGAAGA	At4g17486	PREDICTED: J domain-containing protein required for chloroplast accumulation response 1 isoform X1 [Vitis vinifera]	-	-	-	-	-	-	-
miR5021-x	TEA_010879	465	482	-18.7	0.7004	CCUUCUUCUUCCGCGUCU	x||||||||||xx|x|||	AGAAGAAGAAGAAGAAGA	RRA3	PREDICTED: arabinosyltransferase RRA3 [Ricinus communis]	Metabolism	Glycan biosynthesis and metabolism	ko00514//Other types of O-glycan biosynthesis	K20783	-	GO:0003824//catalytic activity	-
miR5021-x	TEA_010894	82	99	-18.9	0.7079	UUUUCAGCUUCUUCUUCU	|o|||xx|||||||||||	AGAAGAAGAAGAAGAAGA	PTC52	PREDICTED: protochlorophyllide-dependent translocon component 52, chloroplastic-like [Populus euphratica]	-	-	-	-	-	GO:0051536//iron-sulfur cluster binding	-
miR5021-x	TEA_010897	2098	2115	-21.1	0.7701	GCUUCAUCUUCUUCUUCG	x||||x|||||||||||x	AGAAGAAGAAGAAGAAGA	SD31	PREDICTED: G-type lectin S-receptor-like serine/threonine-protein kinase SD3-1 [Vitis vinifera]	-	-	-	-	-	GO:0004672//protein kinase activity;GO:0032550//purine ribonucleoside binding	GO:0006464//cellular protein modification process;GO:0006796//phosphate-containing compound metabolic process;GO:0008037//cell recognition
miR5021-x	TEA_010897	2368	2385	-20.7	0.7555	CCUUCAUCUUCUUCUUCG	x||||x|||||||||||x	AGAAGAAGAAGAAGAAGA	SD31	PREDICTED: G-type lectin S-receptor-like serine/threonine-protein kinase SD3-1 [Vitis vinifera]	-	-	-	-	-	GO:0004672//protein kinase activity;GO:0032550//purine ribonucleoside binding	GO:0006464//cellular protein modification process;GO:0006796//phosphate-containing compound metabolic process;GO:0008037//cell recognition
miR5021-x	TEA_010920	863	880	-18.8	0.7041	UUCUCUUCUUCUUUUUCC	|ox||||||||||o|||x	AGAAGAAGAAGAAGAAGA	At5g38990	PREDICTED: receptor-like protein kinase FERONIA [Ziziphus jujuba]	-	-	-	-	-	-	-
miR5021-x	TEA_010930	433	450	-19	0.696	UCUACUUCAUCUUCGUCU	|||x||||x|||||x|||	AGAAGAAGAAGAAGAAGA	YLS3	PREDICTED: protein YLS3 [Vitis vinifera]	-	-	-	-	-	-	-
miR5021-x	TEA_010940	115	132	-19.6	0.7368	ACUACUUUUUCUUCUUCU	x||x|||o||||||||||	AGAAGAAGAAGAAGAAGA	--	PREDICTED: uncharacterized protein LOC109205419 [Nicotiana attenuata]	-	-	-	-	-	-	-
miR5021-x	TEA_011091	221	238	-26.8	1	UCUUCUUCUUCUUCUUCU	||||||||||||||||||	AGAAGAAGAAGAAGAAGA	APXT	chloroplast thylakoid-bound ascorbate peroxidase [Camellia sinensis]	Metabolism;Metabolism	Metabolism of other amino acids;Carbohydrate metabolism	ko00480//Glutathione metabolism;ko00053//Ascorbate and aldarate metabolism	K00434;K00434	GO:0009536//plastid	GO:0016491//oxidoreductase activity	-
miR5021-x	TEA_011097	418	435	-19.8	0.7253	UGUUCUUGUUCUUCUUCU	|x|||||x||||||||||	AGAAGAAGAAGAAGAAGA	RR4	PREDICTED: two-component response regulator ARR17 [Eucalyptus grandis]	Environmental Information Processing	Signal transduction	ko04075//Plant hormone signal transduction	K14492	-	-	-
miR5021-x	TEA_011113	446	463	-19.1	0.7154	UCUCCUGUUUCUUCUUCC	|||x||xo|||||||||x	AGAAGAAGAAGAAGAAGA	--	ABC_tran domain-containing protein/ABC2_membrane domain-containing protein/PDR_assoc domain-containing protein [Cephalotus follicularis]	-	-	-	-	-	GO:0015604//organic phosphonate transmembrane transporter activity;GO:0017111//nucleoside-triphosphatase activity;GO:0032550//purine ribonucleoside binding	GO:0044765//single-organism transport
miR5021-x	TEA_011113	467	484	-19.1	0.7154	UCCUCUUCCUCUUCUUCU	||x|||||x|||||||||	AGAAGAAGAAGAAGAAGA	--	ABC_tran domain-containing protein/ABC2_membrane domain-containing protein/PDR_assoc domain-containing protein [Cephalotus follicularis]	-	-	-	-	-	GO:0015604//organic phosphonate transmembrane transporter activity;GO:0017111//nucleoside-triphosphatase activity;GO:0032550//purine ribonucleoside binding	GO:0044765//single-organism transport
miR5021-x	TEA_011113	488	505	-19.1	0.7154	UCUUGUUCUUCCUCCUCC	||||x||||||x||x||x	AGAAGAAGAAGAAGAAGA	--	ABC_tran domain-containing protein/ABC2_membrane domain-containing protein/PDR_assoc domain-containing protein [Cephalotus follicularis]	-	-	-	-	-	GO:0015604//organic phosphonate transmembrane transporter activity;GO:0017111//nucleoside-triphosphatase activity;GO:0032550//purine ribonucleoside binding	GO:0044765//single-organism transport
miR5021-x	TEA_011126	11	28	-18.2	0.6842	UCCUCUUCUUCCUCCACU	||x||||||||x||xx||	AGAAGAAGAAGAAGAAGA	ERF024	PREDICTED: ethylene-responsive transcription factor ERF024 [Vitis vinifera]	-	-	-	-	-	-	GO:0010467//gene expression;GO:0034645//cellular macromolecule biosynthetic process
miR5021-x	TEA_011134	110	127	-22.6	0.8464	ACUUCUUCUUCUAGCUCU	x|||||||||||xxx|||	AGAAGAAGAAGAAGAAGA	--	PREDICTED: uncharacterized protein LOC107060606 [Solanum tuberosum]	-	-	-	-	-	-	-
miR5021-x	TEA_011141	332	349	-26.7	1	UCUUCUUCUUCUUCUUCU	||||||||||||||||||	AGAAGAAGAAGAAGAAGA	DRM3	PREDICTED: probable inactive DNA (cytosine-5)-methyltransferase DRM3 isoform X3 [Vitis vinifera]	-	-	-	-	-	-	-
miR5021-x	TEA_011167	178	195	-22.3	0.8352	ACUUCUUCUUCUGCUUCU	x|||||||||||x|||||	AGAAGAAGAAGAAGAAGA	ZAT9	PREDICTED: zinc finger protein ZAT9-like [Gossypium raimondii]	-	-	-	-	-	-	-
miR5021-x	TEA_011273	736	753	-18.8	0.7068	UUUUUUUCUUCUUUUUCU	|o||o||||||||o||||	AGAAGAAGAAGAAGAAGA	DTM1	PREDICTED: signal peptidase complex-like protein DTM1 [Pyrus x bretschneideri]	-	-	-	-	-	-	-
miR5021-x	TEA_011276	868	885	-18.7	0.6825	UCUGCUUCUUCUUCCUCU	|||x||||||||||x|||	AGAAGAAGAAGAAGAAGA	MYB93	Myb_DNA-binding domain-containing protein [Cephalotus follicularis]	Organismal Systems	Environmental adaptation	ko04626//Plant-pathogen interaction	K09422	-	-	-
miR5021-x	TEA_011282	108	125	-22.8	0.8507	ACUUCUUGUUCUUCUUCU	x||||||x||||||||||	AGAAGAAGAAGAAGAAGA	MIK2	PREDICTED: MDIS1-interacting receptor like kinase 2 [Vitis vinifera]	-	-	-	-	-	GO:0016301//kinase activity	GO:0006796//phosphate-containing compound metabolic process
miR5021-x	TEA_011340	969	986	-16.6	0.6103	UCUCCUUCUUCUCGAUCU	|||x||||||||xxx|||	AGAAGAAGAAGAAGAAGA	--	PREDICTED: uncharacterized protein LOC109209386 [Nicotiana attenuata]	-	-	-	-	-	-	-
miR5021-x	TEA_011366	3010	3027	-26.6	0.9963	UCUUCUUCUUCUACUUCU	||||||||||||x|||||	AGAAGAAGAAGAAGAAGA	BAM1	PREDICTED: leucine-rich repeat receptor-like serine/threonine-protein kinase BAM3 [Nicotiana attenuata]	-	-	-	-	GO:0031224//intrinsic component of membrane	GO:0004672//protein kinase activity;GO:0032550//purine ribonucleoside binding	GO:0006464//cellular protein modification process;GO:0006796//phosphate-containing compound metabolic process
miR5021-x	TEA_011371	2928	2945	-22.1	0.8095	UUAUCUUCUUCUUCUUUU	|ox|||||||||||||o|	AGAAGAAGAAGAAGAAGA	ORP1C	PREDICTED: oxysterol-binding protein-related protein 1C-like isoform X1 [Populus euphratica]	-	-	-	-	-	-	-
miR5021-x	TEA_011383	224	241	-18.8	0.6912	UCGUCUUCUUCUACUUCU	||x|||||||||x|||||	AGAAGAAGAAGAAGAAGA	O10	PREDICTED: uncharacterized protein LOC104879939 isoform X1 [Vitis vinifera]	-	-	-	-	-	-	-
miR5021-x	TEA_011386	1525	1542	-21.9	0.8051	ACUUCUUCUUCCUCUUCU	x||||||||||x||||||	AGAAGAAGAAGAAGAAGA	R1A	Disease resistance protein [Cynara cardunculus var. scolymus] [Cynara cardunculus]	-	-	-	-	-	-	-
miR5021-x	TEA_011415	224	241	-18.6	0.6813	UCUACUUCCUCUUCUUCU	|||x||||x|||||||||	AGAAGAAGAAGAAGAAGA	--	PREDICTED: uncharacterized protein LOC104087231 [Nicotiana tomentosiformis]	-	-	-	-	-	-	-
miR5021-x	TEA_011416	2950	2967	-17.5	0.6579	UGUUUUUCUUCUUUUUCC	|x||o||||||||o|||x	AGAAGAAGAAGAAGAAGA	PYRAB06230	NOL1/NOP2/sun family protein isoform 3 [Theobroma cacao]	-	-	-	-	-	GO:0016741//transferase activity, transferring one-carbon groups	GO:0008152//metabolic process
miR5021-x	TEA_011418	2372	2389	-16.9	0.633	UCGUCUUCAUCUUCGUCU	||x|||||x|||||x|||	AGAAGAAGAAGAAGAAGA	HBS1L	PREDICTED: HBS1-like protein isoform X2 [Vitis vinifera]	Genetic Information Processing	Translation	ko03015//mRNA surveillance pathway	K14416	-	-	-
miR5021-x	TEA_011516	155	172	-26.7	1	UCUUCUUCUUCUUCUUCU	||||||||||||||||||	AGAAGAAGAAGAAGAAGA	--	PREDICTED: uncharacterized protein LOC108993930 [Juglans regia]	-	-	-	-	GO:0009536//plastid	-	-
miR5021-x	TEA_011553	2030	2047	-16.1	0.603	UCUUCUCCUUCCUCUACU	||||||x||||x|||x||	AGAAGAAGAAGAAGAAGA	At3g13560	Glyco_hydro_17 domain-containing protein/X8 domain-containing protein [Cephalotus follicularis]	Metabolism	Carbohydrate metabolism	ko00500//Starch and sucrose metabolism	K19892	GO:0031225//anchored component of membrane	GO:0008422//beta-glucosidase activity	GO:0006950//response to stress;GO:0044238//primary metabolic process
miR5021-x	TEA_011618	154	171	-22.1	0.8308	UCUUCCUCUUCUUCUUCU	|||||x||||||||||||	AGAAGAAGAAGAAGAAGA	--	PREDICTED: epoxide hydrolase 3 [Jatropha curcas]	-	-	-	-	-	-	-
miR5021-x	TEA_011619	864	881	-18.9	0.7079	UUUUCUUUUUCUUUUUCU	|o|||||o|||||o||||	AGAAGAAGAAGAAGAAGA	--	PREDICTED: uncharacterized hydrolase YNR064C-like isoform X2 [Fragaria vesca subsp. vesca] [Fragaria vesca]	-	-	-	-	-	GO:0019120//hydrolase activity, acting on acid halide bonds, in C-halide compounds	-
miR5021-x	TEA_011624	1633	1650	-27.3	1	UCUUCUUCUUCUUCUUCU	||||||||||||||||||	AGAAGAAGAAGAAGAAGA	At4g03230	PREDICTED: G-type lectin S-receptor-like serine/threonine-protein kinase At4g03230 [Juglans regia]	-	-	-	-	-	-	-
miR5021-x	TEA_011637	69	86	-26.7	1	UCUUCUUCUUCUUCUUCU	||||||||||||||||||	AGAAGAAGAAGAAGAAGA	RKS1	PREDICTED: G-type lectin S-receptor-like serine/threonine-protein kinase RKS1 [Nicotiana tabacum]	-	-	-	-	-	GO:0004672//protein kinase activity;GO:0005488//binding	GO:0006796//phosphate-containing compound metabolic process
miR5021-x	TEA_011637	87	104	-26.7	1	UCUUCUUCUUCUUCUUCU	||||||||||||||||||	AGAAGAAGAAGAAGAAGA	RKS1	PREDICTED: G-type lectin S-receptor-like serine/threonine-protein kinase RKS1 [Nicotiana tabacum]	-	-	-	-	-	GO:0004672//protein kinase activity;GO:0005488//binding	GO:0006796//phosphate-containing compound metabolic process
miR5021-x	TEA_011654	152	169	-26.7	1	UCUUCUUCUUCUUCUUCU	||||||||||||||||||	AGAAGAAGAAGAAGAAGA	MPT3	PREDICTED: mitochondrial phosphate carrier protein 3, mitochondrial [Jatropha curcas]	-	-	-	-	GO:0031224//intrinsic component of membrane	-	-
miR5021-x	TEA_011687	108	125	-17.5	0.6579	UUUUCUUACUCUUCUUCU	|o|||||xx|||||||||	AGAAGAAGAAGAAGAAGA	XTH32	xyloglucan endotransglucosylase/hydrolase 12 [Actinidia eriantha]	-	-	-	-	GO:0005576//extracellular region;GO:0030312//external encapsulating structure	GO:0016758//transferase activity, transferring hexosyl groups;GO:0016787//hydrolase activity	GO:0044036//cell wall macromolecule metabolic process;GO:0044042//glucan metabolic process;GO:0044085//cellular component biogenesis;GO:0045229//external encapsulating structure organization
miR5021-x	TEA_011714	15	32	-22.3	0.8321	UCUUCCUCUUCUUCUUCU	|||||x||||||||||||	AGAAGAAGAAGAAGAAGA	--	PREDICTED: uncharacterized protein LOC103322101 [Prunus mume]	-	-	-	-	-	-	-
miR5021-x	TEA_011754	84	101	-19	0.7143	UCUUCUUCUUCUCUCUCU	||||||||||||xox|||	AGAAGAAGAAGAAGAAGA	HEXO3	PREDICTED: beta-hexosaminidase 3 [Beta vulgaris subsp. vulgaris] [Beta vulgaris]	Metabolism;Metabolism;Metabolism;Metabolism;Metabolism;Metabolism	Global and overview maps;Carbohydrate metabolism;Glycan biosynthesis and metabolism;Glycan biosynthesis and metabolism;Glycan biosynthesis and metabolism;Glycan biosynthesis and metabolism	ko01100//Metabolic pathways;ko00520//Amino sugar and nucleotide sugar metabolism;ko00511//Other glycan degradation;ko00531//Glycosaminoglycan degradation;ko00603//Glycosphingolipid biosynthesis - globo and isoglobo series;ko00604//Glycosphingolipid biosynthesis - ganglio series	K12373;K12373;K12373;K12373;K12373;K12373	GO:0005618//cell wall;GO:0016020//membrane	GO:0015929//hexosaminidase activity	GO:0044238//primary metabolic process
miR5021-x	TEA_011767	187	204	-18.8	0.7068	UCAUCUUCUUCUCCUUCU	||x|||||||||x|||||	AGAAGAAGAAGAAGAAGA	--	DUF1666 domain-containing protein, partial [Cephalotus follicularis]	-	-	-	-	GO:0005622//intracellular	-	GO:0044237//cellular metabolic process
miR5021-x	TEA_011827	826	843	-20.2	0.7566	UCUGCUGCUUCUUCUUCU	|||x||x|||||||||||	AGAAGAAGAAGAAGAAGA	MAKR4	PREDICTED: probable membrane-associated kinase regulator 4 [Ricinus communis]	-	-	-	-	-	-	GO:0009725//response to hormone;GO:0014070//response to organic cyclic compound
miR5021-x	TEA_011827	850	867	-20.2	0.7537	UCUUCUGCUUCUGGGUCU	||||||x|||||xxx|||	AGAAGAAGAAGAAGAAGA	MAKR4	PREDICTED: probable membrane-associated kinase regulator 4 [Ricinus communis]	-	-	-	-	-	-	GO:0009725//response to hormone;GO:0014070//response to organic cyclic compound
miR5021-x	TEA_011833	46	63	-19	0.7116	ACUUCUACUUCUGCUUCU	x|||||x|||||x|||||	AGAAGAAGAAGAAGAAGA	--	PREDICTED: F-box/kelch-repeat protein At3g23880-like [Nicotiana attenuata]	-	-	-	-	-	-	-
miR5021-x	TEA_011840	775	792	-22.6	0.8433	UCUACUUCUUCUUCUUCU	|||x||||||||||||||	AGAAGAAGAAGAAGAAGA	XTH15	PREDICTED: xyloglucan endotransglucosylase/hydrolase 2-like [Nelumbo nucifera]	-	-	-	-	GO:0005576//extracellular region;GO:0030312//external encapsulating structure	GO:0016758//transferase activity, transferring hexosyl groups;GO:0016787//hydrolase activity	GO:0044042//glucan metabolic process;GO:0045229//external encapsulating structure organization
miR5021-x	TEA_011842	551	568	-26.7	1	UCUUCUUCUUCUUCUUCU	||||||||||||||||||	AGAAGAAGAAGAAGAAGA	--	PREDICTED: transportin MOS14 isoform X3 [Vitis vinifera]	-	-	-	-	-	-	-
miR5021-x	TEA_011889	322	339	-22.1	0.8308	UCUUCUUCGUCUUCUUCU	||||||||x|||||||||	AGAAGAAGAAGAAGAAGA	ASIL2	PREDICTED: trihelix transcription factor ASIL1-like isoform X2 [Sesamum indicum]	-	-	-	-	-	-	-
miR5021-x	TEA_011890	14	31	-26.7	1	UCUUCUUCUUCUUCUUCU	||||||||||||||||||	AGAAGAAGAAGAAGAAGA	At5g58300	PREDICTED: probable inactive receptor kinase At5g58300 [Capsicum annuum]	-	-	-	-	-	-	-
miR5021-x	TEA_011891	42	59	-18.1	0.6805	ACUUCUUCCUCUUGUUCU	x|||||||x||||x||||	AGAAGAAGAAGAAGAAGA	At1g67720	PREDICTED: probable LRR receptor-like serine/threonine-protein kinase At1g67720 [Juglans regia]	-	-	-	-	-	-	-
miR5021-x	TEA_011917	2358	2375	-21.5	0.7875	UCUUCUUCUUCAACUUCU	|||||||||||xx|||||	AGAAGAAGAAGAAGAAGA	PCMP-E31	PREDICTED: pentatricopeptide repeat-containing protein At3g14730 [Vitis vinifera]	-	-	-	-	-	-	-
miR5021-x	TEA_011942	245	262	-16.7	0.6095	UCUUUCUCUUCUUCUUGA	||||ox||||||||||xx	AGAAGAAGAAGAAGAAGA	GA2OX8	PREDICTED: gibberellin 2-beta-dioxygenase 8 [Vitis vinifera]	Metabolism;Metabolism	Global and overview maps;Metabolism of terpenoids and polyketides	ko01110//Biosynthesis of secondary metabolites;ko00904//Diterpenoid biosynthesis	K04125;K04125	-	-	-
miR5021-x	TEA_011952	1291	1308	-26.7	1	UCUUCUUCUUCUUCUUCU	||||||||||||||||||	AGAAGAAGAAGAAGAAGA	SCPL40	PREDICTED: serine carboxypeptidase-like 40 [Theobroma cacao]	-	-	-	-	-	GO:0008233//peptidase activity	-
miR5021-x	TEA_011955	3217	3234	-16.4	0.6165	UCUUCUUACUCUCCUUCU	|||||||xx|||x|||||	AGAAGAAGAAGAAGAAGA	PRL1-IFG	PREDICTED: BTB/POZ domain-containing protein At2g13690 [Vitis vinifera]	-	-	-	-	-	-	-
miR5021-x	TEA_011967	892	909	-18.6	0.6813	UCUUCUGUGUCUUCUUCG	||||||xox||||||||x	AGAAGAAGAAGAAGAAGA	PTAC12	PREDICTED: protein PLASTID TRANSCRIPTIONALLY ACTIVE 12 [Solanum tuberosum]	-	-	-	-	GO:0000229//cytoplasmic chromosome;GO:0009536//plastid	-	GO:0006355//regulation of transcription, DNA-templated
miR5021-x	TEA_011979	48	65	-16.4	0.6119	UAUUCUUCUUCUUAAUCU	|x|||||||||||xx|||	AGAAGAAGAAGAAGAAGA	FRS3	PREDICTED: protein FAR1-RELATED SEQUENCE 3 [Vitis vinifera]	-	-	-	-	-	-	GO:0044763//single-organism cellular process
miR5021-x	TEA_012068	5659	5676	-21.8	0.8165	CCUUCUUCUUCUGCUUCU	x|||||||||||x|||||	AGAAGAAGAAGAAGAAGA	SRO1	PREDICTED: probable inactive poly [ADP-ribose] polymerase SRO3 [Nicotiana sylvestris]	-	-	-	-	-	-	-
miR5021-x	TEA_012093	321	338	-26.7	1	UCUUCUUCUUCUUCUUCU	||||||||||||||||||	AGAAGAAGAAGAAGAAGA	CVA69.24	PREDICTED: V-type proton ATPase catalytic subunit A [Nelumbo nucifera]	Metabolism;Metabolism;Cellular Processes	Global and overview maps;Energy metabolism;Transport and catabolism	ko01100//Metabolic pathways;ko00190//Oxidative phosphorylation;ko04145//Phagosome	K02145;K02145;K02145	-	-	-
miR5021-x	TEA_012100	85	102	-17.6	0.6423	GCUUCUCCUUCUUGUUCA	x|||||x||||||x|||x	AGAAGAAGAAGAAGAAGA	MNS1	PREDICTED: mannosyl-oligosaccharide 1,2-alpha-mannosidase MNS1-like [Nicotiana tomentosiformis]	Metabolism;Genetic Information Processing;Metabolism	Global and overview maps;Folding, sorting and degradation;Glycan biosynthesis and metabolism	ko01100//Metabolic pathways;ko04141//Protein processing in endoplasmic reticulum;ko00510//N-Glycan biosynthesis	K01230;K01230;K01230	-	-	-
miR5021-x	TEA_012107	287	304	-21.8	0.8165	CCUCCUUCUUCUUCUUCU	x||x||||||||||||||	AGAAGAAGAAGAAGAAGA	At3g27220	PREDICTED: kelch repeat-containing protein At3g27220 isoform X2 [Vitis vinifera]	-	-	-	-	-	-	-
miR5021-x	TEA_012149	1747	1764	-19.5	0.7143	UUUUUUUUUUCUUCUUCU	|o||o||o||||||||||	AGAAGAAGAAGAAGAAGA	--	Major facilitator superfamily [Corchorus olitorius]	-	-	-	-	-	-	GO:0044763//single-organism cellular process
miR5021-x	TEA_012166	34	51	-19.9	0.7453	UCUUUUCCUUCUUUUUUU	||||o|x||||||o||o|	AGAAGAAGAAGAAGAAGA	NAC073	PREDICTED: NAC domain-containing protein 73 [Ricinus communis]	-	-	-	-	GO:0043231//intracellular membrane-bounded organelle	GO:0001071//nucleic acid binding transcription factor activity	GO:0006355//regulation of transcription, DNA-templated;GO:0009834//plant-type secondary cell wall biogenesis;GO:0045491//xylan metabolic process
miR5021-x	TEA_012189	265	282	-18.4	0.6715	ACUACUUCUUCUUCUUAA	x||x||||||||||||xx	AGAAGAAGAAGAAGAAGA	ATHB-13	PREDICTED: homeobox-leucine zipper protein ATHB-13 [Ricinus communis]	-	-	-	-	-	-	GO:0010467//gene expression;GO:0034645//cellular macromolecule biosynthetic process
miR5021-x	TEA_012212	301	318	-17.8	0.6544	UCUUCUCCUUCUUUGUCU	||||||x||||||ox|||	AGAAGAAGAAGAAGAAGA	LEA5	PREDICTED: late embryogenesis abundant protein Lea5-D [Theobroma cacao]	-	-	-	-	-	-	-
miR5021-x	TEA_012222	116	133	-27.2	1	UCUUCUUCUUCUUCUUCU	||||||||||||||||||	AGAAGAAGAAGAAGAAGA	PRN2	PREDICTED: pirin-like protein [Vitis vinifera]	-	-	-	-	-	-	-
miR5021-x	TEA_012281	429	446	-22.2	0.8315	UCUUCCUCUUCUUCUUCU	|||||x||||||||||||	AGAAGAAGAAGAAGAAGA	At1g17520	PREDICTED: telomere repeat-binding factor 4-like [Ipomoea nil]	Organismal Systems	Environmental adaptation	ko04626//Plant-pathogen interaction	K09422	GO:0043231//intracellular membrane-bounded organelle	GO:0003676//nucleic acid binding	GO:0034728//nucleosome organization
miR5021-x	TEA_012282	368	385	-25.9	0.97	CUCUCUUCUUCUUCUUCU	xox|||||||||||||||	AGAAGAAGAAGAAGAAGA	IQM4	PREDICTED: IQ domain-containing protein IQM1 [Vitis vinifera]	-	-	-	-	-	-	-
miR5021-x	TEA_012294	281	298	-16.8	0.6292	UCUUCUCUCUCUUCUCCU	||||||xox||||||x||	AGAAGAAGAAGAAGAAGA	CKL1	PREDICTED: casein kinase 1-like protein 2 [Nicotiana attenuata]	-	-	-	-	-	-	-
miR5021-x	TEA_012297	1879	1896	-22.6	0.8433	UCUUCUACUUCUUCUUCU	||||||x|||||||||||	AGAAGAAGAAGAAGAAGA	MYB20	Lipase [Glycine soja]	-	-	-	-	-	-	-
miR5021-x	TEA_012310	207	224	-18.7	0.7004	UCUUCUUCUUCUGUUGCU	||||||||||||xo|x||	AGAAGAAGAAGAAGAAGA	--	PREDICTED: upstream activation factor subunit spp27-like [Sesamum indicum]	-	-	-	-	-	-	-
miR5021-x	TEA_012327	469	486	-16.4	0.6007	UUUUCUUCUUCCCUUUCU	|o|||||||||xxo||||	AGAAGAAGAAGAAGAAGA	At1g63850	PREDICTED: BTB/POZ domain-containing protein At1g63850 isoform X2 [Eucalyptus grandis]	-	-	-	-	-	-	-
miR5021-x	TEA_012330	370	387	-26.8	1	UCUUCUUCUUCUUCUUCU	||||||||||||||||||	AGAAGAAGAAGAAGAAGA	SBH1	PREDICTED: sphinganine C4-monooxygenase 1 [Vitis vinifera]	Metabolism;Metabolism	Global and overview maps;Lipid metabolism	ko01100//Metabolic pathways;ko00600//Sphingolipid metabolism	K04713;K04713	GO:0031224//intrinsic component of membrane	GO:0003824//catalytic activity;GO:0046914//transition metal ion binding	GO:0006631//fatty acid metabolic process
miR5021-x	TEA_012330	1091	1108	-19.4	0.7239	GCUUCCUCUUCUUUUUCU	x||||x|||||||o||||	AGAAGAAGAAGAAGAAGA	SBH1	PREDICTED: sphinganine C4-monooxygenase 1 [Vitis vinifera]	Metabolism;Metabolism	Global and overview maps;Lipid metabolism	ko01100//Metabolic pathways;ko00600//Sphingolipid metabolism	K04713;K04713	GO:0031224//intrinsic component of membrane	GO:0003824//catalytic activity;GO:0046914//transition metal ion binding	GO:0006631//fatty acid metabolic process
miR5021-x	TEA_012334	672	689	-19.2	0.7164	UCCGCUUCUUCUACUUCU	||xx||||||||x|||||	AGAAGAAGAAGAAGAAGA	BHLH94	PREDICTED: transcription factor bHLH94-like [Juglans regia]	-	-	-	-	-	-	-
miR5021-x	TEA_012388	585	602	-16.2	0.6067	UCUUCUUGUUCUGGUUUU	|||||||x||||xx||o|	AGAAGAAGAAGAAGAAGA	ABCA1	PREDICTED: ABC transporter A family member 1 isoform X1 [Juglans regia]	Environmental Information Processing	Membrane transport	ko02010//ABC transporters	K05643	-	-	-
miR5021-x	TEA_012400	207	224	-19.8	0.7388	GUUUCUUCUUCUCCUUCU	xo||||||||||x|||||	AGAAGAAGAAGAAGAAGA	MAN7	PREDICTED: 60 kDa jasmonate-induced protein-like [Phoenix dactylifera]	-	-	-	-	-	-	-
miR5021-x	TEA_012403	153	170	-17.1	0.6404	UCCUCUUCCUCUUCCUCU	||x|||||x|||||x|||	AGAAGAAGAAGAAGAAGA	--	PREDICTED: uncharacterized protein LOC100262774 [Vitis vinifera]	-	-	-	-	-	-	-
miR5021-x	TEA_012437	51	68	-17.6	0.6592	CCUUCUCCUUCUCCUUCU	x|||||x|||||x|||||	AGAAGAAGAAGAAGAAGA	BOI	PREDICTED: BOI-related E3 ubiquitin-protein ligase 1 isoform X1 [Vitis vinifera]	-	-	-	-	-	-	-
miR5021-x	TEA_012453	25	42	-18.2	0.6642	ACUUCUACUUCUACUUCU	x|||||x|||||x|||||	AGAAGAAGAAGAAGAAGA	PAP8	PREDICTED: probable plastid-lipid-associated protein 8, chloroplastic [Musa acuminata subsp. malaccensis] [Musa acuminata]	-	-	-	-	GO:0009526//plastid envelope;GO:0031976//plastid thylakoid	-	GO:0000097//sulfur amino acid biosynthetic process;GO:0006091//generation of precursor metabolites and energy;GO:0006873//cellular ion homeostasis;GO:0019758//glycosinolate biosynthetic process;GO:0030001//metal ion transport;GO:0031399//regulation of protein modification process
miR5021-x	TEA_012455	156	173	-18.9	0.6923	UCUGCUUCUUCUCCUUCU	|||x||||||||x|||||	AGAAGAAGAAGAAGAAGA	--	PREDICTED: heme-binding protein 2-like [Ziziphus jujuba]	-	-	-	-	-	-	-
miR5021-x	TEA_012457	7	24	-17.5	0.641	ACGUCUUCUUCUUCGUCG	x|x|||||||||||x||x	AGAAGAAGAAGAAGAAGA	--	PREDICTED: uncharacterized protein LOC105157258 [Sesamum indicum]	-	-	-	-	-	-	-
miR5021-x	TEA_012511	145	162	-18.8	0.7015	UAUUCUUCUUCUUCAUCU	|x||||||||||||x|||	AGAAGAAGAAGAAGAAGA	PHL1	PREDICTED: protein PHR1-LIKE 1 isoform X1 [Ricinus communis]	-	-	-	-	-	-	-
miR5021-x	TEA_012514	83	100	-26.7	1	UCUUCUUUGUCUCCUUCC	|||||||ox|||x||||x	AGAAGAAGAAGAAGAAGA	--	PREDICTED: transcription termination factor MTERF5, chloroplastic isoform X1 [Vitis vinifera]	-	-	-	-	GO:0043231//intracellular membrane-bounded organelle	-	GO:0010468//regulation of gene expression
miR5021-x	TEA_012514	103	120	-26.7	1	UCUUCUUCUUCUUCUUCU	||||||||||||||||||	AGAAGAAGAAGAAGAAGA	--	PREDICTED: transcription termination factor MTERF5, chloroplastic isoform X1 [Vitis vinifera]	-	-	-	-	GO:0043231//intracellular membrane-bounded organelle	-	GO:0010468//regulation of gene expression
miR5021-x	TEA_012520	280	297	-26.7	1	UCUUCUUCUUCUUCUUCU	||||||||||||||||||	AGAAGAAGAAGAAGAAGA	GGT1	PREDICTED: gamma-glutamyltranspeptidase 1-like [Solanum tuberosum]	Metabolism;Metabolism;Metabolism;Metabolism;Metabolism	Global and overview maps;Metabolism of other amino acids;Metabolism of other amino acids;Lipid metabolism;Metabolism of other amino acids	ko01100//Metabolic pathways;ko00480//Glutathione metabolism;ko00460//Cyanoamino acid metabolism;ko00590//Arachidonic acid metabolism;ko00430//Taurine and hypotaurine metabolism	K18592;K18592;K18592;K18592;K18592	-	-	-
miR5021-x	TEA_012523	83	100	-17.5	0.6554	UCUUCUUUGUCUCCUUCU	|||||||ox|||x|||||	AGAAGAAGAAGAAGAAGA	--	PREDICTED: transcription termination factor MTERF5, chloroplastic isoform X1 [Vitis vinifera]	-	-	-	-	GO:0043231//intracellular membrane-bounded organelle	-	GO:0010468//regulation of gene expression
miR5021-x	TEA_012523	103	120	-17.5	0.6554	UCUAUGUCUUCUUAUUCU	|||xox|||||||x||||	AGAAGAAGAAGAAGAAGA	--	PREDICTED: transcription termination factor MTERF5, chloroplastic isoform X1 [Vitis vinifera]	-	-	-	-	GO:0043231//intracellular membrane-bounded organelle	-	GO:0010468//regulation of gene expression
miR5021-x	TEA_012532	131	148	-17.4	0.6517	UCUCCUUCUUCUCUUUCU	|||x||||||||xo||||	AGAAGAAGAAGAAGAAGA	--	Bs4C-R protein [Capsicum pubescens]	-	-	-	-	-	-	-
miR5021-x	TEA_012565	156	173	-26.8	1	UCUUCUUCUUCUUCUUCU	||||||||||||||||||	AGAAGAAGAAGAAGAAGA	ATL22	PREDICTED: RING-H2 finger protein ATL22-like [Juglans regia]	-	-	-	-	-	-	-
miR5021-x	TEA_012565	180	197	-26.8	1	ACUUCUUCCUCUUCCUCU	x|||||||x|||||x|||	AGAAGAAGAAGAAGAAGA	ATL22	PREDICTED: RING-H2 finger protein ATL22-like [Juglans regia]	-	-	-	-	-	-	-
miR5021-x	TEA_012568	58	75	-17.7	0.6629	UCUCUCUCUUCUUCUACU	|||xox|||||||||x||	AGAAGAAGAAGAAGAAGA	PCMP-H21	PREDICTED: pentatricopeptide repeat-containing protein At1g20230 [Vitis vinifera]	-	-	-	-	-	-	-
miR5021-x	TEA_012574	59	76	-26.6	0.9744	ACUUCUUCUUCUUCUUCU	x|||||||||||||||||	AGAAGAAGAAGAAGAAGA	P4H3	PREDICTED: probable prolyl 4-hydroxylase 3 [Vitis vinifera]	Metabolism;Metabolism	Global and overview maps;Amino acid metabolism	ko01100//Metabolic pathways;ko00330//Arginine and proline metabolism	K00472;K00472	GO:0031984//organelle subcompartment;GO:0043231//intracellular membrane-bounded organelle	GO:0016705//oxidoreductase activity, acting on paired donors, with incorporation or reduction of molecular oxygen;GO:0019842//vitamin binding;GO:0046914//transition metal ion binding	GO:0018126//protein hydroxylation;GO:0044710//single-organism metabolic process
miR5021-x	TEA_012596	205	222	-26.7	1	UCUUCUUCUUCUUCUUCU	||||||||||||||||||	AGAAGAAGAAGAAGAAGA	PER18	PREDICTED: peroxidase 46-like [Juglans regia]	Metabolism;Metabolism;Metabolism	Global and overview maps;Global and overview maps;Biosynthesis of other secondary metabolites	ko01100//Metabolic pathways;ko01110//Biosynthesis of secondary metabolites;ko00940//Phenylpropanoid biosynthesis	K00430;K00430;K00430	-	GO:0005488//binding	-
miR5021-x	TEA_012614	454	471	-16.4	0.6142	UCUUCUUAUUCUCUCUCU	|||||||x||||xox|||	AGAAGAAGAAGAAGAAGA	PSRP2	PREDICTED: 33 kDa ribonucleoprotein, chloroplastic [Erythranthe guttata]	Genetic Information Processing;Genetic Information Processing;Genetic Information Processing	Translation;Translation;Folding, sorting and degradation	ko03013//RNA transport;ko03015//mRNA surveillance pathway;ko03018//RNA degradation	K13126;K13126;K13126	-	-	-
miR5021-x	TEA_012672	131	148	-16.9	0.6353	UGUCCUUCUUCUCCUCCU	|x|x||||||||x||x||	AGAAGAAGAAGAAGAAGA	MAMYB	PREDICTED: dnaJ homolog subfamily C member 2 [Solanum tuberosum]	-	-	-	-	-	-	-
miR5021-x	TEA_012675	726	743	-19.8	0.7279	UUCUUUUCUUCUUCUUCU	|ox|o|||||||||||||	AGAAGAAGAAGAAGAAGA	--	PREDICTED: BOI-related E3 ubiquitin-protein ligase 1-like [Nicotiana tabacum]	-	-	-	-	-	-	-
miR5021-x	TEA_012682	293	310	-26.6	1	UCUUCUUCUUCUUCUUCU	||||||||||||||||||	AGAAGAAGAAGAAGAAGA	--	Inner nuclear membrane Man1 [Gossypium arboreum]	-	-	-	-	-	-	-
miR5021-x	TEA_012685	12	29	-19.7	0.7378	UAUUCUUCUUCUUCCUCU	|x||||||||||||x|||	AGAAGAAGAAGAAGAAGA	LON2	PREDICTED: lon protease homolog 2, peroxisomal [Vitis vinifera]	-	-	-	-	GO:0044439//peroxisomal part	GO:0004175//endopeptidase activity;GO:0032550//purine ribonucleoside binding;GO:0042623//ATPase activity, coupled	GO:0006625//protein targeting to peroxisome;GO:0051603//proteolysis involved in cellular protein catabolic process
miR5021-x	TEA_012778	85	102	-23.3	0.8566	CCUUCUUUUUCUUCUUCU	x||||||o||||||||||	AGAAGAAGAAGAAGAAGA	PME12	Plant invertase/pectin methylesterase inhibitor superfamily [Theobroma cacao]	-	-	-	-	-	GO:0016788//hydrolase activity, acting on ester bonds	GO:0008152//metabolic process
miR5021-x	TEA_012795	131	148	-19.9	0.7289	UCUCCUGCUUCUUCUUCU	|||x||x|||||||||||	AGAAGAAGAAGAAGAAGA	KDSB	PREDICTED: 3-deoxy-manno-octulosonate cytidylyltransferase, mitochondrial isoform X1 [Theobroma cacao]	Metabolism	Global and overview maps	ko01100//Metabolic pathways	K00979	GO:0031306//intrinsic component of mitochondrial outer membrane	GO:0070567//cytidylyltransferase activity	GO:0000904//cell morphogenesis involved in differentiation;GO:0006089//lactate metabolic process;GO:0009226//nucleotide-sugar biosynthetic process;GO:0048229//gametophyte development
miR5021-x	TEA_012828	6426	6443	-17.6	0.6592	CCUUGUUCUUCUUGUUCG	x|||x||||||||x|||x	AGAAGAAGAAGAAGAAGA	--	cytochrome P450 [Cynara cardunculus var. scolymus] [Cynara cardunculus]	-	-	-	-	-	-	-
miR5021-x	TEA_012836	1547	1564	-18.7	0.6978	UUUUUUUCUUCUUCAUUU	|o||o|||||||||x|o|	AGAAGAAGAAGAAGAAGA	KPHMT2	PREDICTED: 3-methyl-2-oxobutanoate hydroxymethyltransferase 1, mitochondrial [Juglans regia]	Metabolism;Metabolism;Metabolism	Global and overview maps;Global and overview maps;Metabolism of cofactors and vitamins	ko01100//Metabolic pathways;ko01110//Biosynthesis of secondary metabolites;ko00770//Pantothenate and CoA biosynthesis	K00606;K00606;K00606	-	-	-
miR5021-x	TEA_012841	1190	1207	-20.1	0.739	UAGUCUUUUUCUUCUUCU	|xx||||o||||||||||	AGAAGAAGAAGAAGAAGA	RPL5	50S ribosomal protein L5 [Camellia sinensis]	Genetic Information Processing	Translation	ko03010//Ribosome	K02931	GO:0005840//ribosome;GO:0009526//plastid envelope;GO:0009532//plastid stroma	GO:0003723//RNA binding;GO:0005198//structural molecule activity	GO:0000097//sulfur amino acid biosynthetic process;GO:0006090//pyruvate metabolic process;GO:0010467//gene expression
miR5021-x	TEA_012861	4448	4465	-16.1	0.603	UAUCCUUCUUCUCUUUCU	|x|x||||||||xo||||	AGAAGAAGAAGAAGAAGA	--	PREDICTED: thyroid adenoma-associated protein homolog [Vitis vinifera]	-	-	-	-	-	-	-
miR5021-x	TEA_012867	316	333	-18.3	0.6728	ACCUCUUCUUCUGCUUCU	x|x|||||||||x|||||	AGAAGAAGAAGAAGAAGA	MUB2	Membrane-anchored ubiquitin-fold protein, HCG-1 [Corchorus olitorius]	-	-	-	-	-	-	-
miR5021-x	TEA_012882	97	114	-27.3	1	UCUUCUUCUUCUUCUUCU	||||||||||||||||||	AGAAGAAGAAGAAGAAGA	RIBF2	PREDICTED: FAD synthetase 1, chloroplastic isoform X2 [Vitis vinifera]	-	-	-	-	-	-	-
miR5021-x	TEA_012882	328	345	-26.5	0.9707	ACUUCUUCUUCUUCUUCU	x|||||||||||||||||	AGAAGAAGAAGAAGAAGA	RIBF2	PREDICTED: FAD synthetase 1, chloroplastic isoform X2 [Vitis vinifera]	-	-	-	-	-	-	-
miR5021-x	TEA_012914	2548	2565	-22.1	0.8095	UCUUCUUUUUCUUUUUCU	|||||||o|||||o||||	AGAAGAAGAAGAAGAAGA	RCOM_0855130	PREDICTED: translation factor GUF1 homolog, mitochondrial [Vitis vinifera]	-	-	-	-	GO:0019866//organelle inner membrane;GO:0044429//mitochondrial part	GO:0003676//nucleic acid binding;GO:0017111//nucleoside-triphosphatase activity;GO:0032550//purine ribonucleoside binding;GO:0043021//ribonucleoprotein complex binding	GO:0006417//regulation of translation;GO:0009719//response to endogenous stimulus
miR5021-x	TEA_012917	112	129	-18.3	0.688	UUCUCUUCUUCUACCUCU	|ox|||||||||x|x|||	AGAAGAAGAAGAAGAAGA	--	PREDICTED: neurogenic locus notch homolog protein 3-like isoform X2 [Citrus sinensis]	-	-	-	-	-	-	-
miR5021-x	TEA_012929	2397	2414	-17.5	0.641	UCUUCUUCUUCGUCGUCG	|||||||||||x||x||x	AGAAGAAGAAGAAGAAGA	--	hypothetical protein PRUPE_ppa010476mg [Prunus persica]	-	-	-	-	-	-	-
miR5021-x	TEA_013122	2130	2147	-21.2	0.797	UCUCCUCCUUCUUCUUCU	|||x||x|||||||||||	AGAAGAAGAAGAAGAAGA	TMN2	PREDICTED: transmembrane 9 superfamily member 3 [Capsicum annuum]	-	-	-	-	-	-	-
miR5021-x	TEA_013138	3295	3312	-18.9	0.6923	UCUUCUACUUCUACUUCU	||||||x|||||x|||||	AGAAGAAGAAGAAGAAGA	AGO2	PREDICTED: protein argonaute 2-like isoform X2 [Jatropha curcas]	-	-	-	-	-	-	-
miR5021-x	TEA_013159	760	777	-26.7	1	UCUUCUUCUUCUUCUUCU	||||||||||||||||||	AGAAGAAGAAGAAGAAGA	ODO1	Myb_DNA-binding domain-containing protein [Cephalotus follicularis]	Organismal Systems	Environmental adaptation	ko04626//Plant-pathogen interaction	K09422	-	-	-
miR5021-x	TEA_013234	528	545	-22.5	0.8427	UCUUCUUCUUCUGCUUCU	||||||||||||x|||||	AGAAGAAGAAGAAGAAGA	--	PREDICTED: mpv17-like protein isoform X1 [Vitis vinifera]	Cellular Processes	Transport and catabolism	ko04146//Peroxisome	K13348	-	-	-
miR5021-x	TEA_013275	256	273	-26.7	1	UCUUCUUCUUCUUCUUCU	||||||||||||||||||	AGAAGAAGAAGAAGAAGA	--	PREDICTED: uncharacterized protein LOC100254101 [Vitis vinifera]	-	-	-	-	-	-	-
miR5021-x	TEA_013285	217	234	-21.8	0.8165	CCUCCUUCUUCUUCUUCU	x||x||||||||||||||	AGAAGAAGAAGAAGAAGA	CBP60B	PREDICTED: calmodulin-binding protein 60 D-like isoform X2 [Nelumbo nucifera]	-	-	-	-	-	-	-
miR5021-x	TEA_013317	58	75	-19.9	0.7289	UCUUCUUCUUCUUGAUCA	|||||||||||||xx||x	AGAAGAAGAAGAAGAAGA	GLR2.7	PREDICTED: glutamate receptor 2.8-like [Nicotiana tomentosiformis]	-	-	-	-	-	-	-
miR5021-x	TEA_013337	16	33	-18.9	0.7079	CUUUCUUUUUCUUUUUCU	xo|||||o|||||o||||	AGAAGAAGAAGAAGAAGA	LBD39	PREDICTED: LOB domain-containing protein 38 [Vitis vinifera]	-	-	-	-	-	-	-
miR5021-x	TEA_013360	832	849	-16.3	0.6105	UGUUUUUUUUCUUUUUCU	|x||o||o|||||o||||	AGAAGAAGAAGAAGAAGA	CYP18-2	PREDICTED: peptidyl-prolyl cis-trans isomerase CYP18-2 [Vigna radiata var. radiata] [Vigna radiata]	Genetic Information Processing	Transcription	ko03040//Spliceosome	K12733	-	GO:0016859//cis-trans isomerase activity	GO:0044267//cellular protein metabolic process
miR5021-x	TEA_013392	2964	2981	-18.9	0.7079	UUUUCUUUUUCUUUUUCU	|o|||||o|||||o||||	AGAAGAAGAAGAAGAAGA	At1g71810	PREDICTED: uncharacterized aarF domain-containing protein kinase At1g71810, chloroplastic isoform X2 [Eucalyptus grandis]	-	-	-	-	GO:0044434//chloroplast part	GO:0016301//kinase activity;GO:0032550//purine ribonucleoside binding	GO:0006464//cellular protein modification process;GO:0006796//phosphate-containing compound metabolic process
miR5021-x	TEA_013434	1338	1355	-20.6	0.7715	UGUUCUUCUUCUUUUUCU	|x|||||||||||o||||	AGAAGAAGAAGAAGAAGA	--	hypothetical protein F383_02753 [Gossypium arboreum]	-	-	-	-	-	-	-
miR5021-x	TEA_013434	1356	1373	-20.6	0.7715	UUUUUUUCUUCUUGUUCU	|o||o||||||||x||||	AGAAGAAGAAGAAGAAGA	--	hypothetical protein F383_02753 [Gossypium arboreum]	-	-	-	-	-	-	-
miR5021-x	TEA_013447	465	482	-16.9	0.619	UCUUCGACUUCUUCUCUU	|||||xx||||||||xo|	AGAAGAAGAAGAAGAAGA	--	Low affinity potassium transport system protein kup isoform 1 [Theobroma cacao]	-	-	-	-	-	-	-
miR5021-x	TEA_013448	1353	1370	-19.6	0.7179	UCGUUUUCUUCUUCUUUU	||x|o|||||||||||o|	AGAAGAAGAAGAAGAAGA	IGS1	PREDICTED: isoeugenol synthase 1-like [Ziziphus jujuba]	-	-	-	-	-	GO:0016628//oxidoreductase activity, acting on the CH-CH group of donors, NAD or NADP as acceptor	GO:0044710//single-organism metabolic process
miR5021-x	TEA_013469	361	378	-26.7	1	UCUUCUUCUUCUUCUUCU	||||||||||||||||||	AGAAGAAGAAGAAGAAGA	--	PREDICTED: josephin-like protein [Citrus sinensis]	-	-	-	-	-	-	-
miR5021-x	TEA_013486	74	91	-19.7	0.7406	GUUUCAUCUUCUUCUUCU	xo|||x||||||||||||	AGAAGAAGAAGAAGAAGA	LECRK91	PREDICTED: L-type lectin-domain containing receptor kinase IX.1 [Vitis vinifera]	-	-	-	-	-	-	-
miR5021-x	TEA_013506	38	55	-19.3	0.7256	UCAUCUACUUCUUCUUCU	||x|||x|||||||||||	AGAAGAAGAAGAAGAAGA	LECRK91	PREDICTED: L-type lectin-domain containing receptor kinase IX.2-like [Solanum tuberosum]	-	-	-	-	-	-	-
miR5021-x	TEA_013543	1717	1734	-21.4	0.7985	GUUUUUUCUUCUUCUUCU	xo||o|||||||||||||	AGAAGAAGAAGAAGAAGA	ALA1	PREDICTED: phospholipid-transporting ATPase 1 [Juglans regia]	-	-	-	-	GO:0031224//intrinsic component of membrane	GO:0003824//catalytic activity;GO:0005548//phospholipid transporter activity;GO:0008324//cation transmembrane transporter activity;GO:0032550//purine ribonucleoside binding;GO:0046872//metal ion binding	GO:0006605//protein targeting;GO:0006812//cation transport;GO:0009891//positive regulation of biosynthetic process;GO:0015914//phospholipid transport;GO:0043067//regulation of programmed cell death
miR5021-x	TEA_013551	3221	3238	-18.8	0.7015	UUUUUCUUUUCUUCUUCU	|o||ox|o||||||||||	AGAAGAAGAAGAAGAAGA	CRCK3	PREDICTED: calmodulin-binding receptor-like cytoplasmic kinase 3 isoform X1 [Vitis vinifera]	-	-	-	-	-	-	-
miR5021-x	TEA_013558	519	536	-22.8	0.8539	UCCUCUUCUUCUUCUUCU	||x|||||||||||||||	AGAAGAAGAAGAAGAAGA	--	PREDICTED: uncharacterized protein LOC108998480 isoform X1 [Juglans regia]	-	-	-	-	-	-	-
miR5021-x	TEA_013567	310	327	-27.3	1	UCUUCUUCUUCUUCUUCU	||||||||||||||||||	AGAAGAAGAAGAAGAAGA	GLK2	PREDICTED: transcription activator GLK1 [Vitis vinifera]	-	-	-	-	-	-	-
miR5021-x	TEA_013582	181	198	-22.5	0.8427	UCUUCUUCUUCUCCUUCU	||||||||||||x|||||	AGAAGAAGAAGAAGAAGA	--	DUF1620 domain-containing protein/PQQ_2 domain-containing protein [Cephalotus follicularis]	-	-	-	-	GO:0031090//organelle membrane;GO:0043231//intracellular membrane-bounded organelle;GO:0043234//protein complex	-	GO:0016482//cytoplasmic transport
miR5021-x	TEA_013589	155	172	-25	0.9363	UCUUCUUCAUCUCUCUCU	||||||||x|||xox|||	AGAAGAAGAAGAAGAAGA	HOX16	PREDICTED: homeobox-leucine zipper protein HAT5 [Vitis vinifera]	-	-	-	-	-	-	GO:0010467//gene expression;GO:0034645//cellular macromolecule biosynthetic process
miR5021-x	TEA_013593	75	92	-18.4	0.6891	CCUUCUUGUUCUUGUUCU	x||||||x|||||x||||	AGAAGAAGAAGAAGAAGA	EXPA9	PREDICTED: expansin-A16-like [Nelumbo nucifera]	-	-	-	-	GO:0030312//external encapsulating structure	-	GO:0071555//cell wall organization
miR5021-x	TEA_013606	169	186	-18.1	0.6754	UCUUCUUCGUCUCCUUCU	||||||||x|||x|||||	AGAAGAAGAAGAAGAAGA	LPA2	PREDICTED: protein LOW PSII ACCUMULATION 2, chloroplastic [Ziziphus jujuba]	-	-	-	-	-	-	-
miR5021-x	TEA_013606	338	355	-17.5	0.6434	CCUUCUGCUUCUACUUCU	x|||||x|||||x|||||	AGAAGAAGAAGAAGAAGA	LPA2	PREDICTED: protein LOW PSII ACCUMULATION 2, chloroplastic [Ziziphus jujuba]	-	-	-	-	-	-	-
miR5021-x	TEA_013655	361	378	-22.3	0.8352	ACUUCUGCUUCUUCUUCU	x|||||x|||||||||||	AGAAGAAGAAGAAGAAGA	--	HAD-superfamily hydrolase, subfamily IA, variant 3 [Corchorus olitorius]	-	-	-	-	-	GO:0003824//catalytic activity	-
miR5021-x	TEA_013658	2199	2216	-16.5	0.6044	UAUUCUUCUUCUUUAUCU	|x|||||||||||ox|||	AGAAGAAGAAGAAGAAGA	At1g31672	PREDICTED: primary amine oxidase [Vitis vinifera]	Metabolism;Metabolism;Metabolism;Metabolism;Metabolism;Metabolism;Metabolism;Metabolism	Global and overview maps;Global and overview maps;Amino acid metabolism;Amino acid metabolism;Amino acid metabolism;Metabolism of other amino acids;Biosynthesis of other secondary metabolites;Biosynthesis of other secondary metabolites	ko01100//Metabolic pathways;ko01110//Biosynthesis of secondary metabolites;ko00260//Glycine, serine and threonine metabolism;ko00360//Phenylalanine metabolism;ko00350//Tyrosine metabolism;ko00410//beta-Alanine metabolism;ko00950//Isoquinoline alkaloid biosynthesis;ko00960//Tropane, piperidine and pyridine alkaloid biosynthesis	K00276;K00276;K00276;K00276;K00276;K00276;K00276;K00276	-	GO:0016641//oxidoreductase activity, acting on the CH-NH2 group of donors, oxygen as acceptor;GO:0043169//cation binding;GO:0048037//cofactor binding	GO:0044710//single-organism metabolic process;GO:1901564//organonitrogen compound metabolic process
miR5021-x	TEA_013665	174	191	-26.4	0.9888	UCUUCUUCUUCUGUCUCU	||||||||||||xox|||	AGAAGAAGAAGAAGAAGA	rps21	Ribosomal_S21 domain-containing protein [Cephalotus follicularis]	-	-	-	-	-	-	-
miR5021-x	TEA_013669	116	133	-26.7	1	UCUUCUUCUUCUUCUUCU	||||||||||||||||||	AGAAGAAGAAGAAGAAGA	--	Pollen_Ole_e_I domain-containing protein [Cephalotus follicularis]	-	-	-	-	-	-	-
miR5021-x	TEA_013676	40	57	-18.9	0.7079	UUUUCUUUUUCUUUUUCU	|o|||||o|||||o||||	AGAAGAAGAAGAAGAAGA	RPK2	PREDICTED: LRR receptor-like serine/threonine-protein kinase RPK2 [Nicotiana attenuata]	-	-	-	-	GO:0031224//intrinsic component of membrane	GO:0004672//protein kinase activity;GO:0032550//purine ribonucleoside binding	GO:0006464//cellular protein modification process;GO:0006796//phosphate-containing compound metabolic process
miR5021-x	TEA_013717	620	637	-20.9	0.7656	UCUUCGACUUCUUCUUCC	|||||xx||||||||||x	AGAAGAAGAAGAAGAAGA	PDR2	PREDICTED: pleiotropic drug resistance protein 2-like [Fragaria vesca subsp. vesca] [Fragaria vesca]	-	-	-	-	-	-	-
miR5021-x	TEA_013721	4031	4048	-17.9	0.6557	UCUUUGACUUCUUCUUCC	||||oxx||||||||||x	AGAAGAAGAAGAAGAAGA	PDR2	PREDICTED: pleiotropic drug resistance protein 2-like [Sesamum indicum]	-	-	-	-	-	GO:0017111//nucleoside-triphosphatase activity;GO:0032550//purine ribonucleoside binding	-
miR5021-x	TEA_013721	4298	4315	-19.6	0.7368	GUUUCUGCUUCUUCUUCU	xo||||x|||||||||||	AGAAGAAGAAGAAGAAGA	PDR2	PREDICTED: pleiotropic drug resistance protein 2-like [Sesamum indicum]	-	-	-	-	-	GO:0017111//nucleoside-triphosphatase activity;GO:0032550//purine ribonucleoside binding	-
miR5021-x	TEA_013724	620	637	-17.9	0.6557	UCUUUGACUUCUUCUUCC	||||oxx||||||||||x	AGAAGAAGAAGAAGAAGA	PDR2	PREDICTED: pleiotropic drug resistance protein 2-like [Fragaria vesca subsp. vesca] [Fragaria vesca]	-	-	-	-	-	-	-
miR5021-x	TEA_013726	4250	4267	-19.6	0.7368	GUUUCUGCUUCUUCUUCU	xo||||x|||||||||||	AGAAGAAGAAGAAGAAGA	PDR2	PREDICTED: pleiotropic drug resistance protein 2-like [Sesamum indicum]	-	-	-	-	-	-	-
miR5021-x	TEA_013754	339	356	-18.1	0.6805	UCUACUCUUUCUUCUUCU	|||x||xo||||||||||	AGAAGAAGAAGAAGAAGA	At1g11820	PREDICTED: glucan endo-1,3-beta-glucosidase 1 [Theobroma cacao]	Metabolism	Carbohydrate metabolism	ko00500//Starch and sucrose metabolism	K19891	GO:0031224//intrinsic component of membrane	GO:0008422//beta-glucosidase activity	GO:0006950//response to stress;GO:0044238//primary metabolic process
miR5021-x	TEA_013757	245	262	-26.5	0.9925	ACUUCUUCUUCUUCUUCU	x|||||||||||||||||	AGAAGAAGAAGAAGAAGA	--	PREDICTED: tyrosyl-DNA phosphodiesterase 2 [Sesamum indicum]	-	-	-	-	-	-	-
miR5021-x	TEA_013766	421	438	-19	0.7143	UUUUCUUCUUCUUUCUCU	|o|||||||||||ox|||	AGAAGAAGAAGAAGAAGA	--	PREDICTED: uncharacterized protein LOC107425453 [Ziziphus jujuba]	-	-	-	-	-	-	-
miR5021-x	TEA_013769	245	262	-18.2	0.6842	UCUUCUACUUCUCCUUCU	||||||x|||||x|||||	AGAAGAAGAAGAAGAAGA	GRXS1	PREDICTED: monothiol glutaredoxin-S2-like [Solanum lycopersicum]	-	-	-	-	-	-	-
miR5021-x	TEA_013788	2595	2612	-22.5	0.8459	UCUUCUUCUUCUUAUUCU	|||||||||||||x||||	AGAAGAAGAAGAAGAAGA	VSR6	PREDICTED: vacuolar-sorting receptor 6 [Vitis vinifera]	-	-	-	-	-	-	-
miR5021-x	TEA_013803	355	372	-19.3	0.7228	UUUUUCUCUUCUUCUACU	|o||ox|||||||||x||	AGAAGAAGAAGAAGAAGA	PHL11	PREDICTED: myb family transcription factor APL [Daucus carota subsp. sativus] [Daucus carota]	-	-	-	-	-	-	-
miR5021-x	TEA_013818	3643	3660	-18.2	0.6667	CCUUUUUCUUCUUUUUUU	x|||o||||||||o||o|	AGAAGAAGAAGAAGAAGA	--	PREDICTED: glutamic acid-rich protein-like [Citrus sinensis]	-	-	-	-	-	-	-
miR5021-x	TEA_013820	381	398	-22.1	0.8277	UCUUCUUAUUCUACUUCU	|||||||x||||x|||||	AGAAGAAGAAGAAGAAGA	CPX1	oxygen-dependent coproporphyrinogen-III oxidase, chloroplastic-like [Dorcoceras hygrometricum]	Metabolism;Metabolism;Metabolism	Global and overview maps;Global and overview maps;Metabolism of cofactors and vitamins	ko01100//Metabolic pathways;ko01110//Biosynthesis of secondary metabolites;ko00860//Porphyrin and chlorophyll metabolism	K00228;K00228;K00228	-	GO:0003824//catalytic activity	GO:0006778//porphyrin-containing compound metabolic process;GO:0044710//single-organism metabolic process
miR5021-x	TEA_013820	582	599	-16.8	0.6154	UCUUCUUCUUCCUCAACU	|||||||||||x||xx||	AGAAGAAGAAGAAGAAGA	CPX1	oxygen-dependent coproporphyrinogen-III oxidase, chloroplastic-like [Dorcoceras hygrometricum]	Metabolism;Metabolism;Metabolism	Global and overview maps;Global and overview maps;Metabolism of cofactors and vitamins	ko01100//Metabolic pathways;ko01110//Biosynthesis of secondary metabolites;ko00860//Porphyrin and chlorophyll metabolism	K00228;K00228;K00228	-	GO:0003824//catalytic activity	GO:0006778//porphyrin-containing compound metabolic process;GO:0044710//single-organism metabolic process
miR5021-x	TEA_013841	252	269	-26.7	1	UCUUCUUCUUCUUCUUCU	||||||||||||||||||	AGAAGAAGAAGAAGAAGA	CPX	PREDICTED: coproporphyrinogen-III oxidase 1, chloroplastic [Sesamum indicum]	Metabolism;Metabolism;Metabolism	Global and overview maps;Global and overview maps;Metabolism of cofactors and vitamins	ko01100//Metabolic pathways;ko01110//Biosynthesis of secondary metabolites;ko00860//Porphyrin and chlorophyll metabolism	K00228;K00228;K00228	-	-	-
miR5021-x	TEA_013841	444	461	-27.3	1	UCUUCUUCUUCUUCUUCU	||||||||||||||||||	AGAAGAAGAAGAAGAAGA	CPX	PREDICTED: coproporphyrinogen-III oxidase 1, chloroplastic [Sesamum indicum]	Metabolism;Metabolism;Metabolism	Global and overview maps;Global and overview maps;Metabolism of cofactors and vitamins	ko01100//Metabolic pathways;ko01110//Biosynthesis of secondary metabolites;ko00860//Porphyrin and chlorophyll metabolism	K00228;K00228;K00228	-	-	-
miR5021-x	TEA_013841	462	479	-27.3	1	CCAUCUUCUUCUUCUUCU	x|x|||||||||||||||	AGAAGAAGAAGAAGAAGA	CPX	PREDICTED: coproporphyrinogen-III oxidase 1, chloroplastic [Sesamum indicum]	Metabolism;Metabolism;Metabolism	Global and overview maps;Global and overview maps;Metabolism of cofactors and vitamins	ko01100//Metabolic pathways;ko01110//Biosynthesis of secondary metabolites;ko00860//Porphyrin and chlorophyll metabolism	K00228;K00228;K00228	-	-	-
miR5021-x	TEA_013845	519	536	-17.7	0.6629	ACCUCUUUUUCUCCUUCU	x|x||||o||||x|||||	AGAAGAAGAAGAAGAAGA	CRK42	PREDICTED: cysteine-rich receptor-like protein kinase 1 [Vitis vinifera]	-	-	-	-	-	GO:0004672//protein kinase activity	GO:0006796//phosphate-containing compound metabolic process
miR5021-x	TEA_013874	141	158	-22.9	0.8577	CUCUCUUCUUCUUCUUCU	xox|||||||||||||||	AGAAGAAGAAGAAGAAGA	ISA1	PREDICTED: isoamylase 1, chloroplastic-like isoform X3 [Populus euphratica]	Metabolism;Metabolism;Metabolism	Global and overview maps;Global and overview maps;Carbohydrate metabolism	ko01100//Metabolic pathways;ko01110//Biosynthesis of secondary metabolites;ko00500//Starch and sucrose metabolism	K01214;K01214;K01214	-	GO:0004133//glycogen debranching enzyme activity;GO:0016798//hydrolase activity, acting on glycosyl bonds;GO:0043167//ion binding	GO:0006073//cellular glucan metabolic process
miR5021-x	TEA_013886	23	40	-19.7	0.7406	ACUUCUUCUUCUUUGUCU	x||||||||||||ox|||	AGAAGAAGAAGAAGAAGA	--	DPP6 N-terminal domain-like protein [Theobroma cacao]	-	-	-	-	-	-	-
miR5021-x	TEA_013889	1630	1647	-26.7	1	UCCUCUUCGUCUUGAUCU	||x|||||x||||xx|||	AGAAGAAGAAGAAGAAGA	DNAJ1	dnaJ protein homolog [Ananas comosus]	Genetic Information Processing	Folding, sorting and degradation	ko04141//Protein processing in endoplasmic reticulum	K09503	-	GO:0005515//protein binding;GO:0043169//cation binding	GO:0006950//response to stress;GO:0044267//cellular protein metabolic process
miR5021-x	TEA_013889	1648	1665	-26.7	1	UCUUCUUCUUCUUCUUCU	||||||||||||||||||	AGAAGAAGAAGAAGAAGA	DNAJ1	dnaJ protein homolog [Ananas comosus]	Genetic Information Processing	Folding, sorting and degradation	ko04141//Protein processing in endoplasmic reticulum	K09503	-	GO:0005515//protein binding;GO:0043169//cation binding	GO:0006950//response to stress;GO:0044267//cellular protein metabolic process
miR5021-x	TEA_013902	156	173	-26.4	0.9925	ACUUCUUCUUCUUCUUCU	x|||||||||||||||||	AGAAGAAGAAGAAGAAGA	BXL6	PREDICTED: probable beta-D-xylosidase 6 [Juglans regia]	Metabolism;Metabolism	Global and overview maps;Carbohydrate metabolism	ko01100//Metabolic pathways;ko00520//Amino sugar and nucleotide sugar metabolism	K15920;K15920	GO:0031012//extracellular matrix;GO:0031090//organelle membrane;GO:0043231//intracellular membrane-bounded organelle	GO:0097599//xylanase activity	GO:0044238//primary metabolic process
miR5021-x	TEA_013910	296	313	-26.8	1	UCUUCUUCUUCUUCUUCU	||||||||||||||||||	AGAAGAAGAAGAAGAAGA	At5g65660	PREDICTED: uncharacterized protein At5g65660 [Citrus sinensis]	-	-	-	-	-	-	-
miR5021-x	TEA_013910	314	331	-26.8	1	UCUUCUUCUUCUCCUUCU	||||||||||||x|||||	AGAAGAAGAAGAAGAAGA	At5g65660	PREDICTED: uncharacterized protein At5g65660 [Citrus sinensis]	-	-	-	-	-	-	-
miR5021-x	TEA_013941	181	198	-26.7	1	UCUUCUUCUUCUUCUUCU	||||||||||||||||||	AGAAGAAGAAGAAGAAGA	ILL4	PREDICTED: IAA-amino acid hydrolase ILR1-like 4 [Vitis vinifera]	-	-	-	-	-	-	-
miR5021-x	TEA_013941	199	216	-26.7	1	UCUUCUUCUUCUUCUUCU	||||||||||||||||||	AGAAGAAGAAGAAGAAGA	ILL4	PREDICTED: IAA-amino acid hydrolase ILR1-like 4 [Vitis vinifera]	-	-	-	-	-	-	-
miR5021-x	TEA_013970	1488	1505	-18.8	0.7068	UUUUCUUUUUCUUUUUCU	|o|||||o|||||o||||	AGAAGAAGAAGAAGAAGA	ELM1	PREDICTED: mitochondrial fission protein ELM1 [Sesamum indicum]	-	-	-	-	-	-	-
miR5021-x	TEA_014010	120	137	-16.5	0.618	CCUUCCUCUUCUCCUUCG	x||||x||||||x||||x	AGAAGAAGAAGAAGAAGA	ormdl1	PREDICTED: ORM1-like protein 2 [Gossypium raimondii]	-	-	-	-	GO:0031224//intrinsic component of membrane	-	-
miR5021-x	TEA_014092	130	147	-27.3	1	UCUUCUUCUUCUUCUUCU	||||||||||||||||||	AGAAGAAGAAGAAGAAGA	PHOT1	PREDICTED: phototropin-1 isoform X2 [Vitis vinifera]	-	-	-	-	-	-	-
miR5021-x	TEA_014102	2355	2372	-26.7	1	UCUUCUUCUUCCUCUUCU	|||||||||||x||||||	AGAAGAAGAAGAAGAAGA	ARI8	IBR domain-containing protein [Cephalotus follicularis]	-	-	-	-	-	GO:0019787//ubiquitin-like protein transferase activity;GO:0046914//transition metal ion binding	GO:0032446//protein modification by small protein conjugation
miR5021-x	TEA_014106	10	27	-17.7	0.6484	UCUCUCUCUUCUCCUUCU	|||xox||||||x|||||	AGAAGAAGAAGAAGAAGA	PRR73	PREDICTED: two-component response regulator-like PRR37 isoform X2 [Vitis vinifera]	Organismal Systems	Environmental adaptation	ko04712//Circadian rhythm - plant	K12129	-	-	-
miR5021-x	TEA_014113	1993	2010	-17.6	0.6447	ACCUCUUCUUCUUCAGCU	x|x|||||||||||xx||	AGAAGAAGAAGAAGAAGA	At5g60050	PREDICTED: BTB/POZ domain-containing protein At5g60050 [Vitis vinifera]	-	-	-	-	-	-	-
miR5021-x	TEA_014125	331	348	-19.7	0.7406	ACUUCUUCUUCAACUUCU	x||||||||||xx|||||	AGAAGAAGAAGAAGAAGA	--	PREDICTED: uncharacterized protein LOC109000972 [Juglans regia]	-	-	-	-	-	-	-
miR5021-x	TEA_014125	397	414	-18.2	0.6691	UCCUCAUCUUCUUCUUCU	||x||x||||||||||||	AGAAGAAGAAGAAGAAGA	--	PREDICTED: uncharacterized protein LOC109000972 [Juglans regia]	-	-	-	-	-	-	-
miR5021-x	TEA_014133	1615	1632	-19.5	0.7303	UCUCCUCCUUCUUCUUCU	|||x||x|||||||||||	AGAAGAAGAAGAAGAAGA	AVT1H	PREDICTED: vacuolar amino acid transporter 1 [Vitis vinifera]	-	-	-	-	-	-	-
miR5021-x	TEA_014146	49	66	-26.7	1	UCUUCUUCUUCUUCUUCU	||||||||||||||||||	AGAAGAAGAAGAAGAAGA	At5g12100	PREDICTED: pentatricopeptide repeat-containing protein At5g12100, mitochondrial [Vitis vinifera]	-	-	-	-	-	-	-
miR5021-x	TEA_014152	16	33	-16.3	0.6082	UCUUUAUCUUCCUCUUCG	||||ox|||||x|||||x	AGAAGAAGAAGAAGAAGA	AHL1	PREDICTED: AT-hook motif nuclear-localized protein 7 [Vitis vinifera]	-	-	-	-	-	-	-
miR5021-x	TEA_014170	169	186	-18.4	0.6891	ACUUCUUCUUCUCUCUCU	x|||||||||||xox|||	AGAAGAAGAAGAAGAAGA	EXPA18	PREDICTED: expansin-A18 [Ricinus communis]	-	-	-	-	GO:0030312//external encapsulating structure	-	GO:0071555//cell wall organization
miR5021-x	TEA_014170	187	204	-18.4	0.6715	UCUUUUGCUUCUGCUACU	||||o|x|||||x||x||	AGAAGAAGAAGAAGAAGA	EXPA18	PREDICTED: expansin-A18 [Ricinus communis]	-	-	-	-	GO:0030312//external encapsulating structure	-	GO:0071555//cell wall organization
miR5021-x	TEA_014186	1219	1236	-18.8	0.7068	UUUUCUUUUUCUUUUUCU	|o|||||o|||||o||||	AGAAGAAGAAGAAGAAGA	--	PREDICTED: uncharacterized protein LOC107413943 [Ziziphus jujuba]	-	-	-	-	-	-	-
miR5021-x	TEA_014202	126	143	-17.5	0.6554	UUUUUUUCUUCUAUUUCU	|o||o|||||||xo||||	AGAAGAAGAAGAAGAAGA	RPL29	50S ribosomal protein L29 [Camellia sinensis]	Genetic Information Processing	Translation	ko03010//Ribosome	K02904	GO:0009526//plastid envelope;GO:0009532//plastid stroma;GO:0030529//intracellular ribonucleoprotein complex	-	GO:0006355//regulation of transcription, DNA-templated
miR5021-x	TEA_014202	353	370	-23.9	0.8755	GUUUCUUCUUCUUCUUCU	xo||||||||||||||||	AGAAGAAGAAGAAGAAGA	RPL29	50S ribosomal protein L29 [Camellia sinensis]	Genetic Information Processing	Translation	ko03010//Ribosome	K02904	GO:0009526//plastid envelope;GO:0009532//plastid stroma;GO:0030529//intracellular ribonucleoprotein complex	-	GO:0006355//regulation of transcription, DNA-templated
miR5021-x	TEA_014236	925	942	-19	0.7116	UUAUUUUCUUCUUUUUCU	|ox|o||||||||o||||	AGAAGAAGAAGAAGAAGA	--	PREDICTED: uncharacterized protein LOC103323043 [Prunus mume]	-	-	-	-	-	-	-
miR5021-x	TEA_014240	56	73	-18.9	0.6923	CUUUCUUUUUCUUUUUCU	xo|||||o|||||o||||	AGAAGAAGAAGAAGAAGA	At3g28050	PREDICTED: WAT1-related protein At5g40240-like [Daucus carota subsp. sativus] [Daucus carota]	-	-	-	-	-	-	-
miR5021-x	TEA_014272	255	272	-24.7	0.9251	UCAUCUUCUUCUUCUUCU	||x|||||||||||||||	AGAAGAAGAAGAAGAAGA	VPS9A	PREDICTED: vacuolar protein sorting-associated protein 9A isoform X1 [Vitis vinifera]	-	-	-	-	-	-	-
miR5021-x	TEA_014309	436	453	-19.4	0.7106	GUUUCUUCGUCUUCUUCU	xo||||||x|||||||||	AGAAGAAGAAGAAGAAGA	VAMP721	PREDICTED: LOW QUALITY PROTEIN: vesicle-associated membrane protein 721 [Elaeis guineensis]	-	-	-	-	-	-	-
miR5021-x	TEA_014325	301	318	-22.1	0.8277	CCUUCUUCUUCUCCGUCU	x|||||||||||x|x|||	AGAAGAAGAAGAAGAAGA	LYK5	PREDICTED: lysM domain receptor-like kinase 3 [Populus euphratica]	-	-	-	-	-	GO:0016772//transferase activity, transferring phosphorus-containing groups	GO:0006796//phosphate-containing compound metabolic process
miR5021-x	TEA_014335	281	298	-22.4	0.8358	ACUUCUUCUUCUCCUUCU	x|||||||||||x|||||	AGAAGAAGAAGAAGAAGA	spoIIIAA	PREDICTED: uncharacterized protein ycf45 isoform X1 [Vitis vinifera]	-	-	-	-	-	GO:0032550//purine ribonucleoside binding	-
miR5021-x	TEA_014355	38	55	-26.8	1	UCUUCUUCUUCUUCUUCU	||||||||||||||||||	AGAAGAAGAAGAAGAAGA	LECRK91	clade XVII lectin receptor kinase [Nicotiana benthamiana]	-	-	-	-	-	GO:0004672//protein kinase activity	GO:0006796//phosphate-containing compound metabolic process
miR5021-x	TEA_014369	97	114	-16.8	0.6316	UCUUUCUCUUCAUCUUCU	||||ox|||||x||||||	AGAAGAAGAAGAAGAAGA	--	PREDICTED: integrator complex subunit 6 homolog [Juglans regia]	-	-	-	-	-	-	-
miR5021-x	TEA_014376	99	116	-25.9	0.97	UCUUCUUCGUCUCCUUCU	||||||||x|||x|||||	AGAAGAAGAAGAAGAAGA	PDS	phytoene desaturase [Camellia sinensis]	Metabolism;Metabolism;Metabolism	Global and overview maps;Global and overview maps;Metabolism of terpenoids and polyketides	ko01100//Metabolic pathways;ko01110//Biosynthesis of secondary metabolites;ko00906//Carotenoid biosynthesis	K02293;K02293;K02293	GO:0009526//plastid envelope;GO:0031976//plastid thylakoid	GO:0016627//oxidoreductase activity, acting on the CH-CH group of donors	GO:0006468//protein phosphorylation;GO:0016109//tetraterpenoid biosynthetic process;GO:0043269//regulation of ion transport
miR5021-x	TEA_014376	147	164	-16.9	0.6353	UCUUCUUCGUCUUUGUCU	||||||||x||||ox|||	AGAAGAAGAAGAAGAAGA	PDS	phytoene desaturase [Camellia sinensis]	Metabolism;Metabolism;Metabolism	Global and overview maps;Global and overview maps;Metabolism of terpenoids and polyketides	ko01100//Metabolic pathways;ko01110//Biosynthesis of secondary metabolites;ko00906//Carotenoid biosynthesis	K02293;K02293;K02293	GO:0009526//plastid envelope;GO:0031976//plastid thylakoid	GO:0016627//oxidoreductase activity, acting on the CH-CH group of donors	GO:0006468//protein phosphorylation;GO:0016109//tetraterpenoid biosynthetic process;GO:0043269//regulation of ion transport
miR5021-x	TEA_014376	168	185	-16.9	0.6213	UUUUAUUCGUCUUCGUCU	|o||x|||x|||||x|||	AGAAGAAGAAGAAGAAGA	PDS	phytoene desaturase [Camellia sinensis]	Metabolism;Metabolism;Metabolism	Global and overview maps;Global and overview maps;Metabolism of terpenoids and polyketides	ko01100//Metabolic pathways;ko01110//Biosynthesis of secondary metabolites;ko00906//Carotenoid biosynthesis	K02293;K02293;K02293	GO:0009526//plastid envelope;GO:0031976//plastid thylakoid	GO:0016627//oxidoreductase activity, acting on the CH-CH group of donors	GO:0006468//protein phosphorylation;GO:0016109//tetraterpenoid biosynthetic process;GO:0043269//regulation of ion transport
miR5021-x	TEA_014400	45	62	-26.6	0.9925	ACUUCUUCUUCUUCUUCU	x|||||||||||||||||	AGAAGAAGAAGAAGAAGA	XA21	PREDICTED: probable LRR receptor-like serine/threonine-protein kinase At3g47570 [Vitis vinifera]	-	-	-	-	GO:0016020//membrane	GO:0004672//protein kinase activity	GO:0006796//phosphate-containing compound metabolic process
miR5021-x	TEA_014402	45	62	-26.6	0.9925	ACUUCUUCUUCUUCUUCU	x|||||||||||||||||	AGAAGAAGAAGAAGAAGA	EFR	PREDICTED: probable LRR receptor-like serine/threonine-protein kinase At3g47570 [Vitis vinifera]	-	-	-	-	-	GO:0016772//transferase activity, transferring phosphorus-containing groups	-
miR5021-x	TEA_014414	3309	3326	-17.6	0.6592	UUGUCUUCUUCAUUUUCU	|ox||||||||x|o||||	AGAAGAAGAAGAAGAAGA	At2g26850	PREDICTED: F-box protein At2g32560-like isoform X1 [Nelumbo nucifera]	-	-	-	-	-	-	-
miR5021-x	TEA_014476	1427	1444	-16.9	0.619	ACUUCUUCUUCCUCCUCC	x||||||||||x||x||x	AGAAGAAGAAGAAGAAGA	TOM40-1	PREDICTED: mitochondrial import receptor subunit TOM40-1-like [Nicotiana sylvestris]	-	-	-	-	-	-	GO:0044763//single-organism cellular process
miR5021-x	TEA_014484	537	554	-16.6	0.6194	UCUUCUCGUUCUUCGGCU	||||||xx||||||xx||	AGAAGAAGAAGAAGAAGA	UPL5	PREDICTED: E3 ubiquitin-protein ligase UPL5 [Vitis vinifera]	Cellular Processes;Genetic Information Processing	Transport and catabolism;Folding, sorting and degradation	ko04144//Endocytosis;ko04120//Ubiquitin mediated proteolysis	K10591;K10591	GO:0044424//intracellular part	GO:0003824//catalytic activity	GO:0007165//signal transduction;GO:0010260//organ senescence;GO:0032446//protein modification by small protein conjugation
miR5021-x	TEA_014517	32	49	-22.8	0.8507	UCUUCUUCUUCCUUCUCU	|||||||||||x|ox|||	AGAAGAAGAAGAAGAAGA	At4g27290	PREDICTED: G-type lectin S-receptor-like serine/threonine-protein kinase At4g27290 isoform X3 [Vitis vinifera]	-	-	-	-	-	-	-
miR5021-x	TEA_014564	264	281	-26.6	0.9744	ACUUCUUCUUCUUCUUCU	x|||||||||||||||||	AGAAGAAGAAGAAGAAGA	GPI8	GPI-anchor transamidase family protein [Populus trichocarpa]	Metabolism;Metabolism	Global and overview maps;Glycan biosynthesis and metabolism	ko01100//Metabolic pathways;ko00563//Glycosylphosphatidylinositol(GPI)-anchor biosynthesis	K05290;K05290	GO:0043231//intracellular membrane-bounded organelle;GO:0044425//membrane part	GO:0004175//endopeptidase activity	GO:0006464//cellular protein modification process;GO:0006694//steroid biosynthetic process;GO:0030148//sphingolipid biosynthetic process
miR5021-x	TEA_014575	385	402	-17.6	0.6617	UCUUCUUCUUCCUCCUCU	|||||||||||x||x|||	AGAAGAAGAAGAAGAAGA	ALAAT1	alanine aminotransferase 1 [Camellia sinensis]	Metabolism;Metabolism;Metabolism;Metabolism;Metabolism;Metabolism;Metabolism	Global and overview maps;Global and overview maps;Global and overview maps;Energy metabolism;Global and overview maps;Amino acid metabolism;Amino acid metabolism	ko01100//Metabolic pathways;ko01200//Carbon metabolism;ko01230//Biosynthesis of amino acids;ko00710//Carbon fixation in photosynthetic organisms;ko01210//2-Oxocarboxylic acid metabolism;ko00250//Alanine, aspartate and glutamate metabolism;ko00220//Arginine biosynthesis	K00814;K00814;K00814;K00814;K00814;K00814;K00814	-	-	-
miR5021-x	TEA_014586	317	334	-16.4	0.6029	CCUUCUUUUUCGUCCUCU	x||||||o|||x||x|||	AGAAGAAGAAGAAGAAGA	DMP8	PREDICTED: uncharacterized protein LOC107429017 [Ziziphus jujuba]	-	-	-	-	-	-	-
miR5021-x	TEA_014610	1719	1736	-18.3	0.6854	UUUUCUUCUUCCCUUUCU	|o|||||||||xxo||||	AGAAGAAGAAGAAGAAGA	FBL15	PREDICTED: F-box/LRR-repeat protein 15-like [Sesamum indicum]	-	-	-	-	-	-	-
miR5021-x	TEA_014646	88	105	-24.7	0.9048	UUUUCUUCUUCUUCUUCU	|o||||||||||||||||	AGAAGAAGAAGAAGAAGA	FER1	PREDICTED: ferritin-3, chloroplastic [Jatropha curcas]	-	-	-	-	GO:0009532//plastid stroma;GO:0044434//chloroplast part	GO:0005506//iron ion binding;GO:0016724//oxidoreductase activity, oxidizing metal ions, oxygen as acceptor	GO:0000041//transition metal ion transport;GO:0044237//cellular metabolic process;GO:0044710//single-organism metabolic process;GO:0046916//cellular transition metal ion homeostasis;GO:0048827//phyllome development;GO:0090567//reproductive shoot system development
miR5021-x	TEA_014650	131	148	-26.7	1	UCUUCUUCUUCUUCUUCU	||||||||||||||||||	AGAAGAAGAAGAAGAAGA	MS1	PREDICTED: 5-methyltetrahydropteroyltriglutamate--homocysteine methyltransferase [Ziziphus jujuba]	Metabolism;Metabolism;Metabolism;Metabolism;Metabolism	Global and overview maps;Global and overview maps;Global and overview maps;Amino acid metabolism;Metabolism of other amino acids	ko01100//Metabolic pathways;ko01110//Biosynthesis of secondary metabolites;ko01230//Biosynthesis of amino acids;ko00270//Cysteine and methionine metabolism;ko00450//Selenocompound metabolism	K00549;K00549;K00549;K00549;K00549	GO:0009536//plastid	GO:0008172//S-methyltransferase activity;GO:0046914//transition metal ion binding	GO:0000097//sulfur amino acid biosynthetic process
miR5021-x	TEA_014663	141	158	-26.1	0.956	CCUUCUUCUUCUUCUUCU	x|||||||||||||||||	AGAAGAAGAAGAAGAAGA	FER1	Ferretin 1 isoform 1 [Theobroma cacao]	-	-	-	-	GO:0009532//plastid stroma;GO:0044434//chloroplast part	GO:0005506//iron ion binding;GO:0016724//oxidoreductase activity, oxidizing metal ions, oxygen as acceptor	GO:0000041//transition metal ion transport;GO:0044237//cellular metabolic process;GO:0044710//single-organism metabolic process;GO:0046916//cellular transition metal ion homeostasis;GO:0048827//phyllome development;GO:0090567//reproductive shoot system development
miR5021-x	TEA_014733	141	158	-17.7	0.6654	UUAACUUCUUCUCCUUCU	|oxx||||||||x|||||	AGAAGAAGAAGAAGAAGA	EXPA8	PREDICTED: expansin-A8 [Arachis ipaensis]	-	-	-	-	GO:0030312//external encapsulating structure	-	GO:0071555//cell wall organization
miR5021-x	TEA_014765	53	70	-26.4	0.9925	ACUUCUUCUUCUUCUUCU	x|||||||||||||||||	AGAAGAAGAAGAAGAAGA	UVR8	PREDICTED: ultraviolet-B receptor UVR8 [Vitis vinifera]	-	-	-	-	-	-	-
miR5021-x	TEA_014781	1588	1605	-26.7	1	UCUUCUUCUUCUUCUUCU	||||||||||||||||||	AGAAGAAGAAGAAGAAGA	SPPA	PREDICTED: serine protease SPPA, chloroplastic [Nelumbo nucifera]	-	-	-	-	GO:0031224//intrinsic component of membrane	GO:0016787//hydrolase activity	GO:0006796//phosphate-containing compound metabolic process;GO:0016485//protein processing
miR5021-x	TEA_014883	121	138	-26.7	1	UCUUCUUCUUCUUCUUCU	||||||||||||||||||	AGAAGAAGAAGAAGAAGA	At3g46100	Aminoacyl-tRNA synthetase, class II [Cynara cardunculus var. scolymus] [Cynara cardunculus]	Genetic Information Processing	Translation	ko00970//Aminoacyl-tRNA biosynthesis	K01892	-	-	-
miR5021-x	TEA_014883	139	156	-26.7	1	UCUUCUUCUUCUUCUUCU	||||||||||||||||||	AGAAGAAGAAGAAGAAGA	At3g46100	Aminoacyl-tRNA synthetase, class II [Cynara cardunculus var. scolymus] [Cynara cardunculus]	Genetic Information Processing	Translation	ko00970//Aminoacyl-tRNA biosynthesis	K01892	-	-	-
miR5021-x	TEA_014887	260	277	-22.3	0.8352	UCUUCUUCUUCCUCUUCU	|||||||||||x||||||	AGAAGAAGAAGAAGAAGA	--	PREDICTED: stress response protein nst1 [Vitis vinifera]	-	-	-	-	-	-	-
miR5021-x	TEA_014896	1884	1901	-21.5	0.8052	UUUUCUUUUUCUUUUUCU	|o|||||o|||||o||||	AGAAGAAGAAGAAGAAGA	CYCD1-1	PREDICTED: cyclin-D1-1-like [Glycine max]	-	-	-	-	-	-	-
miR5021-x	TEA_014903	255	272	-18.9	0.7105	UCCUCUUCUUCUCUCUCU	||x|||||||||xox|||	AGAAGAAGAAGAAGAAGA	--	PREDICTED: uncharacterized protein LOC105131300 [Populus euphratica]	-	-	-	-	-	-	-
miR5021-x	TEA_014921	734	751	-18.2	0.6667	CCUUUUUUUUCUUCUUUU	x|||o||o||||||||o|	AGAAGAAGAAGAAGAAGA	Tbc1d2	PREDICTED: TBC1 domain family member 2A [Ziziphus jujuba]	-	-	-	-	-	-	GO:0051640//organelle localization
miR5021-x	TEA_014946	1981	1998	-16.5	0.618	UCUUCUACUUCAACCUCU	||||||x||||xx|x|||	AGAAGAAGAAGAAGAAGA	--	PREDICTED: mucin-17 [Theobroma cacao]	-	-	-	-	-	-	-
miR5021-x	TEA_014994	1668	1685	-26.8	1	UCUUCUUCUUCUUCUUCU	||||||||||||||||||	AGAAGAAGAAGAAGAAGA	PME68	Glyco_transf_8 domain-containing protein [Cephalotus follicularis]	-	-	-	-	-	GO:0016740//transferase activity;GO:0052689//carboxylic ester hydrolase activity	GO:0071555//cell wall organization
miR5021-x	TEA_015003	361	378	-22.1	0.8308	CCCUCUUCUUCUUCUUCU	x|x|||||||||||||||	AGAAGAAGAAGAAGAAGA	1MMP	PREDICTED: metalloendoproteinase 4-MMP [Daucus carota subsp. sativus] [Daucus carota]	-	-	-	-	-	GO:0046914//transition metal ion binding;GO:0070011//peptidase activity, acting on L-amino acid peptides	GO:0019538//protein metabolic process
miR5021-x	TEA_015028	1132	1149	-16.7	0.6095	UCCACUUCUUCUUGUUCC	||xx|||||||||x|||x	AGAAGAAGAAGAAGAAGA	--	PREDICTED: zinc finger protein 36, C3H1 type-like 2 [Daucus carota subsp. sativus] [Daucus carota]	-	-	-	-	-	-	-
miR5021-x	TEA_015029	191	208	-25.9	0.9737	CCUUCUUCUUCUUCUUCU	x|||||||||||||||||	AGAAGAAGAAGAAGAAGA	Xyl2	Beta-D-xylosidase 4 [Theobroma cacao]	Metabolism;Metabolism	Global and overview maps;Carbohydrate metabolism	ko01100//Metabolic pathways;ko00520//Amino sugar and nucleotide sugar metabolism	K15920;K15920	-	GO:0015926//glucosidase activity	GO:0044238//primary metabolic process
miR5021-x	TEA_015033	1966	1983	-21.6	0.809	UAUUCAUCUUCUUCUUCU	|x|||x||||||||||||	AGAAGAAGAAGAAGAAGA	ZIP3	PREDICTED: zinc transporter 5 [Ricinus communis]	-	-	-	-	GO:0031224//intrinsic component of membrane	GO:0016628//oxidoreductase activity, acting on the CH-CH group of donors, NAD or NADP as acceptor;GO:0022890//inorganic cation transmembrane transporter activity	GO:0006829//zinc II ion transport;GO:0044710//single-organism metabolic process;GO:0044763//single-organism cellular process
miR5021-x	TEA_015043	157	174	-26.5	0.9925	ACUUCUUCUUCUUCUUCU	x|||||||||||||||||	AGAAGAAGAAGAAGAAGA	KCS7	PREDICTED: probable receptor-like protein kinase At5g18500 [Jatropha curcas]	-	-	-	-	-	GO:0005488//binding;GO:0016772//transferase activity, transferring phosphorus-containing groups	GO:0006796//phosphate-containing compound metabolic process
miR5021-x	TEA_015057	181	198	-26.7	1	UCUUCUUCUUCUUCUUCU	||||||||||||||||||	AGAAGAAGAAGAAGAAGA	HSD5	PREDICTED: 11-beta-hydroxysteroid dehydrogenase-like 5 [Eucalyptus grandis]	-	-	-	-	-	GO:0033764//steroid dehydrogenase activity, acting on the CH-OH group of donors, NAD or NADP as acceptor	GO:0044710//single-organism metabolic process
miR5021-x	TEA_015058	765	782	-22.5	0.8427	UCUGCUUCUUCUUCUUCU	|||x||||||||||||||	AGAAGAAGAAGAAGAAGA	BF2109	PREDICTED: UPF0301 protein MAB_4928c [Prunus mume]	-	-	-	-	-	-	-
miR5021-x	TEA_015080	504	521	-26.7	1	UCUUCUUCUUCUUCUUCU	||||||||||||||||||	AGAAGAAGAAGAAGAAGA	GLR1.4	GPI inositol-deacylase PGAP1-like protein [Corchorus capsularis]	-	-	-	-	-	-	-
miR5021-x	TEA_015088	385	402	-21.8	0.8165	CCUUCUACUUCUUCUUCU	x|||||x|||||||||||	AGAAGAAGAAGAAGAAGA	SCPL45	serine carboxypeptidase II, partial [Platanus x hispanica]	-	-	-	-	-	GO:0004180//carboxypeptidase activity	GO:0019538//protein metabolic process
miR5021-x	TEA_015123	355	372	-26.7	1	UCUUCUUCUUCUUCUUCU	||||||||||||||||||	AGAAGAAGAAGAAGAAGA	GATA1	PREDICTED: GATA transcription factor 1 [Sesamum indicum]	-	-	-	-	-	GO:0003677//DNA binding;GO:0046872//metal ion binding	GO:0010467//gene expression
miR5021-x	TEA_015143	900	917	-17.2	0.6324	AGUUCUUCUUCUCUUUCU	xx||||||||||xo||||	AGAAGAAGAAGAAGAAGA	purB	Lyase_1 domain-containing protein/ASL_C domain-containing protein [Cephalotus follicularis]	Metabolism;Metabolism;Metabolism;Metabolism	Global and overview maps;Global and overview maps;Nucleotide metabolism;Amino acid metabolism	ko01100//Metabolic pathways;ko01110//Biosynthesis of secondary metabolites;ko00230//Purine metabolism;ko00250//Alanine, aspartate and glutamate metabolism	K01756;K01756;K01756;K01756	-	GO:0016842//amidine-lyase activity	GO:0006167//AMP biosynthetic process;GO:0006188//IMP biosynthetic process
miR5021-x	TEA_015255	96	113	-23	0.8456	UCUACUUCUUCUUCUUCU	|||x||||||||||||||	AGAAGAAGAAGAAGAAGA	SWEET5	bidirectional sugar transporter SWEET5-like [Nicotiana tabacum]	-	-	-	-	GO:0016020//membrane	-	GO:0006810//transport
miR5021-x	TEA_015285	404	421	-18.3	0.6854	GCCUCUUCUUCUGCUUCU	x|x|||||||||x|||||	AGAAGAAGAAGAAGAAGA	At2g30020	PREDICTED: probable protein phosphatase 2C 25 [Nelumbo nucifera]	-	-	-	-	-	GO:0004721//phosphoprotein phosphatase activity	-
miR5021-x	TEA_015286	2030	2047	-19.7	0.7216	UCUCCCUCUUCUUCUUCU	|||x|x||||||||||||	AGAAGAAGAAGAAGAAGA	CTPA2	PREDICTED: carboxyl-terminal-processing peptidase 2, chloroplastic isoform X2 [Vitis vinifera]	-	-	-	-	GO:0009579//thylakoid	GO:0070011//peptidase activity, acting on L-amino acid peptides	-
miR5021-x	TEA_015297	3507	3524	-17.3	0.6479	UUUGCUUUUUCUUUUUCU	|o|x|||o|||||o||||	AGAAGAAGAAGAAGAAGA	SMXL6	PREDICTED: protein SMAX1-LIKE 6 [Vitis vinifera]	-	-	-	-	-	-	-
miR5021-x	TEA_015303	3304	3321	-23.5	0.8801	UUUUUUUCUUCUUCUUCU	|o||o|||||||||||||	AGAAGAAGAAGAAGAAGA	At1g59620	Disease resistance protein [Corchorus olitorius]	-	-	-	-	-	-	-
miR5021-x	TEA_015309	460	477	-20.3	0.7436	GUUACUUCUUCUUCUUCG	xo|x|||||||||||||x	AGAAGAAGAAGAAGAAGA	RPN2	PREDICTED: dolichyl-diphosphooligosaccharide--protein glycosyltransferase subunit 2-like [Juglans regia]	Metabolism;Genetic Information Processing;Metabolism	Global and overview maps;Folding, sorting and degradation;Glycan biosynthesis and metabolism	ko01100//Metabolic pathways;ko04141//Protein processing in endoplasmic reticulum;ko00510//N-Glycan biosynthesis	K12667;K12667;K12667	-	-	-
miR5021-x	TEA_015330	1852	1869	-16.9	0.6168	CCUUCUUCAUCUUCUCAU	x|||||||x||||||xx|	AGAAGAAGAAGAAGAAGA	CDKD-1	PREDICTED: cyclin-dependent kinase D-3 [Sesamum indicum]	Genetic Information Processing;Genetic Information Processing	Replication and repair;Transcription	ko03420//Nucleotide excision repair;ko03022//Basal transcription factors	K02202;K02202	-	GO:0004674//protein serine/threonine kinase activity;GO:0032550//purine ribonucleoside binding	GO:0006464//cellular protein modification process
miR5021-x	TEA_015364	1344	1361	-16.6	0.6241	UUUUCUUUUUCUUUUUUU	|o|||||o|||||o||o|	AGAAGAAGAAGAAGAAGA	DK-ACO1	ACC oxidase [Camellia sinensis]	Metabolism;Metabolism;Metabolism	Global and overview maps;Global and overview maps;Amino acid metabolism	ko01100//Metabolic pathways;ko01110//Biosynthesis of secondary metabolites;ko00270//Cysteine and methionine metabolism	K05933;K05933;K05933	-	GO:0016705//oxidoreductase activity, acting on paired donors, with incorporation or reduction of molecular oxygen;GO:0043169//cation binding	GO:0044710//single-organism metabolic process
miR5021-x	TEA_015372	451	468	-21	0.7664	UCUUCUUAUUCUUCUUCU	|||||||x||||||||||	AGAAGAAGAAGAAGAAGA	DSP2	PREDICTED: probable tyrosine-protein phosphatase At1g05000 [Vitis vinifera]	-	-	-	-	-	-	GO:0016311//dephosphorylation
miR5021-x	TEA_015377	3395	3412	-18.3	0.6854	UCUCCUUCUUCUUCGUUU	|||x||||||||||x|o|	AGAAGAAGAAGAAGAAGA	Slc25a44	PREDICTED: solute carrier family 25 member 44 [Theobroma cacao]	-	-	-	-	GO:0031224//intrinsic component of membrane	-	GO:0044763//single-organism cellular process;GO:0051234//establishment of localization
miR5021-x	TEA_015381	51	68	-24.7	0.9048	UCUUCUUCUUCUUUUUCU	|||||||||||||o||||	AGAAGAAGAAGAAGAAGA	--	PREDICTED: uncharacterized protein LOC105178484 isoform X2 [Sesamum indicum]	-	-	-	-	-	-	-
miR5021-x	TEA_015382	319	336	-26.7	1	UCUUCUUCUUCUUCUUCU	||||||||||||||||||	AGAAGAAGAAGAAGAAGA	At3g23880	PREDICTED: F-box protein At5g07610-like [Nicotiana attenuata]	-	-	-	-	-	-	-
miR5021-x	TEA_015411	280	297	-20.6	0.7546	UGUUAUUCUUCUUCUUCU	|x||x|||||||||||||	AGAAGAAGAAGAAGAAGA	PCMP-E67	PREDICTED: pentatricopeptide repeat-containing protein At1g71490 [Vitis vinifera]	-	-	-	-	-	-	-
miR5021-x	TEA_015424	1720	1737	-19	0.7116	UUUUCUUUUUCUUUUUCU	|o|||||o|||||o||||	AGAAGAAGAAGAAGAAGA	NRAMP5	PREDICTED: metal transporter Nramp5-like [Populus euphratica]	-	-	-	-	-	-	GO:0051234//establishment of localization
miR5021-x	TEA_015455	840	857	-18.7	0.7004	ACGUCUUCUUCUUUUUCA	x|x||||||||||o|||x	AGAAGAAGAAGAAGAAGA	KLCR2	PREDICTED: tetratricopeptide repeat protein 28-like [Nicotiana tabacum]	-	-	-	-	-	-	GO:0006952//defense response
miR5021-x	TEA_015463	304	321	-26.7	1	UAAUCUUCUUCUUCUUCU	|xx|||||||||||||||	AGAAGAAGAAGAAGAAGA	--	PREDICTED: auxin-responsive protein IAA11 [Ziziphus jujuba]	-	-	-	-	-	-	-
miR5021-x	TEA_015480	392	409	-19	0.709	UUUUUUUUUUCUUCUUCU	|o||o||o||||||||||	AGAAGAAGAAGAAGAAGA	CPK17	PREDICTED: calcium-dependent protein kinase 34 [Cucumis melo]	Organismal Systems	Environmental adaptation	ko04626//Plant-pathogen interaction	K13412	-	GO:0004674//protein serine/threonine kinase activity;GO:0032550//purine ribonucleoside binding;GO:0046872//metal ion binding	GO:0006464//cellular protein modification process;GO:0006796//phosphate-containing compound metabolic process
miR5021-x	TEA_015480	484	501	-22.8	0.8539	CCCUCUUCUUCUUCUUCU	x|x|||||||||||||||	AGAAGAAGAAGAAGAAGA	CPK17	PREDICTED: calcium-dependent protein kinase 34 [Cucumis melo]	Organismal Systems	Environmental adaptation	ko04626//Plant-pathogen interaction	K13412	-	GO:0004674//protein serine/threonine kinase activity;GO:0032550//purine ribonucleoside binding;GO:0046872//metal ion binding	GO:0006464//cellular protein modification process;GO:0006796//phosphate-containing compound metabolic process
miR5021-x	TEA_015521	409	426	-21.7	0.8127	CCUUCUCCUUCUCCUUCU	x|||||x|||||x|||||	AGAAGAAGAAGAAGAAGA	THA8L	PREDICTED: pentatricopeptide repeat-containing protein At1g62350-like isoform X2 [Solanum pennellii]	-	-	-	-	-	-	-
miR5021-x	TEA_015521	427	444	-21.7	0.8127	UCUUCUCCUUCUCCUUCU	||||||x|||||x|||||	AGAAGAAGAAGAAGAAGA	THA8L	PREDICTED: pentatricopeptide repeat-containing protein At1g62350-like isoform X2 [Solanum pennellii]	-	-	-	-	-	-	-
miR5021-x	TEA_015521	445	462	-21.7	0.8127	CCUUCUCCUUCUCCUUCU	x|||||x|||||x|||||	AGAAGAAGAAGAAGAAGA	THA8L	PREDICTED: pentatricopeptide repeat-containing protein At1g62350-like isoform X2 [Solanum pennellii]	-	-	-	-	-	-	-
miR5021-x	TEA_015533	113	130	-17.5	0.6579	CCUUCUCCUUCUCCUUCU	x|||||x|||||x|||||	AGAAGAAGAAGAAGAAGA	HMG3	3-hydroxy-3-methylglutaryl coenzyme A reductase [Camellia sinensis]	Metabolism;Metabolism;Metabolism	Global and overview maps;Global and overview maps;Metabolism of terpenoids and polyketides	ko01100//Metabolic pathways;ko01110//Biosynthesis of secondary metabolites;ko00900//Terpenoid backbone biosynthesis	K00021;K00021;K00021	-	-	-
miR5021-x	TEA_015550	324	341	-22.2	0.8315	UCUUCUUCUUCAUCUUCU	|||||||||||x||||||	AGAAGAAGAAGAAGAAGA	BIM2	transcription factor BHLH056, partial [Vaccinium corymbosum]	-	-	-	-	-	-	-
miR5021-x	TEA_015550	1732	1749	-17.3	0.6479	ACUUUGUCUUCUUCUUUU	x|||ox||||||||||o|	AGAAGAAGAAGAAGAAGA	BIM2	transcription factor BHLH056, partial [Vaccinium corymbosum]	-	-	-	-	-	-	-
miR5021-x	TEA_015594	1376	1393	-17.5	0.641	CCUUCUUCUUCUCUGUCU	x|||||||||||xox|||	AGAAGAAGAAGAAGAAGA	SDR42E1	PREDICTED: short-chain dehydrogenase/reductase family 42E member 1 [Ziziphus jujuba]	-	-	-	-	-	GO:0016616//oxidoreductase activity, acting on the CH-OH group of donors, NAD or NADP as acceptor	GO:0008202//steroid metabolic process
miR5021-x	TEA_015647	39	56	-17.7	0.6654	UCUUCGUAUUCUUCUUCU	|||||x|x||||||||||	AGAAGAAGAAGAAGAAGA	SBT5.6	PREDICTED: subtilisin-like protease SBT5.6 [Juglans regia]	-	-	-	-	-	-	-
miR5021-x	TEA_015661	63	80	-18.3	0.688	CCUUCUUCUUCUCUCUCU	x|||||||||||xox|||	AGAAGAAGAAGAAGAAGA	ERF071	PREDICTED: ethylene-responsive transcription factor ERF071 [Prunus mume]	-	-	-	-	-	-	-
miR5021-x	TEA_015665	80	97	-19.6	0.7206	UCUUCUUCUUCUCUCUCU	||||||||||||xox|||	AGAAGAAGAAGAAGAAGA	ERF071	ethylene response factor 4 [Actinidia deliciosa]	-	-	-	-	-	-	-
miR5021-x	TEA_015704	3498	3515	-18.9	0.6949	UGUUCCUCUUCUUCUUCU	|x|||x||||||||||||	AGAAGAAGAAGAAGAAGA	MCM7	PREDICTED: DNA replication licensing factor MCM7 [Populus euphratica]	Genetic Information Processing	Replication and repair	ko03030//DNA replication	K02210	GO:0043231//intracellular membrane-bounded organelle;GO:0043234//protein complex	GO:0003676//nucleic acid binding;GO:0004386//helicase activity;GO:0032550//purine ribonucleoside binding	GO:0006305//DNA alkylation;GO:0009756//carbohydrate mediated signaling;GO:0016458//gene silencing;GO:0032508//DNA duplex unwinding;GO:0034645//cellular macromolecule biosynthetic process;GO:0034968//histone lysine methylation
miR5021-x	TEA_015728	289	306	-17.3	0.6504	UCUUCUCCUUCUACUUCA	||||||x|||||x||||x	AGAAGAAGAAGAAGAAGA	PURKE	PREDICTED: phosphoribosylaminoimidazole carboxylase, chloroplastic isoform X1 [Vitis vinifera]	Metabolism;Metabolism;Metabolism	Global and overview maps;Global and overview maps;Nucleotide metabolism	ko01100//Metabolic pathways;ko01110//Biosynthesis of secondary metabolites;ko00230//Purine metabolism	K11808;K11808;K11808	-	GO:0016831//carboxy-lyase activity;GO:0032550//purine ribonucleoside binding;GO:0043169//cation binding	GO:0006188//IMP biosynthetic process
miR5021-x	TEA_015742	118	135	-18.2	0.6642	ACUUCUACUUCUACUUCU	x|||||x|||||x|||||	AGAAGAAGAAGAAGAAGA	--	hypothetical protein POPTR_0019s10370g [Populus trichocarpa]	-	-	-	-	-	-	-
miR5021-x	TEA_015793	245	262	-19.6	0.7179	UUUUGAUCUUCUUCGUCU	|o||xx||||||||x|||	AGAAGAAGAAGAAGAAGA	At5g58300	PREDICTED: probable inactive receptor kinase At5g58300 isoform X2 [Populus euphratica]	-	-	-	-	GO:0031224//intrinsic component of membrane	GO:0016301//kinase activity;GO:0032550//purine ribonucleoside binding	GO:0006464//cellular protein modification process;GO:0006796//phosphate-containing compound metabolic process;GO:0048509//regulation of meristem development
miR5021-x	TEA_015806	237	254	-26.7	1	UCUUCUUCUUCUCUCUCU	||||||||||||xox|||	AGAAGAAGAAGAAGAAGA	GGR	geranylgeranyl pyrophosphate synthase [Panax notoginseng]	Metabolism;Metabolism;Metabolism	Global and overview maps;Global and overview maps;Metabolism of terpenoids and polyketides	ko01100//Metabolic pathways;ko01110//Biosynthesis of secondary metabolites;ko00900//Terpenoid backbone biosynthesis	K13789;K13789;K13789	-	GO:0016628//oxidoreductase activity, acting on the CH-CH group of donors, NAD or NADP as acceptor	GO:0044710//single-organism metabolic process
miR5021-x	TEA_015819	149	166	-26.6	0.9963	UCUUCUUCUUCUAACUCU	||||||||||||xxx|||	AGAAGAAGAAGAAGAAGA	--	PREDICTED: tropomyosin [Theobroma cacao]	-	-	-	-	-	-	-
miR5021-x	TEA_015832	448	465	-18.1	0.6779	ACUUCUACUUCUUGAUCU	x|||||x||||||xx|||	AGAAGAAGAAGAAGAAGA	--	PREDICTED: uridine-cytidine kinase C isoform X5 [Solanum pennellii]	-	-	-	-	-	-	-
miR5021-x	TEA_015854	58	75	-26.7	1	UCUUCUUCUUCUUCUUCU	||||||||||||||||||	AGAAGAAGAAGAAGAAGA	--	Nucleotide-binding, alpha-beta plait [Cynara cardunculus var. scolymus] [Cynara cardunculus]	Genetic Information Processing	Translation	ko03010//Ribosome	K02892	GO:0005622//intracellular	-	-
miR5021-x	TEA_015886	383	400	-22.3	0.8139	GCUUCUUCUUCUGCUUCU	x|||||||||||x|||||	AGAAGAAGAAGAAGAAGA	--	-	-	-	-	-	-	-	-
miR5021-x	TEA_015889	358	375	-17.5	0.6579	CCUUCUCCUUCUCCUUCU	x|||||x|||||x|||||	AGAAGAAGAAGAAGAAGA	CYP72A14	PREDICTED: cytochrome P450 CYP72A219 [Vitis vinifera]	-	-	-	-	-	-	-
miR5021-x	TEA_015908	257	274	-26.7	1	UUUUCUUUUUCUUUCUCU	|o|||||o|||||ox|||	AGAAGAAGAAGAAGAAGA	--	Serine/threonine-protein kinase TAO3 [Theobroma cacao]	-	-	-	-	-	-	-
miR5021-x	TEA_015908	275	292	-26.7	1	UCUUCUUCUUCUUUUUCU	|||||||||||||o||||	AGAAGAAGAAGAAGAAGA	--	Serine/threonine-protein kinase TAO3 [Theobroma cacao]	-	-	-	-	-	-	-
miR5021-x	TEA_015920	3800	3817	-26.5	0.9672	GCUUCUUCUUCUUCUUCU	x|||||||||||||||||	AGAAGAAGAAGAAGAAGA	DAR1	PREDICTED: protein DA1-related 1 [Daucus carota subsp. sativus] [Daucus carota]	-	-	-	-	-	-	-
miR5021-x	TEA_015974	127	144	-17.4	0.6541	UCUUCCUCUUCUCUCUCU	|||||x||||||xox|||	AGAAGAAGAAGAAGAAGA	--	PREDICTED: 50S ribosomal protein 5, chloroplastic [Cucumis sativus]	-	-	-	-	-	-	-
miR5021-x	TEA_015988	5065	5082	-18.9	0.7079	UUUUCUUUUUCUUUUUCU	|o|||||o|||||o||||	AGAAGAAGAAGAAGAAGA	CIP7	PREDICTED: uncharacterized protein LOC100251059 isoform X2 [Vitis vinifera]	-	-	-	-	-	-	-
miR5021-x	TEA_016018	124	141	-19.1	0.7154	UGUUCUUGUUCUUGUUCU	|x|||||x|||||x||||	AGAAGAAGAAGAAGAAGA	DDB_G0282895	Pkinase_Tyr domain-containing protein [Cephalotus follicularis]	-	-	-	-	-	-	-
miR5021-x	TEA_016039	8000	8017	-17.1	0.6264	GCUUCUUCUUCAACUUUU	x||||||||||xx|||o|	AGAAGAAGAAGAAGAAGA	TOR	PREDICTED: serine/threonine-protein kinase TOR-like [Juglans regia]	Cellular Processes	Transport and catabolism	ko04136//Autophagy - other eukaryotes	K07203	GO:0043231//intracellular membrane-bounded organelle	GO:0001067//regulatory region nucleic acid binding;GO:0004672//protein kinase activity;GO:0005515//protein binding;GO:0032550//purine ribonucleoside binding;GO:0052742//phosphatidylinositol kinase activity	GO:0000904//cell morphogenesis involved in differentiation;GO:0001558//regulation of cell growth;GO:0003006//developmental process involved in reproduction;GO:0006355//regulation of transcription, DNA-templated;GO:0006364//rRNA processing;GO:0006464//cellular protein modification process;GO:0006661//phosphatidylinositol biosynthetic process;GO:0007015//actin filament organization;GO:0007059//chro…
miR5021-x	TEA_016071	78	95	-26.5	0.9707	ACUUCUUCUUCUUCUUCU	x|||||||||||||||||	AGAAGAAGAAGAAGAAGA	ATG1C	PREDICTED: serine/threonine-protein kinase ATG1c [Vitis vinifera]	Cellular Processes	Transport and catabolism	ko04136//Autophagy - other eukaryotes	K08269	-	GO:0004672//protein kinase activity	GO:0006796//phosphate-containing compound metabolic process
miR5021-x	TEA_016083	2764	2781	-17.5	0.653	ACUACUUCUUCUUCUAAU	x||x|||||||||||xx|	AGAAGAAGAAGAAGAAGA	--	unnamed protein product, partial [Vitis vinifera]	-	-	-	-	-	-	-
miR5021-x	TEA_016083	2797	2814	-17.5	0.6434	UCUUCUCCUUCUACAUCU	||||||x|||||x|x|||	AGAAGAAGAAGAAGAAGA	--	unnamed protein product, partial [Vitis vinifera]	-	-	-	-	-	-	-
miR5021-x	TEA_016083	3898	3915	-17.4	0.6517	ACUUUUUCUUCUUUUUAU	x|||o||||||||o||x|	AGAAGAAGAAGAAGAAGA	--	unnamed protein product, partial [Vitis vinifera]	-	-	-	-	-	-	-
miR5021-x	TEA_016130	34	51	-22.3	0.8168	ACUUCUACUUCUUCUUCU	x|||||x|||||||||||	AGAAGAAGAAGAAGAAGA	At4g22030	PREDICTED: probable F-box protein At4g22030 [Vitis vinifera]	-	-	-	-	-	-	-
miR5021-x	TEA_016152	3007	3024	-26.7	1	UCUUCUUCUUCUUCUUCU	||||||||||||||||||	AGAAGAAGAAGAAGAAGA	B3GALT2	Beta-13-galactosyltransferase 7 [Zea mays]	-	-	-	-	-	-	-
miR5021-x	TEA_016163	212	229	-27.3	1	UCUUCUUCUUCUUCUUCU	||||||||||||||||||	AGAAGAAGAAGAAGAAGA	2023-04-03	PREDICTED: 5'-adenylylsulfate reductase 3, chloroplastic-like [Vitis vinifera]	Metabolism	Energy metabolism	ko00920//Sulfur metabolism	K05907	-	GO:0016671//oxidoreductase activity, acting on a sulfur group of donors, disulfide as acceptor	GO:0006790//sulfur compound metabolic process;GO:0019725//cellular homeostasis;GO:0044710//single-organism metabolic process
miR5021-x	TEA_016173	1644	1661	-18.5	0.6929	UUUCCUUCUUCACCUUCU	|o|x|||||||xx|||||	AGAAGAAGAAGAAGAAGA	ATM	PREDICTED: serine/threonine-protein kinase ATM isoform X6 [Vitis vinifera]	Genetic Information Processing	Replication and repair	ko03440//Homologous recombination	K04728	-	-	-
miR5021-x	TEA_016191	133	150	-26.3	0.985	UCUUCUUCUUCUCUUUCU	||||||||||||xo||||	AGAAGAAGAAGAAGAAGA	At1g28580	PREDICTED: GDSL esterase/lipase At1g28580 [Vitis vinifera]	Metabolism;Metabolism	Global and overview maps;Biosynthesis of other secondary metabolites	ko01110//Biosynthesis of secondary metabolites;ko00901//Indole alkaloid biosynthesis	K21026;K21026	-	-	-
miR5021-x	TEA_016213	222	239	-19.5	0.7331	GCUCCUUCUUCUUUUUCU	x||x|||||||||o||||	AGAAGAAGAAGAAGAAGA	At1g28570	PREDICTED: GDSL esterase/lipase At1g28580 [Vitis vinifera]	Metabolism;Metabolism	Global and overview maps;Biosynthesis of other secondary metabolites	ko01110//Biosynthesis of secondary metabolites;ko00901//Indole alkaloid biosynthesis	K21026;K21026	-	-	-
miR5021-x	TEA_016234	49	66	-22.3	0.8352	ACUUCUACUUCUUCUUCU	x|||||x|||||||||||	AGAAGAAGAAGAAGAAGA	MMDH	malate dehydrogenase [Vitis vinifera]	Metabolism;Metabolism;Metabolism;Metabolism;Metabolism;Metabolism;Metabolism;Metabolism	Global and overview maps;Global and overview maps;Global and overview maps;Amino acid metabolism;Carbohydrate metabolism;Carbohydrate metabolism;Energy metabolism;Carbohydrate metabolism	ko01100//Metabolic pathways;ko01110//Biosynthesis of secondary metabolites;ko01200//Carbon metabolism;ko00270//Cysteine and methionine metabolism;ko00620//Pyruvate metabolism;ko00630//Glyoxylate and dicarboxylate metabolism;ko00710//Carbon fixation in photosynthetic organisms;ko00020//Citrate cycle (TCA cycle)	K00026;K00026;K00026;K00026;K00026;K00026;K00026;K00026	-	GO:0016614//oxidoreductase activity, acting on CH-OH group of donors	GO:0044237//cellular metabolic process;GO:0044238//primary metabolic process;GO:0044710//single-organism metabolic process;GO:0071704//organic substance metabolic process
miR5021-x	TEA_016245	262	279	-22.3	0.8352	ACUUCUUCUUCUACUUCU	x|||||||||||x|||||	AGAAGAAGAAGAAGAAGA	ERF095	PREDICTED: ethylene-responsive transcription factor ERF096-like [Camelina sativa]	-	-	-	-	-	-	-
miR5021-x	TEA_016251	164	181	-17	0.6227	UCUUGAUCUUCUUCUUAC	||||xx||||||||||xx	AGAAGAAGAAGAAGAAGA	SLK2	PREDICTED: probable transcriptional regulator SLK2 [Fragaria vesca subsp. vesca] [Fragaria vesca]	-	-	-	-	-	-	-
miR5021-x	TEA_016259	79	96	-22.9	0.8577	UCUGCUUCUUCUUCUUCU	|||x||||||||||||||	AGAAGAAGAAGAAGAAGA	MYOB3	PREDICTED: myosin-binding protein 3 isoform X2 [Ricinus communis]	-	-	-	-	-	-	-
miR5021-x	TEA_016259	97	114	-22.9	0.8577	UCUCUCUCUUCUUCUUCU	|||xox||||||||||||	AGAAGAAGAAGAAGAAGA	MYOB3	PREDICTED: myosin-binding protein 3 isoform X2 [Ricinus communis]	-	-	-	-	-	-	-
miR5021-x	TEA_016282	110	127	-18.3	0.6703	UCGUCUUCGUCUUCUUCU	||x|||||x|||||||||	AGAAGAAGAAGAAGAAGA	RHN1	PREDICTED: ras-related protein RHN1 isoform X1 [Vitis vinifera]	Cellular Processes;Cellular Processes	Transport and catabolism;Transport and catabolism	ko04144//Endocytosis;ko04145//Phagosome	K07889;K07889	-	GO:0032550//purine ribonucleoside binding	GO:0008104//protein localization;GO:0035556//intracellular signal transduction
miR5021-x	TEA_016283	377	394	-19.5	0.7143	CCUUCUUCUUCUUUUUAU	x||||||||||||o||x|	AGAAGAAGAAGAAGAAGA	APT1	PREDICTED: adenine phosphoribosyltransferase 1-like [Ipomoea nil]	Metabolism;Metabolism	Global and overview maps;Nucleotide metabolism	ko01100//Metabolic pathways;ko00230//Purine metabolism	K00759;K00759	GO:0044424//intracellular part	GO:0016740//transferase activity	GO:0043096//purine nucleobase salvage
miR5021-x	TEA_016333	118	135	-22.3	0.8168	ACUUCUACUUCUUCUUCU	x|||||x|||||||||||	AGAAGAAGAAGAAGAAGA	At1g80170	PREDICTED: probable polygalacturonase At1g80170 isoform X1 [Ziziphus jujuba]	-	-	-	-	GO:0005618//cell wall	GO:0016787//hydrolase activity	GO:0044238//primary metabolic process;GO:0045229//external encapsulating structure organization
miR5021-x	TEA_016413	29	46	-22.8	0.8539	CUUCCUUCUUCUUCUUCU	xo|x||||||||||||||	AGAAGAAGAAGAAGAAGA	At4g02290	PREDICTED: endoglucanase 17 [Gossypium raimondii]	-	-	-	-	-	GO:0004553//hydrolase activity, hydrolyzing O-glycosyl compounds	GO:0030243//cellulose metabolic process
miR5021-x	TEA_016426	82	99	-18.3	0.6679	UUGUCUUCUUCUUCUACU	|ox||||||||||||x||	AGAAGAAGAAGAAGAAGA	WRKY55	PREDICTED: WRKY transcription factor 55 isoform X2 [Nicotiana sylvestris]	-	-	-	-	-	-	-
miR5021-x	TEA_016454	1962	1979	-19.1	0.7127	GCUUCUUCUUCUUACUAU	x||||||||||||xx|x|	AGAAGAAGAAGAAGAAGA	PAP11	PREDICTED: probable plastid-lipid-associated protein 11 isoform X1 [Ipomoea nil]	-	-	-	-	GO:0009536//plastid	-	-
miR5021-x	TEA_016454	1998	2015	-26.7	1	UCUUCUUCUUCUUCUUCU	||||||||||||||||||	AGAAGAAGAAGAAGAAGA	PAP11	PREDICTED: probable plastid-lipid-associated protein 11 isoform X1 [Ipomoea nil]	-	-	-	-	GO:0009536//plastid	-	-
miR5021-x	TEA_016457	93	110	-21.5	0.7875	UAGUCUUCUUCUUCUUCG	|xx||||||||||||||x	AGAAGAAGAAGAAGAAGA	--	PREDICTED: general transcription factor 3C polypeptide 6 [Gossypium raimondii]	-	-	-	-	-	-	-
miR5021-x	TEA_016462	140	157	-18.6	0.6813	GUUUCCUCUUCUUCUUCG	xo|||x|||||||||||x	AGAAGAAGAAGAAGAAGA	--	PREDICTED: uncharacterized protein LOC100245981 isoform X1 [Vitis vinifera]	-	-	-	-	-	-	-
miR5021-x	TEA_016504	170	187	-19.7	0.7378	UCUUCUUCUUCUUGAACC	|||||||||||||xxx|x	AGAAGAAGAAGAAGAAGA	--	Protein of unknown function DUF604, partial [Cynara cardunculus var. scolymus] [Cynara cardunculus]	-	-	-	-	-	-	-
miR5021-x	TEA_016510	107	124	-26.7	1	UCUUCUUCUUCUUCUUCU	||||||||||||||||||	AGAAGAAGAAGAAGAAGA	--	Neuronal PAS domain-containing protein 4 [Theobroma cacao]	-	-	-	-	-	-	-
miR5021-x	TEA_016545	113	130	-26.7	1	UCUUCUUCUUCUUCUUCU	||||||||||||||||||	AGAAGAAGAAGAAGAAGA	--	PREDICTED: suppressor protein SRP40-like [Ziziphus jujuba]	-	-	-	-	-	-	-
miR5021-x	TEA_016545	131	148	-26.7	0.978	CCUUCUCCUUCUUCUUCU	x|||||x|||||||||||	AGAAGAAGAAGAAGAAGA	--	PREDICTED: suppressor protein SRP40-like [Ziziphus jujuba]	-	-	-	-	-	-	-
miR5021-x	TEA_016558	1153	1170	-23.9	0.8755	GUUGCUUCUUCUUCUUCU	xo|x||||||||||||||	AGAAGAAGAAGAAGAAGA	At1g15670	PREDICTED: F-box/kelch-repeat protein At1g15670-like [Citrus sinensis]	-	-	-	-	-	-	-
miR5021-x	TEA_016559	401	418	-26.8	1	UCUUCUUCUUCUUCUUCU	||||||||||||||||||	AGAAGAAGAAGAAGAAGA	GATA5	PREDICTED: GATA transcription factor 5-like [Nicotiana tomentosiformis]	-	-	-	-	-	-	-
miR5021-x	TEA_016582	109	126	-21.7	0.8127	UCUUCUUCUUCUCCAUCU	||||||||||||x|x|||	AGAAGAAGAAGAAGAAGA	mps1	PREDICTED: serine/threonine-protein kinase mph1 isoform X1 [Vitis vinifera]	-	-	-	-	-	GO:0016301//kinase activity	-
miR5021-x	TEA_016604	365	382	-24.1	0.9026	UUUUCUUCUUCUUUCUCU	|o|||||||||||ox|||	AGAAGAAGAAGAAGAAGA	KIN7D	PREDICTED: kinesin-like protein KIN-7D, mitochondrial isoform X2 [Daucus carota subsp. sativus] [Daucus carota]	-	-	-	-	GO:0005875//microtubule associated complex	GO:0003774//motor activity;GO:0015631//tubulin binding;GO:0032550//purine ribonucleoside binding;GO:0046914//transition metal ion binding	GO:0007017//microtubule-based process
miR5021-x	TEA_016616	83	100	-17.7	0.6654	ACUUCUUCCUCUGCUUCU	x|||||||x|||x|||||	AGAAGAAGAAGAAGAAGA	IRX15-L	PREDICTED: protein IRREGULAR XYLEM 15-like [Sesamum indicum]	-	-	-	-	-	-	-
miR5021-x	TEA_016617	145	162	-26.1	0.9739	CCUUCUUCUUCUUCUUCU	x|||||||||||||||||	AGAAGAAGAAGAAGAAGA	HSFA3	PREDICTED: heat stress transcription factor A-3-like isoform X3 [Pyrus x bretschneideri]	-	-	-	-	-	-	-
miR5021-x	TEA_016639	843	860	-18.5	0.6955	UUCUCUUCUUCUUUGUCU	|ox||||||||||ox|||	AGAAGAAGAAGAAGAAGA	RPS5	PREDICTED: uncharacterized membrane protein YjcL-like [Prunus mume]	-	-	-	-	-	-	-
miR5021-x	TEA_016652	204	221	-18.5	0.6955	UUCUCUUCUUCUUUGUCU	|ox||||||||||ox|||	AGAAGAAGAAGAAGAAGA	RPS5	PREDICTED: 40S ribosomal protein S5 isoform X2 [Cucumis sativus]	Genetic Information Processing	Translation	ko03010//Ribosome	K02989	GO:0044391//ribosomal subunit	GO:0005198//structural molecule activity	GO:0010467//gene expression
miR5021-x	TEA_016685	22	39	-25.9	0.9487	GGUUCUUCUUCUUCUUCU	xx||||||||||||||||	AGAAGAAGAAGAAGAAGA	At5g24080	PREDICTED: G-type lectin S-receptor-like serine/threonine-protein kinase At5g24080 [Ricinus communis]	-	-	-	-	-	GO:0004672//protein kinase activity;GO:0032550//purine ribonucleoside binding	GO:0006464//cellular protein modification process;GO:0006796//phosphate-containing compound metabolic process;GO:0008037//cell recognition
miR5021-x	TEA_016707	309	326	-21.4	0.8045	UCCCCUUCUUCUUCUUCU	||xx||||||||||||||	AGAAGAAGAAGAAGAAGA	--	PREDICTED: pentatricopeptide repeat-containing protein At3g53170 [Vitis vinifera]	-	-	-	-	-	-	-
miR5021-x	TEA_016707	416	433	-16.7	0.6278	GCUUCCUCUUCUGCUUCA	x||||x||||||x||||x	AGAAGAAGAAGAAGAAGA	--	PREDICTED: pentatricopeptide repeat-containing protein At3g53170 [Vitis vinifera]	-	-	-	-	-	-	-
miR5021-x	TEA_016749	160	177	-19.2	0.7191	UGUUCUUCUUCUCCUUCU	|x||||||||||x|||||	AGAAGAAGAAGAAGAAGA	ALDH2B7	PREDICTED: aldehyde dehydrogenase family 2 member B7, mitochondrial-like [Jatropha curcas]	Metabolism;Metabolism;Metabolism;Metabolism;Metabolism;Metabolism;Metabolism;Metabolism;Metabolism;Metabolism;Metabolism;Metabolism;Metabolism	Global and overview maps;Global and overview maps;Carbohydrate metabolism;Carbohydrate metabolism;Lipid metabolism;Amino acid metabolism;Lipid metabolism;Amino acid metabolism;Amino acid metabolism;Carbohydrate metabolism;Metabolism of other amino acids;Amino acid metabolism;Amino acid metabolism	ko01100//Metabolic pathways;ko01110//Biosynthesis of secondary metabolites;ko00010//Glycolysis / Gluconeogenesis;ko00620//Pyruvate metabolism;ko00561//Glycerolipid metabolism;ko00330//Arginine and proline metabolism;ko00071//Fatty acid degradation;ko00280//Valine, leucine and isoleucine degradation;ko00380//Tryptophan metabolism;ko00053//Ascorbate and aldarate metabolism;ko00410//beta-Alanine met…	K00128;K00128;K00128;K00128;K00128;K00128;K00128;K00128;K00128;K00128;K00128;K00128;K00128	-	-	-
miR5021-x	TEA_016795	210	227	-18	0.6767	UCUUCUUCUUCCUGCUCU	|||||||||||x|xx|||	AGAAGAAGAAGAAGAAGA	CHLI	PREDICTED: magnesium-chelatase subunit ChlI, chloroplastic-like isoform X3 [Juglans regia]	Metabolism;Metabolism;Metabolism	Global and overview maps;Global and overview maps;Metabolism of cofactors and vitamins	ko01100//Metabolic pathways;ko01110//Biosynthesis of secondary metabolites;ko00860//Porphyrin and chlorophyll metabolism	K03405;K03405;K03405	-	GO:0032550//purine ribonucleoside binding;GO:0051003//ligase activity, forming nitrogen-metal bonds, forming coordination complexes	GO:0006779//porphyrin-containing compound biosynthetic process
miR5021-x	TEA_016797	210	227	-17.2	0.6324	CCUUCUUCCUCUCCUUCU	x|||||||x|||x|||||	AGAAGAAGAAGAAGAAGA	At4g18465	PREDICTED: probable pre-mRNA-splicing factor ATP-dependent RNA helicase DEAH9 [Vitis vinifera]	-	-	-	-	-	GO:0032550//purine ribonucleoside binding;GO:0042623//ATPase activity, coupled	-
miR5021-x	TEA_016810	2517	2534	-18.6	0.6838	ACUUCUUCUUCUACUUUA	x|||||||||||x|||ox	AGAAGAAGAAGAAGAAGA	TKL-1	transketolase [Camellia sinensis]	Metabolism;Metabolism;Metabolism;Metabolism;Metabolism;Metabolism	Global and overview maps;Global and overview maps;Global and overview maps;Global and overview maps;Energy metabolism;Carbohydrate metabolism	ko01100//Metabolic pathways;ko01110//Biosynthesis of secondary metabolites;ko01200//Carbon metabolism;ko01230//Biosynthesis of amino acids;ko00710//Carbon fixation in photosynthetic organisms;ko00030//Pentose phosphate pathway	K00615;K00615;K00615;K00615;K00615;K00615	-	GO:0016744//transferase activity, transferring aldehyde or ketonic groups	-
miR5021-x	TEA_016815	91	108	-21.2	0.794	UCUGCUACUUCUUCUUCU	|||x||x|||||||||||	AGAAGAAGAAGAAGAAGA	LSH4	PREDICTED: protein LIGHT-DEPENDENT SHORT HYPOCOTYLS 4-like [Arachis duranensis]	-	-	-	-	-	-	-
miR5021-x	TEA_016831	61	78	-27.3	1	UCUUCUUCUUCUUCUUCU	||||||||||||||||||	AGAAGAAGAAGAAGAAGA	PBS1	PREDICTED: serine/threonine-protein kinase CDL1-like [Nicotiana attenuata]	Organismal Systems	Environmental adaptation	ko04626//Plant-pathogen interaction	K13430	-	-	-
miR5021-x	TEA_016854	212	229	-26.7	1	UCUUCUUCUUCUUCUUCU	||||||||||||||||||	AGAAGAAGAAGAAGAAGA	At3g27390	PREDICTED: uncharacterized membrane protein At3g27390 [Sesamum indicum]	-	-	-	-	-	-	-
miR5021-x	TEA_016858	97	114	-16.7	0.6278	GUUUCUUCUUCCUUUUCU	xo|||||||||x|o||||	AGAAGAAGAAGAAGAAGA	At5g10770	aspartic protease [Sarracenia purpurea subsp. venosa] [Sarracenia purpurea]	-	-	-	-	-	-	-
miR5021-x	TEA_016866	2798	2815	-16.3	0.6105	UUUUUUUUUUCUUUUUCU	|o||o||o|||||o||||	AGAAGAAGAAGAAGAAGA	At5g10770	aspartic protease [Sarracenia purpurea subsp. venosa] [Sarracenia purpurea]	-	-	-	-	-	-	-
miR5021-x	TEA_016873	471	488	-26.7	1	UCUUCUUCUUCUUCUUCU	||||||||||||||||||	AGAAGAAGAAGAAGAAGA	AED1	PREDICTED: protein ASPARTIC PROTEASE IN GUARD CELL 2-like [Ziziphus jujuba]	-	-	-	-	-	-	-
miR5021-x	TEA_016886	564	581	-25.9	0.97	CCUCCUUCUUCUUCUUCU	x||x||||||||||||||	AGAAGAAGAAGAAGAAGA	--	PREDICTED: F-box/WD repeat-containing protein pof1 [Cucumis sativus]	-	-	-	-	-	-	-
miR5021-x	TEA_016916	242	259	-18.1	0.6654	GUUACUUCUUCUUCUACU	xo|x|||||||||||x||	AGAAGAAGAAGAAGAAGA	At5g65660	PREDICTED: uncharacterized protein At5g65660 [Vitis vinifera]	-	-	-	-	-	-	-
miR5021-x	TEA_016921	86	103	-26.5	0.9707	ACUUCUUCUUCUUCUUCU	x|||||||||||||||||	AGAAGAAGAAGAAGAAGA	OOP	Peptidase M3A/M3B [Corchorus olitorius]	-	-	-	-	-	-	-
miR5021-x	TEA_016922	26	43	-17.7	0.6507	UUUUCUUCUUCUUAUUUC	|o|||||||||||x||ox	AGAAGAAGAAGAAGAAGA	ABC1	PREDICTED: aarF domain-containing protein kinase 4 [Ziziphus jujuba]	-	-	-	-	GO:0044455//mitochondrial membrane part	GO:0016740//transferase activity	GO:0006787//porphyrin-containing compound catabolic process;GO:0043623//cellular protein complex assembly;GO:0051234//establishment of localization
miR5021-x	TEA_016998	379	396	-16.3	0.6105	UUUUCUUUUUCUUUUUUU	|o|||||o|||||o||o|	AGAAGAAGAAGAAGAAGA	MPSR1	RING/U-box superfamily protein [Theobroma cacao]	-	-	-	-	-	GO:0043169//cation binding	-
miR5021-x	TEA_017013	1313	1330	-18.9	0.7079	UUUUCUUUUUCUUUUUCU	|o|||||o|||||o||||	AGAAGAAGAAGAAGAAGA	PBL27	PREDICTED: serine/threonine-protein kinase CDL1 [Ziziphus jujuba]	-	-	-	-	GO:0016020//membrane	GO:0004713//protein tyrosine kinase activity;GO:0032550//purine ribonucleoside binding	GO:0006468//protein phosphorylation
miR5021-x	TEA_017025	806	823	-17.5	0.641	UGGUCUUCUUCUUAGUCU	|xx||||||||||xx|||	AGAAGAAGAAGAAGAAGA	FREE1	PREDICTED: protein FREE1-like [Nicotiana tomentosiformis]	-	-	-	-	-	-	-
miR5021-x	TEA_017041	40	57	-16.7	0.6255	UCGUCUUGUUCUUCGACU	||x||||x||||||xx||	AGAAGAAGAAGAAGAAGA	At1g03100	PREDICTED: pentatricopeptide repeat-containing protein At1g03100, mitochondrial [Vitis vinifera]	-	-	-	-	GO:0043231//intracellular membrane-bounded organelle	-	-
miR5021-x	TEA_017051	29	46	-26.6	0.9963	UCUUCUUCUUCUCUCUCU	||||||||||||xox|||	AGAAGAAGAAGAAGAAGA	--	Serine-type endopeptidase inhibitor [Theobroma cacao]	-	-	-	-	-	-	-
miR5021-x	TEA_017086	1271	1288	-19.2	0.7191	UCUUCUUAAUCUUCCUCU	|||||||xx|||||x|||	AGAAGAAGAAGAAGAAGA	FH11	FH2 domain-containing protein [Cephalotus follicularis]	-	-	-	-	GO:0015629//actin cytoskeleton;GO:0031224//intrinsic component of membrane	-	GO:0007015//actin filament organization;GO:0048449//floral organ formation
miR5021-x	TEA_017086	1580	1597	-19.6	0.7341	UCUUCUUACUCUUCCUCU	|||||||xx|||||x|||	AGAAGAAGAAGAAGAAGA	FH11	FH2 domain-containing protein [Cephalotus follicularis]	-	-	-	-	GO:0015629//actin cytoskeleton;GO:0031224//intrinsic component of membrane	-	GO:0007015//actin filament organization;GO:0048449//floral organ formation
miR5021-x	TEA_017130	169	186	-16.6	0.6194	UCUUCUCGUUCUUCGGCU	||||||xx||||||xx||	AGAAGAAGAAGAAGAAGA	UPL5	PREDICTED: E3 ubiquitin-protein ligase UPL5 [Jatropha curcas]	Cellular Processes;Genetic Information Processing	Transport and catabolism;Folding, sorting and degradation	ko04144//Endocytosis;ko04120//Ubiquitin mediated proteolysis	K10591;K10591	-	-	GO:0009987//cellular process;GO:0044699//single-organism process
miR5021-x	TEA_017141	209	226	-26.1	0.9775	CCUUCUUCUUCUUCUUCU	x|||||||||||||||||	AGAAGAAGAAGAAGAAGA	PSA3	PREDICTED: uncharacterized protein LOC100266403 [Vitis vinifera]	-	-	-	-	GO:0009526//plastid envelope;GO:0009532//plastid stroma	-	GO:0005982//starch metabolic process;GO:0009668//plastid membrane organization;GO:0009893//positive regulation of metabolic process
miR5021-x	TEA_017149	1730	1747	-19.7	0.7406	UCUUCUUGUUCUUUUUCC	|||||||x|||||o|||x	AGAAGAAGAAGAAGAAGA	ALDH22A1	PREDICTED: aldehyde dehydrogenase 22A1 [Nicotiana sylvestris]	-	-	-	-	-	-	-
miR5021-x	TEA_017154	17	34	-26.7	1	UCUUCUUCUUCUUCUUCU	||||||||||||||||||	AGAAGAAGAAGAAGAAGA	MIK1	PREDICTED: leucine-rich repeat receptor-like protein kinase PXL1 [Ricinus communis]	-	-	-	-	GO:0031224//intrinsic component of membrane	GO:0004672//protein kinase activity;GO:0032550//purine ribonucleoside binding	GO:0006464//cellular protein modification process;GO:0006796//phosphate-containing compound metabolic process;GO:0009617//response to bacterium;GO:0009886//post-embryonic morphogenesis;GO:0010065//primary meristem tissue development;GO:0044710//single-organism metabolic process;GO:0048437//floral organ development;GO:0048869//cellular developmental process;GO:0050794//regulation of cellular proce…
miR5021-x	TEA_017173	238	255	-26.7	1	UCUUCUUCUUCUUCUUCU	||||||||||||||||||	AGAAGAAGAAGAAGAAGA	--	LOW QUALITY PROTEIN: Myb_DNA-bind_3 domain-containing protein, partial [Cephalotus follicularis]	-	-	-	-	-	-	-
miR5021-x	TEA_017173	256	273	-26.7	1	UCUUCUUCUUCUUCUUCU	||||||||||||||||||	AGAAGAAGAAGAAGAAGA	--	LOW QUALITY PROTEIN: Myb_DNA-bind_3 domain-containing protein, partial [Cephalotus follicularis]	-	-	-	-	-	-	-
miR5021-x	TEA_017173	274	291	-26.7	1	UCUUCUUCUUCUUCUUCU	||||||||||||||||||	AGAAGAAGAAGAAGAAGA	--	LOW QUALITY PROTEIN: Myb_DNA-bind_3 domain-containing protein, partial [Cephalotus follicularis]	-	-	-	-	-	-	-
miR5021-x	TEA_017173	421	438	-26.7	1	UCUUCUUCUUCUUCUUCU	||||||||||||||||||	AGAAGAAGAAGAAGAAGA	--	LOW QUALITY PROTEIN: Myb_DNA-bind_3 domain-containing protein, partial [Cephalotus follicularis]	-	-	-	-	-	-	-
miR5021-x	TEA_017226	240	257	-19.7	0.7406	ACUUCUUCUUCUUUGUCU	x||||||||||||ox|||	AGAAGAAGAAGAAGAAGA	GGR	geranylgeranyl pyrophosphate synthase [Panax notoginseng]	Metabolism;Metabolism;Metabolism	Global and overview maps;Global and overview maps;Metabolism of terpenoids and polyketides	ko01100//Metabolic pathways;ko01110//Biosynthesis of secondary metabolites;ko00900//Terpenoid backbone biosynthesis	K13789;K13789;K13789	-	GO:0016628//oxidoreductase activity, acting on the CH-CH group of donors, NAD or NADP as acceptor	GO:0044710//single-organism metabolic process
miR5021-x	TEA_017227	20	37	-18.8	0.6861	ACCUCUUCUUCUUUUUCC	x|x||||||||||o|||x	AGAAGAAGAAGAAGAAGA	PCMP-E10	PREDICTED: pentatricopeptide repeat-containing protein At1g62260, mitochondrial [Vitis vinifera]	-	-	-	-	GO:0043231//intracellular membrane-bounded organelle	-	GO:0016553//base conversion or substitution editing
miR5021-x	TEA_017256	616	633	-18.3	0.688	GCUUCUUCUUCUACUUAA	x|||||||||||x|||xx	AGAAGAAGAAGAAGAAGA	UBC23	PREDICTED: putative ubiquitin-conjugating enzyme E2 38 [Nicotiana sylvestris]	Genetic Information Processing	Folding, sorting and degradation	ko04120//Ubiquitin mediated proteolysis	K10581	-	-	-
miR5021-x	TEA_017261	4705	4722	-26.4	0.9925	ACUUCUUCUUCUUCUUCU	x|||||||||||||||||	AGAAGAAGAAGAAGAAGA	FLS2	LRR receptor-like serine/threonine-protein kinase FLS2 precursor [Vitis vinifera]	Organismal Systems;Environmental Information Processing	Environmental adaptation;Signal transduction	ko04626//Plant-pathogen interaction;ko04016//MAPK signaling pathway - plant	K13420;K13420	GO:0031090//organelle membrane;GO:0031224//intrinsic component of membrane;GO:0043231//intracellular membrane-bounded organelle	GO:0004674//protein serine/threonine kinase activity;GO:0032550//purine ribonucleoside binding	GO:0006464//cellular protein modification process;GO:0006796//phosphate-containing compound metabolic process;GO:0006897//endocytosis;GO:0006950//response to stress;GO:0007167//enzyme linked receptor protein signaling pathway;GO:0009617//response to bacterium;GO:0032412//regulation of ion transmembrane transporter activity
miR5021-x	TEA_017282	121	138	-23	0.8582	CUUACUUCUUCUUCUUCU	xo|x||||||||||||||	AGAAGAAGAAGAAGAAGA	BAC2	PREDICTED: mitochondrial arginine transporter BAC2 [Nicotiana sylvestris]	-	-	-	-	GO:0031224//intrinsic component of membrane	-	GO:0044763//single-organism cellular process
miR5021-x	TEA_017285	239	256	-21	0.7692	UCUCCUUCCUCUUCUUCU	|||x||||x|||||||||	AGAAGAAGAAGAAGAAGA	CPK28	calcium-dependent protein kinase 28 [Camellia sinensis]	Organismal Systems	Environmental adaptation	ko04626//Plant-pathogen interaction	K13412	-	-	-
miR5021-x	TEA_017320	2150	2167	-21.5	0.8052	UUUUCUUCUUCUUUUUCU	|o|||||||||||o||||	AGAAGAAGAAGAAGAAGA	ACG12	G6PD1 [Actinidia chinensis]	Metabolism;Metabolism;Metabolism;Metabolism;Metabolism	Global and overview maps;Global and overview maps;Global and overview maps;Metabolism of other amino acids;Carbohydrate metabolism	ko01100//Metabolic pathways;ko01110//Biosynthesis of secondary metabolites;ko01200//Carbon metabolism;ko00480//Glutathione metabolism;ko00030//Pentose phosphate pathway	K00036;K00036;K00036;K00036;K00036	GO:0044444//cytoplasmic part	GO:0000166//nucleotide binding;GO:0003824//catalytic activity	GO:0006739//NADP metabolic process;GO:0019318//hexose metabolic process
miR5021-x	TEA_017336	55	72	-18.2	0.6816	CCUUUUUUUUCUUUUUCU	x|||o||o|||||o||||	AGAAGAAGAAGAAGAAGA	MYB88	PREDICTED: transcription factor MYB51-like isoform X2 [Ziziphus jujuba]	Organismal Systems	Environmental adaptation	ko04626//Plant-pathogen interaction	K09422	-	GO:0005488//binding	-
miR5021-x	TEA_017386	556	573	-26.7	1	UCUUCUUCUUCUUCUUCU	||||||||||||||||||	AGAAGAAGAAGAAGAAGA	GAI1	DELLA protein RGL1-like [Cajanus cajan]	-	-	-	-	-	-	-
miR5021-x	TEA_017406	1512	1529	-17.9	0.6729	GCUUCUACUUCUCCUUCU	x|||||x|||||x|||||	AGAAGAAGAAGAAGAAGA	RPP8L2	disease resistance protein (CC-NBS-LRR class) family protein [Medicago truncatula]	-	-	-	-	-	-	-
miR5021-x	TEA_017420	376	393	-17	0.6367	UCUUCAACUUCUGCUUCU	|||||xx|||||x|||||	AGAAGAAGAAGAAGAAGA	NIP1	PREDICTED: NEP1-interacting protein-like 1 [Vitis vinifera]	-	-	-	-	-	GO:0043169//cation binding	-
miR5021-x	TEA_017441	105	122	-18.6	0.6992	UCUUCUUUAUCUUCUUUG	|||||||ox|||||||ox	AGAAGAAGAAGAAGAAGA	--	PREDICTED: uncharacterized protein LOC107826100 [Nicotiana tabacum]	-	-	-	-	-	-	-
miR5021-x	TEA_017456	1353	1370	-17.4	0.6517	UUUGUUUCUUCUUCUUUU	|o|xo|||||||||||o|	AGAAGAAGAAGAAGAAGA	--	DUF2215 domain-containing protein [Cephalotus follicularis]	-	-	-	-	-	-	-
miR5021-x	TEA_017462	726	743	-17.2	0.6466	UCUUCUUCUUCGGCUCCC	|||||||||||xx||x|x	AGAAGAAGAAGAAGAAGA	--	PREDICTED: uncharacterized protein LOC104880231 isoform X3 [Vitis vinifera]	-	-	-	-	-	-	-
miR5021-x	TEA_017478	127	144	-17.8	0.6667	ACUUCCUCUUCUCCUUCU	x||||x||||||x|||||	AGAAGAAGAAGAAGAAGA	ARSA1	PREDICTED: ATPase ASNA1 homolog [Ipomoea nil]	-	-	-	-	-	GO:0017111//nucleoside-triphosphatase activity	-
miR5021-x	TEA_017487	108	125	-27.3	1	UCUUCUUCUUCUUCUUCU	||||||||||||||||||	AGAAGAAGAAGAAGAAGA	--	PREDICTED: suppressor protein SRP40-like [Ziziphus jujuba]	-	-	-	-	-	-	-
miR5021-x	TEA_017491	1688	1705	-26.7	1	UCUUCUUCUUCUUCUUCU	||||||||||||||||||	AGAAGAAGAAGAAGAAGA	ACT7	Actin 7 isoform 1 [Theobroma cacao]	-	-	-	-	-	GO:0017111//nucleoside-triphosphatase activity;GO:0032550//purine ribonucleoside binding	-
miR5021-x	TEA_017491	1755	1772	-22.9	0.8609	CUUCCUUCUUCUUCUUCA	xo|x|||||||||||||x	AGAAGAAGAAGAAGAAGA	ACT7	Actin 7 isoform 1 [Theobroma cacao]	-	-	-	-	-	GO:0017111//nucleoside-triphosphatase activity;GO:0032550//purine ribonucleoside binding	-
miR5021-x	TEA_017496	211	228	-19.7	0.7216	GCUUCUUCUUCUGACUCU	x|||||||||||xxx|||	AGAAGAAGAAGAAGAAGA	--	PREDICTED: uncharacterized protein LOC107425528 [Ziziphus jujuba]	-	-	-	-	GO:0031224//intrinsic component of membrane	-	-
miR5021-x	TEA_017514	191	208	-20	0.7326	AGUUCUUCUUCUUCUUUG	xx||||||||||||||ox	AGAAGAAGAAGAAGAAGA	XTHA	PREDICTED: protein YIPF1 homolog [Prunus mume]	-	-	-	-	-	-	-
miR5021-x	TEA_017548	108	125	-17.7	0.6629	UCGUCUUCGUCUUCGUCU	||x|||||x|||||x|||	AGAAGAAGAAGAAGAAGA	PEPD	PREDICTED: xaa-Pro dipeptidase isoform X1 [Vitis vinifera]	-	-	-	-	-	-	-
miR5021-x	TEA_017548	126	143	-17.7	0.6629	UCUUCCUCUUCCUCUUCU	|||||x|||||x||||||	AGAAGAAGAAGAAGAAGA	PEPD	PREDICTED: xaa-Pro dipeptidase isoform X1 [Vitis vinifera]	-	-	-	-	-	-	-
miR5021-x	TEA_017555	183	200	-26.6	1	UCUUCUUCUUCUUCUUCU	||||||||||||||||||	AGAAGAAGAAGAAGAAGA	--	PREDICTED: nucleophosmin isoform X1 [Lupinus angustifolius]	-	-	-	-	-	-	-
miR5021-x	TEA_017562	77	94	-22.2	0.8315	CUCUCUUCUUCUUCUUCU	xox|||||||||||||||	AGAAGAAGAAGAAGAAGA	RPP3B	PREDICTED: 60S acidic ribosomal protein P3-like [Nelumbo nucifera]	Genetic Information Processing	Translation	ko03010//Ribosome	K02942	-	-	-
miR5021-x	TEA_017580	64	81	-23.4	0.8603	UCUUCUUGUUCUUCUUCU	|||||||x||||||||||	AGAAGAAGAAGAAGAAGA	--	PREDICTED: GATA transcription factor 18 [Vitis vinifera]	-	-	-	-	-	GO:0046872//metal ion binding	GO:0009908//flower development;GO:0010467//gene expression;GO:0034645//cellular macromolecule biosynthetic process;GO:0050789//regulation of biological process
miR5021-x	TEA_017606	100	117	-20	0.7491	UGUUGUUCUUCUUAAUCU	|x||x||||||||xx|||	AGAAGAAGAAGAAGAAGA	--	Zinc finger, RING-CH-type [Corchorus capsularis]	-	-	-	-	-	-	-
miR5021-x	TEA_017644	414	431	-26.7	1	UCUUCUUCUUCUUCUUCU	||||||||||||||||||	AGAAGAAGAAGAAGAAGA	--	unnamed protein product, partial [Vitis vinifera]	-	-	-	-	-	-	-
miR5021-x	TEA_017650	133	150	-21.7	0.8127	AUUUCUACUUCUUCUUCU	xo||||x|||||||||||	AGAAGAAGAAGAAGAAGA	PCMP-H59	PREDICTED: pentatricopeptide repeat-containing protein At5g50990 isoform X2 [Vitis vinifera]	-	-	-	-	-	-	-
miR5021-x	TEA_017653	933	950	-18.6	0.6838	GCUUUUACUUCUUCUUCA	x|||o|x||||||||||x	AGAAGAAGAAGAAGAAGA	XTH16	xyloglucan endotransglucosylase/hydrolase [Diospyros kaki]	-	-	-	-	GO:0005576//extracellular region;GO:0030312//external encapsulating structure	GO:0016758//transferase activity, transferring hexosyl groups;GO:0016787//hydrolase activity	GO:0044042//glucan metabolic process;GO:0045229//external encapsulating structure organization
miR5021-x	TEA_017687	166	183	-19.3	0.7201	CCUUCUUCUUCUUUUACU	x||||||||||||o|x||	AGAAGAAGAAGAAGAAGA	LOG2	PREDICTED: probable E3 ubiquitin-protein ligase LOG2 [Juglans regia]	Genetic Information Processing	Folding, sorting and degradation	ko04120//Ubiquitin mediated proteolysis	K10604	-	-	-
miR5021-x	TEA_017755	142	159	-17.7	0.6484	UCCUCUUCCUCUUCCUCU	||x|||||x|||||x|||	AGAAGAAGAAGAAGAAGA	AGC1-7	PREDICTED: serine/threonine-protein kinase RHS3 [Ziziphus jujuba]	-	-	-	-	-	GO:0016301//kinase activity	GO:0006796//phosphate-containing compound metabolic process
miR5021-x	TEA_017758	259	276	-19.5	0.7143	UUUUUUUCUUCUUUUUCU	|o||o||||||||o||||	AGAAGAAGAAGAAGAAGA	--	PREDICTED: uncharacterized transmembrane protein DDB_G0289901 isoform X1 [Solanum lycopersicum]	-	-	-	-	-	-	-
miR5021-x	TEA_017771	1627	1644	-18.9	0.7079	UUUUCUUUUUCUUUUUCU	|o|||||o|||||o||||	AGAAGAAGAAGAAGAAGA	GPAT6	PREDICTED: glycerol-3-phosphate 2-O-acyltransferase 6 [Populus euphratica]	Metabolism;Metabolism;Metabolism;Metabolism	Global and overview maps;Global and overview maps;Lipid metabolism;Lipid metabolism	ko01100//Metabolic pathways;ko01110//Biosynthesis of secondary metabolites;ko00564//Glycerophospholipid metabolism;ko00561//Glycerolipid metabolism	K13508;K13508;K13508;K13508	GO:0031224//intrinsic component of membrane	GO:0008374//O-acyltransferase activity;GO:0042578//phosphoric ester hydrolase activity	GO:0009059//macromolecule biosynthetic process;GO:0046471//phosphatidylglycerol metabolic process;GO:0090567//reproductive shoot system development
miR5021-x	TEA_017841	1256	1273	-26.7	1	UCUUCUUCUUCUUCUUCU	||||||||||||||||||	AGAAGAAGAAGAAGAAGA	MLO5	PREDICTED: MLO-like protein 9 [Eucalyptus grandis]	-	-	-	-	-	-	-
miR5021-x	TEA_017875	2263	2280	-18.3	0.6828	CCUUUUUUUUCUUUUUCU	x|||o||o|||||o||||	AGAAGAAGAAGAAGAAGA	SAE2	PREDICTED: SUMO-activating enzyme subunit 2 [Prunus mume]	Genetic Information Processing	Folding, sorting and degradation	ko04120//Ubiquitin mediated proteolysis	K10685	-	-	-
miR5021-x	TEA_017905	161	178	-24.1	0.9026	UCUUCUUCUUCUUUUUCU	|||||||||||||o||||	AGAAGAAGAAGAAGAAGA	SCPL25	PREDICTED: serine carboxypeptidase-like 25 [Juglans regia]	-	-	-	-	-	-	-
miR5021-x	TEA_017911	1194	1211	-23.3	0.8727	UUUUUUUCUUCUUCUUCU	|o||o|||||||||||||	AGAAGAAGAAGAAGAAGA	RABC2B	-	-	-	-	-	-	-	-
miR5021-x	TEA_017915	536	553	-17.7	0.6629	CCUUCUUGUUCUUCCUCU	x||||||x||||||x|||	AGAAGAAGAAGAAGAAGA	MCM2	PREDICTED: DNA replication licensing factor MCM2 [Vitis vinifera]	Genetic Information Processing	Replication and repair	ko03030//DNA replication	K02540	-	GO:0016787//hydrolase activity	GO:0009987//cellular process
miR5021-x	TEA_017932	174	191	-17.9	0.6679	UUCUGUUCUUCUACUUCU	|ox|x|||||||x|||||	AGAAGAAGAAGAAGAAGA	UBP12	MATH (meprin and TRAF-C-like) domain protein [Medicago truncatula]	-	-	-	-	-	GO:0017111//nucleoside-triphosphatase activity;GO:0032550//purine ribonucleoside binding;GO:0070011//peptidase activity, acting on L-amino acid peptides	GO:0019941//modification-dependent protein catabolic process
miR5021-x	TEA_017938	168	185	-21.5	0.7875	UGUUCUUCUUCUUUUUCU	|x|||||||||||o||||	AGAAGAAGAAGAAGAAGA	AtMg00170	transmembrane protein [Arabidopsis thaliana]	-	-	-	-	GO:0043231//intracellular membrane-bounded organelle	-	-
miR5021-x	TEA_017954	23	40	-18.2	0.6842	UCUUCUCCUUCUCCUUCU	||||||x|||||x|||||	AGAAGAAGAAGAAGAAGA	PEX1	PREDICTED: pollen-specific leucine-rich repeat extensin-like protein 3 [Populus euphratica]	-	-	-	-	-	-	-
miR5021-x	TEA_017988	410	427	-19	0.6934	ACGUCUUCUUCUUCUACU	x|x||||||||||||x||	AGAAGAAGAAGAAGAAGA	At5g03795	PREDICTED: probable glycosyltransferase At5g03795 isoform X2 [Nicotiana tomentosiformis]	-	-	-	-	-	GO:0016757//transferase activity, transferring glycosyl groups	-
miR5021-x	TEA_018004	71	88	-17.9	0.6704	GCUUCUCCUUCUCCUUCU	x|||||x|||||x|||||	AGAAGAAGAAGAAGAAGA	UBP13	PREDICTED: ubiquitin carboxyl-terminal hydrolase 12 isoform X2 [Vitis vinifera]	-	-	-	-	-	GO:0070011//peptidase activity, acting on L-amino acid peptides	GO:0019941//modification-dependent protein catabolic process
miR5021-x	TEA_018021	1933	1950	-20.1	0.739	GGUUCUUUUUCUUCUUCC	xx|||||o|||||||||x	AGAAGAAGAAGAAGAAGA	SWEETIE	PREDICTED: HEAT repeat-containing protein 5B [Vitis vinifera]	-	-	-	-	-	-	-
miR5021-x	TEA_018034	101	118	-22.1	0.8308	UCUUCCUCUUCUUCUUCU	|||||x||||||||||||	AGAAGAAGAAGAAGAAGA	--	PREDICTED: epoxide hydrolase 3 [Jatropha curcas]	-	-	-	-	-	-	-
miR5021-x	TEA_018085	1918	1935	-17.5	0.6554	UCUUUUUUUUCUUCCUUU	||||o||o||||||x|o|	AGAAGAAGAAGAAGAAGA	PAT08	PREDICTED: protein S-acyltransferase 8 [Ricinus communis]	-	-	-	-	GO:0031224//intrinsic component of membrane	GO:0016409//palmitoyltransferase activity;GO:0043169//cation binding	GO:0044710//single-organism metabolic process
miR5021-x	TEA_018108	847	864	-18.9	0.7079	UUUUUUUUUUCUUCUUCU	|o||o||o||||||||||	AGAAGAAGAAGAAGAAGA	C1D	PREDICTED: nuclear nucleic acid-binding protein C1D [Juglans regia]	Genetic Information Processing	Folding, sorting and degradation	ko03018//RNA degradation	K12592	-	-	-
miR5021-x	TEA_018123	102	119	-26.5	0.9925	ACUUCUUCUUCUUCUUCU	x|||||||||||||||||	AGAAGAAGAAGAAGAAGA	At2g25060	PREDICTED: early nodulin-like protein 1 [Gossypium arboreum]	-	-	-	-	-	-	-
miR5021-x	TEA_018170	1857	1874	-18.9	0.7079	UUUUCUUGUUCUUUUUCU	|o|||||x|||||o||||	AGAAGAAGAAGAAGAAGA	Os02g0220500	PREDICTED: elongation factor 1-gamma [Vitis vinifera]	-	-	-	-	-	-	-
miR5021-x	TEA_018170	1875	1892	-18.9	0.7079	UUUUCUUUUUCUUUUUCU	|o|||||o|||||o||||	AGAAGAAGAAGAAGAAGA	Os02g0220500	PREDICTED: elongation factor 1-gamma [Vitis vinifera]	-	-	-	-	-	-	-
miR5021-x	TEA_018252	318	335	-18.4	0.6866	UCUGCUUCUUCUACUUCU	|||x||||||||x|||||	AGAAGAAGAAGAAGAAGA	CAT9	PREDICTED: cationic amino acid transporter 9, chloroplastic-like [Sesamum indicum]	-	-	-	-	-	-	-
miR5021-x	TEA_018255	2885	2902	-18.9	0.7079	UUUUCUUUUUCUUUUUCU	|o|||||o|||||o||||	AGAAGAAGAAGAAGAAGA	BETAC-AD	PREDICTED: beta-adaptin-like protein C [Solanum pennellii]	-	-	-	-	-	-	-
miR5021-x	TEA_018316	43	60	-18.1	0.663	GCUUCUGCUUCUGCUUCU	x|||||x|||||x|||||	AGAAGAAGAAGAAGAAGA	HPGT3	PREDICTED: hydroxyproline O-galactosyltransferase HPGT3-like [Juglans regia]	-	-	-	-	-	GO:0016740//transferase activity	-
miR5021-x	TEA_018335	359	376	-17.4	0.6374	UCUUCAACUUCUUUUUCC	|||||xx||||||o|||x	AGAAGAAGAAGAAGAAGA	DET2	PREDICTED: steroid 5-alpha-reductase DET2 [Ziziphus jujuba]	Metabolism;Metabolism;Metabolism	Global and overview maps;Global and overview maps;Metabolism of terpenoids and polyketides	ko01100//Metabolic pathways;ko01110//Biosynthesis of secondary metabolites;ko00905//Brassinosteroid biosynthesis	K09591;K09591;K09591	-	-	-
miR5021-x	TEA_018345	327	344	-17.2	0.6466	ACUUCUUCGUCUUCUACC	x|||||||x||||||x|x	AGAAGAAGAAGAAGAAGA	PRXQ	PREDICTED: peroxiredoxin Q, chloroplastic [Ricinus communis]	-	-	-	-	-	GO:0003824//catalytic activity;GO:0016209//antioxidant activity	GO:0044710//single-organism metabolic process
miR5021-x	TEA_018346	622	639	-17.2	0.6466	ACUUCUUCGUCUUCUACC	x|||||||x||||||x|x	AGAAGAAGAAGAAGAAGA	PRXQ	PREDICTED: peroxiredoxin Q, chloroplastic-like [Juglans regia]	-	-	-	-	-	GO:0003824//catalytic activity;GO:0016209//antioxidant activity	GO:0044710//single-organism metabolic process
miR5021-x	TEA_018360	735	752	-19.4	0.7266	CCUUCUUCUUCUUUCACU	x||||||||||||oxx||	AGAAGAAGAAGAAGAAGA	DSP1	Protein-tyrosine phosphatase, SIW14-like protein [Corchorus capsularis]	-	-	-	-	-	GO:0042578//phosphoric ester hydrolase activity	GO:0002831//regulation of response to biotic stimulus;GO:0006470//protein dephosphorylation;GO:0043405//regulation of MAP kinase activity
miR5021-x	TEA_018368	143	160	-18.1	0.6779	GCUUCUGCUUCUGCUUCU	x|||||x|||||x|||||	AGAAGAAGAAGAAGAAGA	--	PREDICTED: E3 ubiquitin-protein ligase Topors [Juglans regia]	-	-	-	-	-	-	-
miR5021-x	TEA_018377	327	344	-17.7	0.6654	UCUCCUUCUUCUCUUUCU	|||x||||||||xo||||	AGAAGAAGAAGAAGAAGA	--	Armadillo btb protein 1 [Morus notabilis]	-	-	-	-	-	-	-
miR5021-x	TEA_018393	4155	4172	-16.3	0.6105	UUUUUUUUUUCUUUUUCU	|o||o||o|||||o||||	AGAAGAAGAAGAAGAAGA	--	Filamin/ABP280 repeat-containing protein [Cynara cardunculus var. scolymus] [Cynara cardunculus]	-	-	-	-	-	GO:0003676//nucleic acid binding	-
miR5021-x	TEA_018400	50	67	-21.5	0.8052	UCUUCUUUUUCUUUUUCU	|||||||o|||||o||||	AGAAGAAGAAGAAGAAGA	--	DUF3133 domain-containing protein [Cephalotus follicularis]	-	-	-	-	-	-	-
miR5021-x	TEA_018464	217	234	-26.7	1	UCUUCUUCUUCUUCUUCU	||||||||||||||||||	AGAAGAAGAAGAAGAAGA	--	PREDICTED: centromere protein O isoform X2 [Nicotiana tomentosiformis]	-	-	-	-	-	-	-
miR5021-x	TEA_018634	141	158	-22.2	0.8315	UCCUCUUCUUCUUAUUCU	||x||||||||||x||||	AGAAGAAGAAGAAGAAGA	At1g52740	PREDICTED: probable histone H2A variant 3 [Gossypium hirsutum]	-	-	-	-	GO:0043231//intracellular membrane-bounded organelle;GO:0043232//intracellular non-membrane-bounded organelle	GO:0003676//nucleic acid binding;GO:0046983//protein dimerization activity	-
miR5021-x	TEA_018634	159	176	-22.2	0.8315	UCUUCUUCCUCUUCUUCU	||||||||x|||||||||	AGAAGAAGAAGAAGAAGA	At1g52740	PREDICTED: probable histone H2A variant 3 [Gossypium hirsutum]	-	-	-	-	GO:0043231//intracellular membrane-bounded organelle;GO:0043232//intracellular non-membrane-bounded organelle	GO:0003676//nucleic acid binding;GO:0046983//protein dimerization activity	-
miR5021-x	TEA_018657	2095	2112	-16.6	0.6103	UCUUCUUCUUCGCUCUCU	|||||||||||xxox|||	AGAAGAAGAAGAAGAAGA	CKX5	PREDICTED: cytokinin dehydrogenase 5 [Jatropha curcas]	Metabolism	Metabolism of terpenoids and polyketides	ko00908//Zeatin biosynthesis	K00279	GO:0044421//extracellular region part	GO:0000166//nucleotide binding;GO:0016616//oxidoreductase activity, acting on the CH-OH group of donors, NAD or NADP as acceptor;GO:0016645//oxidoreductase activity, acting on the CH-NH group of donors	GO:0001101//response to acid chemical;GO:0009690//cytokinin metabolic process;GO:0032787//monocarboxylic acid metabolic process
miR5021-x	TEA_018682	1033	1050	-26.7	1	UCUUCUUCUUCUUCUUCU	||||||||||||||||||	AGAAGAAGAAGAAGAAGA	At4g17486	PREDICTED: deSI-like protein At4g17486 isoform X4 [Gossypium raimondii]	-	-	-	-	-	-	-
miR5021-x	TEA_018752	360	377	-26.8	1	UCUUCUUCUUCUUCUUCU	||||||||||||||||||	AGAAGAAGAAGAAGAAGA	ISPE	4-diphosphocytidyl-2-C-methyl-D-erythritol kinase [Lonicera japonica]	Metabolism;Metabolism;Metabolism	Global and overview maps;Global and overview maps;Metabolism of terpenoids and polyketides	ko01100//Metabolic pathways;ko01110//Biosynthesis of secondary metabolites;ko00900//Terpenoid backbone biosynthesis	K00919;K00919;K00919	-	-	-
miR5021-x	TEA_018752	4217	4234	-17.9	0.6557	UUUUCUUGCUCUUCUUCG	|o|||||xx||||||||x	AGAAGAAGAAGAAGAAGA	ISPE	4-diphosphocytidyl-2-C-methyl-D-erythritol kinase [Lonicera japonica]	Metabolism;Metabolism;Metabolism	Global and overview maps;Global and overview maps;Metabolism of terpenoids and polyketides	ko01100//Metabolic pathways;ko01110//Biosynthesis of secondary metabolites;ko00900//Terpenoid backbone biosynthesis	K00919;K00919;K00919	-	-	-
miR5021-x	TEA_018764	407	424	-19.4	0.7132	UUUUUUUCUUCUUCUUUU	|o||o|||||||||||o|	AGAAGAAGAAGAAGAAGA	--	Tryptophan/tyrosine permease family protein, partial [Solanum demissum]	-	-	-	-	-	-	-
miR5021-x	TEA_018797	403	420	-19.3	0.7228	CCUGUUUCUUCUUCUUGU	x||xo|||||||||||x|	AGAAGAAGAAGAAGAAGA	TOP3A	PREDICTED: DNA topoisomerase 3-alpha-like isoform X2 [Nicotiana tabacum]	Genetic Information Processing	Replication and repair	ko03440//Homologous recombination	K03165	-	-	-
miR5021-x	TEA_018847	418	435	-18.3	0.6854	GCUUCUGCUUCUGCUUCU	x|||||x|||||x|||||	AGAAGAAGAAGAAGAAGA	MED17	PREDICTED: mediator of RNA polymerase II transcription subunit 17 [Vitis vinifera]	-	-	-	-	-	-	-
miR5021-x	TEA_018857	147	164	-20	0.7326	ACUUCUUCUUCUUUUUGC	x||||||||||||o||xx	AGAAGAAGAAGAAGAAGA	--	AT hook, DNA-binding motif-containing protein [Cynara cardunculus var. scolymus] [Cynara cardunculus]	-	-	-	-	-	-	-
miR5021-x	TEA_018862	2626	2643	-16.9	0.6168	UUCUUUUUUUCUUCUUCU	|ox|o||o||||||||||	AGAAGAAGAAGAAGAAGA	CRK1	PREDICTED: CDPK-related kinase 7 [Citrus sinensis]	-	-	-	-	-	GO:0004672//protein kinase activity;GO:0032550//purine ribonucleoside binding;GO:0046872//metal ion binding	GO:0006464//cellular protein modification process;GO:0006796//phosphate-containing compound metabolic process
miR5021-x	TEA_018869	2822	2839	-17.2	0.6466	AUUUCUUCGUCUUUUUCU	xo||||||x||||o||||	AGAAGAAGAAGAAGAAGA	OPT3	PREDICTED: oligopeptide transporter 3 [Sesamum indicum]	-	-	-	-	-	-	-
miR5021-x	TEA_018918	3238	3255	-27.3	1	UCUUCUUCUUCUUCUUCU	||||||||||||||||||	AGAAGAAGAAGAAGAAGA	At4g03230	PREDICTED: G-type lectin S-receptor-like serine/threonine-protein kinase At4g03230 [Pyrus x bretschneideri]	-	-	-	-	-	-	-
miR5021-x	TEA_018928	486	503	-16.9	0.633	UCUUCCUCUUCUCUUCCU	|||||x||||||xo|x||	AGAAGAAGAAGAAGAAGA	--	-	-	-	-	-	-	-	-
miR5021-x	TEA_018938	301	318	-23.8	0.8947	ACUUCUUUUUCUUCUUCU	x||||||o||||||||||	AGAAGAAGAAGAAGAAGA	At4g28100	PREDICTED: uncharacterized GPI-anchored protein At4g28100-like [Nicotiana tomentosiformis]	-	-	-	-	GO:0031224//intrinsic component of membrane	-	GO:0003006//developmental process involved in reproduction;GO:0010476//gibberellin mediated signaling pathway
miR5021-x	TEA_018959	7983	8000	-21.6	0.809	UCUCUUUCUUCUUCUUCU	|||xo|||||||||||||	AGAAGAAGAAGAAGAAGA	STL1	PREDICTED: probable glycosyltransferase STELLO1 [Juglans regia]	-	-	-	-	-	-	-
miR5021-x	TEA_018977	892	909	-16.7	0.6095	UGUCCUUCUUCUUCCUCU	|x|x||||||||||x|||	AGAAGAAGAAGAAGAAGA	EXOSC8	Exosome complex component RRP43 [Gossypium arboreum]	Genetic Information Processing	Folding, sorting and degradation	ko03018//RNA degradation	K12586	-	-	GO:0006606//protein import into nucleus
miR5021-x	TEA_018981	278	295	-22.8	0.8539	UAUACUUCUUCUUCUUCU	|x|x||||||||||||||	AGAAGAAGAAGAAGAAGA	ORRM1	PREDICTED: uncharacterized protein LOC100265361 [Vitis vinifera]	-	-	-	-	-	-	-
miR5021-x	TEA_018989	187	204	-18.5	0.6752	CUUGCUUCUUCUUCUGCU	xo|x|||||||||||x||	AGAAGAAGAAGAAGAAGA	SAP4	Zinc finger, A20-type [Cynara cardunculus var. scolymus] [Cynara cardunculus]	-	-	-	-	-	-	-
miR5021-x	TEA_019012	68	85	-20.2	0.7399	UUUUCUUCUUCUUCCUCU	|o||||||||||||x|||	AGAAGAAGAAGAAGAAGA	CYCB2-3	cyclin [Camellia sinensis]	-	-	-	-	GO:0043231//intracellular membrane-bounded organelle	GO:0019900//kinase binding	GO:0007049//cell cycle
miR5021-x	TEA_019020	237	254	-16.8	0.6131	UCUCCUUCUUCACCUUUU	|||x|||||||xx|||o|	AGAAGAAGAAGAAGAAGA	BHLH62	PREDICTED: transcription factor bHLH62 [Ziziphus jujuba]	-	-	-	-	-	-	-
miR5021-x	TEA_019020	365	382	-19.7	0.7378	ACUUCUUUUUCUCCUUCU	x||||||o||||x|||||	AGAAGAAGAAGAAGAAGA	BHLH62	PREDICTED: transcription factor bHLH62 [Ziziphus jujuba]	-	-	-	-	-	-	-
miR5021-x	TEA_019064	577	594	-22.5	0.8242	GCUGCUUCUUCUUCUUCG	x||x|||||||||||||x	AGAAGAAGAAGAAGAAGA	--	EG2771 [Manihot esculenta]	-	-	-	-	-	-	-
miR5021-x	TEA_019117	82	99	-26.4	0.9706	ACUUCUUCUUCUUCUUCU	x|||||||||||||||||	AGAAGAAGAAGAAGAAGA	CYP81E1	PREDICTED: isoflavone 3'-hydroxylase-like [Prunus mume]	Metabolism	Global and overview maps	ko01100//Metabolic pathways	K00512	-	GO:0005488//binding;GO:0016491//oxidoreductase activity	-
miR5021-x	TEA_019148	115	132	-21.6	0.7883	CUUGCUUCUUCUUCUUCA	xo|x|||||||||||||x	AGAAGAAGAAGAAGAAGA	--	RING finger protein B [Morus notabilis]	-	-	-	-	-	-	-
miR5021-x	TEA_019150	208	225	-26.7	1	UCUUCUUCUUCUUCUUCU	||||||||||||||||||	AGAAGAAGAAGAAGAAGA	SCOA	PREDICTED: succinyl-CoA ligase [ADP-forming] subunit alpha-1, mitochondrial [Solanum tuberosum]	Metabolism;Metabolism;Metabolism;Metabolism;Metabolism	Global and overview maps;Global and overview maps;Global and overview maps;Carbohydrate metabolism;Carbohydrate metabolism	ko01100//Metabolic pathways;ko01110//Biosynthesis of secondary metabolites;ko01200//Carbon metabolism;ko00020//Citrate cycle (TCA cycle);ko00640//Propanoate metabolism	K01899;K01899;K01899;K01899;K01899	GO:0043231//intracellular membrane-bounded organelle	GO:0004774//succinate-CoA ligase activity;GO:0032550//purine ribonucleoside binding;GO:0046912//transferase activity, transferring acyl groups, acyl groups converted into alkyl on transfer	GO:0006101//citrate metabolic process;GO:0006637//acyl-CoA metabolic process;GO:0043648//dicarboxylic acid metabolic process
miR5021-x	TEA_019188	73	90	-18.1	0.6779	ACUUCUACUUCUACUUCU	x|||||x|||||x|||||	AGAAGAAGAAGAAGAAGA	--	-	-	-	-	-	-	-	-
miR5021-x	TEA_019216	2535	2552	-16.8	0.6154	UCCGCUUCUUCUUUCUCU	||xx|||||||||ox|||	AGAAGAAGAAGAAGAAGA	MED33A	PREDICTED: mediator of RNA polymerase II transcription subunit 33A isoform X1 [Vitis vinifera]	-	-	-	-	-	-	-
miR5021-x	TEA_019222	4161	4178	-22.4	0.8421	UCUUCUCCAUCUCCUUCU	||||||x|x|||x|||||	AGAAGAAGAAGAAGAAGA	PILS6	PREDICTED: protein PIN-LIKES 6 [Juglans regia]	-	-	-	-	-	-	GO:0044763//single-organism cellular process
miR5021-x	TEA_019234	104	121	-26.7	1	UCUUCUUCUUCUUCUUCU	||||||||||||||||||	AGAAGAAGAAGAAGAAGA	TRE1	trehalase [Camellia sinensis]	Metabolism;Metabolism	Global and overview maps;Carbohydrate metabolism	ko01100//Metabolic pathways;ko00500//Starch and sucrose metabolism	K01194;K01194	-	GO:0015927//trehalase activity	GO:0005984//disaccharide metabolic process
miR5021-x	TEA_019234	1974	1991	-27.3	1	UCUUCUUCUUCUUCUUCU	||||||||||||||||||	AGAAGAAGAAGAAGAAGA	TRE1	trehalase [Camellia sinensis]	Metabolism;Metabolism	Global and overview maps;Carbohydrate metabolism	ko01100//Metabolic pathways;ko00500//Starch and sucrose metabolism	K01194;K01194	-	GO:0015927//trehalase activity	GO:0005984//disaccharide metabolic process
miR5021-x	TEA_019283	1652	1669	-20.5	0.7509	UCUCCUUUUUCUUCUUCU	|||x|||o||||||||||	AGAAGAAGAAGAAGAAGA	RNP1	PREDICTED: heterogeneous nuclear ribonucleoprotein 1-like [Ziziphus jujuba]	Genetic Information Processing	Translation	ko03015//mRNA surveillance pathway	K14411	-	-	-
miR5021-x	TEA_019304	730	747	-17.5	0.6387	UCUUCUUCUUCUACAACU	||||||||||||x|xx||	AGAAGAAGAAGAAGAAGA	ATL17	PREDICTED: RING-H2 finger protein ATL52-like [Ipomoea nil]	-	-	-	-	-	-	-
miR5021-x	TEA_019318	1279	1296	-18.9	0.6923	UCUUCUGCUUCUGCUUCU	||||||x|||||x|||||	AGAAGAAGAAGAAGAAGA	--	PREDICTED: probable E3 ubiquitin-protein ligase rbrA isoform X2 [Jatropha curcas]	-	-	-	-	-	GO:0046872//metal ion binding	-
miR5021-x	TEA_019327	568	585	-22.4	0.8421	UCUGCUUCUUCUUCUUCU	|||x||||||||||||||	AGAAGAAGAAGAAGAAGA	CYP71A6	PREDICTED: cytochrome P450 71A6-like [Sesamum indicum]	-	-	-	-	-	GO:0016709//oxidoreductase activity, acting on paired donors, with incorporation or reduction of molecular oxygen, NAD(P)H as one donor, and incorporation of one atom of oxygen;GO:0046872//metal ion binding	-
miR5021-x	TEA_019343	1388	1405	-23.3	0.8727	UAUUUUUCUUCUUCUUCU	|x||o|||||||||||||	AGAAGAAGAAGAAGAAGA	--	PREDICTED: radial spoke head 10 homolog B-like [Nicotiana tomentosiformis]	-	-	-	-	-	-	-
miR5021-x	TEA_019356	24	41	-22.5	0.8427	UCUUCUCCUUCUUCUUCU	||||||x|||||||||||	AGAAGAAGAAGAAGAAGA	--	PREDICTED: glycerophosphodiester phosphodiesterase protein kinase domain-containing GDPDL2-like [Ziziphus jujuba]	-	-	-	-	-	-	-
miR5021-x	TEA_019359	368	385	-17.2	0.6442	ACUUCUUCUUCUUAUUAU	x||||||||||||x||x|	AGAAGAAGAAGAAGAAGA	--	PREDICTED: uncharacterized protein LOC100267372 [Vitis vinifera]	-	-	-	-	-	GO:0003824//catalytic activity	-
miR5021-x	TEA_019360	72	89	-26.1	0.9739	CCUUCUUCUUCUUCUUCU	x|||||||||||||||||	AGAAGAAGAAGAAGAAGA	At1g09580	PREDICTED: transmembrane emp24 domain-containing protein p24delta3-like [Juglans regia]	-	-	-	-	GO:0012505//endomembrane system;GO:0043231//intracellular membrane-bounded organelle;GO:0044425//membrane part;GO:0044444//cytoplasmic part	-	GO:0006810//transport;GO:0006950//response to stress
miR5021-x	TEA_019368	14	31	-19.1	0.7154	UGUUCUCCUUCUUCUUCU	|x||||x|||||||||||	AGAAGAAGAAGAAGAAGA	LRK10	PREDICTED: rust resistance kinase Lr10-like [Vitis vinifera]	-	-	-	-	-	GO:0004672//protein kinase activity;GO:0032550//purine ribonucleoside binding	GO:0006464//cellular protein modification process;GO:0006796//phosphate-containing compound metabolic process
miR5021-x	TEA_019411	1004	1021	-24.1	0.9026	UUUUCUUCUUCUUCUUCU	|o||||||||||||||||	AGAAGAAGAAGAAGAAGA	--	PREDICTED: transmembrane protein 33 homolog [Juglans regia]	-	-	-	-	GO:0005911//cell-cell junction;GO:0031224//intrinsic component of membrane;GO:0043231//intracellular membrane-bounded organelle	-	-
miR5021-x	TEA_019441	880	897	-17.1	0.6429	UCUACUCUUUCUUCUUCU	|||x||xo||||||||||	AGAAGAAGAAGAAGAAGA	EXLA2	PREDICTED: expansin-like A2 [Populus euphratica]	-	-	-	-	-	-	GO:0000003//reproduction
miR5021-x	TEA_019463	281	298	-21.8	0.8195	GCUUCUUCUUCAUCUUCU	x||||||||||x||||||	AGAAGAAGAAGAAGAAGA	--	Uncharacterized protein TCM_016492 [Theobroma cacao]	-	-	-	-	GO:0044434//chloroplast part	-	GO:0006355//regulation of transcription, DNA-templated;GO:0009887//organ morphogenesis;GO:0048869//cellular developmental process
miR5021-x	TEA_019542	2763	2780	-22.1	0.8308	UUCUCUUCUUCUUCUUCU	|ox|||||||||||||||	AGAAGAAGAAGAAGAAGA	--	PREDICTED: paramyosin isoform X1 [Vitis vinifera]	-	-	-	-	-	-	GO:0006464//cellular protein modification process;GO:0009606//tropism;GO:0070838//divalent metal ion transport
miR5021-x	TEA_019574	1777	1794	-17.1	0.6404	UUUCCUUUUUCUUUUUCU	|o|x|||o|||||o||||	AGAAGAAGAAGAAGAAGA	AGD5	PREDICTED: probable ADP-ribosylation factor GTPase-activating protein AGD5 [Ziziphus jujuba]	Cellular Processes	Transport and catabolism	ko04144//Endocytosis	K12486	-	-	-
miR5021-x	TEA_019576	65	82	-21.2	0.794	ACUUCUUCUUCUCUCUCU	x|||||||||||xox|||	AGAAGAAGAAGAAGAAGA	LRX4	PREDICTED: leucine-rich repeat extensin-like protein 3 [Gossypium arboreum]	-	-	-	-	-	-	-
miR5021-x	TEA_019591	237	254	-25.4	0.9513	UCUGCUUCUUCUUCUUCU	|||x||||||||||||||	AGAAGAAGAAGAAGAAGA	--	unnamed protein product [Coffea canephora]	-	-	-	-	-	-	-
miR5021-x	TEA_019603	2517	2534	-16.3	0.6105	UUUUCUUUUUCUUUUUUU	|o|||||o|||||o||o|	AGAAGAAGAAGAAGAAGA	ASCC2	PREDICTED: activating signal cointegrator 1 complex subunit 2 isoform X1 [Vitis vinifera]	-	-	-	-	-	-	-
miR5021-x	TEA_019616	17	34	-22.5	0.8427	UCUUCUUCUUCUACUUCU	||||||||||||x|||||	AGAAGAAGAAGAAGAAGA	At4g27290	PREDICTED: G-type lectin S-receptor-like serine/threonine-protein kinase At4g27290 [Vitis vinifera]	-	-	-	-	-	-	-
miR5021-x	TEA_019621	1496	1513	-26.7	1	UCUUCUUCUUCUUCUUCU	||||||||||||||||||	AGAAGAAGAAGAAGAAGA	BHLH74	PREDICTED: transcription factor bHLH74 isoform X1 [Vitis vinifera]	-	-	-	-	-	-	-
miR5021-x	TEA_019659	7282	7299	-19.3	0.7228	GUUUCUUCUUCUCCUUCG	xo||||||||||x||||x	AGAAGAAGAAGAAGAAGA	--	PREDICTED: alpha-latrocrustotoxin-Lt1a-like isoform X2 [Sesamum indicum]	-	-	-	-	-	-	-
miR5021-x	TEA_019699	901	918	-16.9	0.633	UCUGUUUGUUCUUCUUCU	|||xo||x||||||||||	AGAAGAAGAAGAAGAAGA	PAT07	PREDICTED: probable protein S-acyltransferase 7 isoform X1 [Vitis vinifera]	-	-	-	-	GO:0031224//intrinsic component of membrane	GO:0016409//palmitoyltransferase activity;GO:0043169//cation binding	GO:0044710//single-organism metabolic process
miR5021-x	TEA_019705	423	440	-26.7	1	UCUUCUUCUUCUUCUUCU	||||||||||||||||||	AGAAGAAGAAGAAGAAGA	--	PREDICTED: signal transducer and activator of transcription B-like [Arachis ipaensis]	-	-	-	-	-	-	-
miR5021-x	TEA_019761	52	69	-22.6	0.8464	UCUUCCUCCUCUGUUUCU	|||||x||x|||xo||||	AGAAGAAGAAGAAGAAGA	BOR6	PREDICTED: boron transporter 4 [Nelumbo nucifera]	-	-	-	-	GO:0031224//intrinsic component of membrane	-	GO:0006820//anion transport
miR5021-x	TEA_019761	246	263	-26.7	1	UCUUCUUCUUCUUCUUCU	||||||||||||||||||	AGAAGAAGAAGAAGAAGA	BOR6	PREDICTED: boron transporter 4 [Nelumbo nucifera]	-	-	-	-	GO:0031224//intrinsic component of membrane	-	GO:0006820//anion transport
miR5021-x	TEA_019768	2422	2439	-18.2	0.6791	UCUCUUUUUUCUUCUUCU	|||xo||o||||||||||	AGAAGAAGAAGAAGAAGA	TKT2	PREDICTED: probable 1-deoxy-D-xylulose-5-phosphate synthase, chloroplastic isoform X2 [Ziziphus jujuba]	Metabolism;Metabolism;Metabolism;Metabolism	Global and overview maps;Global and overview maps;Metabolism of terpenoids and polyketides;Metabolism of cofactors and vitamins	ko01100//Metabolic pathways;ko01110//Biosynthesis of secondary metabolites;ko00900//Terpenoid backbone biosynthesis;ko00730//Thiamine metabolism	K01662;K01662;K01662;K01662	-	GO:0016744//transferase activity, transferring aldehyde or ketonic groups	GO:0006721//terpenoid metabolic process
miR5021-x	TEA_019778	788	805	-19	0.7116	UUUUUUUCUUCUUUUUCU	|o||o||||||||o||||	AGAAGAAGAAGAAGAAGA	RDM1	PREDICTED: protein RDM1 [Prunus mume]	-	-	-	-	-	GO:0005488//binding	GO:0006305//DNA alkylation;GO:0016458//gene silencing
miR5021-x	TEA_019879	1188	1205	-21.2	0.7766	UUUUCUGCUUCUUCUUCU	|o||||x|||||||||||	AGAAGAAGAAGAAGAAGA	GYRB	PREDICTED: DNA gyrase subunit B, chloroplastic/mitochondrial isoform X2 [Nicotiana sylvestris]	-	-	-	-	-	-	-
miR5021-x	TEA_019883	145	162	-24.2	0.903	UUUUCUUCUUCUUCUUCU	|o||||||||||||||||	AGAAGAAGAAGAAGAAGA	BRG2	PREDICTED: probable BOI-related E3 ubiquitin-protein ligase 3 [Daucus carota subsp. sativus] [Daucus carota]	-	-	-	-	-	-	-
miR5021-x	TEA_019913	135	152	-26.7	1	UCUUCUUCUUCUUCUUCU	||||||||||||||||||	AGAAGAAGAAGAAGAAGA	CURT1C	PREDICTED: protein CURVATURE THYLAKOID 1C, chloroplastic [Juglans regia]	-	-	-	-	-	-	-
miR5021-x	TEA_019963	1582	1599	-22.2	0.8346	ACUCCUUCUUCUUCUUCU	x||x||||||||||||||	AGAAGAAGAAGAAGAAGA	EGY3	PREDICTED: probable zinc metallopeptidase EGY3, chloroplastic isoform X1 [Juglans regia]	-	-	-	-	-	GO:0016787//hydrolase activity	-
miR5021-x	TEA_019987	883	900	-18.9	0.6923	ACUUCUUCUUCUUGUUGU	x||||||||||||x||x|	AGAAGAAGAAGAAGAAGA	IDD12	PREDICTED: protein indeterminate-domain 12-like [Juglans regia]	-	-	-	-	-	-	-
miR5021-x	TEA_020000	1555	1572	-19.8	0.7444	UUUUCUUCUUCUACUUCU	|o||||||||||x|||||	AGAAGAAGAAGAAGAAGA	TOL1	PREDICTED: TOM1-like protein 2 [Vitis vinifera]	-	-	-	-	GO:0016020//membrane;GO:0044444//cytoplasmic part	-	GO:0006605//protein targeting
miR5021-x	TEA_020012	1402	1419	-16.8	0.6131	UAUUCUUCUUCUUCAACU	|x||||||||||||xx||	AGAAGAAGAAGAAGAAGA	RMR1	PREDICTED: E3 ubiquitin-protein ligase MBR1-like isoform X1 [Juglans regia]	-	-	-	-	-	-	-
miR5021-x	TEA_020039	655	672	-19	0.696	UUUUCUUCUUCUUUAUCU	|o|||||||||||ox|||	AGAAGAAGAAGAAGAAGA	WLIN2A	PREDICTED: LIM domain-containing protein WLIM2b-like isoform X2 [Nicotiana tabacum]	-	-	-	-	-	GO:0043169//cation binding	-
miR5021-x	TEA_020049	1003	1020	-18.4	0.6891	UCUUCUACUUCUUAAUCU	||||||x||||||xx|||	AGAAGAAGAAGAAGAAGA	At4g17486	PREDICTED: deSI-like protein At4g17486 isoform X1 [Nicotiana tomentosiformis]	-	-	-	-	-	-	-
miR5021-x	TEA_020056	1336	1353	-18.9	0.7079	UUUUCUUUUUCUUUUUCU	|o|||||o|||||o||||	AGAAGAAGAAGAAGAAGA	RPL7A	PREDICTED: 60S ribosomal protein L7-2-like [Nicotiana attenuata]	Genetic Information Processing	Translation	ko03010//Ribosome	K02937	-	-	-
miR5021-x	TEA_020072	360	377	-22.6	0.8464	GCUACUUCUUCUUCUUCU	x||x||||||||||||||	AGAAGAAGAAGAAGAAGA	SIS8	PREDICTED: serine/threonine-protein kinase EDR1 [Vitis vinifera]	-	-	-	-	-	GO:0004672//protein kinase activity	GO:0016310//phosphorylation
miR5021-x	TEA_020115	301	318	-22	0.824	UCCUCUUCUUCUUGGUCU	||x||||||||||xx|||	AGAAGAAGAAGAAGAAGA	DDB_G0287165	PREDICTED: spastin isoform X1 [Citrus sinensis]	-	-	-	-	GO:0044464//cell part	GO:0016462//pyrophosphatase activity;GO:0032550//purine ribonucleoside binding	GO:0006625//protein targeting to peroxisome;GO:0009062//fatty acid catabolic process
miR5021-x	TEA_020125	214	231	-17.6	0.6567	UCUUGUUCUUCGCAUUCU	||||x||||||xxx||||	AGAAGAAGAAGAAGAAGA	MED22B	Mediator complex, subunit Med22 [Corchorus capsularis]	-	-	-	-	GO:0043234//protein complex	-	GO:0006355//regulation of transcription, DNA-templated
miR5021-x	TEA_020128	268	285	-23.4	0.8571	UCUUCUUCUUCUUAUUCU	|||||||||||||x||||	AGAAGAAGAAGAAGAAGA	SYP41	PREDICTED: syntaxin-41 [Vitis vinifera]	Genetic Information Processing	Folding, sorting and degradation	ko04130//SNARE interactions in vesicular transport	K08489	GO:0016020//membrane;GO:0043231//intracellular membrane-bounded organelle	-	GO:0006886//intracellular protein transport;GO:0009987//cellular process;GO:0016043//cellular component organization;GO:0016192//vesicle-mediated transport;GO:0050896//response to stimulus;GO:1902582//single-organism intracellular transport
miR5021-x	TEA_020134	1865	1882	-23.3	0.8727	UUUUCUUCUUCUCCUUCU	|o||||||||||x|||||	AGAAGAAGAAGAAGAAGA	CHAT	PREDICTED: shikimate O-hydroxycinnamoyltransferase [Vitis vinifera]	-	-	-	-	-	GO:0016740//transferase activity	-
miR5021-x	TEA_020137	177	194	-26.7	1	UCUUCUUCUUCUUCUUCU	||||||||||||||||||	AGAAGAAGAAGAAGAAGA	SAL1	PREDICTED: SAL1 phosphatase-like isoform X1 [Daucus carota subsp. sativus] [Daucus carota]	Metabolism;Environmental Information Processing;Metabolism;Metabolism	Global and overview maps;Signal transduction;Carbohydrate metabolism;Energy metabolism	ko01100//Metabolic pathways;ko04070//Phosphatidylinositol signaling system;ko00562//Inositol phosphate metabolism;ko00920//Sulfur metabolism	K15422;K15422;K15422;K15422	-	-	-
miR5021-x	TEA_020159	391	408	-27.3	1	UCUUCUUCUUCUUCUUCU	||||||||||||||||||	AGAAGAAGAAGAAGAAGA	At5g64030	PREDICTED: probable methyltransferase PMT26 [Prunus mume]	-	-	-	-	-	-	-
miR5021-x	TEA_020163	520	537	-26.6	0.9925	UCUUCUUCUUCUACUUCU	||||||||||||x|||||	AGAAGAAGAAGAAGAAGA	--	Abhydrolase_6 domain-containing protein [Cephalotus follicularis]	-	-	-	-	-	GO:0003824//catalytic activity	-
miR5021-x	TEA_020199	142	159	-20.2	0.7566	UCUUCUUCUUCGUUGUCU	|||||||||||x|ox|||	AGAAGAAGAAGAAGAAGA	PURA2	PREDICTED: adenylosuccinate synthetase 2, chloroplastic [Daucus carota subsp. sativus] [Daucus carota]	Metabolism;Metabolism;Metabolism	Global and overview maps;Nucleotide metabolism;Amino acid metabolism	ko01100//Metabolic pathways;ko00230//Purine metabolism;ko00250//Alanine, aspartate and glutamate metabolism	K01939;K01939;K01939	-	-	-
miR5021-x	TEA_020230	826	843	-20.2	0.7566	UCUGCUGCUUCUUCUUCU	|||x||x|||||||||||	AGAAGAAGAAGAAGAAGA	MAKR4	PREDICTED: probable membrane-associated kinase regulator 4 [Ricinus communis]	-	-	-	-	-	-	GO:0009725//response to hormone;GO:0014070//response to organic cyclic compound
miR5021-x	TEA_020230	850	867	-20.2	0.7537	UCUUCUGCUUCUGGGUCU	||||||x|||||xxx|||	AGAAGAAGAAGAAGAAGA	MAKR4	PREDICTED: probable membrane-associated kinase regulator 4 [Ricinus communis]	-	-	-	-	-	-	GO:0009725//response to hormone;GO:0014070//response to organic cyclic compound
miR5021-x	TEA_020242	305	322	-19	0.6985	CCUUCUUCUUCGUCCUCU	x||||||||||x||x|||	AGAAGAAGAAGAAGAAGA	DMP9	PREDICTED: uncharacterized protein LOC107429017 [Ziziphus jujuba]	-	-	-	-	-	-	-
miR5021-x	TEA_020248	1431	1448	-24.2	0.903	UUUUCUUCUUCUUCUUCU	|o||||||||||||||||	AGAAGAAGAAGAAGAAGA	Os02g0799000	PREDICTED: probable protein phosphatase 2C 27 [Lupinus angustifolius]	-	-	-	-	-	-	-
miR5021-x	TEA_020252	551	568	-17.1	0.6404	UCCUCUUCCUCUUCCUCU	||x|||||x|||||x|||	AGAAGAAGAAGAAGAAGA	CBSCBSPB5	PREDICTED: CBS domain-containing protein CBSCBSPB5 isoform X2 [Vitis vinifera]	-	-	-	-	-	-	-
miR5021-x	TEA_020252	632	649	-16.9	0.6306	UGCUCUUCUUCUUUCUCU	|xx||||||||||ox|||	AGAAGAAGAAGAAGAAGA	CBSCBSPB5	PREDICTED: CBS domain-containing protein CBSCBSPB5 isoform X2 [Vitis vinifera]	-	-	-	-	-	-	-
miR5021-x	TEA_020290	28	45	-21	0.7721	UCUUCGUCGUCUUUGUCU	|||||x||x||||ox|||	AGAAGAAGAAGAAGAAGA	--	PREDICTED: vitellogenin-like [Solanum pennellii]	-	-	-	-	-	-	-
miR5021-x	TEA_020290	49	66	-21.1	0.7903	ACUACUUCUUCUUCAUCU	x||x||||||||||x|||	AGAAGAAGAAGAAGAAGA	--	PREDICTED: vitellogenin-like [Solanum pennellii]	-	-	-	-	-	-	-
miR5021-x	TEA_020290	82	99	-21.2	0.794	UCCUCCUCUUCUUCUUCU	||x||x||||||||||||	AGAAGAAGAAGAAGAAGA	--	PREDICTED: vitellogenin-like [Solanum pennellii]	-	-	-	-	-	-	-
miR5021-x	TEA_020295	23	40	-22.4	0.8421	UCUCCUUCUUCUUCUUCU	|||x||||||||||||||	AGAAGAAGAAGAAGAAGA	At1g11050	PREDICTED: probable receptor-like protein kinase At1g11050 [Juglans regia]	-	-	-	-	-	GO:0004672//protein kinase activity;GO:0032550//purine ribonucleoside binding	GO:0006464//cellular protein modification process;GO:0006796//phosphate-containing compound metabolic process
miR5021-x	TEA_020298	1097	1114	-19.7	0.7378	UUUCUUUCUUCUUCUUCC	|o|xo||||||||||||x	AGAAGAAGAAGAAGAAGA	WOX4	PREDICTED: WUSCHEL-related homeobox 4 [Vitis vinifera]	-	-	-	-	-	-	GO:0007275//multicellular organism development;GO:0010467//gene expression;GO:0034645//cellular macromolecule biosynthetic process
miR5021-x	TEA_020299	187	204	-19.2	0.7191	UCAUCUGCUUCUUCUUCU	||x|||x|||||||||||	AGAAGAAGAAGAAGAAGA	SPT	PREDICTED: transcription factor SPATULA isoform X1 [Vitis vinifera]	-	-	-	-	-	-	-
miR5021-x	TEA_020307	347	364	-19	0.7143	UCUUCUUCUUCUCUCUCU	||||||||||||xox|||	AGAAGAAGAAGAAGAAGA	MBR2	PREDICTED: probable E3 ubiquitin-protein ligase RHG1A [Vitis vinifera]	-	-	-	-	-	-	-
miR5021-x	TEA_020309	256	273	-18	0.6618	UCCUCUCCUUCUUCUUCC	||x|||x||||||||||x	AGAAGAAGAAGAAGAAGA	PAB2	PREDICTED: polyadenylate-binding protein 2-like [Jatropha curcas]	Genetic Information Processing;Genetic Information Processing;Genetic Information Processing	Translation;Translation;Folding, sorting and degradation	ko03013//RNA transport;ko03015//mRNA surveillance pathway;ko03018//RNA degradation	K13126;K13126;K13126	GO:0044424//intracellular part	GO:0003676//nucleic acid binding	-
miR5021-x	TEA_020334	269	286	-18.3	0.6828	UACUUUUCUUCUUCUUCA	|xx|o||||||||||||x	AGAAGAAGAAGAAGAAGA	ACA2	E1-E2_ATPase domain-containing protein/Cation_ATPase_C domain-containing protein/Cation_ATPase_N domain-containing protein/Hydrolase domain-containing protein/CaATP_NAI domain-containing protein [Cephalotus follicularis]	-	-	-	-	GO:0031224//intrinsic component of membrane	GO:0005515//protein binding;GO:0019829//cation-transporting ATPase activity;GO:0032550//purine ribonucleoside binding;GO:0043169//cation binding	GO:0006816//calcium ion transport
miR5021-x	TEA_020338	1061	1078	-17.4	0.635	GCUACUUCUUCUACUUCC	x||x||||||||x||||x	AGAAGAAGAAGAAGAAGA	CHUP1	PREDICTED: protein CHUP1, chloroplastic-like [Juglans regia]	-	-	-	-	-	-	-
miR5021-x	TEA_020397	34	51	-18.8	0.7041	UCUUUAUUUUCUUCUUCU	||||ox|o||||||||||	AGAAGAAGAAGAAGAAGA	CIPK8	PREDICTED: CBL-interacting serine/threonine-protein kinase 8 isoform X2 [Populus euphratica]	-	-	-	-	-	GO:0004672//protein kinase activity	GO:0006468//protein phosphorylation;GO:0044699//single-organism process;GO:0050896//response to stimulus
miR5021-x	TEA_020441	974	991	-16.8	0.6154	UUUUCUUCUUCUGCUUUA	|o||||||||||x|||ox	AGAAGAAGAAGAAGAAGA	At1g18250	PREDICTED: pathogenesis-related protein 5 [Sesamum indicum]	-	-	-	-	-	-	-
miR5021-x	TEA_020495	1343	1360	-18.9	0.7079	UUUUCUUUUUCUUUUUCU	|o|||||o|||||o||||	AGAAGAAGAAGAAGAAGA	ABHD17B	PREDICTED: protein ABHD17B-like [Juglans regia]	Metabolism	Lipid metabolism	ko00062//Fatty acid elongation	K01076	-	-	-
miR5021-x	TEA_020513	46	63	-22.2	0.8102	UUCACUUCUUCUUCUUCU	|oxx||||||||||||||	AGAAGAAGAAGAAGAAGA	--	Ribonuclease P protein subunit P38-related isoform 1 [Theobroma cacao]	-	-	-	-	-	-	-
miR5021-x	TEA_020533	1198	1215	-18.9	0.6923	UCUCUCUCUUCUUCUUUU	|||xox||||||||||o|	AGAAGAAGAAGAAGAAGA	PER42	peroxidase [Camellia oleifera]	Metabolism;Metabolism;Metabolism	Global and overview maps;Global and overview maps;Biosynthesis of other secondary metabolites	ko01100//Metabolic pathways;ko01110//Biosynthesis of secondary metabolites;ko00940//Phenylpropanoid biosynthesis	K00430;K00430;K00430	-	GO:0003824//catalytic activity;GO:0043169//cation binding;GO:0046906//tetrapyrrole binding	GO:0000097//sulfur amino acid biosynthetic process;GO:0006873//cellular ion homeostasis;GO:0006970//response to osmotic stress;GO:0009746//response to hexose;GO:0019758//glycosinolate biosynthetic process;GO:0030001//metal ion transport;GO:0042044//fluid transport;GO:0042743//hydrogen peroxide metabolic process
miR5021-x	TEA_020540	58	75	-17.7	0.646	CCUACUUCUUCUACUUCU	x||x||||||||x|||||	AGAAGAAGAAGAAGAAGA	ANR	anthocyanidin reductase [Camellia sinensis]	-	-	-	-	-	GO:0016628//oxidoreductase activity, acting on the CH-CH group of donors, NAD or NADP as acceptor;GO:0048037//cofactor binding	GO:0009812//flavonoid metabolic process;GO:0009890//negative regulation of biosynthetic process;GO:0044710//single-organism metabolic process
miR5021-x	TEA_020580	191	208	-21	0.7865	CCUUCUUCUUCGUCAUCU	x||||||||||x||x|||	AGAAGAAGAAGAAGAAGA	--	PREDICTED: uncharacterized protein LOC107418074 [Ziziphus jujuba]	-	-	-	-	-	-	-
miR5021-x	TEA_020581	173	190	-18.6	0.6813	GCAUUUUCUUCUUCUUCA	x|x|o||||||||||||x	AGAAGAAGAAGAAGAAGA	CML44	PREDICTED: probable calcium-binding protein CML44 [Sesamum indicum]	Organismal Systems	Environmental adaptation	ko04626//Plant-pathogen interaction	K13448	-	-	-
miR5021-x	TEA_020604	124	141	-22.6	0.8496	UCUUUUUCUUCUUCGUCU	||||o|||||||||x|||	AGAAGAAGAAGAAGAAGA	LIP1P	Lipoyl synthase [Corchorus capsularis]	Metabolism;Metabolism	Global and overview maps;Metabolism of cofactors and vitamins	ko01100//Metabolic pathways;ko00785//Lipoic acid metabolism	K03644;K03644	-	GO:0016783//sulfurtransferase activity;GO:0051536//iron-sulfur cluster binding	GO:0006633//fatty acid biosynthetic process
miR5021-x	TEA_020631	1769	1786	-17.4	0.6493	ACCUCUUCUUCUUCUCCG	x|x||||||||||||x|x	AGAAGAAGAAGAAGAAGA	IDD11	PREDICTED: protein indeterminate-domain 11 isoform X1 [Theobroma cacao]	-	-	-	-	-	GO:0016798//hydrolase activity, acting on glycosyl bonds	GO:0005975//carbohydrate metabolic process;GO:0044260//cellular macromolecule metabolic process
miR5021-x	TEA_020637	787	804	-24.1	0.8828	CUUUCUUCUUCUUCUUCU	xo||||||||||||||||	AGAAGAAGAAGAAGAAGA	MYB330	PREDICTED: transcription repressor MYB6-like [Populus euphratica]	Organismal Systems	Environmental adaptation	ko04626//Plant-pathogen interaction	K09422	-	-	-
miR5021-x	TEA_020638	132	149	-19.9	0.7289	CCUCUUUCUUCUUCUUCU	x||xo|||||||||||||	AGAAGAAGAAGAAGAAGA	DDB_G0282237	PREDICTED: DDT domain-containing protein DDB_G0282237 isoform X1 [Vitis vinifera]	-	-	-	-	-	-	-
miR5021-x	TEA_020640	743	760	-17.3	0.6455	GUUUCUUCUUCACCUUCU	xo|||||||||xx|||||	AGAAGAAGAAGAAGAAGA	--	PREDICTED: E3 ubiquitin protein ligase DRIP2-like [Solanum tuberosum]	-	-	-	-	-	-	-
miR5021-x	TEA_020643	1856	1873	-26.6	0.9925	ACUUCUUCUUCUUCUUCU	x|||||||||||||||||	AGAAGAAGAAGAAGAAGA	GLYR2	PREDICTED: glyoxylate/succinic semialdehyde reductase 2, chloroplastic isoform X2 [Vitis vinifera]	Metabolism;Metabolism;Metabolism;Metabolism	Global and overview maps;Global and overview maps;Carbohydrate metabolism;Carbohydrate metabolism	ko01100//Metabolic pathways;ko01200//Carbon metabolism;ko00630//Glyoxylate and dicarboxylate metabolism;ko00650//Butanoate metabolism	K18121;K18121;K18121;K18121	-	-	-
miR5021-x	TEA_020662	126	143	-20.9	0.7828	UCUUCUUCUUCCUCCUCU	|||||||||||x||x|||	AGAAGAAGAAGAAGAAGA	PGDH2	PREDICTED: D-3-phosphoglycerate dehydrogenase 2, chloroplastic-like [Nicotiana attenuata]	Metabolism;Metabolism;Metabolism;Metabolism	Global and overview maps;Global and overview maps;Global and overview maps;Amino acid metabolism	ko01100//Metabolic pathways;ko01200//Carbon metabolism;ko01230//Biosynthesis of amino acids;ko00260//Glycine, serine and threonine metabolism	K00058;K00058;K00058;K00058	-	GO:0000166//nucleotide binding;GO:0016614//oxidoreductase activity, acting on CH-OH group of donors;GO:0031406//carboxylic acid binding	GO:0006563//L-serine metabolic process
miR5021-x	TEA_020666	728	745	-16.9	0.633	UCUUCCUCUUCUCUUCCU	|||||x||||||xo|x||	AGAAGAAGAAGAAGAAGA	CYP82C4	PREDICTED: cytochrome P450 CYP82D47-like [Vitis vinifera]	-	-	-	-	-	-	-
miR5021-x	TEA_020674	164	181	-21.9	0.8233	UCCACUUCUUCUUCUUCU	||xx||||||||||||||	AGAAGAAGAAGAAGAAGA	--	PREDICTED: uncharacterized protein LOC100258290 [Vitis vinifera]	-	-	-	-	-	-	-
[truncated: 836 more rows]

## Sheet: S14.2 Alb_vs_Med.target.aln
miRNA	target	target_start	target_end	energy(kcal/mol)	MFE ratio	target_region(3'->5')	mirna-target_pairing(5'->3')	miRNA_sequence(5'->3')	Symbol	Description	KEGG_A_class	KEGG_B_class	Pathway	K_ID	GO Component	GO Function	GO Process
[truncated: 1,764 more rows]

## Sheet: S14.3 Bud_vs_Alb.target.aln
miRNA	target	target_start	target_end	energy(kcal/mol)	MFE ratio	target_region(3'->5')	mirna-target_pairing(5'->3')	miRNA_sequence(5'->3')	Symbol	Description	KEGG_A_class	KEGG_B_class	Pathway	K_ID	GO Component	GO Function	GO Process
[truncated: 1,670 more rows]

[truncated: 3 more sheets: S14.4 Bud_vs_Gre.target.aln, S14.5 Bud_vs_Med.target.aln, S14.6 Med_vs_Gre.target.aln]
