# Supplementary material for: Whole-Transcriptome Sequencing Reveals a ceRNA Regulatory Network Associated with the Process of Periodic Albinism under Low Temperature in Baiye No. 1 (Camellia sinensis)
Source: Int J Mol Sci. 2023 Apr 12;24(8):7162. doi: 10.3390/ijms24087162 (PMC10138444; doi:10.3390/ijms24087162)
Supplement: Supplementary file 1 [file ijms-24-07162-s001.zip › Table S15 List of GO terms for DEmiRNA.xlsx]

## Sheet: S15.1 pv.go
Type	Term	Alb_vs_Gre	Bud_vs_Med	Med_vs_Gre	Alb_vs_Med	Bud_vs_Alb	Bud_vs_Gre
Biological Process	GO:0000003 reproduction	0.372355	0.0817272	0.0477007	0.0330606	0.332983	0.0860164
Biological Process	GO:0000023 maltose metabolic process	0.0675578	0.025289	NA	NA	0.0351638	NA
Biological Process	GO:0000098 sulfur amino acid catabolic process	NA	NA	NA	0.00427487	NA	NA
Biological Process	GO:0000165 MAPK cascade	0.387263	0.0122924	NA	0.239236	0.221721	0.177842
Biological Process	GO:0000187 activation of MAPK activity	NA	0.0499415	NA	0.0751275	NA	NA
Biological Process	GO:0000278 mitotic cell cycle	0.799417	0.467695	0.576939	0.0306284	0.892229	0.82453
Biological Process	GO:0000280 nuclear division	0.987137	0.0198827	0.053158	0.212801	0.0661683	0.091179
Biological Process	GO:0000281 mitotic cytokinesis	0.496131	0.259071	NA	0.0157865	0.753241	0.664842
Biological Process	GO:0000460 maturation of 5.8S rRNA	NA	NA	0.0272698	NA	0.0690951	0.0543969
Biological Process	GO:0000723 telomere maintenance	NA	0.053842	0.187409	0.110633	0.0143028	NA
Biological Process	GO:0000910 cytokinesis	0.563036	0.296819	NA	0.0233293	0.449669	0.700478
Biological Process	GO:0002376 immune system process	0.964048	0.708635	NA	0.0320702	0.860769	NA
Biological Process	GO:0005984 disaccharide metabolic process	0.0449931	0.259071	0.417461	0.44359	0.0469521	0.664842
Biological Process	GO:0005991 trehalose metabolic process	0.770246	0.41641	0.252219	NA	0.0358187	0.444547
Biological Process	GO:0006020 inositol metabolic process	NA	NA	0.00375062	NA	NA	0.177842
Biological Process	GO:0006073 cellular glucan metabolic process	0.416638	0.0126351	NA	0.20666	0.150039	0.587006
Biological Process	GO:0006109 regulation of carbohydrate metabolic process	0.0397325	0.120237	NA	0.177399	0.163918	0.130517
Biological Process	GO:0006164 purine nucleotide biosynthetic process	0.0435682	0.187023	NA	0.188925	0.619819	0.487259
Biological Process	GO:0006188 IMP biosynthetic process	0.00235014	0.053842	NA	0.44357	0.415743	0.0628054
Biological Process	GO:0006278 RNA-dependent DNA replication	NA	NA	NA	NA	0.0351638	NA
Biological Process	GO:0006479 protein methylation	0.571218	0.187023	0.0470445	0.900941	0.619819	0.221891
Biological Process	GO:0006526 arginine biosynthetic process	0.00455647	NA	NA	NA	NA	NA
Biological Process	GO:0006528 asparagine metabolic process	NA	0.0499415	NA	NA	0.0690951	0.0543969
Biological Process	GO:0006529 asparagine biosynthetic process	NA	0.0499415	NA	NA	0.0690951	0.0543969
Biological Process	GO:0006625 protein targeting to peroxisome	0.0278338	NA	NA	NA	NA	NA
Biological Process	GO:0006793 phosphorus metabolic process	0.00509617	0.124017	0.293043	0.0509628	0.187911	0.0985314
Biological Process	GO:0006796 phosphate-containing compound metabolic process	0.00600188	0.140774	0.352005	0.0402981	0.198661	0.110628
Biological Process	GO:0006816 calcium ion transport	0.478614	0.0704677	0.409315	NA	0.388304	0.0199616
Biological Process	GO:0006828 manganese ion transport	NA	0.142499	NA	NA	0.0168303	NA
Biological Process	GO:0006835 dicarboxylic acid transport	0.428693	0.185354	NA	0.0351307	0.249112	0.200534
Biological Process	GO:0006885 regulation of pH	NA	0.025289	NA	0.0382948	NA	NA
Biological Process	GO:0006892 post-Golgi vesicle-mediated transport	NA	0.120237	NA	NA	0.0114853	NA
Biological Process	GO:0006955 immune response	0.968572	0.858527	NA	0.00829786	0.753205	NA
Biological Process	GO:0007031 peroxisome organization	0.0318117	NA	NA	NA	NA	NA
Biological Process	GO:0007034 vacuolar transport	0.0675578	NA	NA	0.0382948	0.0351638	NA
Biological Process	GO:0007049 cell cycle	0.848817	0.281694	0.161859	0.0307234	0.611794	0.692878
Biological Process	GO:0007126 meiotic nuclear division	0.813844	0.02182	0.282675	0.0621638	0.576982	0.140817
Biological Process	GO:0007166 cell surface receptor signaling pathway	0.838216	0.486748	NA	NA	0.606293	0.00522552
Biological Process	GO:0007275 multicellular organism development	0.0650091	0.120476	0.437858	0.0207518	0.106295	0.0237072
Biological Process	GO:0007389 pattern specification process	0.432993	0.315711	NA	0.0096633	0.765918	0.364837
Biological Process	GO:0008064 regulation of actin polymerization or depolymerization	NA	NA	NA	0.0054623	NA	NA
Biological Process	GO:0008154 actin polymerization or depolymerization	NA	NA	NA	0.0391319	NA	NA
Biological Process	GO:0008272 sulfate transport	0.624715	NA	0.0152649	NA	0.394413	0.32417
Biological Process	GO:0009058 biosynthetic process	0.622698	0.00698552	0.97885	0.199091	0.076639	0.387056
Biological Process	GO:0009059 macromolecule biosynthetic process	0.847961	0.0144274	0.910734	0.503205	0.103164	0.578964
Biological Process	GO:0009063 cellular amino acid catabolic process	NA	NA	NA	0.0351307	NA	NA
Biological Process	GO:0009084 glutamine family amino acid biosynthetic process	0.0397325	NA	NA	NA	NA	NA
Biological Process	GO:0009123 nucleoside monophosphate metabolic process	0.0222529	0.380235	NA	0.597734	0.550698	0.422363
Biological Process	GO:0009124 nucleoside monophosphate biosynthetic process	0.0222529	0.380235	NA	0.597734	0.550698	0.422363
Biological Process	GO:0009126 purine nucleoside monophosphate metabolic process	0.00330909	0.24963	NA	0.430414	0.744205	0.282108
Biological Process	GO:0009127 purine nucleoside monophosphate biosynthetic process	0.00330909	0.24963	NA	0.430414	0.744205	0.282108
Biological Process	GO:0009152 purine ribonucleotide biosynthetic process	0.0435682	0.187023	NA	0.188925	0.619819	0.487259
Biological Process	GO:0009156 ribonucleoside monophosphate biosynthetic process	0.014117	0.343558	NA	0.553898	0.507421	0.383444
Biological Process	GO:0009161 ribonucleoside monophosphate metabolic process	0.014117	0.343558	NA	0.553898	0.507421	0.383444
Biological Process	GO:0009165 nucleotide biosynthetic process	0.415685	0.0497596	0.767924	0.214068	0.507698	0.328853
Biological Process	GO:0009167 purine ribonucleoside monophosphate metabolic process	0.00330909	0.24963	NA	0.430414	0.744205	0.282108
Biological Process	GO:0009168 purine ribonucleoside monophosphate biosynthetic process	0.00330909	0.24963	NA	0.430414	0.744205	0.282108
Biological Process	GO:0009311 oligosaccharide metabolic process	0.0238057	0.296819	0.448948	0.494532	0.0632692	0.700478
Biological Process	GO:0009403 toxin biosynthetic process	NA	0.0499415	NA	0.0751275	NA	NA
Biological Process	GO:0009664 plant-type cell wall organization	0.0168149	0.113912	NA	NA	0.00781691	0.474838
Biological Process	GO:0009700 indole phytoalexin biosynthetic process	NA	0.0499415	NA	0.0751275	NA	NA
Biological Process	GO:0009718 anthocyanin-containing compound biosynthetic process	NA	0.0499415	NA	0.0751275	0.0690951	0.0543969
Biological Process	GO:0009719 response to endogenous stimulus	0.236458	0.00096288	NA	0.792337	0.0780412	0.0291554
Biological Process	GO:0009725 response to hormone	0.173198	0.00680766	NA	0.688517	0.127626	0.0617953
Biological Process	GO:0009746 response to hexose	0.00541869	0.473391	NA	0.623796	0.5919	0.150414
Biological Process	GO:0009755 hormone-mediated signaling pathway	0.670592	0.00277325	NA	0.286661	0.0285666	0.0812656
Biological Process	GO:0009791 post-embryonic development	0.17033	0.0315471	0.102153	0.0516279	0.31823	0.00616355
Biological Process	GO:0009799 specification of symmetry	0.387334	0.571269	NA	0.0013882	0.324129	0.603324
Biological Process	GO:0009832 plant-type cell wall biogenesis	0.0119603	0.0474357	0.0152649	0.421374	0.394413	0.000453571
Biological Process	GO:0009850 auxin metabolic process	0.592545	0.524831	0.0596379	0.67836	NA	0.0446558
Biological Process	GO:0009886 post-embryonic morphogenesis	0.0203892	0.791584	0.204065	0.415493	0.36329	0.819516
Biological Process	GO:0009891 positive regulation of biosynthetic process	0.0426601	NA	NA	NA	NA	NA
Biological Process	GO:0009908 flower development	0.262904	0.308749	0.000629733	0.340924	0.133808	0.0191897
Biological Process	GO:0009909 regulation of flower development	NA	NA	0.0222117	0.485447	NA	0.0784993
Biological Process	GO:0009933 meristem structural organization	0.455178	0.730269	NA	0.0126983	0.540132	0.760825
Biological Process	GO:0009967 positive regulation of signal transduction	NA	0.0499415	NA	0.0751275	NA	NA
Biological Process	GO:0010033 response to organic substance	0.119563	0.00348329	0.819948	0.50239	0.365999	0.158551
Biological Process	GO:0010212 response to ionizing radiation	NA	NA	NA	NA	0.04602	NA
Biological Process	GO:0010374 stomatal complex development	0.387263	0.0122924	NA	0.239236	NA	0.177842
Biological Process	GO:0010375 stomatal complex patterning	NA	0.0499415	NA	0.0751275	NA	NA
Biological Process	GO:0010413 glucuronoxylan metabolic process	0.244099	0.0974001	0.00110095	NA	NA	8.11318e-05
Biological Process	GO:0010496 intercellular transport	NA	NA	0.0272698	NA	NA	NA
Biological Process	GO:0010639 negative regulation of organelle organization	NA	NA	NA	0.00146206	NA	NA
Biological Process	GO:0010817 regulation of hormone levels	0.395595	0.459269	0.204065	0.68434	0.888271	0.00645343
Biological Process	GO:0010921 regulation of phosphatase activity	NA	NA	NA	0.0382948	NA	NA
Biological Process	GO:0015669 gas transport	NA	NA	0.0272698	NA	NA	NA
Biological Process	GO:0015740 C4-dicarboxylate transport	0.342835	0.142499	NA	0.019798	0.193335	0.154509
Biological Process	GO:0015833 peptide transport	NA	0.41641	0.00279866	0.56001	0.528887	0.444547
Biological Process	GO:0015850 organic hydroxy compound transport	NA	0.0739733	0.040627	0.110554	0.101837	0.0804801
Biological Process	GO:0015918 sterol transport	NA	0.0499415	0.0272698	0.0751275	0.0690951	0.0543969
Biological Process	GO:0015936 coenzyme A metabolic process	NA	NA	NA	NA	0.0351638	NA
Biological Process	GO:0015937 coenzyme A biosynthetic process	NA	NA	NA	NA	0.0351638	NA
Biological Process	GO:0016073 snRNA metabolic process	NA	NA	NA	0.00146206	NA	NA
Biological Process	GO:0016122 xanthophyll metabolic process	NA	NA	NA	NA	0.0351638	NA
Biological Process	GO:0016180 snRNA processing	NA	NA	NA	0.00146206	NA	NA
Biological Process	GO:0016246 RNA interference	0.466612	0.445629	0.272662	0.0104991	NA	0.474838
Biological Process	GO:0016569 covalent chromatin modification	0.778315	0.432849	0.0413687	0.976033	0.85275	0.266611
Biological Process	GO:0016571 histone methylation	0.470333	0.143776	0.0342403	0.869561	0.550698	0.172344
Biological Process	GO:0018022 peptidyl-lysine methylation	0.496131	0.259071	0.0160868	0.782686	0.400833	0.292402
Biological Process	GO:0018130 heterocycle biosynthetic process	0.704061	0.0479761	0.552778	0.158912	0.670654	0.917867
Biological Process	GO:0018195 peptidyl-arginine modification	NA	0.0499415	NA	NA	NA	0.0543969
Biological Process	GO:0018216 peptidyl-arginine methylation	NA	0.0499415	NA	NA	NA	0.0543969
Biological Process	GO:0019395 fatty acid oxidation	0.0675578	NA	NA	0.0382948	NA	NA
Biological Process	GO:0019438 aromatic compound biosynthetic process	0.564611	0.0364727	0.591	0.0630322	0.627317	0.881897
Biological Process	GO:0019632 shikimate metabolic process	NA	NA	NA	NA	0.0351638	0.0275771
Biological Process	GO:0019637 organophosphate metabolic process	0.592773	0.0442726	0.884682	0.16482	0.306852	0.68603
Biological Process	GO:0019751 polyol metabolic process	0.110414	0.623013	0.0954614	NA	0.0432881	0.655292
Biological Process	GO:0019752 carboxylic acid metabolic process	0.177546	0.0480673	0.998168	0.691105	0.429205	0.555066
Biological Process	GO:0019932 second-messenger-mediated signaling	NA	0.38566	NA	0.0342051	0.493835	0.412518
Biological Process	GO:0022402 cell cycle process	0.979617	0.090482	0.0577919	0.0313882	0.28693	0.40937
Biological Process	GO:0022411 cellular component disassembly	0.503352	NA	NA	0.0054623	0.301043	NA
Biological Process	GO:0022414 reproductive process	0.406951	0.0714951	0.0425628	0.027036	0.304288	0.0749541
Biological Process	GO:0023014 signal transduction by protein phosphorylation	0.387263	0.0122924	NA	0.239236	0.221721	0.177842
Biological Process	GO:0023056 positive regulation of signaling	NA	0.0499415	NA	0.0751275	NA	NA
Biological Process	GO:0030004 cellular monovalent inorganic cation homeostasis	NA	0.025289	NA	0.0382948	NA	NA
Biological Process	GO:0030041 actin filament polymerization	NA	NA	NA	0.0054623	NA	NA
Biological Process	GO:0030042 actin filament depolymerization	NA	NA	NA	0.00146206	NA	NA
Biological Process	GO:0030243 cellulose metabolic process	0.514793	0.00251331	NA	0.00472572	0.12716	0.450713
Biological Process	GO:0030422 production of siRNA involved in RNA interference	0.443464	0.431206	0.26251	0.0089374	NA	0.459904
Biological Process	GO:0030641 regulation of cellular pH	NA	0.025289	NA	0.0382948	NA	NA
Biological Process	GO:0030832 regulation of actin filament length	NA	NA	NA	0.0054623	NA	NA
Biological Process	GO:0030833 regulation of actin filament polymerization	NA	NA	NA	0.00393431	NA	NA
Biological Process	GO:0030834 regulation of actin filament depolymerization	NA	NA	NA	0.00146206	NA	NA
Biological Process	GO:0030835 negative regulation of actin filament depolymerization	NA	NA	NA	0.00146206	NA	NA
Biological Process	GO:0030837 negative regulation of actin filament polymerization	NA	NA	NA	0.00146206	NA	NA
Biological Process	GO:0030865 cortical cytoskeleton organization	NA	0.003693	NA	0.144627	0.00705453	0.00437964
Biological Process	GO:0031123 RNA 3'-end processing	NA	NA	0.141141	0.00729974	NA	0.264935
Biological Process	GO:0031333 negative regulation of protein complex assembly	NA	NA	NA	0.00146206	NA	NA
Biological Process	GO:0032200 telomere organization	NA	0.053842	0.187409	0.110633	0.0143028	NA
Biological Process	GO:0032259 methylation	0.496296	0.235654	0.0455172	0.978712	0.864627	0.133571
Biological Process	GO:0032271 regulation of protein polymerization	NA	NA	NA	0.00393431	NA	NA
Biological Process	GO:0032272 negative regulation of protein polymerization	NA	NA	NA	0.00146206	NA	NA
Biological Process	GO:0032392 DNA geometric change	0.192376	0.0355564	NA	NA	0.349395	0.285233
Biological Process	GO:0032501 multicellular organismal process	0.128022	0.0694881	0.555252	0.00388143	0.0565902	0.0390858
Biological Process	GO:0032502 developmental process	0.11931	0.219553	0.548725	0.00641359	0.294569	0.123471
Biological Process	GO:0032504 multicellular organism reproduction	0.387263	NA	NA	0.239236	0.0230201	NA
Biological Process	GO:0032508 DNA duplex unwinding	0.130559	0.0499415	NA	NA	0.0690951	NA
Biological Process	GO:0032535 regulation of cellular component size	0.21838	0.459687	NA	0.0122269	0.576982	0.48936
Biological Process	GO:0032870 cellular response to hormone stimulus	0.685463	0.0030484	NA	0.297913	0.0308675	0.085795
Biological Process	GO:0032956 regulation of actin cytoskeleton organization	NA	NA	NA	0.0054623	NA	NA
Biological Process	GO:0032958 inositol phosphate biosynthetic process	0.0295063	0.369685	NA	NA	0.0031014	NA
Biological Process	GO:0032970 regulation of actin filament-based process	NA	NA	NA	0.0054623	NA	NA
Biological Process	GO:0032984 macromolecular complex disassembly	0.503352	NA	NA	0.0054623	0.301043	NA
Biological Process	GO:0033043 regulation of organelle organization	0.978935	0.407175	0.533636	0.00472572	0.305022	NA
Biological Process	GO:0033365 protein localization to organelle	0.0318117	NA	NA	NA	NA	NA
Biological Process	GO:0033865 nucleoside bisphosphate metabolic process	NA	NA	NA	NA	0.0351638	NA
Biological Process	GO:0033866 nucleoside bisphosphate biosynthetic process	NA	NA	NA	NA	0.0351638	NA
Biological Process	GO:0033875 ribonucleoside bisphosphate metabolic process	NA	NA	NA	NA	0.0351638	NA
Biological Process	GO:0034030 ribonucleoside bisphosphate biosynthetic process	NA	NA	NA	NA	0.0351638	NA
Biological Process	GO:0034032 purine nucleoside bisphosphate metabolic process	NA	NA	NA	NA	0.0351638	NA
Biological Process	GO:0034033 purine nucleoside bisphosphate biosynthetic process	NA	NA	NA	NA	0.0351638	NA
Biological Process	GO:0034284 response to monosaccharide	0.00541869	0.473391	NA	0.623796	0.5919	0.150414
Biological Process	GO:0034440 lipid oxidation	0.0675578	NA	NA	0.0382948	NA	NA
Biological Process	GO:0034472 snRNA 3'-end processing	NA	NA	NA	0.00146206	NA	NA
Biological Process	GO:0034645 cellular macromolecule biosynthetic process	0.777133	0.0208139	0.937262	0.606635	0.156707	0.473916
Biological Process	GO:0034968 histone lysine methylation	0.460817	0.2402	0.0139496	0.764949	0.375661	0.271803
Biological Process	GO:0035246 peptidyl-arginine N-methylation	NA	0.025289	NA	NA	NA	0.0275771
Biological Process	GO:0035247 peptidyl-arginine omega-N-methylation	NA	0.025289	NA	NA	NA	0.0275771
Biological Process	GO:0035303 regulation of dephosphorylation	NA	NA	NA	0.0382948	NA	NA
Biological Process	GO:0035304 regulation of protein dephosphorylation	NA	NA	NA	0.0382948	NA	NA
Biological Process	GO:0042221 response to chemical	0.520546	0.00189443	0.830786	0.752169	0.13801	0.0914268
Biological Process	GO:0042350 GDP-L-fucose biosynthetic process	NA	0.0499415	NA	NA	0.0690951	NA
Biological Process	GO:0042435 indole-containing compound biosynthetic process	NA	0.0499415	NA	0.0751275	NA	NA
Biological Process	GO:0042445 hormone metabolic process	0.478614	0.623013	0.0954614	0.773991	NA	0.00364672
Biological Process	GO:0042546 cell wall biogenesis	0.0684119	0.000152371	0.0748893	0.362257	0.108449	0.000244322
Biological Process	GO:0042592 homeostatic process	0.469497	0.194807	0.161254	0.708548	0.04478	0.420337
Biological Process	GO:0042886 amide transport	NA	0.148218	0.00579805	0.652143	0.620181	0.530573
Biological Process	GO:0043200 response to amino acid	NA	0.025289	NA	NA	0.0351638	0.0275771
Biological Process	GO:0043241 protein complex disassembly	0.503352	NA	NA	0.0054623	0.301043	NA
Biological Process	GO:0043242 negative regulation of protein complex disassembly	NA	NA	NA	0.00146206	NA	NA
Biological Process	GO:0043244 regulation of protein complex disassembly	NA	NA	NA	0.00833347	NA	NA
Biological Process	GO:0043254 regulation of protein complex assembly	NA	NA	NA	0.00393431	NA	NA
Biological Process	GO:0043405 regulation of MAP kinase activity	0.387263	0.0122924	NA	0.239236	0.221721	0.177842
Biological Process	GO:0043406 positive regulation of MAP kinase activity	NA	0.0499415	NA	0.0751275	NA	NA
Biological Process	GO:0043408 regulation of MAPK cascade	0.387263	0.0122924	NA	0.239236	0.221721	0.177842
Biological Process	GO:0043410 positive regulation of MAPK cascade	NA	0.0499415	NA	0.0751275	NA	NA
Biological Process	GO:0043414 macromolecule methylation	0.562895	0.392029	0.0337467	0.969625	0.826116	0.230407
Biological Process	GO:0043549 regulation of kinase activity	0.666151	0.132104	NA	0.858897	0.0979795	0.0483371
Biological Process	GO:0043574 peroxisomal transport	0.0278338	NA	NA	NA	NA	NA
Biological Process	GO:0043624 cellular protein complex disassembly	0.503352	NA	NA	0.0054623	0.301043	NA
Biological Process	GO:0043628 ncRNA 3'-end processing	NA	NA	NA	0.00427487	NA	NA
Biological Process	GO:0043647 inositol phosphate metabolic process	0.105405	0.499769	NA	NA	0.0138805	NA
Biological Process	GO:0044042 glucan metabolic process	0.0418557	0.0118187	0.90952	0.0658602	0.0399619	0.703657
Biological Process	GO:0044087 regulation of cellular component biogenesis	NA	NA	NA	0.0054623	NA	NA
Biological Process	GO:0044249 cellular biosynthetic process	0.742891	0.00326991	0.972532	0.204908	0.145567	0.29439
Biological Process	GO:0044262 cellular carbohydrate metabolic process	0.423486	0.0237163	0.493448	0.118638	0.075753	0.436881
Biological Process	GO:0044264 cellular polysaccharide metabolic process	0.434299	0.0137046	NA	0.21679	0.158117	0.597676
Biological Process	GO:0044273 sulfur compound catabolic process	NA	NA	NA	0.00427487	NA	NA
Biological Process	GO:0044699 single-organism process	0.492792	0.00606334	0.189105	0.315673	0.0834778	0.0832139
Biological Process	GO:0044702 single organism reproductive process	0.0458842	0.0462323	0.00397251	0.0533932	0.119806	0.0137767
Biological Process	GO:0044707 single-multicellular organism process	0.123372	0.0676609	0.551468	0.00368392	0.0547578	0.0378706
Biological Process	GO:0044710 single-organism metabolic process	0.874027	0.0152452	0.917926	0.760254	0.32557	0.254543
Biological Process	GO:0044711 single-organism biosynthetic process	0.509724	0.0724174	0.953833	0.0370735	0.126344	0.138285
Biological Process	GO:0044765 single-organism transport	0.162824	0.330792	0.0354367	0.0950464	0.168178	0.507317
Biological Process	GO:0044767 single-organism developmental process	0.127891	0.176733	0.571227	0.0159265	0.231896	0.0530391
Biological Process	GO:0045087 innate immune response	0.960194	0.843118	NA	0.00600663	0.725996	NA
Biological Process	GO:0045229 external encapsulating structure organization	0.000169086	0.162642	0.554111	0.18183	0.00709962	0.523707
Biological Process	GO:0045851 pH reduction	NA	0.025289	NA	0.0382948	NA	NA
Biological Process	GO:0045859 regulation of protein kinase activity	0.666151	0.132104	NA	0.858897	0.0979795	0.0483371
Biological Process	GO:0046040 IMP metabolic process	0.00235014	0.053842	NA	0.44357	0.415743	0.0628054
Biological Process	GO:0046173 polyol biosynthetic process	0.0295063	0.369685	NA	NA	0.0031014	NA
Biological Process	GO:0046217 indole phytoalexin metabolic process	NA	0.0499415	NA	0.0751275	NA	NA
Biological Process	GO:0046283 anthocyanin-containing compound metabolic process	NA	0.0499415	NA	0.0751275	0.0690951	0.0543969
Biological Process	GO:0046368 GDP-L-fucose metabolic process	NA	0.0499415	NA	NA	0.0690951	NA
Biological Process	GO:0046916 cellular transition metal ion homeostasis	0.143099	0.226077	NA	0.32341	0.04602	NA
Biological Process	GO:0048285 organelle fission	0.990958	0.0268401	0.0641493	0.25426	0.086008	0.113001
Biological Process	GO:0048366 leaf development	NA	NA	0.00782348	0.32341	NA	0.0294477
Biological Process	GO:0048367 shoot system development	0.0529848	0.146978	0.00318447	0.295527	0.376412	0.0158532
Biological Process	GO:0048437 floral organ development	0.136414	0.143776	0.00549462	0.320854	0.109242	0.0544892
Biological Process	GO:0048444 floral organ morphogenesis	0.0195296	NA	0.0197738	0.464917	0.436325	0.360994
Biological Process	GO:0048467 gynoecium development	NA	NA	NA	NA	0.0351638	NA
Biological Process	GO:0048532 anatomical structure arrangement	0.455178	0.730269	NA	0.0126983	0.540132	0.760825
Biological Process	GO:0048563 post-embryonic organ morphogenesis	0.0195296	NA	0.0197738	0.464917	0.436325	0.360994
Biological Process	GO:0048608 reproductive structure development	0.125722	0.0339001	0.0159989	0.114296	0.150039	0.0210739
Biological Process	GO:0048609 multicellular organismal reproductive process	0.387263	NA	NA	0.239236	0.0230201	NA
Biological Process	GO:0048731 system development	0.276311	0.262209	0.135239	0.0524739	0.299863	0.0485964
Biological Process	GO:0048831 regulation of shoot system development	NA	NA	0.0222117	0.485447	NA	0.0784993
Biological Process	GO:0048856 anatomical structure development	0.153992	0.18051	0.72449	0.0773334	0.360196	0.0406193
Biological Process	GO:0051128 regulation of cellular component organization	0.997798	0.650734	0.70149	0.0486382	0.366283	NA
Biological Process	GO:0051129 negative regulation of cellular component organization	NA	NA	NA	0.00146206	NA	NA
Biological Process	GO:0051258 protein polymerization	NA	NA	NA	0.0054623	NA	NA
Biological Process	GO:0051261 protein depolymerization	NA	NA	NA	0.00146206	NA	NA
Biological Process	GO:0051273 beta-glucan metabolic process	0.489941	0.00723899	NA	0.0148211	0.0903125	0.56371
Biological Process	GO:0051301 cell division	0.611031	0.206496	NA	0.0306284	0.646841	0.513658
Biological Process	GO:0051338 regulation of transferase activity	0.666151	0.132104	NA	0.858897	0.0979795	0.0483371
Biological Process	GO:0051452 intracellular pH reduction	NA	0.025289	NA	0.0382948	NA	NA
Biological Process	GO:0051453 regulation of intracellular pH	NA	0.025289	NA	0.0382948	NA	NA
Biological Process	GO:0051493 regulation of cytoskeleton organization	NA	NA	NA	0.00729974	NA	NA
Biological Process	GO:0051494 negative regulation of cytoskeleton organization	NA	NA	NA	0.00146206	NA	NA
Biological Process	GO:0051693 actin filament capping	NA	NA	NA	0.00146206	NA	NA
Biological Process	GO:0052314 phytoalexin metabolic process	NA	0.0499415	NA	0.0751275	NA	NA
Biological Process	GO:0052315 phytoalexin biosynthetic process	NA	0.0499415	NA	0.0751275	NA	NA
Biological Process	GO:0055076 transition metal ion homeostasis	0.370915	0.082141	NA	0.524182	0.0274713	0.0952616
Biological Process	GO:0055080 cation homeostasis	0.377667	0.0283457	0.471451	0.53075	0.077215	0.363565
Biological Process	GO:0060249 anatomical structure homeostasis	NA	0.053842	0.187409	0.110633	0.0143028	NA
Biological Process	GO:0061458 reproductive system development	0.125722	0.0339001	0.0159989	0.114296	0.150039	0.0210739
Biological Process	GO:0061640 cytoskeleton-dependent cytokinesis	0.513349	0.268516	NA	0.0174927	0.761959	0.674128
Biological Process	GO:0070838 divalent metal ion transport	0.0151386	0.134704	0.290541	0.579258	0.293992	0.0637144
Biological Process	GO:0070887 cellular response to chemical stimulus	0.680803	0.00861735	0.851703	0.221452	0.0867049	0.228109
Biological Process	GO:0071310 cellular response to organic substance	0.649289	0.00729058	0.843383	0.201682	0.133319	0.210958
Biological Process	GO:0071495 cellular response to endogenous stimulus	0.685463	0.0030484	NA	0.297913	0.0308675	0.085795
Biological Process	GO:0071554 cell wall organization or biogenesis	0.0154434	0.103865	0.479432	0.584914	0.216673	0.262026
Biological Process	GO:0071555 cell wall organization	0.0193909	0.479153	0.75797	0.352267	0.289032	0.77724
Biological Process	GO:0071669 plant-type cell wall organization or biogenesis	0.000617989	0.0136658	0.0912264	0.764949	0.00899842	0.0032383
Biological Process	GO:0071900 regulation of protein serine/threonine kinase activity	0.167423	0.00226406	NA	0.349351	0.325651	0.0353475
Biological Process	GO:0071902 positive regulation of protein serine/threonine kinase activity	NA	0.0499415	NA	0.0751275	NA	NA
Biological Process	GO:0072348 sulfur compound transport	0.624715	NA	0.0152649	NA	0.394413	0.32417
Biological Process	GO:0072511 divalent inorganic cation transport	0.0151386	0.134704	0.290541	0.579258	0.293992	0.0637144
Biological Process	GO:0072521 purine-containing compound metabolic process	0.0421063	0.40573	0.717717	0.269166	0.835441	0.461136
Biological Process	GO:0072522 purine-containing compound biosynthetic process	0.027105	0.219724	NA	0.229163	0.663999	0.530756
Biological Process	GO:0072594 establishment of protein localization to organelle	0.0214423	NA	NA	NA	NA	NA
Biological Process	GO:0072662 protein localization to peroxisome	0.0278338	NA	NA	NA	NA	NA
Biological Process	GO:0072663 establishment of protein localization to peroxisome	0.0278338	NA	NA	NA	NA	NA
Biological Process	GO:0090066 regulation of anatomical structure size	0.21838	0.459687	NA	0.0122269	0.576982	0.48936
Biological Process	GO:0090407 organophosphate biosynthetic process	0.151684	0.0400597	0.881722	0.370334	0.0900198	0.414857
Biological Process	GO:0090529 cell septum assembly	NA	NA	NA	NA	0.0351638	NA
Biological Process	GO:0090567 reproductive shoot system development	0.0669491	0.0598323	0.0039488	0.128517	0.344686	0.0108727
Biological Process	GO:0098771 inorganic ion homeostasis	0.361963	0.026387	0.464053	0.518875	0.0724073	0.353535
Biological Process	GO:0099402 plant organ development	0.388391	0.771505	0.021971	0.264508	0.489343	0.14971
Biological Process	GO:1901135 carbohydrate derivative metabolic process	0.580783	0.0441626	0.851703	0.327751	0.626669	0.507979
Biological Process	GO:1901137 carbohydrate derivative biosynthetic process	0.338713	0.0400073	0.920321	0.156243	0.453673	0.562341
Biological Process	GO:1901362 organic cyclic compound biosynthetic process	0.599003	0.0397992	0.508598	0.0203845	0.451987	0.797246
Biological Process	GO:1901576 organic substance biosynthetic process	0.645622	0.00284402	0.977327	0.165057	0.0633536	0.221683
Biological Process	GO:1901615 organic hydroxy compound metabolic process	0.557211	0.6637	0.552515	0.89263	0.0194927	0.508054
Biological Process	GO:1901678 iron coordination entity transport	NA	0.0499415	NA	NA	0.0690951	0.000757265
Biological Process	GO:1901879 regulation of protein depolymerization	NA	NA	NA	0.00146206	NA	NA
Biological Process	GO:1901880 negative regulation of protein depolymerization	NA	NA	NA	0.00146206	NA	NA
Biological Process	GO:1902533 positive regulation of intracellular signal transduction	NA	0.0499415	NA	0.0751275	NA	NA
Biological Process	GO:1902578 single-organism localization	0.185177	0.349806	0.038685	0.106589	0.184262	0.52864
Biological Process	GO:1902580 single-organism cellular localization	0.0368959	0.700985	NA	NA	NA	NA
Biological Process	GO:1903047 mitotic cell cycle process	0.739467	0.41603	0.540081	0.019542	0.866201	0.792224
Biological Process	GO:2000241 regulation of reproductive process	NA	NA	0.0302153	0.177183	NA	0.103992
Cellular Component	GO:0000229 cytoplasmic chromosome	0.0433667	NA	NA	NA	NA	NA
Cellular Component	GO:0005576 extracellular region	0.0428748	0.302636	0.560915	0.672681	0.179846	0.368806
Cellular Component	GO:0005634 nucleus	0.780127	NA	0.0271674	0.306601	0.909639	0.0399884
Cellular Component	GO:0005739 mitochondrion	0.0263551	0.254288	0.483247	0.803516	0.743212	0.664967
Cellular Component	GO:0005768 endosome	0.692038	0.313303	NA	0.461018	0.0129116	NA
Cellular Component	GO:0005773 vacuole	0.580135	NA	0.345382	0.0175752	NA	NA
Cellular Component	GO:0005777 peroxisome	0.0201598	NA	NA	NA	NA	NA
Cellular Component	GO:0005819 spindle	NA	0.13133	0.0896608	0.206672	0.175877	0.00910189
Cellular Component	GO:0005829 cytosol	0.0828906	0.0103594	NA	NA	0.202043	0.16602
Cellular Component	GO:0005911 cell-cell junction	0.909595	0.0206772	0.905031	0.666331	0.188475	0.177088
Cellular Component	GO:0009295 nucleoid	0.027286	NA	0.00139772	0.00811923	NA	0.00376539
Cellular Component	GO:0010008 endosome membrane	0.484167	0.190435	NA	0.293473	0.00227932	NA
Cellular Component	GO:0016021 integral component of membrane	0.537706	0.444492	0.324452	0.619668	0.0431248	0.477786
Cellular Component	GO:0030054 cell junction	0.909595	0.0206772	0.905031	0.666331	0.188475	0.177088
Cellular Component	GO:0031224 intrinsic component of membrane	0.453809	0.221326	0.585882	0.181709	0.0163461	0.0481916
Cellular Component	GO:0031227 intrinsic component of endoplasmic reticulum membrane	NA	0.0458267	NA	NA	0.062417	0.0505208
Cellular Component	GO:0031974 membrane-enclosed lumen	0.872074	NA	0.0397367	0.282722	0.79553	0.0356308
Cellular Component	GO:0031981 nuclear lumen	0.839056	NA	0.0319703	0.241389	0.767089	0.0270712
Cellular Component	GO:0034708 methyltransferase complex	0.0433667	NA	NA	0.175444	NA	NA
Cellular Component	GO:0035770 ribonucleoprotein granule	NA	NA	0.0896608	NA	0.0137734	NA
Cellular Component	GO:0036464 cytoplasmic ribonucleoprotein granule	NA	NA	0.0896608	NA	0.0137734	NA
Cellular Component	GO:0043233 organelle lumen	0.839056	NA	0.0319703	0.241389	0.767089	0.0270712
Cellular Component	GO:0044421 extracellular region part	0.0708506	NA	NA	NA	NA	0.025585
Cellular Component	GO:0044425 membrane part	0.528634	0.351316	0.469758	0.211651	0.0106595	0.109883
Cellular Component	GO:0044438 microbody part	0.0180692	NA	NA	NA	NA	NA
Cellular Component	GO:0044439 peroxisomal part	0.0180692	NA	NA	NA	NA	NA
Cellular Component	GO:0044440 endosomal part	0.554814	0.227607	NA	0.346026	0.00427291	NA
Cellular Component	GO:0044445 cytosolic part	0.0828906	0.0103594	NA	NA	0.202043	0.16602
Cellular Component	GO:0070013 intracellular organelle lumen	0.839056	NA	0.0319703	0.241389	0.767089	0.0270712
Cellular Component	GO:0071944 cell periphery	0.0434161	0.785709	0.768353	0.131672	0.668416	0.838656
Cellular Component	GO:0098588 bounding membrane of organelle	0.349708	0.565011	0.359577	0.597611	0.042448	0.87975
Cellular Component	GO:0098805 whole membrane	0.464735	0.774115	0.256024	0.695847	0.048307	NA
Molecular Function	GO:0001882 nucleoside binding	0.00143972	0.121009	0.577197	0.278169	0.586643	0.54597
Molecular Function	GO:0001883 purine nucleoside binding	0.00114358	0.112737	0.565902	0.261927	0.567805	0.528932
Molecular Function	GO:0003824 catalytic activity	0.492667	0.248206	0.0393656	0.111335	0.528871	0.0498144
Molecular Function	GO:0004175 endopeptidase activity	0.883143	0.411732	NA	0.127797	0.0415064	0.787973
Molecular Function	GO:0004180 carboxypeptidase activity	0.0245464	0.48996	NA	NA	0.602017	0.161457
Molecular Function	GO:0004672 protein kinase activity	0.0224124	0.708743	0.0117372	0.331671	0.373641	0.156804
Molecular Function	GO:0004702 receptor signaling protein serine/threonine kinase activity	0.862935	0.740394	NA	0.845952	0.0336951	0.424932
Molecular Function	GO:0004779 sulfate adenylyltransferase activity	0.0653731	NA	0.012705	NA	NA	0.02772
Molecular Function	GO:0004871 signal transducer activity	0.981748	0.390805	0.308039	0.375621	0.0112325	0.0350511
Molecular Function	GO:0004872 receptor activity	0.868895	0.177684	0.319032	0.285489	0.0847507	0.0492772
Molecular Function	GO:0004888 transmembrane signaling receptor activity	NA	0.0547511	0.174654	0.416312	0.0939471	0.00747738
Molecular Function	GO:0004930 G-protein coupled receptor activity	NA	0.0255255	NA	NA	0.0347655	0.02772
Molecular Function	GO:0005057 receptor signaling protein activity	0.862935	0.740394	NA	0.845952	0.0336951	0.424932
Molecular Function	GO:0005230 extracellular ligand-gated ion channel activity	NA	0.0255255	NA	NA	0.0347655	0.02772
Molecular Function	GO:0005231 excitatory extracellular ligand-gated ion channel activity	NA	0.0255255	NA	NA	0.0347655	0.02772
Molecular Function	GO:0005253 anion channel activity	0.333535	0.143745	NA	NA	0.0164702	0.155253
Molecular Function	GO:0005254 chloride channel activity	0.28689	0.121303	NA	NA	0.0112366	0.131155
Molecular Function	GO:0005384 manganese ion transmembrane transporter activity	NA	0.0982753	NA	NA	0.00689997	NA
Molecular Function	GO:0005506 iron ion binding	0.00797388	NA	0.0856448	0.222078	NA	NA
Molecular Function	GO:0008170 N-methyltransferase activity	0.306413	0.0686105	0.0192102	NA	0.452339	0.0107283
Molecular Function	GO:0008238 exopeptidase activity	0.039296	0.636025	NA	NA	0.749194	0.294481
Molecular Function	GO:0008276 protein methyltransferase activity	0.231825	0.0482441	0.0131758	NA	0.390891	0.00610544
Molecular Function	GO:0008509 anion transmembrane transporter activity	0.806976	0.49742	0.199851	0.402877	0.0249089	0.268858
Molecular Function	GO:0010178 IAA-amino acid conjugate hydrolase activity	NA	NA	NA	NA	NA	0.02772
Molecular Function	GO:0015020 glucuronosyltransferase activity	0.28689	NA	0.00156013	0.164193	NA	0.00724061
Molecular Function	GO:0015103 inorganic anion transmembrane transporter activity	0.554782	0.515744	0.0487943	NA	0.0718824	0.181356
Molecular Function	GO:0015108 chloride transmembrane transporter activity	0.28689	0.121303	NA	NA	0.0112366	0.131155
Molecular Function	GO:0015197 peptide transporter activity	NA	NA	0.0252501	NA	NA	NA
Molecular Function	GO:0015603 iron chelate transmembrane transporter activity	NA	0.0504024	NA	NA	0.0683263	0.000765287
Molecular Function	GO:0016278 lysine N-methyltransferase activity	0.491577	0.22795	0.0067348	NA	0.298146	0.0297355
Molecular Function	GO:0016279 protein-lysine N-methyltransferase activity	0.491577	0.22795	0.0067348	NA	0.298146	0.0297355
Molecular Function	GO:0016301 kinase activity	0.00481302	0.255257	0.00647794	0.000237334	0.471741	0.0754847
Molecular Function	GO:0016307 phosphatidylinositol phosphate kinase activity	NA	0.186932	NA	0.0300934	0.246624	NA
Molecular Function	GO:0016627 oxidoreductase activity, acting on the CH-CH group of donors	0.554636	0.0472709	0.208621	0.117884	0.195039	0.141938
Molecular Function	GO:0016634 oxidoreductase activity, acting on the CH-CH group of donors, oxygen as acceptor	NA	0.0615461	0.185158	NA	0.0166447	0.00901697
Molecular Function	GO:0016701 oxidoreductase activity, acting on single donors with incorporation of molecular oxygen	0.774456	NA	0.0313163	0.546138	NA	0.12311
Molecular Function	GO:0016724 oxidoreductase activity, oxidizing metal ions, oxygen as acceptor	0.0234297	NA	NA	0.13366	NA	NA
Molecular Function	GO:0016740 transferase activity	0.246457	0.198309	0.0114719	0.00226309	0.20704	0.0409904
Molecular Function	GO:0016744 transferase activity, transferring aldehyde or ketonic groups	0.113168	0.207705	NA	0.275967	0.0368977	0.223627
Molecular Function	GO:0016757 transferase activity, transferring glycosyl groups	0.976731	0.0596754	0.771781	0.197291	0.00435748	0.465826
Molecular Function	GO:0016758 transferase activity, transferring hexosyl groups	0.553729	0.101347	0.520566	0.0416709	0.00827967	0.250487
Molecular Function	GO:0016759 cellulose synthase activity	0.403237	0.0155413	NA	0.00562202	0.0348051	0.113914
Molecular Function	GO:0016772 transferase activity, transferring phosphorus-containing groups	0.00970738	0.470318	0.00370447	0.000711736	0.490266	0.0398483
Molecular Function	GO:0016773 phosphotransferase activity, alcohol group as acceptor	0.020668	0.442247	0.0179283	0.230823	0.328439	0.163893
Molecular Function	GO:0016776 phosphotransferase activity, phosphate group as acceptor	NA	0.010085	0.205771	0.0238559	0.471416	0.397406
Molecular Function	GO:0016824 hydrolase activity, acting on acid halide bonds	0.00426658	NA	NA	NA	NA	NA
Molecular Function	GO:0016861 intramolecular oxidoreductase activity, interconverting aldoses and ketoses	0.455976	0.207705	NA	0.275967	0.0368977	0.223627
Molecular Function	GO:0016884 carbon-nitrogen ligase activity, with glutamine as amido-N-donor	NA	0.012516	NA	NA	0.219466	0.0146573
Molecular Function	GO:0017076 purine nucleotide binding	0.403237	NA	NA	NA	0.0348051	0.446245
Molecular Function	GO:0018024 histone-lysine N-methyltransferase activity	0.183597	0.074647	0.000475913	NA	0.100724	0.00225378
Molecular Function	GO:0019120 hydrolase activity, acting on acid halide bonds, in C-halide compounds	0.00426658	NA	NA	NA	NA	NA
Molecular Function	GO:0019205 nucleobase-containing compound kinase activity	NA	0.0361738	NA	0.0646778	0.346155	NA
Molecular Function	GO:0022829 wide pore channel activity	NA	NA	0.012705	NA	NA	NA
Molecular Function	GO:0032549 ribonucleoside binding	0.00114358	0.112737	0.565902	0.261927	0.567805	0.528932
Molecular Function	GO:0032550 purine ribonucleoside binding	0.00114358	0.112737	0.565902	0.261927	0.567805	0.528932
Molecular Function	GO:0036094 small molecule binding	0.0044721	0.313565	0.465438	0.276077	0.665703	0.379642
Molecular Function	GO:0038023 signaling receptor activity	NA	0.141566	0.28318	0.232679	0.0599795	0.0341902
Molecular Function	GO:0042054 histone methyltransferase activity	0.183597	0.074647	0.000475913	NA	0.100724	0.00225378
Molecular Function	GO:0046527 glucosyltransferase activity	0.870835	0.120112	0.613349	0.263502	0.04326	0.054015
Molecular Function	GO:0046906 tetrapyrrole binding	0.940576	0.186309	0.617587	0.877846	0.0937477	0.0441443
Molecular Function	GO:0060089 molecular transducer activity	0.963931	0.357016	0.466496	0.519447	0.242021	0.0461573
Molecular Function	GO:0097367 carbohydrate derivative binding	0.00253162	0.159114	0.62252	0.349027	0.661009	0.547367
Molecular Function	GO:0099600 transmembrane receptor activity	0.723607	0.0834759	0.215882	0.494455	0.13995	0.0146784

## Sheet: S15.2 Alb_vs_Gre
	GO ID	Description	Alb_vs_Gre (561)	All (8304)	pvalue	p.adjust	Genes
Biological Process	GO:0045229	external encapsulating structure organization	29	210	0.000169086	0.153361	TEA_001911(XTH16);TEA_003441(XTH23);TEA_004163(XTH23);TEA_006062(CESA3);TEA_006071(CESA3);TEA_007203(PME12);TEA_007994(ACA9);TEA_008087(--);TEA_009944(ITN1);TEA_010158(At5g10020);TEA_010736(CHX15);TEA_011687(XTH32);TEA_011840(XTH15);TEA_013593(EXPA9);TEA_014170(EXPA18);TEA_014733(EXPA8);TEA_014994(PME68);TEA_016039(TOR);TEA_016333(At1g80170);TEA_017653(XTH16);TEA_023727(At1g48100);TEA_024201(EXPA…
Biological Process	GO:0071669	plant-type cell wall organization or biogenesis	9	37	0.000617989	0.280258	TEA_006062(CESA3);TEA_006071(CESA3);TEA_007627(GUX1);TEA_007994(ACA9);TEA_009944(ITN1);TEA_010736(CHX15);TEA_012166(NAC073);TEA_024429(Os02g0639600);TEA_027080(CML21)
Biological Process	GO:0006188	IMP biosynthetic process	5	15	0.00235014	0.375168	TEA_007270(ASE1);TEA_009150(AMPD);TEA_015143(purB);TEA_015237(AMPD);TEA_015728(PURKE)
Biological Process	GO:0046040	IMP metabolic process	5	15	0.00235014	0.375168	TEA_007270(ASE1);TEA_009150(AMPD);TEA_015143(purB);TEA_015237(AMPD);TEA_015728(PURKE)
Biological Process	GO:0009126	purine nucleoside monophosphate metabolic process	8	38	0.00330909	0.375168	TEA_000310(--);TEA_007270(ASE1);TEA_008247(AMPD);TEA_009150(AMPD);TEA_015143(purB);TEA_015237(AMPD);TEA_015728(PURKE);TEA_028796(--)
Biological Process	GO:0009127	purine nucleoside monophosphate biosynthetic process	8	38	0.00330909	0.375168	TEA_000310(--);TEA_007270(ASE1);TEA_008247(AMPD);TEA_009150(AMPD);TEA_015143(purB);TEA_015237(AMPD);TEA_015728(PURKE);TEA_028796(--)
Biological Process	GO:0009167	purine ribonucleoside monophosphate metabolic process	8	38	0.00330909	0.375168	TEA_000310(--);TEA_007270(ASE1);TEA_008247(AMPD);TEA_009150(AMPD);TEA_015143(purB);TEA_015237(AMPD);TEA_015728(PURKE);TEA_028796(--)
Biological Process	GO:0009168	purine ribonucleoside monophosphate biosynthetic process	8	38	0.00330909	0.375168	TEA_000310(--);TEA_007270(ASE1);TEA_008247(AMPD);TEA_009150(AMPD);TEA_015143(purB);TEA_015237(AMPD);TEA_015728(PURKE);TEA_028796(--)
Biological Process	GO:0006526	arginine biosynthetic process	2	2	0.00455647	0.409562	TEA_001884(At5g10920);TEA_029735(GLB1)
Biological Process	GO:0006793	phosphorus metabolic process	139	1693	0.00509617	0.409562	TEA_000068(D6PKL2);TEA_000077(At1g60630);TEA_000310(--);TEA_000411(PXC3);TEA_000624(At2g25790);TEA_000758(PDPK2);TEA_001334(MEKK1);TEA_001717(At4g30520);TEA_001884(At5g10920);TEA_002443(PFK3);TEA_002586(SNF4);TEA_003144(--);TEA_003169(rio2);TEA_003280(PRK1);TEA_003330(PBL17);TEA_003542(PRIN2);TEA_004072(PRIN2);TEA_004121(At4g37250);TEA_004235(At3g55800);TEA_004297(ALE2);TEA_004390(At2g19130);TEA_…
Biological Process	GO:0009746	response to hexose	6	25	0.00541869	0.409562	TEA_001733(CYB561B);TEA_006062(CESA3);TEA_006071(CESA3);TEA_020533(PER42);TEA_026144(AIP1-2);TEA_029735(GLB1)
Biological Process	GO:0034284	response to monosaccharide	6	25	0.00541869	0.409562	TEA_001733(CYB561B);TEA_006062(CESA3);TEA_006071(CESA3);TEA_020533(PER42);TEA_026144(AIP1-2);TEA_029735(GLB1)
Biological Process	GO:0006796	phosphate-containing compound metabolic process	137	1673	0.00600188	0.418746	TEA_000068(D6PKL2);TEA_000077(At1g60630);TEA_000310(--);TEA_000411(PXC3);TEA_000624(At2g25790);TEA_000758(PDPK2);TEA_001334(MEKK1);TEA_001717(At4g30520);TEA_001884(At5g10920);TEA_002443(PFK3);TEA_002586(SNF4);TEA_003144(--);TEA_003169(rio2);TEA_003280(PRK1);TEA_003330(PBL17);TEA_003542(PRIN2);TEA_004072(PRIN2);TEA_004121(At4g37250);TEA_004235(At3g55800);TEA_004297(ALE2);TEA_004390(At2g19130);TEA_…
Biological Process	GO:0009832	plant-type cell wall biogenesis	4	14	0.0119603	0.737221	TEA_006062(CESA3);TEA_006071(CESA3);TEA_007627(GUX1);TEA_012166(NAC073)
Biological Process	GO:0009156	ribonucleoside monophosphate biosynthetic process	8	48	0.014117	0.737221	TEA_000310(--);TEA_007270(ASE1);TEA_008247(AMPD);TEA_009150(AMPD);TEA_015143(purB);TEA_015237(AMPD);TEA_015728(PURKE);TEA_028796(--)
Biological Process	GO:0009161	ribonucleoside monophosphate metabolic process	8	48	0.014117	0.737221	TEA_000310(--);TEA_007270(ASE1);TEA_008247(AMPD);TEA_009150(AMPD);TEA_015143(purB);TEA_015237(AMPD);TEA_015728(PURKE);TEA_028796(--)
Biological Process	GO:0070838	divalent metal ion transport	11	78	0.0151386	0.737221	TEA_006062(CESA3);TEA_006071(CESA3);TEA_007880(CNGC1);TEA_007994(ACA9);TEA_010474(MRS2-1);TEA_015033(ZIP3);TEA_019542(--);TEA_020334(ACA2);TEA_023348(ACA2);TEA_026144(AIP1-2);TEA_029735(GLB1)
Biological Process	GO:0072511	divalent inorganic cation transport	11	78	0.0151386	0.737221	TEA_006062(CESA3);TEA_006071(CESA3);TEA_007880(CNGC1);TEA_007994(ACA9);TEA_010474(MRS2-1);TEA_015033(ZIP3);TEA_019542(--);TEA_020334(ACA2);TEA_023348(ACA2);TEA_026144(AIP1-2);TEA_029735(GLB1)
Biological Process	GO:0071554	cell wall organization or biogenesis	21	188	0.0154434	0.737221	TEA_005976(LYK3);TEA_006062(CESA3);TEA_006071(CESA3);TEA_007203(PME12);TEA_007627(GUX1);TEA_007994(ACA9);TEA_008087(--);TEA_009944(ITN1);TEA_010158(At5g10020);TEA_010736(CHX15);TEA_011687(XTH32);TEA_012166(NAC073);TEA_013593(EXPA9);TEA_014170(EXPA18);TEA_014733(EXPA8);TEA_014994(PME68);TEA_023157(UCC1);TEA_024201(EXPA8);TEA_024429(Os02g0639600);TEA_026144(AIP1-2);TEA_027080(CML21)
Biological Process	GO:0009664	plant-type cell wall organization	5	23	0.0168149	0.747534	TEA_007994(ACA9);TEA_009944(ITN1);TEA_010736(CHX15);TEA_024429(Os02g0639600);TEA_027080(CML21)
Biological Process	GO:0071555	cell wall organization	13	102	0.0193909	0.747534	TEA_007203(PME12);TEA_007994(ACA9);TEA_008087(--);TEA_009944(ITN1);TEA_010158(At5g10020);TEA_010736(CHX15);TEA_013593(EXPA9);TEA_014170(EXPA18);TEA_014733(EXPA8);TEA_014994(PME68);TEA_024201(EXPA8);TEA_024429(Os02g0639600);TEA_027080(CML21)
Biological Process	GO:0048444	floral organ morphogenesis	4	16	0.0195296	0.747534	TEA_001664(MSH6);TEA_017086(FH11);TEA_024641(KIN10A);TEA_025045(--)
Biological Process	GO:0048563	post-embryonic organ morphogenesis	4	16	0.0195296	0.747534	TEA_001664(MSH6);TEA_017086(FH11);TEA_024641(KIN10A);TEA_025045(--)
Biological Process	GO:0009886	post-embryonic morphogenesis	9	61	0.0203892	0.747534	TEA_000715(ABP19A);TEA_001664(MSH6);TEA_004235(At3g55800);TEA_017086(FH11);TEA_017154(MIK1);TEA_024641(KIN10A);TEA_025045(--);TEA_026015(SPCH);TEA_026344(SPCH)
Biological Process	GO:0072594	establishment of protein localization to organelle	6	33	0.0214423	0.747534	TEA_003229(PEX2);TEA_005195(PEX14);TEA_012685(LON2);TEA_018977(EXOSC8);TEA_020115(DDB_G0287165);TEA_028471(PEX1)
Biological Process	GO:0009123	nucleoside monophosphate metabolic process	8	52	0.0222529	0.747534	TEA_000310(--);TEA_007270(ASE1);TEA_008247(AMPD);TEA_009150(AMPD);TEA_015143(purB);TEA_015237(AMPD);TEA_015728(PURKE);TEA_028796(--)
Biological Process	GO:0009124	nucleoside monophosphate biosynthetic process	8	52	0.0222529	0.747534	TEA_000310(--);TEA_007270(ASE1);TEA_008247(AMPD);TEA_009150(AMPD);TEA_015143(purB);TEA_015237(AMPD);TEA_015728(PURKE);TEA_028796(--)
Biological Process	GO:0009311	oligosaccharide metabolic process	7	43	0.0238057	0.764634	TEA_003144(--);TEA_004235(At3g55800);TEA_009250(BAM3);TEA_011826(RFS2);TEA_019234(TRE1);TEA_020031(TPPA);TEA_020884(CLPP5)
Biological Process	GO:0072522	purine-containing compound biosynthetic process	9	64	0.027105	0.764634	TEA_000310(--);TEA_007270(ASE1);TEA_009150(AMPD);TEA_015143(purB);TEA_015237(AMPD);TEA_015728(PURKE);TEA_016283(APT1);TEA_016338(PMA1);TEA_028796(--)
Biological Process	GO:0006625	protein targeting to peroxisome	5	26	0.0278338	0.764634	TEA_003229(PEX2);TEA_005195(PEX14);TEA_012685(LON2);TEA_020115(DDB_G0287165);TEA_028471(PEX1)
Biological Process	GO:0043574	peroxisomal transport	5	26	0.0278338	0.764634	TEA_003229(PEX2);TEA_005195(PEX14);TEA_012685(LON2);TEA_020115(DDB_G0287165);TEA_028471(PEX1)
Biological Process	GO:0072662	protein localization to peroxisome	5	26	0.0278338	0.764634	TEA_003229(PEX2);TEA_005195(PEX14);TEA_012685(LON2);TEA_020115(DDB_G0287165);TEA_028471(PEX1)
Biological Process	GO:0072663	establishment of protein localization to peroxisome	5	26	0.0278338	0.764634	TEA_003229(PEX2);TEA_005195(PEX14);TEA_012685(LON2);TEA_020115(DDB_G0287165);TEA_028471(PEX1)
Biological Process	GO:0032958	inositol phosphate biosynthetic process	4	18	0.0295063	0.764634	TEA_008059(SLP1);TEA_009970(slr0305);TEA_015724(SLP1);TEA_027420(SLP1)
Biological Process	GO:0046173	polyol biosynthetic process	4	18	0.0295063	0.764634	TEA_008059(SLP1);TEA_009970(slr0305);TEA_015724(SLP1);TEA_027420(SLP1)
Biological Process	GO:0007031	peroxisome organization	6	36	0.0318117	0.779816	TEA_003229(PEX2);TEA_005195(PEX14);TEA_012685(LON2);TEA_020115(DDB_G0287165);TEA_025731(PEX11A);TEA_028471(PEX1)
Biological Process	GO:0033365	protein localization to organelle	6	36	0.0318117	0.779816	TEA_003229(PEX2);TEA_005195(PEX14);TEA_012685(LON2);TEA_018977(EXOSC8);TEA_020115(DDB_G0287165);TEA_028471(PEX1)
Biological Process	GO:1902580	single-organism cellular localization	7	47	0.0368959	0.827328	TEA_003229(PEX2);TEA_005195(PEX14);TEA_010849(FFC);TEA_012685(LON2);TEA_018977(EXOSC8);TEA_020115(DDB_G0287165);TEA_028471(PEX1)
Biological Process	GO:0006109	regulation of carbohydrate metabolic process	2	5	0.0397325	0.827328	TEA_006062(CESA3);TEA_006071(CESA3)
Biological Process	GO:0009084	glutamine family amino acid biosynthetic process	2	5	0.0397325	0.827328	TEA_001884(At5g10920);TEA_029735(GLB1)
Biological Process	GO:0044042	glucan metabolic process	18	172	0.0418557	0.827328	TEA_001911(XTH16);TEA_003144(--);TEA_003441(XTH23);TEA_004163(XTH23);TEA_004235(At3g55800);TEA_006062(CESA3);TEA_006071(CESA3);TEA_009250(BAM3);TEA_011687(XTH32);TEA_011840(XTH15);TEA_013874(ISA1);TEA_016413(At4g02290);TEA_017141(PSA3);TEA_017653(XTH16);TEA_020884(CLPP5);TEA_026144(AIP1-2);TEA_026953(FKBP42);TEA_027740(XTH23)
Biological Process	GO:0072521	purine-containing compound metabolic process	11	91	0.0421063	0.827328	TEA_000310(--);TEA_001884(At5g10920);TEA_007270(ASE1);TEA_009150(AMPD);TEA_010600(URH1);TEA_015143(purB);TEA_015237(AMPD);TEA_015728(PURKE);TEA_016283(APT1);TEA_016338(PMA1);TEA_028796(--)
Biological Process	GO:0009891	positive regulation of biosynthetic process	3	12	0.0426601	0.827328	TEA_001248(RAP74);TEA_013543(ALA1);TEA_030190(NAC083)
Biological Process	GO:0006164	purine nucleotide biosynthetic process	8	59	0.0435682	0.827328	TEA_000310(--);TEA_007270(ASE1);TEA_009150(AMPD);TEA_015143(purB);TEA_015237(AMPD);TEA_015728(PURKE);TEA_016338(PMA1);TEA_028796(--)
Biological Process	GO:0009152	purine ribonucleotide biosynthetic process	8	59	0.0435682	0.827328	TEA_000310(--);TEA_007270(ASE1);TEA_009150(AMPD);TEA_015143(purB);TEA_015237(AMPD);TEA_015728(PURKE);TEA_016338(PMA1);TEA_028796(--)
Biological Process	GO:0005984	disaccharide metabolic process	6	39	0.0449931	0.827328	TEA_003144(--);TEA_004235(At3g55800);TEA_009250(BAM3);TEA_019234(TRE1);TEA_020031(TPPA);TEA_020884(CLPP5)
Biological Process	GO:0044702	single organism reproductive process	19	186	0.0458842	0.827328	TEA_000335(--);TEA_001664(MSH6);TEA_005402(ARF6);TEA_006265(SBT1.7);TEA_007994(ACA9);TEA_010547(CDC2A);TEA_010574(TDR);TEA_013236(GCR2);TEA_014646(FER1);TEA_014663(FER1);TEA_017086(FH11);TEA_017154(MIK1);TEA_017580(--);TEA_017771(GPAT6);TEA_019218(SPL8);TEA_019608(DOT2);TEA_024091(--);TEA_024641(KIN10A);TEA_025045(--)
Biological Process	GO:0048367	shoot system development	15	141	0.0529848	0.827328	TEA_000335(--);TEA_001664(MSH6);TEA_005402(ARF6);TEA_012129(RLP29);TEA_014646(FER1);TEA_014663(FER1);TEA_017086(FH11);TEA_017154(MIK1);TEA_017580(--);TEA_017771(GPAT6);TEA_019608(DOT2);TEA_024091(--);TEA_024641(KIN10A);TEA_025045(--);TEA_026953(FKBP42)
Biological Process	GO:0009150	purine ribonucleotide metabolic process	8	62	0.0558175	0.827328	TEA_000310(--);TEA_007270(ASE1);TEA_009150(AMPD);TEA_015143(purB);TEA_015237(AMPD);TEA_015728(PURKE);TEA_016338(PMA1);TEA_028796(--)
Biological Process	GO:0006897	endocytosis	2	6	0.0569703	0.827328	TEA_007630(elmoA);TEA_017261(FLS2)
Biological Process	GO:0010065	primary meristem tissue development	2	6	0.0569703	0.827328	TEA_010574(TDR);TEA_017154(MIK1)
Biological Process	GO:0048508	embryonic meristem development	2	6	0.0569703	0.827328	TEA_010574(TDR);TEA_017154(MIK1)
Biological Process	GO:0009887	organ morphogenesis	8	63	0.0603416	0.827328	TEA_001664(MSH6);TEA_012397(BRM);TEA_017086(FH11);TEA_019463(--);TEA_024641(KIN10A);TEA_025045(--);TEA_028084(PRFB1);TEA_028735(CRN)
Biological Process	GO:0006163	purine nucleotide metabolic process	9	74	0.0603868	0.827328	TEA_000310(--);TEA_001884(At5g10920);TEA_007270(ASE1);TEA_009150(AMPD);TEA_015143(purB);TEA_015237(AMPD);TEA_015728(PURKE);TEA_016338(PMA1);TEA_028796(--)
Biological Process	GO:0014070	response to organic cyclic compound	10	86	0.0635442	0.827328	TEA_004235(At3g55800);TEA_007630(elmoA);TEA_010018(GH3.1);TEA_010849(FFC);TEA_011827(MAKR4);TEA_020230(MAKR4);TEA_024676(--);TEA_026107(GH3.1);TEA_027080(CML21);TEA_028110(DMS3)
Biological Process	GO:0032787	monocarboxylic acid metabolic process	34	385	0.0637026	0.827328	TEA_001034(PGI1);TEA_001782(PNC1);TEA_002443(PFK3);TEA_002630(DTX54);TEA_003144(--);TEA_003229(PEX2);TEA_004235(At3g55800);TEA_004300(HTH);TEA_005869(RHF2A);TEA_006016(CYP94C1);TEA_006062(CESA3);TEA_006071(CESA3);TEA_008498(KAS);TEA_008759(HEME1);TEA_010849(FFC);TEA_012330(SBH1);TEA_012795(KDSB);TEA_012841(RPL5);TEA_013852(GRXC1);TEA_018657(CKX5);TEA_020115(DDB_G0287165);TEA_020604(LIP1P);TEA_022…
Biological Process	GO:0015914	phospholipid transport	3	14	0.0638784	0.827328	TEA_013543(ALA1);TEA_027908(ALA2);TEA_029273(ALA10)
Biological Process	GO:0007275	multicellular organism development	50	598	0.0650091	0.827328	TEA_000335(--);TEA_000715(ABP19A);TEA_001664(MSH6);TEA_001782(PNC1);TEA_001928(--);TEA_003641(TEB);TEA_004235(At3g55800);TEA_004300(HTH);TEA_005402(ARF6);TEA_005869(RHF2A);TEA_006062(CESA3);TEA_006071(CESA3);TEA_006874(SDR1);TEA_007994(ACA9);TEA_008498(KAS);TEA_010547(CDC2A);TEA_010574(TDR);TEA_012129(RLP29);TEA_012397(BRM);TEA_012795(KDSB);TEA_013236(GCR2);TEA_013691(RRP5);TEA_014484(UPL5);TEA_0…
Biological Process	GO:0090567	reproductive shoot system development	12	110	0.0669491	0.827328	TEA_001664(MSH6);TEA_005402(ARF6);TEA_014646(FER1);TEA_014663(FER1);TEA_017086(FH11);TEA_017154(MIK1);TEA_017580(--);TEA_017771(GPAT6);TEA_019608(DOT2);TEA_024091(--);TEA_024641(KIN10A);TEA_025045(--)
Biological Process	GO:0000023	maltose metabolic process	1	1	0.0675578	0.827328	TEA_009250(BAM3)
Biological Process	GO:0006636	unsaturated fatty acid biosynthetic process	1	1	0.0675578	0.827328	TEA_023041(LKHA4)
Biological Process	GO:0006914	autophagy	1	1	0.0675578	0.827328	TEA_016039(TOR)
Biological Process	GO:0007034	vacuolar transport	1	1	0.0675578	0.827328	TEA_002078(GRV2)
Biological Process	GO:0009233	menaquinone metabolic process	1	1	0.0675578	0.827328	TEA_028613(MENB)
Biological Process	GO:0009313	oligosaccharide catabolic process	1	1	0.0675578	0.827328	TEA_011826(RFS2)
Biological Process	GO:0010506	regulation of autophagy	1	1	0.0675578	0.827328	TEA_016039(TOR)
Biological Process	GO:0016553	base conversion or substitution editing	1	1	0.0675578	0.827328	TEA_017227(PCMP-E10)
Biological Process	GO:0019395	fatty acid oxidation	1	1	0.0675578	0.827328	TEA_004300(HTH)
Biological Process	GO:0033559	unsaturated fatty acid metabolic process	1	1	0.0675578	0.827328	TEA_023041(LKHA4)
Biological Process	GO:0034440	lipid oxidation	1	1	0.0675578	0.827328	TEA_004300(HTH)
Biological Process	GO:0042450	arginine biosynthetic process via ornithine	1	1	0.0675578	0.827328	TEA_029735(GLB1)
Biological Process	GO:0044724	single-organism carbohydrate catabolic process	1	1	0.0675578	0.827328	TEA_011826(RFS2)
Biological Process	GO:0045995	regulation of embryonic development	1	1	0.0675578	0.827328	TEA_016039(TOR)
Biological Process	GO:2000379	positive regulation of reactive oxygen species metabolic process	1	1	0.0675578	0.827328	TEA_022700(CPN20)
Biological Process	GO:0042546	cell wall biogenesis	5	33	0.0684119	0.827328	TEA_006062(CESA3);TEA_006071(CESA3);TEA_007627(GUX1);TEA_012166(NAC073);TEA_026144(AIP1-2)
Biological Process	GO:0006304	DNA modification	5	34	0.0759657	0.853948	TEA_015704(MCM7);TEA_019778(RDM1);TEA_023443(MET2A);TEA_027792(RDM1);TEA_028110(DMS3)
Biological Process	GO:0006305	DNA alkylation	5	34	0.0759657	0.853948	TEA_015704(MCM7);TEA_019778(RDM1);TEA_023443(MET2A);TEA_027792(RDM1);TEA_028110(DMS3)
Biological Process	GO:0048449	floral organ formation	3	15	0.0759843	0.853948	TEA_001664(MSH6);TEA_017086(FH11);TEA_024641(KIN10A)
Biological Process	GO:0022898	regulation of transmembrane transporter activity	2	7	0.0762622	0.853948	TEA_017261(FLS2);TEA_027080(CML21)
Biological Process	GO:0032409	regulation of transporter activity	2	7	0.0762622	0.853948	TEA_017261(FLS2);TEA_027080(CML21)
Biological Process	GO:0032412	regulation of ion transmembrane transporter activity	2	7	0.0762622	0.853948	TEA_017261(FLS2);TEA_027080(CML21)
Biological Process	GO:0030001	metal ion transport	21	226	0.084248	0.864359	TEA_000715(ABP19A);TEA_001473(HAK5);TEA_003229(PEX2);TEA_006062(CESA3);TEA_006071(CESA3);TEA_007880(CNGC1);TEA_007994(ACA9);TEA_009446(MTP1);TEA_010474(MRS2-1);TEA_010736(CHX15);TEA_012453(PAP8);TEA_014646(FER1);TEA_014663(FER1);TEA_015033(ZIP3);TEA_019542(--);TEA_020334(ACA2);TEA_020533(PER42);TEA_023348(ACA2);TEA_023862(ABCB1);TEA_026144(AIP1-2);TEA_029735(GLB1)
Biological Process	GO:0034762	regulation of transmembrane transport	3	16	0.0890123	0.864359	TEA_017261(FLS2);TEA_023035(CLC-F);TEA_027080(CML21)
Biological Process	GO:0034765	regulation of ion transmembrane transport	3	16	0.0890123	0.864359	TEA_017261(FLS2);TEA_023035(CLC-F);TEA_027080(CML21)
Biological Process	GO:0009260	ribonucleotide biosynthetic process	8	69	0.0922185	0.864359	TEA_000310(--);TEA_007270(ASE1);TEA_009150(AMPD);TEA_015143(purB);TEA_015237(AMPD);TEA_015728(PURKE);TEA_016338(PMA1);TEA_028796(--)
Biological Process	GO:0046390	ribose phosphate biosynthetic process	8	69	0.0922185	0.864359	TEA_000310(--);TEA_007270(ASE1);TEA_009150(AMPD);TEA_015143(purB);TEA_015237(AMPD);TEA_015728(PURKE);TEA_016338(PMA1);TEA_028796(--)
Biological Process	GO:0009743	response to carbohydrate	7	58	0.0942673	0.864359	TEA_001733(CYB561B);TEA_006062(CESA3);TEA_006071(CESA3);TEA_015704(MCM7);TEA_020533(PER42);TEA_026144(AIP1-2);TEA_029735(GLB1)
Biological Process	GO:0006144	purine nucleobase metabolic process	2	8	0.097253	0.864359	TEA_007270(ASE1);TEA_016283(APT1)
Biological Process	GO:0015893	drug transport	3	17	0.102899	0.864359	TEA_022849(ABCC2);TEA_023862(ABCB1);TEA_027262(ABCG32)
Biological Process	GO:0042493	response to drug	3	17	0.102899	0.864359	TEA_022849(ABCC2);TEA_023862(ABCB1);TEA_027262(ABCG32)
Biological Process	GO:0043647	inositol phosphate metabolic process	4	27	0.105405	0.864359	TEA_008059(SLP1);TEA_009970(slr0305);TEA_015724(SLP1);TEA_027420(SLP1)
Biological Process	GO:0048569	post-embryonic organ development	4	27	0.105405	0.864359	TEA_001664(MSH6);TEA_017086(FH11);TEA_024641(KIN10A);TEA_025045(--)
Biological Process	GO:0008202	steroid metabolic process	7	60	0.108179	0.864359	TEA_006062(CESA3);TEA_006071(CESA3);TEA_006478(HMGS);TEA_014564(GPI8);TEA_015594(SDR42E1);TEA_023542(SDR42E1);TEA_023550(SDR42E1)
Biological Process	GO:0019751	polyol metabolic process	5	38	0.110414	0.864359	TEA_008059(SLP1);TEA_009970(slr0305);TEA_015724(SLP1);TEA_024677(GLPK);TEA_027420(SLP1)
Biological Process	GO:0048646	anatomical structure formation involved in morphogenesis	5	38	0.110414	0.864359	TEA_001664(MSH6);TEA_007994(ACA9);TEA_012397(BRM);TEA_017086(FH11);TEA_024641(KIN10A)
Biological Process	GO:0009259	ribonucleotide metabolic process	8	72	0.111191	0.864359	TEA_000310(--);TEA_007270(ASE1);TEA_009150(AMPD);TEA_015143(purB);TEA_015237(AMPD);TEA_015728(PURKE);TEA_016338(PMA1);TEA_028796(--)
Biological Process	GO:0019693	ribose phosphate metabolic process	8	72	0.111191	0.864359	TEA_000310(--);TEA_007270(ASE1);TEA_009150(AMPD);TEA_015143(purB);TEA_015237(AMPD);TEA_015728(PURKE);TEA_016338(PMA1);TEA_028796(--)
Biological Process	GO:0048229	gametophyte development	8	72	0.111191	0.864359	TEA_004300(HTH);TEA_005869(RHF2A);TEA_007994(ACA9);TEA_010547(CDC2A);TEA_012795(KDSB);TEA_013691(RRP5);TEA_026081(TULP7);TEA_028110(DMS3)
Biological Process	GO:0009987	cellular process	408	5845	0.11279	0.864359	TEA_000068(D6PKL2);TEA_000077(At1g60630);TEA_000310(--);TEA_000335(--);TEA_000343(DTX48);TEA_000411(PXC3);TEA_000414(PXC3);TEA_000624(At2g25790);TEA_000715(ABP19A);TEA_000758(PDPK2);TEA_001034(PGI1);TEA_001051(Os03g0326500);TEA_001052(ERCC1);TEA_001248(RAP74);TEA_001334(MEKK1);TEA_001398(CCS);TEA_001637(TSN1);TEA_001640(RIBA1);TEA_001664(MSH6);TEA_001717(At4g30520);TEA_001754(HAT4);TEA_001782(PNC…
Biological Process	GO:0006811	ion transport	43	529	0.114732	0.864359	TEA_000715(ABP19A);TEA_001473(HAK5);TEA_001782(PNC1);TEA_003144(--);TEA_003229(PEX2);TEA_005464(KEA2);TEA_006062(CESA3);TEA_006071(CESA3);TEA_007880(CNGC1);TEA_007931(BOR4);TEA_007994(ACA9);TEA_009446(MTP1);TEA_010474(MRS2-1);TEA_010736(CHX15);TEA_012453(PAP8);TEA_013543(ALA1);TEA_014376(PDS);TEA_014646(FER1);TEA_014663(FER1);TEA_015033(ZIP3);TEA_015760(CLC-E);TEA_016338(PMA1);TEA_017261(FLS2);TE…
Biological Process	GO:0006869	lipid transport	3	18	0.117578	0.864359	TEA_013543(ALA1);TEA_027908(ALA2);TEA_029273(ALA10)
Biological Process	GO:0010876	lipid localization	3	18	0.117578	0.864359	TEA_013543(ALA1);TEA_027908(ALA2);TEA_029273(ALA10)
Biological Process	GO:0032502	developmental process	68	876	0.11931	0.864359	TEA_000335(--);TEA_000715(ABP19A);TEA_001640(RIBA1);TEA_001664(MSH6);TEA_001782(PNC1);TEA_001928(--);TEA_002078(GRV2);TEA_003641(TEB);TEA_003750(WRKY44);TEA_004235(At3g55800);TEA_004300(HTH);TEA_005402(ARF6);TEA_005869(RHF2A);TEA_006062(CESA3);TEA_006071(CESA3);TEA_006265(SBT1.7);TEA_006874(SDR1);TEA_007197(EMB2768);TEA_007994(ACA9);TEA_008498(KAS);TEA_009944(ITN1);TEA_010547(CDC2A);TEA_010574(TD…
Biological Process	GO:0010033	response to organic substance	34	409	0.119563	0.864359	TEA_000624(At2g25790);TEA_000715(ABP19A);TEA_001733(CYB561B);TEA_001782(PNC1);TEA_004235(At3g55800);TEA_005402(ARF6);TEA_006016(CYP94C1);TEA_006062(CESA3);TEA_006071(CESA3);TEA_006166(SDH5);TEA_007630(elmoA);TEA_009948(MAKR4);TEA_010018(GH3.1);TEA_010225(At1g11050);TEA_010228(At1g11050);TEA_010849(FFC);TEA_011827(MAKR4);TEA_013236(GCR2);TEA_015704(MCM7);TEA_016492(BLH1);TEA_018938(At4g28100);TEA_…
Biological Process	GO:0034728	nucleosome organization	2	9	0.119626	0.864359	TEA_008983(HMGIY2);TEA_012281(At1g17520)
Biological Process	GO:0071824	protein-DNA complex subunit organization	2	9	0.119626	0.864359	TEA_008983(HMGIY2);TEA_012281(At1g17520)
Biological Process	GO:0044707	single-multicellular organism process	52	656	0.123372	0.864359	TEA_000335(--);TEA_000715(ABP19A);TEA_001664(MSH6);TEA_001782(PNC1);TEA_001928(--);TEA_002078(GRV2);TEA_003641(TEB);TEA_004235(At3g55800);TEA_004300(HTH);TEA_005402(ARF6);TEA_005869(RHF2A);TEA_006062(CESA3);TEA_006071(CESA3);TEA_006874(SDR1);TEA_007994(ACA9);TEA_008498(KAS);TEA_010547(CDC2A);TEA_010574(TDR);TEA_012129(RLP29);TEA_012397(BRM);TEA_012795(KDSB);TEA_013236(GCR2);TEA_013691(RRP5);TEA_0…
Biological Process	GO:0006631	fatty acid metabolic process	16	173	0.123741	0.864359	TEA_001782(PNC1);TEA_002630(DTX54);TEA_003229(PEX2);TEA_004300(HTH);TEA_008498(KAS);TEA_012330(SBH1);TEA_020115(DDB_G0287165);TEA_020604(LIP1P);TEA_023041(LKHA4);TEA_024401(LOX1.6);TEA_024429(Os02g0639600);TEA_024677(GLPK);TEA_027052(SBH1);TEA_027914(CA2);TEA_028471(PEX1);TEA_029735(GLB1)
Biological Process	GO:0048608	reproductive structure development	14	148	0.125722	0.864359	TEA_001664(MSH6);TEA_005402(ARF6);TEA_010574(TDR);TEA_013236(GCR2);TEA_014646(FER1);TEA_014663(FER1);TEA_017086(FH11);TEA_017154(MIK1);TEA_017580(--);TEA_017771(GPAT6);TEA_019608(DOT2);TEA_024091(--);TEA_024641(KIN10A);TEA_025045(--)
Biological Process	GO:0061458	reproductive system development	14	148	0.125722	0.864359	TEA_001664(MSH6);TEA_005402(ARF6);TEA_010574(TDR);TEA_013236(GCR2);TEA_014646(FER1);TEA_014663(FER1);TEA_017086(FH11);TEA_017154(MIK1);TEA_017580(--);TEA_017771(GPAT6);TEA_019608(DOT2);TEA_024091(--);TEA_024641(KIN10A);TEA_025045(--)
Biological Process	GO:0043038	amino acid activation	6	51	0.127476	0.864359	TEA_002447(PNC1);TEA_007197(EMB2768);TEA_007622(At3g62120);TEA_014188(CAN2);TEA_021714(At3g46100);TEA_023771(At5g27470)
Biological Process	GO:0043039	tRNA aminoacylation	6	51	0.127476	0.864359	TEA_002447(PNC1);TEA_007197(EMB2768);TEA_007622(At3g62120);TEA_014188(CAN2);TEA_021714(At3g46100);TEA_023771(At5g27470)
Biological Process	GO:0044767	single-organism developmental process	58	741	0.127891	0.864359	TEA_000335(--);TEA_000715(ABP19A);TEA_001640(RIBA1);TEA_001664(MSH6);TEA_001782(PNC1);TEA_001928(--);TEA_003641(TEB);TEA_003750(WRKY44);TEA_004235(At3g55800);TEA_004300(HTH);TEA_005402(ARF6);TEA_005869(RHF2A);TEA_006062(CESA3);TEA_006071(CESA3);TEA_006874(SDR1);TEA_007994(ACA9);TEA_008498(KAS);TEA_009944(ITN1);TEA_010547(CDC2A);TEA_010574(TDR);TEA_010736(CHX15);TEA_012129(RLP29);TEA_012397(BRM);T…
Biological Process	GO:0032501	multicellular organismal process	52	658	0.128022	0.864359	TEA_000335(--);TEA_000715(ABP19A);TEA_001664(MSH6);TEA_001782(PNC1);TEA_001928(--);TEA_002078(GRV2);TEA_003641(TEB);TEA_004235(At3g55800);TEA_004300(HTH);TEA_005402(ARF6);TEA_005869(RHF2A);TEA_006062(CESA3);TEA_006071(CESA3);TEA_006874(SDR1);TEA_007994(ACA9);TEA_008498(KAS);TEA_010547(CDC2A);TEA_010574(TDR);TEA_012129(RLP29);TEA_012397(BRM);TEA_012795(KDSB);TEA_013236(GCR2);TEA_013691(RRP5);TEA_0…
Biological Process	GO:0009064	glutamine family amino acid metabolic process	5	40	0.130034	0.864359	TEA_001884(At5g10920);TEA_021553(GLU1);TEA_022500(GGH2);TEA_028702(GS1-1);TEA_029735(GLB1)
Biological Process	GO:0043269	regulation of ion transport	5	40	0.130034	0.864359	TEA_003144(--);TEA_014376(PDS);TEA_017261(FLS2);TEA_023035(CLC-F);TEA_027080(CML21)
Biological Process	GO:0000398	mRNA splicing, via spliceosome	1	2	0.130559	0.864359	TEA_028644(VIT_07s0104g01170)
Biological Process	GO:0010043	response to zinc ion	1	2	0.130559	0.864359	TEA_009446(MTP1)
Biological Process	GO:0010160	formation of organ boundary	1	2	0.130559	0.864359	TEA_012397(BRM)
Biological Process	GO:0010557	positive regulation of macromolecule biosynthetic process	1	2	0.130559	0.864359	TEA_001248(RAP74)
Biological Process	GO:0010628	positive regulation of gene expression	1	2	0.130559	0.864359	TEA_001248(RAP74)
Biological Process	GO:0019740	nitrogen utilization	1	2	0.130559	0.864359	TEA_029735(GLB1)
Biological Process	GO:0031328	positive regulation of cellular biosynthetic process	1	2	0.130559	0.864359	TEA_001248(RAP74)
Biological Process	GO:0032508	DNA duplex unwinding	1	2	0.130559	0.864359	TEA_015704(MCM7)
Biological Process	GO:0032786	positive regulation of DNA-templated transcription, elongation	1	2	0.130559	0.864359	TEA_001248(RAP74)
Biological Process	GO:0042181	ketone biosynthetic process	1	2	0.130559	0.864359	TEA_007471(HPT2)
Biological Process	GO:0045893	positive regulation of transcription, DNA-templated	1	2	0.130559	0.864359	TEA_001248(RAP74)
Biological Process	GO:0045935	positive regulation of nucleobase-containing compound metabolic process	1	2	0.130559	0.864359	TEA_001248(RAP74)
Biological Process	GO:0048859	formation of anatomical boundary	1	2	0.130559	0.864359	TEA_012397(BRM)
Biological Process	GO:0051173	positive regulation of nitrogen compound metabolic process	1	2	0.130559	0.864359	TEA_001248(RAP74)
Biological Process	GO:0051254	positive regulation of RNA metabolic process	1	2	0.130559	0.864359	TEA_001248(RAP74)
Biological Process	GO:0072530	purine-containing compound transmembrane transport	1	2	0.130559	0.864359	TEA_001782(PNC1)
Biological Process	GO:1901663	quinone biosynthetic process	1	2	0.130559	0.864359	TEA_007471(HPT2)
Biological Process	GO:1902680	positive regulation of RNA biosynthetic process	1	2	0.130559	0.864359	TEA_001248(RAP74)
Biological Process	GO:1903508	positive regulation of nucleic acid-templated transcription	1	2	0.130559	0.864359	TEA_001248(RAP74)
Biological Process	GO:1990267	response to transition metal nanoparticle	1	2	0.130559	0.864359	TEA_009446(MTP1)
Biological Process	GO:2000377	regulation of reactive oxygen species metabolic process	1	2	0.130559	0.864359	TEA_022700(CPN20)
Biological Process	GO:0048437	floral organ development	6	52	0.136414	0.896573	TEA_001664(MSH6);TEA_017086(FH11);TEA_017154(MIK1);TEA_024091(--);TEA_024641(KIN10A);TEA_025045(--)
Biological Process	GO:0042044	fluid transport	4	30	0.140979	0.914023	TEA_006062(CESA3);TEA_006071(CESA3);TEA_020533(PER42);TEA_026144(AIP1-2)
Biological Process	GO:0006760	folic acid-containing compound metabolic process	2	10	0.143099	0.914023	TEA_005365(GCH1);TEA_027545(FOLD4)
Biological Process	GO:0042558	pteridine-containing compound metabolic process	2	10	0.143099	0.914023	TEA_005365(GCH1);TEA_027545(FOLD4)
Biological Process	GO:0046916	cellular transition metal ion homeostasis	2	10	0.143099	0.914023	TEA_014646(FER1);TEA_014663(FER1)
Biological Process	GO:0090407	organophosphate biosynthetic process	14	153	0.151684	0.940811	TEA_000310(--);TEA_007270(ASE1);TEA_008059(SLP1);TEA_008247(AMPD);TEA_009150(AMPD);TEA_009970(slr0305);TEA_015143(purB);TEA_015237(AMPD);TEA_015724(SLP1);TEA_015728(PURKE);TEA_016039(TOR);TEA_016338(PMA1);TEA_027420(SLP1);TEA_028796(--)
Biological Process	GO:0048856	anatomical structure development	47	599	0.153992	0.940811	TEA_000335(--);TEA_000715(ABP19A);TEA_001640(RIBA1);TEA_001664(MSH6);TEA_003641(TEB);TEA_004235(At3g55800);TEA_005402(ARF6);TEA_005869(RHF2A);TEA_006062(CESA3);TEA_006071(CESA3);TEA_007994(ACA9);TEA_009944(ITN1);TEA_010547(CDC2A);TEA_010574(TDR);TEA_010736(CHX15);TEA_012129(RLP29);TEA_012397(BRM);TEA_012795(KDSB);TEA_013236(GCR2);TEA_014484(UPL5);TEA_014646(FER1);TEA_014663(FER1);TEA_015793(At5g5…
Biological Process	GO:0019725	cellular homeostasis	10	103	0.156724	0.940811	TEA_000715(ABP19A);TEA_001051(Os03g0326500);TEA_002310(Os05g0200100);TEA_007994(ACA9);TEA_012453(PAP8);TEA_013852(GRXC1);TEA_014646(FER1);TEA_014663(FER1);TEA_016163(APR3);TEA_020533(PER42)
Biological Process	GO:0044765	single-organism transport	68	896	0.162824	0.940811	TEA_000715(ABP19A);TEA_001473(HAK5);TEA_001625(ENT3);TEA_001782(PNC1);TEA_002078(GRV2);TEA_002742(ABCB19);TEA_003144(--);TEA_003229(PEX2);TEA_003367(STC);TEA_004235(At3g55800);TEA_005195(PEX14);TEA_005464(KEA2);TEA_006062(CESA3);TEA_006071(CESA3);TEA_006542(STP1);TEA_006955(SLAH3);TEA_007880(CNGC1);TEA_007931(BOR4);TEA_007994(ACA9);TEA_009446(MTP1);TEA_009971(At1g54730);TEA_010474(MRS2-1);TEA_010…
Biological Process	GO:0006399	tRNA metabolic process	8	79	0.162903	0.940811	TEA_002242(DUS1L);TEA_002447(PNC1);TEA_003226(mnmE);TEA_007197(EMB2768);TEA_007622(At3g62120);TEA_014188(CAN2);TEA_021714(At3g46100);TEA_023771(At5g27470)
Biological Process	GO:0003002	regionalization	6	55	0.164901	0.940811	TEA_003641(TEB);TEA_005402(ARF6);TEA_010574(TDR);TEA_012397(BRM);TEA_019608(DOT2);TEA_028735(CRN)
Biological Process	GO:0006873	cellular ion homeostasis	6	55	0.164901	0.940811	TEA_000715(ABP19A);TEA_007994(ACA9);TEA_012453(PAP8);TEA_014646(FER1);TEA_014663(FER1);TEA_020533(PER42)
Biological Process	GO:0055082	cellular chemical homeostasis	6	55	0.164901	0.940811	TEA_000715(ABP19A);TEA_007994(ACA9);TEA_012453(PAP8);TEA_014646(FER1);TEA_014663(FER1);TEA_020533(PER42)
Biological Process	GO:0015977	carbon fixation	2	11	0.167423	0.940811	TEA_004235(At3g55800);TEA_026548(CP12-3)
Biological Process	GO:0022618	ribonucleoprotein complex assembly	2	11	0.167423	0.940811	TEA_024417(TIF3H1);TEA_028644(VIT_07s0104g01170)
Biological Process	GO:0071826	ribonucleoprotein complex subunit organization	2	11	0.167423	0.940811	TEA_024417(TIF3H1);TEA_028644(VIT_07s0104g01170)
Biological Process	GO:0071900	regulation of protein serine/threonine kinase activity	2	11	0.167423	0.940811	TEA_010547(CDC2A);TEA_018360(DSP1)
Biological Process	GO:1901661	quinone metabolic process	2	11	0.167423	0.940811	TEA_007471(HPT2);TEA_028613(MENB)
Biological Process	GO:0006886	intracellular protein transport	16	182	0.167912	0.940811	TEA_002078(GRV2);TEA_003229(PEX2);TEA_004235(At3g55800);TEA_005195(PEX14);TEA_010849(FFC);TEA_012685(LON2);TEA_013543(ALA1);TEA_013691(RRP5);TEA_018977(EXOSC8);TEA_020000(TOL1);TEA_020115(DDB_G0287165);TEA_020128(SYP41);TEA_022088(At4g02820);TEA_027417(TIC40);TEA_028471(PEX1);TEA_030190(NAC083)
Biological Process	GO:0006812	cation transport	28	343	0.169879	0.940811	TEA_000715(ABP19A);TEA_001473(HAK5);TEA_003229(PEX2);TEA_005464(KEA2);TEA_006062(CESA3);TEA_006071(CESA3);TEA_007880(CNGC1);TEA_007994(ACA9);TEA_009446(MTP1);TEA_010474(MRS2-1);TEA_010736(CHX15);TEA_012453(PAP8);TEA_013543(ALA1);TEA_014646(FER1);TEA_014663(FER1);TEA_015033(ZIP3);TEA_016338(PMA1);TEA_019542(--);TEA_020334(ACA2);TEA_020533(PER42);TEA_023348(ACA2);TEA_023862(ABCB1);TEA_024228(CHX15)…
Biological Process	GO:0009653	anatomical structure morphogenesis	26	316	0.170323	0.940811	TEA_000335(--);TEA_000715(ABP19A);TEA_001664(MSH6);TEA_004235(At3g55800);TEA_005402(ARF6);TEA_006062(CESA3);TEA_006071(CESA3);TEA_007994(ACA9);TEA_009944(ITN1);TEA_010574(TDR);TEA_010736(CHX15);TEA_012397(BRM);TEA_012795(KDSB);TEA_016039(TOR);TEA_017086(FH11);TEA_017154(MIK1);TEA_019463(--);TEA_019608(DOT2);TEA_024429(Os02g0639600);TEA_024641(KIN10A);TEA_025045(--);TEA_026015(SPCH);TEA_026344(SPC…
Biological Process	GO:0009791	post-embryonic development	24	289	0.17033	0.940811	TEA_000335(--);TEA_000715(ABP19A);TEA_001664(MSH6);TEA_001782(PNC1);TEA_004235(At3g55800);TEA_005402(ARF6);TEA_010547(CDC2A);TEA_010574(TDR);TEA_012129(RLP29);TEA_013236(GCR2);TEA_014646(FER1);TEA_014663(FER1);TEA_016039(TOR);TEA_017086(FH11);TEA_017154(MIK1);TEA_017580(--);TEA_017771(GPAT6);TEA_019608(DOT2);TEA_024091(--);TEA_024641(KIN10A);TEA_025045(--);TEA_026015(SPCH);TEA_026344(SPCH);TEA_02…
Biological Process	GO:0009725	response to hormone	20	236	0.173198	0.940811	TEA_000624(At2g25790);TEA_000715(ABP19A);TEA_004235(At3g55800);TEA_005402(ARF6);TEA_006016(CYP94C1);TEA_007630(elmoA);TEA_010018(GH3.1);TEA_010225(At1g11050);TEA_010228(At1g11050);TEA_011827(MAKR4);TEA_013236(GCR2);TEA_016492(BLH1);TEA_018938(At4g28100);TEA_020230(MAKR4);TEA_021700(PHS1);TEA_024474(ARF17);TEA_025891(RR26);TEA_026107(GH3.1);TEA_026953(FKBP42);TEA_030190(NAC083)
Biological Process	GO:0000041	transition metal ion transport	5	44	0.173502	0.940811	TEA_009446(MTP1);TEA_014646(FER1);TEA_014663(FER1);TEA_015033(ZIP3);TEA_023862(ABCB1)
Biological Process	GO:0006418	tRNA aminoacylation for protein translation	5	44	0.173502	0.940811	TEA_002447(PNC1);TEA_007197(EMB2768);TEA_007622(At3g62120);TEA_021714(At3g46100);TEA_023771(At5g27470)
Biological Process	GO:0044283	small molecule biosynthetic process	19	223	0.174781	0.940811	TEA_001884(At5g10920);TEA_004235(At3g55800);TEA_005365(GCH1);TEA_007471(HPT2);TEA_008059(SLP1);TEA_009970(slr0305);TEA_012453(PAP8);TEA_012841(RPL5);TEA_014650(MS1);TEA_015724(SLP1);TEA_020533(PER42);TEA_020604(LIP1P);TEA_022700(CPN20);TEA_023041(LKHA4);TEA_024401(LOX1.6);TEA_025086(OMR1);TEA_025804(PAT);TEA_027420(SLP1);TEA_029735(GLB1)
Biological Process	GO:0019752	carboxylic acid metabolic process	56	733	0.177546	0.940811	TEA_001034(PGI1);TEA_001782(PNC1);TEA_001884(At5g10920);TEA_002443(PFK3);TEA_002447(PNC1);TEA_002630(DTX54);TEA_003144(--);TEA_003229(PEX2);TEA_004235(At3g55800);TEA_004300(HTH);TEA_004738(HISN4);TEA_005365(GCH1);TEA_005869(RHF2A);TEA_006016(CYP94C1);TEA_006062(CESA3);TEA_006071(CESA3);TEA_007197(EMB2768);TEA_007622(At3g62120);TEA_008498(KAS);TEA_008759(HEME1);TEA_010849(FFC);TEA_012330(SBH1);TEA…
Biological Process	GO:0048513	animal organ development	10	106	0.177961	0.940811	TEA_001664(MSH6);TEA_012397(BRM);TEA_014484(UPL5);TEA_017086(FH11);TEA_019463(--);TEA_024641(KIN10A);TEA_025045(--);TEA_028084(PRFB1);TEA_028735(CRN);TEA_030190(NAC083)
Biological Process	GO:0048468	cell development	12	132	0.180361	0.940811	TEA_001640(RIBA1);TEA_006062(CESA3);TEA_006071(CESA3);TEA_007994(ACA9);TEA_009944(ITN1);TEA_010736(CHX15);TEA_012795(KDSB);TEA_016039(TOR);TEA_024429(Os02g0639600);TEA_026144(AIP1-2);TEA_027080(CML21);TEA_028735(CRN)
Biological Process	GO:0006633	fatty acid biosynthetic process	4	33	0.18058	0.940811	TEA_020604(LIP1P);TEA_023041(LKHA4);TEA_024401(LOX1.6);TEA_029735(GLB1)
Biological Process	GO:0009692	ethylene metabolic process	3	22	0.182817	0.940811	TEA_010225(At1g11050);TEA_010228(At1g11050);TEA_027080(CML21)
Biological Process	GO:0043449	cellular alkene metabolic process	3	22	0.182817	0.940811	TEA_010225(At1g11050);TEA_010228(At1g11050);TEA_027080(CML21)
Biological Process	GO:1900673	olefin metabolic process	3	22	0.182817	0.940811	TEA_010225(At1g11050);TEA_010228(At1g11050);TEA_027080(CML21)
Biological Process	GO:1902578	single-organism localization	68	905	0.185177	0.940811	TEA_000715(ABP19A);TEA_001473(HAK5);TEA_001625(ENT3);TEA_001782(PNC1);TEA_002078(GRV2);TEA_002742(ABCB19);TEA_003144(--);TEA_003229(PEX2);TEA_003367(STC);TEA_004235(At3g55800);TEA_005195(PEX14);TEA_005464(KEA2);TEA_006062(CESA3);TEA_006071(CESA3);TEA_006542(STP1);TEA_006955(SLAH3);TEA_007880(CNGC1);TEA_007931(BOR4);TEA_007994(ACA9);TEA_009446(MTP1);TEA_009971(At1g54730);TEA_010474(MRS2-1);TEA_010…
Biological Process	GO:0006338	chromatin remodeling	1	3	0.189311	0.940811	TEA_012397(BRM)
Biological Process	GO:0006354	DNA-templated transcription, elongation	1	3	0.189311	0.940811	TEA_001248(RAP74)
Biological Process	GO:0006591	ornithine metabolic process	1	3	0.189311	0.940811	TEA_029735(GLB1)
Biological Process	GO:0010075	regulation of meristem growth	1	3	0.189311	0.940811	TEA_028735(CRN)
Biological Process	GO:0010162	seed dormancy process	1	3	0.189311	0.940811	TEA_013236(GCR2)
Biological Process	GO:0022611	dormancy process	1	3	0.189311	0.940811	TEA_013236(GCR2)
Biological Process	GO:0030148	sphingolipid biosynthetic process	1	3	0.189311	0.940811	TEA_014564(GPI8)
Biological Process	GO:0032784	regulation of DNA-templated transcription, elongation	1	3	0.189311	0.940811	TEA_001248(RAP74)
Biological Process	GO:0035266	meristem growth	1	3	0.189311	0.940811	TEA_028735(CRN)
Biological Process	GO:0048638	regulation of developmental growth	1	3	0.189311	0.940811	TEA_028735(CRN)
Biological Process	GO:0048645	organ formation	1	3	0.189311	0.940811	TEA_012397(BRM)
Biological Process	GO:0005976	polysaccharide metabolic process	24	294	0.192239	0.940811	TEA_001911(XTH16);TEA_003144(--);TEA_003441(XTH23);TEA_004163(XTH23);TEA_004235(At3g55800);TEA_006062(CESA3);TEA_006071(CESA3);TEA_007079(LAT59);TEA_007203(PME12);TEA_007627(GUX1);TEA_009250(BAM3);TEA_011687(XTH32);TEA_011840(XTH15);TEA_012166(NAC073);TEA_013874(ISA1);TEA_016413(At4g02290);TEA_017141(PSA3);TEA_017653(XTH16);TEA_020884(CLPP5);TEA_022885(LAT59);TEA_023157(UCC1);TEA_026144(AIP1-2);T…
Biological Process	GO:0032392	DNA geometric change	2	12	0.192376	0.940811	TEA_015704(MCM7);TEA_023898(MCM2)
Biological Process	GO:0051640	organelle localization	2	12	0.192376	0.940811	TEA_000993(tbc1d2b);TEA_014921(Tbc1d2)
Biological Process	GO:0044281	small molecule metabolic process	82	1107	0.192934	0.940811	TEA_000310(--);TEA_001034(PGI1);TEA_001640(RIBA1);TEA_001782(PNC1);TEA_001884(At5g10920);TEA_002443(PFK3);TEA_002447(PNC1);TEA_002630(DTX54);TEA_003144(--);TEA_003229(PEX2);TEA_004235(At3g55800);TEA_004300(HTH);TEA_004738(HISN4);TEA_005365(GCH1);TEA_005869(RHF2A);TEA_006016(CYP94C1);TEA_006062(CESA3);TEA_006071(CESA3);TEA_006126(GOLS2);TEA_007197(EMB2768);TEA_007270(ASE1);TEA_007471(HPT2);TEA_007…
Biological Process	GO:0016311	dephosphorylation	4	34	0.194528	0.94175	TEA_004516(MKP1);TEA_015372(DSP2);TEA_018360(DSP1);TEA_021700(PHS1)
Biological Process	GO:0008283	cell proliferation	3	23	0.20041	0.94175	TEA_010547(CDC2A);TEA_026015(SPCH);TEA_026344(SPCH)
Biological Process	GO:0030003	cellular cation homeostasis	3	23	0.20041	0.94175	TEA_007994(ACA9);TEA_014646(FER1);TEA_014663(FER1)
Biological Process	GO:1901607	alpha-amino acid biosynthetic process	3	23	0.20041	0.94175	TEA_001884(At5g10920);TEA_005365(GCH1);TEA_029735(GLB1)
Biological Process	GO:0006082	organic acid metabolic process	57	756	0.203089	0.94175	TEA_001034(PGI1);TEA_001782(PNC1);TEA_001884(At5g10920);TEA_002443(PFK3);TEA_002447(PNC1);TEA_002630(DTX54);TEA_003144(--);TEA_003229(PEX2);TEA_004235(At3g55800);TEA_004300(HTH);TEA_004738(HISN4);TEA_005365(GCH1);TEA_005869(RHF2A);TEA_006016(CYP94C1);TEA_006062(CESA3);TEA_006071(CESA3);TEA_007197(EMB2768);TEA_007622(At3g62120);TEA_008498(KAS);TEA_008759(HEME1);TEA_010849(FFC);TEA_012330(SBH1);TEA…
Biological Process	GO:0043436	oxoacid metabolic process	57	756	0.203089	0.94175	TEA_001034(PGI1);TEA_001782(PNC1);TEA_001884(At5g10920);TEA_002443(PFK3);TEA_002447(PNC1);TEA_002630(DTX54);TEA_003144(--);TEA_003229(PEX2);TEA_004235(At3g55800);TEA_004300(HTH);TEA_004738(HISN4);TEA_005365(GCH1);TEA_005869(RHF2A);TEA_006016(CYP94C1);TEA_006062(CESA3);TEA_006071(CESA3);TEA_007197(EMB2768);TEA_007622(At3g62120);TEA_008498(KAS);TEA_008759(HEME1);TEA_010849(FFC);TEA_012330(SBH1);TEA…
Biological Process	GO:0051186	cofactor metabolic process	16	189	0.207217	0.94175	TEA_004235(At3g55800);TEA_005365(GCH1);TEA_006478(HMGS);TEA_007471(HPT2);TEA_007696(HCAR);TEA_008759(HEME1);TEA_009756(--);TEA_013820(CPX1);TEA_016795(CHLI);TEA_016922(ABC1);TEA_017320(ACG12);TEA_019150(SCOA);TEA_024916(PRS3);TEA_027545(FOLD4);TEA_028613(MENB);TEA_029735(GLB1)
Biological Process	GO:0009404	toxin metabolic process	4	35	0.208796	0.94175	TEA_001782(PNC1);TEA_007630(elmoA);TEA_016039(TOR);TEA_027080(CML21)
Biological Process	GO:1901659	glycosyl compound biosynthetic process	7	72	0.211685	0.94175	TEA_000310(--);TEA_004235(At3g55800);TEA_012453(PAP8);TEA_015143(purB);TEA_020533(PER42);TEA_028796(--);TEA_029137(CCR1)
Biological Process	GO:0000904	cell morphogenesis involved in differentiation	8	85	0.214563	0.94175	TEA_007994(ACA9);TEA_009944(ITN1);TEA_010736(CHX15);TEA_012795(KDSB);TEA_016039(TOR);TEA_024429(Os02g0639600);TEA_027080(CML21);TEA_028735(CRN)
Biological Process	GO:0003006	developmental process involved in reproduction	28	354	0.215506	0.94175	TEA_000335(--);TEA_001664(MSH6);TEA_002078(GRV2);TEA_005402(ARF6);TEA_006265(SBT1.7);TEA_007197(EMB2768);TEA_007994(ACA9);TEA_010547(CDC2A);TEA_010574(TDR);TEA_013236(GCR2);TEA_014646(FER1);TEA_014663(FER1);TEA_016039(TOR);TEA_017086(FH11);TEA_017154(MIK1);TEA_017380(WDR5B);TEA_017580(--);TEA_017771(GPAT6);TEA_018938(At4g28100);TEA_019218(SPL8);TEA_019608(DOT2);TEA_022088(At4g02820);TEA_022700(CP…
Biological Process	GO:0019748	secondary metabolic process	11	124	0.215571	0.94175	TEA_001782(PNC1);TEA_004235(At3g55800);TEA_006062(CESA3);TEA_006071(CESA3);TEA_007630(elmoA);TEA_012453(PAP8);TEA_016039(TOR);TEA_020533(PER42);TEA_027080(CML21);TEA_027097(LAC21);TEA_029137(CCR1)
Biological Process	GO:0044550	secondary metabolite biosynthetic process	6	60	0.217287	0.94175	TEA_004235(At3g55800);TEA_006062(CESA3);TEA_006071(CESA3);TEA_012453(PAP8);TEA_020533(PER42);TEA_029137(CCR1)
Biological Process	GO:0010260	organ senescence	2	13	0.217762	0.94175	TEA_014484(UPL5);TEA_030190(NAC083)
Biological Process	GO:0009955	adaxial/abaxial pattern specification	3	24	0.21838	0.94175	TEA_003641(TEB);TEA_010574(TDR);TEA_028735(CRN)
Biological Process	GO:0010087	phloem or xylem histogenesis	3	24	0.21838	0.94175	TEA_010574(TDR);TEA_020679(NAC104);TEA_030190(NAC083)
Biological Process	GO:0032535	regulation of cellular component size	3	24	0.21838	0.94175	TEA_006062(CESA3);TEA_006071(CESA3);TEA_025731(PEX11A)
Biological Process	GO:0090066	regulation of anatomical structure size	3	24	0.21838	0.94175	TEA_006062(CESA3);TEA_006071(CESA3);TEA_025731(PEX11A)
Biological Process	GO:0006970	response to osmotic stress	11	125	0.223113	0.94175	TEA_006016(CYP94C1);TEA_006062(CESA3);TEA_006071(CESA3);TEA_007630(elmoA);TEA_020533(PER42);TEA_022700(CPN20);TEA_023771(At5g27470);TEA_025070(VPS11);TEA_026144(AIP1-2);TEA_027644(BPM2);TEA_029735(GLB1)
Biological Process	GO:0016144	S-glycoside biosynthetic process	4	36	0.223351	0.94175	TEA_004235(At3g55800);TEA_012453(PAP8);TEA_020533(PER42);TEA_029137(CCR1)
Biological Process	GO:0019758	glycosinolate biosynthetic process	4	36	0.223351	0.94175	TEA_004235(At3g55800);TEA_012453(PAP8);TEA_020533(PER42);TEA_029137(CCR1)
Biological Process	GO:0009893	positive regulation of metabolic process	9	99	0.224397	0.94175	TEA_001248(RAP74);TEA_002586(SNF4);TEA_003144(--);TEA_004235(At3g55800);TEA_013543(ALA1);TEA_017141(PSA3);TEA_020660(WAK5);TEA_022700(CPN20);TEA_030190(NAC083)
Biological Process	GO:0034613	cellular protein localization	16	192	0.225259	0.94175	TEA_002078(GRV2);TEA_003229(PEX2);TEA_004235(At3g55800);TEA_005195(PEX14);TEA_010849(FFC);TEA_012685(LON2);TEA_013543(ALA1);TEA_013691(RRP5);TEA_018977(EXOSC8);TEA_020000(TOL1);TEA_020115(DDB_G0287165);TEA_020128(SYP41);TEA_022088(At4g02820);TEA_027417(TIC40);TEA_028471(PEX1);TEA_030190(NAC083)
Biological Process	GO:0044237	cellular metabolic process	311	4469	0.22591	0.94175	TEA_000068(D6PKL2);TEA_000077(At1g60630);TEA_000310(--);TEA_000411(PXC3);TEA_000414(PXC3);TEA_000624(At2g25790);TEA_000715(ABP19A);TEA_000758(PDPK2);TEA_001034(PGI1);TEA_001052(ERCC1);TEA_001248(RAP74);TEA_001334(MEKK1);TEA_001640(RIBA1);TEA_001664(MSH6);TEA_001717(At4g30520);TEA_001754(HAT4);TEA_001782(PNC1);TEA_001884(At5g10920);TEA_002242(DUS1L);TEA_002443(PFK3);TEA_002447(PNC1);TEA_002586(SNF…
Biological Process	GO:0070727	cellular macromolecule localization	16	193	0.23142	0.94175	TEA_002078(GRV2);TEA_003229(PEX2);TEA_004235(At3g55800);TEA_005195(PEX14);TEA_010849(FFC);TEA_012685(LON2);TEA_013543(ALA1);TEA_013691(RRP5);TEA_018977(EXOSC8);TEA_020000(TOL1);TEA_020115(DDB_G0287165);TEA_020128(SYP41);TEA_022088(At4g02820);TEA_027417(TIC40);TEA_028471(PEX1);TEA_030190(NAC083)
Biological Process	GO:1902582	single-organism intracellular transport	16	193	0.23142	0.94175	TEA_001782(PNC1);TEA_002078(GRV2);TEA_003229(PEX2);TEA_004235(At3g55800);TEA_005195(PEX14);TEA_010849(FFC);TEA_012685(LON2);TEA_013543(ALA1);TEA_018977(EXOSC8);TEA_020000(TOL1);TEA_020115(DDB_G0287165);TEA_020128(SYP41);TEA_024529(RABH1B);TEA_027417(TIC40);TEA_028471(PEX1);TEA_030190(NAC083)
Biological Process	GO:0009719	response to endogenous stimulus	21	262	0.236458	0.94175	TEA_000624(At2g25790);TEA_000715(ABP19A);TEA_004235(At3g55800);TEA_005402(ARF6);TEA_006016(CYP94C1);TEA_007630(elmoA);TEA_010018(GH3.1);TEA_010225(At1g11050);TEA_010228(At1g11050);TEA_011827(MAKR4);TEA_012914(RCOM_0855130);TEA_013236(GCR2);TEA_016492(BLH1);TEA_018938(At4g28100);TEA_020230(MAKR4);TEA_021700(PHS1);TEA_024474(ARF17);TEA_025891(RR26);TEA_026107(GH3.1);TEA_026953(FKBP42);TEA_030190(NA…
Biological Process	GO:0015031	protein transport	21	262	0.236458	0.94175	TEA_002078(GRV2);TEA_002298(AP1M2);TEA_003229(PEX2);TEA_004235(At3g55800);TEA_005195(PEX14);TEA_010849(FFC);TEA_012685(LON2);TEA_013543(ALA1);TEA_013691(RRP5);TEA_014326(VPS41);TEA_018977(EXOSC8);TEA_020000(TOL1);TEA_020115(DDB_G0287165);TEA_020128(SYP41);TEA_022088(At4g02820);TEA_022251(SYP43);TEA_025070(VPS11);TEA_027417(TIC40);TEA_028471(PEX1);TEA_029898(Os02g0178400);TEA_030190(NAC083)
Biological Process	GO:0016043	cellular component organization	72	982	0.240075	0.94175	TEA_001782(PNC1);TEA_001911(XTH16);TEA_002078(GRV2);TEA_003229(PEX2);TEA_003441(XTH23);TEA_003690(--);TEA_004163(XTH23);TEA_004235(At3g55800);TEA_005195(PEX14);TEA_005976(LYK3);TEA_006062(CESA3);TEA_006071(CESA3);TEA_006166(SDH5);TEA_007197(EMB2768);TEA_007203(PME12);TEA_007994(ACA9);TEA_008087(--);TEA_008983(HMGIY2);TEA_009510(--);TEA_009944(ITN1);TEA_010158(At5g10020);TEA_010547(CDC2A);TEA_0106…
Biological Process	GO:0006875	cellular metal ion homeostasis	2	14	0.243409	0.94175	TEA_014646(FER1);TEA_014663(FER1)
Biological Process	GO:0017038	protein import	2	14	0.243409	0.94175	TEA_018977(EXOSC8);TEA_027417(TIC40)
Biological Process	GO:0000079	regulation of cyclin-dependent protein serine/threonine kinase activity	1	4	0.244099	0.94175	TEA_010547(CDC2A)
Biological Process	GO:0002831	regulation of response to biotic stimulus	1	4	0.244099	0.94175	TEA_018360(DSP1)
Biological Process	GO:0006071	glycerol metabolic process	1	4	0.244099	0.94175	TEA_024677(GLPK)
Biological Process	GO:0006821	chloride transport	1	4	0.244099	0.94175	TEA_023035(CLC-F)
Biological Process	GO:0007167	enzyme linked receptor protein signaling pathway	1	4	0.244099	0.94175	TEA_017261(FLS2)
Biological Process	GO:0009396	folic acid-containing compound biosynthetic process	1	4	0.244099	0.94175	TEA_005365(GCH1)
Biological Process	GO:0009651	response to salt stress	1	4	0.244099	0.94175	TEA_027644(BPM2)
Biological Process	GO:0010413	glucuronoxylan metabolic process	1	4	0.244099	0.94175	TEA_007627(GUX1)
Biological Process	GO:0018126	protein hydroxylation	1	4	0.244099	0.94175	TEA_012574(P4H3)
Biological Process	GO:0031329	regulation of cellular catabolic process	1	4	0.244099	0.94175	TEA_016039(TOR)
Biological Process	GO:0042559	pteridine-containing compound biosynthetic process	1	4	0.244099	0.94175	TEA_005365(GCH1)
Biological Process	GO:0046903	secretion	1	4	0.244099	0.94175	TEA_024529(RABH1B)
Biological Process	GO:1904029	regulation of cyclin-dependent protein kinase activity	1	4	0.244099	0.94175	TEA_010547(CDC2A)
Biological Process	GO:0045184	establishment of protein localization	21	264	0.247305	0.94175	TEA_002078(GRV2);TEA_002298(AP1M2);TEA_003229(PEX2);TEA_004235(At3g55800);TEA_005195(PEX14);TEA_010849(FFC);TEA_012685(LON2);TEA_013543(ALA1);TEA_013691(RRP5);TEA_014326(VPS41);TEA_018977(EXOSC8);TEA_020000(TOL1);TEA_020115(DDB_G0287165);TEA_020128(SYP41);TEA_022088(At4g02820);TEA_022251(SYP43);TEA_025070(VPS11);TEA_027417(TIC40);TEA_028471(PEX1);TEA_029898(Os02g0178400);TEA_030190(NAC083)
Biological Process	GO:0006605	protein targeting	12	142	0.251158	0.94175	TEA_002078(GRV2);TEA_003229(PEX2);TEA_004235(At3g55800);TEA_005195(PEX14);TEA_010849(FFC);TEA_012685(LON2);TEA_013543(ALA1);TEA_018977(EXOSC8);TEA_020000(TOL1);TEA_020115(DDB_G0287165);TEA_028471(PEX1);TEA_030190(NAC083)
Biological Process	GO:0072330	monocarboxylic acid biosynthetic process	4	38	0.253188	0.94175	TEA_020604(LIP1P);TEA_023041(LKHA4);TEA_024401(LOX1.6);TEA_029735(GLB1)
Biological Process	GO:0005975	carbohydrate metabolic process	39	517	0.254705	0.94175	TEA_001034(PGI1);TEA_001140(MLO13);TEA_001911(XTH16);TEA_003144(--);TEA_003441(XTH23);TEA_004163(XTH23);TEA_004235(At3g55800);TEA_006062(CESA3);TEA_006071(CESA3);TEA_006126(GOLS2);TEA_007079(LAT59);TEA_007203(PME12);TEA_007627(GUX1);TEA_009250(BAM3);TEA_010399(UGE5);TEA_011687(XTH32);TEA_011826(RFS2);TEA_011840(XTH15);TEA_012166(NAC073);TEA_013874(ISA1);TEA_016413(At4g02290);TEA_017141(PSA3);TEA_…
Biological Process	GO:0006090	pyruvate metabolic process	12	143	0.25875	0.94175	TEA_001034(PGI1);TEA_002443(PFK3);TEA_003144(--);TEA_004235(At3g55800);TEA_006062(CESA3);TEA_006071(CESA3);TEA_010849(FFC);TEA_012841(RPL5);TEA_022700(CPN20);TEA_023771(At5g27470);TEA_024297(PFK4);TEA_029735(GLB1)
Biological Process	GO:0009908	flower development	7	77	0.262904	0.94175	TEA_001664(MSH6);TEA_017086(FH11);TEA_017154(MIK1);TEA_017580(--);TEA_024091(--);TEA_024641(KIN10A);TEA_025045(--)
Biological Process	GO:0006810	transport	85	1177	0.263468	0.94175	TEA_000715(ABP19A);TEA_001473(HAK5);TEA_001625(ENT3);TEA_001782(PNC1);TEA_002078(GRV2);TEA_002298(AP1M2);TEA_002742(ABCB19);TEA_003144(--);TEA_003229(PEX2);TEA_003367(STC);TEA_003547(NUP35);TEA_004235(At3g55800);TEA_005195(PEX14);TEA_005464(KEA2);TEA_006062(CESA3);TEA_006071(CESA3);TEA_006542(STP1);TEA_006955(SLAH3);TEA_007630(elmoA);TEA_007880(CNGC1);TEA_007931(BOR4);TEA_007994(ACA9);TEA_009446(…
Biological Process	GO:0016052	carbohydrate catabolic process	4	39	0.268405	0.94175	TEA_007079(LAT59);TEA_007203(PME12);TEA_011826(RFS2);TEA_022885(LAT59)
Biological Process	GO:0006525	arginine metabolic process	2	15	0.269167	0.94175	TEA_001884(At5g10920);TEA_029735(GLB1)
Biological Process	GO:0006665	sphingolipid metabolic process	2	15	0.269167	0.94175	TEA_014564(GPI8);TEA_024429(Os02g0639600)
Biological Process	GO:1901657	glycosyl compound metabolic process	8	91	0.271535	0.94175	TEA_000310(--);TEA_004235(At3g55800);TEA_010600(URH1);TEA_012453(PAP8);TEA_015143(purB);TEA_020533(PER42);TEA_028796(--);TEA_029137(CCR1)
Biological Process	GO:0006089	lactate metabolic process	3	27	0.273918	0.94175	TEA_012795(KDSB);TEA_013852(GRXC1);TEA_022194(SETH3)
Biological Process	GO:0006778	porphyrin-containing compound metabolic process	6	65	0.274425	0.94175	TEA_007696(HCAR);TEA_008759(HEME1);TEA_013820(CPX1);TEA_016795(CHLI);TEA_016922(ABC1);TEA_024916(PRS3)
Biological Process	GO:0048731	system development	24	311	0.276311	0.94175	TEA_000335(--);TEA_001664(MSH6);TEA_005402(ARF6);TEA_010574(TDR);TEA_012129(RLP29);TEA_012397(BRM);TEA_013236(GCR2);TEA_014484(UPL5);TEA_014646(FER1);TEA_014663(FER1);TEA_016039(TOR);TEA_017086(FH11);TEA_017154(MIK1);TEA_017580(--);TEA_017771(GPAT6);TEA_019463(--);TEA_019608(DOT2);TEA_024091(--);TEA_024641(KIN10A);TEA_025045(--);TEA_026953(FKBP42);TEA_028084(PRFB1);TEA_028735(CRN);TEA_030190(NAC0…
Biological Process	GO:0016458	gene silencing	9	105	0.278028	0.94175	TEA_001637(TSN1);TEA_010849(FFC);TEA_015704(MCM7);TEA_019608(DOT2);TEA_019778(RDM1);TEA_024641(KIN10A);TEA_024676(--);TEA_027792(RDM1);TEA_028110(DMS3)
Biological Process	GO:0000902	cell morphogenesis	10	119	0.283004	0.94175	TEA_006062(CESA3);TEA_006071(CESA3);TEA_007994(ACA9);TEA_009944(ITN1);TEA_010736(CHX15);TEA_012795(KDSB);TEA_016039(TOR);TEA_024429(Os02g0639600);TEA_027080(CML21);TEA_028735(CRN)
Biological Process	GO:0009890	negative regulation of biosynthetic process	4	40	0.28378	0.94175	TEA_020540(ANR);TEA_024641(KIN10A);TEA_024676(--);TEA_026548(CP12-3)
Biological Process	GO:0042278	purine nucleoside metabolic process	4	40	0.28378	0.94175	TEA_000310(--);TEA_010600(URH1);TEA_015143(purB);TEA_028796(--)
Biological Process	GO:0050801	ion homeostasis	7	79	0.284308	0.94175	TEA_000715(ABP19A);TEA_007994(ACA9);TEA_010736(CHX15);TEA_012453(PAP8);TEA_014646(FER1);TEA_014663(FER1);TEA_020533(PER42)
Biological Process	GO:0033013	tetrapyrrole metabolic process	6	66	0.286273	0.94175	TEA_007696(HCAR);TEA_008759(HEME1);TEA_013820(CPX1);TEA_016795(CHLI);TEA_016922(ABC1);TEA_024916(PRS3)
Biological Process	GO:0009062	fatty acid catabolic process	5	53	0.286607	0.94175	TEA_001782(PNC1);TEA_003229(PEX2);TEA_020115(DDB_G0287165);TEA_024677(GLPK);TEA_028471(PEX1)
Biological Process	GO:0044242	cellular lipid catabolic process	5	53	0.286607	0.94175	TEA_001782(PNC1);TEA_003229(PEX2);TEA_020115(DDB_G0287165);TEA_024677(GLPK);TEA_028471(PEX1)
Biological Process	GO:0072329	monocarboxylic acid catabolic process	5	53	0.286607	0.94175	TEA_001782(PNC1);TEA_003229(PEX2);TEA_020115(DDB_G0287165);TEA_024677(GLPK);TEA_028471(PEX1)
Biological Process	GO:0033036	macromolecule localization	32	426	0.288684	0.94175	TEA_002071(RAB11C);TEA_002078(GRV2);TEA_002298(AP1M2);TEA_003229(PEX2);TEA_003547(NUP35);TEA_004235(At3g55800);TEA_004441(RABC2A);TEA_005195(PEX14);TEA_010849(FFC);TEA_012685(LON2);TEA_013543(ALA1);TEA_013691(RRP5);TEA_014326(VPS41);TEA_016282(RHN1);TEA_018977(EXOSC8);TEA_020000(TOL1);TEA_020115(DDB_G0287165);TEA_020128(SYP41);TEA_021345(RABA1D);TEA_022088(At4g02820);TEA_022251(SYP43);TEA_023644(…
Biological Process	GO:0042451	purine nucleoside biosynthetic process	3	28	0.292777	0.94175	TEA_000310(--);TEA_015143(purB);TEA_028796(--)
Biological Process	GO:0046129	purine ribonucleoside biosynthetic process	3	28	0.292777	0.94175	TEA_000310(--);TEA_015143(purB);TEA_028796(--)
Biological Process	GO:0016053	organic acid biosynthetic process	14	175	0.294066	0.94175	TEA_001884(At5g10920);TEA_004235(At3g55800);TEA_005365(GCH1);TEA_012453(PAP8);TEA_012841(RPL5);TEA_014650(MS1);TEA_020533(PER42);TEA_020604(LIP1P);TEA_022700(CPN20);TEA_023041(LKHA4);TEA_024401(LOX1.6);TEA_025086(OMR1);TEA_025804(PAT);TEA_029735(GLB1)
Biological Process	GO:0046394	carboxylic acid biosynthetic process	14	175	0.294066	0.94175	TEA_001884(At5g10920);TEA_004235(At3g55800);TEA_005365(GCH1);TEA_012453(PAP8);TEA_012841(RPL5);TEA_014650(MS1);TEA_020533(PER42);TEA_020604(LIP1P);TEA_022700(CPN20);TEA_023041(LKHA4);TEA_024401(LOX1.6);TEA_025086(OMR1);TEA_025804(PAT);TEA_029735(GLB1)
Biological Process	GO:0009112	nucleobase metabolic process	2	16	0.294903	0.94175	TEA_007270(ASE1);TEA_016283(APT1)
Biological Process	GO:0071103	DNA conformation change	2	16	0.294903	0.94175	TEA_015704(MCM7);TEA_023898(MCM2)
Biological Process	GO:0006084	acetyl-CoA metabolic process	1	5	0.295191	0.94175	TEA_006478(HMGS)
Biological Process	GO:0006167	AMP biosynthetic process	1	5	0.295191	0.94175	TEA_015143(purB)
Biological Process	GO:0006536	glutamate metabolic process	1	5	0.295191	0.94175	TEA_021553(GLU1)
Biological Process	GO:0006829	zinc II ion transport	1	5	0.295191	0.94175	TEA_015033(ZIP3)
Biological Process	GO:0009073	aromatic amino acid family biosynthetic process	1	5	0.295191	0.94175	TEA_025804(PAT)
Biological Process	GO:0009113	purine nucleobase biosynthetic process	1	5	0.295191	0.94175	TEA_016283(APT1)
Biological Process	GO:0009566	fertilization	1	5	0.295191	0.94175	TEA_007994(ACA9)
Biological Process	GO:0009834	plant-type secondary cell wall biogenesis	1	5	0.295191	0.94175	TEA_012166(NAC073)
Biological Process	GO:0010191	mucilage metabolic process	1	5	0.295191	0.94175	TEA_006265(SBT1.7)
Biological Process	GO:0010431	seed maturation	1	5	0.295191	0.94175	TEA_013236(GCR2)
Biological Process	GO:0015994	chlorophyll metabolic process	1	5	0.295191	0.94175	TEA_007696(HCAR)
Biological Process	GO:0019400	alditol metabolic process	1	5	0.295191	0.94175	TEA_024677(GLPK)
Biological Process	GO:0019953	sexual reproduction	1	5	0.295191	0.94175	TEA_007994(ACA9)
Biological Process	GO:0021700	developmental maturation	1	5	0.295191	0.94175	TEA_013236(GCR2)
Biological Process	GO:0042398	cellular modified amino acid biosynthetic process	1	5	0.295191	0.94175	TEA_005365(GCH1)
Biological Process	GO:0043096	purine nucleobase salvage	1	5	0.295191	0.94175	TEA_016283(APT1)
Biological Process	GO:0044703	multi-organism reproductive process	1	5	0.295191	0.94175	TEA_007994(ACA9)
Biological Process	GO:0046033	AMP metabolic process	1	5	0.295191	0.94175	TEA_015143(purB)
Biological Process	GO:0051259	protein oligomerization	1	5	0.295191	0.94175	TEA_010614(CLPD)
Biological Process	GO:0010629	negative regulation of gene expression	9	107	0.296679	0.94175	TEA_001637(TSN1);TEA_010849(FFC);TEA_015704(MCM7);TEA_019608(DOT2);TEA_019778(RDM1);TEA_024641(KIN10A);TEA_024676(--);TEA_027792(RDM1);TEA_028110(DMS3)
Biological Process	GO:0006520	cellular amino acid metabolic process	26	343	0.297101	0.94175	TEA_001884(At5g10920);TEA_002447(PNC1);TEA_004235(At3g55800);TEA_004738(HISN4);TEA_005365(GCH1);TEA_007197(EMB2768);TEA_007622(At3g62120);TEA_008759(HEME1);TEA_012453(PAP8);TEA_012841(RPL5);TEA_014188(CAN2);TEA_014650(MS1);TEA_020060(GDCSP);TEA_020533(PER42);TEA_020662(PGDH2);TEA_021553(GLU1);TEA_021714(At3g46100);TEA_022230(ARGF);TEA_022500(GGH2);TEA_022700(CPN20);TEA_023771(At5g27470);TEA_02508…
Biological Process	GO:0071840	cellular component organization or biogenesis	74	1030	0.298129	0.94175	TEA_001782(PNC1);TEA_001911(XTH16);TEA_002078(GRV2);TEA_003229(PEX2);TEA_003441(XTH23);TEA_003690(--);TEA_004163(XTH23);TEA_004235(At3g55800);TEA_005195(PEX14);TEA_005976(LYK3);TEA_006062(CESA3);TEA_006071(CESA3);TEA_006166(SDH5);TEA_007197(EMB2768);TEA_007203(PME12);TEA_007627(GUX1);TEA_007994(ACA9);TEA_008087(--);TEA_008983(HMGIY2);TEA_009510(--);TEA_009944(ITN1);TEA_010158(At5g10020);TEA_01054…
Biological Process	GO:0016042	lipid catabolic process	5	54	0.300022	0.94175	TEA_001782(PNC1);TEA_003229(PEX2);TEA_020115(DDB_G0287165);TEA_024677(GLPK);TEA_028471(PEX1)
Biological Process	GO:0043473	pigmentation	3	29	0.311716	0.94175	TEA_006062(CESA3);TEA_006071(CESA3);TEA_024091(--)
Biological Process	GO:0043476	pigment accumulation	3	29	0.311716	0.94175	TEA_006062(CESA3);TEA_006071(CESA3);TEA_024091(--)
Biological Process	GO:0043478	pigment accumulation in response to UV light	3	29	0.311716	0.94175	TEA_006062(CESA3);TEA_006071(CESA3);TEA_024091(--)
Biological Process	GO:0043479	pigment accumulation in tissues in response to UV light	3	29	0.311716	0.94175	TEA_006062(CESA3);TEA_006071(CESA3);TEA_024091(--)
Biological Process	GO:0043480	pigment accumulation in tissues	3	29	0.311716	0.94175	TEA_006062(CESA3);TEA_006071(CESA3);TEA_024091(--)
Biological Process	GO:0016143	S-glycoside metabolic process	4	42	0.314878	0.94175	TEA_004235(At3g55800);TEA_012453(PAP8);TEA_020533(PER42);TEA_029137(CCR1)
Biological Process	GO:0019757	glycosinolate metabolic process	4	42	0.314878	0.94175	TEA_004235(At3g55800);TEA_012453(PAP8);TEA_020533(PER42);TEA_029137(CCR1)
Biological Process	GO:0019318	hexose metabolic process	8	96	0.321879	0.94175	TEA_001034(PGI1);TEA_006126(GOLS2);TEA_010399(UGE5);TEA_017320(ACG12);TEA_022700(CPN20);TEA_023771(At5g27470);TEA_025435(GAL1);TEA_028393(GOLS2)
Biological Process	GO:0051049	regulation of transport	5	56	0.327124	0.94175	TEA_003144(--);TEA_014376(PDS);TEA_017261(FLS2);TEA_023035(CLC-F);TEA_027080(CML21)
Biological Process	GO:0048827	phyllome development	4	43	0.330543	0.94175	TEA_014646(FER1);TEA_014663(FER1);TEA_019608(DOT2);TEA_026953(FKBP42)
Biological Process	GO:0008037	cell recognition	3	30	0.330687	0.94175	TEA_004390(At2g19130);TEA_010897(SD31);TEA_016685(At5g24080)
Biological Process	GO:1901137	carbohydrate derivative biosynthetic process	14	181	0.338713	0.94175	TEA_000310(--);TEA_004235(At3g55800);TEA_007270(ASE1);TEA_007630(elmoA);TEA_009150(AMPD);TEA_012453(PAP8);TEA_012795(KDSB);TEA_015143(purB);TEA_015237(AMPD);TEA_015728(PURKE);TEA_016338(PMA1);TEA_020533(PER42);TEA_028796(--);TEA_029137(CCR1)
Biological Process	GO:0006661	phosphatidylinositol biosynthetic process	1	6	0.342835	0.94175	TEA_016039(TOR)
Biological Process	GO:0006771	riboflavin metabolic process	1	6	0.342835	0.94175	TEA_001640(RIBA1)
Biological Process	GO:0015740	C4-dicarboxylate transport	1	6	0.342835	0.94175	TEA_028106(AAP6)
Biological Process	GO:0030258	lipid modification	1	6	0.342835	0.94175	TEA_004300(HTH)
Biological Process	GO:0042726	flavin-containing compound metabolic process	1	6	0.342835	0.94175	TEA_001640(RIBA1)
Biological Process	GO:0043101	purine-containing compound salvage	1	6	0.342835	0.94175	TEA_016283(APT1)
Biological Process	GO:0046108	uridine metabolic process	1	6	0.342835	0.94175	TEA_010600(URH1)
Biological Process	GO:0072503	cellular divalent inorganic cation homeostasis	1	6	0.342835	0.94175	TEA_007994(ACA9)
Biological Process	GO:0072507	divalent inorganic cation homeostasis	1	6	0.342835	0.94175	TEA_007994(ACA9)
Biological Process	GO:0006544	glycine metabolic process	2	18	0.345869	0.94175	TEA_020060(GDCSP);TEA_029735(GLB1)
Biological Process	GO:0006972	hyperosmotic response	2	18	0.345869	0.94175	TEA_006016(CYP94C1);TEA_007630(elmoA)
Biological Process	GO:0007568	aging	2	18	0.345869	0.94175	TEA_014484(UPL5);TEA_030190(NAC083)
Biological Process	GO:0042180	cellular ketone metabolic process	2	18	0.345869	0.94175	TEA_007471(HPT2);TEA_028613(MENB)
Biological Process	GO:0006694	steroid biosynthetic process	4	44	0.346247	0.94175	TEA_006062(CESA3);TEA_006071(CESA3);TEA_006478(HMGS);TEA_014564(GPI8)
Biological Process	GO:0043412	macromolecule modification	92	1309	0.35266	0.94175	TEA_000068(D6PKL2);TEA_000411(PXC3);TEA_000758(PDPK2);TEA_001717(At4g30520);TEA_002586(SNF4);TEA_003144(--);TEA_003169(rio2);TEA_003229(PEX2);TEA_003330(PBL17);TEA_003522(PUX10);TEA_004121(At4g37250);TEA_004235(At3g55800);TEA_004390(At2g19130);TEA_004516(MKP1);TEA_004583(NORK);TEA_004930(dsk1);TEA_005027(PERK1);TEA_005302(PBL19);TEA_005622(MMK2);TEA_005976(LYK3);TEA_006705(BAM1);TEA_006771(RLK5);…
Biological Process	GO:0032879	regulation of localization	5	58	0.354461	0.94175	TEA_003144(--);TEA_014376(PDS);TEA_017261(FLS2);TEA_023035(CLC-F);TEA_027080(CML21)
Biological Process	GO:0009892	negative regulation of metabolic process	13	169	0.354539	0.94175	TEA_001637(TSN1);TEA_006265(SBT1.7);TEA_007203(PME12);TEA_010849(FFC);TEA_015704(MCM7);TEA_019608(DOT2);TEA_019778(RDM1);TEA_020540(ANR);TEA_024641(KIN10A);TEA_024676(--);TEA_026548(CP12-3);TEA_027792(RDM1);TEA_028110(DMS3)
Biological Process	GO:0044712	single-organism catabolic process	6	72	0.359137	0.94175	TEA_001782(PNC1);TEA_003229(PEX2);TEA_011826(RFS2);TEA_020115(DDB_G0287165);TEA_024677(GLPK);TEA_028471(PEX1)
Biological Process	GO:0007017	microtubule-based process	7	86	0.361831	0.94175	TEA_005976(LYK3);TEA_016604(KIN7D);TEA_022795(KIN8A);TEA_024641(KIN10A);TEA_026362(KIN8A);TEA_029396(STY13);TEA_029540(KIN12B)
Biological Process	GO:0015748	organophosphate ester transport	4	45	0.361963	0.94175	TEA_001782(PNC1);TEA_013543(ALA1);TEA_027908(ALA2);TEA_029273(ALA10)
Biological Process	GO:0098771	inorganic ion homeostasis	4	45	0.361963	0.94175	TEA_007994(ACA9);TEA_010736(CHX15);TEA_014646(FER1);TEA_014663(FER1)
Biological Process	GO:0006464	cellular protein modification process	86	1225	0.363521	0.94175	TEA_000068(D6PKL2);TEA_000411(PXC3);TEA_000758(PDPK2);TEA_001717(At4g30520);TEA_002586(SNF4);TEA_003144(--);TEA_003169(rio2);TEA_003229(PEX2);TEA_003330(PBL17);TEA_003522(PUX10);TEA_004121(At4g37250);TEA_004235(At3g55800);TEA_004390(At2g19130);TEA_004516(MKP1);TEA_004583(NORK);TEA_004930(dsk1);TEA_005027(PERK1);TEA_005302(PBL19);TEA_005622(MMK2);TEA_005976(LYK3);TEA_006705(BAM1);TEA_006771(RLK5);…
Biological Process	GO:0016054	organic acid catabolic process	5	59	0.368173	0.94175	TEA_001782(PNC1);TEA_003229(PEX2);TEA_020115(DDB_G0287165);TEA_024677(GLPK);TEA_028471(PEX1)
Biological Process	GO:0046395	carboxylic acid catabolic process	5	59	0.368173	0.94175	TEA_001782(PNC1);TEA_003229(PEX2);TEA_020115(DDB_G0287165);TEA_024677(GLPK);TEA_028471(PEX1)
Biological Process	GO:0044085	cellular component biogenesis	19	256	0.368535	0.94175	TEA_001782(PNC1);TEA_003690(--);TEA_004235(At3g55800);TEA_006062(CESA3);TEA_006071(CESA3);TEA_006166(SDH5);TEA_007627(GUX1);TEA_007994(ACA9);TEA_009510(--);TEA_010614(CLPD);TEA_011687(XTH32);TEA_012166(NAC073);TEA_016039(TOR);TEA_016922(ABC1);TEA_023081(TUBA);TEA_024417(TIF3H1);TEA_026144(AIP1-2);TEA_028084(PRFB1);TEA_028644(VIT_07s0104g01170)
Biological Process	GO:0051641	cellular localization	22	299	0.369393	0.94175	TEA_000993(tbc1d2b);TEA_001782(PNC1);TEA_002078(GRV2);TEA_003229(PEX2);TEA_004235(At3g55800);TEA_005195(PEX14);TEA_010849(FFC);TEA_012685(LON2);TEA_013543(ALA1);TEA_013582(--);TEA_013691(RRP5);TEA_014921(Tbc1d2);TEA_018977(EXOSC8);TEA_020000(TOL1);TEA_020115(DDB_G0287165);TEA_020128(SYP41);TEA_022088(At4g02820);TEA_024529(RABH1B);TEA_027417(TIC40);TEA_028471(PEX1);TEA_028735(CRN);TEA_030190(NAC08…
Biological Process	GO:0055076	transition metal ion homeostasis	2	19	0.370915	0.94175	TEA_014646(FER1);TEA_014663(FER1)
Biological Process	GO:0000003	reproduction	29	400	0.372355	0.94175	TEA_000335(--);TEA_001664(MSH6);TEA_002078(GRV2);TEA_005402(ARF6);TEA_006265(SBT1.7);TEA_007197(EMB2768);TEA_007994(ACA9);TEA_010547(CDC2A);TEA_010574(TDR);TEA_013236(GCR2);TEA_014646(FER1);TEA_014663(FER1);TEA_016039(TOR);TEA_017086(FH11);TEA_017154(MIK1);TEA_017380(WDR5B);TEA_017580(--);TEA_017771(GPAT6);TEA_018938(At4g28100);TEA_019218(SPL8);TEA_019441(EXLA2);TEA_019608(DOT2);TEA_022088(At4g02…
Biological Process	GO:0031399	regulation of protein modification process	7	87	0.3731	0.94175	TEA_002586(SNF4);TEA_004235(At3g55800);TEA_010547(CDC2A);TEA_012453(PAP8);TEA_018360(DSP1);TEA_020660(WAK5);TEA_028084(PRFB1)
Biological Process	GO:0048878	chemical homeostasis	7	87	0.3731	0.94175	TEA_000715(ABP19A);TEA_007994(ACA9);TEA_010736(CHX15);TEA_012453(PAP8);TEA_014646(FER1);TEA_014663(FER1);TEA_020533(PER42)
Biological Process	GO:1901293	nucleoside phosphate biosynthetic process	9	115	0.373761	0.94175	TEA_000310(--);TEA_007270(ASE1);TEA_008247(AMPD);TEA_009150(AMPD);TEA_015143(purB);TEA_015237(AMPD);TEA_015728(PURKE);TEA_016338(PMA1);TEA_028796(--)
Biological Process	GO:0055080	cation homeostasis	4	46	0.377667	0.94175	TEA_007994(ACA9);TEA_010736(CHX15);TEA_014646(FER1);TEA_014663(FER1)
Biological Process	GO:0036211	protein modification process	86	1230	0.379338	0.94175	TEA_000068(D6PKL2);TEA_000411(PXC3);TEA_000758(PDPK2);TEA_001717(At4g30520);TEA_002586(SNF4);TEA_003144(--);TEA_003169(rio2);TEA_003229(PEX2);TEA_003330(PBL17);TEA_003522(PUX10);TEA_004121(At4g37250);TEA_004235(At3g55800);TEA_004390(At2g19130);TEA_004516(MKP1);TEA_004583(NORK);TEA_004930(dsk1);TEA_005027(PERK1);TEA_005302(PBL19);TEA_005622(MMK2);TEA_005976(LYK3);TEA_006705(BAM1);TEA_006771(RLK5);…
Biological Process	GO:0008652	cellular amino acid biosynthetic process	11	144	0.381369	0.94175	TEA_001884(At5g10920);TEA_004235(At3g55800);TEA_005365(GCH1);TEA_012453(PAP8);TEA_012841(RPL5);TEA_014650(MS1);TEA_020533(PER42);TEA_022700(CPN20);TEA_025086(OMR1);TEA_025804(PAT);TEA_029735(GLB1)
Biological Process	GO:1901566	organonitrogen compound biosynthetic process	32	445	0.381372	0.94175	TEA_000310(--);TEA_001884(At5g10920);TEA_002447(PNC1);TEA_004235(At3g55800);TEA_005365(GCH1);TEA_007197(EMB2768);TEA_007270(ASE1);TEA_007622(At3g62120);TEA_008759(HEME1);TEA_009150(AMPD);TEA_012453(PAP8);TEA_012841(RPL5);TEA_012914(RCOM_0855130);TEA_014440(Eif2s3x);TEA_014564(GPI8);TEA_014650(MS1);TEA_015143(purB);TEA_015237(AMPD);TEA_015728(PURKE);TEA_016283(APT1);TEA_016338(PMA1);TEA_016795(CHL…
Biological Process	GO:0005982	starch metabolic process	5	60	0.38189	0.94175	TEA_003144(--);TEA_004235(At3g55800);TEA_009250(BAM3);TEA_017141(PSA3);TEA_020884(CLPP5)
Biological Process	GO:0048589	developmental growth	5	60	0.38189	0.94175	TEA_001640(RIBA1);TEA_006062(CESA3);TEA_006071(CESA3);TEA_026144(AIP1-2);TEA_028735(CRN)
Biological Process	GO:0000165	MAPK cascade	1	7	0.387263	0.94175	TEA_018360(DSP1)
Biological Process	GO:0001763	morphogenesis of a branching structure	1	7	0.387263	0.94175	TEA_010574(TDR)
Biological Process	GO:0006306	DNA methylation	1	7	0.387263	0.94175	TEA_023443(MET2A)
Biological Process	GO:0006352	DNA-templated transcription, initiation	1	7	0.387263	0.94175	TEA_001248(RAP74)
Biological Process	GO:0006364	rRNA processing	1	7	0.387263	0.94175	TEA_016039(TOR)
Biological Process	GO:0006606	protein import into nucleus	1	7	0.387263	0.94175	TEA_018977(EXOSC8)
Biological Process	GO:0010374	stomatal complex development	1	7	0.387263	0.94175	TEA_010547(CDC2A)
Biological Process	GO:0016485	protein processing	1	7	0.387263	0.94175	TEA_014781(SPPA)
Biological Process	GO:0016567	protein ubiquitination	1	7	0.387263	0.94175	TEA_003229(PEX2)
Biological Process	GO:0023014	signal transduction by protein phosphorylation	1	7	0.387263	0.94175	TEA_018360(DSP1)
Biological Process	GO:0032504	multicellular organism reproduction	1	7	0.387263	0.94175	TEA_013236(GCR2)
Biological Process	GO:0034504	protein localization to nucleus	1	7	0.387263	0.94175	TEA_018977(EXOSC8)
Biological Process	GO:0042254	ribosome biogenesis	1	7	0.387263	0.94175	TEA_016039(TOR)
Biological Process	GO:0043405	regulation of MAP kinase activity	1	7	0.387263	0.94175	TEA_018360(DSP1)
Biological Process	GO:0043408	regulation of MAPK cascade	1	7	0.387263	0.94175	TEA_018360(DSP1)
Biological Process	GO:0044728	DNA methylation or demethylation	1	7	0.387263	0.94175	TEA_023443(MET2A)
Biological Process	GO:0044743	intracellular protein transmembrane import	1	7	0.387263	0.94175	TEA_027417(TIC40)
Biological Process	GO:0044744	protein targeting to nucleus	1	7	0.387263	0.94175	TEA_018977(EXOSC8)
Biological Process	GO:0048609	multicellular organismal reproductive process	1	7	0.387263	0.94175	TEA_013236(GCR2)
Biological Process	GO:0051170	nuclear import	1	7	0.387263	0.94175	TEA_018977(EXOSC8)
Biological Process	GO:0051604	protein maturation	1	7	0.387263	0.94175	TEA_014781(SPPA)
Biological Process	GO:1902593	single-organism nuclear import	1	7	0.387263	0.94175	TEA_018977(EXOSC8)
Biological Process	GO:0009799	specification of symmetry	3	33	0.387334	0.94175	TEA_005402(ARF6);TEA_010574(TDR);TEA_028735(CRN)
Biological Process	GO:0099402	plant organ development	12	159	0.388391	0.94175	TEA_001664(MSH6);TEA_014646(FER1);TEA_014663(FER1);TEA_016039(TOR);TEA_017086(FH11);TEA_017154(MIK1);TEA_019608(DOT2);TEA_024091(--);TEA_024641(KIN10A);TEA_025045(--);TEA_026953(FKBP42);TEA_028735(CRN)
Biological Process	GO:0046165	alcohol biosynthetic process	4	47	0.393333	0.94175	TEA_008059(SLP1);TEA_009970(slr0305);TEA_015724(SLP1);TEA_027420(SLP1)
Biological Process	GO:0048588	developmental cell growth	4	47	0.393333	0.94175	TEA_001640(RIBA1);TEA_006062(CESA3);TEA_006071(CESA3);TEA_026144(AIP1-2)
Biological Process	GO:0034660	ncRNA metabolic process	13	174	0.394606	0.94175	TEA_002242(DUS1L);TEA_002447(PNC1);TEA_003226(mnmE);TEA_004235(At3g55800);TEA_007197(EMB2768);TEA_007622(At3g62120);TEA_013691(RRP5);TEA_014188(CAN2);TEA_016039(TOR);TEA_021714(At3g46100);TEA_023771(At5g27470);TEA_027417(TIC40);TEA_028084(PRFB1)
Biological Process	GO:0006637	acyl-CoA metabolic process	2	20	0.395569	0.94175	TEA_006478(HMGS);TEA_019150(SCOA)
Biological Process	GO:0009414	response to water deprivation	2	20	0.395569	0.94175	TEA_007630(elmoA);TEA_027644(BPM2)
Biological Process	GO:0035383	thioester metabolic process	2	20	0.395569	0.94175	TEA_006478(HMGS);TEA_019150(SCOA)
Biological Process	GO:0010817	regulation of hormone levels	5	61	0.395595	0.94175	TEA_001782(PNC1);TEA_006062(CESA3);TEA_006071(CESA3);TEA_008759(HEME1);TEA_018657(CKX5)
Biological Process	GO:0044282	small molecule catabolic process	5	61	0.395595	0.94175	TEA_001782(PNC1);TEA_003229(PEX2);TEA_020115(DDB_G0287165);TEA_024677(GLPK);TEA_028471(PEX1)
Biological Process	GO:0009889	regulation of biosynthetic process	18	246	0.397347	0.94175	TEA_001248(RAP74);TEA_011967(PTAC12);TEA_012166(NAC073);TEA_012914(RCOM_0855130);TEA_013543(ALA1);TEA_014202(RPL29);TEA_016039(TOR);TEA_016492(BLH1);TEA_019463(--);TEA_020125(MED22B);TEA_020540(ANR);TEA_024417(TIF3H1);TEA_024641(KIN10A);TEA_024676(--);TEA_026548(CP12-3);TEA_028084(PRFB1);TEA_029864(MTERF8);TEA_030190(NAC083)
Biological Process	GO:0030154	cell differentiation	12	161	0.405223	0.94175	TEA_001640(RIBA1);TEA_006062(CESA3);TEA_006071(CESA3);TEA_007994(ACA9);TEA_009944(ITN1);TEA_010736(CHX15);TEA_012795(KDSB);TEA_016039(TOR);TEA_024429(Os02g0639600);TEA_026144(AIP1-2);TEA_027080(CML21);TEA_028735(CRN)
Biological Process	GO:0046907	intracellular transport	20	276	0.405301	0.94175	TEA_001782(PNC1);TEA_002078(GRV2);TEA_003229(PEX2);TEA_004235(At3g55800);TEA_005195(PEX14);TEA_010849(FFC);TEA_012685(LON2);TEA_013543(ALA1);TEA_013582(--);TEA_013691(RRP5);TEA_018977(EXOSC8);TEA_020000(TOL1);TEA_020115(DDB_G0287165);TEA_020128(SYP41);TEA_022088(At4g02820);TEA_024529(RABH1B);TEA_027417(TIC40);TEA_028471(PEX1);TEA_028735(CRN);TEA_030190(NAC083)
Biological Process	GO:0046128	purine ribonucleoside metabolic process	3	34	0.405992	0.94175	TEA_000310(--);TEA_015143(purB);TEA_028796(--)
Biological Process	GO:0022414	reproductive process	28	392	0.406951	0.94175	TEA_000335(--);TEA_001664(MSH6);TEA_002078(GRV2);TEA_005402(ARF6);TEA_006265(SBT1.7);TEA_007197(EMB2768);TEA_007994(ACA9);TEA_010547(CDC2A);TEA_010574(TDR);TEA_013236(GCR2);TEA_014646(FER1);TEA_014663(FER1);TEA_016039(TOR);TEA_017086(FH11);TEA_017154(MIK1);TEA_017380(WDR5B);TEA_017580(--);TEA_017771(GPAT6);TEA_018938(At4g28100);TEA_019218(SPL8);TEA_019608(DOT2);TEA_022088(At4g02820);TEA_022700(CP…
Biological Process	GO:0009119	ribonucleoside metabolic process	4	48	0.408939	0.94175	TEA_000310(--);TEA_010600(URH1);TEA_015143(purB);TEA_028796(--)
Biological Process	GO:0031325	positive regulation of cellular metabolic process	4	48	0.408939	0.94175	TEA_001248(RAP74);TEA_002586(SNF4);TEA_020660(WAK5);TEA_022700(CPN20)
Biological Process	GO:0009165	nucleotide biosynthetic process	8	105	0.415685	0.94175	TEA_000310(--);TEA_007270(ASE1);TEA_009150(AMPD);TEA_015143(purB);TEA_015237(AMPD);TEA_015728(PURKE);TEA_016338(PMA1);TEA_028796(--)
Biological Process	GO:0006073	cellular glucan metabolic process	11	148	0.416638	0.94175	TEA_003144(--);TEA_004235(At3g55800);TEA_006062(CESA3);TEA_006071(CESA3);TEA_009250(BAM3);TEA_013874(ISA1);TEA_016413(At4g02290);TEA_017141(PSA3);TEA_020884(CLPP5);TEA_026144(AIP1-2);TEA_026953(FKBP42)
Biological Process	GO:0008104	protein localization	28	394	0.41787	0.94175	TEA_002071(RAB11C);TEA_002078(GRV2);TEA_002298(AP1M2);TEA_003229(PEX2);TEA_004235(At3g55800);TEA_004441(RABC2A);TEA_005195(PEX14);TEA_010849(FFC);TEA_012685(LON2);TEA_013543(ALA1);TEA_013691(RRP5);TEA_014326(VPS41);TEA_016282(RHN1);TEA_018977(EXOSC8);TEA_020000(TOL1);TEA_020115(DDB_G0287165);TEA_020128(SYP41);TEA_021345(RABA1D);TEA_022088(At4g02820);TEA_022251(SYP43);TEA_023644(RAB11C);TEA_024529…
Biological Process	GO:0051649	establishment of localization in cell	20	278	0.418233	0.94175	TEA_001782(PNC1);TEA_002078(GRV2);TEA_003229(PEX2);TEA_004235(At3g55800);TEA_005195(PEX14);TEA_010849(FFC);TEA_012685(LON2);TEA_013543(ALA1);TEA_013582(--);TEA_013691(RRP5);TEA_018977(EXOSC8);TEA_020000(TOL1);TEA_020115(DDB_G0287165);TEA_020128(SYP41);TEA_022088(At4g02820);TEA_024529(RABH1B);TEA_027417(TIC40);TEA_028471(PEX1);TEA_028735(CRN);TEA_030190(NAC083)
Biological Process	GO:0006820	anion transport	13	177	0.418837	0.94175	TEA_001782(PNC1);TEA_007931(BOR4);TEA_009446(MTP1);TEA_013543(ALA1);TEA_015760(CLC-E);TEA_019298(VDAC1);TEA_019761(BOR6);TEA_023035(CLC-F);TEA_023114(mfsd5);TEA_024746(ST3);TEA_027908(ALA2);TEA_028106(AAP6);TEA_029273(ALA10)
Biological Process	GO:0034622	cellular macromolecular complex assembly	10	134	0.419716	0.94175	TEA_001782(PNC1);TEA_003690(--);TEA_004235(At3g55800);TEA_006166(SDH5);TEA_009510(--);TEA_016922(ABC1);TEA_023081(TUBA);TEA_024417(TIF3H1);TEA_028084(PRFB1);TEA_028644(VIT_07s0104g01170)
Biological Process	GO:0009415	response to water	2	21	0.419769	0.94175	TEA_007630(elmoA);TEA_027644(BPM2)
Biological Process	GO:0046471	phosphatidylglycerol metabolic process	2	21	0.419769	0.94175	TEA_007197(EMB2768);TEA_017771(GPAT6)
Biological Process	GO:0044262	cellular carbohydrate metabolic process	14	192	0.423486	0.94175	TEA_003144(--);TEA_004235(At3g55800);TEA_006062(CESA3);TEA_006071(CESA3);TEA_009250(BAM3);TEA_013874(ISA1);TEA_016413(At4g02290);TEA_017141(PSA3);TEA_019234(TRE1);TEA_020031(TPPA);TEA_020884(CLPP5);TEA_024677(GLPK);TEA_026144(AIP1-2);TEA_026953(FKBP42)
Biological Process	GO:0009116	nucleoside metabolic process	4	49	0.424461	0.94175	TEA_000310(--);TEA_010600(URH1);TEA_015143(purB);TEA_028796(--)
Biological Process	GO:0005985	sucrose metabolic process	1	8	0.428693	0.94175	TEA_004235(At3g55800)
Biological Process	GO:0006541	glutamine metabolic process	1	8	0.428693	0.94175	TEA_028702(GS1-1)
Biological Process	GO:0006835	dicarboxylic acid transport	1	8	0.428693	0.94175	TEA_028106(AAP6)
Biological Process	GO:0009690	cytokinin metabolic process	1	8	0.428693	0.94175	TEA_018657(CKX5)
Biological Process	GO:0015858	nucleoside transport	1	8	0.428693	0.94175	TEA_001625(ENT3)
Biological Process	GO:0065002	intracellular protein transmembrane transport	1	8	0.428693	0.94175	TEA_027417(TIC40)
Biological Process	GO:0071806	protein transmembrane transport	1	8	0.428693	0.94175	TEA_027417(TIC40)
Biological Process	GO:0007389	pattern specification process	6	78	0.432993	0.94175	TEA_003641(TEB);TEA_005402(ARF6);TEA_010574(TDR);TEA_012397(BRM);TEA_019608(DOT2);TEA_028735(CRN)
Biological Process	GO:0044264	cellular polysaccharide metabolic process	11	150	0.434299	0.94175	TEA_003144(--);TEA_004235(At3g55800);TEA_006062(CESA3);TEA_006071(CESA3);TEA_009250(BAM3);TEA_013874(ISA1);TEA_016413(At4g02290);TEA_017141(PSA3);TEA_020884(CLPP5);TEA_026144(AIP1-2);TEA_026953(FKBP42)
Biological Process	GO:1901617	organic hydroxy compound biosynthetic process	4	50	0.439881	0.94175	TEA_008059(SLP1);TEA_009970(slr0305);TEA_015724(SLP1);TEA_027420(SLP1)
Biological Process	GO:0009163	nucleoside biosynthetic process	3	36	0.442764	0.94175	TEA_000310(--);TEA_015143(purB);TEA_028796(--)
Biological Process	GO:0022613	ribonucleoprotein complex biogenesis	3	36	0.442764	0.94175	TEA_016039(TOR);TEA_024417(TIF3H1);TEA_028644(VIT_07s0104g01170)
Biological Process	GO:0042455	ribonucleoside biosynthetic process	3	36	0.442764	0.94175	TEA_000310(--);TEA_015143(purB);TEA_028796(--)
Biological Process	GO:0044267	cellular protein metabolic process	106	1544	0.442832	0.94175	TEA_000068(D6PKL2);TEA_000411(PXC3);TEA_000758(PDPK2);TEA_001717(At4g30520);TEA_001782(PNC1);TEA_002447(PNC1);TEA_002586(SNF4);TEA_003144(--);TEA_003169(rio2);TEA_003229(PEX2);TEA_003330(PBL17);TEA_003522(PUX10);TEA_004121(At4g37250);TEA_004235(At3g55800);TEA_004390(At2g19130);TEA_004516(MKP1);TEA_004583(NORK);TEA_004930(dsk1);TEA_005027(PERK1);TEA_005302(PBL19);TEA_005622(MMK2);TEA_005641(CYP40)…
Biological Process	GO:0006754	ATP biosynthetic process	2	22	0.443464	0.94175	TEA_000310(--);TEA_028796(--)
Biological Process	GO:0009144	purine nucleoside triphosphate metabolic process	2	22	0.443464	0.94175	TEA_000310(--);TEA_028796(--)
Biological Process	GO:0009145	purine nucleoside triphosphate biosynthetic process	2	22	0.443464	0.94175	TEA_000310(--);TEA_028796(--)
Biological Process	GO:0009205	purine ribonucleoside triphosphate metabolic process	2	22	0.443464	0.94175	TEA_000310(--);TEA_028796(--)
Biological Process	GO:0009206	purine ribonucleoside triphosphate biosynthetic process	2	22	0.443464	0.94175	TEA_000310(--);TEA_028796(--)
Biological Process	GO:0009699	phenylpropanoid biosynthetic process	2	22	0.443464	0.94175	TEA_006062(CESA3);TEA_006071(CESA3)
Biological Process	GO:0030422	production of siRNA involved in RNA interference	2	22	0.443464	0.94175	TEA_010849(FFC);TEA_028110(DMS3)
Biological Process	GO:0034470	ncRNA processing	2	22	0.443464	0.94175	TEA_003226(mnmE);TEA_016039(TOR)
Biological Process	GO:0046034	ATP metabolic process	2	22	0.443464	0.94175	TEA_000310(--);TEA_028796(--)
Biological Process	GO:0005996	monosaccharide metabolic process	8	108	0.447069	0.94175	TEA_001034(PGI1);TEA_006126(GOLS2);TEA_010399(UGE5);TEA_017320(ACG12);TEA_022700(CPN20);TEA_023771(At5g27470);TEA_025435(GAL1);TEA_028393(GOLS2)
Biological Process	GO:0008610	lipid biosynthetic process	12	166	0.447376	0.94175	TEA_006062(CESA3);TEA_006071(CESA3);TEA_006478(HMGS);TEA_007471(HPT2);TEA_007630(elmoA);TEA_014376(PDS);TEA_014564(GPI8);TEA_016039(TOR);TEA_020604(LIP1P);TEA_023041(LKHA4);TEA_024401(LOX1.6);TEA_029735(GLB1)
Biological Process	GO:0032989	cellular component morphogenesis	10	137	0.447557	0.94175	TEA_006062(CESA3);TEA_006071(CESA3);TEA_007994(ACA9);TEA_009944(ITN1);TEA_010736(CHX15);TEA_012795(KDSB);TEA_016039(TOR);TEA_024429(Os02g0639600);TEA_027080(CML21);TEA_028735(CRN)
Biological Process	GO:0010605	negative regulation of macromolecule metabolic process	9	123	0.452318	0.94175	TEA_001637(TSN1);TEA_010849(FFC);TEA_015704(MCM7);TEA_019608(DOT2);TEA_019778(RDM1);TEA_024641(KIN10A);TEA_024676(--);TEA_027792(RDM1);TEA_028110(DMS3)
Biological Process	GO:0009933	meristem structural organization	4	51	0.455178	0.94175	TEA_005402(ARF6);TEA_010574(TDR);TEA_019608(DOT2);TEA_028735(CRN)
Biological Process	GO:0048532	anatomical structure arrangement	4	51	0.455178	0.94175	TEA_005402(ARF6);TEA_010574(TDR);TEA_019608(DOT2);TEA_028735(CRN)
Biological Process	GO:0016482	cytoplasmic transport	8	109	0.45748	0.94175	TEA_003229(PEX2);TEA_005195(PEX14);TEA_012685(LON2);TEA_013582(--);TEA_018977(EXOSC8);TEA_020115(DDB_G0287165);TEA_028471(PEX1);TEA_028735(CRN)
Biological Process	GO:0010154	fruit development	3	37	0.460817	0.94175	TEA_010574(TDR);TEA_013236(GCR2);TEA_017154(MIK1)
Biological Process	GO:0034968	histone lysine methylation	3	37	0.460817	0.94175	TEA_015704(MCM7);TEA_024676(--);TEA_028110(DMS3)
Biological Process	GO:0048316	seed development	3	37	0.460817	0.94175	TEA_010574(TDR);TEA_013236(GCR2);TEA_017154(MIK1)
Biological Process	GO:0040029	regulation of gene expression, epigenetic	5	66	0.46341	0.94175	TEA_010849(FFC);TEA_019608(DOT2);TEA_024641(KIN10A);TEA_024676(--);TEA_028110(DMS3)
Biological Process	GO:0006575	cellular modified amino acid metabolic process	2	23	0.466612	0.94175	TEA_005365(GCH1);TEA_027545(FOLD4)
Biological Process	GO:0009914	hormone transport	2	23	0.466612	0.94175	TEA_006062(CESA3);TEA_006071(CESA3)
Biological Process	GO:0009943	adaxial/abaxial axis specification	2	23	0.466612	0.94175	TEA_010574(TDR);TEA_028735(CRN)
Biological Process	GO:0016246	RNA interference	2	23	0.466612	0.94175	TEA_010849(FFC);TEA_028110(DMS3)
Biological Process	GO:0048193	Golgi vesicle transport	2	23	0.466612	0.94175	TEA_003229(PEX2);TEA_024529(RABH1B)
Biological Process	GO:0060918	auxin transport	2	23	0.466612	0.94175	TEA_006062(CESA3);TEA_006071(CESA3)
Biological Process	GO:0048519	negative regulation of biological process	13	183	0.467295	0.94175	TEA_001637(TSN1);TEA_006265(SBT1.7);TEA_007203(PME12);TEA_010849(FFC);TEA_015704(MCM7);TEA_019608(DOT2);TEA_019778(RDM1);TEA_020540(ANR);TEA_024641(KIN10A);TEA_024676(--);TEA_026548(CP12-3);TEA_027792(RDM1);TEA_028110(DMS3)
Biological Process	GO:0006613	cotranslational protein targeting to membrane	1	9	0.467327	0.94175	TEA_010849(FFC)
Biological Process	GO:0006826	iron ion transport	1	9	0.467327	0.94175	TEA_023862(ABCB1)
Biological Process	GO:0009226	nucleotide-sugar biosynthetic process	1	9	0.467327	0.94175	TEA_012795(KDSB)
Biological Process	GO:0052646	alditol phosphate metabolic process	1	9	0.467327	0.94175	TEA_024677(GLPK)
Biological Process	GO:0098754	detoxification	1	9	0.467327	0.94175	TEA_009446(MTP1)
Biological Process	GO:0042592	homeostatic process	11	154	0.469497	0.94175	TEA_000715(ABP19A);TEA_001051(Os03g0326500);TEA_002310(Os05g0200100);TEA_007994(ACA9);TEA_010736(CHX15);TEA_012453(PAP8);TEA_013852(GRXC1);TEA_014646(FER1);TEA_014663(FER1);TEA_016163(APR3);TEA_020533(PER42)
Biological Process	GO:0016571	histone methylation	4	52	0.470333	0.94175	TEA_015704(MCM7);TEA_024676(--);TEA_028110(DMS3);TEA_028999(PRMT13)
Biological Process	GO:1901605	alpha-amino acid metabolic process	12	169	0.472569	0.94175	TEA_001884(At5g10920);TEA_005365(GCH1);TEA_008759(HEME1);TEA_020060(GDCSP);TEA_020662(PGDH2);TEA_021553(GLU1);TEA_022230(ARGF);TEA_022500(GGH2);TEA_025804(PAT);TEA_027545(FOLD4);TEA_028702(GS1-1);TEA_029735(GLB1)
Biological Process	GO:0051179	localization	102	1495	0.473098	0.94175	TEA_000715(ABP19A);TEA_000993(tbc1d2b);TEA_001473(HAK5);TEA_001625(ENT3);TEA_001782(PNC1);TEA_002071(RAB11C);TEA_002078(GRV2);TEA_002298(AP1M2);TEA_002742(ABCB19);TEA_003144(--);TEA_003229(PEX2);TEA_003367(STC);TEA_003547(NUP35);TEA_004235(At3g55800);TEA_004441(RABC2A);TEA_005195(PEX14);TEA_005289(ABCB17);TEA_005464(KEA2);TEA_006062(CESA3);TEA_006071(CESA3);TEA_006542(STP1);TEA_006955(SLAH3);TEA_…
Biological Process	GO:0000272	polysaccharide catabolic process	3	38	0.478614	0.94175	TEA_007079(LAT59);TEA_007203(PME12);TEA_022885(LAT59)
Biological Process	GO:0006816	calcium ion transport	3	38	0.478614	0.94175	TEA_007994(ACA9);TEA_020334(ACA2);TEA_023348(ACA2)
Biological Process	GO:0031050	dsRNA fragmentation	3	38	0.478614	0.94175	TEA_010849(FFC);TEA_024676(--);TEA_028110(DMS3)
Biological Process	GO:0042445	hormone metabolic process	3	38	0.478614	0.94175	TEA_001782(PNC1);TEA_008759(HEME1);TEA_018657(CKX5)
Biological Process	GO:0043331	response to dsRNA	3	38	0.478614	0.94175	TEA_010849(FFC);TEA_024676(--);TEA_028110(DMS3)
Biological Process	GO:0070918	production of small RNA involved in gene silencing by RNA	3	38	0.478614	0.94175	TEA_010849(FFC);TEA_024676(--);TEA_028110(DMS3)
Biological Process	GO:0071359	cellular response to dsRNA	3	38	0.478614	0.94175	TEA_010849(FFC);TEA_024676(--);TEA_028110(DMS3)
Biological Process	GO:1901699	cellular response to nitrogen compound	3	38	0.478614	0.94175	TEA_010849(FFC);TEA_024676(--);TEA_028110(DMS3)
Biological Process	GO:0019538	protein metabolic process	121	1778	0.480255	0.94175	TEA_000068(D6PKL2);TEA_000411(PXC3);TEA_000758(PDPK2);TEA_001717(At4g30520);TEA_001782(PNC1);TEA_002447(PNC1);TEA_002586(SNF4);TEA_003144(--);TEA_003169(rio2);TEA_003229(PEX2);TEA_003330(PBL17);TEA_003522(PUX10);TEA_003936(CLPR4);TEA_004121(At4g37250);TEA_004140(SCPL45);TEA_004235(At3g55800);TEA_004390(At2g19130);TEA_004516(MKP1);TEA_004583(NORK);TEA_004930(dsk1);TEA_005027(PERK1);TEA_005302(PBL1…
Biological Process	GO:1901564	organonitrogen compound metabolic process	50	731	0.485583	0.94175	TEA_000310(--);TEA_001640(RIBA1);TEA_001884(At5g10920);TEA_002447(PNC1);TEA_004235(At3g55800);TEA_004738(HISN4);TEA_005365(GCH1);TEA_007197(EMB2768);TEA_007270(ASE1);TEA_007622(At3g62120);TEA_007696(HCAR);TEA_008759(HEME1);TEA_009150(AMPD);TEA_010600(URH1);TEA_012453(PAP8);TEA_012841(RPL5);TEA_012914(RCOM_0855130);TEA_013658(At1g31672);TEA_013820(CPX1);TEA_014188(CAN2);TEA_014440(Eif2s3x);TEA_014…
Biological Process	GO:0065003	macromolecular complex assembly	11	156	0.486968	0.94175	TEA_001782(PNC1);TEA_003690(--);TEA_004235(At3g55800);TEA_006166(SDH5);TEA_009510(--);TEA_010614(CLPD);TEA_016922(ABC1);TEA_023081(TUBA);TEA_024417(TIF3H1);TEA_028084(PRFB1);TEA_028644(VIT_07s0104g01170)
Biological Process	GO:0009798	axis specification	2	24	0.489179	0.94175	TEA_010574(TDR);TEA_028735(CRN)
Biological Process	GO:0034285	response to disaccharide	2	24	0.489179	0.94175	TEA_001733(CYB561B);TEA_029735(GLB1)
Biological Process	GO:0043248	proteasome assembly	2	24	0.489179	0.94175	TEA_001782(PNC1);TEA_006166(SDH5)
Biological Process	GO:0051052	regulation of DNA metabolic process	2	24	0.489179	0.94175	TEA_001664(MSH6);TEA_028110(DMS3)
Biological Process	GO:0051273	beta-glucan metabolic process	5	68	0.489941	0.94175	TEA_006062(CESA3);TEA_006071(CESA3);TEA_016413(At4g02290);TEA_026144(AIP1-2);TEA_026953(FKBP42)
Biological Process	GO:0044699	single-organism process	310	4578	0.492792	0.94175	TEA_000310(--);TEA_000335(--);TEA_000343(DTX48);TEA_000411(PXC3);TEA_000523(CYP81E9);TEA_000715(ABP19A);TEA_001034(PGI1);TEA_001046(Os03g0326500);TEA_001051(Os03g0326500);TEA_001398(CCS);TEA_001473(HAK5);TEA_001625(ENT3);TEA_001637(TSN1);TEA_001640(RIBA1);TEA_001664(MSH6);TEA_001733(CYB561B);TEA_001782(PNC1);TEA_001884(At5g10920);TEA_001928(--);TEA_002071(RAB11C);TEA_002078(GRV2);TEA_002113(FRS3)…
Biological Process	GO:0065008	regulation of biological quality	18	260	0.492875	0.94175	TEA_000715(ABP19A);TEA_001051(Os03g0326500);TEA_001782(PNC1);TEA_002310(Os05g0200100);TEA_006062(CESA3);TEA_006071(CESA3);TEA_007994(ACA9);TEA_008759(HEME1);TEA_010736(CHX15);TEA_012453(PAP8);TEA_013852(GRXC1);TEA_014646(FER1);TEA_014663(FER1);TEA_016163(APR3);TEA_018657(CKX5);TEA_020533(PER42);TEA_025731(PEX11A);TEA_026541(GH3.17)
Biological Process	GO:0071702	organic substance transport	28	408	0.494589	0.94175	TEA_001625(ENT3);TEA_001782(PNC1);TEA_002078(GRV2);TEA_002298(AP1M2);TEA_003229(PEX2);TEA_003547(NUP35);TEA_004235(At3g55800);TEA_005195(PEX14);TEA_010849(FFC);TEA_012685(LON2);TEA_013543(ALA1);TEA_013691(RRP5);TEA_014326(VPS41);TEA_018977(EXOSC8);TEA_020000(TOL1);TEA_020115(DDB_G0287165);TEA_020128(SYP41);TEA_022088(At4g02820);TEA_022251(SYP43);TEA_025070(VPS11);TEA_027417(TIC40);TEA_027908(ALA2…
Biological Process	GO:0000281	mitotic cytokinesis	3	39	0.496131	0.94175	TEA_006062(CESA3);TEA_006071(CESA3);TEA_016039(TOR)
Biological Process	GO:0018022	peptidyl-lysine methylation	3	39	0.496131	0.94175	TEA_015704(MCM7);TEA_024676(--);TEA_028110(DMS3)
Biological Process	GO:0032259	methylation	7	98	0.496296	0.94175	TEA_008687(CMT2);TEA_015704(MCM7);TEA_023443(MET2A);TEA_024676(--);TEA_027172(Trmt61a);TEA_028110(DMS3);TEA_028999(PRMT13)
Biological Process	GO:0080090	regulation of primary metabolic process	24	350	0.501083	0.94175	TEA_001248(RAP74);TEA_001664(MSH6);TEA_002586(SNF4);TEA_004235(At3g55800);TEA_006062(CESA3);TEA_006071(CESA3);TEA_010547(CDC2A);TEA_011967(PTAC12);TEA_012166(NAC073);TEA_012453(PAP8);TEA_012914(RCOM_0855130);TEA_014202(RPL29);TEA_016039(TOR);TEA_018360(DSP1);TEA_019463(--);TEA_020125(MED22B);TEA_020660(WAK5);TEA_024417(TIF3H1);TEA_024641(KIN10A);TEA_024676(--);TEA_028084(PRFB1);TEA_028110(DMS3);T…
Biological Process	GO:0051234	establishment of localization	95	1401	0.50246	0.94175	TEA_000715(ABP19A);TEA_001473(HAK5);TEA_001625(ENT3);TEA_001782(PNC1);TEA_002078(GRV2);TEA_002298(AP1M2);TEA_002742(ABCB19);TEA_003144(--);TEA_003229(PEX2);TEA_003367(STC);TEA_003547(NUP35);TEA_004235(At3g55800);TEA_005195(PEX14);TEA_005289(ABCB17);TEA_005464(KEA2);TEA_006062(CESA3);TEA_006071(CESA3);TEA_006542(STP1);TEA_006955(SLAH3);TEA_007630(elmoA);TEA_007796(SIP2-1);TEA_007880(CNGC1);TEA_007…
Biological Process	GO:0009630	gravitropism	1	10	0.503352	0.94175	TEA_002078(GRV2)
Biological Process	GO:0009894	regulation of catabolic process	1	10	0.503352	0.94175	TEA_016039(TOR)
Biological Process	GO:0022411	cellular component disassembly	1	10	0.503352	0.94175	TEA_028084(PRFB1)
Biological Process	GO:0032984	macromolecular complex disassembly	1	10	0.503352	0.94175	TEA_028084(PRFB1)
Biological Process	GO:0043241	protein complex disassembly	1	10	0.503352	0.94175	TEA_028084(PRFB1)
Biological Process	GO:0043624	cellular protein complex disassembly	1	10	0.503352	0.94175	TEA_028084(PRFB1)
Biological Process	GO:0044255	cellular lipid metabolic process	26	380	0.503366	0.94175	TEA_001782(PNC1);TEA_002630(DTX54);TEA_003229(PEX2);TEA_004300(HTH);TEA_006478(HMGS);TEA_007197(EMB2768);TEA_007471(HPT2);TEA_007630(elmoA);TEA_008498(KAS);TEA_012330(SBH1);TEA_014376(PDS);TEA_014564(GPI8);TEA_016039(TOR);TEA_017771(GPAT6);TEA_019768(TKT2);TEA_020115(DDB_G0287165);TEA_020604(LIP1P);TEA_023041(LKHA4);TEA_024401(LOX1.6);TEA_024429(Os02g0639600);TEA_024677(GLPK);TEA_026568(At1g78690…
Biological Process	GO:0044711	single-organism biosynthetic process	38	559	0.509724	0.94175	TEA_000310(--);TEA_001884(At5g10920);TEA_004235(At3g55800);TEA_005365(GCH1);TEA_006062(CESA3);TEA_006071(CESA3);TEA_006478(HMGS);TEA_007270(ASE1);TEA_007471(HPT2);TEA_007630(elmoA);TEA_008059(SLP1);TEA_008247(AMPD);TEA_009150(AMPD);TEA_009970(slr0305);TEA_010547(CDC2A);TEA_012453(PAP8);TEA_012841(RPL5);TEA_014376(PDS);TEA_014564(GPI8);TEA_014650(MS1);TEA_015143(purB);TEA_015237(AMPD);TEA_015724(S…
Biological Process	GO:0009694	jasmonic acid metabolic process	2	25	0.511137	0.94175	TEA_006016(CYP94C1);TEA_029735(GLB1)
Biological Process	GO:0009826	unidimensional cell growth	2	25	0.511137	0.94175	TEA_006062(CESA3);TEA_006071(CESA3)
Biological Process	GO:0044238	primary metabolic process	257	3802	0.511992	0.94175	TEA_000068(D6PKL2);TEA_000310(--);TEA_000411(PXC3);TEA_000758(PDPK2);TEA_001034(PGI1);TEA_001052(ERCC1);TEA_001140(MLO13);TEA_001248(RAP74);TEA_001664(MSH6);TEA_001717(At4g30520);TEA_001782(PNC1);TEA_001884(At5g10920);TEA_001911(XTH16);TEA_002242(DUS1L);TEA_002447(PNC1);TEA_002586(SNF4);TEA_002630(DTX54);TEA_003144(--);TEA_003169(rio2);TEA_003226(mnmE);TEA_003229(PEX2);TEA_003330(PBL17);TEA_00344…
Biological Process	GO:0009606	tropism	3	40	0.513349	0.94175	TEA_002078(GRV2);TEA_014326(VPS41);TEA_019542(--)
Biological Process	GO:0061640	cytoskeleton-dependent cytokinesis	3	40	0.513349	0.94175	TEA_006062(CESA3);TEA_006071(CESA3);TEA_016039(TOR)
Biological Process	GO:0009267	cellular response to starvation	4	55	0.514793	0.94175	TEA_002586(SNF4);TEA_007630(elmoA);TEA_009446(MTP1);TEA_010547(CDC2A)
Biological Process	GO:0030243	cellulose metabolic process	4	55	0.514793	0.94175	TEA_006062(CESA3);TEA_006071(CESA3);TEA_016413(At4g02290);TEA_026953(FKBP42)
Biological Process	GO:0031669	cellular response to nutrient levels	4	55	0.514793	0.94175	TEA_002586(SNF4);TEA_007630(elmoA);TEA_009446(MTP1);TEA_010547(CDC2A)
Biological Process	GO:0042594	response to starvation	4	55	0.514793	0.94175	TEA_002586(SNF4);TEA_007630(elmoA);TEA_009446(MTP1);TEA_010547(CDC2A)
Biological Process	GO:1901700	response to oxygen-containing compound	13	189	0.515168	0.94175	TEA_001733(CYB561B);TEA_004235(At3g55800);TEA_006062(CESA3);TEA_006071(CESA3);TEA_007630(elmoA);TEA_013236(GCR2);TEA_015704(MCM7);TEA_016492(BLH1);TEA_018938(At4g28100);TEA_020533(PER42);TEA_026144(AIP1-2);TEA_027644(BPM2);TEA_029735(GLB1)
Biological Process	GO:0019222	regulation of metabolic process	59	872	0.516863	0.94175	TEA_001248(RAP74);TEA_001637(TSN1);TEA_001664(MSH6);TEA_001754(HAT4);TEA_002586(SNF4);TEA_003144(--);TEA_004235(At3g55800);TEA_005402(ARF6);TEA_006062(CESA3);TEA_006071(CESA3);TEA_006265(SBT1.7);TEA_007203(PME12);TEA_008322(ROPGAP1);TEA_008687(CMT2);TEA_008983(HMGIY2);TEA_010547(CDC2A);TEA_010849(FFC);TEA_011967(PTAC12);TEA_012166(NAC073);TEA_012397(BRM);TEA_012453(PAP8);TEA_012514(--);TEA_012523…
Biological Process	GO:0042221	response to chemical	40	591	0.520546	0.94175	TEA_000624(At2g25790);TEA_000715(ABP19A);TEA_001733(CYB561B);TEA_001782(PNC1);TEA_004235(At3g55800);TEA_005402(ARF6);TEA_006016(CYP94C1);TEA_006062(CESA3);TEA_006071(CESA3);TEA_006166(SDH5);TEA_007630(elmoA);TEA_009446(MTP1);TEA_009948(MAKR4);TEA_010018(GH3.1);TEA_010225(At1g11050);TEA_010228(At1g11050);TEA_010849(FFC);TEA_011827(MAKR4);TEA_013236(GCR2);TEA_015704(MCM7);TEA_016492(BLH1);TEA_01865…
Biological Process	GO:0001932	regulation of protein phosphorylation	4	56	0.529229	0.94175	TEA_002586(SNF4);TEA_010547(CDC2A);TEA_018360(DSP1);TEA_020660(WAK5)
Biological Process	GO:0031667	response to nutrient levels	4	56	0.529229	0.94175	TEA_002586(SNF4);TEA_007630(elmoA);TEA_009446(MTP1);TEA_010547(CDC2A)
Biological Process	GO:0042325	regulation of phosphorylation	4	56	0.529229	0.94175	TEA_002586(SNF4);TEA_010547(CDC2A);TEA_018360(DSP1);TEA_020660(WAK5)
Biological Process	GO:0009790	embryo development	3	41	0.530249	0.94175	TEA_010574(TDR);TEA_016039(TOR);TEA_017154(MIK1)
Biological Process	GO:0035194	posttranscriptional gene silencing by RNA	3	41	0.530249	0.94175	TEA_010849(FFC);TEA_024676(--);TEA_028110(DMS3)
Biological Process	GO:0055065	metal ion homeostasis	2	26	0.532465	0.94175	TEA_014646(FER1);TEA_014663(FER1)
Biological Process	GO:0006558	L-phenylalanine metabolic process	1	11	0.536945	0.94175	TEA_025804(PAT)
Biological Process	GO:0006612	protein targeting to membrane	1	11	0.536945	0.94175	TEA_010849(FFC)
Biological Process	GO:0006787	porphyrin-containing compound catabolic process	1	11	0.536945	0.94175	TEA_016922(ABC1)
Biological Process	GO:0009629	response to gravity	1	11	0.536945	0.94175	TEA_002078(GRV2)
Biological Process	GO:0009739	response to gibberellin	1	11	0.536945	0.94175	TEA_018938(At4g28100)
Biological Process	GO:0010476	gibberellin mediated signaling pathway	1	11	0.536945	0.94175	TEA_018938(At4g28100)
Biological Process	GO:0033015	tetrapyrrole catabolic process	1	11	0.536945	0.94175	TEA_016922(ABC1)
Biological Process	GO:0044770	cell cycle phase transition	1	11	0.536945	0.94175	TEA_003641(TEB)
Biological Process	GO:0046112	nucleobase biosynthetic process	1	11	0.536945	0.94175	TEA_016283(APT1)
Biological Process	GO:0051187	cofactor catabolic process	1	11	0.536945	0.94175	TEA_016922(ABC1)
Biological Process	GO:0071370	cellular response to gibberellin stimulus	1	11	0.536945	0.94175	TEA_018938(At4g28100)
Biological Process	GO:1901987	regulation of cell cycle phase transition	1	11	0.536945	0.94175	TEA_003641(TEB)
Biological Process	GO:1902221	erythrose 4-phosphate/phosphoenolpyruvate family amino acid metabolic process	1	11	0.536945	0.94175	TEA_025804(PAT)
Biological Process	GO:0043603	cellular amide metabolic process	10	147	0.538534	0.94175	TEA_002447(PNC1);TEA_005365(GCH1);TEA_007197(EMB2768);TEA_007622(At3g62120);TEA_012914(RCOM_0855130);TEA_014440(Eif2s3x);TEA_021714(At3g46100);TEA_023771(At5g27470);TEA_024417(TIF3H1);TEA_027545(FOLD4)
Biological Process	GO:0006355	regulation of transcription, DNA-templated	12	177	0.538564	0.94175	TEA_001248(RAP74);TEA_011967(PTAC12);TEA_012166(NAC073);TEA_014202(RPL29);TEA_016039(TOR);TEA_019463(--);TEA_020125(MED22B);TEA_024641(KIN10A);TEA_024676(--);TEA_028084(PRFB1);TEA_029864(MTERF8);TEA_030190(NAC083)
Biological Process	GO:1903506	regulation of nucleic acid-templated transcription	12	177	0.538564	0.94175	TEA_001248(RAP74);TEA_011967(PTAC12);TEA_012166(NAC073);TEA_014202(RPL29);TEA_016039(TOR);TEA_019463(--);TEA_020125(MED22B);TEA_024641(KIN10A);TEA_024676(--);TEA_028084(PRFB1);TEA_029864(MTERF8);TEA_030190(NAC083)
Biological Process	GO:0071822	protein complex subunit organization	14	207	0.538851	0.94175	TEA_001782(PNC1);TEA_003690(--);TEA_004235(At3g55800);TEA_006166(SDH5);TEA_008983(HMGIY2);TEA_009510(--);TEA_010614(CLPD);TEA_012281(At1g17520);TEA_016039(TOR);TEA_016922(ABC1);TEA_017086(FH11);TEA_023081(TUBA);TEA_028084(PRFB1);TEA_028735(CRN)
Biological Process	GO:0048869	cellular developmental process	16	237	0.539297	0.94175	TEA_001640(RIBA1);TEA_006062(CESA3);TEA_006071(CESA3);TEA_007994(ACA9);TEA_009944(ITN1);TEA_010736(CHX15);TEA_012795(KDSB);TEA_016039(TOR);TEA_017154(MIK1);TEA_019218(SPL8);TEA_019463(--);TEA_024429(Os02g0639600);TEA_026144(AIP1-2);TEA_027080(CML21);TEA_028084(PRFB1);TEA_028735(CRN)
Biological Process	GO:0048522	positive regulation of cellular process	4	57	0.543453	0.94175	TEA_001248(RAP74);TEA_002586(SNF4);TEA_020660(WAK5);TEA_022700(CPN20)
Biological Process	GO:0006629	lipid metabolic process	32	477	0.544788	0.94175	TEA_001782(PNC1);TEA_002630(DTX54);TEA_003229(PEX2);TEA_004300(HTH);TEA_006062(CESA3);TEA_006071(CESA3);TEA_006478(HMGS);TEA_007197(EMB2768);TEA_007471(HPT2);TEA_007630(elmoA);TEA_008498(KAS);TEA_012330(SBH1);TEA_014376(PDS);TEA_014564(GPI8);TEA_015594(SDR42E1);TEA_016039(TOR);TEA_017771(GPAT6);TEA_019768(TKT2);TEA_020115(DDB_G0287165);TEA_020604(LIP1P);TEA_023041(LKHA4);TEA_023542(SDR42E1);TEA_0…
Biological Process	GO:0044248	cellular catabolic process	15	223	0.546289	0.94175	TEA_001782(PNC1);TEA_003229(PEX2);TEA_005869(RHF2A);TEA_006166(SDH5);TEA_012685(LON2);TEA_016039(TOR);TEA_016922(ABC1);TEA_017932(UBP12);TEA_018004(UBP13);TEA_020115(DDB_G0287165);TEA_021314(UBP6);TEA_024677(GLPK);TEA_026163(DIS1);TEA_027644(BPM2);TEA_028471(PEX1)
Biological Process	GO:0060255	regulation of macromolecule metabolic process	47	701	0.546297	0.94175	TEA_001248(RAP74);TEA_001637(TSN1);TEA_001664(MSH6);TEA_001754(HAT4);TEA_002586(SNF4);TEA_004235(At3g55800);TEA_005402(ARF6);TEA_008687(CMT2);TEA_008983(HMGIY2);TEA_010547(CDC2A);TEA_010849(FFC);TEA_011967(PTAC12);TEA_012166(NAC073);TEA_012397(BRM);TEA_012453(PAP8);TEA_012514(--);TEA_012523(--);TEA_012914(RCOM_0855130);TEA_014202(RPL29);TEA_015704(MCM7);TEA_016039(TOR);TEA_018360(DSP1);TEA_019463…
Biological Process	GO:0009108	coenzyme biosynthetic process	3	42	0.546816	0.94175	TEA_005365(GCH1);TEA_007471(HPT2);TEA_009756(--)
Biological Process	GO:0016441	posttranscriptional gene silencing	3	42	0.546816	0.94175	TEA_010849(FFC);TEA_024676(--);TEA_028110(DMS3)
Biological Process	GO:0032268	regulation of cellular protein metabolic process	9	133	0.547976	0.94175	TEA_002586(SNF4);TEA_004235(At3g55800);TEA_010547(CDC2A);TEA_012453(PAP8);TEA_012914(RCOM_0855130);TEA_018360(DSP1);TEA_020660(WAK5);TEA_024417(TIF3H1);TEA_028084(PRFB1)
Biological Process	GO:0051246	regulation of protein metabolic process	9	133	0.547976	0.94175	TEA_002586(SNF4);TEA_004235(At3g55800);TEA_010547(CDC2A);TEA_012453(PAP8);TEA_012914(RCOM_0855130);TEA_018360(DSP1);TEA_020660(WAK5);TEA_024417(TIF3H1);TEA_028084(PRFB1)
Biological Process	GO:0071704	organic substance metabolic process	307	4558	0.550418	0.94175	TEA_000068(D6PKL2);TEA_000310(--);TEA_000411(PXC3);TEA_000758(PDPK2);TEA_001034(PGI1);TEA_001052(ERCC1);TEA_001140(MLO13);TEA_001248(RAP74);TEA_001637(TSN1);TEA_001640(RIBA1);TEA_001664(MSH6);TEA_001717(At4g30520);TEA_001754(HAT4);TEA_001782(PNC1);TEA_001884(At5g10920);TEA_001911(XTH16);TEA_002242(DUS1L);TEA_002443(PFK3);TEA_002447(PNC1);TEA_002586(SNF4);TEA_002630(DTX54);TEA_003144(--);TEA_00316…
Biological Process	GO:0000097	sulfur amino acid biosynthetic process	6	88	0.551622	0.94175	TEA_004235(At3g55800);TEA_012453(PAP8);TEA_012841(RPL5);TEA_014650(MS1);TEA_020533(PER42);TEA_022700(CPN20)
Biological Process	GO:0040008	regulation of growth	2	27	0.553149	0.94175	TEA_016039(TOR);TEA_028735(CRN)
Biological Process	GO:0060560	developmental growth involved in morphogenesis	2	27	0.553149	0.94175	TEA_006062(CESA3);TEA_006071(CESA3)
Biological Process	GO:0022607	cellular component assembly	12	179	0.554655	0.94175	TEA_001782(PNC1);TEA_003690(--);TEA_004235(At3g55800);TEA_006166(SDH5);TEA_007994(ACA9);TEA_009510(--);TEA_010614(CLPD);TEA_016922(ABC1);TEA_023081(TUBA);TEA_024417(TIF3H1);TEA_028084(PRFB1);TEA_028644(VIT_07s0104g01170)
Biological Process	GO:2001141	regulation of RNA biosynthetic process	12	179	0.554655	0.94175	TEA_001248(RAP74);TEA_011967(PTAC12);TEA_012166(NAC073);TEA_014202(RPL29);TEA_016039(TOR);TEA_019463(--);TEA_020125(MED22B);TEA_024641(KIN10A);TEA_024676(--);TEA_028084(PRFB1);TEA_029864(MTERF8);TEA_030190(NAC083)
Biological Process	GO:0043604	amide biosynthetic process	9	134	0.557211	0.94175	TEA_002447(PNC1);TEA_005365(GCH1);TEA_007197(EMB2768);TEA_007622(At3g62120);TEA_012914(RCOM_0855130);TEA_014440(Eif2s3x);TEA_021714(At3g46100);TEA_023771(At5g27470);TEA_024417(TIF3H1)
Biological Process	GO:1901615	organic hydroxy compound metabolic process	9	134	0.557211	0.94175	TEA_004235(At3g55800);TEA_008059(SLP1);TEA_009970(slr0305);TEA_012795(KDSB);TEA_013852(GRXC1);TEA_015724(SLP1);TEA_022194(SETH3);TEA_024677(GLPK);TEA_027420(SLP1)
Biological Process	GO:0009991	response to extracellular stimulus	4	58	0.557452	0.94175	TEA_002586(SNF4);TEA_007630(elmoA);TEA_009446(MTP1);TEA_010547(CDC2A)
Biological Process	GO:0019220	regulation of phosphate metabolic process	4	58	0.557452	0.94175	TEA_002586(SNF4);TEA_010547(CDC2A);TEA_018360(DSP1);TEA_020660(WAK5)
Biological Process	GO:0031668	cellular response to extracellular stimulus	4	58	0.557452	0.94175	TEA_002586(SNF4);TEA_007630(elmoA);TEA_009446(MTP1);TEA_010547(CDC2A)
Biological Process	GO:0051174	regulation of phosphorus metabolic process	4	58	0.557452	0.94175	TEA_002586(SNF4);TEA_010547(CDC2A);TEA_018360(DSP1);TEA_020660(WAK5)
Biological Process	GO:0071496	cellular response to external stimulus	4	58	0.557452	0.94175	TEA_002586(SNF4);TEA_007630(elmoA);TEA_009446(MTP1);TEA_010547(CDC2A)
Biological Process	GO:0016192	vesicle-mediated transport	7	104	0.560437	0.94175	TEA_002078(GRV2);TEA_003229(PEX2);TEA_007630(elmoA);TEA_017261(FLS2);TEA_020128(SYP41);TEA_024529(RABH1B);TEA_026953(FKBP42)
Biological Process	GO:0043414	macromolecule methylation	6	89	0.562895	0.94175	TEA_015704(MCM7);TEA_023443(MET2A);TEA_024676(--);TEA_027172(Trmt61a);TEA_028110(DMS3);TEA_028999(PRMT13)
Biological Process	GO:0000910	cytokinesis	3	43	0.563036	0.94175	TEA_006062(CESA3);TEA_006071(CESA3);TEA_016039(TOR)
Biological Process	GO:0019438	aromatic compound biosynthetic process	30	451	0.564611	0.94175	TEA_000310(--);TEA_001248(RAP74);TEA_005365(GCH1);TEA_006062(CESA3);TEA_006071(CESA3);TEA_007270(ASE1);TEA_008247(AMPD);TEA_008759(HEME1);TEA_009150(AMPD);TEA_011967(PTAC12);TEA_012166(NAC073);TEA_012795(KDSB);TEA_014202(RPL29);TEA_015143(purB);TEA_015237(AMPD);TEA_015728(PURKE);TEA_016039(TOR);TEA_016283(APT1);TEA_016338(PMA1);TEA_016795(CHLI);TEA_019463(--);TEA_020125(MED22B);TEA_024641(KIN10A)…
Biological Process	GO:0010051	xylem and phloem pattern formation	1	12	0.56827	0.94175	TEA_019608(DOT2)
Biological Process	GO:0010073	meristem maintenance	1	12	0.56827	0.94175	TEA_028735(CRN)
Biological Process	GO:0072657	protein localization to membrane	1	12	0.56827	0.94175	TEA_010849(FFC)
Biological Process	GO:0090150	establishment of protein localization to membrane	1	12	0.56827	0.94175	TEA_010849(FFC)
Biological Process	GO:0019219	regulation of nucleobase-containing compound metabolic process	14	211	0.568519	0.94175	TEA_001248(RAP74);TEA_001664(MSH6);TEA_011967(PTAC12);TEA_012166(NAC073);TEA_014202(RPL29);TEA_016039(TOR);TEA_019463(--);TEA_020125(MED22B);TEA_024641(KIN10A);TEA_024676(--);TEA_028084(PRFB1);TEA_028110(DMS3);TEA_029864(MTERF8);TEA_030190(NAC083)
Biological Process	GO:0006479	protein methylation	4	59	0.571218	0.94175	TEA_015704(MCM7);TEA_024676(--);TEA_028110(DMS3);TEA_028999(PRMT13)
Biological Process	GO:0012501	programmed cell death	4	59	0.571218	0.94175	TEA_004235(At3g55800);TEA_013543(ALA1);TEA_020679(NAC104);TEA_030190(NAC083)
Biological Process	GO:0006470	protein dephosphorylation	2	28	0.573178	0.94175	TEA_018360(DSP1);TEA_021700(PHS1)
Biological Process	GO:0071396	cellular response to lipid	2	28	0.573178	0.94175	TEA_013236(GCR2);TEA_018938(At4g28100)
Biological Process	GO:0055086	nucleobase-containing small molecule metabolic process	17	257	0.573233	0.94175	TEA_000310(--);TEA_001884(At5g10920);TEA_004235(At3g55800);TEA_007270(ASE1);TEA_008247(AMPD);TEA_009150(AMPD);TEA_010600(URH1);TEA_015143(purB);TEA_015237(AMPD);TEA_015728(PURKE);TEA_016283(APT1);TEA_016338(PMA1);TEA_017320(ACG12);TEA_023771(At5g27470);TEA_024916(PRS3);TEA_028796(--);TEA_029735(GLB1)
Biological Process	GO:0048518	positive regulation of biological process	9	136	0.575445	0.94175	TEA_001248(RAP74);TEA_002586(SNF4);TEA_003144(--);TEA_004235(At3g55800);TEA_013543(ALA1);TEA_017141(PSA3);TEA_020660(WAK5);TEA_022700(CPN20);TEA_030190(NAC083)
Biological Process	GO:0044723	single-organism carbohydrate metabolic process	16	243	0.580783	0.94175	TEA_001034(PGI1);TEA_003144(--);TEA_004235(At3g55800);TEA_006126(GOLS2);TEA_009250(BAM3);TEA_010399(UGE5);TEA_011826(RFS2);TEA_017320(ACG12);TEA_019234(TRE1);TEA_020031(TPPA);TEA_020884(CLPP5);TEA_022700(CPN20);TEA_023771(At5g27470);TEA_024677(GLPK);TEA_025435(GAL1);TEA_028393(GOLS2)
Biological Process	GO:1901135	carbohydrate derivative metabolic process	16	243	0.580783	0.94175	TEA_000310(--);TEA_004235(At3g55800);TEA_007270(ASE1);TEA_007630(elmoA);TEA_009150(AMPD);TEA_010600(URH1);TEA_012453(PAP8);TEA_012795(KDSB);TEA_015143(purB);TEA_015237(AMPD);TEA_015728(PURKE);TEA_016338(PMA1);TEA_020533(PER42);TEA_024677(GLPK);TEA_028796(--);TEA_029137(CCR1)
Biological Process	GO:0006732	coenzyme metabolic process	9	137	0.584437	0.94175	TEA_004235(At3g55800);TEA_005365(GCH1);TEA_006478(HMGS);TEA_007471(HPT2);TEA_009756(--);TEA_017320(ACG12);TEA_019150(SCOA);TEA_027545(FOLD4);TEA_029735(GLB1)
Biological Process	GO:0008219	cell death	4	60	0.584741	0.94175	TEA_004235(At3g55800);TEA_013543(ALA1);TEA_020679(NAC104);TEA_030190(NAC083)
Biological Process	GO:2000112	regulation of cellular macromolecule biosynthetic process	14	214	0.590286	0.94175	TEA_001248(RAP74);TEA_011967(PTAC12);TEA_012166(NAC073);TEA_012914(RCOM_0855130);TEA_014202(RPL29);TEA_016039(TOR);TEA_019463(--);TEA_020125(MED22B);TEA_024417(TIF3H1);TEA_024641(KIN10A);TEA_024676(--);TEA_028084(PRFB1);TEA_029864(MTERF8);TEA_030190(NAC083)
Biological Process	GO:0010608	posttranscriptional regulation of gene expression	5	76	0.590423	0.94175	TEA_010849(FFC);TEA_012914(RCOM_0855130);TEA_024417(TIF3H1);TEA_024676(--);TEA_028110(DMS3)
Biological Process	GO:0044036	cell wall macromolecule metabolic process	5	76	0.590423	0.94175	TEA_005976(LYK3);TEA_007627(GUX1);TEA_011687(XTH32);TEA_012166(NAC073);TEA_023157(UCC1)
Biological Process	GO:1901575	organic substance catabolic process	18	275	0.59185	0.94175	TEA_001782(PNC1);TEA_003229(PEX2);TEA_005869(RHF2A);TEA_006166(SDH5);TEA_007079(LAT59);TEA_007203(PME12);TEA_011826(RFS2);TEA_012685(LON2);TEA_016922(ABC1);TEA_017932(UBP12);TEA_018004(UBP13);TEA_020115(DDB_G0287165);TEA_021314(UBP6);TEA_022885(LAT59);TEA_024677(GLPK);TEA_026163(DIS1);TEA_027644(BPM2);TEA_028471(PEX1)
Biological Process	GO:0006310	DNA recombination	2	29	0.592545	0.94175	TEA_003641(TEB);TEA_028110(DMS3)
Biological Process	GO:0009850	auxin metabolic process	2	29	0.592545	0.94175	TEA_001782(PNC1);TEA_008759(HEME1)
Biological Process	GO:0019637	organophosphate metabolic process	24	366	0.592773	0.94175	TEA_000310(--);TEA_001884(At5g10920);TEA_004235(At3g55800);TEA_007197(EMB2768);TEA_007270(ASE1);TEA_008059(SLP1);TEA_008247(AMPD);TEA_009150(AMPD);TEA_009970(slr0305);TEA_015143(purB);TEA_015237(AMPD);TEA_015724(SLP1);TEA_015728(PURKE);TEA_016039(TOR);TEA_016338(PMA1);TEA_017320(ACG12);TEA_017771(GPAT6);TEA_023771(At5g27470);TEA_024677(GLPK);TEA_024916(PRS3);TEA_026568(At1g78690);TEA_027420(SLP1)…
Biological Process	GO:0051252	regulation of RNA metabolic process	12	184	0.593923	0.94175	TEA_001248(RAP74);TEA_011967(PTAC12);TEA_012166(NAC073);TEA_014202(RPL29);TEA_016039(TOR);TEA_019463(--);TEA_020125(MED22B);TEA_024641(KIN10A);TEA_024676(--);TEA_028084(PRFB1);TEA_029864(MTERF8);TEA_030190(NAC083)
Biological Process	GO:0009698	phenylpropanoid metabolic process	3	45	0.594394	0.94175	TEA_006062(CESA3);TEA_006071(CESA3);TEA_027097(LAC21)
Biological Process	GO:0015931	nucleobase-containing compound transport	3	45	0.594394	0.94175	TEA_001625(ENT3);TEA_001782(PNC1);TEA_028735(CRN)
Biological Process	GO:0043170	macromolecule metabolic process	221	3304	0.594703	0.94175	TEA_000068(D6PKL2);TEA_000411(PXC3);TEA_000758(PDPK2);TEA_001052(ERCC1);TEA_001248(RAP74);TEA_001637(TSN1);TEA_001664(MSH6);TEA_001717(At4g30520);TEA_001754(HAT4);TEA_001782(PNC1);TEA_001911(XTH16);TEA_002242(DUS1L);TEA_002447(PNC1);TEA_002586(SNF4);TEA_003144(--);TEA_003169(rio2);TEA_003226(mnmE);TEA_003229(PEX2);TEA_003330(PBL17);TEA_003441(XTH23);TEA_003522(PUX10);TEA_003542(PRIN2);TEA_003641(…
Biological Process	GO:0051188	cofactor biosynthetic process	6	92	0.595875	0.94175	TEA_005365(GCH1);TEA_007471(HPT2);TEA_008759(HEME1);TEA_009756(--);TEA_016795(CHLI);TEA_024916(PRS3)
Biological Process	GO:0043623	cellular protein complex assembly	8	123	0.596794	0.94175	TEA_001782(PNC1);TEA_003690(--);TEA_004235(At3g55800);TEA_006166(SDH5);TEA_009510(--);TEA_016922(ABC1);TEA_023081(TUBA);TEA_028084(PRFB1)
Biological Process	GO:0006397	mRNA processing	1	13	0.597479	0.94175	TEA_028644(VIT_07s0104g01170)
Biological Process	GO:0008033	tRNA processing	1	13	0.597479	0.94175	TEA_003226(mnmE)
Biological Process	GO:0009225	nucleotide-sugar metabolic process	1	13	0.597479	0.94175	TEA_012795(KDSB)
Biological Process	GO:0009738	abscisic acid-activated signaling pathway	1	13	0.597479	0.94175	TEA_013236(GCR2)
Biological Process	GO:0010208	pollen wall assembly	1	13	0.597479	0.94175	TEA_007994(ACA9)
Biological Process	GO:0071215	cellular response to abscisic acid stimulus	1	13	0.597479	0.94175	TEA_013236(GCR2)
Biological Process	GO:0085029	extracellular matrix assembly	1	13	0.597479	0.94175	TEA_007994(ACA9)
Biological Process	GO:0097306	cellular response to alcohol	1	13	0.597479	0.94175	TEA_013236(GCR2)
Biological Process	GO:1901264	carbohydrate derivative transport	1	13	0.597479	0.94175	TEA_001625(ENT3)
Biological Process	GO:1901362	organic cyclic compound biosynthetic process	32	488	0.599003	0.94175	TEA_000310(--);TEA_001248(RAP74);TEA_005365(GCH1);TEA_006062(CESA3);TEA_006071(CESA3);TEA_006478(HMGS);TEA_007270(ASE1);TEA_008247(AMPD);TEA_008759(HEME1);TEA_009150(AMPD);TEA_011967(PTAC12);TEA_012166(NAC073);TEA_012795(KDSB);TEA_014202(RPL29);TEA_014564(GPI8);TEA_015143(purB);TEA_015237(AMPD);TEA_015728(PURKE);TEA_016039(TOR);TEA_016283(APT1);TEA_016338(PMA1);TEA_016795(CHLI);TEA_019463(--);TEA…
Biological Process	GO:0006753	nucleoside phosphate metabolic process	15	232	0.609471	0.94175	TEA_000310(--);TEA_001884(At5g10920);TEA_004235(At3g55800);TEA_007270(ASE1);TEA_008247(AMPD);TEA_009150(AMPD);TEA_015143(purB);TEA_015237(AMPD);TEA_015728(PURKE);TEA_016338(PMA1);TEA_017320(ACG12);TEA_023771(At5g27470);TEA_024916(PRS3);TEA_028796(--);TEA_029735(GLB1)
Biological Process	GO:0006643	membrane lipid metabolic process	3	46	0.609515	0.94175	TEA_007630(elmoA);TEA_014564(GPI8);TEA_024429(Os02g0639600)
Biological Process	GO:0010604	positive regulation of macromolecule metabolic process	3	46	0.609515	0.94175	TEA_001248(RAP74);TEA_002586(SNF4);TEA_020660(WAK5)
Biological Process	GO:0009668	plastid membrane organization	4	62	0.611031	0.94175	TEA_007197(EMB2768);TEA_017141(PSA3);TEA_027417(TIC40);TEA_028084(PRFB1)
Biological Process	GO:0051301	cell division	4	62	0.611031	0.94175	TEA_006062(CESA3);TEA_006071(CESA3);TEA_010547(CDC2A);TEA_016039(TOR)
Biological Process	GO:0034754	cellular hormone metabolic process	2	30	0.61125	0.94175	TEA_008759(HEME1);TEA_018657(CKX5)
Biological Process	GO:0044802	single-organism membrane organization	5	78	0.613797	0.94175	TEA_007197(EMB2768);TEA_010849(FFC);TEA_017141(PSA3);TEA_027417(TIC40);TEA_028084(PRFB1)
Biological Process	GO:0051171	regulation of nitrogen compound metabolic process	16	248	0.614198	0.94175	TEA_001248(RAP74);TEA_001664(MSH6);TEA_011967(PTAC12);TEA_012166(NAC073);TEA_012914(RCOM_0855130);TEA_014202(RPL29);TEA_016039(TOR);TEA_019463(--);TEA_020125(MED22B);TEA_024417(TIF3H1);TEA_024641(KIN10A);TEA_024676(--);TEA_028084(PRFB1);TEA_028110(DMS3);TEA_029864(MTERF8);TEA_030190(NAC083)
Biological Process	GO:0006461	protein complex assembly	9	141	0.619496	0.94175	TEA_001782(PNC1);TEA_003690(--);TEA_004235(At3g55800);TEA_006166(SDH5);TEA_009510(--);TEA_010614(CLPD);TEA_016922(ABC1);TEA_023081(TUBA);TEA_028084(PRFB1)
Biological Process	GO:0006790	sulfur compound metabolic process	11	172	0.619913	0.94175	TEA_004235(At3g55800);TEA_006478(HMGS);TEA_012453(PAP8);TEA_012841(RPL5);TEA_014650(MS1);TEA_016163(APR3);TEA_019150(SCOA);TEA_020533(PER42);TEA_022700(CPN20);TEA_029137(CCR1);TEA_029735(GLB1)
Biological Process	GO:0051603	proteolysis involved in cellular protein catabolic process	7	110	0.620671	0.94175	TEA_001782(PNC1);TEA_006166(SDH5);TEA_012685(LON2);TEA_017932(UBP12);TEA_018004(UBP13);TEA_021314(UBP6);TEA_026163(DIS1)
Biological Process	GO:0009058	biosynthetic process	98	1485	0.622698	0.94175	TEA_000310(--);TEA_001248(RAP74);TEA_001664(MSH6);TEA_001754(HAT4);TEA_001884(At5g10920);TEA_002447(PNC1);TEA_003522(PUX10);TEA_003750(WRKY44);TEA_003924(WIN1);TEA_004235(At3g55800);TEA_004754(fusA1);TEA_005365(GCH1);TEA_005402(ARF6);TEA_005698(ISS1);TEA_006062(CESA3);TEA_006071(CESA3);TEA_006166(SDH5);TEA_006478(HMGS);TEA_007197(EMB2768);TEA_007270(ASE1);TEA_007471(HPT2);TEA_007622(At3g62120);TE…
Biological Process	GO:0008213	protein alkylation	4	63	0.623785	0.94175	TEA_015704(MCM7);TEA_024676(--);TEA_028110(DMS3);TEA_028999(PRMT13)
Biological Process	GO:0006779	porphyrin-containing compound biosynthetic process	3	47	0.624255	0.94175	TEA_008759(HEME1);TEA_016795(CHLI);TEA_024916(PRS3)
Biological Process	GO:0009411	response to UV	3	47	0.624255	0.94175	TEA_006062(CESA3);TEA_006071(CESA3);TEA_024091(--)
Biological Process	GO:0033014	tetrapyrrole biosynthetic process	3	47	0.624255	0.94175	TEA_008759(HEME1);TEA_016795(CHLI);TEA_024916(PRS3)
Biological Process	GO:0000725	recombinational repair	1	14	0.624715	0.94175	TEA_028110(DMS3)
Biological Process	GO:0001510	RNA methylation	1	14	0.624715	0.94175	TEA_027172(Trmt61a)
Biological Process	GO:0006213	pyrimidine nucleoside metabolic process	1	14	0.624715	0.94175	TEA_010600(URH1)
Biological Process	GO:0008272	sulfate transport	1	14	0.624715	0.94175	TEA_024746(ST3)
Biological Process	GO:0010927	cellular component assembly involved in morphogenesis	1	14	0.624715	0.94175	TEA_007994(ACA9)
Biological Process	GO:0046131	pyrimidine ribonucleoside metabolic process	1	14	0.624715	0.94175	TEA_010600(URH1)
Biological Process	GO:0072348	sulfur compound transport	1	14	0.624715	0.94175	TEA_024746(ST3)
Biological Process	GO:0019941	modification-dependent protein catabolic process	6	95	0.62749	0.94175	TEA_001782(PNC1);TEA_006166(SDH5);TEA_017932(UBP12);TEA_018004(UBP13);TEA_021314(UBP6);TEA_026163(DIS1)
Biological Process	GO:0043632	modification-dependent macromolecule catabolic process	6	95	0.62749	0.94175	TEA_001782(PNC1);TEA_006166(SDH5);TEA_017932(UBP12);TEA_018004(UBP13);TEA_021314(UBP6);TEA_026163(DIS1)
Biological Process	GO:0006417	regulation of translation	2	31	0.629291	0.94175	TEA_012914(RCOM_0855130);TEA_024417(TIF3H1)
Biological Process	GO:0006913	nucleocytoplasmic transport	2	31	0.629291	0.94175	TEA_018977(EXOSC8);TEA_028735(CRN)
Biological Process	GO:0034248	regulation of cellular amide metabolic process	2	31	0.629291	0.94175	TEA_012914(RCOM_0855130);TEA_024417(TIF3H1)
Biological Process	GO:0051169	nuclear transport	2	31	0.629291	0.94175	TEA_018977(EXOSC8);TEA_028735(CRN)
Biological Process	GO:0070646	protein modification by small protein removal	2	31	0.629291	0.94175	TEA_024417(TIF3H1);TEA_024676(--)
Biological Process	GO:0035556	intracellular signal transduction	10	158	0.631691	0.94175	TEA_002071(RAB11C);TEA_004235(At3g55800);TEA_004441(RABC2A);TEA_016282(RHN1);TEA_018360(DSP1);TEA_021345(RABA1D);TEA_023644(RAB11C);TEA_024529(RABH1B);TEA_025891(RR26);TEA_029766(RABA2A)
Biological Process	GO:0010556	regulation of macromolecule biosynthetic process	14	220	0.632351	0.94175	TEA_001248(RAP74);TEA_011967(PTAC12);TEA_012166(NAC073);TEA_012914(RCOM_0855130);TEA_014202(RPL29);TEA_016039(TOR);TEA_019463(--);TEA_020125(MED22B);TEA_024417(TIF3H1);TEA_024641(KIN10A);TEA_024676(--);TEA_028084(PRFB1);TEA_029864(MTERF8);TEA_030190(NAC083)
Biological Process	GO:0010467	gene expression	76	1159	0.633679	0.94175	TEA_001248(RAP74);TEA_001637(TSN1);TEA_001754(HAT4);TEA_002447(PNC1);TEA_003226(mnmE);TEA_003542(PRIN2);TEA_003641(TEB);TEA_003750(WRKY44);TEA_003924(WIN1);TEA_004072(PRIN2);TEA_004421(At4g30220);TEA_005082(MEL1);TEA_005402(ARF6);TEA_006493(RRP5);TEA_007197(EMB2768);TEA_007622(At3g62120);TEA_008604(RPL12);TEA_008687(CMT2);TEA_008983(HMGIY2);TEA_009226(Os08g0188000);TEA_010408(BHLH72);TEA_010849(F…
Biological Process	GO:0006412	translation	8	128	0.642117	0.94175	TEA_002447(PNC1);TEA_007197(EMB2768);TEA_007622(At3g62120);TEA_012914(RCOM_0855130);TEA_014440(Eif2s3x);TEA_021714(At3g46100);TEA_023771(At5g27470);TEA_024417(TIF3H1)
Biological Process	GO:0043043	peptide biosynthetic process	8	128	0.642117	0.94175	TEA_002447(PNC1);TEA_007197(EMB2768);TEA_007622(At3g62120);TEA_012914(RCOM_0855130);TEA_014440(Eif2s3x);TEA_021714(At3g46100);TEA_023771(At5g27470);TEA_024417(TIF3H1)
Biological Process	GO:0070271	protein complex biogenesis	9	144	0.644757	0.94175	TEA_001782(PNC1);TEA_003690(--);TEA_004235(At3g55800);TEA_006166(SDH5);TEA_009510(--);TEA_010614(CLPD);TEA_016922(ABC1);TEA_023081(TUBA);TEA_028084(PRFB1)
Biological Process	GO:1901576	organic substance biosynthetic process	91	1388	0.645622	0.94175	TEA_000310(--);TEA_001248(RAP74);TEA_001664(MSH6);TEA_001754(HAT4);TEA_001884(At5g10920);TEA_002447(PNC1);TEA_003522(PUX10);TEA_003750(WRKY44);TEA_003924(WIN1);TEA_004235(At3g55800);TEA_004754(fusA1);TEA_005365(GCH1);TEA_005402(ARF6);TEA_006062(CESA3);TEA_006071(CESA3);TEA_006478(HMGS);TEA_007197(EMB2768);TEA_007270(ASE1);TEA_007471(HPT2);TEA_007622(At3g62120);TEA_007630(elmoA);TEA_008059(SLP1);T…
Biological Process	GO:0000226	microtubule cytoskeleton organization	2	32	0.646675	0.94175	TEA_005976(LYK3);TEA_029396(STY13)
Biological Process	GO:0009793	embryo development ending in seed dormancy	2	32	0.646675	0.94175	TEA_010574(TDR);TEA_017154(MIK1)
Biological Process	GO:0009812	flavonoid metabolic process	2	32	0.646675	0.94175	TEA_020540(ANR);TEA_029735(GLB1)
Biological Process	GO:0000096	sulfur amino acid metabolic process	6	97	0.647754	0.94175	TEA_004235(At3g55800);TEA_012453(PAP8);TEA_012841(RPL5);TEA_014650(MS1);TEA_020533(PER42);TEA_022700(CPN20)
Biological Process	GO:0031323	regulation of cellular metabolic process	23	361	0.648331	0.94175	TEA_001248(RAP74);TEA_001664(MSH6);TEA_002586(SNF4);TEA_004235(At3g55800);TEA_010547(CDC2A);TEA_011967(PTAC12);TEA_012166(NAC073);TEA_012453(PAP8);TEA_012914(RCOM_0855130);TEA_014202(RPL29);TEA_016039(TOR);TEA_018360(DSP1);TEA_019463(--);TEA_020125(MED22B);TEA_020660(WAK5);TEA_022700(CPN20);TEA_024417(TIF3H1);TEA_024641(KIN10A);TEA_024676(--);TEA_028084(PRFB1);TEA_028110(DMS3);TEA_029864(MTERF8);…
Biological Process	GO:0016265	death	4	65	0.648487	0.94175	TEA_004235(At3g55800);TEA_013543(ALA1);TEA_020679(NAC104);TEA_030190(NAC083)
Biological Process	GO:0071407	cellular response to organic cyclic compound	4	65	0.648487	0.94175	TEA_004235(At3g55800);TEA_010849(FFC);TEA_024676(--);TEA_028110(DMS3)
Biological Process	GO:0010468	regulation of gene expression	39	605	0.648562	0.94175	TEA_001248(RAP74);TEA_001637(TSN1);TEA_001754(HAT4);TEA_005402(ARF6);TEA_008687(CMT2);TEA_008983(HMGIY2);TEA_010849(FFC);TEA_011967(PTAC12);TEA_012166(NAC073);TEA_012397(BRM);TEA_012514(--);TEA_012523(--);TEA_012914(RCOM_0855130);TEA_014202(RPL29);TEA_015704(MCM7);TEA_016039(TOR);TEA_019463(--);TEA_019608(DOT2);TEA_019778(RDM1);TEA_020125(MED22B);TEA_020679(NAC104);TEA_022406(DOF1);TEA_024417(TIF…
Biological Process	GO:0071310	cellular response to organic substance	15	238	0.649289	0.94175	TEA_000715(ABP19A);TEA_004235(At3g55800);TEA_005402(ARF6);TEA_006016(CYP94C1);TEA_007630(elmoA);TEA_010225(At1g11050);TEA_010228(At1g11050);TEA_010849(FFC);TEA_013236(GCR2);TEA_015704(MCM7);TEA_016492(BLH1);TEA_018938(At4g28100);TEA_024676(--);TEA_026953(FKBP42);TEA_028110(DMS3)
Biological Process	GO:0006568	tryptophan metabolic process	1	15	0.650111	0.94175	TEA_008759(HEME1)
Biological Process	GO:0009636	response to toxic substance	1	15	0.650111	0.94175	TEA_009446(MTP1)
Biological Process	GO:0009767	photosynthetic electron transport chain	1	15	0.650111	0.94175	TEA_004235(At3g55800)
Biological Process	GO:0045017	glycerolipid biosynthetic process	1	15	0.650111	0.94175	TEA_016039(TOR)
Biological Process	GO:0046474	glycerophospholipid biosynthetic process	1	15	0.650111	0.94175	TEA_016039(TOR)
Biological Process	GO:0055067	monovalent inorganic cation homeostasis	1	15	0.650111	0.94175	TEA_010736(CHX15)
Biological Process	GO:1902531	regulation of intracellular signal transduction	1	15	0.650111	0.94175	TEA_018360(DSP1)
Biological Process	GO:0006518	peptide metabolic process	8	129	0.65083	0.94175	TEA_002447(PNC1);TEA_007197(EMB2768);TEA_007622(At3g62120);TEA_012914(RCOM_0855130);TEA_014440(Eif2s3x);TEA_021714(At3g46100);TEA_023771(At5g27470);TEA_024417(TIF3H1)
Biological Process	GO:0043933	macromolecular complex subunit organization	22	348	0.660871	0.94175	TEA_001782(PNC1);TEA_003690(--);TEA_004235(At3g55800);TEA_006166(SDH5);TEA_008983(HMGIY2);TEA_009510(--);TEA_010614(CLPD);TEA_012281(At1g17520);TEA_012397(BRM);TEA_015704(MCM7);TEA_016039(TOR);TEA_016922(ABC1);TEA_017086(FH11);TEA_023081(TUBA);TEA_024417(TIF3H1);TEA_024641(KIN10A);TEA_024676(--);TEA_028084(PRFB1);TEA_028110(DMS3);TEA_028644(VIT_07s0104g01170);TEA_028735(CRN);TEA_028999(PRMT13)
Biological Process	GO:0050896	response to stimulus	95	1454	0.662799	0.94175	TEA_000580(STH-2);TEA_000624(At2g25790);TEA_000715(ABP19A);TEA_001664(MSH6);TEA_001733(CYB561B);TEA_001782(PNC1);TEA_002071(RAB11C);TEA_002078(GRV2);TEA_002586(SNF4);TEA_003144(--);TEA_003229(PEX2);TEA_003641(TEB);TEA_004235(At3g55800);TEA_004441(RABC2A);TEA_004516(MKP1);TEA_005027(PERK1);TEA_005153(GSVIVT00037159001);TEA_005163(GSVIVT00037159001);TEA_005402(ARF6);TEA_005573(pod);TEA_005869(RHF2A…
Biological Process	GO:0006101	citrate metabolic process	2	33	0.663407	0.94175	TEA_019150(SCOA);TEA_026084(PPCC)
Biological Process	GO:0006498	N-terminal protein lipidation	2	33	0.663407	0.94175	TEA_003522(PUX10);TEA_023771(At5g27470)
Biological Process	GO:0009658	chloroplast organization	2	33	0.663407	0.94175	TEA_027417(TIC40);TEA_028084(PRFB1)
Biological Process	GO:0031365	N-terminal protein amino acid modification	2	33	0.663407	0.94175	TEA_003522(PUX10);TEA_023771(At5g27470)
Biological Process	GO:0046467	membrane lipid biosynthetic process	2	33	0.663407	0.94175	TEA_007630(elmoA);TEA_014564(GPI8)
Biological Process	GO:0044271	cellular nitrogen compound biosynthetic process	35	548	0.664988	0.94175	TEA_000310(--);TEA_001248(RAP74);TEA_002447(PNC1);TEA_005365(GCH1);TEA_007197(EMB2768);TEA_007270(ASE1);TEA_007622(At3g62120);TEA_008247(AMPD);TEA_008759(HEME1);TEA_009150(AMPD);TEA_011967(PTAC12);TEA_012166(NAC073);TEA_012795(KDSB);TEA_012914(RCOM_0855130);TEA_014202(RPL29);TEA_014440(Eif2s3x);TEA_015143(purB);TEA_015237(AMPD);TEA_015728(PURKE);TEA_016039(TOR);TEA_016283(APT1);TEA_016338(PMA1);T…
Biological Process	GO:0043549	regulation of kinase activity	3	50	0.666151	0.94175	TEA_010547(CDC2A);TEA_018360(DSP1);TEA_020660(WAK5)
Biological Process	GO:0045859	regulation of protein kinase activity	3	50	0.666151	0.94175	TEA_010547(CDC2A);TEA_018360(DSP1);TEA_020660(WAK5)
Biological Process	GO:0051338	regulation of transferase activity	3	50	0.666151	0.94175	TEA_010547(CDC2A);TEA_018360(DSP1);TEA_020660(WAK5)
Biological Process	GO:0065009	regulation of molecular function	6	99	0.667336	0.94175	TEA_008322(ROPGAP1);TEA_010547(CDC2A);TEA_017261(FLS2);TEA_018360(DSP1);TEA_020660(WAK5);TEA_027080(CML21)
Biological Process	GO:0009755	hormone-mediated signaling pathway	10	163	0.670592	0.94175	TEA_000715(ABP19A);TEA_004235(At3g55800);TEA_005402(ARF6);TEA_006016(CYP94C1);TEA_007630(elmoA);TEA_010225(At1g11050);TEA_010228(At1g11050);TEA_013236(GCR2);TEA_018938(At4g28100);TEA_026953(FKBP42)
Biological Process	GO:0009056	catabolic process	19	304	0.673538	0.94175	TEA_001782(PNC1);TEA_003229(PEX2);TEA_005869(RHF2A);TEA_006166(SDH5);TEA_007079(LAT59);TEA_007203(PME12);TEA_011826(RFS2);TEA_012685(LON2);TEA_016039(TOR);TEA_016922(ABC1);TEA_017932(UBP12);TEA_018004(UBP13);TEA_020115(DDB_G0287165);TEA_021314(UBP6);TEA_022885(LAT59);TEA_024677(GLPK);TEA_026163(DIS1);TEA_027644(BPM2);TEA_028471(PEX1)
Biological Process	GO:0009737	response to abscisic acid	1	16	0.673791	0.94175	TEA_013236(GCR2)
Biological Process	GO:0019827	stem cell population maintenance	1	16	0.673791	0.94175	TEA_028735(CRN)
Biological Process	GO:0030198	extracellular matrix organization	1	16	0.673791	0.94175	TEA_007994(ACA9)
Biological Process	GO:0043062	extracellular structure organization	1	16	0.673791	0.94175	TEA_007994(ACA9)
Biological Process	GO:0097305	response to alcohol	1	16	0.673791	0.94175	TEA_013236(GCR2)
Biological Process	GO:0098727	maintenance of cell number	1	16	0.673791	0.94175	TEA_028735(CRN)
Biological Process	GO:0030163	protein catabolic process	7	116	0.676097	0.94175	TEA_001782(PNC1);TEA_006166(SDH5);TEA_012685(LON2);TEA_017932(UBP12);TEA_018004(UBP13);TEA_021314(UBP6);TEA_026163(DIS1)
Biological Process	GO:0044257	cellular protein catabolic process	7	116	0.676097	0.94175	TEA_001782(PNC1);TEA_006166(SDH5);TEA_012685(LON2);TEA_017932(UBP12);TEA_018004(UBP13);TEA_021314(UBP6);TEA_026163(DIS1)
Biological Process	GO:0061024	membrane organization	6	100	0.676866	0.94175	TEA_007197(EMB2768);TEA_010849(FFC);TEA_017141(PSA3);TEA_022251(SYP43);TEA_027417(TIC40);TEA_028084(PRFB1)
Biological Process	GO:0048507	meristem development	9	148	0.67694	0.94175	TEA_003641(TEB);TEA_005402(ARF6);TEA_010574(TDR);TEA_015793(At5g58300);TEA_017154(MIK1);TEA_019608(DOT2);TEA_024676(--);TEA_026831(PLP9);TEA_028735(CRN)
Biological Process	GO:0031326	regulation of cellular biosynthetic process	14	227	0.678571	0.94175	TEA_001248(RAP74);TEA_011967(PTAC12);TEA_012166(NAC073);TEA_012914(RCOM_0855130);TEA_014202(RPL29);TEA_016039(TOR);TEA_019463(--);TEA_020125(MED22B);TEA_024417(TIF3H1);TEA_024641(KIN10A);TEA_024676(--);TEA_028084(PRFB1);TEA_029864(MTERF8);TEA_030190(NAC083)
Biological Process	GO:0006066	alcohol metabolic process	5	84	0.679021	0.94175	TEA_008059(SLP1);TEA_009970(slr0305);TEA_015724(SLP1);TEA_024677(GLPK);TEA_027420(SLP1)
Biological Process	GO:0009069	serine family amino acid metabolic process	3	51	0.679337	0.94175	TEA_020060(GDCSP);TEA_020662(PGDH2);TEA_029735(GLB1)
Biological Process	GO:0072350	tricarboxylic acid metabolic process	2	34	0.679495	0.94175	TEA_019150(SCOA);TEA_026084(PPCC)
Biological Process	GO:0070887	cellular response to chemical stimulus	15	243	0.680803	0.94175	TEA_000715(ABP19A);TEA_004235(At3g55800);TEA_005402(ARF6);TEA_006016(CYP94C1);TEA_007630(elmoA);TEA_010225(At1g11050);TEA_010228(At1g11050);TEA_010849(FFC);TEA_013236(GCR2);TEA_015704(MCM7);TEA_016492(BLH1);TEA_018938(At4g28100);TEA_024676(--);TEA_026953(FKBP42);TEA_028110(DMS3)
Biological Process	GO:0009057	macromolecule catabolic process	13	212	0.682973	0.94175	TEA_001782(PNC1);TEA_003229(PEX2);TEA_005869(RHF2A);TEA_006166(SDH5);TEA_007079(LAT59);TEA_007203(PME12);TEA_012685(LON2);TEA_017932(UBP12);TEA_018004(UBP13);TEA_021314(UBP6);TEA_022885(LAT59);TEA_026163(DIS1);TEA_027644(BPM2)
Biological Process	GO:0032870	cellular response to hormone stimulus	10	165	0.685463	0.94175	TEA_000715(ABP19A);TEA_004235(At3g55800);TEA_005402(ARF6);TEA_006016(CYP94C1);TEA_007630(elmoA);TEA_010225(At1g11050);TEA_010228(At1g11050);TEA_013236(GCR2);TEA_018938(At4g28100);TEA_026953(FKBP42)
Biological Process	GO:0071495	cellular response to endogenous stimulus	10	165	0.685463	0.94175	TEA_000715(ABP19A);TEA_004235(At3g55800);TEA_005402(ARF6);TEA_006016(CYP94C1);TEA_007630(elmoA);TEA_010225(At1g11050);TEA_010228(At1g11050);TEA_013236(GCR2);TEA_018938(At4g28100);TEA_026953(FKBP42)
Biological Process	GO:0044763	single-organism cellular process	202	3062	0.685541	0.94175	TEA_000310(--);TEA_000335(--);TEA_000343(DTX48);TEA_000715(ABP19A);TEA_001034(PGI1);TEA_001051(Os03g0326500);TEA_001637(TSN1);TEA_001640(RIBA1);TEA_001664(MSH6);TEA_001782(PNC1);TEA_001884(At5g10920);TEA_002071(RAB11C);TEA_002078(GRV2);TEA_002113(FRS3);TEA_002310(Os05g0200100);TEA_002443(PFK3);TEA_002447(PNC1);TEA_002586(SNF4);TEA_002630(DTX54);TEA_002742(ABCB19);TEA_002821(MSL5);TEA_003144(--);T…
Biological Process	GO:0015711	organic anion transport	5	85	0.689144	0.94175	TEA_001782(PNC1);TEA_013543(ALA1);TEA_027908(ALA2);TEA_028106(AAP6);TEA_029273(ALA10)
Biological Process	GO:0044260	cellular macromolecule metabolic process	174	2648	0.692256	0.94175	TEA_000068(D6PKL2);TEA_000411(PXC3);TEA_000758(PDPK2);TEA_001052(ERCC1);TEA_001248(RAP74);TEA_001664(MSH6);TEA_001717(At4g30520);TEA_001754(HAT4);TEA_001782(PNC1);TEA_002242(DUS1L);TEA_002447(PNC1);TEA_002586(SNF4);TEA_003144(--);TEA_003169(rio2);TEA_003226(mnmE);TEA_003229(PEX2);TEA_003330(PBL17);TEA_003522(PUX10);TEA_003641(TEB);TEA_003750(WRKY44);TEA_003924(WIN1);TEA_004121(At4g37250);TEA_0042…
Biological Process	GO:0055085	transmembrane transport	7	118	0.693401	0.94175	TEA_001782(PNC1);TEA_006955(SLAH3);TEA_015760(CLC-E);TEA_017261(FLS2);TEA_023035(CLC-F);TEA_027080(CML21);TEA_027417(TIC40)
Biological Process	GO:0006342	chromatin silencing	2	35	0.694951	0.94175	TEA_024641(KIN10A);TEA_024676(--)
Biological Process	GO:0006497	protein lipidation	2	35	0.694951	0.94175	TEA_003522(PUX10);TEA_023771(At5g27470)
Biological Process	GO:0033993	response to lipid	2	35	0.694951	0.94175	TEA_013236(GCR2);TEA_018938(At4g28100)
Biological Process	GO:0042157	lipoprotein metabolic process	2	35	0.694951	0.94175	TEA_003522(PUX10);TEA_023771(At5g27470)
Biological Process	GO:0042158	lipoprotein biosynthetic process	2	35	0.694951	0.94175	TEA_003522(PUX10);TEA_023771(At5g27470)
Biological Process	GO:0045892	negative regulation of transcription, DNA-templated	2	35	0.694951	0.94175	TEA_024641(KIN10A);TEA_024676(--)
Biological Process	GO:1903507	negative regulation of nucleic acid-templated transcription	2	35	0.694951	0.94175	TEA_024641(KIN10A);TEA_024676(--)
Biological Process	GO:2000113	negative regulation of cellular macromolecule biosynthetic process	2	35	0.694951	0.94175	TEA_024641(KIN10A);TEA_024676(--)
Biological Process	GO:0009888	tissue development	13	215	0.702216	0.94175	TEA_003641(TEB);TEA_005402(ARF6);TEA_010547(CDC2A);TEA_010574(TDR);TEA_015793(At5g58300);TEA_016039(TOR);TEA_017154(MIK1);TEA_019608(DOT2);TEA_020679(NAC104);TEA_024676(--);TEA_026831(PLP9);TEA_028735(CRN);TEA_030190(NAC083)
Biological Process	GO:0018130	heterocycle biosynthetic process	27	434	0.704061	0.94175	TEA_000310(--);TEA_001248(RAP74);TEA_005365(GCH1);TEA_007270(ASE1);TEA_008247(AMPD);TEA_008759(HEME1);TEA_009150(AMPD);TEA_011967(PTAC12);TEA_012166(NAC073);TEA_012795(KDSB);TEA_014202(RPL29);TEA_015143(purB);TEA_015237(AMPD);TEA_015728(PURKE);TEA_016039(TOR);TEA_016283(APT1);TEA_016338(PMA1);TEA_016795(CHLI);TEA_019463(--);TEA_020125(MED22B);TEA_024641(KIN10A);TEA_024676(--);TEA_024916(PRS3);TEA…
Biological Process	GO:0010941	regulation of cell death	3	53	0.704541	0.94175	TEA_004235(At3g55800);TEA_013543(ALA1);TEA_030190(NAC083)
Biological Process	GO:0031047	gene silencing by RNA	3	53	0.704541	0.94175	TEA_010849(FFC);TEA_024676(--);TEA_028110(DMS3)
Biological Process	GO:0043067	regulation of programmed cell death	3	53	0.704541	0.94175	TEA_004235(At3g55800);TEA_013543(ALA1);TEA_030190(NAC083)
Biological Process	GO:0010035	response to inorganic substance	5	87	0.708733	0.94175	TEA_006062(CESA3);TEA_006071(CESA3);TEA_007630(elmoA);TEA_009446(MTP1);TEA_027644(BPM2)
Biological Process	GO:0009199	ribonucleoside triphosphate metabolic process	2	36	0.709785	0.94175	TEA_000310(--);TEA_028796(--)
Biological Process	GO:0009201	ribonucleoside triphosphate biosynthetic process	2	36	0.709785	0.94175	TEA_000310(--);TEA_028796(--)
Biological Process	GO:0010558	negative regulation of macromolecule biosynthetic process	2	36	0.709785	0.94175	TEA_024641(KIN10A);TEA_024676(--)
Biological Process	GO:0016108	tetraterpenoid metabolic process	2	36	0.709785	0.94175	TEA_007471(HPT2);TEA_014376(PDS)
Biological Process	GO:0016109	tetraterpenoid biosynthetic process	2	36	0.709785	0.94175	TEA_007471(HPT2);TEA_014376(PDS)
Biological Process	GO:0045814	negative regulation of gene expression, epigenetic	2	36	0.709785	0.94175	TEA_024641(KIN10A);TEA_024676(--)
Biological Process	GO:0045934	negative regulation of nucleobase-containing compound metabolic process	2	36	0.709785	0.94175	TEA_024641(KIN10A);TEA_024676(--)
Biological Process	GO:0051172	negative regulation of nitrogen compound metabolic process	2	36	0.709785	0.94175	TEA_024641(KIN10A);TEA_024676(--)
Biological Process	GO:0051253	negative regulation of RNA metabolic process	2	36	0.709785	0.94175	TEA_024641(KIN10A);TEA_024676(--)
Biological Process	GO:1902679	negative regulation of RNA biosynthetic process	2	36	0.709785	0.94175	TEA_024641(KIN10A);TEA_024676(--)
Biological Process	GO:0002252	immune effector process	1	18	0.71646	0.94175	TEA_010849(FFC)
Biological Process	GO:0006405	RNA export from nucleus	1	18	0.71646	0.94175	TEA_028735(CRN)
Biological Process	GO:0008654	phospholipid biosynthetic process	1	18	0.71646	0.94175	TEA_016039(TOR)
Biological Process	GO:0009696	salicylic acid metabolic process	1	18	0.71646	0.94175	TEA_004235(At3g55800)
Biological Process	GO:0009756	carbohydrate mediated signaling	1	18	0.71646	0.94175	TEA_015704(MCM7)
Biological Process	GO:0042127	regulation of cell proliferation	1	18	0.71646	0.94175	TEA_010547(CDC2A)
Biological Process	GO:0042537	benzene-containing compound metabolic process	1	18	0.71646	0.94175	TEA_004235(At3g55800)
Biological Process	GO:0051168	nuclear export	1	18	0.71646	0.94175	TEA_028735(CRN)
Biological Process	GO:0071322	cellular response to carbohydrate stimulus	1	18	0.71646	0.94175	TEA_015704(MCM7)
Biological Process	GO:0006260	DNA replication	3	54	0.716564	0.94175	TEA_001664(MSH6);TEA_010547(CDC2A);TEA_028110(DMS3)
Biological Process	GO:0009451	RNA modification	3	54	0.716564	0.94175	TEA_013691(RRP5);TEA_017227(PCMP-E10);TEA_027172(Trmt61a)
Biological Process	GO:0010410	hemicellulose metabolic process	3	54	0.716564	0.94175	TEA_007627(GUX1);TEA_012166(NAC073);TEA_023157(UCC1)
Biological Process	GO:0045491	xylan metabolic process	3	54	0.716564	0.94175	TEA_007627(GUX1);TEA_012166(NAC073);TEA_023157(UCC1)
Biological Process	GO:0016049	cell growth	5	88	0.718197	0.94175	TEA_001640(RIBA1);TEA_006062(CESA3);TEA_006071(CESA3);TEA_016039(TOR);TEA_026144(AIP1-2)
Biological Process	GO:0034654	nucleobase-containing compound biosynthetic process	23	375	0.718584	0.94175	TEA_000310(--);TEA_001248(RAP74);TEA_007270(ASE1);TEA_008247(AMPD);TEA_009150(AMPD);TEA_011967(PTAC12);TEA_012166(NAC073);TEA_012795(KDSB);TEA_014202(RPL29);TEA_015143(purB);TEA_015237(AMPD);TEA_015728(PURKE);TEA_016039(TOR);TEA_016283(APT1);TEA_016338(PMA1);TEA_019463(--);TEA_020125(MED22B);TEA_024641(KIN10A);TEA_024676(--);TEA_028084(PRFB1);TEA_028796(--);TEA_029864(MTERF8);TEA_030190(NAC083)
Biological Process	GO:0009141	nucleoside triphosphate metabolic process	2	37	0.724012	0.94175	TEA_000310(--);TEA_028796(--)
Biological Process	GO:0009142	nucleoside triphosphate biosynthetic process	2	37	0.724012	0.94175	TEA_000310(--);TEA_028796(--)
Biological Process	GO:0031327	negative regulation of cellular biosynthetic process	2	37	0.724012	0.94175	TEA_024641(KIN10A);TEA_024676(--)
Biological Process	GO:0035966	response to topologically incorrect protein	2	37	0.724012	0.94175	TEA_001782(PNC1);TEA_006166(SDH5)
Biological Process	GO:0015698	inorganic anion transport	4	72	0.726211	0.94175	TEA_009446(MTP1);TEA_023035(CLC-F);TEA_023114(mfsd5);TEA_024746(ST3)
Biological Process	GO:0009117	nucleotide metabolic process	13	220	0.732679	0.94175	TEA_000310(--);TEA_001884(At5g10920);TEA_004235(At3g55800);TEA_007270(ASE1);TEA_009150(AMPD);TEA_015143(purB);TEA_015237(AMPD);TEA_015728(PURKE);TEA_016338(PMA1);TEA_017320(ACG12);TEA_023771(At5g27470);TEA_024916(PRS3);TEA_028796(--)
Biological Process	GO:0000375	RNA splicing, via transesterification reactions	1	19	0.735657	0.94175	TEA_028644(VIT_07s0104g01170)
Biological Process	GO:0000377	RNA splicing, via transesterification reactions with bulged adenosine as nucleophile	1	19	0.735657	0.94175	TEA_028644(VIT_07s0104g01170)
Biological Process	GO:0006403	RNA localization	1	19	0.735657	0.94175	TEA_028735(CRN)
Biological Process	GO:0006563	L-serine metabolic process	1	19	0.735657	0.94175	TEA_020662(PGDH2)
Biological Process	GO:0006862	nucleotide transport	1	19	0.735657	0.94175	TEA_001782(PNC1)
Biological Process	GO:0009808	lignin metabolic process	1	19	0.735657	0.94175	TEA_027097(LAC21)
Biological Process	GO:0009813	flavonoid biosynthetic process	1	19	0.735657	0.94175	TEA_029735(GLB1)
Biological Process	GO:0018958	phenol-containing compound metabolic process	1	19	0.735657	0.94175	TEA_004235(At3g55800)
Biological Process	GO:0050657	nucleic acid transport	1	19	0.735657	0.94175	TEA_028735(CRN)
Biological Process	GO:0050658	RNA transport	1	19	0.735657	0.94175	TEA_028735(CRN)
Biological Process	GO:0051236	establishment of RNA localization	1	19	0.735657	0.94175	TEA_028735(CRN)
Biological Process	GO:0016570	histone modification	5	90	0.736465	0.94175	TEA_015704(MCM7);TEA_024641(KIN10A);TEA_024676(--);TEA_028110(DMS3);TEA_028999(PRMT13)
Biological Process	GO:0043648	dicarboxylic acid metabolic process	2	38	0.737645	0.94175	TEA_019150(SCOA);TEA_021553(GLU1)
Biological Process	GO:0010383	cell wall polysaccharide metabolic process	3	56	0.739467	0.94175	TEA_007627(GUX1);TEA_012166(NAC073);TEA_023157(UCC1)
Biological Process	GO:1903047	mitotic cell cycle process	3	56	0.739467	0.94175	TEA_006062(CESA3);TEA_006071(CESA3);TEA_016039(TOR)
Biological Process	GO:0006396	RNA processing	10	173	0.740763	0.94175	TEA_003226(mnmE);TEA_004421(At4g30220);TEA_006493(RRP5);TEA_009226(Os08g0188000);TEA_010849(FFC);TEA_013691(RRP5);TEA_016039(TOR);TEA_024676(--);TEA_028110(DMS3);TEA_028644(VIT_07s0104g01170)
Biological Process	GO:0044249	cellular biosynthetic process	87	1363	0.742891	0.94175	TEA_000310(--);TEA_001248(RAP74);TEA_001664(MSH6);TEA_001754(HAT4);TEA_001884(At5g10920);TEA_002447(PNC1);TEA_003522(PUX10);TEA_003750(WRKY44);TEA_003924(WIN1);TEA_004235(At3g55800);TEA_004754(fusA1);TEA_005365(GCH1);TEA_005402(ARF6);TEA_006062(CESA3);TEA_006071(CESA3);TEA_006166(SDH5);TEA_007197(EMB2768);TEA_007270(ASE1);TEA_007471(HPT2);TEA_007622(At3g62120);TEA_007630(elmoA);TEA_008247(AMPD);T…
Biological Process	GO:0016310	phosphorylation	19	318	0.746385	0.94175	TEA_001334(MEKK1);TEA_002443(PFK3);TEA_002586(SNF4);TEA_003144(--);TEA_006771(RLK5);TEA_007741(RLK5);TEA_008618(At2g40860/At2g40870);TEA_010547(CDC2A);TEA_012506(BAK1);TEA_014376(PDS);TEA_014505(LECRK92);TEA_017013(PBL27);TEA_018360(DSP1);TEA_020072(SIS8);TEA_020397(CIPK8);TEA_020660(WAK5);TEA_024297(PFK4);TEA_025435(GAL1);TEA_029735(GLB1)
Biological Process	GO:0009657	plastid organization	6	108	0.746635	0.94175	TEA_002078(GRV2);TEA_007197(EMB2768);TEA_017141(PSA3);TEA_022700(CPN20);TEA_027417(TIC40);TEA_028084(PRFB1)
Biological Process	GO:0016568	chromatin modification	6	108	0.746635	0.94175	TEA_012397(BRM);TEA_015704(MCM7);TEA_024641(KIN10A);TEA_024676(--);TEA_028110(DMS3);TEA_028999(PRMT13)
Biological Process	GO:0006508	proteolysis	10	174	0.747192	0.94175	TEA_001782(PNC1);TEA_006166(SDH5);TEA_012685(LON2);TEA_014781(SPPA);TEA_017932(UBP12);TEA_018004(UBP13);TEA_021314(UBP6);TEA_024417(TIF3H1);TEA_024676(--);TEA_026163(DIS1)
Biological Process	GO:0071229	cellular response to acid chemical	3	57	0.750357	0.94175	TEA_004235(At3g55800);TEA_013236(GCR2);TEA_018938(At4g28100)
Biological Process	GO:0090558	plant epidermis development	3	57	0.750357	0.94175	TEA_010547(CDC2A);TEA_016039(TOR);TEA_028735(CRN)
Biological Process	GO:0009072	aromatic amino acid family metabolic process	2	39	0.7507	0.94175	TEA_008759(HEME1);TEA_025804(PAT)
Biological Process	GO:0009409	response to cold	2	39	0.7507	0.94175	TEA_010547(CDC2A);TEA_024091(--)
Biological Process	GO:0019439	aromatic compound catabolic process	2	39	0.7507	0.94175	TEA_016922(ABC1);TEA_027644(BPM2)
Biological Process	GO:0006586	indolalkylamine metabolic process	1	20	0.753557	0.944027	TEA_008759(HEME1)
Biological Process	GO:0044272	sulfur compound biosynthetic process	7	126	0.756476	0.946323	TEA_004235(At3g55800);TEA_012453(PAP8);TEA_012841(RPL5);TEA_014650(MS1);TEA_020533(PER42);TEA_022700(CPN20);TEA_029137(CCR1)
Biological Process	GO:0044265	cellular macromolecule catabolic process	8	143	0.759176	0.946323	TEA_001782(PNC1);TEA_006166(SDH5);TEA_012685(LON2);TEA_017932(UBP12);TEA_018004(UBP13);TEA_021314(UBP6);TEA_026163(DIS1);TEA_027644(BPM2)
Biological Process	GO:0010038	response to metal ion	3	58	0.760879	0.946323	TEA_006062(CESA3);TEA_006071(CESA3);TEA_009446(MTP1)
Biological Process	GO:0016071	mRNA metabolic process	2	40	0.763192	0.946323	TEA_027644(BPM2);TEA_028644(VIT_07s0104g01170)
Biological Process	GO:0044270	cellular nitrogen compound catabolic process	2	40	0.763192	0.946323	TEA_016922(ABC1);TEA_027644(BPM2)
Biological Process	GO:0046700	heterocycle catabolic process	2	40	0.763192	0.946323	TEA_016922(ABC1);TEA_027644(BPM2)
Biological Process	GO:0048509	regulation of meristem development	4	76	0.764501	0.946323	TEA_010574(TDR);TEA_015793(At5g58300);TEA_026831(PLP9);TEA_028735(CRN)
Biological Process	GO:1901698	response to nitrogen compound	4	76	0.764501	0.946323	TEA_004235(At3g55800);TEA_010849(FFC);TEA_024676(--);TEA_028110(DMS3)
Biological Process	GO:0005991	trehalose metabolic process	1	21	0.770246	0.946323	TEA_020031(TPPA)
Biological Process	GO:0009751	response to salicylic acid	1	21	0.770246	0.946323	TEA_004235(At3g55800)
Biological Process	GO:0009863	salicylic acid mediated signaling pathway	1	21	0.770246	0.946323	TEA_004235(At3g55800)
Biological Process	GO:0010564	regulation of cell cycle process	1	21	0.770246	0.946323	TEA_003641(TEB)
Biological Process	GO:0046148	pigment biosynthetic process	1	21	0.770246	0.946323	TEA_016283(APT1)
Biological Process	GO:0071446	cellular response to salicylic acid stimulus	1	21	0.770246	0.946323	TEA_004235(At3g55800)
Biological Process	GO:0007015	actin filament organization	3	59	0.77104	0.946323	TEA_016039(TOR);TEA_017086(FH11);TEA_028735(CRN)
Biological Process	GO:0022610	biological adhesion	2	41	0.775138	0.947507	TEA_016039(TOR);TEA_028735(CRN)
Biological Process	GO:0051726	regulation of cell cycle	2	41	0.775138	0.947507	TEA_003641(TEB);TEA_010547(CDC2A)
Biological Process	GO:1901361	organic cyclic compound catabolic process	2	41	0.775138	0.947507	TEA_016922(ABC1);TEA_027644(BPM2)
Biological Process	GO:0034645	cellular macromolecule biosynthetic process	50	810	0.777133	0.9483	TEA_001248(RAP74);TEA_001664(MSH6);TEA_001754(HAT4);TEA_002447(PNC1);TEA_003522(PUX10);TEA_003750(WRKY44);TEA_003924(WIN1);TEA_004754(fusA1);TEA_005402(ARF6);TEA_007197(EMB2768);TEA_007622(At3g62120);TEA_008687(CMT2);TEA_010408(BHLH72);TEA_010547(CDC2A);TEA_011126(ERF024);TEA_011967(PTAC12);TEA_012166(NAC073);TEA_012189(ATHB-13);TEA_012397(BRM);TEA_012914(RCOM_0855130);TEA_013589(HOX16);TEA_01420…
Biological Process	GO:0016569	covalent chromatin modification	5	95	0.778315	0.9483	TEA_015704(MCM7);TEA_024641(KIN10A);TEA_024676(--);TEA_028110(DMS3);TEA_028999(PRMT13)
Biological Process	GO:0006325	chromatin organization	8	147	0.785286	0.9483	TEA_008983(HMGIY2);TEA_012281(At1g17520);TEA_012397(BRM);TEA_015704(MCM7);TEA_024641(KIN10A);TEA_024676(--);TEA_028110(DMS3);TEA_028999(PRMT13)
Biological Process	GO:0006766	vitamin metabolic process	1	22	0.785807	0.9483	TEA_001640(RIBA1)
Biological Process	GO:0006767	water-soluble vitamin metabolic process	1	22	0.785807	0.9483	TEA_001640(RIBA1)
Biological Process	GO:0009683	indoleacetic acid metabolic process	1	22	0.785807	0.9483	TEA_008759(HEME1)
Biological Process	GO:0019684	photosynthesis, light reaction	1	22	0.785807	0.9483	TEA_004235(At3g55800)
Biological Process	GO:0006006	glucose metabolic process	3	61	0.790302	0.9483	TEA_001034(PGI1);TEA_022700(CPN20);TEA_023771(At5g27470)
Biological Process	GO:0007154	cell communication	32	535	0.7939	0.9483	TEA_000715(ABP19A);TEA_002071(RAB11C);TEA_002586(SNF4);TEA_004235(At3g55800);TEA_004300(HTH);TEA_004441(RABC2A);TEA_005402(ARF6);TEA_005869(RHF2A);TEA_006016(CYP94C1);TEA_007630(elmoA);TEA_009446(MTP1);TEA_010225(At1g11050);TEA_010228(At1g11050);TEA_010408(BHLH72);TEA_010547(CDC2A);TEA_013236(GCR2);TEA_014484(UPL5);TEA_015704(MCM7);TEA_016282(RHN1);TEA_016492(BLH1);TEA_017261(FLS2);TEA_018360(DSP…
Biological Process	GO:0008152	metabolic process	432	6503	0.797642	0.9483	TEA_000068(D6PKL2);TEA_000077(At1g60630);TEA_000310(--);TEA_000411(PXC3);TEA_000414(PXC3);TEA_000523(CYP81E9);TEA_000624(At2g25790);TEA_000715(ABP19A);TEA_000758(PDPK2);TEA_001034(PGI1);TEA_001051(Os03g0326500);TEA_001052(ERCC1);TEA_001140(MLO13);TEA_001248(RAP74);TEA_001334(MEKK1);TEA_001398(CCS);TEA_001637(TSN1);TEA_001640(RIBA1);TEA_001664(MSH6);TEA_001717(At4g30520);TEA_001733(CYB561B);TEA_00…
Biological Process	GO:0016072	rRNA metabolic process	4	80	0.798491	0.9483	TEA_004235(At3g55800);TEA_013691(RRP5);TEA_016039(TOR);TEA_028084(PRFB1)
Biological Process	GO:0000278	mitotic cell cycle	3	62	0.799417	0.9483	TEA_006062(CESA3);TEA_006071(CESA3);TEA_016039(TOR)
Biological Process	GO:0006351	transcription, DNA-templated	12	216	0.799436	0.9483	TEA_001248(RAP74);TEA_011967(PTAC12);TEA_012166(NAC073);TEA_014202(RPL29);TEA_016039(TOR);TEA_019463(--);TEA_020125(MED22B);TEA_024641(KIN10A);TEA_024676(--);TEA_028084(PRFB1);TEA_029864(MTERF8);TEA_030190(NAC083)
Biological Process	GO:0000338	protein deneddylation	1	23	0.800316	0.9483	TEA_024417(TIF3H1)
Biological Process	GO:0001558	regulation of cell growth	1	23	0.800316	0.9483	TEA_016039(TOR)
Biological Process	GO:0015979	photosynthesis	1	23	0.800316	0.9483	TEA_004235(At3g55800)
Biological Process	GO:0042440	pigment metabolic process	1	23	0.800316	0.9483	TEA_016283(APT1)
Biological Process	GO:0043087	regulation of GTPase activity	1	23	0.800316	0.9483	TEA_008322(ROPGAP1)
Biological Process	GO:1902589	single-organism organelle organization	16	282	0.802105	0.9483	TEA_003229(PEX2);TEA_005195(PEX14);TEA_005976(LYK3);TEA_010547(CDC2A);TEA_012685(LON2);TEA_015704(MCM7);TEA_016039(TOR);TEA_017086(FH11);TEA_020115(DDB_G0287165);TEA_024641(KIN10A);TEA_024676(--);TEA_028110(DMS3);TEA_028471(PEX1);TEA_028735(CRN);TEA_028999(PRMT13);TEA_029396(STY13)
Biological Process	GO:0006468	protein phosphorylation	13	233	0.80211	0.9483	TEA_002586(SNF4);TEA_003144(--);TEA_006771(RLK5);TEA_007741(RLK5);TEA_008618(At2g40860/At2g40870);TEA_010547(CDC2A);TEA_012506(BAK1);TEA_014376(PDS);TEA_014505(LECRK92);TEA_017013(PBL27);TEA_018360(DSP1);TEA_020397(CIPK8);TEA_020660(WAK5)
Biological Process	GO:0001101	response to acid chemical	9	167	0.804191	0.9483	TEA_004235(At3g55800);TEA_006016(CYP94C1);TEA_007630(elmoA);TEA_009446(MTP1);TEA_013236(GCR2);TEA_018657(CKX5);TEA_018938(At4g28100);TEA_021700(PHS1);TEA_027644(BPM2)
Biological Process	GO:0097659	nucleic acid-templated transcription	12	217	0.8044	0.9483	TEA_001248(RAP74);TEA_011967(PTAC12);TEA_012166(NAC073);TEA_014202(RPL29);TEA_016039(TOR);TEA_019463(--);TEA_020125(MED22B);TEA_024641(KIN10A);TEA_024676(--);TEA_028084(PRFB1);TEA_029864(MTERF8);TEA_030190(NAC083)
Biological Process	GO:0001934	positive regulation of protein phosphorylation	2	44	0.807865	0.9483	TEA_002586(SNF4);TEA_020660(WAK5)
Biological Process	GO:0006281	DNA repair	2	44	0.807865	0.9483	TEA_001664(MSH6);TEA_028110(DMS3)
Biological Process	GO:0010562	positive regulation of phosphorus metabolic process	2	44	0.807865	0.9483	TEA_002586(SNF4);TEA_020660(WAK5)
Biological Process	GO:0031401	positive regulation of protein modification process	2	44	0.807865	0.9483	TEA_002586(SNF4);TEA_020660(WAK5)
Biological Process	GO:0032270	positive regulation of cellular protein metabolic process	2	44	0.807865	0.9483	TEA_002586(SNF4);TEA_020660(WAK5)
Biological Process	GO:0042327	positive regulation of phosphorylation	2	44	0.807865	0.9483	TEA_002586(SNF4);TEA_020660(WAK5)
Biological Process	GO:0045937	positive regulation of phosphate metabolic process	2	44	0.807865	0.9483	TEA_002586(SNF4);TEA_020660(WAK5)
Biological Process	GO:0051247	positive regulation of protein metabolic process	2	44	0.807865	0.9483	TEA_002586(SNF4);TEA_020660(WAK5)
Biological Process	GO:0018205	peptidyl-lysine modification	3	63	0.808199	0.9483	TEA_015704(MCM7);TEA_024676(--);TEA_028110(DMS3)
Biological Process	GO:0007126	meiotic nuclear division	1	24	0.813844	0.95369	TEA_010547(CDC2A)
Biological Process	GO:1901701	cellular response to oxygen-containing compound	4	83	0.821298	0.960724	TEA_004235(At3g55800);TEA_013236(GCR2);TEA_015704(MCM7);TEA_018938(At4g28100)
Biological Process	GO:0006261	DNA-dependent DNA replication	1	25	0.826456	0.960724	TEA_010547(CDC2A)
Biological Process	GO:0006402	mRNA catabolic process	1	25	0.826456	0.960724	TEA_027644(BPM2)
Biological Process	GO:0009081	branched-chain amino acid metabolic process	1	25	0.826456	0.960724	TEA_025086(OMR1)
Biological Process	GO:0044786	cell cycle DNA replication	1	25	0.826456	0.960724	TEA_010547(CDC2A)
Biological Process	GO:0010053	root epidermal cell differentiation	2	46	0.827261	0.960724	TEA_016039(TOR);TEA_028735(CRN)
Biological Process	GO:0090627	plant epidermal cell differentiation	2	46	0.827261	0.960724	TEA_016039(TOR);TEA_028735(CRN)
Biological Process	GO:0007165	signal transduction	26	451	0.830781	0.963578	TEA_000715(ABP19A);TEA_002071(RAB11C);TEA_004235(At3g55800);TEA_004441(RABC2A);TEA_005402(ARF6);TEA_005869(RHF2A);TEA_006016(CYP94C1);TEA_007630(elmoA);TEA_010225(At1g11050);TEA_010228(At1g11050);TEA_010408(BHLH72);TEA_013236(GCR2);TEA_014484(UPL5);TEA_015704(MCM7);TEA_016282(RHN1);TEA_016492(BLH1);TEA_017261(FLS2);TEA_018360(DSP1);TEA_018938(At4g28100);TEA_021345(RABA1D);TEA_021700(PHS1);TEA_023…
Biological Process	GO:0043094	cellular metabolic compound salvage	2	47	0.836284	0.966871	TEA_006166(SDH5);TEA_016283(APT1)
Biological Process	GO:0006401	RNA catabolic process	1	26	0.838216	0.966871	TEA_027644(BPM2)
Biological Process	GO:0007166	cell surface receptor signaling pathway	1	26	0.838216	0.966871	TEA_017261(FLS2)
Biological Process	GO:0009555	pollen development	1	26	0.838216	0.966871	TEA_007994(ACA9)
Biological Process	GO:0009605	response to external stimulus	18	324	0.839326	0.966871	TEA_000715(ABP19A);TEA_002078(GRV2);TEA_002586(SNF4);TEA_004235(At3g55800);TEA_006016(CYP94C1);TEA_006062(CESA3);TEA_006071(CESA3);TEA_007630(elmoA);TEA_007994(ACA9);TEA_009446(MTP1);TEA_010547(CDC2A);TEA_014326(VPS41);TEA_017154(MIK1);TEA_017261(FLS2);TEA_019542(--);TEA_024091(--);TEA_024677(GLPK);TEA_026081(TULP7)
Biological Process	GO:0006721	terpenoid metabolic process	3	67	0.840143	0.966871	TEA_007471(HPT2);TEA_014376(PDS);TEA_019768(TKT2)
Biological Process	GO:0009617	response to bacterium	4	86	0.841936	0.966871	TEA_000715(ABP19A);TEA_017154(MIK1);TEA_017261(FLS2);TEA_024677(GLPK)
Biological Process	GO:0023052	signaling	26	455	0.843214	0.966871	TEA_000715(ABP19A);TEA_002071(RAB11C);TEA_004235(At3g55800);TEA_004441(RABC2A);TEA_005402(ARF6);TEA_005869(RHF2A);TEA_006016(CYP94C1);TEA_007630(elmoA);TEA_010225(At1g11050);TEA_010228(At1g11050);TEA_010408(BHLH72);TEA_013236(GCR2);TEA_014484(UPL5);TEA_015704(MCM7);TEA_016282(RHN1);TEA_016492(BLH1);TEA_017261(FLS2);TEA_018360(DSP1);TEA_018938(At4g28100);TEA_021345(RABA1D);TEA_021700(PHS1);TEA_023…
Biological Process	GO:0044700	single organism signaling	26	455	0.843214	0.966871	TEA_000715(ABP19A);TEA_002071(RAB11C);TEA_004235(At3g55800);TEA_004441(RABC2A);TEA_005402(ARF6);TEA_005869(RHF2A);TEA_006016(CYP94C1);TEA_007630(elmoA);TEA_010225(At1g11050);TEA_010228(At1g11050);TEA_010408(BHLH72);TEA_013236(GCR2);TEA_014484(UPL5);TEA_015704(MCM7);TEA_016282(RHN1);TEA_016492(BLH1);TEA_017261(FLS2);TEA_018360(DSP1);TEA_018938(At4g28100);TEA_021345(RABA1D);TEA_021700(PHS1);TEA_023…
Biological Process	GO:0016114	terpenoid biosynthetic process	2	48	0.844878	0.967556	TEA_007471(HPT2);TEA_014376(PDS)
Biological Process	GO:0018193	peptidyl-amino acid modification	3	68	0.847374	0.968398	TEA_015704(MCM7);TEA_024676(--);TEA_028110(DMS3)
Biological Process	GO:0009059	macromolecule biosynthetic process	51	853	0.847961	0.968398	TEA_001248(RAP74);TEA_001664(MSH6);TEA_001754(HAT4);TEA_002447(PNC1);TEA_003522(PUX10);TEA_003750(WRKY44);TEA_003924(WIN1);TEA_004754(fusA1);TEA_005402(ARF6);TEA_007197(EMB2768);TEA_007622(At3g62120);TEA_008687(CMT2);TEA_010408(BHLH72);TEA_010547(CDC2A);TEA_011126(ERF024);TEA_011967(PTAC12);TEA_012166(NAC073);TEA_012189(ATHB-13);TEA_012397(BRM);TEA_012914(RCOM_0855130);TEA_013589(HOX16);TEA_01420…
Biological Process	GO:0007049	cell cycle	11	210	0.848817	0.968398	TEA_001664(MSH6);TEA_003641(TEB);TEA_006062(CESA3);TEA_006071(CESA3);TEA_007010(LECRK41);TEA_010547(CDC2A);TEA_012220(LECRK18);TEA_016039(TOR);TEA_019012(CYCB2-3);TEA_024676(--);TEA_028110(DMS3)
Biological Process	GO:0055114	oxidation-reduction process	2	49	0.853061	0.972018	TEA_004235(At3g55800);TEA_004300(HTH)
Biological Process	GO:0034655	nucleobase-containing compound catabolic process	1	28	0.859402	0.978015	TEA_027644(BPM2)
Biological Process	GO:0006739	NADP metabolic process	2	50	0.860849	0.978434	TEA_004235(At3g55800);TEA_017320(ACG12)
Biological Process	GO:0015672	monovalent inorganic cation transport	5	108	0.86315	0.979821	TEA_005464(KEA2);TEA_010736(CHX15);TEA_016338(PMA1);TEA_024228(CHX15);TEA_025464(CHX15)
Biological Process	GO:0022900	electron transport chain	1	29	0.868933	0.98294	TEA_004235(At3g55800)
Biological Process	GO:0065007	biological regulation	107	1732	0.871566	0.98294	TEA_000715(ABP19A);TEA_001051(Os03g0326500);TEA_001248(RAP74);TEA_001398(CCS);TEA_001637(TSN1);TEA_001664(MSH6);TEA_001754(HAT4);TEA_001782(PNC1);TEA_002071(RAB11C);TEA_002310(Os05g0200100);TEA_002586(SNF4);TEA_003144(--);TEA_003641(TEB);TEA_004235(At3g55800);TEA_004441(RABC2A);TEA_005402(ARF6);TEA_005869(RHF2A);TEA_006016(CYP94C1);TEA_006062(CESA3);TEA_006071(CESA3);TEA_006265(SBT1.7);TEA_007203…
Biological Process	GO:0006720	isoprenoid metabolic process	4	91	0.87187	0.98294	TEA_006478(HMGS);TEA_007471(HPT2);TEA_014376(PDS);TEA_019768(TKT2)
Biological Process	GO:0010646	regulation of cell communication	3	72	0.873523	0.98294	TEA_010547(CDC2A);TEA_018360(DSP1);TEA_022880(PBL21)
Biological Process	GO:0044710	single-organism metabolic process	167	2645	0.874027	0.98294	TEA_000310(--);TEA_000411(PXC3);TEA_000523(CYP81E9);TEA_001034(PGI1);TEA_001051(Os03g0326500);TEA_001640(RIBA1);TEA_001664(MSH6);TEA_001733(CYB561B);TEA_001782(PNC1);TEA_001884(At5g10920);TEA_002229(--);TEA_002242(DUS1L);TEA_002310(Os05g0200100);TEA_002443(PFK3);TEA_002447(PNC1);TEA_002630(DTX54);TEA_003144(--);TEA_003229(PEX2);TEA_003367(STC);TEA_003374(At3g25290);TEA_004235(At3g55800);TEA_00430…
Biological Process	GO:0006974	cellular response to DNA damage stimulus	2	52	0.875303	0.98294	TEA_001664(MSH6);TEA_028110(DMS3)
Biological Process	GO:0009266	response to temperature stimulus	2	52	0.875303	0.98294	TEA_010547(CDC2A);TEA_024091(--)
Biological Process	GO:0031324	negative regulation of cellular metabolic process	2	52	0.875303	0.98294	TEA_024641(KIN10A);TEA_024676(--)
Biological Process	GO:0050790	regulation of catalytic activity	4	92	0.877235	0.98294	TEA_008322(ROPGAP1);TEA_010547(CDC2A);TEA_018360(DSP1);TEA_020660(WAK5)
Biological Process	GO:0072593	reactive oxygen species metabolic process	4	92	0.877235	0.98294	TEA_004235(At3g55800);TEA_006806(PER11);TEA_020533(PER42);TEA_022700(CPN20)
Biological Process	GO:0009247	glycolipid biosynthetic process	1	30	0.877819	0.98294	TEA_007630(elmoA)
Biological Process	GO:0042743	hydrogen peroxide metabolic process	3	74	0.88505	0.988555	TEA_004235(At3g55800);TEA_006806(PER11);TEA_020533(PER42)
Biological Process	GO:0046488	phosphatidylinositol metabolic process	1	31	0.886103	0.988555	TEA_016039(TOR)
Biological Process	GO:0090501	RNA phosphodiester bond hydrolysis	1	31	0.886103	0.988555	TEA_004295(mrnC)
Biological Process	GO:0006644	phospholipid metabolic process	4	94	0.887383	0.988767	TEA_007197(EMB2768);TEA_016039(TOR);TEA_017771(GPAT6);TEA_026568(At1g78690)
Biological Process	GO:0009639	response to red or far red light	3	75	0.890454	0.989448	TEA_003229(PEX2);TEA_003641(TEB);TEA_024417(TIF3H1)
Biological Process	GO:0009628	response to abiotic stimulus	23	424	0.891709	0.989448	TEA_002078(GRV2);TEA_003144(--);TEA_003229(PEX2);TEA_003641(TEB);TEA_004516(MKP1);TEA_006016(CYP94C1);TEA_006062(CESA3);TEA_006071(CESA3);TEA_007630(elmoA);TEA_010408(BHLH72);TEA_010547(CDC2A);TEA_010614(CLPD);TEA_016492(BLH1);TEA_019608(DOT2);TEA_020533(PER42);TEA_022700(CPN20);TEA_023771(At5g27470);TEA_024091(--);TEA_024417(TIF3H1);TEA_025070(VPS11);TEA_026144(AIP1-2);TEA_027644(BPM2);TEA_02973…
Biological Process	GO:0007010	cytoskeleton organization	5	114	0.892023	0.989448	TEA_005976(LYK3);TEA_016039(TOR);TEA_017086(FH11);TEA_028735(CRN);TEA_029396(STY13)
Biological Process	GO:0009620	response to fungus	1	32	0.893826	0.989448	TEA_004235(At3g55800)
Biological Process	GO:0042430	indole-containing compound metabolic process	1	32	0.893826	0.989448	TEA_008759(HEME1)
Biological Process	GO:0030029	actin filament-based process	3	76	0.895631	0.989448	TEA_016039(TOR);TEA_017086(FH11);TEA_028735(CRN)
Biological Process	GO:0030036	actin cytoskeleton organization	3	76	0.895631	0.989448	TEA_016039(TOR);TEA_017086(FH11);TEA_028735(CRN)
Biological Process	GO:0006996	organelle organization	34	607	0.898881	0.989601	TEA_001782(PNC1);TEA_002078(GRV2);TEA_003229(PEX2);TEA_004235(At3g55800);TEA_005195(PEX14);TEA_005976(LYK3);TEA_006062(CESA3);TEA_006071(CESA3);TEA_007197(EMB2768);TEA_008983(HMGIY2);TEA_010547(CDC2A);TEA_012281(At1g17520);TEA_012397(BRM);TEA_012685(LON2);TEA_015704(MCM7);TEA_016039(TOR);TEA_017086(FH11);TEA_017141(PSA3);TEA_020115(DDB_G0287165);TEA_022700(CPN20);TEA_023898(MCM2);TEA_024641(KIN10…
Biological Process	GO:0006664	glycolipid metabolic process	1	33	0.901027	0.989601	TEA_007630(elmoA)
Biological Process	GO:1901565	organonitrogen compound catabolic process	1	33	0.901027	0.989601	TEA_016922(ABC1)
Biological Process	GO:1903509	liposaccharide metabolic process	1	33	0.901027	0.989601	TEA_007630(elmoA)
Biological Process	GO:0016070	RNA metabolic process	33	592	0.901224	0.989601	TEA_001248(RAP74);TEA_002242(DUS1L);TEA_002447(PNC1);TEA_003226(mnmE);TEA_004235(At3g55800);TEA_004295(mrnC);TEA_004421(At4g30220);TEA_006493(RRP5);TEA_007197(EMB2768);TEA_007622(At3g62120);TEA_009226(Os08g0188000);TEA_010849(FFC);TEA_011967(PTAC12);TEA_012166(NAC073);TEA_013691(RRP5);TEA_014188(CAN2);TEA_014202(RPL29);TEA_016039(TOR);TEA_017227(PCMP-E10);TEA_019463(--);TEA_020125(MED22B);TEA_021…
Biological Process	GO:0010015	root morphogenesis	2	57	0.905591	0.99295	TEA_016039(TOR);TEA_028735(CRN)
Biological Process	GO:0010243	response to organonitrogen compound	1	34	0.90774	0.99295	TEA_004235(At3g55800)
Biological Process	GO:0032774	RNA biosynthetic process	12	245	0.9093	0.99295	TEA_001248(RAP74);TEA_011967(PTAC12);TEA_012166(NAC073);TEA_014202(RPL29);TEA_016039(TOR);TEA_019463(--);TEA_020125(MED22B);TEA_024641(KIN10A);TEA_024676(--);TEA_028084(PRFB1);TEA_029864(MTERF8);TEA_030190(NAC083)
Biological Process	GO:0006650	glycerophospholipid metabolic process	3	79	0.909866	0.99295	TEA_007197(EMB2768);TEA_016039(TOR);TEA_017771(GPAT6)
Biological Process	GO:0006865	amino acid transport	1	35	0.913998	0.99295	TEA_028106(AAP6)
Biological Process	GO:0048523	negative regulation of cellular process	2	59	0.915662	0.99295	TEA_024641(KIN10A);TEA_024676(--)
Biological Process	GO:0046486	glycerolipid metabolic process	3	81	0.918354	0.99295	TEA_007197(EMB2768);TEA_016039(TOR);TEA_017771(GPAT6)
Biological Process	GO:0040007	growth	6	140	0.918708	0.99295	TEA_001640(RIBA1);TEA_006062(CESA3);TEA_006071(CESA3);TEA_016039(TOR);TEA_026144(AIP1-2);TEA_028735(CRN)
Biological Process	GO:1903046	meiotic cell cycle process	1	36	0.919833	0.99295	TEA_010547(CDC2A)
Biological Process	GO:0034220	ion transmembrane transport	4	102	0.920994	0.99295	TEA_015760(CLC-E);TEA_017261(FLS2);TEA_023035(CLC-F);TEA_027080(CML21)
Biological Process	GO:0009308	amine metabolic process	2	61	0.924718	0.99295	TEA_008759(HEME1);TEA_018657(CKX5)
Biological Process	GO:0009966	regulation of signal transduction	1	37	0.925273	0.99295	TEA_018360(DSP1)
Biological Process	GO:0023051	regulation of signaling	1	37	0.925273	0.99295	TEA_018360(DSP1)
Biological Process	GO:0051321	meiotic cell cycle	1	37	0.925273	0.99295	TEA_010547(CDC2A)
Biological Process	GO:0090305	nucleic acid phosphodiester bond hydrolysis	1	37	0.925273	0.99295	TEA_004295(mrnC)
Biological Process	GO:1902410	mitotic cytokinetic process	1	37	0.925273	0.99295	TEA_016039(TOR)
Biological Process	GO:0009607	response to biotic stimulus	9	198	0.925922	0.99295	TEA_000715(ABP19A);TEA_004235(At3g55800);TEA_006016(CYP94C1);TEA_007994(ACA9);TEA_017154(MIK1);TEA_017261(FLS2);TEA_018360(DSP1);TEA_024677(GLPK);TEA_026081(TULP7)
Biological Process	GO:0006950	response to stress	38	689	0.927436	0.99295	TEA_001664(MSH6);TEA_001782(PNC1);TEA_002078(GRV2);TEA_002586(SNF4);TEA_004235(At3g55800);TEA_004516(MKP1);TEA_005153(GSVIVT00037159001);TEA_005163(GSVIVT00037159001);TEA_005573(pod);TEA_006016(CYP94C1);TEA_006062(CESA3);TEA_006071(CESA3);TEA_006166(SDH5);TEA_006806(PER11);TEA_006874(SDR1);TEA_007630(elmoA);TEA_008498(KAS);TEA_009446(MTP1);TEA_010547(CDC2A);TEA_011553(At3g13560);TEA_013754(At1g11…
Biological Process	GO:0046496	nicotinamide nucleotide metabolic process	2	62	0.928894	0.99295	TEA_004235(At3g55800);TEA_017320(ACG12)
Biological Process	GO:0051336	regulation of hydrolase activity	1	38	0.930344	0.99295	TEA_008322(ROPGAP1)
Biological Process	GO:0009416	response to light stimulus	9	200	0.930828	0.99295	TEA_003144(--);TEA_003229(PEX2);TEA_003641(TEB);TEA_006062(CESA3);TEA_006071(CESA3);TEA_010408(BHLH72);TEA_010614(CLPD);TEA_024091(--);TEA_024417(TIF3H1)
Biological Process	GO:1901360	organic cyclic compound metabolic process	76	1299	0.931976	0.99295	TEA_000310(--);TEA_001052(ERCC1);TEA_001248(RAP74);TEA_001640(RIBA1);TEA_001664(MSH6);TEA_001884(At5g10920);TEA_002242(DUS1L);TEA_002447(PNC1);TEA_003226(mnmE);TEA_003641(TEB);TEA_004235(At3g55800);TEA_004295(mrnC);TEA_004421(At4g30220);TEA_005365(GCH1);TEA_006062(CESA3);TEA_006071(CESA3);TEA_006478(HMGS);TEA_006493(RRP5);TEA_007197(EMB2768);TEA_007270(ASE1);TEA_007622(At3g62120);TEA_007696(HCAR)…
Biological Process	GO:0008299	isoprenoid biosynthetic process	2	63	0.932852	0.99295	TEA_007471(HPT2);TEA_014376(PDS)
Biological Process	GO:0015992	proton transport	2	63	0.932852	0.99295	TEA_010736(CHX15);TEA_016338(PMA1)
Biological Process	GO:0051276	chromosome organization	9	201	0.933174	0.99295	TEA_008983(HMGIY2);TEA_012281(At1g17520);TEA_012397(BRM);TEA_015704(MCM7);TEA_023898(MCM2);TEA_024641(KIN10A);TEA_024676(--);TEA_028110(DMS3);TEA_028999(PRMT13)
Biological Process	GO:0006807	nitrogen compound metabolic process	89	1504	0.933427	0.99295	TEA_000310(--);TEA_001052(ERCC1);TEA_001248(RAP74);TEA_001640(RIBA1);TEA_001664(MSH6);TEA_001884(At5g10920);TEA_002242(DUS1L);TEA_002447(PNC1);TEA_003226(mnmE);TEA_003641(TEB);TEA_004235(At3g55800);TEA_004295(mrnC);TEA_004421(At4g30220);TEA_004738(HISN4);TEA_005365(GCH1);TEA_006493(RRP5);TEA_007197(EMB2768);TEA_007270(ASE1);TEA_007622(At3g62120);TEA_007696(HCAR);TEA_008247(AMPD);TEA_008687(CMT2);…
Biological Process	GO:0032506	cytokinetic process	1	39	0.935071	0.99295	TEA_016039(TOR)
Biological Process	GO:0019362	pyridine nucleotide metabolic process	2	64	0.9366	0.99295	TEA_004235(At3g55800);TEA_017320(ACG12)
Biological Process	GO:0032147	activation of protein kinase activity	1	40	0.939478	0.99295	TEA_020660(WAK5)
Biological Process	GO:0033674	positive regulation of kinase activity	1	40	0.939478	0.99295	TEA_020660(WAK5)
Biological Process	GO:0045860	positive regulation of protein kinase activity	1	40	0.939478	0.99295	TEA_020660(WAK5)
Biological Process	GO:0051347	positive regulation of transferase activity	1	40	0.939478	0.99295	TEA_020660(WAK5)
Biological Process	GO:0006511	ubiquitin-dependent protein catabolic process	1	41	0.943587	0.99295	TEA_001782(PNC1)
Biological Process	GO:0046483	heterocycle metabolic process	68	1186	0.945037	0.99295	TEA_000310(--);TEA_001052(ERCC1);TEA_001248(RAP74);TEA_001640(RIBA1);TEA_001664(MSH6);TEA_001884(At5g10920);TEA_002242(DUS1L);TEA_002447(PNC1);TEA_003226(mnmE);TEA_003641(TEB);TEA_004235(At3g55800);TEA_004295(mrnC);TEA_004421(At4g30220);TEA_005365(GCH1);TEA_006493(RRP5);TEA_007197(EMB2768);TEA_007270(ASE1);TEA_007622(At3g62120);TEA_007696(HCAR);TEA_008247(AMPD);TEA_008687(CMT2);TEA_008759(HEME1);…
Biological Process	GO:0050789	regulation of biological process	92	1564	0.945197	0.99295	TEA_000715(ABP19A);TEA_001248(RAP74);TEA_001637(TSN1);TEA_001664(MSH6);TEA_001754(HAT4);TEA_002071(RAB11C);TEA_002586(SNF4);TEA_003144(--);TEA_003641(TEB);TEA_004235(At3g55800);TEA_004441(RABC2A);TEA_005402(ARF6);TEA_005869(RHF2A);TEA_006016(CYP94C1);TEA_006062(CESA3);TEA_006071(CESA3);TEA_006265(SBT1.7);TEA_007203(PME12);TEA_007630(elmoA);TEA_008322(ROPGAP1);TEA_008687(CMT2);TEA_008983(HMGIY2);T…
Biological Process	GO:0072524	pyridine-containing compound metabolic process	2	67	0.94669	0.99295	TEA_004235(At3g55800);TEA_017320(ACG12)
Biological Process	GO:0006259	DNA metabolic process	11	246	0.949904	0.99295	TEA_001052(ERCC1);TEA_001664(MSH6);TEA_003641(TEB);TEA_010547(CDC2A);TEA_015704(MCM7);TEA_019778(RDM1);TEA_023443(MET2A);TEA_023898(MCM2);TEA_024676(--);TEA_027792(RDM1);TEA_028110(DMS3)
Biological Process	GO:0009642	response to light intensity	1	44	0.954316	0.99295	TEA_010614(CLPD)
Biological Process	GO:0051707	response to other organism	8	193	0.954508	0.99295	TEA_000715(ABP19A);TEA_004235(At3g55800);TEA_006016(CYP94C1);TEA_007994(ACA9);TEA_017154(MIK1);TEA_017261(FLS2);TEA_024677(GLPK);TEA_026081(TULP7)
Biological Process	GO:0050794	regulation of cellular process	57	1023	0.956085	0.99295	TEA_000715(ABP19A);TEA_001248(RAP74);TEA_001664(MSH6);TEA_002071(RAB11C);TEA_002586(SNF4);TEA_003641(TEB);TEA_004235(At3g55800);TEA_004441(RABC2A);TEA_005402(ARF6);TEA_005869(RHF2A);TEA_006016(CYP94C1);TEA_007630(elmoA);TEA_010225(At1g11050);TEA_010228(At1g11050);TEA_010408(BHLH72);TEA_010547(CDC2A);TEA_011967(PTAC12);TEA_012166(NAC073);TEA_012453(PAP8);TEA_012914(RCOM_0855130);TEA_013236(GCR2);T…
Biological Process	GO:0043207	response to external biotic stimulus	8	194	0.956199	0.99295	TEA_000715(ABP19A);TEA_004235(At3g55800);TEA_006016(CYP94C1);TEA_007994(ACA9);TEA_017154(MIK1);TEA_017261(FLS2);TEA_024677(GLPK);TEA_026081(TULP7)
Biological Process	GO:0043085	positive regulation of catalytic activity	1	45	0.957418	0.99295	TEA_020660(WAK5)
Biological Process	GO:0044093	positive regulation of molecular function	1	45	0.957418	0.99295	TEA_020660(WAK5)
Biological Process	GO:0006733	oxidoreduction coenzyme metabolic process	2	71	0.957787	0.99295	TEA_004235(At3g55800);TEA_017320(ACG12)
Biological Process	GO:0045087	innate immune response	2	72	0.960194	0.99295	TEA_004235(At3g55800);TEA_028110(DMS3)
Biological Process	GO:0008380	RNA splicing	1	46	0.960311	0.99295	TEA_028644(VIT_07s0104g01170)
Biological Process	GO:0006725	cellular aromatic compound metabolic process	71	1254	0.961081	0.99295	TEA_000310(--);TEA_001052(ERCC1);TEA_001248(RAP74);TEA_001664(MSH6);TEA_001884(At5g10920);TEA_002242(DUS1L);TEA_002447(PNC1);TEA_003226(mnmE);TEA_003641(TEB);TEA_004235(At3g55800);TEA_004295(mrnC);TEA_004421(At4g30220);TEA_005365(GCH1);TEA_006062(CESA3);TEA_006071(CESA3);TEA_006493(RRP5);TEA_007197(EMB2768);TEA_007270(ASE1);TEA_007622(At3g62120);TEA_007696(HCAR);TEA_008247(AMPD);TEA_008687(CMT2);…
Biological Process	GO:0022622	root system development	2	73	0.96247	0.99295	TEA_016039(TOR);TEA_028735(CRN)
Biological Process	GO:0048364	root development	2	73	0.96247	0.99295	TEA_016039(TOR);TEA_028735(CRN)
Biological Process	GO:0002376	immune system process	3	97	0.964048	0.99295	TEA_004235(At3g55800);TEA_010849(FFC);TEA_028110(DMS3)
Biological Process	GO:0071705	nitrogen compound transport	4	119	0.964389	0.99295	TEA_001625(ENT3);TEA_001782(PNC1);TEA_028106(AAP6);TEA_028735(CRN)
Biological Process	GO:0007059	chromosome segregation	1	48	0.965521	0.99295	TEA_016039(TOR)
Biological Process	GO:0009314	response to radiation	9	220	0.966313	0.99295	TEA_003144(--);TEA_003229(PEX2);TEA_003641(TEB);TEA_006062(CESA3);TEA_006071(CESA3);TEA_010408(BHLH72);TEA_010614(CLPD);TEA_024091(--);TEA_024417(TIF3H1)
Biological Process	GO:0006139	nucleobase-containing compound metabolic process	59	1070	0.966674	0.99295	TEA_000310(--);TEA_001052(ERCC1);TEA_001248(RAP74);TEA_001664(MSH6);TEA_001884(At5g10920);TEA_002242(DUS1L);TEA_002447(PNC1);TEA_003226(mnmE);TEA_003641(TEB);TEA_004235(At3g55800);TEA_004295(mrnC);TEA_004421(At4g30220);TEA_006493(RRP5);TEA_007197(EMB2768);TEA_007270(ASE1);TEA_007622(At3g62120);TEA_008247(AMPD);TEA_008687(CMT2);TEA_009150(AMPD);TEA_009226(Os08g0188000);TEA_010547(CDC2A);TEA_010600…
Biological Process	GO:0006955	immune response	2	76	0.968572	0.99295	TEA_004235(At3g55800);TEA_028110(DMS3)
Biological Process	GO:0006576	cellular biogenic amine metabolic process	1	50	0.970047	0.99295	TEA_008759(HEME1)
Biological Process	GO:0072527	pyrimidine-containing compound metabolic process	1	50	0.970047	0.99295	TEA_010600(URH1)
Biological Process	GO:0051716	cellular response to stimulus	33	647	0.970111	0.99295	TEA_000715(ABP19A);TEA_001664(MSH6);TEA_002071(RAB11C);TEA_002586(SNF4);TEA_004235(At3g55800);TEA_004441(RABC2A);TEA_005402(ARF6);TEA_005869(RHF2A);TEA_006016(CYP94C1);TEA_007630(elmoA);TEA_009446(MTP1);TEA_010225(At1g11050);TEA_010228(At1g11050);TEA_010408(BHLH72);TEA_010547(CDC2A);TEA_010849(FFC);TEA_013236(GCR2);TEA_014484(UPL5);TEA_015704(MCM7);TEA_016282(RHN1);TEA_016492(BLH1);TEA_017261(FLS…
Biological Process	GO:0051239	regulation of multicellular organismal process	6	165	0.971055	0.99295	TEA_005402(ARF6);TEA_010574(TDR);TEA_015793(At5g58300);TEA_016039(TOR);TEA_026831(PLP9);TEA_028735(CRN)
Biological Process	GO:0070647	protein modification by small protein conjugation or removal	6	165	0.971055	0.99295	TEA_003229(PEX2);TEA_014102(ARI8);TEA_014484(UPL5);TEA_024417(TIF3H1);TEA_024676(--);TEA_026163(DIS1)
Biological Process	GO:2000026	regulation of multicellular organismal development	6	165	0.971055	0.99295	TEA_005402(ARF6);TEA_010574(TDR);TEA_015793(At5g58300);TEA_016039(TOR);TEA_026831(PLP9);TEA_028735(CRN)
Biological Process	GO:0051704	multi-organism process	8	207	0.973589	0.993208	TEA_000715(ABP19A);TEA_004235(At3g55800);TEA_006016(CYP94C1);TEA_007994(ACA9);TEA_017154(MIK1);TEA_017261(FLS2);TEA_024677(GLPK);TEA_026081(TULP7)
Biological Process	GO:0006091	generation of precursor metabolites and energy	3	104	0.975238	0.993208	TEA_000715(ABP19A);TEA_004235(At3g55800);TEA_012453(PAP8)
Biological Process	GO:0044106	cellular amine metabolic process	1	53	0.97575	0.993208	TEA_008759(HEME1)
Biological Process	GO:0048580	regulation of post-embryonic development	2	82	0.978038	0.993208	TEA_005402(ARF6);TEA_028735(CRN)
Biological Process	GO:0033043	regulation of organelle organization	1	55	0.978935	0.993208	TEA_016039(TOR)
Biological Process	GO:0022402	cell cycle process	5	152	0.979617	0.993208	TEA_003641(TEB);TEA_006062(CESA3);TEA_006071(CESA3);TEA_010547(CDC2A);TEA_016039(TOR)
Biological Process	GO:0006818	hydrogen transport	2	85	0.981671	0.993208	TEA_010736(CHX15);TEA_016338(PMA1)
Biological Process	GO:0090304	nucleic acid metabolic process	43	838	0.982564	0.993208	TEA_001052(ERCC1);TEA_001248(RAP74);TEA_001664(MSH6);TEA_002242(DUS1L);TEA_002447(PNC1);TEA_003226(mnmE);TEA_003641(TEB);TEA_004235(At3g55800);TEA_004295(mrnC);TEA_004421(At4g30220);TEA_006493(RRP5);TEA_007197(EMB2768);TEA_007622(At3g62120);TEA_008687(CMT2);TEA_009226(Os08g0188000);TEA_010547(CDC2A);TEA_010849(FFC);TEA_011967(PTAC12);TEA_012166(NAC073);TEA_013691(RRP5);TEA_014188(CAN2);TEA_014202…
Biological Process	GO:0034641	cellular nitrogen compound metabolic process	68	1250	0.98289	0.993208	TEA_000310(--);TEA_001052(ERCC1);TEA_001248(RAP74);TEA_001640(RIBA1);TEA_001664(MSH6);TEA_001884(At5g10920);TEA_002242(DUS1L);TEA_002447(PNC1);TEA_003226(mnmE);TEA_003641(TEB);TEA_004235(At3g55800);TEA_004295(mrnC);TEA_004421(At4g30220);TEA_005365(GCH1);TEA_006493(RRP5);TEA_007197(EMB2768);TEA_007270(ASE1);TEA_007622(At3g62120);TEA_008247(AMPD);TEA_008687(CMT2);TEA_008759(HEME1);TEA_009150(AMPD);…
Biological Process	GO:0050793	regulation of developmental process	6	179	0.984455	0.993208	TEA_005402(ARF6);TEA_010574(TDR);TEA_015793(At5g58300);TEA_016039(TOR);TEA_026831(PLP9);TEA_028735(CRN)
Biological Process	GO:0033554	cellular response to stress	6	183	0.98705	0.993208	TEA_001664(MSH6);TEA_002586(SNF4);TEA_007630(elmoA);TEA_009446(MTP1);TEA_010547(CDC2A);TEA_028110(DMS3)
Biological Process	GO:0000280	nuclear division	1	62	0.987137	0.993208	TEA_010547(CDC2A)
Biological Process	GO:0015849	organic acid transport	1	62	0.987137	0.993208	TEA_028106(AAP6)
Biological Process	GO:0046942	carboxylic acid transport	1	62	0.987137	0.993208	TEA_028106(AAP6)
Biological Process	GO:0032446	protein modification by small protein conjugation	4	141	0.988176	0.993208	TEA_003229(PEX2);TEA_014102(ARI8);TEA_014484(UPL5);TEA_026163(DIS1)
Biological Process	GO:0048583	regulation of response to stimulus	1	64	0.988828	0.993208	TEA_018360(DSP1)
Biological Process	GO:0048285	organelle fission	1	67	0.990958	0.994247	TEA_010547(CDC2A)
Biological Process	GO:0006952	defense response	3	137	0.996086	0.998288	TEA_004235(At3g55800);TEA_015455(KLCR2);TEA_028110(DMS3)
Biological Process	GO:0051128	regulation of cellular component organization	1	87	0.997798	0.998899	TEA_016039(TOR)
Biological Process	GO:0008150	biological_process	561	8304	1	1	TEA_000068(D6PKL2);TEA_000077(At1g60630);TEA_000310(--);TEA_000335(--);TEA_000343(DTX48);TEA_000411(PXC3);TEA_000414(PXC3);TEA_000523(CYP81E9);TEA_000580(STH-2);TEA_000624(At2g25790);TEA_000715(ABP19A);TEA_000758(PDPK2);TEA_000993(tbc1d2b);TEA_001034(PGI1);TEA_001046(Os03g0326500);TEA_001051(Os03g0326500);TEA_001052(ERCC1);TEA_001140(MLO13);TEA_001248(RAP74);TEA_001334(MEKK1);TEA_001398(CCS);TEA_…
Cellular Component	GO:0044438	microbody part	4	15	0.0180692	0.612649	TEA_003229(PEX2);TEA_012685(LON2);TEA_025731(PEX11A);TEA_028471(PEX1)
Cellular Component	GO:0044439	peroxisomal part	4	15	0.0180692	0.612649	TEA_003229(PEX2);TEA_012685(LON2);TEA_025731(PEX11A);TEA_028471(PEX1)
Cellular Component	GO:0005777	peroxisome	5	23	0.0201598	0.612649	TEA_001782(PNC1);TEA_003229(PEX2);TEA_012685(LON2);TEA_025731(PEX11A);TEA_028471(PEX1)
Cellular Component	GO:0005739	mitochondrion	7	42	0.0263551	0.612649	TEA_006166(SDH5);TEA_006422(At1g21400);TEA_012795(KDSB);TEA_012914(RCOM_0855130);TEA_016922(ABC1);TEA_023671(ETFA);TEA_024992(SDH5)
Cellular Component	GO:0009295	nucleoid	2	4	0.027286	0.612649	TEA_003542(PRIN2);TEA_004072(PRIN2)
Cellular Component	GO:0005576	extracellular region	14	120	0.0428748	0.612649	TEA_000715(ABP19A);TEA_001911(XTH16);TEA_003441(XTH23);TEA_004163(XTH23);TEA_004235(At3g55800);TEA_006265(SBT1.7);TEA_011687(XTH32);TEA_011840(XTH15);TEA_017653(XTH16);TEA_018657(CKX5);TEA_022700(CPN20);TEA_024002(XTH24);TEA_027097(LAC21);TEA_027740(XTH23)
Cellular Component	GO:0000229	cytoplasmic chromosome	2	5	0.0433667	0.612649	TEA_011967(PTAC12);TEA_029864(MTERF8)
Cellular Component	GO:0034708	methyltransferase complex	2	5	0.0433667	0.612649	TEA_017380(WDR5B);TEA_027172(Trmt61a)
Cellular Component	GO:0071944	cell periphery	19	177	0.0434161	0.612649	TEA_000715(ABP19A);TEA_001911(XTH16);TEA_003441(XTH23);TEA_004163(XTH23);TEA_006265(SBT1.7);TEA_007203(PME12);TEA_010547(CDC2A);TEA_011687(XTH32);TEA_011754(HEXO3);TEA_011840(XTH15);TEA_013593(EXPA9);TEA_014170(EXPA18);TEA_014733(EXPA8);TEA_016333(At1g80170);TEA_017653(XTH16);TEA_024124(PAP);TEA_024201(EXPA8);TEA_027740(XTH23);TEA_029735(GLB1)
Cellular Component	GO:0030312	external encapsulating structure	17	161	0.0615213	0.638241	TEA_000715(ABP19A);TEA_001911(XTH16);TEA_003441(XTH23);TEA_004163(XTH23);TEA_006265(SBT1.7);TEA_007203(PME12);TEA_011687(XTH32);TEA_011754(HEXO3);TEA_011840(XTH15);TEA_013593(EXPA9);TEA_014170(EXPA18);TEA_014733(EXPA8);TEA_016333(At1g80170);TEA_017653(XTH16);TEA_024124(PAP);TEA_024201(EXPA8);TEA_027740(XTH23)
Cellular Component	GO:0009532	plastid stroma	18	175	0.0681342	0.638241	TEA_001640(RIBA1);TEA_001884(At5g10920);TEA_004235(At3g55800);TEA_007197(EMB2768);TEA_008759(HEME1);TEA_009250(BAM3);TEA_009510(--);TEA_010614(CLPD);TEA_010849(FFC);TEA_012841(RPL5);TEA_014202(RPL29);TEA_014646(FER1);TEA_014663(FER1);TEA_017141(PSA3);TEA_020884(CLPP5);TEA_022700(CPN20);TEA_025804(PAT);TEA_028084(PRFB1)
Cellular Component	GO:0043527	tRNA methyltransferase complex	1	1	0.0708506	0.638241	TEA_027172(Trmt61a)
Cellular Component	GO:0044421	extracellular region part	1	1	0.0708506	0.638241	TEA_018657(CKX5)
Cellular Component	GO:0044455	mitochondrial membrane part	3	14	0.0715697	0.638241	TEA_006166(SDH5);TEA_012795(KDSB);TEA_016922(ABC1)
Cellular Component	GO:0005829	cytosol	2	7	0.0828906	0.638241	TEA_002443(PFK3);TEA_024297(PFK4)
Cellular Component	GO:0044445	cytosolic part	2	7	0.0828906	0.638241	TEA_002443(PFK3);TEA_024297(PFK4)
Cellular Component	GO:0005694	chromosome	4	24	0.0854339	0.638241	TEA_008983(HMGIY2);TEA_011967(PTAC12);TEA_024676(--);TEA_029864(MTERF8)
Cellular Component	GO:0044429	mitochondrial part	5	35	0.0978464	0.663681	TEA_006166(SDH5);TEA_012795(KDSB);TEA_012914(RCOM_0855130);TEA_016922(ABC1);TEA_023671(ETFA)
Cellular Component	GO:0031300	intrinsic component of organelle membrane	3	16	0.0992908	0.663681	TEA_010737(CASP);TEA_012795(KDSB);TEA_025731(PEX11A)
Cellular Component	GO:0031225	anchored component of membrane	3	19	0.147377	0.76157	TEA_011553(At3g13560);TEA_027151(At1g66250);TEA_029315(At4g28100)
Cellular Component	GO:0005740	mitochondrial envelope	3	21	0.182833	0.76157	TEA_006166(SDH5);TEA_012795(KDSB);TEA_016922(ABC1)
Cellular Component	GO:0031966	mitochondrial membrane	3	21	0.182833	0.76157	TEA_006166(SDH5);TEA_012795(KDSB);TEA_016922(ABC1)
Cellular Component	GO:0005741	mitochondrial outer membrane	1	3	0.197888	0.76157	TEA_012795(KDSB)
Cellular Component	GO:0005881	cytoplasmic microtubule	1	3	0.197888	0.76157	TEA_010547(CDC2A)
Cellular Component	GO:0005938	cell cortex	1	3	0.197888	0.76157	TEA_010547(CDC2A)
Cellular Component	GO:0030863	cortical cytoskeleton	1	3	0.197888	0.76157	TEA_010547(CDC2A)
Cellular Component	GO:0030981	cortical microtubule cytoskeleton	1	3	0.197888	0.76157	TEA_010547(CDC2A)
Cellular Component	GO:0031231	intrinsic component of peroxisomal membrane	1	3	0.197888	0.76157	TEA_025731(PEX11A)
Cellular Component	GO:0031306	intrinsic component of mitochondrial outer membrane	1	3	0.197888	0.76157	TEA_012795(KDSB)
Cellular Component	GO:0044448	cell cortex part	1	3	0.197888	0.76157	TEA_010547(CDC2A)
Cellular Component	GO:0055028	cortical microtubule	1	3	0.197888	0.76157	TEA_010547(CDC2A)
Cellular Component	GO:0098573	intrinsic component of mitochondrial membrane	1	3	0.197888	0.76157	TEA_012795(KDSB)
Cellular Component	GO:0099568	cytoplasmic region	1	3	0.197888	0.76157	TEA_010547(CDC2A)
Cellular Component	GO:0031228	intrinsic component of Golgi membrane	1	4	0.254756	0.909138	TEA_010737(CASP)
Cellular Component	GO:0035097	histone methyltransferase complex	1	4	0.254756	0.909138	TEA_017380(WDR5B)
Cellular Component	GO:0005774	vacuolar membrane	2	15	0.288016	0.909138	TEA_009446(MTP1);TEA_025070(VPS11)
Cellular Component	GO:0044437	vacuolar part	2	15	0.288016	0.909138	TEA_009446(MTP1);TEA_025070(VPS11)
Cellular Component	GO:0005874	microtubule	1	5	0.307603	0.909138	TEA_010547(CDC2A)
Cellular Component	GO:0031012	extracellular matrix	1	5	0.307603	0.909138	TEA_013902(BXL6)
Cellular Component	GO:0048500	signal recognition particle	1	5	0.307603	0.909138	TEA_010849(FFC)
Cellular Component	GO:0099512	supramolecular fiber	1	5	0.307603	0.909138	TEA_010547(CDC2A)
Cellular Component	GO:0099513	polymeric cytoskeletal fiber	1	5	0.307603	0.909138	TEA_010547(CDC2A)
Cellular Component	GO:0000139	Golgi membrane	2	16	0.314977	0.909138	TEA_010737(CASP);TEA_021964(GAE2)
Cellular Component	GO:0044431	Golgi apparatus part	2	16	0.314977	0.909138	TEA_010737(CASP);TEA_021964(GAE2)
Cellular Component	GO:0042579	microbody	5	54	0.335545	0.924543	TEA_001782(PNC1);TEA_003229(PEX2);TEA_012685(LON2);TEA_025731(PEX11A);TEA_028471(PEX1)
Cellular Component	GO:0016020	membrane	155	2129	0.335917	0.924543	TEA_000077(At1g60630);TEA_000335(--);TEA_000343(DTX48);TEA_000411(PXC3);TEA_000414(PXC3);TEA_000624(At2g25790);TEA_000919(URGT2);TEA_001248(RAP74);TEA_001473(HAK5);TEA_001625(ENT3);TEA_001717(At4g30520);TEA_001733(CYB561B);TEA_001782(PNC1);TEA_002071(RAB11C);TEA_002078(GRV2);TEA_002298(AP1M2);TEA_002617(DTX18);TEA_002630(DTX54);TEA_002639(PAT10);TEA_003280(PRK1);TEA_003367(STC);TEA_003374(At3g252…
Cellular Component	GO:0005875	microtubule associated complex	4	42	0.346921	0.924543	TEA_016604(KIN7D);TEA_022795(KIN8A);TEA_026362(KIN8A);TEA_029540(KIN12B)
Cellular Component	GO:0098588	bounding membrane of organelle	7	81	0.349708	0.924543	TEA_002078(GRV2);TEA_009446(MTP1);TEA_010737(CASP);TEA_012795(KDSB);TEA_021964(GAE2);TEA_025070(VPS11);TEA_025731(PEX11A)
Cellular Component	GO:0009368	endopeptidase Clp complex	1	6	0.356713	0.924543	TEA_020884(CLPP5)
Cellular Component	GO:0044430	cytoskeletal part	6	71	0.389433	0.958824	TEA_010547(CDC2A);TEA_016604(KIN7D);TEA_022795(KIN8A);TEA_024641(KIN10A);TEA_026362(KIN8A);TEA_029540(KIN12B)
Cellular Component	GO:0000785	chromatin	1	7	0.402351	0.958824	TEA_008983(HMGIY2)
Cellular Component	GO:0005778	peroxisomal membrane	1	7	0.402351	0.958824	TEA_025731(PEX11A)
Cellular Component	GO:0031903	microbody membrane	1	7	0.402351	0.958824	TEA_025731(PEX11A)
Cellular Component	GO:0005618	cell wall	5	59	0.407689	0.958824	TEA_000715(ABP19A);TEA_006265(SBT1.7);TEA_011754(HEXO3);TEA_016333(At1g80170);TEA_024124(PAP)
Cellular Component	GO:0031224	intrinsic component of membrane	99	1378	0.453809	1	TEA_000343(DTX48);TEA_000411(PXC3);TEA_000919(URGT2);TEA_001248(RAP74);TEA_001625(ENT3);TEA_001717(At4g30520);TEA_001733(CYB561B);TEA_002630(DTX54);TEA_002639(PAT10);TEA_003367(STC);TEA_003374(At3g25290);TEA_004121(At4g37250);TEA_004390(At2g19130);TEA_005289(ABCB17);TEA_005742(--);TEA_005976(LYK3);TEA_006062(CESA3);TEA_006071(CESA3);TEA_006542(STP1);TEA_006703(AVT1A);TEA_006705(BAM1);TEA_007471(H…
Cellular Component	GO:0098805	whole membrane	5	63	0.464735	1	TEA_002078(GRV2);TEA_009446(MTP1);TEA_012795(KDSB);TEA_025070(VPS11);TEA_025731(PEX11A)
Cellular Component	GO:0010008	endosome membrane	1	9	0.484167	1	TEA_002078(GRV2)
Cellular Component	GO:0005794	Golgi apparatus	2	23	0.492423	1	TEA_010737(CASP);TEA_021964(GAE2)
Cellular Component	GO:0044446	intracellular organelle part	57	802	0.513853	1	TEA_001640(RIBA1);TEA_001782(PNC1);TEA_001884(At5g10920);TEA_002078(GRV2);TEA_003229(PEX2);TEA_004235(At3g55800);TEA_006062(CESA3);TEA_006071(CESA3);TEA_006166(SDH5);TEA_007197(EMB2768);TEA_007471(HPT2);TEA_008759(HEME1);TEA_008983(HMGIY2);TEA_009250(BAM3);TEA_009446(MTP1);TEA_009510(--);TEA_010547(CDC2A);TEA_010614(CLPD);TEA_010737(CASP);TEA_010849(FFC);TEA_012453(PAP8);TEA_012574(P4H3);TEA_0126…
Cellular Component	GO:0044425	membrane part	106	1498	0.528634	1	TEA_000335(--);TEA_000343(DTX48);TEA_000411(PXC3);TEA_000919(URGT2);TEA_001248(RAP74);TEA_001625(ENT3);TEA_001717(At4g30520);TEA_001733(CYB561B);TEA_002298(AP1M2);TEA_002630(DTX54);TEA_002639(PAT10);TEA_003367(STC);TEA_003374(At3g25290);TEA_004121(At4g37250);TEA_004390(At2g19130);TEA_005289(ABCB17);TEA_005742(--);TEA_005976(LYK3);TEA_006062(CESA3);TEA_006071(CESA3);TEA_006166(SDH5);TEA_006542(STP…
Cellular Component	GO:0016021	integral component of membrane	2	25	0.537706	1	TEA_020122(petA);TEA_023035(CLC-F)
Cellular Component	GO:0015629	actin cytoskeleton	1	11	0.554814	1	TEA_017086(FH11)
Cellular Component	GO:0030119	AP-type membrane coat adaptor complex	1	11	0.554814	1	TEA_002298(AP1M2)
Cellular Component	GO:0044440	endosomal part	1	11	0.554814	1	TEA_002078(GRV2)
Cellular Component	GO:0005773	vacuole	2	27	0.580135	1	TEA_009446(MTP1);TEA_025070(VPS11)
Cellular Component	GO:0031984	organelle subcompartment	9	132	0.598527	1	TEA_002078(GRV2);TEA_006062(CESA3);TEA_006071(CESA3);TEA_012453(PAP8);TEA_012574(P4H3);TEA_014376(PDS);TEA_020884(CLPP5);TEA_024529(RABH1B);TEA_029735(GLB1)
Cellular Component	GO:0070993	translation preinitiation complex	1	13	0.61581	1	TEA_024417(TIF3H1)
Cellular Component	GO:0015630	microtubule cytoskeleton	7	105	0.623133	1	TEA_010547(CDC2A);TEA_016604(KIN7D);TEA_022795(KIN8A);TEA_023081(TUBA);TEA_024641(KIN10A);TEA_026362(KIN8A);TEA_029540(KIN12B)
Cellular Component	GO:0031967	organelle envelope	16	241	0.647275	1	TEA_001782(PNC1);TEA_004235(At3g55800);TEA_006166(SDH5);TEA_007471(HPT2);TEA_010614(CLPD);TEA_012453(PAP8);TEA_012795(KDSB);TEA_012841(RPL5);TEA_012914(RCOM_0855130);TEA_014202(RPL29);TEA_014376(PDS);TEA_016922(ABC1);TEA_017141(PSA3);TEA_020884(CLPP5);TEA_022700(CPN20);TEA_027417(TIC40)
Cellular Component	GO:0031975	envelope	16	241	0.647275	1	TEA_001782(PNC1);TEA_004235(At3g55800);TEA_006166(SDH5);TEA_007471(HPT2);TEA_010614(CLPD);TEA_012453(PAP8);TEA_012795(KDSB);TEA_012841(RPL5);TEA_012914(RCOM_0855130);TEA_014202(RPL29);TEA_014376(PDS);TEA_016922(ABC1);TEA_017141(PSA3);TEA_020884(CLPP5);TEA_022700(CPN20);TEA_027417(TIC40)
Cellular Component	GO:0044422	organelle part	65	951	0.654983	1	TEA_001640(RIBA1);TEA_001782(PNC1);TEA_001884(At5g10920);TEA_002078(GRV2);TEA_003229(PEX2);TEA_003547(NUP35);TEA_004235(At3g55800);TEA_006062(CESA3);TEA_006071(CESA3);TEA_006166(SDH5);TEA_007197(EMB2768);TEA_007471(HPT2);TEA_007627(GUX1);TEA_007796(SIP2-1);TEA_008759(HEME1);TEA_008983(HMGIY2);TEA_009250(BAM3);TEA_009446(MTP1);TEA_009510(--);TEA_010547(CDC2A);TEA_010614(CLPD);TEA_010737(CASP);TEA_…
Cellular Component	GO:1990234	transferase complex	3	48	0.671741	1	TEA_017380(WDR5B);TEA_026144(AIP1-2);TEA_027172(Trmt61a)
Cellular Component	GO:0044435	plastid part	27	410	0.690192	1	TEA_001640(RIBA1);TEA_001884(At5g10920);TEA_004235(At3g55800);TEA_007197(EMB2768);TEA_007471(HPT2);TEA_008759(HEME1);TEA_009250(BAM3);TEA_009510(--);TEA_010614(CLPD);TEA_010849(FFC);TEA_012453(PAP8);TEA_012841(RPL5);TEA_013392(At1g71810);TEA_014202(RPL29);TEA_014376(PDS);TEA_014646(FER1);TEA_014663(FER1);TEA_017141(PSA3);TEA_019463(--);TEA_020122(petA);TEA_020884(CLPP5);TEA_022700(CPN20);TEA_0246…
Cellular Component	GO:0005768	endosome	1	16	0.692038	1	TEA_002078(GRV2)
Cellular Component	GO:0019867	outer membrane	1	16	0.692038	1	TEA_012795(KDSB)
Cellular Component	GO:0031968	organelle outer membrane	1	16	0.692038	1	TEA_012795(KDSB)
Cellular Component	GO:0012505	endomembrane system	4	66	0.698229	1	TEA_002078(GRV2);TEA_010737(CASP);TEA_019360(At1g09580);TEA_021964(GAE2)
Cellular Component	GO:0044427	chromosomal part	1	17	0.713934	1	TEA_008983(HMGIY2)
Cellular Component	GO:0031976	plastid thylakoid	4	70	0.741621	1	TEA_012453(PAP8);TEA_014376(PDS);TEA_020884(CLPP5);TEA_029735(GLB1)
Cellular Component	GO:0005856	cytoskeleton	8	134	0.744068	1	TEA_010547(CDC2A);TEA_016604(KIN7D);TEA_017086(FH11);TEA_022795(KIN8A);TEA_023081(TUBA);TEA_024641(KIN10A);TEA_026362(KIN8A);TEA_029540(KIN12B)
Cellular Component	GO:0009526	plastid envelope	11	181	0.747266	1	TEA_004235(At3g55800);TEA_007471(HPT2);TEA_010614(CLPD);TEA_012453(PAP8);TEA_012841(RPL5);TEA_014202(RPL29);TEA_014376(PDS);TEA_017141(PSA3);TEA_020884(CLPP5);TEA_022700(CPN20);TEA_027417(TIC40)
Cellular Component	GO:0005634	nucleus	4	74	0.780127	1	TEA_010408(BHLH72);TEA_017380(WDR5B);TEA_027952(PYM);TEA_028644(VIT_07s0104g01170)
Cellular Component	GO:0009536	plastid	49	759	0.791699	1	TEA_000270(--);TEA_001398(CCS);TEA_001640(RIBA1);TEA_001884(At5g10920);TEA_002920(At2g41040);TEA_003812(--);TEA_004235(At3g55800);TEA_007197(EMB2768);TEA_007363(At5g61440);TEA_007471(HPT2);TEA_007696(HCAR);TEA_008759(HEME1);TEA_009250(BAM3);TEA_009510(--);TEA_009756(--);TEA_009970(slr0305);TEA_010020(cfxQ);TEA_010614(CLPD);TEA_010849(FFC);TEA_011091(APXT);TEA_011516(--);TEA_011967(PTAC12);TEA_012…
Cellular Component	GO:0044444	cytoplasmic part	89	1344	0.801926	1	TEA_000270(--);TEA_001398(CCS);TEA_001640(RIBA1);TEA_001782(PNC1);TEA_001884(At5g10920);TEA_002078(GRV2);TEA_002298(AP1M2);TEA_002443(PFK3);TEA_002920(At2g41040);TEA_003229(PEX2);TEA_003812(--);TEA_004235(At3g55800);TEA_005195(PEX14);TEA_006166(SDH5);TEA_006422(At1g21400);TEA_006478(HMGS);TEA_007197(EMB2768);TEA_007363(At5g61440);TEA_007471(HPT2);TEA_007696(HCAR);TEA_008759(HEME1);TEA_009250(BAM3…
Cellular Component	GO:1902494	catalytic complex	3	62	0.826264	1	TEA_017380(WDR5B);TEA_026144(AIP1-2);TEA_027172(Trmt61a)
Cellular Component	GO:0005737	cytoplasm	90	1371	0.831489	1	TEA_000270(--);TEA_001398(CCS);TEA_001640(RIBA1);TEA_001782(PNC1);TEA_001884(At5g10920);TEA_002078(GRV2);TEA_002298(AP1M2);TEA_002443(PFK3);TEA_002920(At2g41040);TEA_003229(PEX2);TEA_003812(--);TEA_004235(At3g55800);TEA_005195(PEX14);TEA_006166(SDH5);TEA_006422(At1g21400);TEA_006478(HMGS);TEA_007197(EMB2768);TEA_007363(At5g61440);TEA_007471(HPT2);TEA_007696(HCAR);TEA_007907(ddl);TEA_008759(HEME1)…
Cellular Component	GO:0044428	nuclear part	3	63	0.834456	1	TEA_017380(WDR5B);TEA_027952(PYM);TEA_028644(VIT_07s0104g01170)
Cellular Component	GO:0031981	nuclear lumen	2	45	0.839056	1	TEA_017380(WDR5B);TEA_027952(PYM)
Cellular Component	GO:0043233	organelle lumen	2	45	0.839056	1	TEA_017380(WDR5B);TEA_027952(PYM)
Cellular Component	GO:0070013	intracellular organelle lumen	2	45	0.839056	1	TEA_017380(WDR5B);TEA_027952(PYM)
Cellular Component	GO:0009579	thylakoid	6	118	0.852725	1	TEA_001248(RAP74);TEA_012453(PAP8);TEA_014376(PDS);TEA_015286(CTPA2);TEA_020884(CLPP5);TEA_029735(GLB1)
Cellular Component	GO:0030117	membrane coat	1	26	0.852816	1	TEA_002298(AP1M2)
Cellular Component	GO:0048475	coated membrane	1	26	0.852816	1	TEA_002298(AP1M2)
Cellular Component	GO:0005654	nucleoplasm	1	27	0.863304	1	TEA_017380(WDR5B)
Cellular Component	GO:0031461	cullin-RING ubiquitin ligase complex	1	27	0.863304	1	TEA_026144(AIP1-2)
Cellular Component	GO:0044451	nucleoplasm part	1	27	0.863304	1	TEA_017380(WDR5B)
Cellular Component	GO:0031974	membrane-enclosed lumen	2	49	0.872074	1	TEA_017380(WDR5B);TEA_027952(PYM)
Cellular Component	GO:0009507	chloroplast	8	156	0.873809	1	TEA_002920(At2g41040);TEA_013392(At1g71810);TEA_014646(FER1);TEA_014663(FER1);TEA_019463(--);TEA_020122(petA);TEA_022700(CPN20);TEA_027417(TIC40)
Cellular Component	GO:0044434	chloroplast part	7	140	0.877756	1	TEA_013392(At1g71810);TEA_014646(FER1);TEA_014663(FER1);TEA_019463(--);TEA_020122(petA);TEA_022700(CPN20);TEA_027417(TIC40)
Cellular Component	GO:0009528	plastid inner membrane	1	32	0.905566	1	TEA_027417(TIC40)
Cellular Component	GO:0005911	cell-cell junction	7	148	0.909595	1	TEA_003229(PEX2);TEA_006062(CESA3);TEA_006071(CESA3);TEA_006478(HMGS);TEA_011826(RFS2);TEA_019411(--);TEA_024529(RABH1B)
Cellular Component	GO:0030054	cell junction	7	148	0.909595	1	TEA_003229(PEX2);TEA_006062(CESA3);TEA_006071(CESA3);TEA_006478(HMGS);TEA_011826(RFS2);TEA_019411(--);TEA_024529(RABH1B)
Cellular Component	GO:0031090	organelle membrane	20	365	0.91589	1	TEA_001782(PNC1);TEA_002078(GRV2);TEA_006166(SDH5);TEA_007627(GUX1);TEA_007796(SIP2-1);TEA_009446(MTP1);TEA_010737(CASP);TEA_012795(KDSB);TEA_012914(RCOM_0855130);TEA_013582(--);TEA_013902(BXL6);TEA_016922(ABC1);TEA_017261(FLS2);TEA_021964(GAE2);TEA_024529(RABH1B);TEA_025070(VPS11);TEA_025731(PEX11A);TEA_026953(FKBP42);TEA_027417(TIC40);TEA_029766(RABA2A)
Cellular Component	GO:0000151	ubiquitin ligase complex	1	34	0.918562	1	TEA_026144(AIP1-2)
Cellular Component	GO:0043231	intracellular membrane-bounded organelle	134	2054	0.918567	1	TEA_000270(--);TEA_000432(AtMg00170);TEA_000715(ABP19A);TEA_001052(ERCC1);TEA_001248(RAP74);TEA_001398(CCS);TEA_001640(RIBA1);TEA_001664(MSH6);TEA_001754(HAT4);TEA_001782(PNC1);TEA_001884(At5g10920);TEA_002078(GRV2);TEA_002586(SNF4);TEA_002634(At1g79080);TEA_002920(At2g41040);TEA_003229(PEX2);TEA_003641(TEB);TEA_003812(--);TEA_004235(At3g55800);TEA_004421(At4g30220);TEA_005402(ARF6);TEA_006062(CE…
Cellular Component	GO:0005840	ribosome	2	58	0.924857	1	TEA_012841(RPL5);TEA_016652(RPS5)
Cellular Component	GO:0019866	organelle inner membrane	3	80	0.930423	1	TEA_001782(PNC1);TEA_012914(RCOM_0855130);TEA_027417(TIC40)
Cellular Component	GO:0043228	non-membrane-bounded organelle	16	309	0.934177	1	TEA_008983(HMGIY2);TEA_010547(CDC2A);TEA_011967(PTAC12);TEA_012841(RPL5);TEA_013691(RRP5);TEA_016604(KIN7D);TEA_016652(RPS5);TEA_017086(FH11);TEA_018634(At1g52740);TEA_022795(KIN8A);TEA_023081(TUBA);TEA_024641(KIN10A);TEA_024676(--);TEA_026362(KIN8A);TEA_029540(KIN12B);TEA_029864(MTERF8)
Cellular Component	GO:0043232	intracellular non-membrane-bounded organelle	16	309	0.934177	1	TEA_008983(HMGIY2);TEA_010547(CDC2A);TEA_011967(PTAC12);TEA_012841(RPL5);TEA_013691(RRP5);TEA_016604(KIN7D);TEA_016652(RPS5);TEA_017086(FH11);TEA_018634(At1g52740);TEA_022795(KIN8A);TEA_023081(TUBA);TEA_024641(KIN10A);TEA_024676(--);TEA_026362(KIN8A);TEA_029540(KIN12B);TEA_029864(MTERF8)
Cellular Component	GO:0043227	membrane-bounded organelle	136	2109	0.946575	1	TEA_000270(--);TEA_000432(AtMg00170);TEA_000715(ABP19A);TEA_001052(ERCC1);TEA_001248(RAP74);TEA_001398(CCS);TEA_001640(RIBA1);TEA_001664(MSH6);TEA_001754(HAT4);TEA_001782(PNC1);TEA_001884(At5g10920);TEA_002078(GRV2);TEA_002586(SNF4);TEA_002634(At1g79080);TEA_002920(At2g41040);TEA_003229(PEX2);TEA_003547(NUP35);TEA_003641(TEB);TEA_003812(--);TEA_004235(At3g55800);TEA_004421(At4g30220);TEA_005402(A…
Cellular Component	GO:0044391	ribosomal subunit	1	41	0.951523	1	TEA_016652(RPS5)
Cellular Component	GO:0009521	photosystem	1	47	0.968945	1	TEA_001248(RAP74)
Cellular Component	GO:0043229	intracellular organelle	143	2255	0.976852	1	TEA_000270(--);TEA_000432(AtMg00170);TEA_000715(ABP19A);TEA_001052(ERCC1);TEA_001248(RAP74);TEA_001398(CCS);TEA_001640(RIBA1);TEA_001664(MSH6);TEA_001754(HAT4);TEA_001782(PNC1);TEA_001884(At5g10920);TEA_002078(GRV2);TEA_002586(SNF4);TEA_002634(At1g79080);TEA_002920(At2g41040);TEA_003229(PEX2);TEA_003641(TEB);TEA_003812(--);TEA_004235(At3g55800);TEA_004421(At4g30220);TEA_005402(ARF6);TEA_006062(CE…
Cellular Component	GO:0005623	cell	202	3081	0.979637	1	TEA_000270(--);TEA_000432(AtMg00170);TEA_000624(At2g25790);TEA_000715(ABP19A);TEA_001052(ERCC1);TEA_001248(RAP74);TEA_001398(CCS);TEA_001640(RIBA1);TEA_001664(MSH6);TEA_001754(HAT4);TEA_001779(--);TEA_001782(PNC1);TEA_001884(At5g10920);TEA_001911(XTH16);TEA_002078(GRV2);TEA_002298(AP1M2);TEA_002443(PFK3);TEA_002586(SNF4);TEA_002634(At1g79080);TEA_002920(At2g41040);TEA_003229(PEX2);TEA_003441(XTH2…
Cellular Component	GO:0044464	cell part	202	3081	0.979637	1	TEA_000270(--);TEA_000432(AtMg00170);TEA_000624(At2g25790);TEA_000715(ABP19A);TEA_001052(ERCC1);TEA_001248(RAP74);TEA_001398(CCS);TEA_001640(RIBA1);TEA_001664(MSH6);TEA_001754(HAT4);TEA_001779(--);TEA_001782(PNC1);TEA_001884(At5g10920);TEA_001911(XTH16);TEA_002078(GRV2);TEA_002298(AP1M2);TEA_002443(PFK3);TEA_002586(SNF4);TEA_002634(At1g79080);TEA_002920(At2g41040);TEA_003229(PEX2);TEA_003441(XTH2…
Cellular Component	GO:0034357	photosynthetic membrane	1	53	0.980117	1	TEA_001248(RAP74)
Cellular Component	GO:0043226	organelle	145	2298	0.982678	1	TEA_000270(--);TEA_000432(AtMg00170);TEA_000715(ABP19A);TEA_001052(ERCC1);TEA_001248(RAP74);TEA_001398(CCS);TEA_001640(RIBA1);TEA_001664(MSH6);TEA_001754(HAT4);TEA_001782(PNC1);TEA_001884(At5g10920);TEA_002078(GRV2);TEA_002586(SNF4);TEA_002634(At1g79080);TEA_002920(At2g41040);TEA_003229(PEX2);TEA_003547(NUP35);TEA_003641(TEB);TEA_003812(--);TEA_004235(At3g55800);TEA_004421(At4g30220);TEA_005402(A…
Cellular Component	GO:0030529	intracellular ribonucleoprotein complex	9	229	0.985533	1	TEA_004421(At4g30220);TEA_008604(RPL12);TEA_010849(FFC);TEA_012841(RPL5);TEA_014202(RPL29);TEA_016652(RPS5);TEA_023179(RPL4);TEA_024417(TIF3H1);TEA_028644(VIT_07s0104g01170)
Cellular Component	GO:1990904	ribonucleoprotein complex	9	229	0.985533	1	TEA_004421(At4g30220);TEA_008604(RPL12);TEA_010849(FFC);TEA_012841(RPL5);TEA_014202(RPL29);TEA_016652(RPS5);TEA_023179(RPL4);TEA_024417(TIF3H1);TEA_028644(VIT_07s0104g01170)
Cellular Component	GO:0042170	plastid membrane	1	62	0.989826	1	TEA_027417(TIC40)
Cellular Component	GO:0043234	protein complex	18	412	0.993567	1	TEA_001248(RAP74);TEA_002298(AP1M2);TEA_009363(CIA1);TEA_013582(--);TEA_015704(MCM7);TEA_016604(KIN7D);TEA_017380(WDR5B);TEA_020125(MED22B);TEA_020884(CLPP5);TEA_022795(KIN8A);TEA_023898(MCM2);TEA_024417(TIF3H1);TEA_024641(KIN10A);TEA_026144(AIP1-2);TEA_026362(KIN8A);TEA_027172(Trmt61a);TEA_027417(TIC40);TEA_029540(KIN12B)
Cellular Component	GO:0044436	thylakoid part	1	78	0.996919	1	TEA_001248(RAP74)
Cellular Component	GO:0005622	intracellular	180	2879	0.998097	1	TEA_000270(--);TEA_000432(AtMg00170);TEA_000715(ABP19A);TEA_001052(ERCC1);TEA_001248(RAP74);TEA_001398(CCS);TEA_001640(RIBA1);TEA_001664(MSH6);TEA_001754(HAT4);TEA_001782(PNC1);TEA_001884(At5g10920);TEA_002078(GRV2);TEA_002298(AP1M2);TEA_002443(PFK3);TEA_002586(SNF4);TEA_002634(At1g79080);TEA_002920(At2g41040);TEA_003229(PEX2);TEA_003641(TEB);TEA_003812(--);TEA_004235(At3g55800);TEA_004421(At4g30…
Cellular Component	GO:0098796	membrane protein complex	2	122	0.998808	1	TEA_001248(RAP74);TEA_002298(AP1M2)
Cellular Component	GO:0044424	intracellular part	176	2854	0.999175	1	TEA_000270(--);TEA_000432(AtMg00170);TEA_000715(ABP19A);TEA_001052(ERCC1);TEA_001248(RAP74);TEA_001398(CCS);TEA_001640(RIBA1);TEA_001664(MSH6);TEA_001754(HAT4);TEA_001782(PNC1);TEA_001884(At5g10920);TEA_002078(GRV2);TEA_002298(AP1M2);TEA_002443(PFK3);TEA_002586(SNF4);TEA_002634(At1g79080);TEA_002920(At2g41040);TEA_003229(PEX2);TEA_003641(TEB);TEA_003812(--);TEA_004235(At3g55800);TEA_004421(At4g30…
Cellular Component	GO:0032991	macromolecular complex	30	682	0.999341	1	TEA_001248(RAP74);TEA_002298(AP1M2);TEA_004421(At4g30220);TEA_008604(RPL12);TEA_008983(HMGIY2);TEA_009226(Os08g0188000);TEA_009363(CIA1);TEA_010849(FFC);TEA_012841(RPL5);TEA_013582(--);TEA_014202(RPL29);TEA_015704(MCM7);TEA_016604(KIN7D);TEA_016652(RPS5);TEA_017380(WDR5B);TEA_020125(MED22B);TEA_020884(CLPP5);TEA_022795(KIN8A);TEA_023081(TUBA);TEA_023179(RPL4);TEA_023898(MCM2);TEA_024417(TIF3H1);T…
Cellular Component	GO:0005575	cellular_component	324	4573	1	1	TEA_000077(At1g60630);TEA_000270(--);TEA_000335(--);TEA_000343(DTX48);TEA_000411(PXC3);TEA_000414(PXC3);TEA_000432(AtMg00170);TEA_000624(At2g25790);TEA_000715(ABP19A);TEA_000919(URGT2);TEA_001052(ERCC1);TEA_001248(RAP74);TEA_001398(CCS);TEA_001473(HAK5);TEA_001625(ENT3);TEA_001640(RIBA1);TEA_001664(MSH6);TEA_001717(At4g30520);TEA_001733(CYB561B);TEA_001754(HAT4);TEA_001779(--);TEA_001782(PNC1);TE…
Molecular Function	GO:0001883	purine nucleoside binding	127	1516	0.00114358	0.100061	TEA_000068(D6PKL2);TEA_000411(PXC3);TEA_000758(PDPK2);TEA_001640(RIBA1);TEA_001664(MSH6);TEA_001717(At4g30520);TEA_002071(RAB11C);TEA_002443(PFK3);TEA_002447(PNC1);TEA_003169(rio2);TEA_003330(PBL17);TEA_003641(TEB);TEA_004121(At4g37250);TEA_004390(At2g19130);TEA_004441(RABC2A);TEA_004583(NORK);TEA_004754(fusA1);TEA_004930(dsk1);TEA_005027(PERK1);TEA_005289(ABCB17);TEA_005302(PBL19);TEA_005622(MMK…
Molecular Function	GO:0032549	ribonucleoside binding	127	1516	0.00114358	0.100061	TEA_000068(D6PKL2);TEA_000411(PXC3);TEA_000758(PDPK2);TEA_001640(RIBA1);TEA_001664(MSH6);TEA_001717(At4g30520);TEA_002071(RAB11C);TEA_002443(PFK3);TEA_002447(PNC1);TEA_003169(rio2);TEA_003330(PBL17);TEA_003641(TEB);TEA_004121(At4g37250);TEA_004390(At2g19130);TEA_004441(RABC2A);TEA_004583(NORK);TEA_004754(fusA1);TEA_004930(dsk1);TEA_005027(PERK1);TEA_005289(ABCB17);TEA_005302(PBL19);TEA_005622(MMK…
Molecular Function	GO:0032550	purine ribonucleoside binding	127	1516	0.00114358	0.100061	TEA_000068(D6PKL2);TEA_000411(PXC3);TEA_000758(PDPK2);TEA_001640(RIBA1);TEA_001664(MSH6);TEA_001717(At4g30520);TEA_002071(RAB11C);TEA_002443(PFK3);TEA_002447(PNC1);TEA_003169(rio2);TEA_003330(PBL17);TEA_003641(TEB);TEA_004121(At4g37250);TEA_004390(At2g19130);TEA_004441(RABC2A);TEA_004583(NORK);TEA_004754(fusA1);TEA_004930(dsk1);TEA_005027(PERK1);TEA_005289(ABCB17);TEA_005302(PBL19);TEA_005622(MMK…
Molecular Function	GO:0001882	nucleoside binding	127	1525	0.00143972	0.100061	TEA_000068(D6PKL2);TEA_000411(PXC3);TEA_000758(PDPK2);TEA_001640(RIBA1);TEA_001664(MSH6);TEA_001717(At4g30520);TEA_002071(RAB11C);TEA_002443(PFK3);TEA_002447(PNC1);TEA_003169(rio2);TEA_003330(PBL17);TEA_003641(TEB);TEA_004121(At4g37250);TEA_004390(At2g19130);TEA_004441(RABC2A);TEA_004583(NORK);TEA_004754(fusA1);TEA_004930(dsk1);TEA_005027(PERK1);TEA_005289(ABCB17);TEA_005302(PBL19);TEA_005622(MMK…
Molecular Function	GO:0097367	carbohydrate derivative binding	128	1562	0.00253162	0.140758	TEA_000068(D6PKL2);TEA_000411(PXC3);TEA_000758(PDPK2);TEA_001640(RIBA1);TEA_001664(MSH6);TEA_001717(At4g30520);TEA_002071(RAB11C);TEA_002443(PFK3);TEA_002447(PNC1);TEA_003169(rio2);TEA_003330(PBL17);TEA_003641(TEB);TEA_004121(At4g37250);TEA_004390(At2g19130);TEA_004441(RABC2A);TEA_004583(NORK);TEA_004754(fusA1);TEA_004930(dsk1);TEA_005027(PERK1);TEA_005289(ABCB17);TEA_005302(PBL19);TEA_005622(MMK…
Molecular Function	GO:0016824	hydrolase activity, acting on acid halide bonds	2	2	0.00426658	0.148669	TEA_011619(--);TEA_024683(dhlA)
Molecular Function	GO:0019120	hydrolase activity, acting on acid halide bonds, in C-halide compounds	2	2	0.00426658	0.148669	TEA_011619(--);TEA_024683(dhlA)
Molecular Function	GO:0036094	small molecule binding	145	1828	0.0044721	0.148669	TEA_000068(D6PKL2);TEA_000411(PXC3);TEA_000758(PDPK2);TEA_001640(RIBA1);TEA_001664(MSH6);TEA_001717(At4g30520);TEA_002071(RAB11C);TEA_002242(DUS1L);TEA_002443(PFK3);TEA_002447(PNC1);TEA_002586(SNF4);TEA_003169(rio2);TEA_003330(PBL17);TEA_003641(TEB);TEA_004121(At4g37250);TEA_004300(HTH);TEA_004390(At2g19130);TEA_004441(RABC2A);TEA_004583(NORK);TEA_004754(fusA1);TEA_004930(dsk1);TEA_005027(PERK1);…
Molecular Function	GO:0016301	kinase activity	99	1185	0.00481302	0.148669	TEA_000039(RCH2);TEA_000068(D6PKL2);TEA_000624(At2g25790);TEA_000758(PDPK2);TEA_001334(MEKK1);TEA_001717(At4g30520);TEA_002723(LRK10);TEA_003169(rio2);TEA_003330(PBL17);TEA_004297(ALE2);TEA_004390(At2g19130);TEA_004583(NORK);TEA_004930(dsk1);TEA_005027(PERK1);TEA_005302(PBL19);TEA_005622(MMK2);TEA_005956(At2g19130);TEA_005976(LYK3);TEA_006705(BAM1);TEA_006771(RLK5);TEA_006794(LECRK1);TEA_006804(L…
Molecular Function	GO:0005506	iron ion binding	3	7	0.00797388	0.221674	TEA_014646(FER1);TEA_014663(FER1);TEA_029935(FH)
Molecular Function	GO:0016772	transferase activity, transferring phosphorus-containing groups	130	1652	0.00970738	0.245332	TEA_000039(RCH2);TEA_000068(D6PKL2);TEA_000077(At1g60630);TEA_000411(PXC3);TEA_000624(At2g25790);TEA_000758(PDPK2);TEA_001334(MEKK1);TEA_001717(At4g30520);TEA_002443(PFK3);TEA_002723(LRK10);TEA_003169(rio2);TEA_003280(PRK1);TEA_003330(PBL17);TEA_003542(PRIN2);TEA_003641(TEB);TEA_004054(LRK10);TEA_004072(PRIN2);TEA_004121(At4g37250);TEA_004297(ALE2);TEA_004390(At2g19130);TEA_004583(NORK);TEA_00493…
Molecular Function	GO:0016773	phosphotransferase activity, alcohol group as acceptor	74	900	0.020668	0.454927	TEA_000068(D6PKL2);TEA_000758(PDPK2);TEA_001334(MEKK1);TEA_001717(At4g30520);TEA_003169(rio2);TEA_003330(PBL17);TEA_004390(At2g19130);TEA_004583(NORK);TEA_004930(dsk1);TEA_005027(PERK1);TEA_005302(PBL19);TEA_005622(MMK2);TEA_005956(At2g19130);TEA_005976(LYK3);TEA_006705(BAM1);TEA_006771(RLK5);TEA_006794(LECRK1);TEA_007010(LECRK41);TEA_007625(ASK7);TEA_007741(RLK5);TEA_008618(At2g40860/At2g40870);…
Molecular Function	GO:0004672	protein kinase activity	71	862	0.0224124	0.454927	TEA_000068(D6PKL2);TEA_000758(PDPK2);TEA_001334(MEKK1);TEA_001717(At4g30520);TEA_003169(rio2);TEA_003330(PBL17);TEA_004390(At2g19130);TEA_004583(NORK);TEA_004930(dsk1);TEA_005027(PERK1);TEA_005302(PBL19);TEA_005622(MMK2);TEA_005956(At2g19130);TEA_005976(LYK3);TEA_006705(BAM1);TEA_006771(RLK5);TEA_006794(LECRK1);TEA_007010(LECRK41);TEA_007625(ASK7);TEA_007741(RLK5);TEA_008618(At2g40860/At2g40870);…
Molecular Function	GO:0016724	oxidoreductase activity, oxidizing metal ions, oxygen as acceptor	2	4	0.0234297	0.454927	TEA_014646(FER1);TEA_014663(FER1)
Molecular Function	GO:0004180	carboxypeptidase activity	5	26	0.0245464	0.454927	TEA_004140(SCPL45);TEA_008653(SCPL45);TEA_008866(SCPL40);TEA_015088(SCPL45);TEA_028730(SCPL45)
Molecular Function	GO:0008238	exopeptidase activity	6	39	0.039296	0.682769	TEA_004140(SCPL45);TEA_008653(SCPL45);TEA_008866(SCPL40);TEA_015088(SCPL45);TEA_022500(GGH2);TEA_028730(SCPL45)
Molecular Function	GO:0016842	amidine-lyase activity	2	6	0.0536647	0.748113	TEA_001884(At5g10920);TEA_015143(purB)
Molecular Function	GO:0005548	phospholipid transporter activity	3	14	0.0589412	0.748113	TEA_013543(ALA1);TEA_027908(ALA2);TEA_029273(ALA10)
Molecular Function	GO:0004779	sulfate adenylyltransferase activity	1	1	0.0653731	0.748113	TEA_024244(APS1)
Molecular Function	GO:0010354	homogentisate prenyltransferase activity	1	1	0.0653731	0.748113	TEA_007471(HPT2)
Molecular Function	GO:0016426	tRNA (adenine) methyltransferase activity	1	1	0.0653731	0.748113	TEA_027172(Trmt61a)
Molecular Function	GO:0016632	oxidoreductase activity, acting on the CH-CH group of donors, cytochrome as acceptor	1	1	0.0653731	0.748113	TEA_006608(GLDH)
Molecular Function	GO:0005319	lipid transporter activity	3	15	0.0702215	0.748113	TEA_013543(ALA1);TEA_027908(ALA2);TEA_029273(ALA10)
Molecular Function	GO:0016722	oxidoreductase activity, oxidizing metal ions	2	7	0.0719411	0.748113	TEA_014646(FER1);TEA_014663(FER1)
Molecular Function	GO:0046912	transferase activity, transferring acyl groups, acyl groups converted into alkyl on transfer	2	7	0.0719411	0.748113	TEA_006478(HMGS);TEA_019150(SCOA)
Molecular Function	GO:0005488	binding	303	4374	0.0748964	0.748113	TEA_000068(D6PKL2);TEA_000411(PXC3);TEA_000457(Dnajb13);TEA_000523(CYP81E9);TEA_000715(ABP19A);TEA_000758(PDPK2);TEA_000980(CYP714A2);TEA_001052(ERCC1);TEA_001229(HIPP23);TEA_001367(At1g58060);TEA_001398(CCS);TEA_001640(RIBA1);TEA_001664(MSH6);TEA_001717(At4g30520);TEA_001733(CYB561B);TEA_001754(HAT4);TEA_001836(KUA1);TEA_002071(RAB11C);TEA_002229(--);TEA_002242(DUS1L);TEA_002262(SUA);TEA_002273(…
Molecular Function	GO:0016798	hydrolase activity, acting on glycosyl bonds	18	192	0.0771856	0.748113	TEA_001140(MLO13);TEA_003597(CINV2);TEA_004051(At1g11820);TEA_004664(BGAL12);TEA_009250(BAM3);TEA_010317(BGAL1);TEA_010600(URH1);TEA_011553(At3g13560);TEA_011754(HEXO3);TEA_011826(RFS2);TEA_013754(At1g11820);TEA_013874(ISA1);TEA_013902(BXL6);TEA_015029(Xyl2);TEA_016413(At4g02290);TEA_019234(TRE1);TEA_020631(IDD11);TEA_027151(At1g66250)
Molecular Function	GO:0016409	palmitoyltransferase activity	3	16	0.0823893	0.748113	TEA_002639(PAT10);TEA_018085(PAT08);TEA_019699(PAT07)
Molecular Function	GO:0004553	hydrolase activity, hydrolyzing O-glycosyl compounds	14	144	0.0876073	0.748113	TEA_001140(MLO13);TEA_003597(CINV2);TEA_004664(BGAL12);TEA_009250(BAM3);TEA_010317(BGAL1);TEA_011553(At3g13560);TEA_011754(HEXO3);TEA_011826(RFS2);TEA_013754(At1g11820);TEA_013902(BXL6);TEA_015029(Xyl2);TEA_016413(At4g02290);TEA_019234(TRE1);TEA_027151(At1g66250)
Molecular Function	GO:0070011	peptidase activity, acting on L-amino acid peptides	18	196	0.0897817	0.748113	TEA_004140(SCPL45);TEA_006265(SBT1.7);TEA_008653(SCPL45);TEA_008866(SCPL40);TEA_012685(LON2);TEA_014564(GPI8);TEA_015003(1MMP);TEA_015088(SCPL45);TEA_015286(CTPA2);TEA_017932(UBP12);TEA_018004(UBP13);TEA_020884(CLPP5);TEA_021314(UBP6);TEA_021817(FTSH3);TEA_022500(GGH2);TEA_023041(LKHA4);TEA_023186(RD21B);TEA_028730(SCPL45)
Molecular Function	GO:0008233	peptidase activity	21	236	0.0917875	0.748113	TEA_004140(SCPL45);TEA_006265(SBT1.7);TEA_008653(SCPL45);TEA_008866(SCPL40);TEA_011952(SCPL40);TEA_012685(LON2);TEA_014564(GPI8);TEA_015003(1MMP);TEA_015088(SCPL45);TEA_015286(CTPA2);TEA_017932(UBP12);TEA_018004(UBP13);TEA_020884(CLPP5);TEA_021314(UBP6);TEA_021817(FTSH3);TEA_022500(GGH2);TEA_023041(LKHA4);TEA_023186(RD21B);TEA_024600(CRSP);TEA_028730(SCPL45);TEA_029303(SBT3.9)
Molecular Function	GO:0004312	fatty acid synthase activity	2	8	0.0918734	0.748113	TEA_002502(FATB);TEA_008498(KAS)
Molecular Function	GO:0019207	kinase regulator activity	2	8	0.0918734	0.748113	TEA_002586(SNF4);TEA_029735(GLB1)
Molecular Function	GO:1901363	heterocyclic compound binding	171	2400	0.0939058	0.748113	TEA_000068(D6PKL2);TEA_000411(PXC3);TEA_000523(CYP81E9);TEA_000758(PDPK2);TEA_001052(ERCC1);TEA_001367(At1g58060);TEA_001640(RIBA1);TEA_001664(MSH6);TEA_001717(At4g30520);TEA_001754(HAT4);TEA_002071(RAB11C);TEA_002242(DUS1L);TEA_002443(PFK3);TEA_002447(PNC1);TEA_002586(SNF4);TEA_003169(rio2);TEA_003330(PBL17);TEA_003641(TEB);TEA_003750(WRKY44);TEA_004121(At4g37250);TEA_004300(HTH);TEA_004390(At2g…
Molecular Function	GO:0016744	transferase activity, transferring aldehyde or ketonic groups	2	9	0.113168	0.748113	TEA_016810(TKL-1);TEA_019768(TKT2)
Molecular Function	GO:0016875	ligase activity, forming carbon-oxygen bonds	6	52	0.121803	0.748113	TEA_002447(PNC1);TEA_007197(EMB2768);TEA_007622(At3g62120);TEA_014188(CAN2);TEA_021714(At3g46100);TEA_023771(At5g27470)
Molecular Function	GO:0016876	ligase activity, forming aminoacyl-tRNA and related compounds	6	52	0.121803	0.748113	TEA_002447(PNC1);TEA_007197(EMB2768);TEA_007622(At3g62120);TEA_014188(CAN2);TEA_021714(At3g46100);TEA_023771(At5g27470)
Molecular Function	GO:0015925	galactosidase activity	3	19	0.123649	0.748113	TEA_004664(BGAL12);TEA_010317(BGAL1);TEA_011826(RFS2)
Molecular Function	GO:0004133	glycogen debranching enzyme activity	1	2	0.12648	0.748113	TEA_013874(ISA1)
Molecular Function	GO:0004774	succinate-CoA ligase activity	1	2	0.12648	0.748113	TEA_019150(SCOA)
Molecular Function	GO:0008242	omega peptidase activity	1	2	0.12648	0.748113	TEA_022500(GGH2)
Molecular Function	GO:0015927	trehalase activity	1	2	0.12648	0.748113	TEA_019234(TRE1)
Molecular Function	GO:0016273	arginine N-methyltransferase activity	1	2	0.12648	0.748113	TEA_028999(PRMT13)
Molecular Function	GO:0016274	protein-arginine N-methyltransferase activity	1	2	0.12648	0.748113	TEA_028999(PRMT13)
Molecular Function	GO:0016297	acyl-[acyl-carrier-protein] hydrolase activity	1	2	0.12648	0.748113	TEA_002502(FATB)
Molecular Function	GO:0052592	oxidoreductase activity, acting on CH or CH2 groups, with an iron-sulfur protein as acceptor	1	2	0.12648	0.748113	TEA_007696(HCAR)
Molecular Function	GO:0097599	xylanase activity	1	2	0.12648	0.748113	TEA_013902(BXL6)
Molecular Function	GO:0016859	cis-trans isomerase activity	4	30	0.129225	0.748429	TEA_005641(CYP40);TEA_013360(CYP18-2);TEA_026953(FKBP42);TEA_029362(--)
Molecular Function	GO:0016645	oxidoreductase activity, acting on the CH-NH group of donors	2	10	0.135562	0.766304	TEA_018657(CKX5);TEA_027545(FOLD4)
Molecular Function	GO:0016638	oxidoreductase activity, acting on the CH-NH2 group of donors	3	21	0.154503	0.766304	TEA_013658(At1g31672);TEA_020060(GDCSP);TEA_021553(GLU1)
Molecular Function	GO:0008378	galactosyltransferase activity	3	22	0.170746	0.766304	TEA_006126(GOLS2);TEA_028393(GOLS2);TEA_029705(A4galt)
Molecular Function	GO:0008422	beta-glucosidase activity	3	22	0.170746	0.766304	TEA_011553(At3g13560);TEA_013754(At1g11820);TEA_027151(At1g66250)
Molecular Function	GO:0097159	organic cyclic compound binding	171	2459	0.173464	0.766304	TEA_000068(D6PKL2);TEA_000411(PXC3);TEA_000523(CYP81E9);TEA_000758(PDPK2);TEA_001052(ERCC1);TEA_001367(At1g58060);TEA_001640(RIBA1);TEA_001664(MSH6);TEA_001717(At4g30520);TEA_001754(HAT4);TEA_002071(RAB11C);TEA_002242(DUS1L);TEA_002443(PFK3);TEA_002447(PNC1);TEA_002586(SNF4);TEA_003169(rio2);TEA_003330(PBL17);TEA_003641(TEB);TEA_003750(WRKY44);TEA_004121(At4g37250);TEA_004300(HTH);TEA_004390(At2g…
Molecular Function	GO:0016616	oxidoreductase activity, acting on the CH-OH group of donors, NAD or NADP as acceptor	9	97	0.182259	0.766304	TEA_006608(GLDH);TEA_006874(SDR1);TEA_015057(HSD5);TEA_015594(SDR42E1);TEA_018657(CKX5);TEA_023542(SDR42E1);TEA_023550(SDR42E1);TEA_028264(murB);TEA_029137(CCR1)
Molecular Function	GO:0016857	racemase and epimerase activity, acting on carbohydrates and derivatives	2	12	0.182738	0.766304	TEA_010399(UGE5);TEA_021964(GAE2)
Molecular Function	GO:0008320	protein transmembrane transporter activity	1	3	0.183597	0.766304	TEA_029898(Os02g0178400)
Molecular Function	GO:0008565	protein transporter activity	1	3	0.183597	0.766304	TEA_029898(Os02g0178400)
Molecular Function	GO:0015171	amino acid transmembrane transporter activity	1	3	0.183597	0.766304	TEA_028106(AAP6)
Molecular Function	GO:0015929	hexosaminidase activity	1	3	0.183597	0.766304	TEA_011754(HEXO3)
Molecular Function	GO:0016642	oxidoreductase activity, acting on the CH-NH2 group of donors, disulfide as acceptor	1	3	0.183597	0.766304	TEA_020060(GDCSP)
Molecular Function	GO:0018024	histone-lysine N-methyltransferase activity	1	3	0.183597	0.766304	TEA_024676(--)
Molecular Function	GO:0019840	isoprenoid binding	1	3	0.183597	0.766304	TEA_013236(GCR2)
Molecular Function	GO:0022884	macromolecule transmembrane transporter activity	1	3	0.183597	0.766304	TEA_029898(Os02g0178400)
Molecular Function	GO:0042054	histone methyltransferase activity	1	3	0.183597	0.766304	TEA_024676(--)
Molecular Function	GO:0052742	phosphatidylinositol kinase activity	1	3	0.183597	0.766304	TEA_016039(TOR)
Molecular Function	GO:0070567	cytidylyltransferase activity	1	3	0.183597	0.766304	TEA_012795(KDSB)
Molecular Function	GO:0003774	motor activity	4	35	0.192855	0.766304	TEA_016604(KIN7D);TEA_022795(KIN8A);TEA_026362(KIN8A);TEA_029540(KIN12B)
Molecular Function	GO:0004721	phosphoprotein phosphatase activity	6	60	0.196513	0.766304	TEA_000430(At2g30020);TEA_004516(MKP1);TEA_015285(At2g30020);TEA_021700(PHS1);TEA_026507(At2g30020);TEA_029359(PP1)
Molecular Function	GO:0004812	aminoacyl-tRNA ligase activity	5	48	0.202692	0.766304	TEA_002447(PNC1);TEA_007197(EMB2768);TEA_007622(At3g62120);TEA_021714(At3g46100);TEA_023771(At5g27470)
Molecular Function	GO:0016837	carbon-oxygen lyase activity, acting on polysaccharides	2	13	0.207127	0.766304	TEA_007079(LAT59);TEA_022885(LAT59)
Molecular Function	GO:0016787	hydrolase activity	122	1752	0.224248	0.766304	TEA_000430(At2g30020);TEA_001052(ERCC1);TEA_001140(MLO13);TEA_001367(At1g58060);TEA_001911(XTH16);TEA_002502(FATB);TEA_002742(ABCB19);TEA_003441(XTH23);TEA_003468(SCPL26);TEA_003594(PME59);TEA_003597(CINV2);TEA_003641(TEB);TEA_003936(CLPR4);TEA_004051(At1g11820);TEA_004140(SCPL45);TEA_004163(XTH23);TEA_004235(At3g55800);TEA_004516(MKP1);TEA_004664(BGAL12);TEA_004754(fusA1);TEA_005289(ABCB17);TEA_…
Molecular Function	GO:0008276	protein methyltransferase activity	2	14	0.231825	0.766304	TEA_024676(--);TEA_028999(PRMT13)
Molecular Function	GO:0031406	carboxylic acid binding	4	38	0.234893	0.766304	TEA_009535(ACR11);TEA_017131(ACR9);TEA_020662(PGDH2);TEA_022230(ARGF)
Molecular Function	GO:0043177	organic acid binding	4	38	0.234893	0.766304	TEA_009535(ACR11);TEA_017131(ACR9);TEA_020662(PGDH2);TEA_022230(ARGF)
Molecular Function	GO:0001067	regulatory region nucleic acid binding	1	4	0.236987	0.766304	TEA_016039(TOR)
Molecular Function	GO:0004557	alpha-galactosidase activity	1	4	0.236987	0.766304	TEA_011826(RFS2)
Molecular Function	GO:0005217	intracellular ligand-gated ion channel activity	1	4	0.236987	0.766304	TEA_007880(CNGC1)
Molecular Function	GO:0016725	oxidoreductase activity, acting on CH or CH2 groups	1	4	0.236987	0.766304	TEA_007696(HCAR)
Molecular Function	GO:0016778	diphosphotransferase activity	1	4	0.236987	0.766304	TEA_024916(PRS3)
Molecular Function	GO:0016790	thiolester hydrolase activity	1	4	0.236987	0.766304	TEA_002502(FATB)
Molecular Function	GO:0016878	acid-thiol ligase activity	1	4	0.236987	0.766304	TEA_019150(SCOA)
Molecular Function	GO:0051002	ligase activity, forming nitrogen-metal bonds	1	4	0.236987	0.766304	TEA_016795(CHLI)
Molecular Function	GO:0051003	ligase activity, forming nitrogen-metal bonds, forming coordination complexes	1	4	0.236987	0.766304	TEA_016795(CHLI)
Molecular Function	GO:0051766	inositol trisphosphate kinase activity	1	4	0.236987	0.766304	TEA_009100(ITPK3)
Molecular Function	GO:0016740	transferase activity	194	2847	0.246457	0.766304	TEA_000039(RCH2);TEA_000068(D6PKL2);TEA_000077(At1g60630);TEA_000411(PXC3);TEA_000414(PXC3);TEA_000624(At2g25790);TEA_000758(PDPK2);TEA_001334(MEKK1);TEA_001717(At4g30520);TEA_001911(XTH16);TEA_002260(NFD4);TEA_002443(PFK3);TEA_002502(FATB);TEA_002639(PAT10);TEA_002723(LRK10);TEA_002920(At2g41040);TEA_002969(LPAT2);TEA_003144(--);TEA_003169(rio2);TEA_003280(PRK1);TEA_003330(PBL17);TEA_003441(XTH2…
Molecular Function	GO:0016840	carbon-nitrogen lyase activity	2	15	0.256687	0.766304	TEA_001884(At5g10920);TEA_015143(purB)
Molecular Function	GO:0016830	carbon-carbon lyase activity	7	79	0.257213	0.766304	TEA_001640(RIBA1);TEA_004300(HTH);TEA_004738(HISN4);TEA_008759(HEME1);TEA_015728(PURKE);TEA_026084(PPCC);TEA_028613(MENB)
Molecular Function	GO:0015926	glucosidase activity	4	40	0.264032	0.766304	TEA_011553(At3g13560);TEA_013754(At1g11820);TEA_015029(Xyl2);TEA_027151(At1g66250)
Molecular Function	GO:0003690	double-stranded DNA binding	1	5	0.28689	0.766304	TEA_001664(MSH6)
Molecular Function	GO:0004659	prenyltransferase activity	1	5	0.28689	0.766304	TEA_007471(HPT2)
Molecular Function	GO:0005254	chloride channel activity	1	5	0.28689	0.766304	TEA_023035(CLC-F)
Molecular Function	GO:0008175	tRNA methyltransferase activity	1	5	0.28689	0.766304	TEA_027172(Trmt61a)
Molecular Function	GO:0015020	glucuronosyltransferase activity	1	5	0.28689	0.766304	TEA_007627(GUX1)
Molecular Function	GO:0015108	chloride transmembrane transporter activity	1	5	0.28689	0.766304	TEA_023035(CLC-F)
Molecular Function	GO:0015276	ligand-gated ion channel activity	1	5	0.28689	0.766304	TEA_007880(CNGC1)
Molecular Function	GO:0016783	sulfurtransferase activity	1	5	0.28689	0.766304	TEA_020604(LIP1P)
Molecular Function	GO:0019887	protein kinase regulator activity	1	5	0.28689	0.766304	TEA_002586(SNF4)
Molecular Function	GO:0022834	ligand-gated channel activity	1	5	0.28689	0.766304	TEA_007880(CNGC1)
Molecular Function	GO:0008170	N-methyltransferase activity	2	17	0.306413	0.766304	TEA_024676(--);TEA_028999(PRMT13)
Molecular Function	GO:0035250	UDP-galactosyltransferase activity	2	17	0.306413	0.766304	TEA_006126(GOLS2);TEA_028393(GOLS2)
Molecular Function	GO:0017111	nucleoside-triphosphatase activity	35	489	0.310101	0.766304	TEA_001367(At1g58060);TEA_002742(ABCB19);TEA_003641(TEB);TEA_004754(fusA1);TEA_005289(ABCB17);TEA_007994(ACA9);TEA_010614(CLPD);TEA_010849(FFC);TEA_011113(--);TEA_012397(BRM);TEA_012685(LON2);TEA_012914(RCOM_0855130);TEA_013721(PDR2);TEA_014863(ABCC2);TEA_015704(MCM7);TEA_016338(PMA1);TEA_016604(KIN7D);TEA_016797(At4g18465);TEA_017478(ARSA1);TEA_017491(ACT7);TEA_017932(UBP12);TEA_020334(ACA2);TEA…
Molecular Function	GO:0016709	oxidoreductase activity, acting on paired donors, with incorporation or reduction of molecular oxygen, NAD(P)H as one donor, and incorporation of one atom of oxygen	5	57	0.315732	0.766304	TEA_000523(CYP81E9);TEA_004116(CYP71A6);TEA_006323(CYP71A9);TEA_009859(CYP71A6);TEA_019327(CYP71A6)
Molecular Function	GO:0019899	enzyme binding	5	57	0.315732	0.766304	TEA_008712(XPO1);TEA_019012(CYCB2-3);TEA_023409(KPNB1);TEA_026662(CYCU1-1);TEA_028735(CRN)
Molecular Function	GO:0016874	ligase activity	11	142	0.324177	0.766304	TEA_002447(PNC1);TEA_007197(EMB2768);TEA_007622(At3g62120);TEA_007907(ddl);TEA_014188(CAN2);TEA_016795(CHLI);TEA_019150(SCOA);TEA_021714(At3g46100);TEA_023771(At5g27470);TEA_026541(GH3.17);TEA_028702(GS1-1)
Molecular Function	GO:0016462	pyrophosphatase activity	37	523	0.329774	0.766304	TEA_001367(At1g58060);TEA_002742(ABCB19);TEA_003641(TEB);TEA_004754(fusA1);TEA_005289(ABCB17);TEA_007994(ACA9);TEA_010020(cfxQ);TEA_010614(CLPD);TEA_010849(FFC);TEA_011113(--);TEA_012397(BRM);TEA_012685(LON2);TEA_012914(RCOM_0855130);TEA_013721(PDR2);TEA_014863(ABCC2);TEA_015704(MCM7);TEA_016338(PMA1);TEA_016604(KIN7D);TEA_016797(At4g18465);TEA_017478(ARSA1);TEA_017491(ACT7);TEA_017932(UBP12);TEA…
Molecular Function	GO:0016747	transferase activity, transferring acyl groups other than amino-acyl groups	7	86	0.330753	0.766304	TEA_002502(FATB);TEA_002639(PAT10);TEA_008498(KAS);TEA_010921(LCAT4);TEA_017771(GPAT6);TEA_018085(PAT08);TEA_019699(PAT07)
Molecular Function	GO:0016820	hydrolase activity, acting on acid anhydrides, catalyzing transmembrane movement of substances	7	86	0.330753	0.766304	TEA_002742(ABCB19);TEA_007994(ACA9);TEA_016338(PMA1);TEA_020334(ACA2);TEA_022849(ABCC2);TEA_023348(ACA2);TEA_023862(ABCB1)
Molecular Function	GO:0042626	ATPase activity, coupled to transmembrane movement of substances	7	86	0.330753	0.766304	TEA_002742(ABCB19);TEA_007994(ACA9);TEA_016338(PMA1);TEA_020334(ACA2);TEA_022849(ABCC2);TEA_023348(ACA2);TEA_023862(ABCB1)
Molecular Function	GO:0043492	ATPase activity, coupled to movement of substances	7	86	0.330753	0.766304	TEA_002742(ABCB19);TEA_007994(ACA9);TEA_016338(PMA1);TEA_020334(ACA2);TEA_022849(ABCC2);TEA_023348(ACA2);TEA_023862(ABCB1)
Molecular Function	GO:0016620	oxidoreductase activity, acting on the aldehyde or oxo group of donors, NAD or NADP as acceptor	2	18	0.331069	0.766304	TEA_027900(P5CSB);TEA_028919(CCR1)
Molecular Function	GO:0003747	translation release factor activity	1	6	0.333535	0.766304	TEA_028084(PRFB1)
Molecular Function	GO:0005253	anion channel activity	1	6	0.333535	0.766304	TEA_023035(CLC-F)
Molecular Function	GO:0008079	translation termination factor activity	1	6	0.333535	0.766304	TEA_028084(PRFB1)
Molecular Function	GO:0008172	S-methyltransferase activity	1	6	0.333535	0.766304	TEA_014650(MS1)
Molecular Function	GO:0016229	steroid dehydrogenase activity	1	6	0.333535	0.766304	TEA_015057(HSD5)
Molecular Function	GO:0016646	oxidoreductase activity, acting on the CH-NH group of donors, NAD or NADP as acceptor	1	6	0.333535	0.766304	TEA_027545(FOLD4)
Molecular Function	GO:0016671	oxidoreductase activity, acting on a sulfur group of donors, disulfide as acceptor	1	6	0.333535	0.766304	TEA_016163(APR3)
Molecular Function	GO:0016713	oxidoreductase activity, acting on paired donors, with incorporation or reduction of molecular oxygen, reduced iron-sulfur protein as one donor, and incorporation of one atom of oxygen	1	6	0.333535	0.766304	TEA_006016(CYP94C1)
Molecular Function	GO:0019238	cyclohydrolase activity	1	6	0.333535	0.766304	TEA_027545(FOLD4)
Molecular Function	GO:0033764	steroid dehydrogenase activity, acting on the CH-OH group of donors, NAD or NADP as acceptor	1	6	0.333535	0.766304	TEA_015057(HSD5)
Molecular Function	GO:0050664	oxidoreductase activity, acting on NAD(P)H, oxygen as acceptor	1	6	0.333535	0.766304	TEA_022463(FRO2)
Molecular Function	GO:0016818	hydrolase activity, acting on acid anhydrides, in phosphorus-containing anhydrides	37	527	0.347418	0.775841	TEA_001367(At1g58060);TEA_002742(ABCB19);TEA_003641(TEB);TEA_004754(fusA1);TEA_005289(ABCB17);TEA_007994(ACA9);TEA_010020(cfxQ);TEA_010614(CLPD);TEA_010849(FFC);TEA_011113(--);TEA_012397(BRM);TEA_012685(LON2);TEA_012914(RCOM_0855130);TEA_013721(PDR2);TEA_014863(ABCC2);TEA_015704(MCM7);TEA_016338(PMA1);TEA_016604(KIN7D);TEA_016797(At4g18465);TEA_017478(ARSA1);TEA_017491(ACT7);TEA_017932(UBP12);TEA…
Molecular Function	GO:0016854	racemase and epimerase activity	2	19	0.355471	0.775841	TEA_010399(UGE5);TEA_021964(GAE2)
Molecular Function	GO:0008757	S-adenosylmethionine-dependent methyltransferase activity	3	33	0.367227	0.775841	TEA_024676(--);TEA_027172(Trmt61a);TEA_028999(PRMT13)
Molecular Function	GO:0016817	hydrolase activity, acting on acid anhydrides	37	532	0.369816	0.775841	TEA_001367(At1g58060);TEA_002742(ABCB19);TEA_003641(TEB);TEA_004754(fusA1);TEA_005289(ABCB17);TEA_007994(ACA9);TEA_010020(cfxQ);TEA_010614(CLPD);TEA_010849(FFC);TEA_011113(--);TEA_012397(BRM);TEA_012685(LON2);TEA_012914(RCOM_0855130);TEA_013721(PDR2);TEA_014863(ABCC2);TEA_015704(MCM7);TEA_016338(PMA1);TEA_016604(KIN7D);TEA_016797(At4g18465);TEA_017478(ARSA1);TEA_017491(ACT7);TEA_017932(UBP12);TEA…
Molecular Function	GO:0001071	nucleic acid binding transcription factor activity	10	133	0.370606	0.775841	TEA_001754(HAT4);TEA_005402(ARF6);TEA_012166(NAC073);TEA_020679(NAC104);TEA_024547(ILP1);TEA_024849(WIP3);TEA_026015(SPCH);TEA_026344(SPCH);TEA_028494(EFM);TEA_030190(NAC083)
Molecular Function	GO:0004674	protein serine/threonine kinase activity	13	177	0.372779	0.775841	TEA_000758(PDPK2);TEA_005622(MMK2);TEA_006771(RLK5);TEA_007010(LECRK41);TEA_007741(RLK5);TEA_008618(At2g40860/At2g40870);TEA_008893(At1g54610);TEA_010547(CDC2A);TEA_012220(LECRK18);TEA_015330(CDKD-1);TEA_015480(CPK17);TEA_017261(FLS2);TEA_020660(WAK5)
Molecular Function	GO:0000295	adenine nucleotide transmembrane transporter activity	1	7	0.377134	0.775841	TEA_001782(PNC1)
Molecular Function	GO:0004611	phosphoenolpyruvate carboxykinase activity	1	7	0.377134	0.775841	TEA_026084(PPCC)
Molecular Function	GO:0005102	receptor binding	1	7	0.377134	0.775841	TEA_028735(CRN)
Molecular Function	GO:0016160	amylase activity	1	7	0.377134	0.775841	TEA_009250(BAM3)
Molecular Function	GO:0043021	ribonucleoprotein complex binding	1	7	0.377134	0.775841	TEA_012914(RCOM_0855130)
Molecular Function	GO:0050263	ribosylpyrimidine nucleosidase activity	1	7	0.377134	0.775841	TEA_010600(URH1)
Molecular Function	GO:0017016	Ras GTPase binding	2	20	0.379548	0.775841	TEA_008712(XPO1);TEA_023409(KPNB1)
Molecular Function	GO:0031267	small GTPase binding	2	20	0.379548	0.775841	TEA_008712(XPO1);TEA_023409(KPNB1)
Molecular Function	GO:0051020	GTPase binding	2	20	0.379548	0.775841	TEA_008712(XPO1);TEA_023409(KPNB1)
Molecular Function	GO:0015036	disulfide oxidoreductase activity	3	34	0.385403	0.77968	TEA_001051(Os03g0326500);TEA_002310(Os05g0200100);TEA_013852(GRXC1)
Molecular Function	GO:0016829	lyase activity	14	195	0.397835	0.77968	TEA_001640(RIBA1);TEA_001884(At5g10920);TEA_001929(HIS3);TEA_004300(HTH);TEA_004738(HISN4);TEA_007079(LAT59);TEA_008759(HEME1);TEA_015143(purB);TEA_015728(PURKE);TEA_022885(LAT59);TEA_025086(OMR1);TEA_026084(PPCC);TEA_028454(VIT_19s0014g04930);TEA_028613(MENB)
Molecular Function	GO:0016759	cellulose synthase activity	2	21	0.403237	0.77968	TEA_006062(CESA3);TEA_006071(CESA3)
Molecular Function	GO:0017076	purine nucleotide binding	2	21	0.403237	0.77968	TEA_002586(SNF4);TEA_022194(SETH3)
Molecular Function	GO:0005515	protein binding	32	465	0.406645	0.77968	TEA_000457(Dnajb13);TEA_002969(LPAT2);TEA_004390(At2g19130);TEA_005402(ARF6);TEA_006265(SBT1.7);TEA_007691(HSP82);TEA_007880(CNGC1);TEA_007994(ACA9);TEA_008393(ERDJ3B);TEA_008712(XPO1);TEA_010614(CLPD);TEA_013889(DNAJ1);TEA_016039(TOR);TEA_016492(BLH1);TEA_016604(KIN7D);TEA_017380(WDR5B);TEA_018634(At1g52740);TEA_019012(CYCB2-3);TEA_020334(ACA2);TEA_022795(KIN8A);TEA_023348(ACA2);TEA_023409(KPNB1…
Molecular Function	GO:0043169	cation binding	101	1508	0.409017	0.77968	TEA_000523(CYP81E9);TEA_000715(ABP19A);TEA_000980(CYP714A2);TEA_001229(HIPP23);TEA_001398(CCS);TEA_001640(RIBA1);TEA_001733(CYB561B);TEA_002229(--);TEA_002273(SPCC1223.01);TEA_002639(PAT10);TEA_003229(PEX2);TEA_003623(AGD8);TEA_004116(CYP71A6);TEA_004235(At3g55800);TEA_005153(GSVIVT00037159001);TEA_005163(GSVIVT00037159001);TEA_005573(pod);TEA_005869(RHF2A);TEA_006016(CYP94C1);TEA_006062(CESA3);T…
Molecular Function	GO:0008477	purine nucleosidase activity	1	8	0.417886	0.77968	TEA_010600(URH1)
Molecular Function	GO:0015216	purine nucleotide transmembrane transporter activity	1	8	0.417886	0.77968	TEA_001782(PNC1)
Molecular Function	GO:0016211	ammonia ligase activity	1	8	0.417886	0.77968	TEA_028702(GS1-1)
Molecular Function	GO:0016782	transferase activity, transferring sulfur-containing groups	1	8	0.417886	0.77968	TEA_020604(LIP1P)
Molecular Function	GO:0016814	hydrolase activity, acting on carbon-nitrogen (but not peptide) bonds, in cyclic amidines	1	8	0.417886	0.77968	TEA_027545(FOLD4)
Molecular Function	GO:0016880	acid-ammonia (or amide) ligase activity	1	8	0.417886	0.77968	TEA_028702(GS1-1)
Molecular Function	GO:0070546	L-phenylalanine aminotransferase activity	1	8	0.417886	0.77968	TEA_025804(PAT)
Molecular Function	GO:0016209	antioxidant activity	2	22	0.426486	0.784049	TEA_018345(PRXQ);TEA_018346(PRXQ)
Molecular Function	GO:0019900	kinase binding	2	22	0.426486	0.784049	TEA_019012(CYCB2-3);TEA_026662(CYCU1-1)
Molecular Function	GO:0048037	cofactor binding	7	95	0.428688	0.784049	TEA_007819(AXS2);TEA_010399(UGE5);TEA_013658(At1g31672);TEA_020540(ANR);TEA_021964(GAE2);TEA_028919(CCR1);TEA_029137(CCR1)
Molecular Function	GO:0016887	ATPase activity	12	171	0.442892	0.802286	TEA_002742(ABCB19);TEA_007994(ACA9);TEA_012685(LON2);TEA_016338(PMA1);TEA_016797(At4g18465);TEA_020334(ACA2);TEA_020648(RAD51B);TEA_022849(ABCC2);TEA_023348(ACA2);TEA_023862(ABCB1);TEA_025465(SKD1);TEA_028471(PEX1)
Molecular Function	GO:0015631	tubulin binding	4	52	0.444664	0.802286	TEA_016604(KIN7D);TEA_022795(KIN8A);TEA_026362(KIN8A);TEA_029540(KIN12B)
Molecular Function	GO:0003677	DNA binding	8	112	0.450954	0.802286	TEA_001052(ERCC1);TEA_001664(MSH6);TEA_001754(HAT4);TEA_003750(WRKY44);TEA_015123(GATA1);TEA_016492(BLH1);TEA_024676(--);TEA_028124(HDG11)
Molecular Function	GO:0008173	RNA methyltransferase activity	1	9	0.455976	0.802286	TEA_027172(Trmt61a)
Molecular Function	GO:0008443	phosphofructokinase activity	1	9	0.455976	0.802286	TEA_024297(PFK4)
Molecular Function	GO:0016861	intramolecular oxidoreductase activity, interconverting aldoses and ketoses	1	9	0.455976	0.802286	TEA_022194(SETH3)
Molecular Function	GO:0042625	ATPase coupled ion transmembrane transporter activity	5	68	0.460647	0.805407	TEA_007994(ACA9);TEA_016338(PMA1);TEA_020334(ACA2);TEA_023348(ACA2);TEA_023862(ABCB1)
Molecular Function	GO:0051540	metal cluster binding	5	69	0.473544	0.81129	TEA_007270(ASE1);TEA_007696(HCAR);TEA_010894(PTC52);TEA_020604(LIP1P);TEA_029835(ACO3)
Molecular Function	GO:0046872	metal ion binding	54	818	0.491543	0.81129	TEA_000523(CYP81E9);TEA_000715(ABP19A);TEA_000980(CYP714A2);TEA_002229(--);TEA_002273(SPCC1223.01);TEA_002639(PAT10);TEA_003229(PEX2);TEA_004116(CYP71A6);TEA_005869(RHF2A);TEA_006016(CYP94C1);TEA_006062(CESA3);TEA_006071(CESA3);TEA_006248(FGT1);TEA_006323(CYP71A9);TEA_008836(CYP704C1);TEA_009100(ITPK3);TEA_009859(CYP71A6);TEA_010085(CYP71A4);TEA_011739(BCA5);TEA_012330(SBH1);TEA_012574(P4H3);TEA_…
Molecular Function	GO:0016278	lysine N-methyltransferase activity	1	10	0.491577	0.81129	TEA_024676(--)
Molecular Function	GO:0016279	protein-lysine N-methyltransferase activity	1	10	0.491577	0.81129	TEA_024676(--)
Molecular Function	GO:0016405	CoA-ligase activity	1	10	0.491577	0.81129	TEA_019150(SCOA)
Molecular Function	GO:0016641	oxidoreductase activity, acting on the CH-NH2 group of donors, oxygen as acceptor	1	10	0.491577	0.81129	TEA_013658(At1g31672)
Molecular Function	GO:0016833	oxo-acid-lyase activity	1	10	0.491577	0.81129	TEA_028613(MENB)
Molecular Function	GO:0019200	carbohydrate kinase activity	1	10	0.491577	0.81129	TEA_024297(PFK4)
Molecular Function	GO:0003824	catalytic activity	450	6872	0.492667	0.81129	TEA_000039(RCH2);TEA_000068(D6PKL2);TEA_000077(At1g60630);TEA_000411(PXC3);TEA_000414(PXC3);TEA_000430(At2g30020);TEA_000523(CYP81E9);TEA_000624(At2g25790);TEA_000758(PDPK2);TEA_000980(CYP714A2);TEA_001034(PGI1);TEA_001051(Os03g0326500);TEA_001052(ERCC1);TEA_001140(MLO13);TEA_001334(MEKK1);TEA_001367(At1g58060);TEA_001640(RIBA1);TEA_001717(At4g30520);TEA_001733(CYB561B);TEA_001884(At5g10920);TEA_…
Molecular Function	GO:0004386	helicase activity	2	25	0.493194	0.81129	TEA_015704(MCM7);TEA_023898(MCM2)
Molecular Function	GO:0022891	substrate-specific transmembrane transporter activity	21	316	0.502101	0.81683	TEA_000310(--);TEA_001782(PNC1);TEA_003367(STC);TEA_005464(KEA2);TEA_006542(STP1);TEA_007880(CNGC1);TEA_007994(ACA9);TEA_009446(MTP1);TEA_010474(MRS2-1);TEA_010736(CHX15);TEA_013543(ALA1);TEA_015033(ZIP3);TEA_016338(PMA1);TEA_020334(ACA2);TEA_023035(CLC-F);TEA_023348(ACA2);TEA_023862(ABCB1);TEA_024746(ST3);TEA_028106(AAP6);TEA_028796(--);TEA_029898(Os02g0178400)
Molecular Function	GO:0016667	oxidoreductase activity, acting on a sulfur group of donors	4	56	0.502772	0.81683	TEA_001051(Os03g0326500);TEA_002310(Os05g0200100);TEA_013852(GRXC1);TEA_016163(APR3)
Molecular Function	GO:0003676	nucleic acid binding	29	439	0.505377	0.81683	TEA_001052(ERCC1);TEA_001664(MSH6);TEA_001754(HAT4);TEA_003750(WRKY44);TEA_004754(fusA1);TEA_007197(EMB2768);TEA_008482(Os06g0170500);TEA_008983(HMGIY2);TEA_010849(FFC);TEA_012281(At1g17520);TEA_012397(BRM);TEA_012841(RPL5);TEA_012914(RCOM_0855130);TEA_013691(RRP5);TEA_015123(GATA1);TEA_015704(MCM7);TEA_016039(TOR);TEA_016492(BLH1);TEA_018393(--);TEA_018467(Y14);TEA_018634(At1g52740);TEA_020309(P…
Molecular Function	GO:0004497	monooxygenase activity	6	88	0.518703	0.823581	TEA_000523(CYP81E9);TEA_004116(CYP71A6);TEA_006016(CYP94C1);TEA_006323(CYP71A9);TEA_009859(CYP71A6);TEA_019327(CYP71A6)
Molecular Function	GO:0008374	O-acyltransferase activity	1	11	0.524853	0.823581	TEA_017771(GPAT6)
Molecular Function	GO:0016614	oxidoreductase activity, acting on CH-OH group of donors	12	182	0.531247	0.823581	TEA_004300(HTH);TEA_006608(GLDH);TEA_006874(SDR1);TEA_015057(HSD5);TEA_015594(SDR42E1);TEA_016234(MMDH);TEA_018657(CKX5);TEA_020662(PGDH2);TEA_023542(SDR42E1);TEA_023550(SDR42E1);TEA_028264(murB);TEA_029137(CCR1)
Molecular Function	GO:0042623	ATPase activity, coupled	11	168	0.543145	0.823581	TEA_002742(ABCB19);TEA_007994(ACA9);TEA_012685(LON2);TEA_016338(PMA1);TEA_016797(At4g18465);TEA_020334(ACA2);TEA_020648(RAD51B);TEA_022849(ABCC2);TEA_023348(ACA2);TEA_023862(ABCB1);TEA_025465(SKD1)
Molecular Function	GO:0015399	primary active transmembrane transporter activity	9	137	0.543821	0.823581	TEA_002742(ABCB19);TEA_005289(ABCB17);TEA_007994(ACA9);TEA_014863(ABCC2);TEA_016338(PMA1);TEA_020334(ACA2);TEA_022849(ABCC2);TEA_023348(ACA2);TEA_023862(ABCB1)
Molecular Function	GO:0015405	P-P-bond-hydrolysis-driven transmembrane transporter activity	9	137	0.543821	0.823581	TEA_002742(ABCB19);TEA_005289(ABCB17);TEA_007994(ACA9);TEA_014863(ABCC2);TEA_016338(PMA1);TEA_020334(ACA2);TEA_022849(ABCC2);TEA_023348(ACA2);TEA_023862(ABCB1)
Molecular Function	GO:0019829	cation-transporting ATPase activity	4	59	0.544542	0.823581	TEA_007994(ACA9);TEA_020334(ACA2);TEA_023348(ACA2);TEA_023862(ABCB1)
Molecular Function	GO:0022892	substrate-specific transporter activity	23	354	0.544593	0.823581	TEA_000310(--);TEA_001782(PNC1);TEA_003367(STC);TEA_005464(KEA2);TEA_006542(STP1);TEA_007880(CNGC1);TEA_007994(ACA9);TEA_009446(MTP1);TEA_010474(MRS2-1);TEA_010736(CHX15);TEA_013543(ALA1);TEA_015033(ZIP3);TEA_016338(PMA1);TEA_020334(ACA2);TEA_023035(CLC-F);TEA_023348(ACA2);TEA_023862(ABCB1);TEA_024746(ST3);TEA_027908(ALA2);TEA_028106(AAP6);TEA_028796(--);TEA_029273(ALA10);TEA_029898(Os02g0178400)
Molecular Function	GO:0016758	transferase activity, transferring hexosyl groups	14	216	0.553729	0.823581	TEA_001911(XTH16);TEA_003441(XTH23);TEA_004163(XTH23);TEA_006062(CESA3);TEA_006071(CESA3);TEA_006126(GOLS2);TEA_007627(GUX1);TEA_011687(XTH32);TEA_011840(XTH15);TEA_016081(GNTI);TEA_017653(XTH16);TEA_027740(XTH23);TEA_028393(GOLS2);TEA_029705(A4galt)
Molecular Function	GO:0016627	oxidoreductase activity, acting on the CH-CH group of donors	12	185	0.554636	0.823581	TEA_002242(DUS1L);TEA_003367(STC);TEA_006542(STP1);TEA_006608(GLDH);TEA_013448(IGS1);TEA_014376(PDS);TEA_015033(ZIP3);TEA_015806(GGR);TEA_017226(GGR);TEA_020540(ANR);TEA_020925(HSP70-17);TEA_029994(HSP70)
Molecular Function	GO:0015103	inorganic anion transmembrane transporter activity	2	28	0.554782	0.823581	TEA_023035(CLC-F);TEA_024746(ST3)
Molecular Function	GO:0015662	ATPase activity, coupled to transmembrane movement of ions, phosphorylative mechanism	1	12	0.555954	0.823581	TEA_016338(PMA1)
Molecular Function	GO:0016799	hydrolase activity, hydrolyzing N-glycosyl compounds	1	12	0.555954	0.823581	TEA_010600(URH1)
Molecular Function	GO:0050308	sugar-phosphatase activity	1	12	0.555954	0.823581	TEA_004235(At3g55800)
Molecular Function	GO:0070566	adenylyltransferase activity	1	12	0.555954	0.823581	TEA_024244(APS1)
Molecular Function	GO:0022857	transmembrane transporter activity	34	527	0.559768	0.823581	TEA_000310(--);TEA_000343(DTX48);TEA_001782(PNC1);TEA_002617(DTX18);TEA_002630(DTX54);TEA_002742(ABCB19);TEA_003367(STC);TEA_005289(ABCB17);TEA_005464(KEA2);TEA_006542(STP1);TEA_007880(CNGC1);TEA_007994(ACA9);TEA_009446(MTP1);TEA_009971(At1g54730);TEA_010474(MRS2-1);TEA_010736(CHX15);TEA_011113(--);TEA_013543(ALA1);TEA_014863(ABCC2);TEA_014968(HEX6);TEA_015033(ZIP3);TEA_016338(PMA1);TEA_020334(AC…
Molecular Function	GO:0022804	active transmembrane transporter activity	16	248	0.559916	0.823581	TEA_000343(DTX48);TEA_002630(DTX54);TEA_002742(ABCB19);TEA_005289(ABCB17);TEA_007994(ACA9);TEA_010736(CHX15);TEA_014863(ABCC2);TEA_016338(PMA1);TEA_020334(ACA2);TEA_021168(STA);TEA_022849(ABCC2);TEA_023348(ACA2);TEA_023439(DTX48);TEA_023862(ABCB1);TEA_024746(ST3);TEA_028106(AAP6)
Molecular Function	GO:0042578	phosphoric ester hydrolase activity	11	171	0.567324	0.830084	TEA_000430(At2g30020);TEA_004235(At3g55800);TEA_004516(MKP1);TEA_015285(At2g30020);TEA_017771(GPAT6);TEA_018360(DSP1);TEA_020031(TPPA);TEA_021700(PHS1);TEA_026507(At2g30020);TEA_027288(PPC6-1);TEA_029359(PP1)
Molecular Function	GO:0019203	carbohydrate phosphatase activity	2	29	0.574099	0.8356	TEA_004235(At3g55800);TEA_020031(TPPA)
Molecular Function	GO:0015604	organic phosphonate transmembrane transporter activity	1	13	0.585023	0.838698	TEA_011113(--)
Molecular Function	GO:0016899	oxidoreductase activity, acting on the CH-OH group of donors, oxygen as acceptor	1	13	0.585023	0.838698	TEA_006608(GLDH)
Molecular Function	GO:0015291	secondary active transmembrane transporter activity	7	110	0.585278	0.838698	TEA_000343(DTX48);TEA_002630(DTX54);TEA_010736(CHX15);TEA_021168(STA);TEA_023439(DTX48);TEA_024746(ST3);TEA_028106(AAP6)
Molecular Function	GO:0016791	phosphatase activity	9	144	0.604937	0.855223	TEA_000430(At2g30020);TEA_004235(At3g55800);TEA_004516(MKP1);TEA_015285(At2g30020);TEA_020031(TPPA);TEA_021700(PHS1);TEA_026507(At2g30020);TEA_027288(PPC6-1);TEA_029359(PP1)
Molecular Function	GO:0015215	nucleotide transmembrane transporter activity	1	14	0.612192	0.855223	TEA_001782(PNC1)
Molecular Function	GO:0015932	nucleobase-containing compound transmembrane transporter activity	1	14	0.612192	0.855223	TEA_001782(PNC1)
Molecular Function	GO:0016832	aldehyde-lyase activity	1	14	0.612192	0.855223	TEA_004300(HTH)
Molecular Function	GO:0019842	vitamin binding	1	14	0.612192	0.855223	TEA_012574(P4H3)
Molecular Function	GO:0016831	carboxy-lyase activity	2	32	0.62834	0.868867	TEA_015728(PURKE);TEA_026084(PPCC)
Molecular Function	GO:0043167	ion binding	109	1708	0.631724	0.868867	TEA_000523(CYP81E9);TEA_000715(ABP19A);TEA_000980(CYP714A2);TEA_001229(HIPP23);TEA_001398(CCS);TEA_001640(RIBA1);TEA_001733(CYB561B);TEA_002229(--);TEA_002273(SPCC1223.01);TEA_002639(PAT10);TEA_003229(PEX2);TEA_003623(AGD8);TEA_004116(CYP71A6);TEA_004235(At3g55800);TEA_005153(GSVIVT00037159001);TEA_005163(GSVIVT00037159001);TEA_005573(pod);TEA_005869(RHF2A);TEA_006016(CYP94C1);TEA_006062(CESA3);T…
Molecular Function	GO:0016860	intramolecular oxidoreductase activity	1	15	0.637585	0.868867	TEA_022194(SETH3)
Molecular Function	GO:0022836	gated channel activity	1	15	0.637585	0.868867	TEA_007880(CNGC1)
Molecular Function	GO:0030551	cyclic nucleotide binding	1	15	0.637585	0.868867	TEA_007880(CNGC1)
Molecular Function	GO:0051536	iron-sulfur cluster binding	3	50	0.643696	0.872915	TEA_010894(PTC52);TEA_020604(LIP1P);TEA_029835(ACO3)
Molecular Function	GO:0016746	transferase activity, transferring acyl groups	10	167	0.659671	0.888148	TEA_002502(FATB);TEA_002639(PAT10);TEA_006478(HMGS);TEA_008498(KAS);TEA_010921(LCAT4);TEA_015677(SALAT);TEA_017771(GPAT6);TEA_018085(PAT08);TEA_019150(SCOA);TEA_019699(PAT07)
Molecular Function	GO:0034061	DNA polymerase activity	1	16	0.661319	0.888148	TEA_003641(TEB)
Molecular Function	GO:0016628	oxidoreductase activity, acting on the CH-CH group of donors, NAD or NADP as acceptor	9	152	0.669453	0.894749	TEA_003367(STC);TEA_006542(STP1);TEA_013448(IGS1);TEA_015033(ZIP3);TEA_015806(GGR);TEA_017226(GGR);TEA_020540(ANR);TEA_020925(HSP70-17);TEA_029994(HSP70)
Molecular Function	GO:0016903	oxidoreductase activity, acting on the aldehyde or oxo group of donors	2	36	0.692099	0.914025	TEA_027900(P5CSB);TEA_028919(CCR1)
Molecular Function	GO:0008135	translation factor activity, RNA binding	3	54	0.694985	0.914025	TEA_004754(fusA1);TEA_026957(fusA1);TEA_028084(PRFB1)
Molecular Function	GO:0015075	ion transmembrane transporter activity	17	287	0.70051	0.914025	TEA_000310(--);TEA_005464(KEA2);TEA_007880(CNGC1);TEA_007994(ACA9);TEA_009446(MTP1);TEA_010474(MRS2-1);TEA_010736(CHX15);TEA_013543(ALA1);TEA_015033(ZIP3);TEA_016338(PMA1);TEA_020334(ACA2);TEA_023035(CLC-F);TEA_023348(ACA2);TEA_023862(ABCB1);TEA_024746(ST3);TEA_028106(AAP6);TEA_028796(--)
Molecular Function	GO:0008375	acetylglucosaminyltransferase activity	1	18	0.704232	0.914025	TEA_016081(GNTI)
Molecular Function	GO:0016877	ligase activity, forming carbon-sulfur bonds	1	18	0.704232	0.914025	TEA_019150(SCOA)
Molecular Function	GO:0044877	macromolecular complex binding	1	18	0.704232	0.914025	TEA_012914(RCOM_0855130)
Molecular Function	GO:0004713	protein tyrosine kinase activity	3	56	0.718453	0.914025	TEA_012506(BAK1);TEA_014505(LECRK92);TEA_017013(PBL27)
Molecular Function	GO:0008092	cytoskeletal protein binding	4	74	0.721879	0.914025	TEA_016604(KIN7D);TEA_022795(KIN8A);TEA_026362(KIN8A);TEA_029540(KIN12B)
Molecular Function	GO:0015605	organophosphate ester transmembrane transporter activity	1	19	0.723607	0.914025	TEA_001782(PNC1)
Molecular Function	GO:0099600	transmembrane receptor activity	1	19	0.723607	0.914025	TEA_007880(CNGC1)
Molecular Function	GO:1901677	phosphate transmembrane transporter activity	1	19	0.723607	0.914025	TEA_001782(PNC1)
Molecular Function	GO:0003723	RNA binding	6	109	0.725548	0.914025	TEA_004754(fusA1);TEA_010849(FFC);TEA_012841(RPL5);TEA_026957(fusA1);TEA_028084(PRFB1);TEA_028644(VIT_07s0104g01170)
Molecular Function	GO:0005215	transporter activity	36	598	0.726617	0.914025	TEA_000310(--);TEA_000343(DTX48);TEA_001782(PNC1);TEA_002617(DTX18);TEA_002630(DTX54);TEA_002742(ABCB19);TEA_003367(STC);TEA_005289(ABCB17);TEA_005464(KEA2);TEA_006542(STP1);TEA_007880(CNGC1);TEA_007994(ACA9);TEA_009446(MTP1);TEA_009971(At1g54730);TEA_010474(MRS2-1);TEA_010736(CHX15);TEA_011113(--);TEA_013543(ALA1);TEA_014863(ABCC2);TEA_014968(HEX6);TEA_015033(ZIP3);TEA_016338(PMA1);TEA_020334(AC…
Molecular Function	GO:0016853	isomerase activity	7	127	0.732837	0.917696	TEA_005641(CYP40);TEA_010399(UGE5);TEA_013360(CYP18-2);TEA_021964(GAE2);TEA_022194(SETH3);TEA_026953(FKBP42);TEA_029362(--)
Molecular Function	GO:0008168	methyltransferase activity	5	94	0.744592	0.928236	TEA_014650(MS1);TEA_023443(MET2A);TEA_024676(--);TEA_027172(Trmt61a);TEA_028999(PRMT13)
Molecular Function	GO:0016763	transferase activity, transferring pentosyl groups	1	21	0.75864	0.934756	TEA_004738(HISN4)
Molecular Function	GO:0016765	transferase activity, transferring alkyl or aryl (other than methyl) groups	1	21	0.75864	0.934756	TEA_007471(HPT2)
Molecular Function	GO:0000166	nucleotide binding	13	233	0.763272	0.934756	TEA_002242(DUS1L);TEA_002586(SNF4);TEA_004300(HTH);TEA_006608(GLDH);TEA_007880(CNGC1);TEA_009756(--);TEA_017320(ACG12);TEA_018657(CKX5);TEA_020662(PGDH2);TEA_022194(SETH3);TEA_023671(ETFA);TEA_024676(--);TEA_028264(murB)
Molecular Function	GO:1901265	nucleoside phosphate binding	13	233	0.763272	0.934756	TEA_002242(DUS1L);TEA_002586(SNF4);TEA_004300(HTH);TEA_006608(GLDH);TEA_007880(CNGC1);TEA_009756(--);TEA_017320(ACG12);TEA_018657(CKX5);TEA_020662(PGDH2);TEA_022194(SETH3);TEA_023671(ETFA);TEA_024676(--);TEA_028264(murB)
Molecular Function	GO:0008289	lipid binding	1	22	0.774456	0.936811	TEA_013236(GCR2)
Molecular Function	GO:0016701	oxidoreductase activity, acting on single donors with incorporation of molecular oxygen	1	22	0.774456	0.936811	TEA_024401(LOX1.6)
Molecular Function	GO:0005216	ion channel activity	2	43	0.781799	0.936811	TEA_007880(CNGC1);TEA_023035(CLC-F)
Molecular Function	GO:0022838	substrate-specific channel activity	2	43	0.781799	0.936811	TEA_007880(CNGC1);TEA_023035(CLC-F)
Molecular Function	GO:0030234	enzyme regulator activity	2	43	0.781799	0.936811	TEA_002586(SNF4);TEA_029735(GLB1)
Molecular Function	GO:0008324	cation transmembrane transporter activity	11	204	0.788107	0.937573	TEA_000310(--);TEA_005464(KEA2);TEA_007994(ACA9);TEA_010474(MRS2-1);TEA_010736(CHX15);TEA_013543(ALA1);TEA_015033(ZIP3);TEA_020334(ACA2);TEA_023348(ACA2);TEA_023862(ABCB1);TEA_028796(--)
Molecular Function	GO:0015267	channel activity	2	44	0.792553	0.937573	TEA_007880(CNGC1);TEA_023035(CLC-F)
Molecular Function	GO:0022803	passive transmembrane transporter activity	2	44	0.792553	0.937573	TEA_007880(CNGC1);TEA_023035(CLC-F)
Molecular Function	GO:0008509	anion transmembrane transporter activity	3	65	0.806976	0.95059	TEA_023035(CLC-F);TEA_024746(ST3);TEA_028106(AAP6)
Molecular Function	GO:0098772	molecular function regulator	2	47	0.822053	0.957437	TEA_002586(SNF4);TEA_029735(GLB1)
Molecular Function	GO:0016779	nucleotidyltransferase activity	4	86	0.822542	0.957437	TEA_003641(TEB);TEA_012795(KDSB);TEA_020648(RAD51B);TEA_024244(APS1)
Molecular Function	GO:0005198	structural molecule activity	3	67	0.82312	0.957437	TEA_012841(RPL5);TEA_016652(RPS5);TEA_023081(TUBA)
Molecular Function	GO:0008483	transaminase activity	1	26	0.82803	0.959135	TEA_025804(PAT)
Molecular Function	GO:0046914	transition metal ion binding	30	534	0.835786	0.960194	TEA_000523(CYP81E9);TEA_000715(ABP19A);TEA_002639(PAT10);TEA_003229(PEX2);TEA_006016(CYP94C1);TEA_006062(CESA3);TEA_006071(CESA3);TEA_006248(FGT1);TEA_006323(CYP71A9);TEA_008836(CYP704C1);TEA_011739(BCA5);TEA_012330(SBH1);TEA_012574(P4H3);TEA_014102(ARI8);TEA_014326(VPS41);TEA_014646(FER1);TEA_014650(MS1);TEA_014663(FER1);TEA_015003(1MMP);TEA_016604(KIN7D);TEA_021817(FTSH3);TEA_022700(CPN20);TEA_…
Molecular Function	GO:0005342	organic acid transmembrane transporter activity	1	27	0.839306	0.960194	TEA_028106(AAP6)
Molecular Function	GO:0046943	carboxylic acid transmembrane transporter activity	1	27	0.839306	0.960194	TEA_028106(AAP6)
Molecular Function	GO:0004702	receptor signaling protein serine/threonine kinase activity	2	52	0.862935	0.971963	TEA_005622(MMK2);TEA_020660(WAK5)
Molecular Function	GO:0005057	receptor signaling protein activity	2	52	0.862935	0.971963	TEA_005622(MMK2);TEA_020660(WAK5)
Molecular Function	GO:0004872	receptor activity	1	30	0.868895	0.971963	TEA_007880(CNGC1)
Molecular Function	GO:0016835	carbon-oxygen lyase activity	2	53	0.870002	0.971963	TEA_007079(LAT59);TEA_022885(LAT59)
Molecular Function	GO:0046527	glucosyltransferase activity	3	74	0.870835	0.971963	TEA_006062(CESA3);TEA_006071(CESA3);TEA_007627(GUX1)
Molecular Function	GO:0016679	oxidoreductase activity, acting on diphenols and related substances as donors	1	31	0.877496	0.971963	TEA_027097(LAC21)
Molecular Function	GO:0016682	oxidoreductase activity, acting on diphenols and related substances as donors, oxygen as acceptor	1	31	0.877496	0.971963	TEA_027097(LAC21)
Molecular Function	GO:0004175	endopeptidase activity	2	55	0.883143	0.971963	TEA_012685(LON2);TEA_014564(GPI8)
Molecular Function	GO:0001871	pattern binding	1	32	0.885533	0.971963	TEA_020660(WAK5)
Molecular Function	GO:0046983	protein dimerization activity	3	77	0.887545	0.971963	TEA_010614(CLPD);TEA_016492(BLH1);TEA_018634(At1g52740)
Molecular Function	GO:0016741	transferase activity, transferring one-carbon groups	7	155	0.888394	0.971963	TEA_011416(PYRAB06230);TEA_014650(MS1);TEA_022230(ARGF);TEA_023443(MET2A);TEA_024676(--);TEA_027172(Trmt61a);TEA_028999(PRMT13)
Molecular Function	GO:0032553	ribonucleotide binding	1	33	0.893044	0.971963	TEA_009756(--)
Molecular Function	GO:0052689	carboxylic ester hydrolase activity	2	57	0.895045	0.971963	TEA_007203(PME12);TEA_014994(PME68)
Molecular Function	GO:0008514	organic anion transmembrane transporter activity	1	34	0.900063	0.973608	TEA_028106(AAP6)
Molecular Function	GO:0016705	oxidoreductase activity, acting on paired donors, with incorporation or reduction of molecular oxygen	10	215	0.903825	0.973889	TEA_000523(CYP81E9);TEA_004116(CYP71A6);TEA_006016(CYP94C1);TEA_006323(CYP71A9);TEA_009859(CYP71A6);TEA_012574(P4H3);TEA_015364(DK-ACO1);TEA_019327(CYP71A6);TEA_024429(Os02g0639600);TEA_028169(CYP71A6)
Molecular Function	GO:0019787	ubiquitin-like protein transferase activity	1	38	0.92383	0.978257	TEA_014102(ARI8)
Molecular Function	GO:0034062	RNA polymerase activity	1	38	0.92383	0.978257	TEA_020648(RAD51B)
Molecular Function	GO:0015077	monovalent inorganic cation transmembrane transporter activity	3	86	0.926677	0.978257	TEA_000310(--);TEA_010736(CHX15);TEA_028796(--)
Molecular Function	GO:0016651	oxidoreductase activity, acting on NAD(P)H	1	40	0.933505	0.978257	TEA_022463(FRO2)
Molecular Function	GO:0016810	hydrolase activity, acting on carbon-nitrogen (but not peptide) bonds	1	40	0.933505	0.978257	TEA_027545(FOLD4)
Molecular Function	GO:0022890	inorganic cation transmembrane transporter activity	5	130	0.93355	0.978257	TEA_000310(--);TEA_010474(MRS2-1);TEA_010736(CHX15);TEA_015033(ZIP3);TEA_028796(--)
Molecular Function	GO:0015078	hydrogen ion transmembrane transporter activity	1	41	0.937873	0.978257	TEA_010736(CHX15)
Molecular Function	GO:0046906	tetrapyrrole binding	11	249	0.940576	0.978257	TEA_000523(CYP81E9);TEA_005153(GSVIVT00037159001);TEA_005163(GSVIVT00037159001);TEA_005573(pod);TEA_006016(CYP94C1);TEA_006323(CYP71A9);TEA_006806(PER11);TEA_008836(CYP704C1);TEA_020122(petA);TEA_020533(PER42);TEA_025935(PNC1)
Molecular Function	GO:0016769	transferase activity, transferring nitrogenous groups	1	42	0.941953	0.978257	TEA_025804(PAT)
Molecular Function	GO:0043168	anion binding	6	154	0.943068	0.978257	TEA_009535(ACR11);TEA_017131(ACR9);TEA_020060(GDCSP);TEA_020662(PGDH2);TEA_022230(ARGF);TEA_025804(PAT)
Molecular Function	GO:0016491	oxidoreductase activity	60	1100	0.950081	0.981868	TEA_000077(At1g60630);TEA_000523(CYP81E9);TEA_000624(At2g25790);TEA_000980(CYP714A2);TEA_001051(Os03g0326500);TEA_002242(DUS1L);TEA_002310(Os05g0200100);TEA_003367(STC);TEA_004116(CYP71A6);TEA_004300(HTH);TEA_006016(CYP94C1);TEA_006323(CYP71A9);TEA_006422(At1g21400);TEA_006542(STP1);TEA_006608(GLDH);TEA_006771(RLK5);TEA_006874(SDR1);TEA_007696(HCAR);TEA_007741(RLK5);TEA_008836(CYP704C1);TEA_00985…
Molecular Function	GO:0060089	molecular transducer activity	1	49	0.963931	0.988365	TEA_007880(CNGC1)
Molecular Function	GO:0016879	ligase activity, forming carbon-nitrogen bonds	1	51	0.968518	0.988365	TEA_028702(GS1-1)
Molecular Function	GO:0008194	UDP-glycosyltransferase activity	4	126	0.968971	0.988365	TEA_006126(GOLS2);TEA_007627(GUX1);TEA_016081(GNTI);TEA_028393(GOLS2)
Molecular Function	GO:0035251	UDP-glucosyltransferase activity	1	52	0.970588	0.988365	TEA_007627(GUX1)
Molecular Function	GO:0016757	transferase activity, transferring glycosyl groups	18	410	0.976731	0.988862	TEA_001911(XTH16);TEA_003441(XTH23);TEA_004163(XTH23);TEA_004738(HISN4);TEA_004916(UGT85A24);TEA_006062(CESA3);TEA_006071(CESA3);TEA_006126(GOLS2);TEA_007627(GUX1);TEA_011687(XTH32);TEA_011840(XTH15);TEA_016081(GNTI);TEA_017653(XTH16);TEA_017988(At5g03795);TEA_023779(GLCAT14A);TEA_027740(XTH23);TEA_028393(GOLS2);TEA_029705(A4galt)
Molecular Function	GO:0016788	hydrolase activity, acting on ester bonds	16	376	0.978981	0.988862	TEA_000430(At2g30020);TEA_001052(ERCC1);TEA_002502(FATB);TEA_004235(At3g55800);TEA_004516(MKP1);TEA_007203(PME12);TEA_012778(PME12);TEA_014994(PME68);TEA_015285(At2g30020);TEA_017771(GPAT6);TEA_018360(DSP1);TEA_020031(TPPA);TEA_021700(PHS1);TEA_026507(At2g30020);TEA_027288(PPC6-1);TEA_029359(PP1)
Molecular Function	GO:0004871	signal transducer activity	2	88	0.981748	0.988862	TEA_005622(MMK2);TEA_020660(WAK5)
Molecular Function	GO:0004518	nuclease activity	1	69	0.990758	0.994335	TEA_001052(ERCC1)
Molecular Function	GO:0003674	molecular_function	566	8658	1	1	TEA_000039(RCH2);TEA_000068(D6PKL2);TEA_000077(At1g60630);TEA_000310(--);TEA_000343(DTX48);TEA_000411(PXC3);TEA_000414(PXC3);TEA_000430(At2g30020);TEA_000457(Dnajb13);TEA_000523(CYP81E9);TEA_000624(At2g25790);TEA_000715(ABP19A);TEA_000758(PDPK2);TEA_000980(CYP714A2);TEA_001034(PGI1);TEA_001051(Os03g0326500);TEA_001052(ERCC1);TEA_001140(MLO13);TEA_001229(HIPP23);TEA_001334(MEKK1);TEA_001367(At1g58…

## Sheet: S15.3 Alb_vs_Med
	GO ID	Description	Alb_vs_Med (318)	All (8304)	pvalue	p.adjust	Genes
Biological Process	GO:0009799	specification of symmetry	6	33	0.0013882	0.0676607	TEA_001475(TDR);TEA_005297(EOL1);TEA_007282(AGO10);TEA_007756(AGO10);TEA_010325(EOL1);TEA_013837(BAM3)
Biological Process	GO:0010639	negative regulation of organelle organization	2	2	0.00146206	0.0676607	TEA_002923(At3g05520);TEA_029011(At3g05520)
Biological Process	GO:0016073	snRNA metabolic process	2	2	0.00146206	0.0676607	TEA_019934(--);TEA_026312(Usb1)
Biological Process	GO:0016180	snRNA processing	2	2	0.00146206	0.0676607	TEA_019934(--);TEA_026312(Usb1)
Biological Process	GO:0030042	actin filament depolymerization	2	2	0.00146206	0.0676607	TEA_002923(At3g05520);TEA_029011(At3g05520)
Biological Process	GO:0030834	regulation of actin filament depolymerization	2	2	0.00146206	0.0676607	TEA_002923(At3g05520);TEA_029011(At3g05520)
Biological Process	GO:0030835	negative regulation of actin filament depolymerization	2	2	0.00146206	0.0676607	TEA_002923(At3g05520);TEA_029011(At3g05520)
Biological Process	GO:0030837	negative regulation of actin filament polymerization	2	2	0.00146206	0.0676607	TEA_002923(At3g05520);TEA_029011(At3g05520)
Biological Process	GO:0031333	negative regulation of protein complex assembly	2	2	0.00146206	0.0676607	TEA_002923(At3g05520);TEA_029011(At3g05520)
Biological Process	GO:0032272	negative regulation of protein polymerization	2	2	0.00146206	0.0676607	TEA_002923(At3g05520);TEA_029011(At3g05520)
Biological Process	GO:0034472	snRNA 3'-end processing	2	2	0.00146206	0.0676607	TEA_019934(--);TEA_026312(Usb1)
Biological Process	GO:0043242	negative regulation of protein complex disassembly	2	2	0.00146206	0.0676607	TEA_002923(At3g05520);TEA_029011(At3g05520)
Biological Process	GO:0051129	negative regulation of cellular component organization	2	2	0.00146206	0.0676607	TEA_002923(At3g05520);TEA_029011(At3g05520)
Biological Process	GO:0051261	protein depolymerization	2	2	0.00146206	0.0676607	TEA_002923(At3g05520);TEA_029011(At3g05520)
Biological Process	GO:0051494	negative regulation of cytoskeleton organization	2	2	0.00146206	0.0676607	TEA_002923(At3g05520);TEA_029011(At3g05520)
Biological Process	GO:0051693	actin filament capping	2	2	0.00146206	0.0676607	TEA_002923(At3g05520);TEA_029011(At3g05520)
Biological Process	GO:1901879	regulation of protein depolymerization	2	2	0.00146206	0.0676607	TEA_002923(At3g05520);TEA_029011(At3g05520)
Biological Process	GO:1901880	negative regulation of protein depolymerization	2	2	0.00146206	0.0676607	TEA_002923(At3g05520);TEA_029011(At3g05520)
Biological Process	GO:0044707	single-multicellular organism process	39	656	0.00368392	0.116669	TEA_001475(TDR);TEA_002078(GRV2);TEA_002849(ARF22);TEA_003725(FAB1B);TEA_003735(CSLD4);TEA_004300(HTH);TEA_005236(ARP3);TEA_005297(EOL1);TEA_006062(CESA3);TEA_006632(IRK);TEA_007282(AGO10);TEA_007756(AGO10);TEA_008170(TCP3);TEA_008198(ROPGAP3);TEA_010325(EOL1);TEA_010662(MTN1);TEA_010914(AMS);TEA_011158(TOP2);TEA_011859(NAKR2);TEA_012397(BRM);TEA_013236(GCR2);TEA_013837(BAM3);TEA_014646(FER1);TEA…
Biological Process	GO:0032501	multicellular organismal process	39	658	0.00388143	0.116669	TEA_001475(TDR);TEA_002078(GRV2);TEA_002849(ARF22);TEA_003725(FAB1B);TEA_003735(CSLD4);TEA_004300(HTH);TEA_005236(ARP3);TEA_005297(EOL1);TEA_006062(CESA3);TEA_006632(IRK);TEA_007282(AGO10);TEA_007756(AGO10);TEA_008170(TCP3);TEA_008198(ROPGAP3);TEA_010325(EOL1);TEA_010662(MTN1);TEA_010914(AMS);TEA_011158(TOP2);TEA_011859(NAKR2);TEA_012397(BRM);TEA_013236(GCR2);TEA_013837(BAM3);TEA_014646(FER1);TEA…
Biological Process	GO:0030833	regulation of actin filament polymerization	3	9	0.00393431	0.116669	TEA_002923(At3g05520);TEA_005236(ARP3);TEA_029011(At3g05520)
Biological Process	GO:0032271	regulation of protein polymerization	3	9	0.00393431	0.116669	TEA_002923(At3g05520);TEA_005236(ARP3);TEA_029011(At3g05520)
Biological Process	GO:0043254	regulation of protein complex assembly	3	9	0.00393431	0.116669	TEA_002923(At3g05520);TEA_005236(ARP3);TEA_029011(At3g05520)
Biological Process	GO:0000098	sulfur amino acid catabolic process	2	3	0.00427487	0.116669	TEA_010026(FLCY);TEA_020921(DCD)
Biological Process	GO:0043628	ncRNA 3'-end processing	2	3	0.00427487	0.116669	TEA_019934(--);TEA_026312(Usb1)
Biological Process	GO:0044273	sulfur compound catabolic process	2	3	0.00427487	0.116669	TEA_010026(FLCY);TEA_020921(DCD)
Biological Process	GO:0030243	cellulose metabolic process	7	55	0.00472572	0.116669	TEA_003735(CSLD4);TEA_006062(CESA3);TEA_015465(At4g02290);TEA_016413(At4g02290);TEA_019143(CASP);TEA_028997(CSLE1);TEA_029035(CSLD2)
Biological Process	GO:0033043	regulation of organelle organization	7	55	0.00472572	0.116669	TEA_002923(At3g05520);TEA_003725(FAB1B);TEA_003758(ML2);TEA_005236(ARP3);TEA_014502(At5g18950);TEA_023356(Fancd2);TEA_029011(At3g05520)
Biological Process	GO:0008064	regulation of actin polymerization or depolymerization	3	10	0.0054623	0.116669	TEA_002923(At3g05520);TEA_005236(ARP3);TEA_029011(At3g05520)
Biological Process	GO:0022411	cellular component disassembly	3	10	0.0054623	0.116669	TEA_002923(At3g05520);TEA_028084(PRFB1);TEA_029011(At3g05520)
Biological Process	GO:0030041	actin filament polymerization	3	10	0.0054623	0.116669	TEA_002923(At3g05520);TEA_005236(ARP3);TEA_029011(At3g05520)
Biological Process	GO:0030832	regulation of actin filament length	3	10	0.0054623	0.116669	TEA_002923(At3g05520);TEA_005236(ARP3);TEA_029011(At3g05520)
Biological Process	GO:0032956	regulation of actin cytoskeleton organization	3	10	0.0054623	0.116669	TEA_002923(At3g05520);TEA_005236(ARP3);TEA_029011(At3g05520)
Biological Process	GO:0032970	regulation of actin filament-based process	3	10	0.0054623	0.116669	TEA_002923(At3g05520);TEA_005236(ARP3);TEA_029011(At3g05520)
Biological Process	GO:0032984	macromolecular complex disassembly	3	10	0.0054623	0.116669	TEA_002923(At3g05520);TEA_028084(PRFB1);TEA_029011(At3g05520)
Biological Process	GO:0043241	protein complex disassembly	3	10	0.0054623	0.116669	TEA_002923(At3g05520);TEA_028084(PRFB1);TEA_029011(At3g05520)
Biological Process	GO:0043624	cellular protein complex disassembly	3	10	0.0054623	0.116669	TEA_002923(At3g05520);TEA_028084(PRFB1);TEA_029011(At3g05520)
Biological Process	GO:0044087	regulation of cellular component biogenesis	3	10	0.0054623	0.116669	TEA_002923(At3g05520);TEA_005236(ARP3);TEA_029011(At3g05520)
Biological Process	GO:0051258	protein polymerization	3	10	0.0054623	0.116669	TEA_002923(At3g05520);TEA_005236(ARP3);TEA_029011(At3g05520)
Biological Process	GO:0045087	innate immune response	8	72	0.00600663	0.125088	TEA_005297(EOL1);TEA_006769(STT3A);TEA_007282(AGO10);TEA_007756(AGO10);TEA_010325(EOL1);TEA_017217(TLP40);TEA_018624(MPK3);TEA_021578(PUB17)
Biological Process	GO:0032502	developmental process	48	876	0.00641359	0.130305	TEA_001475(TDR);TEA_001640(RIBA1);TEA_002078(GRV2);TEA_002849(ARF22);TEA_003725(FAB1B);TEA_003744(ADK);TEA_003750(WRKY44);TEA_004300(HTH);TEA_004865(ADK);TEA_005236(ARP3);TEA_005297(EOL1);TEA_006062(CESA3);TEA_006632(IRK);TEA_007197(EMB2768);TEA_007282(AGO10);TEA_007756(AGO10);TEA_008170(TCP3);TEA_008198(ROPGAP3);TEA_009807(NAA10);TEA_010325(EOL1);TEA_010662(MTN1);TEA_010914(AMS);TEA_011158(TOP2)…
Biological Process	GO:0031123	RNA 3'-end processing	3	11	0.00729974	0.141411	TEA_004874(PAPS1);TEA_019934(--);TEA_026312(Usb1)
Biological Process	GO:0051493	regulation of cytoskeleton organization	3	11	0.00729974	0.141411	TEA_002923(At3g05520);TEA_005236(ARP3);TEA_029011(At3g05520)
Biological Process	GO:0006955	immune response	8	76	0.00829786	0.154262	TEA_005297(EOL1);TEA_006769(STT3A);TEA_007282(AGO10);TEA_007756(AGO10);TEA_010325(EOL1);TEA_017217(TLP40);TEA_018624(MPK3);TEA_021578(PUB17)
Biological Process	GO:0043244	regulation of protein complex disassembly	2	4	0.00833347	0.154262	TEA_002923(At3g05520);TEA_029011(At3g05520)
Biological Process	GO:0030422	production of siRNA involved in RNA interference	4	22	0.0089374	0.161845	TEA_005297(EOL1);TEA_007282(AGO10);TEA_007756(AGO10);TEA_010325(EOL1)
Biological Process	GO:0007389	pattern specification process	8	78	0.0096633	0.171267	TEA_001475(TDR);TEA_005297(EOL1);TEA_007282(AGO10);TEA_007756(AGO10);TEA_010325(EOL1);TEA_012397(BRM);TEA_013837(BAM3);TEA_018624(MPK3)
Biological Process	GO:0016246	RNA interference	4	23	0.0104991	0.182203	TEA_005297(EOL1);TEA_007282(AGO10);TEA_007756(AGO10);TEA_010325(EOL1)
Biological Process	GO:0032535	regulation of cellular component size	4	24	0.0122269	0.203418	TEA_002923(At3g05520);TEA_005236(ARP3);TEA_006062(CESA3);TEA_029011(At3g05520)
Biological Process	GO:0090066	regulation of anatomical structure size	4	24	0.0122269	0.203418	TEA_002923(At3g05520);TEA_005236(ARP3);TEA_006062(CESA3);TEA_029011(At3g05520)
Biological Process	GO:0009933	meristem structural organization	6	51	0.0126983	0.203418	TEA_001475(TDR);TEA_005297(EOL1);TEA_007282(AGO10);TEA_007756(AGO10);TEA_010325(EOL1);TEA_013837(BAM3)
Biological Process	GO:0048532	anatomical structure arrangement	6	51	0.0126983	0.203418	TEA_001475(TDR);TEA_005297(EOL1);TEA_007282(AGO10);TEA_007756(AGO10);TEA_010325(EOL1);TEA_013837(BAM3)
Biological Process	GO:0051273	beta-glucan metabolic process	7	68	0.0148211	0.232944	TEA_003735(CSLD4);TEA_006062(CESA3);TEA_015465(At4g02290);TEA_016413(At4g02290);TEA_019143(CASP);TEA_028997(CSLE1);TEA_029035(CSLD2)
Biological Process	GO:0000281	mitotic cytokinesis	5	39	0.0157865	0.241215	TEA_002720(CIPK23);TEA_005415(CIPK23);TEA_006062(CESA3);TEA_011158(TOP2);TEA_015440(TPR2)
Biological Process	GO:0044767	single-organism developmental process	40	741	0.0159265	0.241215	TEA_001475(TDR);TEA_001640(RIBA1);TEA_002849(ARF22);TEA_003725(FAB1B);TEA_003744(ADK);TEA_003750(WRKY44);TEA_004300(HTH);TEA_004865(ADK);TEA_005236(ARP3);TEA_005297(EOL1);TEA_006062(CESA3);TEA_006632(IRK);TEA_007282(AGO10);TEA_007756(AGO10);TEA_008170(TCP3);TEA_008198(ROPGAP3);TEA_010325(EOL1);TEA_010662(MTN1);TEA_010914(AMS);TEA_011158(TOP2);TEA_012397(BRM);TEA_013236(GCR2);TEA_013837(BAM3);TEA_…
Biological Process	GO:0061640	cytoskeleton-dependent cytokinesis	5	40	0.0174927	0.260205	TEA_002720(CIPK23);TEA_005415(CIPK23);TEA_006062(CESA3);TEA_011158(TOP2);TEA_015440(TPR2)
Biological Process	GO:1903047	mitotic cell cycle process	6	56	0.019542	0.28434	TEA_002720(CIPK23);TEA_005415(CIPK23);TEA_006062(CESA3);TEA_011158(TOP2);TEA_015440(TPR2);TEA_028206(MSI1)
Biological Process	GO:0015740	C4-dicarboxylate transport	2	6	0.019798	0.28434	TEA_003142(--);TEA_028106(AAP6)
Biological Process	GO:1901362	organic cyclic compound biosynthetic process	28	488	0.0203845	0.287802	TEA_000282(ERF113);TEA_002327(FRO8);TEA_002495(purH);TEA_003744(ADK);TEA_004865(ADK);TEA_005078(NDK4);TEA_006062(CESA3);TEA_007178(AHA10);TEA_007282(AGO10);TEA_007756(AGO10);TEA_007887(NFYC1);TEA_012247(NAC043);TEA_013199(NDPK2);TEA_013216(TAF5);TEA_014564(GPI8);TEA_015237(AMPD);TEA_015282(RPL3);TEA_016758(CPL1);TEA_017217(TLP40);TEA_018447(atpB);TEA_018624(MPK3);TEA_019183(VIP1);TEA_019518(UGT80…
Biological Process	GO:0007275	multicellular organism development	33	598	0.0207518	0.288104	TEA_001475(TDR);TEA_002849(ARF22);TEA_003725(FAB1B);TEA_004300(HTH);TEA_005297(EOL1);TEA_006062(CESA3);TEA_006632(IRK);TEA_007282(AGO10);TEA_007756(AGO10);TEA_008170(TCP3);TEA_008198(ROPGAP3);TEA_010325(EOL1);TEA_010662(MTN1);TEA_010914(AMS);TEA_011158(TOP2);TEA_012397(BRM);TEA_013236(GCR2);TEA_013837(BAM3);TEA_014646(FER1);TEA_015793(At5g58300);TEA_016162(TCP3);TEA_017031(AHK1);TEA_017684(JKD);T…
Biological Process	GO:0000910	cytokinesis	5	43	0.0233293	0.318579	TEA_002720(CIPK23);TEA_005415(CIPK23);TEA_006062(CESA3);TEA_011158(TOP2);TEA_015440(TPR2)
Biological Process	GO:0022414	reproductive process	23	392	0.027036	0.363242	TEA_001475(TDR);TEA_002078(GRV2);TEA_002849(ARF22);TEA_003758(ML2);TEA_006632(IRK);TEA_007197(EMB2768);TEA_007282(AGO10);TEA_007756(AGO10);TEA_009807(NAA10);TEA_013236(GCR2);TEA_013837(BAM3);TEA_013893(WDR5B);TEA_014502(At5g18950);TEA_014646(FER1);TEA_015440(TPR2);TEA_018067(YUC4);TEA_018624(MPK3);TEA_022088(At4g02820);TEA_023356(Fancd2);TEA_025045(--);TEA_026723(GCP4);TEA_027539(ABI4);TEA_028206…
Biological Process	GO:0000278	mitotic cell cycle	6	62	0.0306284	0.379757	TEA_002720(CIPK23);TEA_005415(CIPK23);TEA_006062(CESA3);TEA_011158(TOP2);TEA_015440(TPR2);TEA_028206(MSI1)
Biological Process	GO:0051301	cell division	6	62	0.0306284	0.379757	TEA_002720(CIPK23);TEA_003758(ML2);TEA_005415(CIPK23);TEA_006062(CESA3);TEA_011158(TOP2);TEA_015440(TPR2)
Biological Process	GO:0007049	cell cycle	14	210	0.0307234	0.379757	TEA_002720(CIPK23);TEA_003758(ML2);TEA_004874(PAPS1);TEA_005415(CIPK23);TEA_006062(CESA3);TEA_007010(LECRK41);TEA_011158(TOP2);TEA_012220(LECRK18);TEA_013216(TAF5);TEA_014420(ncapd2);TEA_014502(At5g18950);TEA_015440(TPR2);TEA_023356(Fancd2);TEA_028206(MSI1)
Biological Process	GO:0022402	cell cycle process	11	152	0.0313882	0.379757	TEA_002720(CIPK23);TEA_003758(ML2);TEA_005415(CIPK23);TEA_006062(CESA3);TEA_011158(TOP2);TEA_013216(TAF5);TEA_014420(ncapd2);TEA_014502(At5g18950);TEA_015440(TPR2);TEA_023356(Fancd2);TEA_028206(MSI1)
Biological Process	GO:0002376	immune system process	8	97	0.0320702	0.379757	TEA_005297(EOL1);TEA_006769(STT3A);TEA_007282(AGO10);TEA_007756(AGO10);TEA_010325(EOL1);TEA_017217(TLP40);TEA_018624(MPK3);TEA_021578(PUB17)
Biological Process	GO:0000003	reproduction	23	400	0.0330606	0.379757	TEA_001475(TDR);TEA_002078(GRV2);TEA_002849(ARF22);TEA_003758(ML2);TEA_006632(IRK);TEA_007197(EMB2768);TEA_007282(AGO10);TEA_007756(AGO10);TEA_009807(NAA10);TEA_013236(GCR2);TEA_013837(BAM3);TEA_013893(WDR5B);TEA_014502(At5g18950);TEA_014646(FER1);TEA_015440(TPR2);TEA_018067(YUC4);TEA_018624(MPK3);TEA_022088(At4g02820);TEA_023356(Fancd2);TEA_025045(--);TEA_026723(GCP4);TEA_027539(ABI4);TEA_028206…
Biological Process	GO:0019932	second-messenger-mediated signaling	3	19	0.0342051	0.379757	TEA_002720(CIPK23);TEA_005415(CIPK23);TEA_009022(CIPK11)
Biological Process	GO:0006835	dicarboxylic acid transport	2	8	0.0351307	0.379757	TEA_003142(--);TEA_028106(AAP6)
Biological Process	GO:0009063	cellular amino acid catabolic process	2	8	0.0351307	0.379757	TEA_010026(FLCY);TEA_020921(DCD)
Biological Process	GO:0044711	single-organism biosynthetic process	30	559	0.0370735	0.379757	TEA_002327(FRO8);TEA_002495(purH);TEA_002720(CIPK23);TEA_002849(ARF22);TEA_005078(NDK4);TEA_005297(EOL1);TEA_005415(CIPK23);TEA_006062(CESA3);TEA_007178(AHA10);TEA_010325(EOL1);TEA_010532(LOX2.1);TEA_010662(MTN1);TEA_012453(PAP8);TEA_013199(NDPK2);TEA_014561(SS2);TEA_014564(GPI8);TEA_014982(At5g41760);TEA_015237(AMPD);TEA_015767(PHOT2);TEA_016306(SAC2);TEA_017217(TLP40);TEA_018447(atpB);TEA_01862…
Biological Process	GO:0006885	regulation of pH	1	1	0.0382948	0.379757	TEA_007178(AHA10)
Biological Process	GO:0007034	vacuolar transport	1	1	0.0382948	0.379757	TEA_002078(GRV2)
Biological Process	GO:0010921	regulation of phosphatase activity	1	1	0.0382948	0.379757	TEA_017237(I-2)
Biological Process	GO:0019395	fatty acid oxidation	1	1	0.0382948	0.379757	TEA_004300(HTH)
Biological Process	GO:0030004	cellular monovalent inorganic cation homeostasis	1	1	0.0382948	0.379757	TEA_007178(AHA10)
Biological Process	GO:0030641	regulation of cellular pH	1	1	0.0382948	0.379757	TEA_007178(AHA10)
Biological Process	GO:0034440	lipid oxidation	1	1	0.0382948	0.379757	TEA_004300(HTH)
Biological Process	GO:0035303	regulation of dephosphorylation	1	1	0.0382948	0.379757	TEA_017237(I-2)
Biological Process	GO:0035304	regulation of protein dephosphorylation	1	1	0.0382948	0.379757	TEA_017237(I-2)
Biological Process	GO:0045851	pH reduction	1	1	0.0382948	0.379757	TEA_007178(AHA10)
Biological Process	GO:0051452	intracellular pH reduction	1	1	0.0382948	0.379757	TEA_007178(AHA10)
Biological Process	GO:0051453	regulation of intracellular pH	1	1	0.0382948	0.379757	TEA_007178(AHA10)
Biological Process	GO:0008154	actin polymerization or depolymerization	3	20	0.0391319	0.383493	TEA_002923(At3g05520);TEA_005236(ARP3);TEA_029011(At3g05520)
Biological Process	GO:0006796	phosphate-containing compound metabolic process	77	1673	0.0402981	0.390329	TEA_000995(SPP2);TEA_001098(At5g06940);TEA_001334(MEKK1);TEA_001475(TDR);TEA_001804(PAP2);TEA_002495(purH);TEA_002720(CIPK23);TEA_003171(PERK9);TEA_003542(PRIN2);TEA_003725(FAB1B);TEA_003744(ADK);TEA_004028(D6PKL2);TEA_004072(PRIN2);TEA_004675(dsk1);TEA_004865(ADK);TEA_005078(NDK4);TEA_005302(PBL19);TEA_005356(TMK4);TEA_005415(CIPK23);TEA_005797(MAPKKK5);TEA_006632(IRK);TEA_007010(LECRK41);TEA_00…
Biological Process	GO:0051128	regulation of cellular component organization	7	87	0.0486382	0.447009	TEA_002923(At3g05520);TEA_003725(FAB1B);TEA_003758(ML2);TEA_005236(ARP3);TEA_014502(At5g18950);TEA_023356(Fancd2);TEA_029011(At3g05520)
Biological Process	GO:0006793	phosphorus metabolic process	77	1693	0.0509628	0.447009	TEA_000995(SPP2);TEA_001098(At5g06940);TEA_001334(MEKK1);TEA_001475(TDR);TEA_001804(PAP2);TEA_002495(purH);TEA_002720(CIPK23);TEA_003171(PERK9);TEA_003542(PRIN2);TEA_003725(FAB1B);TEA_003744(ADK);TEA_004028(D6PKL2);TEA_004072(PRIN2);TEA_004675(dsk1);TEA_004865(ADK);TEA_005078(NDK4);TEA_005302(PBL19);TEA_005356(TMK4);TEA_005415(CIPK23);TEA_005797(MAPKKK5);TEA_006632(IRK);TEA_007010(LECRK41);TEA_00…
Biological Process	GO:0009791	post-embryonic development	17	289	0.0516279	0.447009	TEA_001475(TDR);TEA_002849(ARF22);TEA_005297(EOL1);TEA_006632(IRK);TEA_007282(AGO10);TEA_007756(AGO10);TEA_010325(EOL1);TEA_011158(TOP2);TEA_013236(GCR2);TEA_014646(FER1);TEA_018067(YUC4);TEA_018624(MPK3);TEA_021326(--);TEA_025045(--);TEA_026723(GCP4);TEA_027539(ABI4);TEA_028206(MSI1)
Biological Process	GO:1902410	mitotic cytokinetic process	4	37	0.0516813	0.447009	TEA_002720(CIPK23);TEA_005415(CIPK23);TEA_011158(TOP2);TEA_015440(TPR2)
Biological Process	GO:0003006	developmental process involved in reproduction	20	354	0.0522129	0.447009	TEA_001475(TDR);TEA_002078(GRV2);TEA_002849(ARF22);TEA_006632(IRK);TEA_007197(EMB2768);TEA_007282(AGO10);TEA_007756(AGO10);TEA_009807(NAA10);TEA_013236(GCR2);TEA_013837(BAM3);TEA_013893(WDR5B);TEA_014646(FER1);TEA_015440(TPR2);TEA_018067(YUC4);TEA_018624(MPK3);TEA_022088(At4g02820);TEA_025045(--);TEA_026723(GCP4);TEA_027539(ABI4);TEA_028206(MSI1)
Biological Process	GO:0048731	system development	18	311	0.0524739	0.447009	TEA_001475(TDR);TEA_002849(ARF22);TEA_006632(IRK);TEA_008170(TCP3);TEA_010662(MTN1);TEA_012397(BRM);TEA_013236(GCR2);TEA_014646(FER1);TEA_016162(TCP3);TEA_017684(JKD);TEA_018067(YUC4);TEA_018624(MPK3);TEA_025045(--);TEA_027045(--);TEA_027539(ABI4);TEA_028084(PRFB1);TEA_028206(MSI1);TEA_030144(ACL5)
Biological Process	GO:0044702	single organism reproductive process	12	186	0.0533932	0.447009	TEA_001475(TDR);TEA_002849(ARF22);TEA_003758(ML2);TEA_006632(IRK);TEA_013236(GCR2);TEA_014502(At5g18950);TEA_014646(FER1);TEA_018067(YUC4);TEA_018624(MPK3);TEA_023356(Fancd2);TEA_025045(--);TEA_028206(MSI1)
Biological Process	GO:0008610	lipid biosynthetic process	11	166	0.0536804	0.447009	TEA_002327(FRO8);TEA_002720(CIPK23);TEA_005415(CIPK23);TEA_006062(CESA3);TEA_010532(LOX2.1);TEA_014564(GPI8);TEA_016306(SAC2);TEA_017217(TLP40);TEA_019518(UGT80B1);TEA_024425(At4g02530);TEA_027815(UGT80B1)
Biological Process	GO:0006813	potassium ion transport	2	10	0.0536894	0.447009	TEA_002720(CIPK23);TEA_005415(CIPK23)
Biological Process	GO:0071804	cellular potassium ion transport	2	10	0.0536894	0.447009	TEA_002720(CIPK23);TEA_005415(CIPK23)
Biological Process	GO:0071805	potassium ion transmembrane transport	2	10	0.0536894	0.447009	TEA_002720(CIPK23);TEA_005415(CIPK23)
Biological Process	GO:0009943	adaxial/abaxial axis specification	3	23	0.0559217	0.447009	TEA_001475(TDR);TEA_007282(AGO10);TEA_007756(AGO10)
Biological Process	GO:0031050	dsRNA fragmentation	4	38	0.0560914	0.447009	TEA_005297(EOL1);TEA_007282(AGO10);TEA_007756(AGO10);TEA_010325(EOL1)
Biological Process	GO:0043331	response to dsRNA	4	38	0.0560914	0.447009	TEA_005297(EOL1);TEA_007282(AGO10);TEA_007756(AGO10);TEA_010325(EOL1)
Biological Process	GO:0070918	production of small RNA involved in gene silencing by RNA	4	38	0.0560914	0.447009	TEA_005297(EOL1);TEA_007282(AGO10);TEA_007756(AGO10);TEA_010325(EOL1)
Biological Process	GO:0071359	cellular response to dsRNA	4	38	0.0560914	0.447009	TEA_005297(EOL1);TEA_007282(AGO10);TEA_007756(AGO10);TEA_010325(EOL1)
Biological Process	GO:1901699	cellular response to nitrogen compound	4	38	0.0560914	0.447009	TEA_005297(EOL1);TEA_007282(AGO10);TEA_007756(AGO10);TEA_010325(EOL1)
Biological Process	GO:0044712	single-organism catabolic process	6	72	0.0569449	0.447009	TEA_000365(FLCY);TEA_000376(FLCY);TEA_008300(NUDT25);TEA_010026(FLCY);TEA_020917(DCD);TEA_020921(DCD)
Biological Process	GO:0003002	regionalization	5	55	0.0584268	0.447009	TEA_001475(TDR);TEA_007282(AGO10);TEA_007756(AGO10);TEA_012397(BRM);TEA_018624(MPK3)
Biological Process	GO:0009653	anatomical structure morphogenesis	18	316	0.0594401	0.447009	TEA_001475(TDR);TEA_005236(ARP3);TEA_005297(EOL1);TEA_006062(CESA3);TEA_006632(IRK);TEA_007282(AGO10);TEA_007756(AGO10);TEA_010325(EOL1);TEA_012397(BRM);TEA_013837(BAM3);TEA_018067(YUC4);TEA_021326(--);TEA_025045(--);TEA_027045(--);TEA_028007(RABB1C);TEA_028084(PRFB1);TEA_028206(MSI1);TEA_030144(ACL5)
Biological Process	GO:0032506	cytokinetic process	4	39	0.0606977	0.447009	TEA_002720(CIPK23);TEA_005415(CIPK23);TEA_011158(TOP2);TEA_015440(TPR2)
Biological Process	GO:0007126	meiotic nuclear division	3	24	0.0621638	0.447009	TEA_003758(ML2);TEA_014502(At5g18950);TEA_023356(Fancd2)
Biological Process	GO:0009798	axis specification	3	24	0.0621638	0.447009	TEA_001475(TDR);TEA_007282(AGO10);TEA_007756(AGO10)
Biological Process	GO:0009955	adaxial/abaxial pattern specification	3	24	0.0621638	0.447009	TEA_001475(TDR);TEA_007282(AGO10);TEA_007756(AGO10)
Biological Process	GO:0019438	aromatic compound biosynthetic process	24	451	0.0630322	0.447009	TEA_000282(ERF113);TEA_002495(purH);TEA_003744(ADK);TEA_004865(ADK);TEA_005078(NDK4);TEA_006062(CESA3);TEA_007178(AHA10);TEA_007282(AGO10);TEA_007756(AGO10);TEA_007887(NFYC1);TEA_012247(NAC043);TEA_013199(NDPK2);TEA_013216(TAF5);TEA_015237(AMPD);TEA_015282(RPL3);TEA_016758(CPL1);TEA_017217(TLP40);TEA_018447(atpB);TEA_018624(MPK3);TEA_019183(VIP1);TEA_019713(ROS1);TEA_021326(--);TEA_024425(At4g025…
Biological Process	GO:0044042	glucan metabolic process	11	172	0.0658602	0.447009	TEA_003735(CSLD4);TEA_004163(XTH23);TEA_006062(CESA3);TEA_014276(XTHA);TEA_015465(At4g02290);TEA_016413(At4g02290);TEA_019143(CASP);TEA_023818(PPH);TEA_028303(XTH8);TEA_028997(CSLE1);TEA_029035(CSLD2)
Biological Process	GO:0048509	regulation of meristem development	6	76	0.0703764	0.447009	TEA_001475(TDR);TEA_006632(IRK);TEA_007282(AGO10);TEA_007756(AGO10);TEA_013837(BAM3);TEA_015793(At5g58300)
Biological Process	GO:0035194	posttranscriptional gene silencing by RNA	4	41	0.0704908	0.447009	TEA_005297(EOL1);TEA_007282(AGO10);TEA_007756(AGO10);TEA_010325(EOL1)
Biological Process	GO:0000187	activation of MAPK activity	1	2	0.0751275	0.447009	TEA_018624(MPK3)
Biological Process	GO:0006534	cysteine metabolic process	1	2	0.0751275	0.447009	TEA_020921(DCD)
Biological Process	GO:0009071	serine family amino acid catabolic process	1	2	0.0751275	0.447009	TEA_020921(DCD)
Biological Process	GO:0009093	cysteine catabolic process	1	2	0.0751275	0.447009	TEA_020921(DCD)
Biological Process	GO:0009403	toxin biosynthetic process	1	2	0.0751275	0.447009	TEA_018624(MPK3)
Biological Process	GO:0009700	indole phytoalexin biosynthetic process	1	2	0.0751275	0.447009	TEA_018624(MPK3)
Biological Process	GO:0009718	anthocyanin-containing compound biosynthetic process	1	2	0.0751275	0.447009	TEA_002849(ARF22)
Biological Process	GO:0009967	positive regulation of signal transduction	1	2	0.0751275	0.447009	TEA_018624(MPK3)
Biological Process	GO:0010160	formation of organ boundary	1	2	0.0751275	0.447009	TEA_012397(BRM)
Biological Process	GO:0010375	stomatal complex patterning	1	2	0.0751275	0.447009	TEA_018624(MPK3)
Biological Process	GO:0015766	disaccharide transport	1	2	0.0751275	0.447009	TEA_010040(SUC2)
Biological Process	GO:0015772	oligosaccharide transport	1	2	0.0751275	0.447009	TEA_010040(SUC2)
Biological Process	GO:0015918	sterol transport	1	2	0.0751275	0.447009	TEA_021783(Npc1)
Biological Process	GO:0023056	positive regulation of signaling	1	2	0.0751275	0.447009	TEA_018624(MPK3)
Biological Process	GO:0040020	regulation of meiotic nuclear division	1	2	0.0751275	0.447009	TEA_003758(ML2)
Biological Process	GO:0042435	indole-containing compound biosynthetic process	1	2	0.0751275	0.447009	TEA_018624(MPK3)
Biological Process	GO:0043406	positive regulation of MAP kinase activity	1	2	0.0751275	0.447009	TEA_018624(MPK3)
Biological Process	GO:0043410	positive regulation of MAPK cascade	1	2	0.0751275	0.447009	TEA_018624(MPK3)
Biological Process	GO:0046217	indole phytoalexin metabolic process	1	2	0.0751275	0.447009	TEA_018624(MPK3)
Biological Process	GO:0046283	anthocyanin-containing compound metabolic process	1	2	0.0751275	0.447009	TEA_002849(ARF22)
Biological Process	GO:0048859	formation of anatomical boundary	1	2	0.0751275	0.447009	TEA_012397(BRM)
Biological Process	GO:0051445	regulation of meiotic cell cycle	1	2	0.0751275	0.447009	TEA_003758(ML2)
Biological Process	GO:0052314	phytoalexin metabolic process	1	2	0.0751275	0.447009	TEA_018624(MPK3)
Biological Process	GO:0052315	phytoalexin biosynthetic process	1	2	0.0751275	0.447009	TEA_018624(MPK3)
Biological Process	GO:0071902	positive regulation of protein serine/threonine kinase activity	1	2	0.0751275	0.447009	TEA_018624(MPK3)
Biological Process	GO:1902533	positive regulation of intracellular signal transduction	1	2	0.0751275	0.447009	TEA_018624(MPK3)
Biological Process	GO:0016441	posttranscriptional gene silencing	4	42	0.0756729	0.44706	TEA_005297(EOL1);TEA_007282(AGO10);TEA_007756(AGO10);TEA_010325(EOL1)
Biological Process	GO:0048856	anatomical structure development	30	599	0.0773334	0.453653	TEA_001475(TDR);TEA_001640(RIBA1);TEA_002849(ARF22);TEA_003725(FAB1B);TEA_005236(ARP3);TEA_005297(EOL1);TEA_006062(CESA3);TEA_006632(IRK);TEA_007282(AGO10);TEA_007756(AGO10);TEA_008170(TCP3);TEA_010325(EOL1);TEA_010662(MTN1);TEA_012397(BRM);TEA_013236(GCR2);TEA_013837(BAM3);TEA_014646(FER1);TEA_015793(At5g58300);TEA_016162(TCP3);TEA_017684(JKD);TEA_018067(YUC4);TEA_018624(MPK3);TEA_021326(--);TEA…
Biological Process	GO:0000096	sulfur amino acid metabolic process	7	97	0.0779362	0.453992	TEA_005297(EOL1);TEA_010026(FLCY);TEA_010325(EOL1);TEA_010662(MTN1);TEA_012453(PAP8);TEA_014982(At5g41760);TEA_020921(DCD)
Biological Process	GO:0044550	secondary metabolite biosynthetic process	5	60	0.0788557	0.456158	TEA_006062(CESA3);TEA_007178(AHA10);TEA_012453(PAP8);TEA_018624(MPK3);TEA_020921(DCD)
Biological Process	GO:0006952	defense response	9	137	0.0796311	0.457467	TEA_005297(EOL1);TEA_006769(STT3A);TEA_007282(AGO10);TEA_007756(AGO10);TEA_010325(EOL1);TEA_017217(TLP40);TEA_018624(MPK3);TEA_021578(PUB17);TEA_024425(At4g02530)
Biological Process	GO:0048827	phyllome development	4	43	0.0810414	0.46238	TEA_002849(ARF22);TEA_014646(FER1);TEA_018067(YUC4);TEA_028206(MSI1)
Biological Process	GO:0050793	regulation of developmental process	11	179	0.0821822	0.465473	TEA_001475(TDR);TEA_006632(IRK);TEA_007282(AGO10);TEA_007756(AGO10);TEA_011158(TOP2);TEA_013837(BAM3);TEA_015793(At5g58300);TEA_018067(YUC4);TEA_019183(VIP1);TEA_026723(GCP4);TEA_028206(MSI1)
Biological Process	GO:0060560	developmental growth involved in morphogenesis	3	27	0.0827012	0.465473	TEA_006062(CESA3);TEA_013837(BAM3);TEA_030144(ACL5)
Biological Process	GO:1901360	organic cyclic compound metabolic process	59	1299	0.0861516	0.480881	TEA_000282(ERF113);TEA_000412(PAI1);TEA_001640(RIBA1);TEA_002242(DUS1L);TEA_002327(FRO8);TEA_002495(purH);TEA_003418(RFC3);TEA_003744(ADK);TEA_004865(ADK);TEA_004874(PAPS1);TEA_005078(NDK4);TEA_005297(EOL1);TEA_006062(CESA3);TEA_006769(STT3A);TEA_007178(AHA10);TEA_007197(EMB2768);TEA_007282(AGO10);TEA_007756(AGO10);TEA_007887(NFYC1);TEA_008300(NUDT25);TEA_008666(ADK-B);TEA_009475(RECQL4A);TEA_010…
Biological Process	GO:0006694	steroid biosynthetic process	4	44	0.0865933	0.480881	TEA_006062(CESA3);TEA_014564(GPI8);TEA_019518(UGT80B1);TEA_027815(UGT80B1)
Biological Process	GO:0044765	single-organism transport	42	896	0.0950464	0.51464	TEA_002078(GRV2);TEA_002720(CIPK23);TEA_002742(ABCB19);TEA_003142(--);TEA_003913(--);TEA_004409(OM64);TEA_005415(CIPK23);TEA_006062(CESA3);TEA_007178(AHA10);TEA_008663(--);TEA_009971(At1g54730);TEA_010040(SUC2);TEA_010474(MRS2-1);TEA_010715(NPF4.3);TEA_011691(At3g02090);TEA_012453(PAP8);TEA_014079(Wdr70);TEA_014646(FER1);TEA_014968(HEX6);TEA_014982(At5g41760);TEA_015033(ZIP3);TEA_015282(RPL3);TEA…
Biological Process	GO:0009147	pyrimidine nucleoside triphosphate metabolic process	2	14	0.0982785	0.51464	TEA_005078(NDK4);TEA_013199(NDPK2)
Biological Process	GO:0009148	pyrimidine nucleoside triphosphate biosynthetic process	2	14	0.0982785	0.51464	TEA_005078(NDK4);TEA_013199(NDPK2)
Biological Process	GO:0009208	pyrimidine ribonucleoside triphosphate metabolic process	2	14	0.0982785	0.51464	TEA_005078(NDK4);TEA_013199(NDPK2)
Biological Process	GO:0009209	pyrimidine ribonucleoside triphosphate biosynthetic process	2	14	0.0982785	0.51464	TEA_005078(NDK4);TEA_013199(NDPK2)
Biological Process	GO:0031323	regulation of cellular metabolic process	19	361	0.0987045	0.51464	TEA_004923(eif3g);TEA_005297(EOL1);TEA_007282(AGO10);TEA_007756(AGO10);TEA_007887(NFYC1);TEA_008170(TCP3);TEA_010325(EOL1);TEA_011158(TOP2);TEA_012453(PAP8);TEA_016162(TCP3);TEA_016758(CPL1);TEA_017217(TLP40);TEA_017237(I-2);TEA_018624(MPK3);TEA_019183(VIP1);TEA_021326(--);TEA_027892(IDD5);TEA_028084(PRFB1);TEA_028206(MSI1)
Biological Process	GO:0016070	RNA metabolic process	29	592	0.100434	0.51464	TEA_000282(ERF113);TEA_002242(DUS1L);TEA_003744(ADK);TEA_004865(ADK);TEA_004874(PAPS1);TEA_005297(EOL1);TEA_006769(STT3A);TEA_007197(EMB2768);TEA_007282(AGO10);TEA_007756(AGO10);TEA_007887(NFYC1);TEA_010325(EOL1);TEA_013216(TAF5);TEA_014982(At5g41760);TEA_015282(RPL3);TEA_015440(TPR2);TEA_015767(PHOT2);TEA_016758(CPL1);TEA_017217(TLP40);TEA_019183(VIP1);TEA_019713(ROS1);TEA_019934(--);TEA_020014(…
Biological Process	GO:0051239	regulation of multicellular organismal process	10	165	0.10126	0.51464	TEA_001475(TDR);TEA_006632(IRK);TEA_007282(AGO10);TEA_007756(AGO10);TEA_011158(TOP2);TEA_013837(BAM3);TEA_015793(At5g58300);TEA_018067(YUC4);TEA_026723(GCP4);TEA_028206(MSI1)
Biological Process	GO:2000026	regulation of multicellular organismal development	10	165	0.10126	0.51464	TEA_001475(TDR);TEA_006632(IRK);TEA_007282(AGO10);TEA_007756(AGO10);TEA_011158(TOP2);TEA_013837(BAM3);TEA_015793(At5g58300);TEA_018067(YUC4);TEA_026723(GCP4);TEA_028206(MSI1)
Biological Process	GO:0006139	nucleobase-containing compound metabolic process	49	1070	0.101467	0.51464	TEA_000282(ERF113);TEA_002242(DUS1L);TEA_002495(purH);TEA_003418(RFC3);TEA_003744(ADK);TEA_004865(ADK);TEA_004874(PAPS1);TEA_005078(NDK4);TEA_005297(EOL1);TEA_006769(STT3A);TEA_007178(AHA10);TEA_007197(EMB2768);TEA_007282(AGO10);TEA_007756(AGO10);TEA_007887(NFYC1);TEA_008300(NUDT25);TEA_008666(ADK-B);TEA_009475(RECQL4A);TEA_010325(EOL1);TEA_010662(MTN1);TEA_011158(TOP2);TEA_013199(NDPK2);TEA_0132…
Biological Process	GO:0071407	cellular response to organic cyclic compound	5	65	0.102626	0.51464	TEA_005297(EOL1);TEA_007282(AGO10);TEA_007756(AGO10);TEA_010325(EOL1);TEA_018624(MPK3)
Biological Process	GO:0050794	regulation of cellular process	47	1023	0.103212	0.51464	TEA_000282(ERF113);TEA_002720(CIPK23);TEA_002849(ARF22);TEA_002923(At3g05520);TEA_003725(FAB1B);TEA_003758(ML2);TEA_003913(--);TEA_004867(DDB_G0281669);TEA_004923(eif3g);TEA_005236(ARP3);TEA_005297(EOL1);TEA_005415(CIPK23);TEA_006632(IRK);TEA_007282(AGO10);TEA_007756(AGO10);TEA_007887(NFYC1);TEA_008170(TCP3);TEA_008198(ROPGAP3);TEA_008237(DGK1);TEA_009022(CIPK11);TEA_010026(FLCY);TEA_010225(At1g1…
Biological Process	GO:0050789	regulation of biological process	69	1564	0.105382	0.51464	TEA_000282(ERF113);TEA_001475(TDR);TEA_002720(CIPK23);TEA_002849(ARF22);TEA_002923(At3g05520);TEA_003725(FAB1B);TEA_003758(ML2);TEA_003913(--);TEA_004409(OM64);TEA_004867(DDB_G0281669);TEA_004923(eif3g);TEA_005236(ARP3);TEA_005297(EOL1);TEA_005415(CIPK23);TEA_006062(CESA3);TEA_006140(BLH11);TEA_006632(IRK);TEA_007282(AGO10);TEA_007756(AGO10);TEA_007887(NFYC1);TEA_008170(TCP3);TEA_008198(ROPGAP3);…
Biological Process	GO:1902578	single-organism localization	42	905	0.106589	0.51464	TEA_002078(GRV2);TEA_002720(CIPK23);TEA_002742(ABCB19);TEA_003142(--);TEA_003913(--);TEA_004409(OM64);TEA_005415(CIPK23);TEA_006062(CESA3);TEA_007178(AHA10);TEA_008663(--);TEA_009971(At1g54730);TEA_010040(SUC2);TEA_010474(MRS2-1);TEA_010715(NPF4.3);TEA_011691(At3g02090);TEA_012453(PAP8);TEA_014079(Wdr70);TEA_014646(FER1);TEA_014968(HEX6);TEA_014982(At5g41760);TEA_015033(ZIP3);TEA_015282(RPL3);TEA…
Biological Process	GO:0040029	regulation of gene expression, epigenetic	5	66	0.107765	0.51464	TEA_005297(EOL1);TEA_007282(AGO10);TEA_007756(AGO10);TEA_010325(EOL1);TEA_028206(MSI1)
Biological Process	GO:0044260	cellular macromolecule metabolic process	112	2648	0.10835	0.51464	TEA_000282(ERF113);TEA_001098(At5g06940);TEA_001475(TDR);TEA_002242(DUS1L);TEA_002504(B3GALT12);TEA_002542(PUB45);TEA_002720(CIPK23);TEA_002849(ARF22);TEA_003019(TCP8);TEA_003171(PERK9);TEA_003418(RFC3);TEA_003725(FAB1B);TEA_003735(CSLD4);TEA_003744(ADK);TEA_003750(WRKY44);TEA_003895(ATL46);TEA_004026(GMII);TEA_004028(D6PKL2);TEA_004675(dsk1);TEA_004865(ADK);TEA_004874(PAPS1);TEA_004923(eif3g);TE…
Biological Process	GO:0046907	intracellular transport	15	276	0.108484	0.51464	TEA_002078(GRV2);TEA_003913(--);TEA_004409(OM64);TEA_008663(--);TEA_009243(emc1);TEA_014079(Wdr70);TEA_015127(At3g13860);TEA_015282(RPL3);TEA_018624(MPK3);TEA_018998(At1g29970);TEA_019143(CASP);TEA_019183(VIP1);TEA_022088(At4g02820);TEA_023008(Myg1);TEA_028007(RABB1C)
Biological Process	GO:0051641	cellular localization	16	299	0.110221	0.51464	TEA_002078(GRV2);TEA_003913(--);TEA_004409(OM64);TEA_008663(--);TEA_009243(emc1);TEA_014079(Wdr70);TEA_015127(At3g13860);TEA_015282(RPL3);TEA_018624(MPK3);TEA_018998(At1g29970);TEA_019143(CASP);TEA_019183(VIP1);TEA_022088(At4g02820);TEA_023008(Myg1);TEA_028007(RABB1C);TEA_029011(At3g05520)
Biological Process	GO:0006338	chromatin remodeling	1	3	0.110554	0.51464	TEA_012397(BRM)
Biological Process	GO:0010162	seed dormancy process	1	3	0.110554	0.51464	TEA_013236(GCR2)
Biological Process	GO:0010647	positive regulation of cell communication	1	3	0.110554	0.51464	TEA_018624(MPK3)
Biological Process	GO:0015850	organic hydroxy compound transport	1	3	0.110554	0.51464	TEA_021783(Npc1)
Biological Process	GO:0022611	dormancy process	1	3	0.110554	0.51464	TEA_013236(GCR2)
Biological Process	GO:0030148	sphingolipid biosynthetic process	1	3	0.110554	0.51464	TEA_014564(GPI8)
Biological Process	GO:0048645	organ formation	1	3	0.110554	0.51464	TEA_012397(BRM)
Biological Process	GO:0080135	regulation of cellular response to stress	1	3	0.110554	0.51464	TEA_018624(MPK3)
Biological Process	GO:0000723	telomere maintenance	2	15	0.110633	0.51464	TEA_014502(At5g18950);TEA_023356(Fancd2)
Biological Process	GO:0032200	telomere organization	2	15	0.110633	0.51464	TEA_014502(At5g18950);TEA_023356(Fancd2)
Biological Process	GO:0060249	anatomical structure homeostasis	2	15	0.110633	0.51464	TEA_014502(At5g18950);TEA_023356(Fancd2)
Biological Process	GO:0014070	response to organic cyclic compound	6	86	0.111216	0.51464	TEA_005297(EOL1);TEA_007282(AGO10);TEA_007756(AGO10);TEA_010325(EOL1);TEA_011158(TOP2);TEA_018624(MPK3)
Biological Process	GO:0009987	cellular process	234	5845	0.112221	0.51464	TEA_000282(ERF113);TEA_000365(FLCY);TEA_000376(FLCY);TEA_000412(PAI1);TEA_000994(BHLH112);TEA_000995(SPP2);TEA_001098(At5g06940);TEA_001334(MEKK1);TEA_001455(rbcL);TEA_001475(TDR);TEA_001605(ABCC10);TEA_001640(RIBA1);TEA_001735(SUC3);TEA_001804(PAP2);TEA_002078(GRV2);TEA_002242(DUS1L);TEA_002327(FRO8);TEA_002369(At5g07050);TEA_002495(purH);TEA_002504(B3GALT12);TEA_002542(PUB45);TEA_002720(CIPK23)…
Biological Process	GO:0051649	establishment of localization in cell	15	278	0.113392	0.51464	TEA_002078(GRV2);TEA_003913(--);TEA_004409(OM64);TEA_008663(--);TEA_009243(emc1);TEA_014079(Wdr70);TEA_015127(At3g13860);TEA_015282(RPL3);TEA_018624(MPK3);TEA_018998(At1g29970);TEA_019143(CASP);TEA_019183(VIP1);TEA_022088(At4g02820);TEA_023008(Myg1);TEA_028007(RABB1C)
Biological Process	GO:0046488	phosphatidylinositol metabolic process	3	31	0.113915	0.51464	TEA_003725(FAB1B);TEA_015790(FAB1A);TEA_016306(SAC2)
Biological Process	GO:0048608	reproductive structure development	9	148	0.114296	0.51464	TEA_001475(TDR);TEA_002849(ARF22);TEA_006632(IRK);TEA_013236(GCR2);TEA_014646(FER1);TEA_018067(YUC4);TEA_018624(MPK3);TEA_025045(--);TEA_028206(MSI1)
Biological Process	GO:0061458	reproductive system development	9	148	0.114296	0.51464	TEA_001475(TDR);TEA_002849(ARF22);TEA_006632(IRK);TEA_013236(GCR2);TEA_014646(FER1);TEA_018067(YUC4);TEA_018624(MPK3);TEA_025045(--);TEA_028206(MSI1)
Biological Process	GO:0051234	establishment of localization	62	1401	0.116527	0.521864	TEA_000571(SYM8);TEA_001605(ABCC10);TEA_002078(GRV2);TEA_002720(CIPK23);TEA_002742(ABCB19);TEA_003142(--);TEA_003913(--);TEA_004409(OM64);TEA_005415(CIPK23);TEA_006062(CESA3);TEA_007178(AHA10);TEA_008663(--);TEA_009243(emc1);TEA_009971(At1g54730);TEA_010040(SUC2);TEA_010474(MRS2-1);TEA_010715(NPF4.3);TEA_011073(NRAMP3);TEA_011691(At3g02090);TEA_012453(PAP8);TEA_014079(Wdr70);TEA_014326(VPS41);TEA…
Biological Process	GO:0044262	cellular carbohydrate metabolic process	11	192	0.118638	0.52848	TEA_000995(SPP2);TEA_002327(FRO8);TEA_003735(CSLD4);TEA_006062(CESA3);TEA_015465(At4g02290);TEA_016413(At4g02290);TEA_019143(CASP);TEA_019234(TRE1);TEA_023818(PPH);TEA_028997(CSLE1);TEA_029035(CSLD2)
Biological Process	GO:0015672	monovalent inorganic cation transport	7	108	0.119847	0.531024	TEA_002720(CIPK23);TEA_003913(--);TEA_005415(CIPK23);TEA_007178(AHA10);TEA_011691(At3g02090);TEA_018447(atpB);TEA_024228(CHX15)
Biological Process	GO:1902582	single-organism intracellular transport	11	193	0.121771	0.53482	TEA_002078(GRV2);TEA_003913(--);TEA_004409(OM64);TEA_008663(--);TEA_014079(Wdr70);TEA_015282(RPL3);TEA_018624(MPK3);TEA_018998(At1g29970);TEA_019143(CASP);TEA_023008(Myg1);TEA_028007(RABB1C)
Biological Process	GO:0019827	stem cell population maintenance	2	16	0.123366	0.53482	TEA_007282(AGO10);TEA_007756(AGO10)
Biological Process	GO:0098727	maintenance of cell number	2	16	0.123366	0.53482	TEA_007282(AGO10);TEA_007756(AGO10)
Biological Process	GO:0009260	ribonucleotide biosynthetic process	5	69	0.123914	0.53482	TEA_005078(NDK4);TEA_007178(AHA10);TEA_013199(NDPK2);TEA_015237(AMPD);TEA_018447(atpB)
Biological Process	GO:0046390	ribose phosphate biosynthetic process	5	69	0.123914	0.53482	TEA_005078(NDK4);TEA_007178(AHA10);TEA_013199(NDPK2);TEA_015237(AMPD);TEA_018447(atpB)
Biological Process	GO:0046483	heterocycle metabolic process	53	1186	0.124597	0.534997	TEA_000282(ERF113);TEA_000412(PAI1);TEA_001640(RIBA1);TEA_002242(DUS1L);TEA_002495(purH);TEA_003418(RFC3);TEA_003744(ADK);TEA_004865(ADK);TEA_004874(PAPS1);TEA_005078(NDK4);TEA_005297(EOL1);TEA_006769(STT3A);TEA_007178(AHA10);TEA_007197(EMB2768);TEA_007282(AGO10);TEA_007756(AGO10);TEA_007887(NFYC1);TEA_008300(NUDT25);TEA_008666(ADK-B);TEA_009475(RECQL4A);TEA_010325(EOL1);TEA_010662(MTN1);TEA_0111…
Biological Process	GO:0090567	reproductive shoot system development	7	110	0.128517	0.549	TEA_002849(ARF22);TEA_006632(IRK);TEA_014646(FER1);TEA_018067(YUC4);TEA_018624(MPK3);TEA_025045(--);TEA_028206(MSI1)
Biological Process	GO:0034660	ncRNA metabolic process	10	174	0.130591	0.55094	TEA_002242(DUS1L);TEA_006769(STT3A);TEA_007197(EMB2768);TEA_007282(AGO10);TEA_007756(AGO10);TEA_015282(RPL3);TEA_019934(--);TEA_022365(At5g11010);TEA_026312(Usb1);TEA_028084(PRFB1)
Biological Process	GO:0046467	membrane lipid biosynthetic process	3	33	0.130956	0.55094	TEA_002720(CIPK23);TEA_005415(CIPK23);TEA_014564(GPI8)
Biological Process	GO:1901565	organonitrogen compound catabolic process	3	33	0.130956	0.55094	TEA_010026(FLCY);TEA_011956(IGHMBP2);TEA_020921(DCD)
Biological Process	GO:0051179	localization	65	1495	0.140743	0.562965	TEA_000571(SYM8);TEA_001605(ABCC10);TEA_002078(GRV2);TEA_002720(CIPK23);TEA_002742(ABCB19);TEA_003142(--);TEA_003913(--);TEA_004409(OM64);TEA_005415(CIPK23);TEA_006062(CESA3);TEA_007178(AHA10);TEA_008663(--);TEA_009243(emc1);TEA_009971(At1g54730);TEA_010040(SUC2);TEA_010474(MRS2-1);TEA_010715(NPF4.3);TEA_011073(NRAMP3);TEA_011691(At3g02090);TEA_012453(PAP8);TEA_014079(Wdr70);TEA_014326(VPS41);TEA…
Biological Process	GO:0009259	ribonucleotide metabolic process	5	72	0.141112	0.562965	TEA_005078(NDK4);TEA_007178(AHA10);TEA_013199(NDPK2);TEA_015237(AMPD);TEA_018447(atpB)
Biological Process	GO:0019693	ribose phosphate metabolic process	5	72	0.141112	0.562965	TEA_005078(NDK4);TEA_007178(AHA10);TEA_013199(NDPK2);TEA_015237(AMPD);TEA_018447(atpB)
Biological Process	GO:0044237	cellular metabolic process	181	4469	0.141432	0.562965	TEA_000282(ERF113);TEA_000365(FLCY);TEA_000376(FLCY);TEA_000412(PAI1);TEA_000995(SPP2);TEA_001098(At5g06940);TEA_001334(MEKK1);TEA_001455(rbcL);TEA_001475(TDR);TEA_001640(RIBA1);TEA_001804(PAP2);TEA_002242(DUS1L);TEA_002327(FRO8);TEA_002495(purH);TEA_002504(B3GALT12);TEA_002542(PUB45);TEA_002720(CIPK23);TEA_002849(ARF22);TEA_003019(TCP8);TEA_003171(PERK9);TEA_003418(RFC3);TEA_003542(PRIN2);TEA_00…
Biological Process	GO:0065003	macromolecular complex assembly	9	156	0.143997	0.562965	TEA_002923(At3g05520);TEA_004923(eif3g);TEA_005236(ARP3);TEA_011158(TOP2);TEA_015282(RPL3);TEA_028084(PRFB1);TEA_028206(MSI1);TEA_029011(At3g05520);TEA_029665(--)
Biological Process	GO:0031047	gene silencing by RNA	4	53	0.144142	0.562965	TEA_005297(EOL1);TEA_007282(AGO10);TEA_007756(AGO10);TEA_010325(EOL1)
Biological Process	GO:0006323	DNA packaging	1	4	0.144627	0.562965	TEA_028206(MSI1)
Biological Process	GO:0006333	chromatin assembly or disassembly	1	4	0.144627	0.562965	TEA_028206(MSI1)
Biological Process	GO:0006839	mitochondrial transport	1	4	0.144627	0.562965	TEA_008663(--)
Biological Process	GO:0018126	protein hydroxylation	1	4	0.144627	0.562965	TEA_026613(P4H4)
Biological Process	GO:0030865	cortical cytoskeleton organization	1	4	0.144627	0.562965	TEA_026723(GCP4)
Biological Process	GO:0031497	chromatin assembly	1	4	0.144627	0.562965	TEA_028206(MSI1)
Biological Process	GO:0043102	amino acid salvage	1	4	0.144627	0.562965	TEA_010662(MTN1)
Biological Process	GO:0051783	regulation of nuclear division	1	4	0.144627	0.562965	TEA_003758(ML2)
Biological Process	GO:0071267	L-methionine salvage	1	4	0.144627	0.562965	TEA_010662(MTN1)
Biological Process	GO:1901606	alpha-amino acid catabolic process	1	4	0.144627	0.562965	TEA_020921(DCD)
Biological Process	GO:0006644	phospholipid metabolic process	6	94	0.150901	0.584653	TEA_003725(FAB1B);TEA_007197(EMB2768);TEA_010026(FLCY);TEA_015790(FAB1A);TEA_016306(SAC2);TEA_022448(PSD3)
Biological Process	GO:0006163	purine nucleotide metabolic process	5	74	0.153125	0.589	TEA_002495(purH);TEA_005078(NDK4);TEA_007178(AHA10);TEA_015237(AMPD);TEA_018447(atpB)
Biological Process	GO:0044238	primary metabolic process	155	3802	0.153437	0.589	TEA_000102(At5g56590);TEA_000282(ERF113);TEA_000365(FLCY);TEA_000376(FLCY);TEA_000995(SPP2);TEA_001098(At5g06940);TEA_001475(TDR);TEA_002242(DUS1L);TEA_002327(FRO8);TEA_002495(purH);TEA_002504(B3GALT12);TEA_002542(PUB45);TEA_002720(CIPK23);TEA_003142(--);TEA_003171(PERK9);TEA_003418(RFC3);TEA_003725(FAB1B);TEA_003735(CSLD4);TEA_003744(ADK);TEA_003895(ATL46);TEA_004026(GMII);TEA_004028(D6PKL2);TEA…
Biological Process	GO:1901137	carbohydrate derivative biosynthetic process	10	181	0.156243	0.589933	TEA_002720(CIPK23);TEA_004026(GMII);TEA_005078(NDK4);TEA_005415(CIPK23);TEA_007178(AHA10);TEA_012453(PAP8);TEA_013199(NDPK2);TEA_015237(AMPD);TEA_018447(atpB);TEA_020921(DCD)
Biological Process	GO:0065007	biological regulation	74	1732	0.156337	0.589933	TEA_000282(ERF113);TEA_001475(TDR);TEA_002720(CIPK23);TEA_002849(ARF22);TEA_002923(At3g05520);TEA_003725(FAB1B);TEA_003758(ML2);TEA_003913(--);TEA_004409(OM64);TEA_004867(DDB_G0281669);TEA_004923(eif3g);TEA_005236(ARP3);TEA_005297(EOL1);TEA_005415(CIPK23);TEA_006062(CESA3);TEA_006140(BLH11);TEA_006632(IRK);TEA_006779(MSBP2);TEA_007178(AHA10);TEA_007282(AGO10);TEA_007756(AGO10);TEA_007887(NFYC1);T…
Biological Process	GO:0009199	ribonucleoside triphosphate metabolic process	3	36	0.158039	0.589933	TEA_005078(NDK4);TEA_013199(NDPK2);TEA_018447(atpB)
Biological Process	GO:0009201	ribonucleoside triphosphate biosynthetic process	3	36	0.158039	0.589933	TEA_005078(NDK4);TEA_013199(NDPK2);TEA_018447(atpB)
Biological Process	GO:1903046	meiotic cell cycle process	3	36	0.158039	0.589933	TEA_003758(ML2);TEA_014502(At5g18950);TEA_023356(Fancd2)
Biological Process	GO:0018130	heterocycle biosynthetic process	21	434	0.158912	0.589933	TEA_000282(ERF113);TEA_002495(purH);TEA_003744(ADK);TEA_004865(ADK);TEA_005078(NDK4);TEA_007178(AHA10);TEA_007282(AGO10);TEA_007756(AGO10);TEA_007887(NFYC1);TEA_013199(NDPK2);TEA_013216(TAF5);TEA_015237(AMPD);TEA_015282(RPL3);TEA_016758(CPL1);TEA_017217(TLP40);TEA_018447(atpB);TEA_018624(MPK3);TEA_019183(VIP1);TEA_019713(ROS1);TEA_021326(--);TEA_028084(PRFB1)
Biological Process	GO:0006886	intracellular protein transport	10	182	0.160101	0.589933	TEA_002078(GRV2);TEA_003913(--);TEA_014079(Wdr70);TEA_015127(At3g13860);TEA_015282(RPL3);TEA_018624(MPK3);TEA_018998(At1g29970);TEA_022088(At4g02820);TEA_023008(Myg1);TEA_028007(RABB1C)
Biological Process	GO:0048519	negative regulation of biological process	10	183	0.164005	0.589933	TEA_002923(At3g05520);TEA_005297(EOL1);TEA_007282(AGO10);TEA_007756(AGO10);TEA_010325(EOL1);TEA_011158(TOP2);TEA_017237(I-2);TEA_020675(MPE3);TEA_025707(DRB1);TEA_029011(At3g05520)
Biological Process	GO:0019637	organophosphate metabolic process	18	366	0.16482	0.589933	TEA_002495(purH);TEA_003725(FAB1B);TEA_003744(ADK);TEA_004865(ADK);TEA_005078(NDK4);TEA_007178(AHA10);TEA_007197(EMB2768);TEA_008300(NUDT25);TEA_008666(ADK-B);TEA_010026(FLCY);TEA_013199(NDPK2);TEA_015237(AMPD);TEA_015790(FAB1A);TEA_016306(SAC2);TEA_018447(atpB);TEA_022448(PSD3);TEA_024425(At4g02530);TEA_024518(MPT3)
Biological Process	GO:1901576	organic substance biosynthetic process	60	1388	0.165057	0.589933	TEA_000282(ERF113);TEA_002327(FRO8);TEA_002495(purH);TEA_002720(CIPK23);TEA_002849(ARF22);TEA_003019(TCP8);TEA_003744(ADK);TEA_003750(WRKY44);TEA_004026(GMII);TEA_004865(ADK);TEA_004923(eif3g);TEA_005078(NDK4);TEA_005297(EOL1);TEA_005415(CIPK23);TEA_006062(CESA3);TEA_006140(BLH11);TEA_007178(AHA10);TEA_007197(EMB2768);TEA_007282(AGO10);TEA_007756(AGO10);TEA_007887(NFYC1);TEA_010325(EOL1);TEA_0105…
Biological Process	GO:0010608	posttranscriptional regulation of gene expression	5	76	0.165548	0.589933	TEA_004923(eif3g);TEA_005297(EOL1);TEA_007282(AGO10);TEA_007756(AGO10);TEA_010325(EOL1)
Biological Process	GO:0009141	nucleoside triphosphate metabolic process	3	37	0.167423	0.589933	TEA_005078(NDK4);TEA_013199(NDPK2);TEA_018447(atpB)
Biological Process	GO:0009142	nucleoside triphosphate biosynthetic process	3	37	0.167423	0.589933	TEA_005078(NDK4);TEA_013199(NDPK2);TEA_018447(atpB)
Biological Process	GO:0010154	fruit development	3	37	0.167423	0.589933	TEA_001475(TDR);TEA_013236(GCR2);TEA_018067(YUC4)
Biological Process	GO:0048316	seed development	3	37	0.167423	0.589933	TEA_001475(TDR);TEA_013236(GCR2);TEA_018067(YUC4)
Biological Process	GO:0051321	meiotic cell cycle	3	37	0.167423	0.589933	TEA_003758(ML2);TEA_014502(At5g18950);TEA_023356(Fancd2)
Biological Process	GO:0040007	growth	8	140	0.168181	0.589933	TEA_001640(RIBA1);TEA_002849(ARF22);TEA_003758(ML2);TEA_005236(ARP3);TEA_006062(CESA3);TEA_013837(BAM3);TEA_028007(RABB1C);TEA_030144(ACL5)
Biological Process	GO:0009414	response to water deprivation	2	20	0.177183	0.589933	TEA_002720(CIPK23);TEA_005415(CIPK23)
Biological Process	GO:2000241	regulation of reproductive process	2	20	0.177183	0.589933	TEA_003758(ML2);TEA_018067(YUC4)
Biological Process	GO:0006109	regulation of carbohydrate metabolic process	1	5	0.177399	0.589933	TEA_006062(CESA3)
Biological Process	GO:0006555	methionine metabolic process	1	5	0.177399	0.589933	TEA_010662(MTN1)
Biological Process	GO:0006829	zinc II ion transport	1	5	0.177399	0.589933	TEA_015033(ZIP3)
Biological Process	GO:0009086	methionine biosynthetic process	1	5	0.177399	0.589933	TEA_010662(MTN1)
Biological Process	GO:0009292	genetic transfer	1	5	0.177399	0.589933	TEA_019183(VIP1)
Biological Process	GO:0010431	seed maturation	1	5	0.177399	0.589933	TEA_013236(GCR2)
Biological Process	GO:0021700	developmental maturation	1	5	0.177399	0.589933	TEA_013236(GCR2)
Biological Process	GO:0050832	defense response to fungus	1	5	0.177399	0.589933	TEA_021578(PUB17)
Biological Process	GO:0051302	regulation of cell division	1	5	0.177399	0.589933	TEA_003758(ML2)
Biological Process	GO:0071265	L-methionine biosynthetic process	1	5	0.177399	0.589933	TEA_010662(MTN1)
Biological Process	GO:0006605	protein targeting	8	142	0.177476	0.589933	TEA_002078(GRV2);TEA_003913(--);TEA_014079(Wdr70);TEA_015282(RPL3);TEA_018624(MPK3);TEA_018998(At1g29970);TEA_023008(Myg1);TEA_028007(RABB1C)
Biological Process	GO:0045229	external encapsulating structure organization	11	210	0.18183	0.589933	TEA_003735(CSLD4);TEA_004163(XTH23);TEA_005297(EOL1);TEA_006062(CESA3);TEA_010325(EOL1);TEA_013837(BAM3);TEA_014170(EXPA18);TEA_014276(XTHA);TEA_020675(MPE3);TEA_023718(EXPA13);TEA_028303(XTH8)
Biological Process	GO:0034641	cellular nitrogen compound metabolic process	54	1250	0.182987	0.589933	TEA_000282(ERF113);TEA_000412(PAI1);TEA_001640(RIBA1);TEA_002242(DUS1L);TEA_002495(purH);TEA_003418(RFC3);TEA_003744(ADK);TEA_004865(ADK);TEA_004874(PAPS1);TEA_004923(eif3g);TEA_005078(NDK4);TEA_005297(EOL1);TEA_006769(STT3A);TEA_007178(AHA10);TEA_007197(EMB2768);TEA_007282(AGO10);TEA_007756(AGO10);TEA_007887(NFYC1);TEA_008300(NUDT25);TEA_008666(ADK-B);TEA_009475(RECQL4A);TEA_010325(EOL1);TEA_010…
Biological Process	GO:0055086	nucleobase-containing small molecule metabolic process	13	257	0.186582	0.589933	TEA_002495(purH);TEA_003744(ADK);TEA_004865(ADK);TEA_005078(NDK4);TEA_007178(AHA10);TEA_008300(NUDT25);TEA_008666(ADK-B);TEA_010662(MTN1);TEA_013199(NDPK2);TEA_015237(AMPD);TEA_018447(atpB);TEA_019993(--);TEA_024518(MPT3)
Biological Process	GO:0019439	aromatic compound catabolic process	3	39	0.186655	0.589933	TEA_011956(IGHMBP2);TEA_015440(TPR2);TEA_027067(ATB)
Biological Process	GO:0006164	purine nucleotide biosynthetic process	4	59	0.188925	0.589933	TEA_005078(NDK4);TEA_007178(AHA10);TEA_015237(AMPD);TEA_018447(atpB)
Biological Process	GO:0009152	purine ribonucleotide biosynthetic process	4	59	0.188925	0.589933	TEA_005078(NDK4);TEA_007178(AHA10);TEA_015237(AMPD);TEA_018447(atpB)
Biological Process	GO:0048523	negative regulation of cellular process	4	59	0.188925	0.589933	TEA_002923(At3g05520);TEA_007282(AGO10);TEA_007756(AGO10);TEA_029011(At3g05520)
Biological Process	GO:0006725	cellular aromatic compound metabolic process	54	1254	0.189667	0.589933	TEA_000282(ERF113);TEA_000412(PAI1);TEA_002242(DUS1L);TEA_002495(purH);TEA_003418(RFC3);TEA_003744(ADK);TEA_004865(ADK);TEA_004874(PAPS1);TEA_005078(NDK4);TEA_005297(EOL1);TEA_006062(CESA3);TEA_006769(STT3A);TEA_007178(AHA10);TEA_007197(EMB2768);TEA_007282(AGO10);TEA_007756(AGO10);TEA_007887(NFYC1);TEA_008300(NUDT25);TEA_008666(ADK-B);TEA_009475(RECQL4A);TEA_010325(EOL1);TEA_010662(MTN1);TEA_0111…
Biological Process	GO:0034654	nucleobase-containing compound biosynthetic process	18	375	0.190677	0.589933	TEA_000282(ERF113);TEA_002495(purH);TEA_003744(ADK);TEA_004865(ADK);TEA_005078(NDK4);TEA_007178(AHA10);TEA_007282(AGO10);TEA_007756(AGO10);TEA_007887(NFYC1);TEA_013199(NDPK2);TEA_013216(TAF5);TEA_015237(AMPD);TEA_016758(CPL1);TEA_018447(atpB);TEA_019183(VIP1);TEA_019713(ROS1);TEA_021326(--);TEA_028084(PRFB1)
Biological Process	GO:0009415	response to water	2	21	0.19116	0.589933	TEA_002720(CIPK23);TEA_005415(CIPK23)
Biological Process	GO:0010564	regulation of cell cycle process	2	21	0.19116	0.589933	TEA_003758(ML2);TEA_028206(MSI1)
Biological Process	GO:0044270	cellular nitrogen compound catabolic process	3	40	0.196478	0.589933	TEA_011956(IGHMBP2);TEA_015440(TPR2);TEA_027067(ATB)
Biological Process	GO:0046700	heterocycle catabolic process	3	40	0.196478	0.589933	TEA_011956(IGHMBP2);TEA_015440(TPR2);TEA_027067(ATB)
Biological Process	GO:0008202	steroid metabolic process	4	60	0.196787	0.589933	TEA_006062(CESA3);TEA_014564(GPI8);TEA_019518(UGT80B1);TEA_027815(UGT80B1)
Biological Process	GO:0048589	developmental growth	4	60	0.196787	0.589933	TEA_001640(RIBA1);TEA_006062(CESA3);TEA_013837(BAM3);TEA_030144(ACL5)
Biological Process	GO:0065008	regulation of biological quality	13	260	0.19741	0.589933	TEA_002923(At3g05520);TEA_005236(ARP3);TEA_006062(CESA3);TEA_007178(AHA10);TEA_012453(PAP8);TEA_013837(BAM3);TEA_014502(At5g18950);TEA_014646(FER1);TEA_018067(YUC4);TEA_023356(Fancd2);TEA_026541(GH3.17);TEA_029011(At3g05520);TEA_030144(ACL5)
Biological Process	GO:0009058	biosynthetic process	63	1485	0.199091	0.589933	TEA_000282(ERF113);TEA_001455(rbcL);TEA_002327(FRO8);TEA_002495(purH);TEA_002720(CIPK23);TEA_002849(ARF22);TEA_003019(TCP8);TEA_003744(ADK);TEA_003750(WRKY44);TEA_004026(GMII);TEA_004865(ADK);TEA_004923(eif3g);TEA_005078(NDK4);TEA_005297(EOL1);TEA_005415(CIPK23);TEA_006062(CESA3);TEA_006140(BLH11);TEA_007178(AHA10);TEA_007197(EMB2768);TEA_007282(AGO10);TEA_007756(AGO10);TEA_007887(NFYC1);TEA_0081…
Biological Process	GO:0090304	nucleic acid metabolic process	37	838	0.199253	0.589933	TEA_000282(ERF113);TEA_002242(DUS1L);TEA_003418(RFC3);TEA_003744(ADK);TEA_004865(ADK);TEA_004874(PAPS1);TEA_005297(EOL1);TEA_006769(STT3A);TEA_007197(EMB2768);TEA_007282(AGO10);TEA_007756(AGO10);TEA_007887(NFYC1);TEA_009475(RECQL4A);TEA_010325(EOL1);TEA_011158(TOP2);TEA_013216(TAF5);TEA_014502(At5g18950);TEA_014982(At5g41760);TEA_015282(RPL3);TEA_015440(TPR2);TEA_015767(PHOT2);TEA_016758(CPL1);TE…
Biological Process	GO:0034613	cellular protein localization	10	192	0.201152	0.589933	TEA_002078(GRV2);TEA_003913(--);TEA_014079(Wdr70);TEA_015127(At3g13860);TEA_015282(RPL3);TEA_018624(MPK3);TEA_018998(At1g29970);TEA_022088(At4g02820);TEA_023008(Myg1);TEA_028007(RABB1C)
Biological Process	GO:0071310	cellular response to organic substance	12	238	0.201682	0.589933	TEA_002720(CIPK23);TEA_002849(ARF22);TEA_005297(EOL1);TEA_005415(CIPK23);TEA_007282(AGO10);TEA_007756(AGO10);TEA_009022(CIPK11);TEA_010026(FLCY);TEA_010225(At1g11050);TEA_010325(EOL1);TEA_013236(GCR2);TEA_018624(MPK3)
Biological Process	GO:0009888	tissue development	11	215	0.201764	0.589933	TEA_001475(TDR);TEA_005297(EOL1);TEA_006632(IRK);TEA_007282(AGO10);TEA_007756(AGO10);TEA_010325(EOL1);TEA_013837(BAM3);TEA_015793(At5g58300);TEA_017684(JKD);TEA_018624(MPK3);TEA_030144(ACL5)
Biological Process	GO:0015031	protein transport	13	262	0.204786	0.589933	TEA_002078(GRV2);TEA_003913(--);TEA_004409(OM64);TEA_014079(Wdr70);TEA_014326(VPS41);TEA_015127(At3g13860);TEA_015282(RPL3);TEA_018624(MPK3);TEA_018998(At1g29970);TEA_022088(At4g02820);TEA_023008(Myg1);TEA_025070(VPS11);TEA_028007(RABB1C)
Biological Process	GO:0044249	cellular biosynthetic process	58	1363	0.204908	0.589933	TEA_000282(ERF113);TEA_001455(rbcL);TEA_002327(FRO8);TEA_002495(purH);TEA_002720(CIPK23);TEA_002849(ARF22);TEA_003019(TCP8);TEA_003744(ADK);TEA_003750(WRKY44);TEA_004026(GMII);TEA_004865(ADK);TEA_004923(eif3g);TEA_005078(NDK4);TEA_005297(EOL1);TEA_005415(CIPK23);TEA_006062(CESA3);TEA_006140(BLH11);TEA_007178(AHA10);TEA_007197(EMB2768);TEA_007282(AGO10);TEA_007756(AGO10);TEA_007887(NFYC1);TEA_0103…
Biological Process	GO:0009692	ethylene metabolic process	2	22	0.205276	0.589933	TEA_010225(At1g11050);TEA_020921(DCD)
Biological Process	GO:0009699	phenylpropanoid biosynthetic process	2	22	0.205276	0.589933	TEA_006062(CESA3);TEA_007178(AHA10)
Biological Process	GO:0034470	ncRNA processing	2	22	0.205276	0.589933	TEA_019934(--);TEA_026312(Usb1)
Biological Process	GO:0043449	cellular alkene metabolic process	2	22	0.205276	0.589933	TEA_010225(At1g11050);TEA_020921(DCD)
Biological Process	GO:1900673	olefin metabolic process	2	22	0.205276	0.589933	TEA_010225(At1g11050);TEA_020921(DCD)
Biological Process	GO:0070727	cellular macromolecule localization	10	193	0.20549	0.589933	TEA_002078(GRV2);TEA_003913(--);TEA_014079(Wdr70);TEA_015127(At3g13860);TEA_015282(RPL3);TEA_018624(MPK3);TEA_018998(At1g29970);TEA_022088(At4g02820);TEA_023008(Myg1);TEA_028007(RABB1C)
Biological Process	GO:1901361	organic cyclic compound catabolic process	3	41	0.206425	0.589933	TEA_011956(IGHMBP2);TEA_015440(TPR2);TEA_027067(ATB)
Biological Process	GO:0006073	cellular glucan metabolic process	8	148	0.20666	0.589933	TEA_003735(CSLD4);TEA_006062(CESA3);TEA_015465(At4g02290);TEA_016413(At4g02290);TEA_019143(CASP);TEA_023818(PPH);TEA_028997(CSLE1);TEA_029035(CSLD2)
Biological Process	GO:0048507	meristem development	8	148	0.20666	0.589933	TEA_001475(TDR);TEA_005297(EOL1);TEA_006632(IRK);TEA_007282(AGO10);TEA_007756(AGO10);TEA_010325(EOL1);TEA_013837(BAM3);TEA_015793(At5g58300)
Biological Process	GO:0001708	cell fate specification	1	6	0.20892	0.589933	TEA_011158(TOP2)
Biological Process	GO:0006661	phosphatidylinositol biosynthetic process	1	6	0.20892	0.589933	TEA_016306(SAC2)
Biological Process	GO:0006771	riboflavin metabolic process	1	6	0.20892	0.589933	TEA_001640(RIBA1)
Biological Process	GO:0007186	G-protein coupled receptor signaling pathway	1	6	0.20892	0.589933	TEA_008237(DGK1)
Biological Process	GO:0010065	primary meristem tissue development	1	6	0.20892	0.589933	TEA_001475(TDR)
Biological Process	GO:0010638	positive regulation of organelle organization	1	6	0.20892	0.589933	TEA_005236(ARP3)
Biological Process	GO:0030258	lipid modification	1	6	0.20892	0.589933	TEA_004300(HTH)
Biological Process	GO:0030838	positive regulation of actin filament polymerization	1	6	0.20892	0.589933	TEA_005236(ARP3)
Biological Process	GO:0031334	positive regulation of protein complex assembly	1	6	0.20892	0.589933	TEA_005236(ARP3)
Biological Process	GO:0032273	positive regulation of protein polymerization	1	6	0.20892	0.589933	TEA_005236(ARP3)
Biological Process	GO:0042726	flavin-containing compound metabolic process	1	6	0.20892	0.589933	TEA_001640(RIBA1)
Biological Process	GO:0044089	positive regulation of cellular component biogenesis	1	6	0.20892	0.589933	TEA_005236(ARP3)
Biological Process	GO:0045010	actin nucleation	1	6	0.20892	0.589933	TEA_005236(ARP3)
Biological Process	GO:0048508	embryonic meristem development	1	6	0.20892	0.589933	TEA_001475(TDR)
Biological Process	GO:0051130	positive regulation of cellular component organization	1	6	0.20892	0.589933	TEA_005236(ARP3)
Biological Process	GO:0051495	positive regulation of cytoskeleton organization	1	6	0.20892	0.589933	TEA_005236(ARP3)
Biological Process	GO:0045184	establishment of protein localization	13	264	0.212285	0.59046	TEA_002078(GRV2);TEA_003913(--);TEA_004409(OM64);TEA_014079(Wdr70);TEA_014326(VPS41);TEA_015127(At3g13860);TEA_015282(RPL3);TEA_018624(MPK3);TEA_018998(At1g29970);TEA_022088(At4g02820);TEA_023008(Myg1);TEA_025070(VPS11);TEA_028007(RABB1C)
Biological Process	GO:0000280	nuclear division	4	62	0.212801	0.59046	TEA_003758(ML2);TEA_014420(ncapd2);TEA_014502(At5g18950);TEA_023356(Fancd2)
Biological Process	GO:0009150	purine ribonucleotide metabolic process	4	62	0.212801	0.59046	TEA_005078(NDK4);TEA_007178(AHA10);TEA_015237(AMPD);TEA_018447(atpB)
Biological Process	GO:0015849	organic acid transport	4	62	0.212801	0.59046	TEA_003142(--);TEA_003913(--);TEA_014982(At5g41760);TEA_028106(AAP6)
Biological Process	GO:0046942	carboxylic acid transport	4	62	0.212801	0.59046	TEA_003142(--);TEA_003913(--);TEA_014982(At5g41760);TEA_028106(AAP6)
Biological Process	GO:0009165	nucleotide biosynthetic process	6	105	0.214068	0.59046	TEA_002495(purH);TEA_005078(NDK4);TEA_007178(AHA10);TEA_013199(NDPK2);TEA_015237(AMPD);TEA_018447(atpB)
Biological Process	GO:0016458	gene silencing	6	105	0.214068	0.59046	TEA_005297(EOL1);TEA_007282(AGO10);TEA_007756(AGO10);TEA_010325(EOL1);TEA_011158(TOP2);TEA_025707(DRB1)
Biological Process	GO:0044264	cellular polysaccharide metabolic process	8	150	0.21679	0.595993	TEA_003735(CSLD4);TEA_006062(CESA3);TEA_015465(At4g02290);TEA_016413(At4g02290);TEA_019143(CASP);TEA_023818(PPH);TEA_028997(CSLE1);TEA_029035(CSLD2)
Biological Process	GO:0006396	RNA processing	9	173	0.218319	0.597165	TEA_004874(PAPS1);TEA_005297(EOL1);TEA_007282(AGO10);TEA_007756(AGO10);TEA_010325(EOL1);TEA_014982(At5g41760);TEA_019934(--);TEA_020014(PCMP-H26);TEA_026312(Usb1)
Biological Process	GO:0071702	organic substance transport	19	408	0.21865	0.597165	TEA_002078(GRV2);TEA_003142(--);TEA_003913(--);TEA_004409(OM64);TEA_010040(SUC2);TEA_010715(NPF4.3);TEA_014079(Wdr70);TEA_014326(VPS41);TEA_014982(At5g41760);TEA_015127(At3g13860);TEA_015282(RPL3);TEA_018624(MPK3);TEA_018998(At1g29970);TEA_021783(Npc1);TEA_022088(At4g02820);TEA_023008(Myg1);TEA_025070(VPS11);TEA_028007(RABB1C);TEA_028106(AAP6)
Biological Process	GO:0030003	cellular cation homeostasis	2	23	0.219501	0.597529	TEA_007178(AHA10);TEA_014646(FER1)
Biological Process	GO:0009887	organ morphogenesis	4	63	0.220942	0.598926	TEA_012397(BRM);TEA_025045(--);TEA_028084(PRFB1);TEA_028206(MSI1)
Biological Process	GO:0070887	cellular response to chemical stimulus	12	243	0.221452	0.598926	TEA_002720(CIPK23);TEA_002849(ARF22);TEA_005297(EOL1);TEA_005415(CIPK23);TEA_007282(AGO10);TEA_007756(AGO10);TEA_009022(CIPK11);TEA_010026(FLCY);TEA_010225(At1g11050);TEA_010325(EOL1);TEA_013236(GCR2);TEA_018624(MPK3)
Biological Process	GO:0010629	negative regulation of gene expression	6	107	0.226437	0.610426	TEA_005297(EOL1);TEA_007282(AGO10);TEA_007756(AGO10);TEA_010325(EOL1);TEA_011158(TOP2);TEA_025707(DRB1)
Biological Process	GO:0072522	purine-containing compound biosynthetic process	4	64	0.229163	0.614917	TEA_005078(NDK4);TEA_007178(AHA10);TEA_015237(AMPD);TEA_018447(atpB)
Biological Process	GO:0032774	RNA biosynthetic process	12	245	0.229579	0.614917	TEA_000282(ERF113);TEA_003744(ADK);TEA_004865(ADK);TEA_007282(AGO10);TEA_007756(AGO10);TEA_007887(NFYC1);TEA_013216(TAF5);TEA_016758(CPL1);TEA_019183(VIP1);TEA_019713(ROS1);TEA_021326(--);TEA_028084(PRFB1)
Biological Process	GO:0010087	phloem or xylem histogenesis	2	24	0.233804	0.616977	TEA_001475(TDR);TEA_030144(ACL5)
Biological Process	GO:0051052	regulation of DNA metabolic process	2	24	0.233804	0.616977	TEA_011158(TOP2);TEA_028206(MSI1)
Biological Process	GO:0000165	MAPK cascade	1	7	0.239236	0.616977	TEA_018624(MPK3)
Biological Process	GO:0001763	morphogenesis of a branching structure	1	7	0.239236	0.616977	TEA_001475(TDR)
Biological Process	GO:0010374	stomatal complex development	1	7	0.239236	0.616977	TEA_018624(MPK3)
Biological Process	GO:0023014	signal transduction by protein phosphorylation	1	7	0.239236	0.616977	TEA_018624(MPK3)
Biological Process	GO:0032504	multicellular organism reproduction	1	7	0.239236	0.616977	TEA_013236(GCR2)
Biological Process	GO:0043405	regulation of MAP kinase activity	1	7	0.239236	0.616977	TEA_018624(MPK3)
Biological Process	GO:0043408	regulation of MAPK cascade	1	7	0.239236	0.616977	TEA_018624(MPK3)
Biological Process	GO:0045165	cell fate commitment	1	7	0.239236	0.616977	TEA_011158(TOP2)
Biological Process	GO:0045595	regulation of cell differentiation	1	7	0.239236	0.616977	TEA_019183(VIP1)
Biological Process	GO:0048609	multicellular organismal reproductive process	1	7	0.239236	0.616977	TEA_013236(GCR2)
Biological Process	GO:0043170	macromolecule metabolic process	133	3304	0.242047	0.6223	TEA_000282(ERF113);TEA_001098(At5g06940);TEA_001475(TDR);TEA_002242(DUS1L);TEA_002504(B3GALT12);TEA_002542(PUB45);TEA_002720(CIPK23);TEA_002849(ARF22);TEA_003019(TCP8);TEA_003171(PERK9);TEA_003418(RFC3);TEA_003542(PRIN2);TEA_003725(FAB1B);TEA_003735(CSLD4);TEA_003744(ADK);TEA_003750(WRKY44);TEA_003895(ATL46);TEA_004026(GMII);TEA_004028(D6PKL2);TEA_004072(PRIN2);TEA_004163(XTH23);TEA_004675(dsk1);…
Biological Process	GO:0098660	inorganic ion transmembrane transport	3	45	0.247214	0.624522	TEA_002720(CIPK23);TEA_005415(CIPK23);TEA_018447(atpB)
Biological Process	GO:0098662	inorganic cation transmembrane transport	3	45	0.247214	0.624522	TEA_002720(CIPK23);TEA_005415(CIPK23);TEA_018447(atpB)
Biological Process	GO:0000097	sulfur amino acid biosynthetic process	5	88	0.247255	0.624522	TEA_005297(EOL1);TEA_010325(EOL1);TEA_010662(MTN1);TEA_012453(PAP8);TEA_014982(At5g41760)
Biological Process	GO:0016049	cell growth	5	88	0.247255	0.624522	TEA_001640(RIBA1);TEA_005236(ARP3);TEA_006062(CESA3);TEA_013837(BAM3);TEA_030144(ACL5)
Biological Process	GO:0022607	cellular component assembly	9	179	0.247609	0.624522	TEA_002923(At3g05520);TEA_004923(eif3g);TEA_005236(ARP3);TEA_011158(TOP2);TEA_015282(RPL3);TEA_028084(PRFB1);TEA_028206(MSI1);TEA_029011(At3g05520);TEA_029665(--)
Biological Process	GO:0006402	mRNA catabolic process	2	25	0.24816	0.624522	TEA_015440(TPR2);TEA_027067(ATB)
Biological Process	GO:0009826	unidimensional cell growth	2	25	0.24816	0.624522	TEA_006062(CESA3);TEA_013837(BAM3)
Biological Process	GO:0031326	regulation of cellular biosynthetic process	11	227	0.253163	0.634128	TEA_004923(eif3g);TEA_005297(EOL1);TEA_007282(AGO10);TEA_007756(AGO10);TEA_007887(NFYC1);TEA_010325(EOL1);TEA_016758(CPL1);TEA_019183(VIP1);TEA_021326(--);TEA_027892(IDD5);TEA_028084(PRFB1)
Biological Process	GO:0034622	cellular macromolecular complex assembly	7	134	0.253574	0.634128	TEA_002923(At3g05520);TEA_004923(eif3g);TEA_005236(ARP3);TEA_015282(RPL3);TEA_028084(PRFB1);TEA_029011(At3g05520);TEA_029665(--)
Biological Process	GO:0048285	organelle fission	4	67	0.25426	0.634128	TEA_003758(ML2);TEA_014420(ncapd2);TEA_014502(At5g18950);TEA_023356(Fancd2)
Biological Process	GO:0006643	membrane lipid metabolic process	3	46	0.257608	0.638654	TEA_002720(CIPK23);TEA_005415(CIPK23);TEA_014564(GPI8)
Biological Process	GO:0008380	RNA splicing	3	46	0.257608	0.638654	TEA_005297(EOL1);TEA_010325(EOL1);TEA_014982(At5g41760)
Biological Process	GO:0006401	RNA catabolic process	2	26	0.262543	0.648955	TEA_015440(TPR2);TEA_027067(ATB)
Biological Process	GO:0099402	plant organ development	8	159	0.264508	0.651879	TEA_002849(ARF22);TEA_006632(IRK);TEA_014646(FER1);TEA_017684(JKD);TEA_018067(YUC4);TEA_025045(--);TEA_028206(MSI1);TEA_030144(ACL5)
Biological Process	GO:0009411	response to UV	3	47	0.26806	0.6556	TEA_006062(CESA3);TEA_013837(BAM3);TEA_018624(MPK3)
Biological Process	GO:0048588	developmental cell growth	3	47	0.26806	0.6556	TEA_001640(RIBA1);TEA_006062(CESA3);TEA_013837(BAM3)
Biological Process	GO:0005985	sucrose metabolic process	1	8	0.268394	0.6556	TEA_000995(SPP2)
Biological Process	GO:0072521	purine-containing compound metabolic process	5	91	0.269166	0.6556	TEA_002495(purH);TEA_005078(NDK4);TEA_007178(AHA10);TEA_015237(AMPD);TEA_018447(atpB)
Biological Process	GO:0030154	cell differentiation	8	161	0.275522	0.666784	TEA_001640(RIBA1);TEA_005236(ARP3);TEA_006062(CESA3);TEA_011158(TOP2);TEA_013837(BAM3);TEA_019183(VIP1);TEA_028206(MSI1);TEA_030144(ACL5)
Biological Process	GO:0006753	nucleoside phosphate metabolic process	11	232	0.275847	0.666784	TEA_002495(purH);TEA_003744(ADK);TEA_004865(ADK);TEA_005078(NDK4);TEA_007178(AHA10);TEA_008300(NUDT25);TEA_008666(ADK-B);TEA_013199(NDPK2);TEA_015237(AMPD);TEA_018447(atpB);TEA_024518(MPT3)
Biological Process	GO:0006464	cellular protein modification process	51	1225	0.277511	0.666784	TEA_001098(At5g06940);TEA_001475(TDR);TEA_002504(B3GALT12);TEA_002542(PUB45);TEA_002720(CIPK23);TEA_003171(PERK9);TEA_003895(ATL46);TEA_004026(GMII);TEA_004028(D6PKL2);TEA_004675(dsk1);TEA_005297(EOL1);TEA_005302(PBL19);TEA_005415(CIPK23);TEA_006137(AFC2);TEA_006632(IRK);TEA_006769(STT3A);TEA_007010(LECRK41);TEA_007625(ASK7);TEA_008075(BPM4);TEA_009022(CIPK11);TEA_009358(At5g06940);TEA_010225(At1…
Biological Process	GO:1901293	nucleoside phosphate biosynthetic process	6	115	0.277976	0.666784	TEA_002495(purH);TEA_005078(NDK4);TEA_007178(AHA10);TEA_013199(NDPK2);TEA_015237(AMPD);TEA_018447(atpB)
Biological Process	GO:0007059	chromosome segregation	3	48	0.27856	0.666784	TEA_013216(TAF5);TEA_014502(At5g18950);TEA_023356(Fancd2)
Biological Process	GO:0098655	cation transmembrane transport	3	48	0.27856	0.666784	TEA_002720(CIPK23);TEA_005415(CIPK23);TEA_018447(atpB)
Biological Process	GO:0006810	transport	49	1177	0.282938	0.675322	TEA_000571(SYM8);TEA_002078(GRV2);TEA_002720(CIPK23);TEA_002742(ABCB19);TEA_003142(--);TEA_003913(--);TEA_004409(OM64);TEA_005415(CIPK23);TEA_006062(CESA3);TEA_007178(AHA10);TEA_008663(--);TEA_009243(emc1);TEA_009971(At1g54730);TEA_010040(SUC2);TEA_010474(MRS2-1);TEA_010715(NPF4.3);TEA_011691(At3g02090);TEA_012453(PAP8);TEA_014079(Wdr70);TEA_014326(VPS41);TEA_014646(FER1);TEA_014968(HEX6);TEA_014…
Biological Process	GO:0009755	hormone-mediated signaling pathway	8	163	0.286661	0.682253	TEA_002720(CIPK23);TEA_002849(ARF22);TEA_005415(CIPK23);TEA_009022(CIPK11);TEA_010026(FLCY);TEA_010225(At1g11050);TEA_013236(GCR2);TEA_018624(MPK3)
Biological Process	GO:0036211	protein modification process	51	1230	0.288072	0.683657	TEA_001098(At5g06940);TEA_001475(TDR);TEA_002504(B3GALT12);TEA_002542(PUB45);TEA_002720(CIPK23);TEA_003171(PERK9);TEA_003895(ATL46);TEA_004026(GMII);TEA_004028(D6PKL2);TEA_004675(dsk1);TEA_005297(EOL1);TEA_005302(PBL19);TEA_005415(CIPK23);TEA_006137(AFC2);TEA_006632(IRK);TEA_006769(STT3A);TEA_007010(LECRK41);TEA_007625(ASK7);TEA_008075(BPM4);TEA_009022(CIPK11);TEA_009358(At5g06940);TEA_010225(At1…
Biological Process	GO:0034655	nucleobase-containing compound catabolic process	2	28	0.2913	0.689355	TEA_015440(TPR2);TEA_027067(ATB)
Biological Process	GO:0006461	protein complex assembly	7	141	0.295527	0.693189	TEA_002923(At3g05520);TEA_005236(ARP3);TEA_011158(TOP2);TEA_015282(RPL3);TEA_028084(PRFB1);TEA_029011(At3g05520);TEA_029665(--)
Biological Process	GO:0048367	shoot system development	7	141	0.295527	0.693189	TEA_002849(ARF22);TEA_006632(IRK);TEA_014646(FER1);TEA_018067(YUC4);TEA_018624(MPK3);TEA_025045(--);TEA_028206(MSI1)
Biological Process	GO:0006928	movement of cell or subcellular component	1	9	0.296438	0.693189	TEA_029011(At3g05520)
Biological Process	GO:0008643	carbohydrate transport	1	9	0.296438	0.693189	TEA_010040(SUC2)
Biological Process	GO:0032870	cellular response to hormone stimulus	8	165	0.297913	0.693189	TEA_002720(CIPK23);TEA_002849(ARF22);TEA_005415(CIPK23);TEA_009022(CIPK11);TEA_010026(FLCY);TEA_010225(At1g11050);TEA_013236(GCR2);TEA_018624(MPK3)
Biological Process	GO:0071495	cellular response to endogenous stimulus	8	165	0.297913	0.693189	TEA_002720(CIPK23);TEA_002849(ARF22);TEA_005415(CIPK23);TEA_009022(CIPK11);TEA_010026(FLCY);TEA_010225(At1g11050);TEA_013236(GCR2);TEA_018624(MPK3)
Biological Process	GO:0071705	nitrogen compound transport	6	119	0.304714	0.699431	TEA_003913(--);TEA_004409(OM64);TEA_010715(NPF4.3);TEA_014982(At5g41760);TEA_015127(At3g13860);TEA_028106(AAP6)
Biological Process	GO:0043473	pigmentation	2	29	0.305634	0.699431	TEA_006062(CESA3);TEA_013837(BAM3)
Biological Process	GO:0043476	pigment accumulation	2	29	0.305634	0.699431	TEA_006062(CESA3);TEA_013837(BAM3)
Biological Process	GO:0043478	pigment accumulation in response to UV light	2	29	0.305634	0.699431	TEA_006062(CESA3);TEA_013837(BAM3)
Biological Process	GO:0043479	pigment accumulation in tissues in response to UV light	2	29	0.305634	0.699431	TEA_006062(CESA3);TEA_013837(BAM3)
Biological Process	GO:0043480	pigment accumulation in tissues	2	29	0.305634	0.699431	TEA_006062(CESA3);TEA_013837(BAM3)
Biological Process	GO:0070271	protein complex biogenesis	7	144	0.313968	0.701072	TEA_002923(At3g05520);TEA_005236(ARP3);TEA_011158(TOP2);TEA_015282(RPL3);TEA_028084(PRFB1);TEA_029011(At3g05520);TEA_029665(--)
Biological Process	GO:0006351	transcription, DNA-templated	10	216	0.314426	0.701072	TEA_000282(ERF113);TEA_007282(AGO10);TEA_007756(AGO10);TEA_007887(NFYC1);TEA_013216(TAF5);TEA_016758(CPL1);TEA_019183(VIP1);TEA_019713(ROS1);TEA_021326(--);TEA_028084(PRFB1)
Biological Process	GO:0042743	hydrogen peroxide metabolic process	4	74	0.314624	0.701072	TEA_006806(PER11);TEA_010026(FLCY);TEA_018624(MPK3);TEA_020921(DCD)
Biological Process	GO:0044699	single-organism process	180	4578	0.315673	0.701072	TEA_000107(yuiD);TEA_000282(ERF113);TEA_000365(FLCY);TEA_000376(FLCY);TEA_000995(SPP2);TEA_001046(Os03g0326500);TEA_001098(At5g06940);TEA_001455(rbcL);TEA_001475(TDR);TEA_001605(ABCC10);TEA_001640(RIBA1);TEA_001735(SUC3);TEA_001751(YUC6);TEA_002078(GRV2);TEA_002165(At1g77330);TEA_002242(DUS1L);TEA_002327(FRO8);TEA_002369(At5g07050);TEA_002495(purH);TEA_002720(CIPK23);TEA_002742(ABCB19);TEA_002849…
Biological Process	GO:0097659	nucleic acid-templated transcription	10	217	0.319471	0.701072	TEA_000282(ERF113);TEA_007282(AGO10);TEA_007756(AGO10);TEA_007887(NFYC1);TEA_013216(TAF5);TEA_016758(CPL1);TEA_019183(VIP1);TEA_019713(ROS1);TEA_021326(--);TEA_028084(PRFB1)
Biological Process	GO:0009247	glycolipid biosynthetic process	2	30	0.319912	0.701072	TEA_002720(CIPK23);TEA_005415(CIPK23)
Biological Process	GO:0042044	fluid transport	2	30	0.319912	0.701072	TEA_006062(CESA3);TEA_015509(HMGB2)
Biological Process	GO:0009892	negative regulation of metabolic process	8	169	0.320713	0.701072	TEA_005297(EOL1);TEA_007282(AGO10);TEA_007756(AGO10);TEA_010325(EOL1);TEA_011158(TOP2);TEA_017237(I-2);TEA_020675(MPE3);TEA_025707(DRB1)
Biological Process	GO:0048437	floral organ development	3	52	0.320854	0.701072	TEA_002849(ARF22);TEA_006632(IRK);TEA_025045(--)
Biological Process	GO:0009132	nucleoside diphosphate metabolic process	1	10	0.32341	0.701072	TEA_005078(NDK4)
Biological Process	GO:0009630	gravitropism	1	10	0.32341	0.701072	TEA_002078(GRV2)
Biological Process	GO:0009685	gibberellin metabolic process	1	10	0.32341	0.701072	TEA_021872(GA2OX2)
Biological Process	GO:0009894	regulation of catabolic process	1	10	0.32341	0.701072	TEA_010033(RPN2A)
Biological Process	GO:0016101	diterpenoid metabolic process	1	10	0.32341	0.701072	TEA_021872(GA2OX2)
Biological Process	GO:0044772	mitotic cell cycle phase transition	1	10	0.32341	0.701072	TEA_028206(MSI1)
Biological Process	GO:0046916	cellular transition metal ion homeostasis	1	10	0.32341	0.701072	TEA_014646(FER1)
Biological Process	GO:0048366	leaf development	1	10	0.32341	0.701072	TEA_018067(YUC4)
Biological Process	GO:1901990	regulation of mitotic cell cycle phase transition	1	10	0.32341	0.701072	TEA_028206(MSI1)
Biological Process	GO:1901135	carbohydrate derivative metabolic process	11	243	0.327751	0.701072	TEA_002720(CIPK23);TEA_004026(GMII);TEA_005078(NDK4);TEA_005415(CIPK23);TEA_007178(AHA10);TEA_012453(PAP8);TEA_013199(NDPK2);TEA_015237(AMPD);TEA_018447(atpB);TEA_020917(DCD);TEA_020921(DCD)
Biological Process	GO:0010605	negative regulation of macromolecule metabolic process	6	123	0.33189	0.701072	TEA_005297(EOL1);TEA_007282(AGO10);TEA_007756(AGO10);TEA_010325(EOL1);TEA_011158(TOP2);TEA_025707(DRB1)
Biological Process	GO:0043623	cellular protein complex assembly	6	123	0.33189	0.701072	TEA_002923(At3g05520);TEA_005236(ARP3);TEA_015282(RPL3);TEA_028084(PRFB1);TEA_029011(At3g05520);TEA_029665(--)
Biological Process	GO:1901698	response to nitrogen compound	4	76	0.332144	0.701072	TEA_005297(EOL1);TEA_007282(AGO10);TEA_007756(AGO10);TEA_010325(EOL1)
Biological Process	GO:0006913	nucleocytoplasmic transport	2	31	0.334119	0.701072	TEA_015127(At3g13860);TEA_019183(VIP1)
Biological Process	GO:0051169	nuclear transport	2	31	0.334119	0.701072	TEA_015127(At3g13860);TEA_019183(VIP1)
Biological Process	GO:0009117	nucleotide metabolic process	10	220	0.334709	0.701072	TEA_002495(purH);TEA_003744(ADK);TEA_004865(ADK);TEA_005078(NDK4);TEA_007178(AHA10);TEA_008666(ADK-B);TEA_013199(NDPK2);TEA_015237(AMPD);TEA_018447(atpB);TEA_024518(MPT3)
Biological Process	GO:0006812	cation transport	15	343	0.334927	0.701072	TEA_002720(CIPK23);TEA_003913(--);TEA_005415(CIPK23);TEA_006062(CESA3);TEA_007178(AHA10);TEA_010474(MRS2-1);TEA_011691(At3g02090);TEA_012453(PAP8);TEA_014646(FER1);TEA_015033(ZIP3);TEA_016422(HAK23);TEA_018447(atpB);TEA_021010(CHX28);TEA_024228(CHX15);TEA_028106(AAP6)
Biological Process	GO:0005976	polysaccharide metabolic process	13	294	0.336644	0.701072	TEA_003735(CSLD4);TEA_004163(XTH23);TEA_006062(CESA3);TEA_013837(BAM3);TEA_014276(XTHA);TEA_015465(At4g02290);TEA_016413(At4g02290);TEA_019143(CASP);TEA_020675(MPE3);TEA_023818(PPH);TEA_028303(XTH8);TEA_028997(CSLE1);TEA_029035(CSLD2)
Biological Process	GO:0019222	regulation of metabolic process	36	872	0.340156	0.701072	TEA_002849(ARF22);TEA_004923(eif3g);TEA_005297(EOL1);TEA_006062(CESA3);TEA_006140(BLH11);TEA_007282(AGO10);TEA_007756(AGO10);TEA_007887(NFYC1);TEA_008170(TCP3);TEA_010033(RPN2A);TEA_010153(NFYB3);TEA_010325(EOL1);TEA_011158(TOP2);TEA_012160(BIG2);TEA_012397(BRM);TEA_012453(PAP8);TEA_013654(TGA10);TEA_015767(PHOT2);TEA_016162(TCP3);TEA_016758(CPL1);TEA_017217(TLP40);TEA_017237(I-2);TEA_018624(MPK3…
Biological Process	GO:0009908	flower development	4	77	0.340924	0.701072	TEA_002849(ARF22);TEA_006632(IRK);TEA_018067(YUC4);TEA_025045(--)
Biological Process	GO:0009889	regulation of biosynthetic process	11	246	0.342276	0.701072	TEA_004923(eif3g);TEA_005297(EOL1);TEA_007282(AGO10);TEA_007756(AGO10);TEA_007887(NFYC1);TEA_010325(EOL1);TEA_016758(CPL1);TEA_019183(VIP1);TEA_021326(--);TEA_027892(IDD5);TEA_028084(PRFB1)
Biological Process	GO:1901566	organonitrogen compound biosynthetic process	19	445	0.344453	0.701072	TEA_002495(purH);TEA_004923(eif3g);TEA_005078(NDK4);TEA_005297(EOL1);TEA_007178(AHA10);TEA_007197(EMB2768);TEA_007282(AGO10);TEA_007756(AGO10);TEA_010325(EOL1);TEA_010662(MTN1);TEA_012453(PAP8);TEA_013199(NDPK2);TEA_014564(GPI8);TEA_014982(At5g41760);TEA_015237(AMPD);TEA_015282(RPL3);TEA_018447(atpB);TEA_018624(MPK3);TEA_021326(--)
Biological Process	GO:0006970	response to osmotic stress	6	125	0.345595	0.701072	TEA_006062(CESA3);TEA_006769(STT3A);TEA_015509(HMGB2);TEA_020921(DCD);TEA_024518(MPT3);TEA_025070(VPS11)
Biological Process	GO:0009620	response to fungus	2	32	0.348238	0.701072	TEA_018624(MPK3);TEA_021578(PUB17)
Biological Process	GO:0009793	embryo development ending in seed dormancy	2	32	0.348238	0.701072	TEA_001475(TDR);TEA_018067(YUC4)
Biological Process	GO:0042430	indole-containing compound metabolic process	2	32	0.348238	0.701072	TEA_000412(PAI1);TEA_018624(MPK3)
Biological Process	GO:0006787	porphyrin-containing compound catabolic process	1	11	0.349351	0.701072	TEA_011956(IGHMBP2)
Biological Process	GO:0009629	response to gravity	1	11	0.349351	0.701072	TEA_002078(GRV2)
Biological Process	GO:0015977	carbon fixation	1	11	0.349351	0.701072	TEA_001455(rbcL)
Biological Process	GO:0022618	ribonucleoprotein complex assembly	1	11	0.349351	0.701072	TEA_004923(eif3g)
Biological Process	GO:0033015	tetrapyrrole catabolic process	1	11	0.349351	0.701072	TEA_011956(IGHMBP2)
Biological Process	GO:0044764	multi-organism cellular process	1	11	0.349351	0.701072	TEA_019183(VIP1)
Biological Process	GO:0044770	cell cycle phase transition	1	11	0.349351	0.701072	TEA_028206(MSI1)
Biological Process	GO:0051187	cofactor catabolic process	1	11	0.349351	0.701072	TEA_011956(IGHMBP2)
Biological Process	GO:0071826	ribonucleoprotein complex subunit organization	1	11	0.349351	0.701072	TEA_004923(eif3g)
Biological Process	GO:0071900	regulation of protein serine/threonine kinase activity	1	11	0.349351	0.701072	TEA_018624(MPK3)
Biological Process	GO:1901987	regulation of cell cycle phase transition	1	11	0.349351	0.701072	TEA_028206(MSI1)
Biological Process	GO:0044248	cellular catabolic process	10	223	0.350081	0.701072	TEA_000365(FLCY);TEA_000376(FLCY);TEA_008300(NUDT25);TEA_010026(FLCY);TEA_011956(IGHMBP2);TEA_015440(TPR2);TEA_020921(DCD);TEA_023504(PIX7);TEA_024223(PAD1);TEA_027067(ATB)
Biological Process	GO:0034220	ion transmembrane transport	5	102	0.352267	0.701072	TEA_002720(CIPK23);TEA_005415(CIPK23);TEA_015760(CLC-E);TEA_016422(HAK23);TEA_018447(atpB)
Biological Process	GO:0071555	cell wall organization	5	102	0.352267	0.701072	TEA_005297(EOL1);TEA_010325(EOL1);TEA_014170(EXPA18);TEA_020675(MPE3);TEA_023718(EXPA13)
Biological Process	GO:0044272	sulfur compound biosynthetic process	6	126	0.352469	0.701072	TEA_005297(EOL1);TEA_010325(EOL1);TEA_010662(MTN1);TEA_012453(PAP8);TEA_014982(At5g41760);TEA_020921(DCD)
Biological Process	GO:0006873	cellular ion homeostasis	3	55	0.35264	0.701072	TEA_007178(AHA10);TEA_012453(PAP8);TEA_014646(FER1)
Biological Process	GO:0009267	cellular response to starvation	3	55	0.35264	0.701072	TEA_002720(CIPK23);TEA_005415(CIPK23);TEA_019183(VIP1)
Biological Process	GO:0031669	cellular response to nutrient levels	3	55	0.35264	0.701072	TEA_002720(CIPK23);TEA_005415(CIPK23);TEA_019183(VIP1)
Biological Process	GO:0042594	response to starvation	3	55	0.35264	0.701072	TEA_002720(CIPK23);TEA_005415(CIPK23);TEA_019183(VIP1)
Biological Process	GO:0055082	cellular chemical homeostasis	3	55	0.35264	0.701072	TEA_007178(AHA10);TEA_012453(PAP8);TEA_014646(FER1)
Biological Process	GO:0044271	cellular nitrogen compound biosynthetic process	23	548	0.353577	0.701261	TEA_000282(ERF113);TEA_002495(purH);TEA_003744(ADK);TEA_004865(ADK);TEA_004923(eif3g);TEA_005078(NDK4);TEA_007178(AHA10);TEA_007197(EMB2768);TEA_007282(AGO10);TEA_007756(AGO10);TEA_007887(NFYC1);TEA_013199(NDPK2);TEA_013216(TAF5);TEA_015237(AMPD);TEA_015282(RPL3);TEA_016758(CPL1);TEA_017217(TLP40);TEA_018447(atpB);TEA_018624(MPK3);TEA_019183(VIP1);TEA_019713(ROS1);TEA_021326(--);TEA_028084(PRFB1)
Biological Process	GO:0016053	organic acid biosynthetic process	8	175	0.355479	0.701691	TEA_005297(EOL1);TEA_010325(EOL1);TEA_010532(LOX2.1);TEA_010662(MTN1);TEA_012453(PAP8);TEA_014982(At5g41760);TEA_021326(--);TEA_024425(At4g02530)
Biological Process	GO:0046394	carboxylic acid biosynthetic process	8	175	0.355479	0.701691	TEA_005297(EOL1);TEA_010325(EOL1);TEA_010532(LOX2.1);TEA_010662(MTN1);TEA_012453(PAP8);TEA_014982(At5g41760);TEA_021326(--);TEA_024425(At4g02530)
Biological Process	GO:0006650	glycerophospholipid metabolic process	4	79	0.358501	0.703213	TEA_003725(FAB1B);TEA_007197(EMB2768);TEA_015790(FAB1A);TEA_016306(SAC2)
Biological Process	GO:0009605	response to external stimulus	14	324	0.359422	0.703213	TEA_002078(GRV2);TEA_002720(CIPK23);TEA_005415(CIPK23);TEA_006062(CESA3);TEA_006632(IRK);TEA_006769(STT3A);TEA_009022(CIPK11);TEA_013837(BAM3);TEA_014326(VPS41);TEA_017217(TLP40);TEA_018624(MPK3);TEA_019183(VIP1);TEA_021578(PUB17);TEA_024425(At4g02530)
Biological Process	GO:0006664	glycolipid metabolic process	2	33	0.362257	0.703213	TEA_002720(CIPK23);TEA_005415(CIPK23)
Biological Process	GO:0009648	photoperiodism	2	33	0.362257	0.703213	TEA_014079(Wdr70);TEA_019934(--)
Biological Process	GO:0042546	cell wall biogenesis	2	33	0.362257	0.703213	TEA_003735(CSLD4);TEA_006062(CESA3)
Biological Process	GO:1903509	liposaccharide metabolic process	2	33	0.362257	0.703213	TEA_002720(CIPK23);TEA_005415(CIPK23)
Biological Process	GO:0031667	response to nutrient levels	3	56	0.363205	0.703213	TEA_002720(CIPK23);TEA_005415(CIPK23);TEA_019183(VIP1)
Biological Process	GO:0051276	chromosome organization	9	201	0.363828	0.703213	TEA_007282(AGO10);TEA_007756(AGO10);TEA_011158(TOP2);TEA_012397(BRM);TEA_014420(ncapd2);TEA_014502(At5g18950);TEA_015509(HMGB2);TEA_023356(Fancd2);TEA_028206(MSI1)
Biological Process	GO:0080090	regulation of primary metabolic process	15	350	0.363847	0.703213	TEA_004923(eif3g);TEA_006062(CESA3);TEA_007282(AGO10);TEA_007756(AGO10);TEA_007887(NFYC1);TEA_011158(TOP2);TEA_012453(PAP8);TEA_016758(CPL1);TEA_017237(I-2);TEA_018624(MPK3);TEA_019183(VIP1);TEA_021326(--);TEA_027892(IDD5);TEA_028084(PRFB1);TEA_028206(MSI1)
Biological Process	GO:0006820	anion transport	8	177	0.367173	0.706587	TEA_003142(--);TEA_003913(--);TEA_004409(OM64);TEA_014982(At5g41760);TEA_015760(CLC-E);TEA_019183(VIP1);TEA_023114(mfsd5);TEA_028106(AAP6)
Biological Process	GO:0016072	rRNA metabolic process	4	80	0.36729	0.706587	TEA_006769(STT3A);TEA_015282(RPL3);TEA_022365(At5g11010);TEA_028084(PRFB1)
Biological Process	GO:0006629	lipid metabolic process	20	477	0.369431	0.709069	TEA_002327(FRO8);TEA_002720(CIPK23);TEA_003725(FAB1B);TEA_004300(HTH);TEA_005415(CIPK23);TEA_006062(CESA3);TEA_007197(EMB2768);TEA_010026(FLCY);TEA_010532(LOX2.1);TEA_014564(GPI8);TEA_015102(KCS4);TEA_015790(FAB1A);TEA_016306(SAC2);TEA_017217(TLP40);TEA_019518(UGT80B1);TEA_019768(TKT2);TEA_021872(GA2OX2);TEA_022448(PSD3);TEA_024425(At4g02530);TEA_027815(UGT80B1)
Biological Process	GO:0090407	organophosphate biosynthetic process	7	153	0.370334	0.709169	TEA_002495(purH);TEA_005078(NDK4);TEA_007178(AHA10);TEA_013199(NDPK2);TEA_015237(AMPD);TEA_016306(SAC2);TEA_018447(atpB)
Biological Process	GO:1901564	organonitrogen compound metabolic process	30	731	0.371782	0.710307	TEA_000412(PAI1);TEA_001640(RIBA1);TEA_002495(purH);TEA_003744(ADK);TEA_004738(HISN4);TEA_004865(ADK);TEA_004923(eif3g);TEA_005078(NDK4);TEA_005297(EOL1);TEA_007178(AHA10);TEA_007197(EMB2768);TEA_007282(AGO10);TEA_007756(AGO10);TEA_010026(FLCY);TEA_010325(EOL1);TEA_010662(MTN1);TEA_011956(IGHMBP2);TEA_012453(PAP8);TEA_013199(NDPK2);TEA_014564(GPI8);TEA_014982(At5g41760);TEA_015237(AMPD);TEA_01528…
Biological Process	GO:0051640	organelle localization	1	12	0.3743	0.711085	TEA_029011(At3g05520)
Biological Process	GO:0006811	ion transport	22	529	0.374688	0.711085	TEA_002720(CIPK23);TEA_003142(--);TEA_003913(--);TEA_004409(OM64);TEA_005415(CIPK23);TEA_006062(CESA3);TEA_007178(AHA10);TEA_010474(MRS2-1);TEA_011691(At3g02090);TEA_012453(PAP8);TEA_014646(FER1);TEA_014982(At5g41760);TEA_015033(ZIP3);TEA_015760(CLC-E);TEA_016422(HAK23);TEA_018447(atpB);TEA_019183(VIP1);TEA_021010(CHX28);TEA_023114(mfsd5);TEA_024228(CHX15);TEA_024771(DRP2A);TEA_028106(AAP6)
Biological Process	GO:0010468	regulation of gene expression	25	605	0.37475	0.711085	TEA_002849(ARF22);TEA_004923(eif3g);TEA_005297(EOL1);TEA_006140(BLH11);TEA_007282(AGO10);TEA_007756(AGO10);TEA_007887(NFYC1);TEA_010153(NFYB3);TEA_010325(EOL1);TEA_011158(TOP2);TEA_012397(BRM);TEA_013654(TGA10);TEA_016758(CPL1);TEA_018624(MPK3);TEA_019183(VIP1);TEA_019713(ROS1);TEA_020412(Os09g0567700);TEA_021326(--);TEA_021666(ROC3);TEA_023011(ATHB-13);TEA_024655(NAC007);TEA_025707(DRB1);TEA_027…
Biological Process	GO:0046486	glycerolipid metabolic process	4	81	0.376072	0.711972	TEA_003725(FAB1B);TEA_007197(EMB2768);TEA_015790(FAB1A);TEA_016306(SAC2)
Biological Process	GO:0009056	catabolic process	13	304	0.381425	0.715568	TEA_000365(FLCY);TEA_000376(FLCY);TEA_008300(NUDT25);TEA_010026(FLCY);TEA_010033(RPN2A);TEA_011956(IGHMBP2);TEA_015440(TPR2);TEA_020675(MPE3);TEA_020917(DCD);TEA_020921(DCD);TEA_023504(PIX7);TEA_024223(PAD1);TEA_027067(ATB)
Biological Process	GO:0048513	animal organ development	5	106	0.382965	0.715568	TEA_012397(BRM);TEA_025045(--);TEA_027045(--);TEA_028084(PRFB1);TEA_028206(MSI1)
Biological Process	GO:0006807	nitrogen compound metabolic process	60	1504	0.383566	0.715568	TEA_000282(ERF113);TEA_000412(PAI1);TEA_001640(RIBA1);TEA_002242(DUS1L);TEA_002495(purH);TEA_003418(RFC3);TEA_003744(ADK);TEA_004738(HISN4);TEA_004865(ADK);TEA_004874(PAPS1);TEA_004923(eif3g);TEA_005078(NDK4);TEA_005297(EOL1);TEA_006769(STT3A);TEA_007178(AHA10);TEA_007197(EMB2768);TEA_007282(AGO10);TEA_007756(AGO10);TEA_007887(NFYC1);TEA_008300(NUDT25);TEA_008666(ADK-B);TEA_009475(RECQL4A);TEA_01…
Biological Process	GO:0044255	cellular lipid metabolic process	16	380	0.384001	0.715568	TEA_002720(CIPK23);TEA_003725(FAB1B);TEA_004300(HTH);TEA_005415(CIPK23);TEA_007197(EMB2768);TEA_010026(FLCY);TEA_010532(LOX2.1);TEA_014564(GPI8);TEA_015102(KCS4);TEA_015790(FAB1A);TEA_016306(SAC2);TEA_017217(TLP40);TEA_019768(TKT2);TEA_021872(GA2OX2);TEA_022448(PSD3);TEA_024425(At4g02530)
Biological Process	GO:0009991	response to extracellular stimulus	3	58	0.384248	0.715568	TEA_002720(CIPK23);TEA_005415(CIPK23);TEA_019183(VIP1)
Biological Process	GO:0031668	cellular response to extracellular stimulus	3	58	0.384248	0.715568	TEA_002720(CIPK23);TEA_005415(CIPK23);TEA_019183(VIP1)
Biological Process	GO:0071496	cellular response to external stimulus	3	58	0.384248	0.715568	TEA_002720(CIPK23);TEA_005415(CIPK23);TEA_019183(VIP1)
Biological Process	GO:0048580	regulation of post-embryonic development	4	82	0.384843	0.715568	TEA_011158(TOP2);TEA_018067(YUC4);TEA_026723(GCP4);TEA_028206(MSI1)
Biological Process	GO:0006342	chromatin silencing	2	35	0.389938	0.717039	TEA_007282(AGO10);TEA_007756(AGO10)
Biological Process	GO:0006865	amino acid transport	2	35	0.389938	0.717039	TEA_003913(--);TEA_028106(AAP6)
Biological Process	GO:0045892	negative regulation of transcription, DNA-templated	2	35	0.389938	0.717039	TEA_007282(AGO10);TEA_007756(AGO10)
Biological Process	GO:1903507	negative regulation of nucleic acid-templated transcription	2	35	0.389938	0.717039	TEA_007282(AGO10);TEA_007756(AGO10)
Biological Process	GO:2000113	negative regulation of cellular macromolecule biosynthetic process	2	35	0.389938	0.717039	TEA_007282(AGO10);TEA_007756(AGO10)
Biological Process	GO:0044085	cellular component biogenesis	11	256	0.391407	0.718154	TEA_002923(At3g05520);TEA_003735(CSLD4);TEA_004923(eif3g);TEA_005236(ARP3);TEA_006062(CESA3);TEA_011158(TOP2);TEA_015282(RPL3);TEA_028084(PRFB1);TEA_028206(MSI1);TEA_029011(At3g05520);TEA_029665(--)
Biological Process	GO:0044763	single-organism cellular process	120	3062	0.393564	0.718337	TEA_000282(ERF113);TEA_000365(FLCY);TEA_000376(FLCY);TEA_000995(SPP2);TEA_001605(ABCC10);TEA_001640(RIBA1);TEA_001735(SUC3);TEA_002078(GRV2);TEA_002327(FRO8);TEA_002369(At5g07050);TEA_002495(purH);TEA_002720(CIPK23);TEA_002742(ABCB19);TEA_002849(ARF22);TEA_002923(At3g05520);TEA_003725(FAB1B);TEA_003744(ADK);TEA_003758(ML2);TEA_003913(--);TEA_004026(GMII);TEA_004300(HTH);TEA_004409(OM64);TEA_00473…
Biological Process	GO:0007015	actin filament organization	3	59	0.394712	0.718337	TEA_002923(At3g05520);TEA_005236(ARP3);TEA_029011(At3g05520)
Biological Process	GO:0009738	abscisic acid-activated signaling pathway	1	13	0.398296	0.718337	TEA_013236(GCR2)
Biological Process	GO:0071215	cellular response to abscisic acid stimulus	1	13	0.398296	0.718337	TEA_013236(GCR2)
Biological Process	GO:0097306	cellular response to alcohol	1	13	0.398296	0.718337	TEA_013236(GCR2)
Biological Process	GO:0009657	plastid organization	5	108	0.398304	0.718337	TEA_002078(GRV2);TEA_007197(EMB2768);TEA_015767(PHOT2);TEA_017217(TLP40);TEA_028084(PRFB1)
Biological Process	GO:0010558	negative regulation of macromolecule biosynthetic process	2	36	0.40358	0.718337	TEA_007282(AGO10);TEA_007756(AGO10)
Biological Process	GO:0016144	S-glycoside biosynthetic process	2	36	0.40358	0.718337	TEA_012453(PAP8);TEA_020921(DCD)
Biological Process	GO:0019758	glycosinolate biosynthetic process	2	36	0.40358	0.718337	TEA_012453(PAP8);TEA_020921(DCD)
Biological Process	GO:0045814	negative regulation of gene expression, epigenetic	2	36	0.40358	0.718337	TEA_007282(AGO10);TEA_007756(AGO10)
Biological Process	GO:0045934	negative regulation of nucleobase-containing compound metabolic process	2	36	0.40358	0.718337	TEA_007282(AGO10);TEA_007756(AGO10)
Biological Process	GO:0051172	negative regulation of nitrogen compound metabolic process	2	36	0.40358	0.718337	TEA_007282(AGO10);TEA_007756(AGO10)
Biological Process	GO:0051253	negative regulation of RNA metabolic process	2	36	0.40358	0.718337	TEA_007282(AGO10);TEA_007756(AGO10)
Biological Process	GO:1902679	negative regulation of RNA biosynthetic process	2	36	0.40358	0.718337	TEA_007282(AGO10);TEA_007756(AGO10)
Biological Process	GO:0016482	cytoplasmic transport	5	109	0.405962	0.721036	TEA_003913(--);TEA_009243(emc1);TEA_015127(At3g13860);TEA_019183(VIP1);TEA_028007(RABB1C)
Biological Process	GO:0043412	macromolecule modification	52	1309	0.408648	0.724264	TEA_001098(At5g06940);TEA_001475(TDR);TEA_002504(B3GALT12);TEA_002542(PUB45);TEA_002720(CIPK23);TEA_003171(PERK9);TEA_003895(ATL46);TEA_004026(GMII);TEA_004028(D6PKL2);TEA_004675(dsk1);TEA_005297(EOL1);TEA_005302(PBL19);TEA_005415(CIPK23);TEA_006137(AFC2);TEA_006632(IRK);TEA_006769(STT3A);TEA_007010(LECRK41);TEA_007625(ASK7);TEA_008075(BPM4);TEA_009022(CIPK11);TEA_009358(At5g06940);TEA_010225(At1…
Biological Process	GO:0006818	hydrogen transport	4	85	0.411054	0.725441	TEA_007178(AHA10);TEA_011691(At3g02090);TEA_014982(At5g41760);TEA_018447(atpB)
Biological Process	GO:0015711	organic anion transport	4	85	0.411054	0.725441	TEA_003142(--);TEA_003913(--);TEA_014982(At5g41760);TEA_028106(AAP6)
Biological Process	GO:0009886	post-embryonic morphogenesis	3	61	0.415493	0.731703	TEA_006632(IRK);TEA_021326(--);TEA_025045(--)
Biological Process	GO:0031327	negative regulation of cellular biosynthetic process	2	37	0.417074	0.731703	TEA_007282(AGO10);TEA_007756(AGO10)
Biological Process	GO:0019219	regulation of nucleobase-containing compound metabolic process	9	211	0.418919	0.731703	TEA_007282(AGO10);TEA_007756(AGO10);TEA_007887(NFYC1);TEA_011158(TOP2);TEA_016758(CPL1);TEA_019183(VIP1);TEA_021326(--);TEA_028084(PRFB1);TEA_028206(MSI1)
Biological Process	GO:0007017	microtubule-based process	4	86	0.419744	0.731703	TEA_011158(TOP2);TEA_015440(TPR2);TEA_026723(GCP4);TEA_028480(KIN14E)
Biological Process	GO:0006875	cellular metal ion homeostasis	1	14	0.421374	0.731703	TEA_014646(FER1)
Biological Process	GO:0009067	aspartate family amino acid biosynthetic process	1	14	0.421374	0.731703	TEA_010662(MTN1)
Biological Process	GO:0009832	plant-type cell wall biogenesis	1	14	0.421374	0.731703	TEA_006062(CESA3)
Biological Process	GO:0048869	cellular developmental process	10	237	0.422832	0.731703	TEA_001640(RIBA1);TEA_005236(ARP3);TEA_006062(CESA3);TEA_011158(TOP2);TEA_013837(BAM3);TEA_019183(VIP1);TEA_028007(RABB1C);TEA_028084(PRFB1);TEA_028206(MSI1);TEA_030144(ACL5)
Biological Process	GO:0010035	response to inorganic substance	4	87	0.428403	0.731703	TEA_002720(CIPK23);TEA_005415(CIPK23);TEA_006062(CESA3);TEA_015509(HMGB2)
Biological Process	GO:0031399	regulation of protein modification process	4	87	0.428403	0.731703	TEA_012453(PAP8);TEA_017237(I-2);TEA_018624(MPK3);TEA_028084(PRFB1)
Biological Process	GO:0016043	cellular component organization	39	982	0.429105	0.731703	TEA_002078(GRV2);TEA_002923(At3g05520);TEA_003725(FAB1B);TEA_003735(CSLD4);TEA_003758(ML2);TEA_004163(XTH23);TEA_004923(eif3g);TEA_005236(ARP3);TEA_005297(EOL1);TEA_006062(CESA3);TEA_007178(AHA10);TEA_007197(EMB2768);TEA_007282(AGO10);TEA_007756(AGO10);TEA_010325(EOL1);TEA_011158(TOP2);TEA_012397(BRM);TEA_013216(TAF5);TEA_013837(BAM3);TEA_014170(EXPA18);TEA_014276(XTHA);TEA_014420(ncapd2);TEA_014…
Biological Process	GO:0000160	phosphorelay signal transduction system	2	38	0.430414	0.731703	TEA_005297(EOL1);TEA_010325(EOL1)
Biological Process	GO:0009126	purine nucleoside monophosphate metabolic process	2	38	0.430414	0.731703	TEA_015237(AMPD);TEA_018447(atpB)
Biological Process	GO:0009127	purine nucleoside monophosphate biosynthetic process	2	38	0.430414	0.731703	TEA_015237(AMPD);TEA_018447(atpB)
Biological Process	GO:0009167	purine ribonucleoside monophosphate metabolic process	2	38	0.430414	0.731703	TEA_015237(AMPD);TEA_018447(atpB)
Biological Process	GO:0009168	purine ribonucleoside monophosphate biosynthetic process	2	38	0.430414	0.731703	TEA_015237(AMPD);TEA_018447(atpB)
Biological Process	GO:0051336	regulation of hydrolase activity	2	38	0.430414	0.731703	TEA_012160(BIG2);TEA_017237(I-2)
Biological Process	GO:0072330	monocarboxylic acid biosynthetic process	2	38	0.430414	0.731703	TEA_010532(LOX2.1);TEA_024425(At4g02530)
Biological Process	GO:2000112	regulation of cellular macromolecule biosynthetic process	9	214	0.435466	0.736076	TEA_004923(eif3g);TEA_007282(AGO10);TEA_007756(AGO10);TEA_007887(NFYC1);TEA_016758(CPL1);TEA_019183(VIP1);TEA_021326(--);TEA_027892(IDD5);TEA_028084(PRFB1)
Biological Process	GO:0015992	proton transport	3	63	0.436042	0.736076	TEA_007178(AHA10);TEA_011691(At3g02090);TEA_018447(atpB)
Biological Process	GO:0006188	IMP biosynthetic process	1	15	0.44357	0.736076	TEA_015237(AMPD)
Biological Process	GO:0006665	sphingolipid metabolic process	1	15	0.44357	0.736076	TEA_014564(GPI8)
Biological Process	GO:0007346	regulation of mitotic cell cycle	1	15	0.44357	0.736076	TEA_028206(MSI1)
Biological Process	GO:0045017	glycerolipid biosynthetic process	1	15	0.44357	0.736076	TEA_016306(SAC2)
Biological Process	GO:0046040	IMP metabolic process	1	15	0.44357	0.736076	TEA_015237(AMPD)
Biological Process	GO:0046474	glycerophospholipid biosynthetic process	1	15	0.44357	0.736076	TEA_016306(SAC2)
Biological Process	GO:0048584	positive regulation of response to stimulus	1	15	0.44357	0.736076	TEA_018624(MPK3)
Biological Process	GO:0055067	monovalent inorganic cation homeostasis	1	15	0.44357	0.736076	TEA_007178(AHA10)
Biological Process	GO:1902531	regulation of intracellular signal transduction	1	15	0.44357	0.736076	TEA_018624(MPK3)
Biological Process	GO:0005984	disaccharide metabolic process	2	39	0.44359	0.736076	TEA_000995(SPP2);TEA_019234(TRE1)
Biological Process	GO:0032446	protein modification by small protein conjugation	6	141	0.455678	0.751668	TEA_002542(PUB45);TEA_003895(ATL46);TEA_005297(EOL1);TEA_008075(BPM4);TEA_010325(EOL1);TEA_021578(PUB17)
Biological Process	GO:0009606	tropism	2	40	0.456596	0.751668	TEA_002078(GRV2);TEA_014326(VPS41)
Biological Process	GO:0009890	negative regulation of biosynthetic process	2	40	0.456596	0.751668	TEA_007282(AGO10);TEA_007756(AGO10)
Biological Process	GO:0016071	mRNA metabolic process	2	40	0.456596	0.751668	TEA_015440(TPR2);TEA_027067(ATB)
Biological Process	GO:0009628	response to abiotic stimulus	17	424	0.4585	0.753315	TEA_002078(GRV2);TEA_002720(CIPK23);TEA_005415(CIPK23);TEA_006062(CESA3);TEA_006769(STT3A);TEA_009022(CIPK11);TEA_013837(BAM3);TEA_014079(Wdr70);TEA_015509(HMGB2);TEA_015767(PHOT2);TEA_018624(MPK3);TEA_019934(--);TEA_020921(DCD);TEA_024518(MPT3);TEA_025070(VPS11);TEA_025324(--);TEA_027539(ABI4)
Biological Process	GO:0009737	response to abscisic acid	1	16	0.464917	0.756346	TEA_013236(GCR2)
Biological Process	GO:0048444	floral organ morphogenesis	1	16	0.464917	0.756346	TEA_025045(--)
Biological Process	GO:0048563	post-embryonic organ morphogenesis	1	16	0.464917	0.756346	TEA_025045(--)
Biological Process	GO:0071103	DNA conformation change	1	16	0.464917	0.756346	TEA_028206(MSI1)
Biological Process	GO:0097305	response to alcohol	1	16	0.464917	0.756346	TEA_013236(GCR2)
Biological Process	GO:0006996	organelle organization	24	607	0.46617	0.756346	TEA_002078(GRV2);TEA_002923(At3g05520);TEA_003725(FAB1B);TEA_003758(ML2);TEA_005236(ARP3);TEA_006062(CESA3);TEA_007178(AHA10);TEA_007197(EMB2768);TEA_007282(AGO10);TEA_007756(AGO10);TEA_011158(TOP2);TEA_012397(BRM);TEA_013216(TAF5);TEA_014420(ncapd2);TEA_014502(At5g18950);TEA_015509(HMGB2);TEA_015767(PHOT2);TEA_017217(TLP40);TEA_023356(Fancd2);TEA_025070(VPS11);TEA_026723(GCP4);TEA_028084(PRFB1);…
Biological Process	GO:0010556	regulation of macromolecule biosynthetic process	9	220	0.468408	0.756346	TEA_004923(eif3g);TEA_007282(AGO10);TEA_007756(AGO10);TEA_007887(NFYC1);TEA_016758(CPL1);TEA_019183(VIP1);TEA_021326(--);TEA_027892(IDD5);TEA_028084(PRFB1)
Biological Process	GO:0009790	embryo development	2	41	0.469425	0.756346	TEA_001475(TDR);TEA_018067(YUC4)
Biological Process	GO:0051726	regulation of cell cycle	2	41	0.469425	0.756346	TEA_003758(ML2);TEA_028206(MSI1)
Biological Process	GO:0098542	defense response to other organism	2	41	0.469425	0.756346	TEA_006769(STT3A);TEA_021578(PUB17)
Biological Process	GO:0072593	reactive oxygen species metabolic process	4	92	0.471133	0.757633	TEA_006806(PER11);TEA_010026(FLCY);TEA_018624(MPK3);TEA_020921(DCD)
Biological Process	GO:0055085	transmembrane transport	5	118	0.474037	0.760834	TEA_002720(CIPK23);TEA_005415(CIPK23);TEA_015760(CLC-E);TEA_016422(HAK23);TEA_018447(atpB)
Biological Process	GO:0008652	cellular amino acid biosynthetic process	6	144	0.475998	0.762513	TEA_005297(EOL1);TEA_010325(EOL1);TEA_010662(MTN1);TEA_012453(PAP8);TEA_014982(At5g41760);TEA_021326(--)
Biological Process	GO:0006950	response to stress	27	689	0.479855	0.765805	TEA_002078(GRV2);TEA_002720(CIPK23);TEA_004675(dsk1);TEA_005153(GSVIVT00037159001);TEA_005163(GSVIVT00037159001);TEA_005297(EOL1);TEA_005415(CIPK23);TEA_006062(CESA3);TEA_006769(STT3A);TEA_006806(PER11);TEA_007282(AGO10);TEA_007756(AGO10);TEA_008237(DGK1);TEA_009022(CIPK11);TEA_010325(EOL1);TEA_015509(HMGB2);TEA_016758(CPL1);TEA_017217(TLP40);TEA_018624(MPK3);TEA_019183(VIP1);TEA_020921(DCD);TEA_…
Biological Process	GO:0051171	regulation of nitrogen compound metabolic process	10	248	0.479977	0.765805	TEA_004923(eif3g);TEA_007282(AGO10);TEA_007756(AGO10);TEA_007887(NFYC1);TEA_011158(TOP2);TEA_016758(CPL1);TEA_019183(VIP1);TEA_021326(--);TEA_028084(PRFB1);TEA_028206(MSI1)
Biological Process	GO:0016143	S-glycoside metabolic process	2	42	0.482072	0.765805	TEA_012453(PAP8);TEA_020921(DCD)
Biological Process	GO:0019757	glycosinolate metabolic process	2	42	0.482072	0.765805	TEA_012453(PAP8);TEA_020921(DCD)
Biological Process	GO:0009909	regulation of flower development	1	17	0.485447	0.765805	TEA_018067(YUC4)
[truncated: 605 more rows]

## Sheet: S15.4 Bud_vs_Alb
	GO ID	Description	Bud_vs_Alb (292)	All (8304)	pvalue	p.adjust	Genes
[truncated: 1,101 more rows]

[truncated: 3 more sheets: S15.5 Bud_vs_Gre, S15.6 Bud_vs_Med, S15.7 Med_vs_Gre]
