# Supplementary material for: Whole-Transcriptome Sequencing Reveals a ceRNA Regulatory Network Associated with the Process of Periodic Albinism under Low Temperature in Baiye No. 1 (Camellia sinensis)
Source: Int J Mol Sci. 2023 Apr 12;24(8):7162. doi: 10.3390/ijms24087162 (PMC10138444; doi:10.3390/ijms24087162)
Supplement: Supplementary file 1 [file ijms-24-07162-s001.zip › Table S16 List of KEGG pathways for DEmiRNA.xlsx]

## Sheet: S16.1pv.kegg
B_Pathway	C_Pathway	Alb_vs_Gre	Bud_vs_Med	Med_vs_Gre	Alb_vs_Med	Bud_vs_Alb	Bud_vs_Gre
Amino acid metabolism	ko00250 Alanine, aspartate and glutamate metabolism	0.00840202	0.303932	NA	NA	0.722631	0.241455
Amino acid metabolism	ko00380 Tryptophan metabolism	0.978906	NA	0.0438792	0.682384	NA	0.0639399
Biosynthesis of other secondary metabolites	ko00261 Monobactam biosynthesis	0.17303	NA	0.0107057	NA	NA	0.0364524
Biosynthesis of other secondary metabolites	ko00901 Indole alkaloid biosynthesis	0.0441775	0.0526374	NA	0.0899487	0.0838668	0.0418801
Biosynthesis of other secondary metabolites	ko00940 Phenylpropanoid biosynthesis	0.345382	0.396407	0.836265	0.736374	0.0380974	0.949092
Carbohydrate metabolism	ko00030 Pentose phosphate pathway	0.24099	0.126893	0.0116802	0.743447	0.722631	0.0271614
Carbohydrate metabolism	ko00051 Fructose and mannose metabolism	0.674058	0.0575936	0.0153222	NA	0.516232	0.0366623
Energy metabolism	ko00195 Photosynthesis	0.853244	0.637207	0.258703	0.561272	0.774985	0.0112742
Environmental adaptation	ko04626 Plant-pathogen interaction	0.101527	1.63038e-13	0.00674577	5.76755e-06	1.67167e-09	0.18728
Global and overview maps	ko01100 Metabolic pathways	0.378297	0.263388	0.641921	0.961168	0.672242	0.0269773
Global and overview maps	ko01110 Biosynthesis of secondary metabolites	0.710847	0.0553787	0.41787	0.48415	0.637247	0.00700815
Glycan biosynthesis and metabolism	ko00531 Glycosaminoglycan degradation	0.733471	0.45045	0.238935	0.557906	0.0396731	0.0941327
Glycan biosynthesis and metabolism	ko00603 Glycosphingolipid biosynthesis - globo and isoglobo series	0.0362347	NA	NA	NA	NA	NA
Lipid metabolism	ko00100 Steroid biosynthesis	0.950781	0.0442162	NA	NA	0.831957	0.113603
Lipid metabolism	ko00564 Glycerophospholipid metabolism	0.566399	0.514751	0.0279879	0.0296973	0.721483	0.845444
Metabolism of cofactors and vitamins	ko00730 Thiamine metabolism	0.54651	0.008927	0.31954	0.00478283	0.295082	0.165648
Metabolism of cofactors and vitamins	ko00790 Folate biosynthesis	0.0451185	0.60387	0.344486	0.35224	0.33406	0.191198
Metabolism of cofactors and vitamins	ko00860 Porphyrin and chlorophyll metabolism	0.00971658	NA	NA	NA	NA	NA
Metabolism of other amino acids	ko00430 Taurine and hypotaurine metabolism	0.0300878	NA	NA	NA	NA	NA
Metabolism of other amino acids	ko00450 Selenocompound metabolism	0.083521	NA	0.0201808	NA	NA	0.000708248
Metabolism of terpenoids and polyketides	ko00908 Zeatin biosynthesis	0.947714	0.00962029	0.456285	0.838236	6.74414e-07	0.00569566
Signal transduction	ko04070 Phosphatidylinositol signaling system	0.784986	0.0348747	NA	0.649016	0.393364	0.638177
Signal transduction	ko04075 Plant hormone signal transduction	0.163957	0.861807	0.908727	0.000508918	0.0151258	0.982762

## Sheet: S16.2 Alb_vs_Gre.path
KEGG_A_class	KEGG_B_class	Pathway	Alb_vs_Gre (402)	All (6902)	Pvalue	Qvalue	Pathway ID	Genes	K_IDs
Metabolism	Amino acid metabolism	Alanine, aspartate and glutamate metabolism	10	72	0.00840202	0.56842	ko00250	TEA_001884(At5g10920);TEA_006894(PURA2);TEA_007270(ASE1);TEA_011221(ASP5);TEA_014575(ALAAT1);TEA_015143(purB);TEA_020199(PURA2);TEA_025278(PURA2);TEA_027044(ALDH5F1);TEA_028702(GS1-1)	K01755+K01939+K00764+K00811+K00814+K01756+K01939+K01939+K17761+K01915
Metabolism	Metabolism of cofactors and vitamins	Porphyrin and chlorophyll metabolism	8	52	0.00971658	0.56842	ko00860	TEA_004484(HO1);TEA_007696(HCAR);TEA_008759(HEME1);TEA_013820(CPX1);TEA_013841(CPX);TEA_016795(CHLI);TEA_027438(BXL1);TEA_029935(FH)	K21480+K18010+K01599+K00228+K00228+K03405+K19054+K19054
Metabolism	Metabolism of other amino acids	Taurine and hypotaurine metabolism	2	5	0.0300878	0.599209	ko00430	TEA_012520(GGT1);TEA_026387(PCO3)	K18592+K10712
Metabolism	Glycan biosynthesis and metabolism	Glycosphingolipid biosynthesis - globo and isoglobo series	3	13	0.0362347	0.599209	ko00603	TEA_011754(HEXO3);TEA_019620(AGAL3);TEA_029705(A4galt)	K12373+K07407+K01988
Metabolism	Biosynthesis of other secondary metabolites	Indole alkaloid biosynthesis	3	14	0.0441775	0.599209	ko00901	TEA_005925(At1g28580);TEA_016191(At1g28580);TEA_016213(At1g28570)	K21026+K21026+K21026
Metabolism	Metabolism of cofactors and vitamins	Folate biosynthesis	5	34	0.0451185	0.599209	ko00790	TEA_001500(--);TEA_001640(RIBA1);TEA_005365(GCH1);TEA_005813(RIBA2);TEA_022500(GGH2)	K01113+K14652+K01495+K14652+K01307
Metabolism	Nucleotide metabolism	Purine metabolism	19	218	0.0501427	0.599209	ko00230	TEA_002615(At4g27520);TEA_004748(NRPE5A);TEA_006706(PGMP);TEA_006894(PURA2);TEA_007270(ASE1);TEA_007759(APS1);TEA_008247(AMPD);TEA_008248(AMPD);TEA_009150(AMPD);TEA_010095(AMPD);TEA_015143(purB);TEA_015237(AMPD);TEA_015728(PURKE);TEA_016283(APT1);TEA_020199(PURA2);TEA_021184(At5g35170);TEA_024244(APS1);TEA_024920(--);TEA_025278(PURA2)	K03006+K03013+K01835+K01939+K00764+K13811+K01490+K01490+K01490+K01490+K01756+K01490+K11808+K00759+K01939+K00939+K13811+K01488+K01939
Metabolism	Carbohydrate metabolism	Butanoate metabolism	4	25	0.0543206	0.599209	ko00650	TEA_005363(At2g31810);TEA_006478(HMGS);TEA_020643(GLYR2);TEA_027044(ALDH5F1)	K01653+K01641+K18121+K17761
Metabolism	Carbohydrate metabolism	Galactose metabolism	8	72	0.0568045	0.599209	ko00052	TEA_002443(PFK3);TEA_006126(GOLS2);TEA_006706(PGMP);TEA_010399(UGE5);TEA_011826(RFS2);TEA_019620(AGAL3);TEA_024297(PFK4);TEA_028393(GOLS2)	K00850+K18819+K01835+K01784+K06617+K07407+K00850+K18819
Metabolism	Energy metabolism	Nitrogen metabolism	6	49	0.0633678	0.599209	ko00910	TEA_000338(ACA4);TEA_002767(BCA5);TEA_011739(BCA5);TEA_021553(GLU1);TEA_022113(NRT2.5);TEA_028702(GS1-1)	K01674+K01673+K01673+K00284+K02575+K01915
Cellular Processes	Transport and catabolism	Endocytosis	19	226	0.0671386	0.599209	ko04144	TEA_000415(CHC1);TEA_000465(ERD7);TEA_002071(RAB11C);TEA_003623(AGD8);TEA_005320(HSC-2);TEA_007427(--);TEA_007822(ALPHA-ADR);TEA_010157(AGD12);TEA_014484(UPL5);TEA_016282(RHN1);TEA_017130(UPL5);TEA_019574(AGD5);TEA_021345(RABA1D);TEA_021950(ALPHA-ADR);TEA_023644(RAB11C);TEA_025465(SKD1);TEA_029018(HSP70);TEA_029766(RABA2A);TEA_029994(HSP70)	K04646+K19366+K07904+K12493+K03283+K19476+K11824+K12486+K10591+K07889+K10591+K12486+K07904+K11824+K07904+K12196+K03283+K07904+K03283
Metabolism	Lipid metabolism	Sphingolipid metabolism	5	38	0.0675038	0.599209	ko00600	TEA_012330(SBH1);TEA_019620(AGAL3);TEA_021299(TSC10B);TEA_024429(Os02g0639600);TEA_027052(SBH1)	K04713+K07407+K04708+K04712+K04713
Metabolism	Metabolism of terpenoids and polyketides	Terpenoid backbone biosynthesis	8	75	0.0690346	0.599209	ko00900	TEA_005205(DXR);TEA_006478(HMGS);TEA_015533(HMG3);TEA_015806(GGR);TEA_017226(GGR);TEA_018752(ISPE);TEA_019768(TKT2);TEA_029502(ISPE)	K00099+K01641+K00021+K13789+K13789+K00919+K01662+K00919
Metabolism	Amino acid metabolism	Arginine biosynthesis	5	39	0.0739103	0.599209	ko00220	TEA_001884(At5g10920);TEA_011221(ASP5);TEA_014575(ALAAT1);TEA_022230(ARGF);TEA_028702(GS1-1)	K01755+K00811+K00814+K00611+K01915
Metabolism	Glycan biosynthesis and metabolism	Other types of O-glycan biosynthesis	4	28	0.0768217	0.599209	ko00514	TEA_007232(XEG113);TEA_010879(RRA3);TEA_013322(OFUT36);TEA_020764(--)	K20784+K20783+K03691+K13667
Metabolism	Metabolism of other amino acids	Selenocompound metabolism	3	18	0.083521	0.610747	ko00450	TEA_007759(APS1);TEA_014650(MS1);TEA_024244(APS1)	K13811+K00549+K13811
Organismal Systems	Environmental adaptation	Plant-pathogen interaction	43	608	0.101527	0.671189	ko04626	TEA_000059(CNGC18);TEA_000198(RPP8L2);TEA_000201(RPP13);TEA_000925(MYB20);TEA_001255(SUMM2);TEA_001334(MEKK1);TEA_002967(RPS5);TEA_005216(--);TEA_005622(MMK2);TEA_006233(XA21);TEA_007039(WRKY29);TEA_007155(NAA15);TEA_007691(HSP82);TEA_007880(CNGC1);TEA_009720(CPK17);TEA_010090(RPP13);TEA_010612(At5g63020);TEA_010628(At5g63020);TEA_010637(UGT709C2);TEA_011276(MYB93);TEA_012281(At1g17520);TEA_01315…	K05391+K13457+K13457+K09422+K13459+K13414+K13459+K02183+K20600+K13420+K13425+K13457+K04079+K05391+K13412+K13457+K13459+K13459+K13459+K09422+K09422+K09422+K13459+K13412+K09422+K13430+K13420+K13412+K09422+K13448+K09422+K09422+K13412+K09422+K09422+K09422+K00864+K09422+K13448+K13412+K13457+K13459+K09422
Metabolism	Amino acid metabolism	Histidine metabolism	4	31	0.10326	0.671189	ko00340	TEA_001929(HIS3);TEA_004738(HISN4);TEA_016749(ALDH2B7);TEA_020929(Carnmt1)	K01693+K01663+K00128+K19787
Metabolism	Metabolism of cofactors and vitamins	Riboflavin metabolism	3	21	0.119991	0.738894	ko00740	TEA_001640(RIBA1);TEA_005813(RIBA2);TEA_022689(FHY1)	K14652+K14652+K20860
Metabolism	Lipid metabolism	Arachidonic acid metabolism	3	22	0.133255	0.779542	ko00590	TEA_012520(GGT1);TEA_023041(LKHA4);TEA_027426(OsI_027940)	K18592+K01254+K15730
Environmental Information Processing	Signal transduction	Plant hormone signal transduction	23	318	0.163957	0.876303	ko04075	TEA_000279(GH3.17);TEA_003441(XTH23);TEA_004163(XTH23);TEA_005885(XTH22);TEA_006506(XTH23);TEA_007625(ASK7);TEA_008209(MYC2);TEA_008935(TGA9);TEA_010018(GH3.1);TEA_010465(GH3.6);TEA_010541(IAA26);TEA_011097(RR4);TEA_015979(GH3.6);TEA_024066(ETR2);TEA_025891(RR26);TEA_026107(GH3.1);TEA_026541(GH3.17);TEA_026749(XTH22);TEA_026941(DPBF4);TEA_027453(GH3.6);TEA_027650(GID1B);TEA_027740(XTH23);TEA_0297…	K14487+K14504+K14504+K14504+K14504+K14502+K13422+K14431+K14487+K14487+K14484+K14492+K14487+K14509+K14491+K14487+K14487+K14504+K14432+K14487+K14493+K14504+K13464
Metabolism	Glycan biosynthesis and metabolism	Glycosphingolipid biosynthesis - lacto and neolacto series	1	3	0.164775	0.876303	ko00601	TEA_029705(A4galt)	K01988
Metabolism	Biosynthesis of other secondary metabolites	Monobactam biosynthesis	2	13	0.17303	0.880197	ko00261	TEA_007759(APS1);TEA_024244(APS1)	K13811+K13811
Genetic Information Processing	Translation	RNA transport	17	233	0.198657	0.968451	ko03013	TEA_000534(Os02g0146600);TEA_000884(AAAS);TEA_001740(--);TEA_002219(EIF(ISO)4G1);TEA_003547(NUP35);TEA_007153(LIC);TEA_008712(XPO1);TEA_012614(PSRP2);TEA_014440(Eif2s3x);TEA_018467(Y14);TEA_020309(PAB2);TEA_023155(ALY2);TEA_023409(KPNB1);TEA_023659(GOS2);TEA_024417(TIF3H1);TEA_026867(NUP160);TEA_027952(PYM)	K03257+K14320+K14291+K03260+K14313+K14321+K14290+K13126+K03242+K12876+K13126+K12881+K14293+K03113+K03247+K14303+K14294
Genetic Information Processing	Folding, sorting and degradation	SNARE interactions in vesicular transport	5	55	0.214991	0.987345	ko04130	TEA_009289(--);TEA_020128(SYP41);TEA_021894(SYP81);TEA_022251(SYP43);TEA_025941(SYP23)	K08507+K08489+K08492+K08489+K08488
Metabolism	Lipid metabolism	Glycerolipid metabolism	7	86	0.23368	0.987345	ko00561	TEA_002969(LPAT2);TEA_006762(GPAT5);TEA_016749(ALDH2B7);TEA_017771(GPAT6);TEA_019620(AGAL3);TEA_022206(LPP2);TEA_024677(GLPK)	K13523+K13508+K00128+K13508+K07407+K18693+K00864
Metabolism	Carbohydrate metabolism	Pentose phosphate pathway	6	72	0.24099	0.987345	ko00030	TEA_001034(PGI1);TEA_002443(PFK3);TEA_006706(PGMP);TEA_016810(TKL-1);TEA_017320(ACG12);TEA_024297(PFK4)	K01810+K00850+K01835+K00615+K00036+K00850
Metabolism	Energy metabolism	Sulfur metabolism	4	44	0.252607	0.987345	ko00920	TEA_007759(APS1);TEA_016163(APR3);TEA_020137(SAL1);TEA_024244(APS1)	K13811+K05907+K15422+K13811
Metabolism	Metabolism of cofactors and vitamins	Lipoic acid metabolism	1	5	0.259282	0.987345	ko00785	TEA_020604(LIP1P)	K03644
Metabolism	Biosynthesis of other secondary metabolites	Tropane, piperidine and pyridine alkaloid biosynthesis	3	33	0.301419	0.987345	ko00960	TEA_011221(ASP5);TEA_013658(At1g31672);TEA_025804(PAT)	K00811+K00276+K15849
Metabolism	Carbohydrate metabolism	Propanoate metabolism	4	48	0.305442	0.987345	ko00640	TEA_006422(At1g21400);TEA_009522(MLYCD);TEA_012184(At3g60510);TEA_019150(SCOA)	K00166+K01578+K05605+K01899
Metabolism	Biosynthesis of other secondary metabolites	Isoquinoline alkaloid biosynthesis	3	34	0.317692	0.987345	ko00950	TEA_011221(ASP5);TEA_013658(At1g31672);TEA_025804(PAT)	K00811+K00276+K15849
Metabolism	Glycan biosynthesis and metabolism	Glycosphingolipid biosynthesis - ganglio series	1	7	0.343118	0.987345	ko00604	TEA_011754(HEXO3)	K12373
Metabolism	Biosynthesis of other secondary metabolites	Phenylpropanoid biosynthesis	17	260	0.345382	0.987345	ko00940	TEA_000019(PER6);TEA_001639(ACT);TEA_005153(GSVIVT00037159001);TEA_005159(GSVIVT00037159001);TEA_005163(GSVIVT00037159001);TEA_005164(GSVIVT00037159001);TEA_005573(pod);TEA_005799(BEAT);TEA_006041(BGLU25);TEA_006806(PER11);TEA_008347(GSVIVT00023967001);TEA_012596(PER18);TEA_015235(PER7);TEA_015677(SALAT);TEA_020533(PER42);TEA_025935(PNC1);TEA_028919(CCR1)	K00430+K13065+K00430+K00430+K00430+K00430+K00430+K13065+K01188+K00430+K00430+K00430+K00430+K13065+K00430+K00430+K09753
Metabolism	Amino acid metabolism	Lysine degradation	4	51	0.345801	0.987345	ko00310	TEA_005224(SUVH1);TEA_016749(ALDH2B7);TEA_024676(--);TEA_029051(--)	K11420+K00128+K11420+K18826
Metabolism	Glycan biosynthesis and metabolism	N-Glycan biosynthesis	4	51	0.345801	0.987345	ko00510	TEA_012100(MNS1);TEA_015309(RPN2);TEA_016081(GNTI);TEA_020354(OST3B)	K01230+K12667+K00726+K12669
Cellular Processes	Transport and catabolism	Autophagy - other eukaryotes	4	51	0.345801	0.987345	ko04136	TEA_004285(RAPTOR1);TEA_007468(RAPTOR1);TEA_016039(TOR);TEA_016071(ATG1C)	K07204+K07204+K07203+K08269
Metabolism	Lipid metabolism	Cutin, suberine and wax biosynthesis	3	37	0.366471	0.987345	ko00073	TEA_004300(HTH);TEA_025224(HST);TEA_026269(HST)	K15403+K15400+K15400
Metabolism	Glycan biosynthesis and metabolism	Glycosylphosphatidylinositol(GPI)-anchor biosynthesis	2	22	0.369653	0.987345	ko00563	TEA_014564(GPI8);TEA_022742(GA19757)	K05290+K07542
Metabolism	Metabolism of other amino acids	beta-Alanine metabolism	4	53	0.372788	0.987345	ko00410	TEA_009522(MLYCD);TEA_012184(At3g60510);TEA_013658(At1g31672);TEA_016749(ALDH2B7)	K01578+K05605+K00276+K00128
Metabolism	Global and overview maps	Metabolic pathways	165	2774	0.378297	0.987345	ko01100	TEA_000019(PER6);TEA_000310(--);TEA_001034(PGI1);TEA_001140(MLO13);TEA_001500(--);TEA_001639(ACT);TEA_001640(RIBA1);TEA_001884(At5g10920);TEA_001929(HIS3);TEA_002443(PFK3);TEA_002502(FATB);TEA_002615(At4g27520);TEA_002969(LPAT2);TEA_003147(PME4);TEA_003594(PME59);TEA_004235(At3g55800);TEA_004484(HO1);TEA_004503(OSCPNX1);TEA_004738(HISN4);TEA_004748(NRPE5A);TEA_004916(UGT85A24);TEA_005153(GSVIVT00…	K00430+K02140+K01810+K01179+K01113+K13065+K14652+K01755+K01693+K00850+K10781+K03006+K13523+K01051+K01051+K01100+K21480+K01853+K01663+K03013+K21374+K00430+K00430+K00430+K00430+K00099+K01653+K01495+K00430+K13065+K14652+K15634+K03955+K01188+K08679+K00166+K01641+K00121+K00225+K01835+K13508+K00430+K01939+K00764+K18010+K13811+K12449+K01490+K01490+K00430+K09458+K00558+K01599+K08967+K00913+K00281+K01490+…
Genetic Information Processing	Folding, sorting and degradation	RNA degradation	10	154	0.40828	0.987345	ko03018	TEA_000798(PARN);TEA_002443(PFK3);TEA_005607(rrp40);TEA_012614(PSRP2);TEA_018108(C1D);TEA_018977(EXOSC8);TEA_020309(PAB2);TEA_024297(PFK4);TEA_025185(cnot1);TEA_025187(cnot1)	K01148+K00850+K03681+K13126+K12592+K12586+K13126+K00850+K12604+K12604
Metabolism	Carbohydrate metabolism	Ascorbate and aldarate metabolism	4	56	0.413072	0.987345	ko00053	TEA_006608(GLDH);TEA_011091(APXT);TEA_013174(MDAR5);TEA_016749(ALDH2B7)	K00225+K00434+K08232+K00128
Metabolism	Metabolism of cofactors and vitamins	Nicotinate and nicotinamide metabolism	3	40	0.414634	0.987345	ko00760	TEA_010600(URH1);TEA_021924(--);TEA_029610(QS)	K01240+K18551+K03517
Metabolism	Global and overview maps	Biosynthesis of amino acids	19	306	0.420093	0.987345	ko01230	TEA_001884(At5g10920);TEA_001929(HIS3);TEA_002443(PFK3);TEA_004738(HISN4);TEA_005363(At2g31810);TEA_005817(At3g50520);TEA_011221(ASP5);TEA_014575(ALAAT1);TEA_014650(MS1);TEA_016810(TKL-1);TEA_020662(PGDH2);TEA_022230(ARGF);TEA_024297(PFK4);TEA_025086(OMR1);TEA_025130(CM1);TEA_025804(PAT);TEA_027900(P5CSB);TEA_028702(GS1-1);TEA_029835(ACO3)	K01755+K01693+K00850+K01663+K01653+K15634+K00811+K00814+K00549+K00615+K00058+K00611+K00850+K01754+K01850+K15849+K12657+K01915+K01681
Metabolism	Carbohydrate metabolism	Starch and sucrose metabolism	12	189	0.421602	0.987345	ko00500	TEA_001034(PGI1);TEA_001140(MLO13);TEA_006041(BGLU25);TEA_006706(PGMP);TEA_011553(At3g13560);TEA_013754(At1g11820);TEA_013874(ISA1);TEA_019234(TRE1);TEA_020031(TPPA);TEA_027151(At1g66250);TEA_028527(At2g01630);TEA_029357(--)	K01810+K01179+K01188+K01835+K19892+K19891+K01214+K01194+K01087+K19891+K19891+K01179
Genetic Information Processing	Transcription	Spliceosome	14	224	0.432177	0.987345	ko03040	TEA_001548(PQBP1);TEA_004421(At4g30220);TEA_005320(HSC-2);TEA_008446(SR30);TEA_008482(Os06g0170500);TEA_013360(CYP18-2);TEA_018467(Y14);TEA_019608(DOT2);TEA_023155(ALY2);TEA_024360(RS31);TEA_028644(VIT_07s0104g01170);TEA_028993(PQBP1);TEA_029018(HSP70);TEA_029994(HSP70)	K12865+K11098+K03283+K12890+K12872+K12733+K12876+K11984+K12881+K12893+K11095+K12865+K03283+K03283
Cellular Processes	Transport and catabolism	Peroxisome	8	125	0.444536	0.987345	ko04146	TEA_000748(PAHX);TEA_003229(PEX2);TEA_005195(PEX14);TEA_009522(MLYCD);TEA_013234(--);TEA_018705(NUDT15);TEA_020786(PEX1);TEA_028471(PEX1)	K00477+K06664+K13343+K01578+K13348+K17879+K13338+K13338
Metabolism	Amino acid metabolism	Glycine, serine and threonine metabolism	6	92	0.448878	0.987345	ko00260	TEA_005817(At3g50520);TEA_009108(GDCSP);TEA_013658(At1g31672);TEA_020060(GDCSP);TEA_020662(PGDH2);TEA_025086(OMR1)	K15634+K00281+K00276+K00281+K00058+K01754
Metabolism	Metabolism of cofactors and vitamins	Ubiquinone and other terpenoid-quinone biosynthesis	3	44	0.476865	0.987345	ko00130	TEA_007471(HPT2);TEA_028604(MENB);TEA_028613(MENB)	K12501+K01661+K01661
Metabolism	Carbohydrate metabolism	C5-Branched dibasic acid metabolism	1	11	0.483455	0.987345	ko00660	TEA_005363(At2g31810)	K01653
Metabolism	Amino acid metabolism	Arginine and proline metabolism	5	81	0.513388	0.987345	ko00330	TEA_011221(ASP5);TEA_012574(P4H3);TEA_016749(ALDH2B7);TEA_025506(P4H7);TEA_027900(P5CSB)	K00811+K00472+K00128+K00472+K12657
Metabolism	Lipid metabolism	Synthesis and degradation of ketone bodies	1	12	0.513589	0.987345	ko00072	TEA_006478(HMGS)	K01641
Genetic Information Processing	Folding, sorting and degradation	Protein processing in endoplasmic reticulum	16	273	0.527824	0.987345	ko04141	TEA_001443(SUD1);TEA_005320(HSC-2);TEA_006082(UBC7);TEA_007316(DSK2A);TEA_007691(HSP82);TEA_008072(HRD3A);TEA_008393(ERDJ3B);TEA_012100(MNS1);TEA_013889(DNAJ1);TEA_015309(RPN2);TEA_020354(OST3B);TEA_020925(HSP70-17);TEA_023875(At3g63000);TEA_029018(HSP70);TEA_029898(Os02g0178400);TEA_029994(HSP70)	K10661+K03283+K10575+K04523+K04079+K14026+K09517+K01230+K09503+K12667+K12669+K09486+K14015+K03283+K07342+K03283
Metabolism	Carbohydrate metabolism	Glyoxylate and dicarboxylate metabolism	7	118	0.536247	0.987345	ko00630	TEA_009108(GDCSP);TEA_016234(MMDH);TEA_020060(GDCSP);TEA_020643(GLYR2);TEA_021553(GLU1);TEA_028702(GS1-1);TEA_029835(ACO3)	K00281+K00026+K00281+K18121+K00284+K01915+K01681
Metabolism	Amino acid metabolism	Tyrosine metabolism	4	66	0.541428	0.987345	ko00350	TEA_006540(At1g22430);TEA_011221(ASP5);TEA_013658(At1g31672);TEA_025804(PAT)	K00121+K00811+K00276+K15849
Metabolism	Amino acid metabolism	Valine, leucine and isoleucine biosynthesis	2	31	0.54651	0.987345	ko00290	TEA_005363(At2g31810);TEA_025086(OMR1)	K01653+K01754
Metabolism	Metabolism of cofactors and vitamins	Thiamine metabolism	2	31	0.54651	0.987345	ko00730	TEA_019768(TKT2);TEA_021184(At5g35170)	K01662+K00939
Metabolism	Carbohydrate metabolism	Amino sugar and nucleotide sugar metabolism	10	174	0.564743	0.987345	ko00520	TEA_001034(PGI1);TEA_006201(GAE3);TEA_006706(PGMP);TEA_007819(AXS2);TEA_010399(UGE5);TEA_011754(HEXO3);TEA_013902(BXL6);TEA_015029(Xyl2);TEA_021964(GAE2);TEA_028360(FKGP)	K01810+K08679+K01835+K12449+K01784+K12373+K15920+K15920+K08679+K05305
Metabolism	Lipid metabolism	Glycerophospholipid metabolism	8	139	0.566399	0.987345	ko00564	TEA_002969(LPAT2);TEA_006762(GPAT5);TEA_010921(LCAT4);TEA_017771(GPAT6);TEA_021846(PSS1);TEA_022206(LPP2);TEA_024038(CDS5);TEA_026568(At1g78690)	K13523+K13508+K22389+K13508+K08730+K18693+K00981+K13511
Cellular Processes	Transport and catabolism	Phagosome	6	106	0.588718	0.987345	ko04145	TEA_012093(CVA69.24);TEA_016282(RHN1);TEA_021894(SYP81);TEA_023081(TUBA);TEA_025941(SYP23);TEA_029898(Os02g0178400)	K02145+K07889+K08492+K07374+K08488+K07342
Environmental Information Processing	Membrane transport	ABC transporters	4	72	0.611201	0.987345	ko02010	TEA_002742(ABCB19);TEA_005289(ABCB17);TEA_012388(ABCA1);TEA_023862(ABCB1)	K05658+K05658+K05643+K05658
Metabolism	Biosynthesis of other secondary metabolites	Stilbenoid, diarylheptanoid and gingerol biosynthesis	3	54	0.6168	0.987345	ko00945	TEA_001639(ACT);TEA_005799(BEAT);TEA_015677(SALAT)	K13065+K13065+K13065
Metabolism	Global and overview maps	Carbon metabolism	20	359	0.617307	0.987345	ko01200	TEA_001034(PGI1);TEA_002443(PFK3);TEA_004235(At3g55800);TEA_005817(At3g50520);TEA_006540(At1g22430);TEA_009108(GDCSP);TEA_012184(At3g60510);TEA_014575(ALAAT1);TEA_016234(MMDH);TEA_016810(TKL-1);TEA_017320(ACG12);TEA_019150(SCOA);TEA_020060(GDCSP);TEA_020643(GLYR2);TEA_020662(PGDH2);TEA_023536(NAD-ME2);TEA_024297(PFK4);TEA_025086(OMR1);TEA_026084(PPCC);TEA_029835(ACO3)	K01810+K00850+K01100+K15634+K00121+K00281+K05605+K00814+K00026+K00615+K00036+K01899+K00281+K18121+K00058+K00028+K00850+K01754+K01595+K01681
Organismal Systems	Environmental adaptation	Circadian rhythm - plant	3	55	0.629326	0.987345	ko04712	TEA_014106(PRR73);TEA_018747(ADO3);TEA_024886(SPA2)	K12129+K12116+K16240
Genetic Information Processing	Translation	mRNA surveillance pathway	9	165	0.629848	0.987345	ko03015	TEA_011418(HBS1L);TEA_012614(PSRP2);TEA_018467(Y14);TEA_019283(RNP1);TEA_020309(PAB2);TEA_023155(ALY2);TEA_026512(Os03g0268000);TEA_027952(PYM);TEA_029359(PP1)	K14416+K13126+K12876+K14411+K13126+K12881+K06269+K14294+K06269
Metabolism	Energy metabolism	Carbon fixation in photosynthetic organisms	6	111	0.634046	0.987345	ko00710	TEA_004235(At3g55800);TEA_014575(ALAAT1);TEA_016234(MMDH);TEA_016810(TKL-1);TEA_023536(NAD-ME2);TEA_026084(PPCC)	K01100+K00814+K00026+K00615+K00028+K01595
Metabolism	Amino acid metabolism	Valine, leucine and isoleucine degradation	4	75	0.643535	0.987345	ko00280	TEA_006422(At1g21400);TEA_006478(HMGS);TEA_012184(At3g60510);TEA_016749(ALDH2B7)	K00166+K01641+K05605+K00128
Metabolism	Biosynthesis of other secondary metabolites	Flavonoid biosynthesis	4	76	0.653913	0.987345	ko00941	TEA_001639(ACT);TEA_005799(BEAT);TEA_015677(SALAT);TEA_022229(DFR)	K13065+K13065+K13065+K13082
Genetic Information Processing	Transcription	Basal transcription factors	3	58	0.665188	0.987345	ko03022	TEA_001248(RAP74);TEA_004719(TAF6);TEA_015330(CDKD-1)	K03138+K03131+K02202
Metabolism	Carbohydrate metabolism	Fructose and mannose metabolism	4	78	0.674058	0.987345	ko00051	TEA_002443(PFK3);TEA_005848(FKFBP);TEA_024297(PFK4);TEA_028360(FKGP)	K00850+K01103+K00850+K05305
Genetic Information Processing	Folding, sorting and degradation	Ubiquitin mediated proteolysis	8	153	0.675033	0.987345	ko04120	TEA_001901(TBL11);TEA_006082(UBC7);TEA_014484(UPL5);TEA_017130(UPL5);TEA_017256(UBC23);TEA_017687(LOG2);TEA_017875(SAE2);TEA_026163(DIS1)	K10686+K10575+K10591+K10591+K10581+K10604+K10685+K04506
Metabolism	Metabolism of cofactors and vitamins	Pantothenate and CoA biosynthesis	2	41	0.698929	0.987345	ko00770	TEA_005363(At2g31810);TEA_012836(KPHMT2)	K01653+K00606
Metabolism	Metabolism of terpenoids and polyketides	Carotenoid biosynthesis	2	41	0.698929	0.987345	ko00906	TEA_014376(PDS);TEA_027914(CA2)	K02293+K15746
Metabolism	Global and overview maps	Biosynthesis of secondary metabolites	94	1686	0.710847	0.987345	ko01110	TEA_000019(PER6);TEA_001034(PGI1);TEA_001639(ACT);TEA_001640(RIBA1);TEA_001884(At5g10920);TEA_001929(HIS3);TEA_002443(PFK3);TEA_002969(LPAT2);TEA_004484(HO1);TEA_004503(OSCPNX1);TEA_004738(HISN4);TEA_004916(UGT85A24);TEA_005153(GSVIVT00037159001);TEA_005159(GSVIVT00037159001);TEA_005163(GSVIVT00037159001);TEA_005164(GSVIVT00037159001);TEA_005205(DXR);TEA_005363(At2g31810);TEA_005573(pod);TEA_0057…	K00430+K01810+K13065+K14652+K01755+K01693+K00850+K13523+K21480+K01853+K01663+K21374+K00430+K00430+K00430+K00430+K00099+K01653+K00430+K13065+K14652+K15634+K21026+K01188+K00166+K01641+K00121+K00225+K01835+K13508+K00430+K00764+K18010+K01490+K01490+K00430+K01599+K00281+K01490+K01490+K22389+K00811+K04125+K00430+K00606+K00276+K00228+K00228+K01214+K02293+K00549+K01756+K00430+K01490+K05933+K00021+K13065+…
Genetic Information Processing	Translation	Aminoacyl-tRNA biosynthesis	5	102	0.716857	0.987345	ko00970	TEA_007197(EMB2768);TEA_007622(At3g62120);TEA_014883(At3g46100);TEA_021714(At3g46100);TEA_023771(At5g27470)	K01866+K01881+K01892+K01892+K01875
Metabolism	Glycan biosynthesis and metabolism	Glycosaminoglycan degradation	1	22	0.733471	0.987345	ko00531	TEA_011754(HEXO3)	K12373
Metabolism	Amino acid metabolism	Phenylalanine, tyrosine and tryptophan biosynthesis	3	65	0.738851	0.987345	ko00400	TEA_011221(ASP5);TEA_025130(CM1);TEA_025804(PAT)	K00811+K01850+K15849
Genetic Information Processing	Replication and repair	DNA replication	3	66	0.748252	0.987345	ko03030	TEA_015704(MCM7);TEA_017915(MCM2);TEA_023898(MCM2)	K02210+K02540+K02540
Metabolism	Lipid metabolism	Linoleic acid metabolism	1	23	0.749045	0.987345	ko00591	TEA_024401(LOX1.6)	K00454
Metabolism	Lipid metabolism	Fatty acid biosynthesis	3	67	0.757381	0.987345	ko00061	TEA_002502(FATB);TEA_006837(SSI2);TEA_008498(KAS)	K10781+K03921+K09458
Metabolism	Global and overview maps	2-Oxocarboxylic acid metabolism	4	88	0.762422	0.987345	ko01210	TEA_005363(At2g31810);TEA_011221(ASP5);TEA_014575(ALAAT1);TEA_029835(ACO3)	K01653+K00811+K00814+K01681
Environmental Information Processing	Signal transduction	Phosphatidylinositol signaling system	4	91	0.784986	0.987345	ko04070	TEA_005216(--);TEA_009100(ITPK3);TEA_020137(SAL1);TEA_024038(CDS5)	K02183+K00913+K15422+K00981
Metabolism	Amino acid metabolism	Cysteine and methionine metabolism	7	151	0.785015	0.987345	ko00270	TEA_008687(CMT2);TEA_008779(VIT_05s0020g04080);TEA_011221(ASP5);TEA_014650(MS1);TEA_015364(DK-ACO1);TEA_016234(MMDH);TEA_023443(MET2A)	K00558+K08967+K00811+K00549+K05933+K00026+K00558
Metabolism	Glycan biosynthesis and metabolism	Other glycan degradation	1	26	0.790526	0.987345	ko00511	TEA_011754(HEXO3)	K12373
Metabolism	Metabolism of cofactors and vitamins	Biotin metabolism	1	26	0.790526	0.987345	ko00780	TEA_008498(KAS)	K09458
Metabolism	Amino acid metabolism	Phenylalanine metabolism	3	71	0.791253	0.987345	ko00360	TEA_011221(ASP5);TEA_013658(At1g31672);TEA_025804(PAT)	K00811+K00276+K15849
Genetic Information Processing	Transcription	RNA polymerase	2	50	0.797426	0.987345	ko03020	TEA_002615(At4g27520);TEA_004748(NRPE5A)	K03006+K03013
Metabolism	Carbohydrate metabolism	Citrate cycle (TCA cycle)	3	73	0.806663	0.987345	ko00020	TEA_016234(MMDH);TEA_019150(SCOA);TEA_029835(ACO3)	K00026+K01899+K01681
Genetic Information Processing	Folding, sorting and degradation	Protein export	2	56	0.846165	0.987345	ko03060	TEA_010849(FFC);TEA_029898(Os02g0178400)	K03106+K07342
Metabolism	Energy metabolism	Photosynthesis	3	80	0.853244	0.987345	ko00195	TEA_010678(PSBS);TEA_020122(petA);TEA_029064(PETH)	K03542+K02634+K02641
Genetic Information Processing	Replication and repair	Homologous recombination	3	80	0.853244	0.987345	ko03440	TEA_016173(ATM);TEA_018797(TOP3A);TEA_020648(RAD51B)	K04728+K03165+K10869
Environmental Information Processing	Signal transduction	MAPK signaling pathway - plant	10	226	0.856739	0.987345	ko04016	TEA_001334(MEKK1);TEA_005216(--);TEA_005622(MMK2);TEA_006233(XA21);TEA_007039(WRKY29);TEA_008209(MYC2);TEA_017261(FLS2);TEA_024066(ETR2);TEA_026015(SPCH);TEA_026344(SPCH)	K13414+K02183+K20600+K13420+K13425+K13422+K13420+K14509+K20558+K20558
Metabolism	Carbohydrate metabolism	Glycolysis / Gluconeogenesis	7	167	0.862565	0.987345	ko00010	TEA_001034(PGI1);TEA_002443(PFK3);TEA_005817(At3g50520);TEA_006540(At1g22430);TEA_006706(PGMP);TEA_016749(ALDH2B7);TEA_024297(PFK4)	K01810+K00850+K15634+K00121+K01835+K00128+K00850
Metabolism	Carbohydrate metabolism	Pentose and glucuronate interconversions	5	129	0.878788	0.987345	ko00040	TEA_003147(PME4);TEA_003594(PME59);TEA_007079(LAT59);TEA_022885(LAT59);TEA_025064(plaa2)	K01051+K01051+K01728+K01728+K01213
Metabolism	Metabolism of other amino acids	Cyanoamino acid metabolism	2	62	0.884022	0.987345	ko00460	TEA_006041(BGLU25);TEA_012520(GGT1)	K01188+K18592
Metabolism	Metabolism of terpenoids and polyketides	Brassinosteroid biosynthesis	1	37	0.892076	0.987345	ko00905	TEA_018335(DET2)	K09591
Genetic Information Processing	Translation	Ribosome	10	247	0.918048	0.987345	ko03010	TEA_008604(RPL12);TEA_012841(RPL5);TEA_014202(RPL29);TEA_015854(--);TEA_016652(RPS5);TEA_017562(RPP3B);TEA_020056(RPL7A);TEA_021604(NFD3);TEA_023179(RPL4);TEA_029176(RPS23)	K02870+K02931+K02904+K02892+K02989+K02942+K02937+K02948+K02926+K02973
Genetic Information Processing	Translation	Ribosome biogenesis in eukaryotes	4	120	0.925562	0.987345	ko03008	TEA_003169(rio2);TEA_007728(At2g26970);TEA_008712(XPO1);TEA_024872(CDC48C)	K07179+K13288+K14290+K14571
Metabolism	Metabolism of terpenoids and polyketides	Diterpenoid biosynthesis	1	44	0.929272	0.987345	ko00904	TEA_011942(GA2OX8)	K04125
Metabolism	Lipid metabolism	Biosynthesis of unsaturated fatty acids	1	44	0.929272	0.987345	ko01040	TEA_006837(SSI2)	K03921
Metabolism	Lipid metabolism	Fatty acid degradation	2	77	0.944205	0.987345	ko00071	TEA_006540(At1g22430);TEA_016749(ALDH2B7)	K00121+K00128
Metabolism	Metabolism of other amino acids	Glutathione metabolism	5	152	0.946914	0.987345	ko00480	TEA_011091(APXT);TEA_012520(GGT1);TEA_017320(ACG12);TEA_025275(LAPA2);TEA_030061(GSTU25)	K00434+K18592+K00036+K01255+K00799
Genetic Information Processing	Replication and repair	Nucleotide excision repair	2	78	0.94692	0.987345	ko03420	TEA_001052(ERCC1);TEA_015330(CDKD-1)	K10849+K02202
Metabolism	Metabolism of terpenoids and polyketides	Zeatin biosynthesis	1	49	0.947714	0.987345	ko00908	TEA_018657(CKX5)	K00279
Metabolism	Metabolism of terpenoids and polyketides	Sesquiterpenoid and triterpenoid biosynthesis	1	49	0.947714	0.987345	ko00909	TEA_028454(VIT_19s0014g04930)	K15803
Metabolism	Lipid metabolism	Steroid biosynthesis	1	50	0.950781	0.987345	ko00100	TEA_004503(OSCPNX1)	K01853
Metabolism	Global and overview maps	Fatty acid metabolism	3	106	0.95138	0.987345	ko01212	TEA_002502(FATB);TEA_006837(SSI2);TEA_008498(KAS)	K10781+K03921+K09458
Metabolism	Carbohydrate metabolism	Pyruvate metabolism	4	131	0.952058	0.987345	ko00620	TEA_016234(MMDH);TEA_016749(ALDH2B7);TEA_023536(NAD-ME2);TEA_026084(PPCC)	K00026+K00128+K00028+K01595
Metabolism	Lipid metabolism	Fatty acid elongation	1	51	0.953669	0.987345	ko00062	TEA_020495(ABHD17B)	K01076
Genetic Information Processing	Replication and repair	Base excision repair	1	51	0.953669	0.987345	ko03410	TEA_008378(OGG1)	K03660
Metabolism	Energy metabolism	Oxidative phosphorylation	5	157	0.956089	0.987345	ko00190	TEA_000310(--);TEA_006037(MTACP1);TEA_012093(CVA69.24);TEA_016338(PMA1);TEA_028796(--)	K02140+K03955+K02145+K01535+K02140
Genetic Information Processing	Replication and repair	Mismatch repair	1	54	0.961357	0.987345	ko03430	TEA_001664(MSH6)	K08737
Metabolism	Lipid metabolism	alpha-Linolenic acid metabolism	2	86	0.964534	0.987345	ko00592	TEA_010921(LCAT4);TEA_024401(LOX1.6)	K22389+K00454
Metabolism	Carbohydrate metabolism	Inositol phosphate metabolism	2	90	0.971085	0.987345	ko00562	TEA_009100(ITPK3);TEA_020137(SAL1)	K00913+K15422
Metabolism	Amino acid metabolism	Tryptophan metabolism	1	64	0.978906	0.987345	ko00380	TEA_016749(ALDH2B7)	K00128
Metabolism	Nucleotide metabolism	Pyrimidine metabolism	3	157	0.995655	0.995655	ko00240	TEA_002615(At4g27520);TEA_004748(NRPE5A);TEA_010600(URH1)	K03006+K03013+K01240

## Sheet: S16.3 Alb_vs_Med.path
KEGG_A_class	KEGG_B_class	Pathway	Alb_vs_Med (251)	All (6902)	Pvalue	Qvalue	Pathway ID	Genes	K_IDs
Organismal Systems	Environmental adaptation	Plant-pathogen interaction	44	608	5.76755e-06	0.000530614	ko04626	TEA_000723(WER);TEA_000925(MYB20);TEA_001255(SUMM2);TEA_001334(MEKK1);TEA_002079(C1);TEA_003799(At4g27190);TEA_004154(C1);TEA_004190(At1g58602);TEA_005386(RPM1);TEA_005691(RPM1);TEA_007459(WRKY24);TEA_008389(MYB12);TEA_010621(SUMM2);TEA_010898(MYB5);TEA_013948(At4g27190);TEA_013967(RPM1);TEA_015102(KCS4);TEA_015427(SUMM2);TEA_015568(HSP90-5);TEA_016276(MYB36);TEA_017730(RPM1);TEA_018356(RBOHE);TE…	K09422+K09422+K13459+K13414+K09422+K13459+K09422+K13457+K13457+K13457+K13424+K09422+K13459+K09422+K13459+K13457+K15397+K13459+K09487+K09422+K13457+K13447+K20536+K09422+K09422+K09422+K13457+K09422+K13457+K09422+K09422+K09422+K09422+K09422+K09422+K09422+K13457+K13457+K09422+K09422+K13459+K02358+K09422+K09422
Environmental Information Processing	Signal transduction	Plant hormone signal transduction	24	318	0.000508918	0.0234103	ko04075	TEA_000279(GH3.17);TEA_003988(SAUR50);TEA_004163(XTH23);TEA_005149(GAI1);TEA_007625(ASK7);TEA_008957(ARR12);TEA_010465(GH3.6);TEA_010541(IAA26);TEA_012288(NPR1);TEA_013604(At2g29380);TEA_013654(TGA10);TEA_015979(GH3.6);TEA_017760(LAX2);TEA_017902(PP2CA);TEA_018208(CURL3);TEA_019867(SAUR50);TEA_020327(MYC2);TEA_020399(GAI1);TEA_021462(SRK2E);TEA_023756(LAX4);TEA_026541(GH3.17);TEA_026941(DPBF4);TE…	K14487+K14488+K14504+K14494+K14502+K14491+K14487+K14484+K14508+K14497+K14431+K14487+K13946+K14497+K13415+K14488+K13422+K14494+K14498+K13946+K14487+K14432+K14487+K13422
Metabolism	Metabolism of cofactors and vitamins	Thiamine metabolism	5	31	0.00478283	0.146674	ko00730	TEA_003744(ADK);TEA_004865(ADK);TEA_008666(ADK-B);TEA_019768(TKT2);TEA_021184(At5g35170)	K00939+K00939+K00939+K01662+K00939
Metabolism	Lipid metabolism	Glycerophospholipid metabolism	10	139	0.0296973	0.683038	ko00564	TEA_002131(pldY);TEA_008237(DGK1);TEA_010921(LCAT4);TEA_013935(PLDBETA1);TEA_014041(GPAT8);TEA_014877(IRX14);TEA_020785(LCAT4);TEA_021846(PSS1);TEA_022448(PSD3);TEA_026209(NPC3)	K16860+K00901+K22389+K01115+K13508+K01115+K22389+K08730+K01613+K01114
Metabolism	Nucleotide metabolism	Purine metabolism	13	218	0.0539649	0.835739	ko00230	TEA_000578(NRPA1);TEA_002495(purH);TEA_003271(PUR7);TEA_003744(ADK);TEA_004554(CRSH);TEA_004865(ADK);TEA_005078(NDK4);TEA_008666(ADK-B);TEA_013199(NDPK2);TEA_014567(APY6);TEA_015237(AMPD);TEA_016659(PGM1);TEA_021184(At5g35170)	K02999+K00602+K01923+K00939+K00951+K00939+K00940+K00939+K00940+K01510+K01490+K01835+K00939
Metabolism	Metabolism of terpenoids and polyketides	Terpenoid backbone biosynthesis	6	75	0.0545047	0.835739	ko00900	TEA_000365(FLCY);TEA_000376(FLCY);TEA_010026(FLCY);TEA_013428(TPS4);TEA_019768(TKT2);TEA_027788(FLCY)	K05906+K05906+K05906+K12742+K01662+K05906
Metabolism	Biosynthesis of other secondary metabolites	Indole alkaloid biosynthesis	2	14	0.0899487	0.992553	ko00901	TEA_005507(AAE);TEA_013377(AAE)	K21026+K21026
Metabolism	Lipid metabolism	alpha-Linolenic acid metabolism	6	86	0.0922108	0.992553	ko00592	TEA_008400(LOX2.1);TEA_008996(TCS2);TEA_010532(LOX2.1);TEA_010921(LCAT4);TEA_018011(AOC);TEA_020785(LCAT4)	K00454+K08241+K00454+K22389+K10525+K22389
Metabolism	Lipid metabolism	Ether lipid metabolism	4	49	0.101498	0.992553	ko00565	TEA_002131(pldY);TEA_013935(PLDBETA1);TEA_014877(IRX14);TEA_026209(NPC3)	K16860+K01115+K01115+K01114
Environmental Information Processing	Signal transduction	MAPK signaling pathway - plant	12	226	0.120672	0.992553	ko04016	TEA_001334(MEKK1);TEA_005078(NDK4);TEA_007459(WRKY24);TEA_013199(NDPK2);TEA_013604(At2g29380);TEA_017902(PP2CA);TEA_018356(RBOHE);TEA_018624(MPK3);TEA_019183(VIP1);TEA_020327(MYC2);TEA_021462(SRK2E);TEA_029970(BHLH14)	K13414+K00940+K13424+K00940+K14497+K14497+K13447+K20536+K20557+K13422+K14498+K13422
Genetic Information Processing	Replication and repair	Homologous recombination	5	80	0.165322	0.992553	ko03440	TEA_001371(EME1B);TEA_004687(XRCC2);TEA_009475(RECQL4A);TEA_018796(TOP3A);TEA_022344(EME1B)	K10882+K10879+K10901+K03165+K10882
Metabolism	Metabolism of cofactors and vitamins	Riboflavin metabolism	2	21	0.176444	0.992553	ko00740	TEA_001640(RIBA1);TEA_005813(RIBA2)	K14652+K14652
Metabolism	Lipid metabolism	Linoleic acid metabolism	2	23	0.203075	0.992553	ko00591	TEA_008400(LOX2.1);TEA_010532(LOX2.1)	K00454+K00454
Environmental Information Processing	Membrane transport	ABC transporters	4	72	0.265927	0.992553	ko02010	TEA_001605(ABCC10);TEA_002742(ABCB19);TEA_016444(ABCC10);TEA_027944(ABCB1)	K05666+K05658+K05666+K05658
Genetic Information Processing	Translation	Ribosome biogenesis in eukaryotes	6	120	0.270992	0.992553	ko03008	TEA_007728(At2g26970);TEA_008712(XPO1);TEA_010740(PWP2);TEA_015127(At3g13860);TEA_018999(XRN3);TEA_026371(BMS1)	K13288+K14290+K14558+K14556+K12619+K14569
Metabolism	Glycan biosynthesis and metabolism	Other types of O-glycan biosynthesis	2	28	0.271027	0.992553	ko00514	TEA_013322(OFUT36);TEA_019689(--)	K03691+K13667
Metabolism	Amino acid metabolism	Histidine metabolism	2	31	0.311881	0.992553	ko00340	TEA_004738(HISN4);TEA_020929(Carnmt1)	K01663+K19787
Organismal Systems	Environmental adaptation	Circadian rhythm - plant	3	55	0.323291	0.992553	ko04712	TEA_006245(APRR5);TEA_014108(HD3A);TEA_018747(ADO3)	K12130+K16223+K12116
Metabolism	Carbohydrate metabolism	Ascorbate and aldarate metabolism	3	56	0.333358	0.992553	ko00053	TEA_000937(AFRR);TEA_008819(VTC2);TEA_013174(MDAR5)	K08232+K14190+K08232
Metabolism	Metabolism of cofactors and vitamins	Folate biosynthesis	2	34	0.35224	0.992553	ko00790	TEA_001640(RIBA1);TEA_005813(RIBA2)	K14652+K14652
Metabolism	Lipid metabolism	Cutin, suberine and wax biosynthesis	2	37	0.391755	0.992553	ko00073	TEA_004300(HTH);TEA_029669(HTH)	K15403+K15403
Genetic Information Processing	Replication and repair	DNA replication	3	66	0.43273	0.992553	ko03030	TEA_003418(RFC3);TEA_024288(--);TEA_026619(RFC2)	K10756+K10744+K10755
Cellular Processes	Transport and catabolism	Endocytosis	9	226	0.438937	0.992553	ko04144	TEA_001375(--);TEA_002923(At3g05520);TEA_003140(DRP2A);TEA_012160(BIG2);TEA_013935(PLDBETA1);TEA_014877(IRX14);TEA_015986(ENT3);TEA_024771(DRP2A);TEA_029011(At3g05520)	K19476+K10364+K01528+K18442+K01115+K01115+K12471+K01528+K10364
Metabolism	Biosynthesis of other secondary metabolites	Glucosinolate biosynthesis	1	16	0.447533	0.992553	ko00966	TEA_012942(BCAT2)	K00826
Metabolism	Amino acid metabolism	Cysteine and methionine metabolism	6	151	0.472026	0.992553	ko00270	TEA_002165(At1g77330);TEA_010662(MTN1);TEA_012942(BCAT2);TEA_014515(At1g77330);TEA_020917(DCD);TEA_020921(DCD)	K05933+K01244+K00826+K05933+K05396+K05396
Genetic Information Processing	Translation	RNA transport	9	233	0.475479	0.992553	ko03013	TEA_000775(TIF3H1);TEA_001740(--);TEA_004923(eif3g);TEA_008712(XPO1);TEA_018467(Y14);TEA_022130(TRZ4);TEA_023311(TIF3B1);TEA_026867(NUP160);TEA_027952(PYM)	K03247+K14291+K03248+K14290+K12876+K00784+K03253+K14303+K14294
Metabolism	Global and overview maps	Biosynthesis of secondary metabolites	62	1686	0.48415	0.992553	ko01110	TEA_000412(PAI1);TEA_001496(PDC4);TEA_001640(RIBA1);TEA_002131(pldY);TEA_002165(At1g77330);TEA_002495(purH);TEA_003271(PUR7);TEA_003744(ADK);TEA_004738(HISN4);TEA_004865(ADK);TEA_005078(NDK4);TEA_005153(GSVIVT00037159001);TEA_005159(GSVIVT00037159001);TEA_005163(GSVIVT00037159001);TEA_005164(GSVIVT00037159001);TEA_005507(AAE);TEA_005813(RIBA2);TEA_006426(At1g21400);TEA_006806(PER11);TEA_008237(DG…	K01817+K01568+K14652+K16860+K05933+K00602+K01923+K00939+K01663+K00939+K00940+K00430+K00430+K00430+K00430+K21026+K14652+K00166+K00430+K00901+K00454+K00939+K14190+K01681+K08241+K09838+K21374+K00454+K22389+K14173+K00826+K00940+K21026+K12742+K20623+K01115+K13508+K05933+K00703+K01115+K15397+K00430+K01490+K01835+K00703+K10525+K00430+K01662+K00031+K10760+K01568+K22389+K00939+K08730+K04125+K01613+K01657+…
Metabolism	Carbohydrate metabolism	Pentose and glucuronate interconversions	5	129	0.50731	0.992553	ko00040	TEA_016416(PME40);TEA_020675(MPE3);TEA_027771(PPME1);TEA_028950(At2g43860);TEA_029528(At2g43860)	K01051+K01051+K01051+K01184+K01184
Metabolism	Amino acid metabolism	Valine, leucine and isoleucine degradation	3	75	0.517296	0.992553	ko00280	TEA_006426(At1g21400);TEA_012184(At3g60510);TEA_012942(BCAT2)	K00166+K05605+K00826
Metabolism	Carbohydrate metabolism	Propanoate metabolism	2	48	0.525755	0.992553	ko00640	TEA_006426(At1g21400);TEA_012184(At3g60510)	K00166+K05605
Metabolism	Glycan biosynthesis and metabolism	Glycosaminoglycan degradation	1	22	0.557906	0.992553	ko00531	TEA_025581(NAGLU)	K01205
Metabolism	Glycan biosynthesis and metabolism	Glycosylphosphatidylinositol(GPI)-anchor biosynthesis	1	22	0.557906	0.992553	ko00563	TEA_014564(GPI8)	K05290
Metabolism	Glycan biosynthesis and metabolism	N-Glycan biosynthesis	2	51	0.558729	0.992553	ko00510	TEA_004026(GMII);TEA_006769(STT3A)	K01231+K07151
Metabolism	Energy metabolism	Photosynthesis	3	80	0.561272	0.992553	ko00195	TEA_001045(PSAEB);TEA_018447(atpB);TEA_020122(petA)	K02693+K02112+K02634
Metabolism	Metabolism of other amino acids	beta-Alanine metabolism	2	53	0.579791	0.992553	ko00410	TEA_012184(At3g60510);TEA_026771(At1g62810)	K05605+K00276
Genetic Information Processing	Replication and repair	Mismatch repair	2	54	0.590044	0.992553	ko03430	TEA_003418(RFC3);TEA_026619(RFC2)	K10756+K10755
Metabolism	Metabolism of cofactors and vitamins	One carbon pool by folate	1	25	0.604555	0.992553	ko00670	TEA_002495(purH)	K00602
Genetic Information Processing	Folding, sorting and degradation	Protein export	2	56	0.60999	0.992553	ko03060	TEA_014915(PPF-1);TEA_021114(--)	K03217+K12275
Metabolism	Glycan biosynthesis and metabolism	Other glycan degradation	1	26	0.618989	0.992553	ko00511	TEA_019590(FUC1)	K01206
Metabolism	Global and overview maps	2-Oxocarboxylic acid metabolism	3	88	0.626373	0.992553	ko01210	TEA_008927(ACO3);TEA_012942(BCAT2);TEA_020478(At5g14590)	K01681+K00826+K00031
Genetic Information Processing	Transcription	Basal transcription factors	2	58	0.629191	0.992553	ko03022	TEA_004719(TAF6);TEA_013216(TAF5)	K03131+K03130
Metabolism	Carbohydrate metabolism	Inositol phosphate metabolism	3	90	0.641578	0.992553	ko00562	TEA_003725(FAB1B);TEA_015790(FAB1A);TEA_026209(NPC3)	K00921+K00921+K01114
Environmental Information Processing	Signal transduction	Phosphatidylinositol signaling system	3	91	0.649016	0.992553	ko04070	TEA_003725(FAB1B);TEA_008237(DGK1);TEA_015790(FAB1A)	K00921+K00901+K00921
Genetic Information Processing	Folding, sorting and degradation	Ubiquitin mediated proteolysis	5	153	0.659479	0.992553	ko04120	TEA_008542(UBC8);TEA_015628(HRD1A);TEA_023232(At5g37930);TEA_028145(SINAT3);TEA_029774(ube2c)	K06689+K10601+K04506+K04506+K06688
Genetic Information Processing	Folding, sorting and degradation	RNA degradation	5	154	0.665126	0.992553	ko03018	TEA_000798(PARN);TEA_018999(XRN3);TEA_020124(HSP1);TEA_025185(cnot1);TEA_025187(cnot1)	K01148+K12619+K04043+K12604+K12604
Metabolism	Energy metabolism	Oxidative phosphorylation	5	157	0.681702	0.992553	ko00190	TEA_006037(MTACP1);TEA_007178(AHA10);TEA_014215(At5g52840);TEA_018447(atpB);TEA_023057(ND5)	K03955+K01535+K03949+K02112+K03883
Metabolism	Nucleotide metabolism	Pyrimidine metabolism	5	157	0.681702	0.992553	ko00240	TEA_000578(NRPA1);TEA_005078(NDK4);TEA_013199(NDPK2);TEA_013835(Ctps1);TEA_014567(APY6)	K02999+K00940+K00940+K01937+K01510
Metabolism	Amino acid metabolism	Tryptophan metabolism	2	64	0.682384	0.992553	ko00380	TEA_001751(YUC6);TEA_018067(YUC4)	K11816+K11816
Metabolism	Amino acid metabolism	Valine, leucine and isoleucine biosynthesis	1	31	0.683653	0.992553	ko00290	TEA_012942(BCAT2)	K00826
Metabolism	Amino acid metabolism	Phenylalanine, tyrosine and tryptophan biosynthesis	2	65	0.690618	0.992553	ko00400	TEA_000412(PAI1);TEA_023197(ASA2)	K01817+K01657
Metabolism	Carbohydrate metabolism	Starch and sucrose metabolism	6	189	0.69083	0.992553	ko00500	TEA_000995(SPP2);TEA_014561(SS2);TEA_016659(PGM1);TEA_017521(SS4);TEA_019234(TRE1);TEA_026964(INVA)	K07024+K00703+K01835+K00703+K01194+K01193
Metabolism	Biosynthesis of other secondary metabolites	Tropane, piperidine and pyridine alkaloid biosynthesis	1	33	0.706345	0.992553	ko00960	TEA_026771(At1g62810)	K00276
Metabolism	Biosynthesis of other secondary metabolites	Isoquinoline alkaloid biosynthesis	1	34	0.717075	0.992553	ko00950	TEA_026771(At1g62810)	K00276
Genetic Information Processing	Translation	Aminoacyl-tRNA biosynthesis	3	102	0.723598	0.992553	ko00970	TEA_002426(EMB1027);TEA_007197(EMB2768);TEA_029232(EMB1027)	K01887+K01866+K01887
Metabolism	Biosynthesis of other secondary metabolites	Phenylpropanoid biosynthesis	8	260	0.736374	0.992553	ko00940	TEA_005153(GSVIVT00037159001);TEA_005159(GSVIVT00037159001);TEA_005163(GSVIVT00037159001);TEA_005164(GSVIVT00037159001);TEA_006806(PER11);TEA_015235(PER7);TEA_019636(PER72);TEA_025883(SALAT)	K00430+K00430+K00430+K00430+K00430+K00430+K00430+K13065
Metabolism	Carbohydrate metabolism	Pentose phosphate pathway	2	72	0.743447	0.992553	ko00030	TEA_016659(PGM1);TEA_030201(At5g13110)	K01835+K00036
Metabolism	Carbohydrate metabolism	Galactose metabolism	2	72	0.743447	0.992553	ko00052	TEA_016659(PGM1);TEA_026964(INVA)	K01835+K01193
Metabolism	Metabolism of terpenoids and polyketides	Brassinosteroid biosynthesis	1	37	0.746979	0.992553	ko00905	TEA_013784(CYP75B2)	K20623
Cellular Processes	Transport and catabolism	Phagosome	3	106	0.747473	0.992553	ko04145	TEA_003725(FAB1B);TEA_010692(RAC5);TEA_015790(FAB1A)	K00921+K04392+K00921
Metabolism	Carbohydrate metabolism	Citrate cycle (TCA cycle)	2	73	0.750331	0.992553	ko00020	TEA_008927(ACO3);TEA_020478(At5g14590)	K01681+K00031
Metabolism	Metabolism of cofactors and vitamins	Nicotinate and nicotinamide metabolism	1	40	0.773733	0.992553	ko00760	TEA_017631(--)	K18551
Metabolism	Metabolism of cofactors and vitamins	Pantothenate and CoA biosynthesis	1	41	0.78201	0.992553	ko00770	TEA_012942(BCAT2)	K00826
Metabolism	Metabolism of terpenoids and polyketides	Carotenoid biosynthesis	1	41	0.78201	0.992553	ko00906	TEA_010456(SOVF_077800)	K09838
Genetic Information Processing	Replication and repair	Nucleotide excision repair	2	78	0.782417	0.992553	ko03420	TEA_003418(RFC3);TEA_026619(RFC2)	K10756+K10755
Genetic Information Processing	Folding, sorting and degradation	Protein processing in endoplasmic reticulum	8	273	0.783613	0.992553	ko04141	TEA_006769(STT3A);TEA_008542(UBC8);TEA_015479(DSK2B);TEA_015568(HSP90-5);TEA_015628(HRD1A);TEA_021114(--);TEA_025225(HSP26.5);TEA_028775(rnf-5)	K07151+K06689+K04523+K09487+K10601+K12275+K13993+K10666
Metabolism	Amino acid metabolism	Arginine and proline metabolism	2	81	0.79989	0.992553	ko00330	TEA_026613(P4H4);TEA_027900(P5CSB)	K00472+K12657
Genetic Information Processing	Translation	Ribosome	7	247	0.801604	0.992553	ko03010	TEA_000896(RPL3);TEA_014474(RPL17);TEA_015282(RPL3);TEA_022349(RPL17);TEA_023941(RPS10);TEA_023961(RPS10);TEA_029635(RPS6)	K02906+K02879+K02906+K02879+K02946+K02946+K02990
Metabolism	Metabolism of terpenoids and polyketides	Diterpenoid biosynthesis	1	44	0.805073	0.992553	ko00904	TEA_021872(GA2OX2)	K04125
Genetic Information Processing	Folding, sorting and degradation	Proteasome	2	84	0.816112	0.992553	ko03050	TEA_010033(RPN2A);TEA_024223(PAD1)	K03032+K02731
Metabolism	Lipid metabolism	Glycerolipid metabolism	2	86	0.826265	0.992553	ko00561	TEA_008237(DGK1);TEA_014041(GPAT8)	K00901+K13508
Metabolism	Metabolism of terpenoids and polyketides	Zeatin biosynthesis	1	49	0.838236	0.992553	ko00908	TEA_020705(IPT3)	K10760
Metabolism	Metabolism of terpenoids and polyketides	Sesquiterpenoid and triterpenoid biosynthesis	1	49	0.838236	0.992553	ko00909	TEA_011201(AFS1)	K14173
Genetic Information Processing	Transcription	RNA polymerase	1	50	0.844161	0.992553	ko03020	TEA_000578(NRPA1)	K02999
Metabolism	Lipid metabolism	Fatty acid elongation	1	51	0.84987	0.992553	ko00062	TEA_015102(KCS4)	K15397
Genetic Information Processing	Replication and repair	Base excision repair	1	51	0.84987	0.992553	ko03410	TEA_009300(PARP1)	K10798
Metabolism	Amino acid metabolism	Glycine, serine and threonine metabolism	2	92	0.853775	0.992553	ko00260	TEA_020662(PGDH2);TEA_026771(At1g62810)	K00058+K00276
Genetic Information Processing	Translation	mRNA surveillance pathway	4	165	0.85694	0.992553	ko03015	TEA_004874(PAPS1);TEA_018467(Y14);TEA_026512(Os03g0268000);TEA_027952(PYM)	K14376+K12876+K06269+K14294
Metabolism	Biosynthesis of other secondary metabolites	Stilbenoid, diarylheptanoid and gingerol biosynthesis	1	54	0.865776	0.992553	ko00945	TEA_025883(SALAT)	K13065
Metabolism	Global and overview maps	Biosynthesis of amino acids	8	306	0.875212	0.992553	ko01230	TEA_000412(PAI1);TEA_004738(HISN4);TEA_008927(ACO3);TEA_012942(BCAT2);TEA_020478(At5g14590);TEA_020662(PGDH2);TEA_023197(ASA2);TEA_027900(P5CSB)	K01817+K01663+K01681+K00826+K00031+K00058+K01657+K12657
Metabolism	Amino acid metabolism	Tyrosine metabolism	1	66	0.914283	0.992553	ko00350	TEA_026771(At1g62810)	K00276
Metabolism	Amino acid metabolism	Phenylalanine metabolism	1	71	0.92891	0.992553	ko00360	TEA_026771(At1g62810)	K00276
Metabolism	Carbohydrate metabolism	Glyoxylate and dicarboxylate metabolism	2	118	0.932705	0.992553	ko00630	TEA_001455(rbcL);TEA_008927(ACO3)	K01601+K01681
Metabolism	Biosynthesis of other secondary metabolites	Flavonoid biosynthesis	1	76	0.941049	0.992553	ko00941	TEA_025883(SALAT)	K13065
Metabolism	Carbohydrate metabolism	Glycolysis / Gluconeogenesis	3	167	0.946396	0.992553	ko00010	TEA_001496(PDC4);TEA_016659(PGM1);TEA_020710(PDC4)	K01568+K01835+K01568
Metabolism	Carbohydrate metabolism	Amino sugar and nucleotide sugar metabolism	3	174	0.955846	0.992553	ko00520	TEA_007819(AXS2);TEA_013902(BXL6);TEA_016659(PGM1)	K12449+K15920+K01835
Metabolism	Global and overview maps	Metabolic pathways	88	2774	0.961168	0.992553	ko01100	TEA_000412(PAI1);TEA_000578(NRPA1);TEA_000937(AFRR);TEA_001045(PSAEB);TEA_001455(rbcL);TEA_001496(PDC4);TEA_001640(RIBA1);TEA_001751(YUC6);TEA_002131(pldY);TEA_002165(At1g77330);TEA_002495(purH);TEA_003271(PUR7);TEA_003725(FAB1B);TEA_003744(ADK);TEA_004026(GMII);TEA_004738(HISN4);TEA_004865(ADK);TEA_005078(NDK4);TEA_005153(GSVIVT00037159001);TEA_005159(GSVIVT00037159001);TEA_005163(GSVIVT00037159…	K01817+K02999+K08232+K02693+K01601+K01568+K14652+K11816+K16860+K05933+K00602+K01923+K00921+K00939+K01231+K01663+K00939+K00940+K00430+K00430+K00430+K00430+K14652+K03955+K00166+K07151+K00430+K12449+K00901+K00454+K00939+K14190+K01681+K09838+K21374+K00454+K01244+K22389+K05605+K00826+K08232+K00940+K20623+K01937+K15920+K01115+K13508+K03949+K05933+K00703+K05290+K01115+K15397+K00430+K01490+K00921+K01051+…
Genetic Information Processing	Transcription	Spliceosome	4	224	0.966136	0.992553	ko03040	TEA_002558(SF3B4);TEA_010140(Aqr);TEA_018467(Y14);TEA_022738(RNU1)	K12831+K12874+K12876+K11093
Metabolism	Metabolism of other amino acids	Glutathione metabolism	2	152	0.976885	0.992553	ko00480	TEA_020478(At5g14590);TEA_030201(At5g13110)	K00031+K00036
Metabolism	Energy metabolism	Carbon fixation in photosynthetic organisms	1	111	0.984167	0.992553	ko00710	TEA_001455(rbcL)	K01601
Cellular Processes	Transport and catabolism	Peroxisome	1	125	0.99066	0.992553	ko04146	TEA_020478(At5g14590)	K00031
Metabolism	Global and overview maps	Carbon metabolism	6	359	0.9919	0.992553	ko01200	TEA_001455(rbcL);TEA_008927(ACO3);TEA_012184(At3g60510);TEA_020478(At5g14590);TEA_020662(PGDH2);TEA_030201(At5g13110)	K01601+K01681+K05605+K00031+K00058+K00036
Metabolism	Carbohydrate metabolism	Pyruvate metabolism	1	131	0.992553	0.992553	ko00620	TEA_019584(GLXI)	K01759

## Sheet: S16.4 Bud_vs_Alb.path
KEGG_A_class	KEGG_B_class	Pathway	Bud_vs_Alb (241)	All (6902)	Pvalue	Qvalue	Pathway ID	Genes	K_IDs
Organismal Systems	Environmental adaptation	Plant-pathogen interaction	51	608	1.67167e-09	1.63823e-07	ko04626	TEA_000723(WER);TEA_000988(C1);TEA_002079(C1);TEA_002764(MYB39);TEA_004154(C1);TEA_004190(At1g58602);TEA_004873(KCS11);TEA_005386(RPM1);TEA_006421(MYB52);TEA_007439(MYB330);TEA_008097(RAX1);TEA_008389(MYB12);TEA_008665(FDH);TEA_009720(CPK17);TEA_010968(MYB48);TEA_011135(MYB108);TEA_012298(RPM1);TEA_012781(MYB3);TEA_012783(MYB3);TEA_012784(MYB3);TEA_012889(MYB306);TEA_013415(At4g27190);TEA_013578(…	K09422+K09422+K09422+K09422+K09422+K13457+K15397+K13457+K09422+K09422+K09422+K09422+K15397+K13412+K09422+K09422+K13457+K09422+K09422+K09422+K09422+K13459+K09422+K13459+K13457+K02183+K15397+K09487+K13414+K09422+K13447+K09422+K09422+K09422+K09422+K09422+K09422+K09422+K09422+K13448+K13426+K09422+K09422+K09422+K09422+K13457+K09422+K09422+K13459+K13457+K09422
Metabolism	Metabolism of terpenoids and polyketides	Zeatin biosynthesis	11	49	6.74414e-07	3.30463e-05	ko00908	TEA_000110(UGT73C3);TEA_001425(ZOX1);TEA_007956(UGT73C3);TEA_013730(IPT2);TEA_014549(CYP735A1);TEA_021095(UGT73C3);TEA_021523(UGT73C3);TEA_022273(UGT73C3);TEA_028019(UGT73C3);TEA_028262(CYP735A2);TEA_030170(UGT73C3)	K13496+K13495+K13496+K00791+K10717+K13496+K13496+K13496+K13496+K10717+K13496
Environmental Information Processing	Signal transduction	Plant hormone signal transduction	19	318	0.0151258	0.494109	ko04075	TEA_000279(GH3.17);TEA_002706(ARF1);TEA_003988(SAUR50);TEA_008957(ARR12);TEA_010465(GH3.6);TEA_013281(RR22);TEA_013604(At2g29380);TEA_015386(IAA27);TEA_015979(GH3.6);TEA_017760(LAX2);TEA_017902(PP2CA);TEA_019867(SAUR50);TEA_022649(GH3.6);TEA_023621(IAA27);TEA_023756(LAX4);TEA_024999(GID1C);TEA_026541(GH3.17);TEA_027453(GH3.6);TEA_028362(SAPK8)	K14487+K14486+K14488+K14491+K14487+K14491+K14497+K14484+K14487+K13946+K14497+K14488+K14487+K14484+K13946+K14493+K14487+K14487+K14498
Metabolism	Biosynthesis of other secondary metabolites	Phenylpropanoid biosynthesis	15	260	0.0380974	0.777592	ko00940	TEA_004646(PER27);TEA_005153(GSVIVT00037159001);TEA_005159(GSVIVT00037159001);TEA_005163(GSVIVT00037159001);TEA_005164(GSVIVT00037159001);TEA_006806(PER11);TEA_008694(CYP84A1);TEA_009000(CAD);TEA_011978(CAD);TEA_015235(PER7);TEA_016336(CAD);TEA_016342(CAD);TEA_016360(CAD);TEA_019992(CAD);TEA_019996(CAD)	K00430+K00430+K00430+K00430+K00430+K00430+K09755+K00083+K00083+K00430+K00083+K00083+K00083+K00083+K00083
Metabolism	Glycan biosynthesis and metabolism	Glycosaminoglycan degradation	3	22	0.0396731	0.777592	ko00531	TEA_008394(--);TEA_022324(--);TEA_022630(NAGLU)	K10532+K10532+K01205
Metabolism	Biosynthesis of other secondary metabolites	Indole alkaloid biosynthesis	2	14	0.0838668	0.997544	ko00901	TEA_005507(AAE);TEA_013377(AAE)	K21026+K21026
Metabolism	Lipid metabolism	Fatty acid elongation	4	51	0.101434	0.997544	ko00062	TEA_002948(KCR1);TEA_004873(KCS11);TEA_008665(FDH);TEA_015102(KCS4)	K10251+K15397+K15397+K15397
Metabolism	Metabolism of terpenoids and polyketides	Carotenoid biosynthesis	3	41	0.171219	0.997544	ko00906	TEA_011753(VDE1);TEA_017777(GT7);TEA_024662(AOG)	K09839+K14595+K14595
Metabolism	Metabolism of cofactors and vitamins	Biotin metabolism	2	26	0.229655	0.997544	ko00780	TEA_014220(KAS1);TEA_029569(CLKR27)	K09458+K00059
Metabolism	Metabolism of cofactors and vitamins	Thiamine metabolism	2	31	0.295082	0.997544	ko00730	TEA_008666(ADK-B);TEA_023512(Os07g0190000)	K00939+K01662
Genetic Information Processing	Folding, sorting and degradation	Sulfur relay system	1	10	0.299284	0.997544	ko04122	TEA_015124(CTU2)	K14169
Organismal Systems	Environmental adaptation	Circadian rhythm - plant	3	55	0.301263	0.997544	ko04712	TEA_000392(APRR1);TEA_018747(ADO3);TEA_029184(CRY1)	K12127+K12116+K12118
Genetic Information Processing	Folding, sorting and degradation	Protein export	3	56	0.310911	0.997544	ko03060	TEA_014915(PPF-1);TEA_025685(At2g39960);TEA_029898(Os02g0178400)	K03217+K12947+K07342
Metabolism	Metabolism of cofactors and vitamins	Folate biosynthesis	2	34	0.33406	0.997544	ko00790	TEA_001710(PDL2);TEA_005365(GCH1)	K01724+K01495
Metabolism	Lipid metabolism	Synthesis and degradation of ketone bodies	1	12	0.347436	0.997544	ko00072	TEA_006478(HMGS)	K01641
Metabolism	Lipid metabolism	Cutin, suberine and wax biosynthesis	2	37	0.372397	0.997544	ko00073	TEA_022083(HHT1);TEA_023203(CYP86A1)	K15400+K15401
Environmental Information Processing	Signal transduction	Phosphatidylinositol signaling system	4	91	0.393364	0.997544	ko04070	TEA_011954(PI4KB1);TEA_014562(CML46);TEA_017908(PIP5K9);TEA_023625(ITPK1)	K19801+K02183+K00889+K00913
Metabolism	Carbohydrate metabolism	Glyoxylate and dicarboxylate metabolism	5	118	0.395186	0.997544	ko00630	TEA_001455(rbcL);TEA_009108(GDCSP);TEA_015445(ACO3);TEA_020060(GDCSP);TEA_024123(rbcL)	K01601+K00281+K01681+K00281+K01601
Metabolism	Amino acid metabolism	Arginine biosynthesis	2	39	0.397464	0.997544	ko00220	TEA_005193(ASP1);TEA_017322(OTC)	K14455+K00611
Metabolism	Lipid metabolism	Fatty acid biosynthesis	3	67	0.416378	0.997544	ko00061	TEA_014220(KAS1);TEA_018138(accD);TEA_029569(CLKR27)	K09458+K01963+K00059
Genetic Information Processing	Folding, sorting and degradation	Ubiquitin mediated proteolysis	6	153	0.44554	0.997544	ko04120	TEA_003636(UPL1);TEA_008542(UBC8);TEA_015684(UBC23);TEA_017012(APC7);TEA_017210(UBC32);TEA_023232(At5g37930)	K10592+K06689+K10581+K03354+K10578+K04506
Genetic Information Processing	Folding, sorting and degradation	RNA degradation	6	154	0.45177	0.997544	ko03018	TEA_002443(PFK3);TEA_013964(At1g08370);TEA_020124(HSP1);TEA_025185(cnot1);TEA_025187(cnot1);TEA_028091(HVT1)	K00850+K12611+K04043+K12604+K12604+K14442
Metabolism	Metabolism of cofactors and vitamins	Ubiquinone and other terpenoid-quinone biosynthesis	2	44	0.45796	0.997544	ko00130	TEA_012077(At4g36750);TEA_021832(At4g36750)	K03809+K03809
Metabolism	Energy metabolism	Sulfur metabolism	2	44	0.45796	0.997544	ko00920	TEA_006827(CYSK);TEA_019049(AHL)	K01738+K01082
Metabolism	Lipid metabolism	Biosynthesis of unsaturated fatty acids	2	44	0.45796	0.997544	ko01040	TEA_002948(KCR1);TEA_029569(CLKR27)	K10251+K00059
Metabolism	Carbohydrate metabolism	Galactose metabolism	3	72	0.462774	0.997544	ko00052	TEA_002443(PFK3);TEA_015683(STS1);TEA_026964(INVA)	K00850+K06611+K01193
Environmental Information Processing	Membrane transport	ABC transporters	3	72	0.462774	0.997544	ko02010	TEA_002096(ABCB11);TEA_002742(ABCB19);TEA_020139(ABCG5)	K05658+K05658+K05681
Metabolism	Carbohydrate metabolism	Propanoate metabolism	2	48	0.503759	0.997544	ko00640	TEA_006426(At1g21400);TEA_018138(accD)	K00166+K01963
Metabolism	Global and overview maps	Fatty acid metabolism	4	106	0.509805	0.997544	ko01212	TEA_002948(KCR1);TEA_014220(KAS1);TEA_018138(accD);TEA_029569(CLKR27)	K10251+K09458+K01963+K00059
Metabolism	Metabolism of terpenoids and polyketides	Sesquiterpenoid and triterpenoid biosynthesis	2	49	0.514815	0.997544	ko00909	TEA_004341(TPS13);TEA_006512(TPS13)	K14175+K14175
Metabolism	Carbohydrate metabolism	Fructose and mannose metabolism	3	78	0.516232	0.997544	ko00051	TEA_002443(PFK3);TEA_007936(XYLA);TEA_010444(FKGP)	K00850+K01805+K05305
Environmental Information Processing	Signal transduction	MAPK signaling pathway - plant	8	226	0.536071	0.997544	ko04016	TEA_013604(At2g29380);TEA_014562(CML46);TEA_016673(MEKK1);TEA_017902(PP2CA);TEA_018356(RBOHE);TEA_019183(VIP1);TEA_024343(WRKY29);TEA_028362(SAPK8)	K14497+K02183+K13414+K14497+K13447+K20557+K13426+K14498
Metabolism	Amino acid metabolism	Lysine degradation	2	51	0.536434	0.997544	ko00310	TEA_003061(ATXR3);TEA_027985(ATXR3)	K22748+K22748
Metabolism	Glycan biosynthesis and metabolism	N-Glycan biosynthesis	2	51	0.536434	0.997544	ko00510	TEA_006761(ALG10);TEA_011436(EVN)	K03850+K00902
Genetic Information Processing	Replication and repair	Base excision repair	2	51	0.536434	0.997544	ko03410	TEA_009170(PCNA);TEA_009300(PARP1)	K04802+K10798
Metabolism	Glycan biosynthesis and metabolism	Glycosylphosphatidylinositol(GPI)-anchor biosynthesis	1	22	0.543026	0.997544	ko00563	TEA_014564(GPI8)	K05290
Metabolism	Lipid metabolism	Arachidonic acid metabolism	1	22	0.543026	0.997544	ko00590	TEA_019974(SDP1)	K14674
Metabolism	Energy metabolism	Carbon fixation in photosynthetic organisms	4	111	0.546437	0.997544	ko00710	TEA_001455(rbcL);TEA_005193(ASP1);TEA_016810(TKL-1);TEA_024123(rbcL)	K01601+K14455+K00615+K01601
Metabolism	Lipid metabolism	Linoleic acid metabolism	1	23	0.559033	0.997544	ko00591	TEA_019974(SDP1)	K14674
Genetic Information Processing	Folding, sorting and degradation	Proteasome	3	84	0.566731	0.997544	ko03050	TEA_010033(RPN2A);TEA_013800(PAC1);TEA_017307(PAF2)	K03032+K02728+K02725
Genetic Information Processing	Replication and repair	Mismatch repair	2	54	0.567606	0.997544	ko03430	TEA_008007(EXO1);TEA_009170(PCNA)	K10746+K04802
Genetic Information Processing	Translation	RNA transport	8	233	0.571241	0.997544	ko03013	TEA_000775(TIF3H1);TEA_001740(--);TEA_002674(eif5b);TEA_004923(eif3g);TEA_007153(LIC);TEA_018467(Y14);TEA_022130(TRZ4);TEA_026867(NUP160)	K03247+K14291+K03243+K03248+K14321+K12876+K00784+K14303
Metabolism	Carbohydrate metabolism	Ascorbate and aldarate metabolism	2	56	0.587536	0.997544	ko00053	TEA_000937(AFRR);TEA_013174(MDAR5)	K08232+K08232
Metabolism	Carbohydrate metabolism	Butanoate metabolism	1	25	0.589392	0.997544	ko00650	TEA_006478(HMGS)	K01641
Metabolism	Global and overview maps	2-Oxocarboxylic acid metabolism	3	88	0.598557	0.997544	ko01210	TEA_005193(ASP1);TEA_015445(ACO3);TEA_020478(At5g14590)	K14455+K01681+K00031
Metabolism	Carbohydrate metabolism	Inositol phosphate metabolism	3	90	0.61389	0.997544	ko00562	TEA_011954(PI4KB1);TEA_017908(PIP5K9);TEA_023625(ITPK1)	K19801+K00889+K00913
Genetic Information Processing	Folding, sorting and degradation	Protein processing in endoplasmic reticulum	9	273	0.619286	0.997544	ko04141	TEA_008542(UBC8);TEA_011094(PDI);TEA_015479(DSK2B);TEA_015568(HSP90-5);TEA_016799(SAR1A);TEA_017210(UBC32);TEA_023875(At3g63000);TEA_028180(HSP18.5-C);TEA_029898(Os02g0178400)	K06689+K09580+K04523+K09487+K07953+K10578+K14015+K13993+K07342
Metabolism	Global and overview maps	Biosynthesis of secondary metabolites	57	1686	0.637247	0.997544	ko01110	TEA_002443(PFK3);TEA_002948(KCR1);TEA_004646(PER27);TEA_004738(HISN4);TEA_004873(KCS11);TEA_004901(DHQS);TEA_004916(UGT85A24);TEA_005153(GSVIVT00037159001);TEA_005159(GSVIVT00037159001);TEA_005163(GSVIVT00037159001);TEA_005164(GSVIVT00037159001);TEA_005193(ASP1);TEA_005507(AAE);TEA_006426(At1g21400);TEA_006478(HMGS);TEA_006806(PER11);TEA_006827(CYSK);TEA_008246(UGT85A24);TEA_008665(FDH);TEA_00866…	K00850+K10251+K00430+K01663+K15397+K01735+K21374+K00430+K00430+K00430+K00430+K14455+K21026+K00166+K01641+K00430+K01738+K21374+K15397+K00939+K09755+K00083+K00281+K09839+K00083+K03809+K07385+K00006+K21026+K00791+K20623+K01918+K10717+K00703+K15397+K00430+K01490+K01681+K00083+K00083+K00083+K00615+K01953+K00611+K14595+K10525+K01963+K14674+K00083+K00083+K00281+K00031+K03809+K08730+K01662+K14595+K10717
Metabolism	Carbohydrate metabolism	Starch and sucrose metabolism	6	189	0.65242	0.997544	ko00500	TEA_010900(At3g13560);TEA_011887(TPS6);TEA_014350(TPS6);TEA_014561(SS2);TEA_020031(TPPA);TEA_026964(INVA)	K19892+K16055+K16055+K00703+K01087+K01193
Metabolism	Carbohydrate metabolism	Pentose and glucuronate interconversions	4	129	0.665315	0.997544	ko00040	TEA_007936(XYLA);TEA_009117(PG1);TEA_017824(PG1);TEA_027771(PPME1)	K01805+K01213+K01213+K01051
Metabolism	Amino acid metabolism	Histidine metabolism	1	31	0.668535	0.997544	ko00340	TEA_004738(HISN4)	K01663
Metabolism	Amino acid metabolism	Phenylalanine, tyrosine and tryptophan biosynthesis	2	65	0.66876	0.997544	ko00400	TEA_004901(DHQS);TEA_005193(ASP1)	K01735+K14455
Metabolism	Global and overview maps	Metabolic pathways	94	2774	0.672242	0.997544	ko01100	TEA_000937(AFRR);TEA_001455(rbcL);TEA_001460(psbA);TEA_001710(PDL2);TEA_002443(PFK3);TEA_002948(KCR1);TEA_004341(TPS13);TEA_004646(PER27);TEA_004738(HISN4);TEA_004873(KCS11);TEA_004901(DHQS);TEA_004916(UGT85A24);TEA_005153(GSVIVT00037159001);TEA_005159(GSVIVT00037159001);TEA_005163(GSVIVT00037159001);TEA_005164(GSVIVT00037159001);TEA_005193(ASP1);TEA_005365(GCH1);TEA_006037(MTACP1);TEA_006403(CYP…	K08232+K01601+K02703+K01724+K00850+K10251+K14175+K00430+K01663+K15397+K01735+K21374+K00430+K00430+K00430+K00430+K14455+K01495+K03955+K00512+K00512+K00166+K01641+K14175+K03850+K00430+K01738+K02132+K12449+K01805+K21374+K10532+K15397+K00939+K09755+K00083+K00281+K01213+K05305+K00902+K09839+K16055+K19801+K00083+K07385+K08232+K00791+K20623+K03949+K09458+K01918+K16055+K10717+K00703+K05290+K15397+K00430+…
Genetic Information Processing	Replication and repair	DNA replication	2	66	0.676942	0.997544	ko03030	TEA_009170(PCNA);TEA_015704(MCM7)	K04802+K02210
Metabolism	Biosynthesis of other secondary metabolites	Tropane, piperidine and pyridine alkaloid biosynthesis	1	33	0.691381	0.997544	ko00960	TEA_005193(ASP1)	K14455
Metabolism	Biosynthesis of other secondary metabolites	Isoquinoline alkaloid biosynthesis	1	34	0.70221	0.997544	ko00950	TEA_005193(ASP1)	K14455
Metabolism	Metabolism of terpenoids and polyketides	Monoterpenoid biosynthesis	1	35	0.712659	0.997544	ko00902	TEA_012692(TPS10)	K07385
Metabolism	Global and overview maps	Carbon metabolism	11	359	0.717019	0.997544	ko01200	TEA_001455(rbcL);TEA_002443(PFK3);TEA_005193(ASP1);TEA_006827(CYSK);TEA_009108(GDCSP);TEA_015445(ACO3);TEA_016810(TKL-1);TEA_018138(accD);TEA_020060(GDCSP);TEA_020478(At5g14590);TEA_024123(rbcL)	K01601+K00850+K14455+K01738+K00281+K01681+K00615+K01963+K00281+K00031+K01601
Metabolism	Lipid metabolism	Glycerophospholipid metabolism	4	139	0.721483	0.997544	ko00564	TEA_006573(LCAT1);TEA_013013(Os01g0939600);TEA_019974(SDP1);TEA_021846(PSS1)	K06129+K00006+K14674+K08730
Metabolism	Carbohydrate metabolism	Pentose phosphate pathway	2	72	0.722631	0.997544	ko00030	TEA_002443(PFK3);TEA_016810(TKL-1)	K00850+K00615
Metabolism	Amino acid metabolism	Alanine, aspartate and glutamate metabolism	2	72	0.722631	0.997544	ko00250	TEA_005193(ASP1);TEA_016988(ASN2)	K14455+K01953
Metabolism	Carbohydrate metabolism	Citrate cycle (TCA cycle)	2	73	0.729695	0.997544	ko00020	TEA_015445(ACO3);TEA_020478(At5g14590)	K01681+K00031
Metabolism	Metabolism of terpenoids and polyketides	Brassinosteroid biosynthesis	1	37	0.732475	0.997544	ko00905	TEA_013784(CYP75B2)	K20623
Metabolism	Amino acid metabolism	Valine, leucine and isoleucine degradation	2	75	0.743367	0.997544	ko00280	TEA_006426(At1g21400);TEA_006478(HMGS)	K00166+K01641
Metabolism	Metabolism of terpenoids and polyketides	Terpenoid backbone biosynthesis	2	75	0.743367	0.997544	ko00900	TEA_006478(HMGS);TEA_023512(Os07g0190000)	K01641+K01662
Metabolism	Global and overview maps	Biosynthesis of amino acids	9	306	0.749275	0.997544	ko01230	TEA_002443(PFK3);TEA_004738(HISN4);TEA_004901(DHQS);TEA_005193(ASP1);TEA_006827(CYSK);TEA_015445(ACO3);TEA_016810(TKL-1);TEA_017322(OTC);TEA_020478(At5g14590)	K00850+K01663+K01735+K14455+K01738+K01681+K00615+K00611+K00031
Metabolism	Metabolism of cofactors and vitamins	Pantothenate and CoA biosynthesis	1	41	0.768117	0.997544	ko00770	TEA_014323(PANC)	K01918
Metabolism	Energy metabolism	Photosynthesis	2	80	0.774985	0.997544	ko00195	TEA_001460(psbA);TEA_020122(petA)	K02703+K02634
Genetic Information Processing	Replication and repair	Homologous recombination	2	80	0.774985	0.997544	ko03440	TEA_001371(EME1B);TEA_022344(EME1B)	K10882+K10882
Metabolism	Amino acid metabolism	Arginine and proline metabolism	2	81	0.780886	0.997544	ko00330	TEA_005193(ASP1);TEA_019788(AIH)	K14455+K10536
Metabolism	Energy metabolism	Oxidative phosphorylation	4	157	0.804504	0.997544	ko00190	TEA_006037(MTACP1);TEA_006844(ATPA);TEA_013423(PMA1);TEA_014215(At5g52840)	K03955+K02132+K01535+K03949
Metabolism	Lipid metabolism	alpha-Linolenic acid metabolism	2	86	0.808404	0.997544	ko00592	TEA_018011(AOC);TEA_019974(SDP1)	K10525+K14674
Metabolism	Lipid metabolism	Ether lipid metabolism	1	49	0.825832	0.997544	ko00565	TEA_019974(SDP1)	K14674
Metabolism	Lipid metabolism	Steroid biosynthesis	1	50	0.831957	0.997544	ko00100	TEA_019974(SDP1)	K14674
Genetic Information Processing	Transcription	RNA polymerase	1	50	0.831957	0.997544	ko03020	TEA_028338(NRPB8A)	K03016
Metabolism	Amino acid metabolism	Glycine, serine and threonine metabolism	2	92	0.837345	0.997544	ko00260	TEA_009108(GDCSP);TEA_020060(GDCSP)	K00281+K00281
Cellular Processes	Transport and catabolism	Autophagy - other eukaryotes	1	51	0.837867	0.997544	ko04136	TEA_016888(ATG7)	K08337
Metabolism	Metabolism of other amino acids	beta-Alanine metabolism	1	53	0.849074	0.997544	ko00410	TEA_014323(PANC)	K01918
Metabolism	Carbohydrate metabolism	Amino sugar and nucleotide sugar metabolism	4	174	0.863391	0.997544	ko00520	TEA_007819(AXS2);TEA_010444(FKGP);TEA_021291(BXL6);TEA_025494(GAUT11)	K12449+K05305+K15920+K13648
Metabolism	Amino acid metabolism	Tyrosine metabolism	1	66	0.905302	0.997544	ko00350	TEA_005193(ASP1)	K14455
Metabolism	Metabolism of other amino acids	Glutathione metabolism	3	152	0.905522	0.997544	ko00480	TEA_010066(PARB);TEA_020478(At5g14590);TEA_022601(PARC)	K00799+K00031+K00799
Metabolism	Amino acid metabolism	Phenylalanine metabolism	1	71	0.920863	0.997544	ko00360	TEA_005193(ASP1)	K14455
Metabolism	Lipid metabolism	Fatty acid degradation	1	77	0.93621	0.997544	ko00071	TEA_023203(CYP86A1)	K15401
Cellular Processes	Transport and catabolism	Peroxisome	2	125	0.936681	0.997544	ko04146	TEA_018042(PEX13);TEA_020478(At5g14590)	K13344+K00031
Genetic Information Processing	Replication and repair	Nucleotide excision repair	1	78	0.938462	0.997544	ko03420	TEA_009170(PCNA)	K04802
Metabolism	Lipid metabolism	Glycerolipid metabolism	1	86	0.953852	0.997544	ko00561	TEA_019974(SDP1)	K14674
Metabolism	Amino acid metabolism	Cysteine and methionine metabolism	2	151	0.971033	0.997544	ko00270	TEA_005193(ASP1);TEA_006827(CYSK)	K14455+K01738
Genetic Information Processing	Translation	Aminoacyl-tRNA biosynthesis	1	102	0.974074	0.997544	ko00970	TEA_015530(At1g72550)	K01890
Metabolism	Nucleotide metabolism	Pyrimidine metabolism	2	157	0.975908	0.997544	ko00240	TEA_023141(UKL1);TEA_028338(NRPB8A)	K00876+K03016
Cellular Processes	Transport and catabolism	Phagosome	1	106	0.97756	0.997544	ko04145	TEA_029898(Os02g0178400)	K07342
Genetic Information Processing	Translation	mRNA surveillance pathway	2	165	0.981192	0.997544	ko03015	TEA_013393(--);TEA_018467(Y14)	K14396+K12876
Metabolism	Nucleotide metabolism	Purine metabolism	3	218	0.983995	0.997544	ko00230	TEA_008666(ADK-B);TEA_015237(AMPD);TEA_028338(NRPB8A)	K00939+K01490+K03016
Genetic Information Processing	Translation	Ribosome biogenesis in eukaryotes	1	120	0.98647	0.997544	ko03008	TEA_007728(At2g26970)	K13288
Genetic Information Processing	Transcription	Spliceosome	3	224	0.986509	0.997544	ko03040	TEA_016404(U1A);TEA_018467(Y14);TEA_024360(RS31)	K11091+K12876+K12893
Cellular Processes	Transport and catabolism	Endocytosis	3	226	0.987259	0.997544	ko04144	TEA_000415(CHC1);TEA_017908(PIP5K9);TEA_021979(KINUB)	K04646+K00889+K10396
Metabolism	Carbohydrate metabolism	Pyruvate metabolism	1	131	0.990915	0.997544	ko00620	TEA_018138(accD)	K01963
Genetic Information Processing	Translation	Ribosome	3	247	0.993072	0.997544	ko03010	TEA_003917(rpmJ);TEA_013600(RPS20B);TEA_019781(RPS3A)	K02919+K02969+K02984
Metabolism	Carbohydrate metabolism	Glycolysis / Gluconeogenesis	1	167	0.997544	0.997544	ko00010	TEA_002443(PFK3)	K00850

## Sheet: S16.5 Bud_vs_Gre.path
KEGG_A_class	KEGG_B_class	Pathway	Bud_vs_Gre (163)	All (6902)	Pvalue	Qvalue	Pathway ID	Genes	K_IDs
Metabolism	Metabolism of other amino acids	Selenocompound metabolism	4	18	0.000708248	0.0722413	ko00450	TEA_002265(Os06g0508700);TEA_007759(APS1);TEA_023592(Os06g0508700);TEA_024244(APS1)	K01874+K13811+K01874+K13811
Metabolism	Metabolism of terpenoids and polyketides	Zeatin biosynthesis	5	49	0.00569566	0.238277	ko00908	TEA_001425(ZOX1);TEA_013730(IPT2);TEA_014549(CYP735A1);TEA_018657(CKX5);TEA_028262(CYP735A2)	K13495+K00791+K10717+K00279+K10717
Metabolism	Global and overview maps	Biosynthesis of secondary metabolites	54	1686	0.00700815	0.238277	ko01110	TEA_000479(FHY);TEA_002451(PFK1);TEA_002667(PGK3);TEA_002672(TPS10);TEA_002948(KCR1);TEA_004068(UGT74B1);TEA_004873(KCS11);TEA_004901(DHQS);TEA_004916(UGT85A24);TEA_005193(ASP1);TEA_005479(TS1);TEA_005507(AAE);TEA_006478(HMGS);TEA_006602(purB);TEA_007384(--);TEA_007391(--);TEA_007416(--);TEA_008035(PER44);TEA_008666(ADK-B);TEA_010697(At1g20050);TEA_010752(SQE3);TEA_010921(LCAT4);TEA_011933(CYP75A…	K20884+K00850+K00927+K18108+K10251+K11820+K15397+K01735+K21374+K14455+K01733+K21026+K01641+K01756+K00895+K00895+K00895+K00430+K00939+K01824+K00511+K22389+K13083+K04125+K21026+K00791+K20884+K20623+K10717+K15397+K01490+K01681+K13260+K22395+K01953+K14595+K00927+K05894+K22389+K10527+K03809+K01824+K01662+K00454+K14595+K01754+K00276+K22395+K01653+K21354+K10717+K01807+K05359+K21354
Metabolism	Energy metabolism	Photosynthesis	6	80	0.0112742	0.287493	ko00195	TEA_001227(psaB);TEA_001460(psbA);TEA_002319(psaB);TEA_010678(PSBS);TEA_019755(PSBO);TEA_029064(PETH)	K02690+K02703+K02690+K03542+K02716+K02641
Metabolism	Global and overview maps	Metabolic pathways	78	2774	0.0269773	0.461744	ko01100	TEA_000479(FHY);TEA_000578(NRPA1);TEA_001227(psaB);TEA_001460(psbA);TEA_001710(PDL2);TEA_002319(psaB);TEA_002451(PFK1);TEA_002667(PGK3);TEA_002672(TPS10);TEA_002948(KCR1);TEA_004873(KCS11);TEA_004901(DHQS);TEA_004916(UGT85A24);TEA_005193(ASP1);TEA_005479(TS1);TEA_006108(TPS11);TEA_006478(HMGS);TEA_006602(purB);TEA_006844(ATPA);TEA_007384(--);TEA_007391(--);TEA_007416(--);TEA_007759(APS1);TEA_0079…	K20884+K02999+K02690+K02703+K01724+K02690+K00850+K00927+K18108+K10251+K15397+K01735+K21374+K14455+K01733+K16055+K01641+K01756+K02132+K00895+K00895+K00895+K13811+K01805+K00430+K00939+K16055+K03542+K01824+K00511+K03661+K22389+K00902+K19801+K05605+K00791+K20884+K20623+K09458+K10717+K15397+K01490+K03955+K01681+K22395+K00726+K01953+K14595+K00927+K11816+K05894+K02716+K10536+K22389+K10527+K01950+K01824+…
Metabolism	Carbohydrate metabolism	Pentose phosphate pathway	5	72	0.0271614	0.461744	ko00030	TEA_002451(PFK1);TEA_007384(--);TEA_007391(--);TEA_007416(--);TEA_029388(RPI2)	K00850+K00895+K00895+K00895+K01807
Metabolism	Biosynthesis of other secondary metabolites	Monobactam biosynthesis	2	13	0.0364524	0.467445	ko00261	TEA_007759(APS1);TEA_024244(APS1)	K13811+K13811
Metabolism	Carbohydrate metabolism	Fructose and mannose metabolism	5	78	0.0366623	0.467445	ko00051	TEA_002451(PFK1);TEA_007384(--);TEA_007391(--);TEA_007416(--);TEA_007936(XYLA)	K00850+K00895+K00895+K00895+K01805
Metabolism	Biosynthesis of other secondary metabolites	Indole alkaloid biosynthesis	2	14	0.0418801	0.474641	ko00901	TEA_005507(AAE);TEA_013377(AAE)	K21026+K21026
Metabolism	Lipid metabolism	alpha-Linolenic acid metabolism	5	86	0.0521693	0.532127	ko00592	TEA_010921(LCAT4);TEA_018193(OPR1);TEA_020785(LCAT4);TEA_021194(MFP2);TEA_024401(LOX1.6)	K22389+K05894+K22389+K10527+K00454
Metabolism	Amino acid metabolism	Tryptophan metabolism	4	64	0.0639399	0.592897	ko00380	TEA_004068(UGT74B1);TEA_015960(At4g34880);TEA_018067(YUC4);TEA_028020(YUC4)	K11820+K01426+K11816+K11816
Metabolism	Metabolism of cofactors and vitamins	Riboflavin metabolism	2	21	0.0868771	0.666363	ko00740	TEA_000479(FHY);TEA_013736(FHY)	K20884+K20884
Metabolism	Glycan biosynthesis and metabolism	Glycosaminoglycan degradation	2	22	0.0941327	0.666363	ko00531	TEA_022324(--);TEA_022630(NAGLU)	K10532+K01205
Metabolism	Global and overview maps	Biosynthesis of amino acids	11	306	0.107873	0.666363	ko01230	TEA_002451(PFK1);TEA_002667(PGK3);TEA_004901(DHQS);TEA_005193(ASP1);TEA_005479(TS1);TEA_015445(ACO3);TEA_017966(pgk);TEA_025086(OMR1);TEA_027794(At2g31810);TEA_029388(RPI2);TEA_029461(ADT2)	K00850+K00927+K01735+K14455+K01733+K01681+K00927+K01754+K01653+K01807+K05359
Metabolism	Lipid metabolism	Steroid biosynthesis	3	50	0.113603	0.666363	ko00100	TEA_010697(At1g20050);TEA_010752(SQE3);TEA_022112(At1g20050)	K01824+K00511+K01824
Metabolism	Carbohydrate metabolism	Butanoate metabolism	2	25	0.116859	0.666363	ko00650	TEA_006478(HMGS);TEA_027794(At2g31810)	K01641+K01653
Metabolism	Lipid metabolism	Fatty acid elongation	3	51	0.118721	0.666363	ko00062	TEA_002948(KCR1);TEA_004873(KCS11);TEA_015102(KCS4)	K10251+K15397+K15397
Metabolism	Amino acid metabolism	Lysine degradation	3	51	0.118721	0.666363	ko00310	TEA_003061(ATXR3);TEA_013433(ATXR3);TEA_027985(ATXR3)	K22748+K22748+K22748
Metabolism	Amino acid metabolism	Arginine and proline metabolism	4	81	0.124127	0.666363	ko00330	TEA_005193(ASP1);TEA_015960(At4g34880);TEA_019788(AIH);TEA_025506(P4H7)	K14455+K01426+K10536+K00472
Metabolism	Global and overview maps	2-Oxocarboxylic acid metabolism	4	88	0.154035	0.725655	ko01210	TEA_004068(UGT74B1);TEA_005193(ASP1);TEA_015445(ACO3);TEA_027794(At2g31810)	K11820+K14455+K01681+K01653
Metabolism	Amino acid metabolism	Valine, leucine and isoleucine biosynthesis	2	31	0.165648	0.725655	ko00290	TEA_025086(OMR1);TEA_027794(At2g31810)	K01754+K01653
Metabolism	Metabolism of cofactors and vitamins	Thiamine metabolism	2	31	0.165648	0.725655	ko00730	TEA_008666(ADK-B);TEA_023512(Os07g0190000)	K00939+K01662
Metabolism	Biosynthesis of other secondary metabolites	Tropane, piperidine and pyridine alkaloid biosynthesis	2	33	0.182619	0.725655	ko00960	TEA_005193(ASP1);TEA_026771(At1g62810)	K14455+K00276
Organismal Systems	Environmental adaptation	Plant-pathogen interaction	18	608	0.18728	0.725655	ko04626	TEA_001626(MYB102);TEA_002967(RPS5);TEA_004190(At1g58602);TEA_004873(KCS11);TEA_005386(RPM1);TEA_006577(RD19A);TEA_010612(At5g63020);TEA_010622(At5g47260);TEA_010816(RIN4);TEA_013415(At4g27190);TEA_013967(RPM1);TEA_015102(KCS4);TEA_016831(PBS1);TEA_018766(GAMYB);TEA_019563(At4g27190);TEA_022757(GAM1);TEA_025228(At4g27220);TEA_027300(RPM1)	K09422+K13459+K13457+K15397+K13457+K01373+K13459+K13459+K13456+K13459+K13457+K15397+K13430+K09422+K13459+K09422+K13459+K13457
Metabolism	Metabolism of cofactors and vitamins	Folate biosynthesis	2	34	0.191198	0.725655	ko00790	TEA_001710(PDL2);TEA_020607(FLACCA)	K01724+K15631
Metabolism	Biosynthesis of other secondary metabolites	Isoquinoline alkaloid biosynthesis	2	34	0.191198	0.725655	ko00950	TEA_005193(ASP1);TEA_026771(At1g62810)	K14455+K00276
Metabolism	Amino acid metabolism	Phenylalanine, tyrosine and tryptophan biosynthesis	3	65	0.197976	0.725655	ko00400	TEA_004901(DHQS);TEA_005193(ASP1);TEA_029461(ADT2)	K01735+K14455+K05359
Metabolism	Carbohydrate metabolism	Glycolysis / Gluconeogenesis	6	167	0.202139	0.725655	ko00010	TEA_002451(PFK1);TEA_002667(PGK3);TEA_007384(--);TEA_007391(--);TEA_007416(--);TEA_017966(pgk)	K00850+K00927+K00895+K00895+K00895+K00927
Metabolism	Biosynthesis of other secondary metabolites	Flavone and flavonol biosynthesis	1	10	0.212707	0.725655	ko00944	TEA_011933(CYP75A1)	K13083
Metabolism	Carbohydrate metabolism	C5-Branched dibasic acid metabolism	1	11	0.231327	0.725655	ko00660	TEA_027794(At2g31810)	K01653
Metabolism	Amino acid metabolism	Phenylalanine metabolism	3	71	0.235139	0.725655	ko00360	TEA_005193(ASP1);TEA_015960(At4g34880);TEA_026771(At1g62810)	K14455+K01426+K00276
Metabolism	Amino acid metabolism	Alanine, aspartate and glutamate metabolism	3	72	0.241455	0.725655	ko00250	TEA_005193(ASP1);TEA_006602(purB);TEA_016988(ASN2)	K14455+K01756+K01953
Metabolism	Metabolism of cofactors and vitamins	Nicotinate and nicotinamide metabolism	2	40	0.243542	0.725655	ko00760	TEA_010600(URH1);TEA_021399(At1g55090)	K01240+K01950
Metabolism	Lipid metabolism	Synthesis and degradation of ketone bodies	1	12	0.249509	0.725655	ko00072	TEA_006478(HMGS)	K01641
Metabolism	Metabolism of terpenoids and polyketides	Carotenoid biosynthesis	2	41	0.25235	0.725655	ko00906	TEA_017777(GT7);TEA_024662(AOG)	K14595+K14595
Metabolism	Nucleotide metabolism	Purine metabolism	7	218	0.256113	0.725655	ko00230	TEA_000578(NRPA1);TEA_006602(purB);TEA_007759(APS1);TEA_008666(ADK-B);TEA_015237(AMPD);TEA_024244(APS1);TEA_028338(NRPB8A)	K02999+K01756+K13811+K00939+K01490+K13811+K03016
Metabolism	Energy metabolism	Carbon fixation in photosynthetic organisms	4	111	0.266933	0.73587	ko00710	TEA_002667(PGK3);TEA_005193(ASP1);TEA_017966(pgk);TEA_029388(RPI2)	K00927+K14455+K00927+K01807
Metabolism	Energy metabolism	Sulfur metabolism	2	44	0.278802	0.748363	ko00920	TEA_007759(APS1);TEA_024244(APS1)	K13811+K13811
Metabolism	Metabolism of cofactors and vitamins	Vitamin B6 metabolism	1	16	0.318062	0.771815	ko00750	TEA_005479(TS1)	K01733
Metabolism	Biosynthesis of other secondary metabolites	Glucosinolate biosynthesis	1	16	0.318062	0.771815	ko00966	TEA_004068(UGT74B1)	K11820
Genetic Information Processing	Transcription	RNA polymerase	2	50	0.331411	0.771815	ko03020	TEA_000578(NRPA1);TEA_028338(NRPB8A)	K02999+K03016
Metabolism	Biosynthesis of other secondary metabolites	Isoflavonoid biosynthesis	1	17	0.334204	0.771815	ko00943	TEA_015622(CYP81E8)	K13260
Metabolism	Glycan biosynthesis and metabolism	N-Glycan biosynthesis	2	51	0.340092	0.771815	ko00510	TEA_011436(EVN);TEA_016081(GNTI)	K00902+K00726
Genetic Information Processing	Replication and repair	Base excision repair	2	51	0.340092	0.771815	ko03410	TEA_009170(PCNA);TEA_028232(--)	K04802+K04802
Genetic Information Processing	Translation	mRNA surveillance pathway	5	165	0.350424	0.771815	ko03015	TEA_001796(SMG7L);TEA_013919(PP2AB2);TEA_020551(OsI_006296);TEA_022990(CFIS1);TEA_027953(--)	K14409+K04354+K04354+K14397+K14294
Metabolism	Metabolism of other amino acids	beta-Alanine metabolism	2	53	0.357348	0.771815	ko00410	TEA_012184(At3g60510);TEA_026771(At1g62810)	K05605+K00276
Metabolism	Carbohydrate metabolism	Inositol phosphate metabolism	3	90	0.357816	0.771815	ko00562	TEA_011954(PI4KB1);TEA_021944(MIOX1);TEA_023625(ITPK1)	K19801+K00469+K00913
Genetic Information Processing	Replication and repair	Mismatch repair	2	54	0.365916	0.771815	ko03430	TEA_009170(PCNA);TEA_028232(--)	K04802+K04802
Metabolism	Amino acid metabolism	Glycine, serine and threonine metabolism	3	92	0.370774	0.771815	ko00260	TEA_005479(TS1);TEA_025086(OMR1);TEA_026771(At1g62810)	K01733+K01754+K00276
Genetic Information Processing	Folding, sorting and degradation	Protein export	2	56	0.38292	0.781156	ko03060	TEA_014915(PPF-1);TEA_025685(At2g39960)	K03217+K12947
Metabolism	Glycan biosynthesis and metabolism	Glycosylphosphatidylinositol(GPI)-anchor biosynthesis	1	22	0.409393	0.818786	ko00563	TEA_027171(PIGO)	K05288
Metabolism	Lipid metabolism	Linoleic acid metabolism	1	23	0.423385	0.830487	ko00591	TEA_024401(LOX1.6)	K00454
Metabolism	Global and overview maps	Fatty acid metabolism	3	106	0.459545	0.842672	ko01212	TEA_002948(KCR1);TEA_014220(KAS1);TEA_021194(MFP2)	K10251+K09458+K10527
Metabolism	Metabolism of cofactors and vitamins	Biotin metabolism	1	26	0.463417	0.842672	ko00780	TEA_014220(KAS1)	K09458
Metabolism	Amino acid metabolism	Tyrosine metabolism	2	66	0.464662	0.842672	ko00350	TEA_005193(ASP1);TEA_026771(At1g62810)	K14455+K00276
Genetic Information Processing	Replication and repair	DNA replication	2	66	0.464662	0.842672	ko03030	TEA_009170(PCNA);TEA_028232(--)	K04802+K04802
Genetic Information Processing	Translation	RNA transport	6	233	0.473979	0.842672	ko03013	TEA_000249(PSD);TEA_000534(Os02g0146600);TEA_000775(TIF3H1);TEA_001166(NUP107);TEA_008857(NUP35);TEA_027953(--)	K14288+K03257+K03247+K14301+K14313+K14294
Metabolism	Metabolism of other amino acids	Glutathione metabolism	4	152	0.485447	0.842672	ko00480	TEA_009787(PARC);TEA_011019(PARC);TEA_015850(PARA);TEA_022412(PARC)	K00799+K00799+K00799+K00799
Metabolism	Glycan biosynthesis and metabolism	Other types of O-glycan biosynthesis	1	28	0.488557	0.842672	ko00514	TEA_013322(OFUT36)	K03691
Genetic Information Processing	Folding, sorting and degradation	RNA degradation	4	154	0.495689	0.842672	ko03018	TEA_002451(PFK1);TEA_019698(RH8);TEA_020124(HSP1);TEA_025185(cnot1)	K00850+K12614+K04043+K12604
Genetic Information Processing	Translation	Ribosome	6	247	0.531284	0.862259	ko03010	TEA_002918(RPS11);TEA_005882(rpmA);TEA_009438(RPL35);TEA_009439(FTSHI4);TEA_013600(RPS20B);TEA_019781(RPS3A)	K02949+K02899+K02916+K02916+K02969+K02984
Metabolism	Amino acid metabolism	Valine, leucine and isoleucine degradation	2	75	0.532572	0.862259	ko00280	TEA_006478(HMGS);TEA_012184(At3g60510)	K01641+K05605
Metabolism	Metabolism of terpenoids and polyketides	Terpenoid backbone biosynthesis	2	75	0.532572	0.862259	ko00900	TEA_006478(HMGS);TEA_023512(Os07g0190000)	K01641+K01662
Genetic Information Processing	Replication and repair	Nucleotide excision repair	2	78	0.553878	0.882744	ko03420	TEA_009170(PCNA);TEA_028232(--)	K04802+K04802
Metabolism	Metabolism of terpenoids and polyketides	Monoterpenoid biosynthesis	1	35	0.567676	0.886418	ko00902	TEA_002672(TPS10)	K18108
Metabolism	Metabolism of terpenoids and polyketides	Brassinosteroid biosynthesis	1	37	0.587958	0.886418	ko00905	TEA_013784(CYP75B2)	K20623
Metabolism	Carbohydrate metabolism	Pentose and glucuronate interconversions	3	129	0.592063	0.886418	ko00040	TEA_007936(XYLA);TEA_025064(plaa2);TEA_027771(PPME1)	K01805+K01213+K01051
Metabolism	Amino acid metabolism	Arginine biosynthesis	1	39	0.607294	0.886418	ko00220	TEA_005193(ASP1)	K14455
Metabolism	Global and overview maps	Carbon metabolism	8	359	0.619009	0.886418	ko01200	TEA_002451(PFK1);TEA_002667(PGK3);TEA_005193(ASP1);TEA_012184(At3g60510);TEA_015445(ACO3);TEA_017966(pgk);TEA_025086(OMR1);TEA_029388(RPI2)	K00850+K00927+K14455+K05605+K01681+K00927+K01754+K01807
Cellular Processes	Transport and catabolism	Endocytosis	5	226	0.622777	0.886418	ko04144	TEA_005320(HSC-2);TEA_007822(ALPHA-ADR);TEA_009194(ALPHA-ADR);TEA_021950(ALPHA-ADR);TEA_022981(--)	K03283+K11824+K11824+K11824+K05747
Metabolism	Metabolism of cofactors and vitamins	Pantothenate and CoA biosynthesis	1	41	0.625728	0.886418	ko00770	TEA_027794(At2g31810)	K01653
Environmental Information Processing	Signal transduction	Phosphatidylinositol signaling system	2	91	0.638177	0.886418	ko04070	TEA_011954(PI4KB1);TEA_023625(ITPK1)	K19801+K00913
Metabolism	Metabolism of cofactors and vitamins	Ubiquinone and other terpenoid-quinone biosynthesis	1	44	0.651778	0.886418	ko00130	TEA_021832(At4g36750)	K03809
Metabolism	Metabolism of terpenoids and polyketides	Diterpenoid biosynthesis	1	44	0.651778	0.886418	ko00904	TEA_011942(GA2OX8)	K04125
Metabolism	Lipid metabolism	Biosynthesis of unsaturated fatty acids	1	44	0.651778	0.886418	ko01040	TEA_002948(KCR1)	K10251
Metabolism	Carbohydrate metabolism	Propanoate metabolism	1	48	0.683729	0.90995	ko00640	TEA_012184(At3g60510)	K05605
Metabolism	Metabolism of terpenoids and polyketides	Sesquiterpenoid and triterpenoid biosynthesis	1	49	0.69125	0.90995	ko00909	TEA_010752(SQE3)	K00511
Genetic Information Processing	Translation	Aminoacyl-tRNA biosynthesis	2	102	0.699379	0.90995	ko00970	TEA_002265(Os06g0508700);TEA_023592(Os06g0508700)	K01874+K01874
Genetic Information Processing	Folding, sorting and degradation	Ubiquitin mediated proteolysis	3	153	0.706154	0.90995	ko04120	TEA_015684(UBC23);TEA_022818(UBC20);TEA_023816(cul1)	K10581+K06688+K03347
Metabolism	Energy metabolism	Oxidative phosphorylation	3	157	0.722608	0.90995	ko00190	TEA_006844(ATPA);TEA_010806(VHA-c''2);TEA_015433(MTACP1)	K02132+K03661+K03955
Metabolism	Nucleotide metabolism	Pyrimidine metabolism	3	157	0.722608	0.90995	ko00240	TEA_000578(NRPA1);TEA_010600(URH1);TEA_028338(NRPB8A)	K02999+K01240+K03016
Metabolism	Carbohydrate metabolism	Ascorbate and aldarate metabolism	1	56	0.73915	0.91943	ko00053	TEA_021944(MIOX1)	K00469
Genetic Information Processing	Translation	Ribosome biogenesis in eukaryotes	2	120	0.780933	0.957065	ko03008	TEA_007728(At2g26970);TEA_024872(CDC48C)	K13288+K14571
Metabolism	Lipid metabolism	Fatty acid biosynthesis	1	67	0.799928	0.957065	ko00061	TEA_014220(KAS1)	K09458
Metabolism	Carbohydrate metabolism	Galactose metabolism	1	72	0.82268	0.957065	ko00052	TEA_002451(PFK1)	K00850
Environmental Information Processing	Membrane transport	ABC transporters	1	72	0.82268	0.957065	ko02010	TEA_023862(ABCB1)	K05658
Metabolism	Carbohydrate metabolism	Citrate cycle (TCA cycle)	1	73	0.826912	0.957065	ko00020	TEA_015445(ACO3)	K01681
Metabolism	Biosynthesis of other secondary metabolites	Flavonoid biosynthesis	1	76	0.839014	0.957065	ko00941	TEA_011933(CYP75A1)	K13083
Metabolism	Lipid metabolism	Fatty acid degradation	1	77	0.842858	0.957065	ko00071	TEA_021194(MFP2)	K10527
Metabolism	Lipid metabolism	Glycerophospholipid metabolism	2	139	0.845444	0.957065	ko00564	TEA_010921(LCAT4);TEA_020785(LCAT4)	K22389+K22389
Genetic Information Processing	Replication and repair	Homologous recombination	1	80	0.853852	0.957065	ko03440	TEA_020648(RAD51B)	K10869
Genetic Information Processing	Folding, sorting and degradation	Proteasome	1	84	0.86733	0.961605	ko03050	TEA_015425(PBC1)	K02735
Genetic Information Processing	Folding, sorting and degradation	Protein processing in endoplasmic reticulum	4	273	0.892182	0.978522	ko04141	TEA_005320(HSC-2);TEA_016799(SAR1A);TEA_023816(cul1);TEA_028180(HSP18.5-C)	K03283+K07953+K03347+K13993
Genetic Information Processing	Transcription	Spliceosome	3	224	0.904238	0.981194	ko03040	TEA_005320(HSC-2);TEA_024360(RS31);TEA_025558(PRP8A)	K03283+K12893+K12856
Cellular Processes	Transport and catabolism	Phagosome	1	106	0.922158	0.985186	ko04145	TEA_010806(VHA-c''2)	K03661
Metabolism	Carbohydrate metabolism	Starch and sucrose metabolism	2	189	0.941547	0.985186	ko00500	TEA_006108(TPS11);TEA_009072(TPS7)	K16055+K16055
Metabolism	Carbohydrate metabolism	Glyoxylate and dicarboxylate metabolism	1	118	0.941844	0.985186	ko00630	TEA_015445(ACO3)	K01681
Metabolism	Biosynthesis of other secondary metabolites	Phenylpropanoid biosynthesis	3	260	0.949092	0.985186	ko00940	TEA_008035(PER44);TEA_015818(At5g44390);TEA_027621(MEE23)	K00430+K22395+K22395
Environmental Information Processing	Signal transduction	MAPK signaling pathway - plant	2	226	0.972595	0.985186	ko04016	TEA_013604(At2g29380);TEA_016028(EIN2)	K14497+K14513
Metabolism	Amino acid metabolism	Cysteine and methionine metabolism	1	151	0.973986	0.985186	ko00270	TEA_005193(ASP1)	K14455
Environmental Information Processing	Signal transduction	Plant hormone signal transduction	3	318	0.982762	0.985186	ko04075	TEA_003255(AHK3);TEA_013604(At2g29380);TEA_016028(EIN2)	K14489+K14497+K14513
Metabolism	Carbohydrate metabolism	Amino sugar and nucleotide sugar metabolism	1	174	0.985186	0.985186	ko00520	TEA_026249(GAUT3)	K13648

## Sheet: S16.6 Bud_vs_Med.path
KEGG_A_class	KEGG_B_class	Pathway	Bud_vs_Med (185)	All (6902)	Pvalue	Qvalue	Pathway ID	Genes	K_IDs
Organismal Systems	Environmental adaptation	Plant-pathogen interaction	50	608	1.63038e-13	1.53255e-11	ko04626	TEA_000723(WER);TEA_000988(C1);TEA_001626(MYB102);TEA_002079(C1);TEA_002764(MYB39);TEA_003179(RPM1);TEA_003582(RPS5);TEA_004154(C1);TEA_004190(At1g58602);TEA_004873(KCS11);TEA_005386(RPM1);TEA_006577(RD19A);TEA_007439(MYB330);TEA_008097(RAX1);TEA_008389(MYB12);TEA_010968(MYB48);TEA_011135(MYB108);TEA_012298(RPM1);TEA_012781(MYB3);TEA_012783(MYB3);TEA_012784(MYB3);TEA_013415(At4g27190);TEA_013578(…	K09422+K09422+K09422+K09422+K09422+K13457+K13459+K09422+K13457+K15397+K13457+K01373+K09422+K09422+K09422+K09422+K09422+K13457+K09422+K09422+K09422+K13459+K09422+K13457+K02183+K15397+K13414+K09422+K20536+K09422+K13459+K09422+K09422+K09422+K09422+K09422+K09422+K09422+K13448+K13459+K09422+K09422+K09422+K09422+K13457+K09422+K09422+K13457+K02358+K09422
Metabolism	Metabolism of cofactors and vitamins	Thiamine metabolism	4	31	0.008927	0.301436	ko00730	TEA_003744(ADK);TEA_004865(ADK);TEA_008666(ADK-B);TEA_023512(Os07g0190000)	K00939+K00939+K00939+K01662
Metabolism	Metabolism of terpenoids and polyketides	Zeatin biosynthesis	5	49	0.00962029	0.301436	ko00908	TEA_001425(ZOX1);TEA_013730(IPT2);TEA_014549(CYP735A1);TEA_021095(UGT73C3);TEA_028262(CYP735A2)	K13495+K00791+K10717+K13496+K10717
Environmental Information Processing	Signal transduction	Phosphatidylinositol signaling system	6	91	0.0348747	0.676725	ko04070	TEA_011954(PI4KB1);TEA_014562(CML46);TEA_015936(IPK1);TEA_016980(IPK1);TEA_017908(PIP5K9);TEA_023625(ITPK1)	K19801+K02183+K10572+K10572+K00889+K00913
Metabolism	Lipid metabolism	Steroid biosynthesis	4	50	0.0442162	0.676725	ko00100	TEA_010752(SQE3);TEA_012105(DWF5);TEA_019974(SDP1);TEA_022112(At1g20050)	K00511+K00213+K14674+K01824
Metabolism	Biosynthesis of other secondary metabolites	Indole alkaloid biosynthesis	2	14	0.0526374	0.676725	ko00901	TEA_005507(AAE);TEA_013377(AAE)	K21026+K21026
Metabolism	Global and overview maps	Biosynthesis of secondary metabolites	55	1686	0.0553787	0.676725	ko01110	TEA_000953(UGT85A24);TEA_000962(UGT85A24);TEA_002451(PFK1);TEA_002948(KCR1);TEA_003407(LPP2);TEA_003744(ADK);TEA_004865(ADK);TEA_004873(KCS11);TEA_004916(UGT85A24);TEA_005193(ASP1);TEA_005205(DXR);TEA_005479(TS1);TEA_005507(AAE);TEA_006478(HMGS);TEA_006602(purB);TEA_008035(PER44);TEA_008666(ADK-B);TEA_009000(CAD);TEA_009108(GDCSP);TEA_010752(SQE3);TEA_011933(CYP75A1);TEA_011978(CAD);TEA_012105(DW…	K21374+K21374+K00850+K10251+K18693+K00939+K00939+K15397+K21374+K14455+K00099+K01733+K21026+K01641+K01756+K00430+K00939+K00083+K00281+K00511+K13083+K00083+K00213+K00826+K00006+K00940+K21026+K00791+K20623+K13508+K10717+K15397+K01490+K01681+K00083+K00083+K00083+K01953+K14595+K00927+K14674+K00083+K00083+K00281+K10527+K03809+K00850+K01824+K01662+K21374+K00850+K14595+K00276+K10717+K01807
Metabolism	Carbohydrate metabolism	Fructose and mannose metabolism	5	78	0.0575936	0.676725	ko00051	TEA_002451(PFK1);TEA_007936(XYLA);TEA_010444(FKGP);TEA_021937(PFK3);TEA_024297(PFK4)	K00850+K01805+K05305+K00850+K00850
Metabolism	Carbohydrate metabolism	Inositol phosphate metabolism	5	90	0.0933507	0.974996	ko00562	TEA_011954(PI4KB1);TEA_015936(IPK1);TEA_016980(IPK1);TEA_017908(PIP5K9);TEA_023625(ITPK1)	K19801+K10572+K10572+K00889+K00913
Metabolism	Carbohydrate metabolism	Pentose phosphate pathway	4	72	0.126893	0.977979	ko00030	TEA_002451(PFK1);TEA_021937(PFK3);TEA_024297(PFK4);TEA_029388(RPI2)	K00850+K00850+K00850+K01807
Metabolism	Metabolism of terpenoids and polyketides	Sesquiterpenoid and triterpenoid biosynthesis	3	49	0.143192	0.977979	ko00909	TEA_004341(TPS13);TEA_006512(TPS13);TEA_010752(SQE3)	K14175+K14175+K00511
Metabolism	Lipid metabolism	Fatty acid elongation	3	51	0.155916	0.977979	ko00062	TEA_002948(KCR1);TEA_004873(KCS11);TEA_015102(KCS4)	K10251+K15397+K15397
Metabolism	Glycan biosynthesis and metabolism	N-Glycan biosynthesis	3	51	0.155916	0.977979	ko00510	TEA_006257(GNTI);TEA_011436(EVN);TEA_019282(GNTI)	K00726+K00902+K00726
Genetic Information Processing	Folding, sorting and degradation	Protein export	3	56	0.18913	0.977979	ko03060	TEA_010849(FFC);TEA_014915(PPF-1);TEA_025685(At2g39960)	K03106+K03217+K12947
Metabolism	Biosynthesis of other secondary metabolites	Tropane, piperidine and pyridine alkaloid biosynthesis	2	33	0.221132	0.977979	ko00960	TEA_005193(ASP1);TEA_026771(At1g62810)	K14455+K00276
Metabolism	Metabolism of other amino acids	Glutathione metabolism	6	152	0.222828	0.977979	ko00480	TEA_009787(PARC);TEA_010066(PARB);TEA_011019(PARC);TEA_015850(PARA);TEA_022412(PARC);TEA_024138(LAPA2)	K00799+K00799+K00799+K00799+K00799+K01255
Metabolism	Nucleotide metabolism	Purine metabolism	8	218	0.230019	0.977979	ko00230	TEA_000578(NRPA1);TEA_003744(ADK);TEA_004865(ADK);TEA_006602(purB);TEA_008666(ADK-B);TEA_013199(NDPK2);TEA_015237(AMPD);TEA_028338(NRPB8A)	K02999+K00939+K00939+K01756+K00939+K00940+K01490+K03016
Metabolism	Biosynthesis of other secondary metabolites	Isoquinoline alkaloid biosynthesis	2	34	0.23109	0.977979	ko00950	TEA_005193(ASP1);TEA_026771(At1g62810)	K14455+K00276
Metabolism	Amino acid metabolism	Glycine, serine and threonine metabolism	4	92	0.232793	0.977979	ko00260	TEA_005479(TS1);TEA_009108(GDCSP);TEA_020060(GDCSP);TEA_026771(At1g62810)	K01733+K00281+K00281+K00276
Metabolism	Biosynthesis of other secondary metabolites	Flavone and flavonol biosynthesis	1	10	0.238051	0.977979	ko00944	TEA_011933(CYP75A1)	K13083
Metabolism	Amino acid metabolism	Tyrosine metabolism	3	66	0.259908	0.977979	ko00350	TEA_003914(FAH);TEA_005193(ASP1);TEA_026771(At1g62810)	K01555+K14455+K00276
Metabolism	Global and overview maps	Metabolic pathways	79	2774	0.263388	0.977979	ko01100	TEA_000578(NRPA1);TEA_000953(UGT85A24);TEA_000962(UGT85A24);TEA_001336(ARA1);TEA_002451(PFK1);TEA_002948(KCR1);TEA_003744(ADK);TEA_003914(FAH);TEA_004341(TPS13);TEA_004865(ADK);TEA_004873(KCS11);TEA_004916(UGT85A24);TEA_005193(ASP1);TEA_005205(DXR);TEA_005365(GCH1);TEA_005479(TS1);TEA_006257(GNTI);TEA_006478(HMGS);TEA_006512(TPS13);TEA_006602(purB);TEA_006844(ATPA);TEA_007936(XYLA);TEA_008035(PER…	K02999+K21374+K21374+K12446+K00850+K10251+K00939+K01555+K14175+K00939+K15397+K21374+K14455+K00099+K01495+K01733+K00726+K01641+K14175+K01756+K02132+K01805+K00430+K00939+K00083+K00281+K05305+K00511+K00902+K19801+K00083+K00213+K00826+K00940+K00791+K20623+K13508+K09458+K10717+K15397+K01490+K01681+K10572+K00083+K00083+K00083+K10572+K01953+K14595+K00889+K00927+K00726+K02716+K10536+K14674+K00083+K00083+…
Metabolism	Lipid metabolism	Synthesis and degradation of ketone bodies	1	12	0.278411	0.977979	ko00072	TEA_006478(HMGS)	K01641
Metabolism	Metabolism of terpenoids and polyketides	Carotenoid biosynthesis	2	41	0.301143	0.977979	ko00906	TEA_017777(GT7);TEA_024662(AOG)	K14595+K14595
Metabolism	Carbohydrate metabolism	Galactose metabolism	3	72	0.303932	0.977979	ko00052	TEA_002451(PFK1);TEA_021937(PFK3);TEA_024297(PFK4)	K00850+K00850+K00850
Metabolism	Amino acid metabolism	Alanine, aspartate and glutamate metabolism	3	72	0.303932	0.977979	ko00250	TEA_005193(ASP1);TEA_006602(purB);TEA_016988(ASN2)	K14455+K01756+K01953
Metabolism	Metabolism of terpenoids and polyketides	Terpenoid backbone biosynthesis	3	75	0.326102	0.977979	ko00900	TEA_005205(DXR);TEA_006478(HMGS);TEA_023512(Os07g0190000)	K00099+K01641+K01662
Metabolism	Metabolism of cofactors and vitamins	Vitamin B6 metabolism	1	16	0.35286	0.977979	ko00750	TEA_005479(TS1)	K01733
Metabolism	Biosynthesis of other secondary metabolites	Glucosinolate biosynthesis	1	16	0.35286	0.977979	ko00966	TEA_012942(BCAT2)	K00826
Genetic Information Processing	Transcription	RNA polymerase	2	50	0.389368	0.977979	ko03020	TEA_000578(NRPA1);TEA_028338(NRPB8A)	K02999+K03016
Metabolism	Biosynthesis of other secondary metabolites	Phenylpropanoid biosynthesis	8	260	0.396407	0.977979	ko00940	TEA_008035(PER44);TEA_009000(CAD);TEA_011978(CAD);TEA_016336(CAD);TEA_016342(CAD);TEA_016360(CAD);TEA_019992(CAD);TEA_019996(CAD)	K00430+K00083+K00083+K00083+K00083+K00083+K00083+K00083
Genetic Information Processing	Folding, sorting and degradation	RNA degradation	5	154	0.39666	0.977979	ko03018	TEA_002451(PFK1);TEA_020124(HSP1);TEA_021937(PFK3);TEA_024297(PFK4);TEA_025185(cnot1)	K00850+K04043+K00850+K00850+K12604
Metabolism	Amino acid metabolism	Lysine degradation	2	51	0.398897	0.977979	ko00310	TEA_003061(ATXR3);TEA_027985(ATXR3)	K22748+K22748
Metabolism	Lipid metabolism	Glycerolipid metabolism	3	86	0.40688	0.977979	ko00561	TEA_003407(LPP2);TEA_014041(GPAT8);TEA_019974(SDP1)	K18693+K13508+K14674
Metabolism	Global and overview maps	2-Oxocarboxylic acid metabolism	3	88	0.421317	0.977979	ko01210	TEA_005193(ASP1);TEA_012942(BCAT2);TEA_015445(ACO3)	K14455+K00826+K01681
Genetic Information Processing	Replication and repair	Mismatch repair	2	54	0.427057	0.977979	ko03430	TEA_009170(PCNA);TEA_026137(EXO1)	K04802+K10746
Metabolism	Global and overview maps	Biosynthesis of amino acids	9	306	0.436542	0.977979	ko01230	TEA_002451(PFK1);TEA_005193(ASP1);TEA_005479(TS1);TEA_012942(BCAT2);TEA_015445(ACO3);TEA_017966(pgk);TEA_021937(PFK3);TEA_024297(PFK4);TEA_029388(RPI2)	K00850+K14455+K01733+K00826+K01681+K00927+K00850+K00850+K01807
Metabolism	Glycan biosynthesis and metabolism	Glycosaminoglycan degradation	1	22	0.45045	0.977979	ko00531	TEA_022630(NAGLU)	K01205
Metabolism	Glycan biosynthesis and metabolism	Glycosylphosphatidylinositol(GPI)-anchor biosynthesis	1	22	0.45045	0.977979	ko00563	TEA_025192(PIGM)	K05284
Metabolism	Lipid metabolism	Arachidonic acid metabolism	1	22	0.45045	0.977979	ko00590	TEA_019974(SDP1)	K14674
Metabolism	Carbohydrate metabolism	Pentose and glucuronate interconversions	4	129	0.456451	0.977979	ko00040	TEA_007936(XYLA);TEA_027771(PPME1);TEA_028950(At2g43860);TEA_029528(At2g43860)	K01805+K01051+K01184+K01184
Metabolism	Lipid metabolism	Linoleic acid metabolism	1	23	0.465227	0.977979	ko00591	TEA_019974(SDP1)	K14674
Metabolism	Carbohydrate metabolism	Butanoate metabolism	1	25	0.493606	0.977979	ko00650	TEA_006478(HMGS)	K01641
Metabolism	Metabolism of cofactors and vitamins	Biotin metabolism	1	26	0.507228	0.977979	ko00780	TEA_014220(KAS1)	K09458
Metabolism	Lipid metabolism	Glycerophospholipid metabolism	4	139	0.514751	0.977979	ko00564	TEA_003407(LPP2);TEA_013013(Os01g0939600);TEA_014041(GPAT8);TEA_019974(SDP1)	K18693+K00006+K13508+K14674
Genetic Information Processing	Replication and repair	DNA replication	2	66	0.532135	0.977979	ko03030	TEA_009170(PCNA);TEA_015704(MCM7)	K04802+K02210
Metabolism	Global and overview maps	Fatty acid metabolism	3	106	0.54451	0.977979	ko01212	TEA_002948(KCR1);TEA_014220(KAS1);TEA_021194(MFP2)	K10251+K09458+K10527
Metabolism	Amino acid metabolism	Valine, leucine and isoleucine biosynthesis	1	31	0.570064	0.977979	ko00290	TEA_012942(BCAT2)	K00826
Metabolism	Amino acid metabolism	Phenylalanine metabolism	2	71	0.571909	0.977979	ko00360	TEA_005193(ASP1);TEA_026771(At1g62810)	K14455+K00276
Metabolism	Energy metabolism	Carbon fixation in photosynthetic organisms	3	111	0.575993	0.977979	ko00710	TEA_005193(ASP1);TEA_017966(pgk);TEA_029388(RPI2)	K14455+K00927+K01807
Metabolism	Amino acid metabolism	Valine, leucine and isoleucine degradation	2	75	0.601933	0.977979	ko00280	TEA_006478(HMGS);TEA_012942(BCAT2)	K01641+K00826
Metabolism	Metabolism of cofactors and vitamins	Folate biosynthesis	1	34	0.60387	0.977979	ko00790	TEA_005365(GCH1)	K01495
Metabolism	Lipid metabolism	Fatty acid degradation	2	77	0.616343	0.977979	ko00071	TEA_021194(MFP2);TEA_023203(CYP86A1)	K10527+K15401
Metabolism	Carbohydrate metabolism	Glyoxylate and dicarboxylate metabolism	3	118	0.617734	0.977979	ko00630	TEA_009108(GDCSP);TEA_015445(ACO3);TEA_020060(GDCSP)	K00281+K01681+K00281
Metabolism	Global and overview maps	Carbon metabolism	9	359	0.631023	0.977979	ko01200	TEA_002451(PFK1);TEA_005193(ASP1);TEA_009108(GDCSP);TEA_015445(ACO3);TEA_017966(pgk);TEA_020060(GDCSP);TEA_021937(PFK3);TEA_024297(PFK4);TEA_029388(RPI2)	K00850+K14455+K00281+K01681+K00927+K00281+K00850+K00850+K01807
Metabolism	Lipid metabolism	Cutin, suberine and wax biosynthesis	1	37	0.635031	0.977979	ko00073	TEA_023203(CYP86A1)	K15401
Metabolism	Metabolism of terpenoids and polyketides	Brassinosteroid biosynthesis	1	37	0.635031	0.977979	ko00905	TEA_013784(CYP75B2)	K20623
Metabolism	Energy metabolism	Photosynthesis	2	80	0.637207	0.977979	ko00195	TEA_019755(PSBO);TEA_029064(PETH)	K02716+K02641
Metabolism	Amino acid metabolism	Arginine and proline metabolism	2	81	0.643962	0.977979	ko00330	TEA_005193(ASP1);TEA_019788(AIH)	K14455+K10536
Genetic Information Processing	Translation	mRNA surveillance pathway	4	165	0.650789	0.977979	ko03015	TEA_001796(SMG7L);TEA_013393(--);TEA_013919(PP2AB2);TEA_020551(OsI_006296)	K14409+K14396+K04354+K04354
Metabolism	Amino acid metabolism	Arginine biosynthesis	1	39	0.654438	0.977979	ko00220	TEA_005193(ASP1)	K14455
Metabolism	Carbohydrate metabolism	Glycolysis / Gluconeogenesis	4	167	0.660147	0.977979	ko00010	TEA_002451(PFK1);TEA_017966(pgk);TEA_021937(PFK3);TEA_024297(PFK4)	K00850+K00927+K00850+K00850
Metabolism	Metabolism of cofactors and vitamins	Nicotinate and nicotinamide metabolism	1	40	0.663753	0.977979	ko00760	TEA_021399(At1g55090)	K01950
Metabolism	Metabolism of cofactors and vitamins	Pantothenate and CoA biosynthesis	1	41	0.672818	0.977979	ko00770	TEA_012942(BCAT2)	K00826
Metabolism	Lipid metabolism	alpha-Linolenic acid metabolism	2	86	0.676262	0.977979	ko00592	TEA_019974(SDP1);TEA_021194(MFP2)	K14674+K10527
Metabolism	Metabolism of cofactors and vitamins	Ubiquinone and other terpenoid-quinone biosynthesis	1	44	0.698581	0.980098	ko00130	TEA_021832(At4g36750)	K03809
Metabolism	Lipid metabolism	Biosynthesis of unsaturated fatty acids	1	44	0.698581	0.980098	ko01040	TEA_002948(KCR1)	K10251
Environmental Information Processing	Signal transduction	MAPK signaling pathway - plant	5	226	0.730732	0.982073	ko04016	TEA_013199(NDPK2);TEA_014562(CML46);TEA_016028(EIN2);TEA_016673(MEKK1);TEA_018624(MPK3)	K00940+K02183+K14513+K13414+K20536
Metabolism	Lipid metabolism	Ether lipid metabolism	1	49	0.737112	0.982073	ko00565	TEA_019974(SDP1)	K14674
Metabolism	Energy metabolism	Nitrogen metabolism	1	49	0.737112	0.982073	ko00910	TEA_020470(NRT2.7)	K02575
Genetic Information Processing	Replication and repair	Base excision repair	1	51	0.751115	0.982073	ko03410	TEA_009170(PCNA)	K04802
Metabolism	Metabolism of other amino acids	beta-Alanine metabolism	1	53	0.764375	0.982073	ko00410	TEA_026771(At1g62810)	K00276
Organismal Systems	Environmental adaptation	Circadian rhythm - plant	1	55	0.776934	0.982073	ko04712	TEA_000392(APRR1)	K12127
Genetic Information Processing	Folding, sorting and degradation	Ubiquitin mediated proteolysis	3	153	0.783534	0.982073	ko04120	TEA_015684(UBC23);TEA_017012(APC7);TEA_017210(UBC32)	K10581+K03354+K10578
Metabolism	Nucleotide metabolism	Pyrimidine metabolism	3	157	0.798094	0.982073	ko00240	TEA_000578(NRPA1);TEA_013199(NDPK2);TEA_028338(NRPB8A)	K02999+K00940+K03016
Metabolism	Amino acid metabolism	Phenylalanine, tyrosine and tryptophan biosynthesis	1	65	0.830411	0.982073	ko00400	TEA_005193(ASP1)	K14455
Metabolism	Lipid metabolism	Fatty acid biosynthesis	1	67	0.839465	0.982073	ko00061	TEA_014220(KAS1)	K09458
Environmental Information Processing	Membrane transport	ABC transporters	1	72	0.860052	0.982073	ko02010	TEA_005253(ABCB15)	K05658
Cellular Processes	Transport and catabolism	Endocytosis	4	226	0.861789	0.982073	ko04144	TEA_011399(SH3P1);TEA_017908(PIP5K9);TEA_021979(KINUB);TEA_029677(RABE1C)	K11247+K00889+K10396+K07901
Environmental Information Processing	Signal transduction	Plant hormone signal transduction	6	318	0.861807	0.982073	ko04075	TEA_002706(ARF1);TEA_004163(XTH23);TEA_008326(COI1);TEA_015386(IAA27);TEA_016028(EIN2);TEA_023621(IAA27)	K14486+K14504+K13463+K14484+K14513+K14484
Metabolism	Carbohydrate metabolism	Citrate cycle (TCA cycle)	1	73	0.863842	0.982073	ko00020	TEA_015445(ACO3)	K01681
Metabolism	Biosynthesis of other secondary metabolites	Flavonoid biosynthesis	1	76	0.874613	0.982073	ko00941	TEA_011933(CYP75A1)	K13083
Genetic Information Processing	Replication and repair	Nucleotide excision repair	1	78	0.881317	0.982073	ko03420	TEA_009170(PCNA)	K04802
Genetic Information Processing	Folding, sorting and degradation	Proteasome	1	84	0.899367	0.982073	ko03050	TEA_017307(PAF2)	K02725
Genetic Information Processing	Translation	Ribosome	4	247	0.903471	0.982073	ko03010	TEA_002918(RPS11);TEA_013600(RPS20B);TEA_019781(RPS3A);TEA_021144(RPS30A)	K02949+K02969+K02984+K02983
Metabolism	Amino acid metabolism	Cysteine and methionine metabolism	2	151	0.91705	0.982073	ko00270	TEA_005193(ASP1);TEA_012942(BCAT2)	K14455+K00826
Metabolism	Energy metabolism	Oxidative phosphorylation	2	157	0.927479	0.982073	ko00190	TEA_006844(ATPA);TEA_007178(AHA10)	K02132+K01535
Genetic Information Processing	Translation	Aminoacyl-tRNA biosynthesis	1	102	0.938705	0.982073	ko00970	TEA_002027(IBI1)	K22503
Genetic Information Processing	Folding, sorting and degradation	Protein processing in endoplasmic reticulum	4	273	0.939501	0.982073	ko04141	TEA_016799(SAR1A);TEA_017210(UBC32);TEA_028180(HSP18.5-C);TEA_028782(Plaa)	K07953+K10578+K13993+K14018
Cellular Processes	Transport and catabolism	Phagosome	1	106	0.94511	0.982073	ko04145	TEA_025335(RAC5)	K04392
Metabolism	Carbohydrate metabolism	Amino sugar and nucleotide sugar metabolism	2	174	0.95073	0.982073	ko00520	TEA_001336(ARA1);TEA_010444(FKGP)	K12446+K05305
Genetic Information Processing	Transcription	Spliceosome	2	224	0.984838	0.994524	ko03040	TEA_024360(RS31);TEA_025558(PRP8A)	K12893+K12856
Genetic Information Processing	Translation	RNA transport	2	233	0.987803	0.994524	ko03013	TEA_000775(TIF3H1);TEA_001166(NUP107)	K03247+K14301
Metabolism	Carbohydrate metabolism	Starch and sucrose metabolism	1	189	0.994524	0.994524	ko00500	TEA_020031(TPPA)	K01087

## Sheet: S16.7 Med_vs_Gre.path
KEGG_A_class	KEGG_B_class	Pathway	Med_vs_Gre (85)	All (6902)	Pvalue	Qvalue	Pathway ID	Genes	K_IDs
Organismal Systems	Environmental adaptation	Plant-pathogen interaction	15	608	0.00674577	0.245155	ko04626	TEA_002967(RPS5);TEA_003179(RPM1);TEA_003582(RPS5);TEA_005461(RPS2);TEA_005691(RPM1);TEA_007691(HSP82);TEA_010816(RIN4);TEA_011144(RPM1);TEA_013864(RPM1);TEA_016276(MYB36);TEA_018381(RPM1);TEA_020963(KCS4);TEA_021220(KCS11);TEA_024582(RPS2);TEA_028853(--)	K13459+K13457+K13459+K13459+K13457+K04079+K13456+K13457+K13457+K09422+K13457+K15397+K15397+K13459+K13457
Metabolism	Biosynthesis of other secondary metabolites	Monobactam biosynthesis	2	13	0.0107057	0.245155	ko00261	TEA_007759(APS1);TEA_024244(APS1)	K13811+K13811
Metabolism	Carbohydrate metabolism	Pentose phosphate pathway	4	72	0.0116802	0.245155	ko00030	TEA_000966(CFBP1);TEA_007384(--);TEA_007391(--);TEA_007416(--)	K03841+K00895+K00895+K00895
Metabolism	Carbohydrate metabolism	Fructose and mannose metabolism	4	78	0.0153222	0.245155	ko00051	TEA_000966(CFBP1);TEA_007384(--);TEA_007391(--);TEA_007416(--)	K03841+K00895+K00895+K00895
Metabolism	Metabolism of other amino acids	Selenocompound metabolism	2	18	0.0201808	0.258314	ko00450	TEA_007759(APS1);TEA_024244(APS1)	K13811+K13811
Metabolism	Lipid metabolism	Glycerophospholipid metabolism	5	139	0.0279879	0.298537	ko00564	TEA_005348(PLDZETA1);TEA_010921(LCAT4);TEA_020785(LCAT4);TEA_022206(LPP2);TEA_023785(PLDBETA1)	K01115+K22389+K22389+K18693+K01115
Metabolism	Amino acid metabolism	Tryptophan metabolism	3	64	0.0438792	0.401182	ko00380	TEA_015960(At4g34880);TEA_018067(YUC4);TEA_028020(YUC4)	K01426+K11816+K11816
Metabolism	Amino acid metabolism	Arginine and proline metabolism	3	81	0.0776064	0.537187	ko00330	TEA_015960(At4g34880);TEA_025506(P4H7);TEA_026613(P4H4)	K01426+K00472+K00472
Metabolism	Energy metabolism	Sulfur metabolism	2	44	0.101777	0.537187	ko00920	TEA_007759(APS1);TEA_024244(APS1)	K13811+K13811
Metabolism	Biosynthesis of other secondary metabolites	Betalain biosynthesis	1	9	0.10559	0.537187	ko00965	TEA_015212(LIGB)	K15777
Metabolism	Lipid metabolism	Ether lipid metabolism	2	49	0.121734	0.537187	ko00565	TEA_005348(PLDZETA1);TEA_023785(PLDBETA1)	K01115+K01115
Metabolism	Lipid metabolism	Fatty acid elongation	2	51	0.129968	0.537187	ko00062	TEA_020963(KCS4);TEA_021220(KCS11)	K15397+K15397
Metabolism	Amino acid metabolism	Lysine degradation	2	51	0.129968	0.537187	ko00310	TEA_013433(ATXR3);TEA_027985(ATXR3)	K22748+K22748
Metabolism	Nucleotide metabolism	Purine metabolism	5	218	0.130445	0.537187	ko00230	TEA_000578(NRPA1);TEA_007759(APS1);TEA_008666(ADK-B);TEA_013199(NDPK2);TEA_024244(APS1)	K02999+K13811+K00939+K00940+K13811
Metabolism	Lipid metabolism	Synthesis and degradation of ketone bodies	1	12	0.138276	0.537187	ko00072	TEA_006478(HMGS)	K01641
Cellular Processes	Transport and catabolism	Endocytosis	5	226	0.145355	0.537187	ko04144	TEA_005348(PLDZETA1);TEA_009194(ALPHA-ADR);TEA_022981(--);TEA_023451(VPS45);TEA_023785(PLDBETA1)	K01115+K11824+K05747+K12479+K01115
Metabolism	Carbohydrate metabolism	Glycolysis / Gluconeogenesis	4	167	0.149958	0.537187	ko00010	TEA_000966(CFBP1);TEA_007384(--);TEA_007391(--);TEA_007416(--)	K03841+K00895+K00895+K00895
Metabolism	Carbohydrate metabolism	Ascorbate and aldarate metabolism	2	56	0.151084	0.537187	ko00053	TEA_016512(MIOX1);TEA_021944(MIOX1)	K00469+K00469
Genetic Information Processing	Transcription	Basal transcription factors	2	58	0.159714	0.537983	ko03022	TEA_004719(TAF6);TEA_013216(TAF5)	K03131+K03130
Metabolism	Biosynthesis of other secondary metabolites	Isoflavonoid biosynthesis	1	17	0.190149	0.608478	ko00943	TEA_015622(CYP81E8)	K13260
Metabolism	Amino acid metabolism	Valine, leucine and isoleucine degradation	2	75	0.235818	0.659695	ko00280	TEA_006478(HMGS);TEA_012184(At3g60510)	K01641+K05605
Metabolism	Glycan biosynthesis and metabolism	Glycosaminoglycan degradation	1	22	0.238935	0.659695	ko00531	TEA_022324(--)	K10532
Metabolism	Energy metabolism	Photosynthesis	2	80	0.258703	0.659695	ko00195	TEA_012480(PSBP1);TEA_029904(PSBR)	K02717+K03541
Metabolism	Carbohydrate metabolism	Butanoate metabolism	1	25	0.2668	0.659695	ko00650	TEA_006478(HMGS)	K01641
Metabolism	Lipid metabolism	Glycerolipid metabolism	2	86	0.28621	0.659695	ko00561	TEA_022206(LPP2);TEA_026183(CSE)	K18693+K01054
Metabolism	Lipid metabolism	alpha-Linolenic acid metabolism	2	86	0.28621	0.659695	ko00592	TEA_010921(LCAT4);TEA_020785(LCAT4)	K22389+K22389
Metabolism	Glycan biosynthesis and metabolism	Other types of O-glycan biosynthesis	1	28	0.293656	0.659695	ko00514	TEA_002943(SERGT1)	K20781
Metabolism	Carbohydrate metabolism	Inositol phosphate metabolism	2	90	0.304506	0.659695	ko00562	TEA_016512(MIOX1);TEA_021944(MIOX1)	K00469+K00469
Metabolism	Nucleotide metabolism	Pyrimidine metabolism	3	157	0.304955	0.659695	ko00240	TEA_000578(NRPA1);TEA_010600(URH1);TEA_013199(NDPK2)	K02999+K01240+K00940
Metabolism	Amino acid metabolism	Valine, leucine and isoleucine biosynthesis	1	31	0.31954	0.659695	ko00290	TEA_025086(OMR1)	K01754
Metabolism	Metabolism of cofactors and vitamins	Thiamine metabolism	1	31	0.31954	0.659695	ko00730	TEA_008666(ADK-B)	K00939
Metabolism	Metabolism of cofactors and vitamins	Folate biosynthesis	1	34	0.344486	0.688972	ko00790	TEA_020607(FLACCA)	K15631
Metabolism	Metabolism of cofactors and vitamins	Nicotinate and nicotinamide metabolism	1	40	0.391698	0.759657	ko00760	TEA_010600(URH1)	K01240
Metabolism	Global and overview maps	Biosynthesis of secondary metabolites	22	1686	0.41787	0.779837	ko01110	TEA_000966(CFBP1);TEA_005348(PLDZETA1);TEA_006269(PAT1);TEA_006478(HMGS);TEA_007384(--);TEA_007391(--);TEA_007416(--);TEA_008666(ADK-B);TEA_010921(LCAT4);TEA_013199(NDPK2);TEA_015622(CYP81E8);TEA_015818(At5g44390);TEA_020785(LCAT4);TEA_020963(KCS4);TEA_021220(KCS11);TEA_022206(LPP2);TEA_023785(PLDBETA1);TEA_025086(OMR1);TEA_027621(MEE23);TEA_028245(UGT94E5);TEA_028262(CYP735A2);TEA_029689(UGAT)	K03841+K01115+K00766+K01641+K00895+K00895+K00895+K00939+K22389+K00940+K13260+K22395+K22389+K15397+K15397+K18693+K01115+K01754+K22395+K21354+K10717+K21354
Genetic Information Processing	Translation	Ribosome biogenesis in eukaryotes	2	120	0.437111	0.779837	ko03008	TEA_007728(At2g26970);TEA_028815(PCN)	K13288+K14548
Metabolism	Carbohydrate metabolism	Propanoate metabolism	1	48	0.449457	0.779837	ko00640	TEA_012184(At3g60510)	K05605
Metabolism	Metabolism of terpenoids and polyketides	Zeatin biosynthesis	1	49	0.456285	0.779837	ko00908	TEA_028262(CYP735A2)	K10717
Genetic Information Processing	Transcription	RNA polymerase	1	50	0.463029	0.779837	ko03020	TEA_000578(NRPA1)	K02999
Metabolism	Metabolism of other amino acids	beta-Alanine metabolism	1	53	0.482768	0.792235	ko00410	TEA_012184(At3g60510)	K05605
Genetic Information Processing	Folding, sorting and degradation	Protein export	1	56	0.50179	0.802864	ko03060	TEA_025685(At2g39960)	K12947
Genetic Information Processing	Translation	RNA transport	3	233	0.551658	0.806331	ko03013	TEA_000249(PSD);TEA_000775(TIF3H1);TEA_008857(NUP35)	K14288+K03247+K14313
Metabolism	Amino acid metabolism	Phenylalanine, tyrosine and tryptophan biosynthesis	1	65	0.554805	0.806331	ko00400	TEA_006269(PAT1)	K00766
Genetic Information Processing	Replication and repair	DNA replication	1	66	0.56034	0.806331	ko03030	TEA_023305(dna2)	K10742
Genetic Information Processing	Folding, sorting and degradation	Ubiquitin mediated proteolysis	2	153	0.56614	0.806331	ko04120	TEA_003134(CYP65);TEA_022818(UBC20)	K10598+K06688
Genetic Information Processing	Folding, sorting and degradation	RNA degradation	2	154	0.56971	0.806331	ko03018	TEA_025185(cnot1);TEA_027182(CAF1-11)	K12604+K12581
Metabolism	Amino acid metabolism	Phenylalanine metabolism	1	71	0.587011	0.806331	ko00360	TEA_015960(At4g34880)	K01426
Environmental Information Processing	Membrane transport	ABC transporters	1	72	0.592149	0.806331	ko02010	TEA_001605(ABCC10)	K05666
Metabolism	Metabolism of terpenoids and polyketides	Terpenoid backbone biosynthesis	1	75	0.60719	0.809587	ko00900	TEA_006478(HMGS)	K01641
Metabolism	Global and overview maps	Metabolic pathways	33	2774	0.641921	0.838428	ko01100	TEA_000578(NRPA1);TEA_000966(CFBP1);TEA_005348(PLDZETA1);TEA_006269(PAT1);TEA_006478(HMGS);TEA_007384(--);TEA_007391(--);TEA_007416(--);TEA_007759(APS1);TEA_008666(ADK-B);TEA_010921(LCAT4);TEA_012184(At3g60510);TEA_012480(PSBP1);TEA_013199(NDPK2);TEA_015818(At5g44390);TEA_018067(YUC4);TEA_020031(TPPA);TEA_020785(LCAT4);TEA_020963(KCS4);TEA_021220(KCS11);TEA_022324(--);TEA_023057(ND5);TEA_023785(P…	K02999+K03841+K01115+K00766+K01641+K00895+K00895+K00895+K13811+K00939+K22389+K05605+K02717+K00940+K22395+K11816+K01087+K22389+K15397+K15397+K10532+K03883+K01115+K13811+K01213+K01754+K00472+K01054+K00472+K22395+K11816+K10717+K03541
Metabolism	Amino acid metabolism	Glycine, serine and threonine metabolism	1	92	0.682624	0.873759	ko00260	TEA_025086(OMR1)	K01754
Metabolism	Energy metabolism	Carbon fixation in photosynthetic organisms	1	111	0.750084	0.908727	ko00710	TEA_000966(CFBP1)	K03841
Genetic Information Processing	Transcription	Spliceosome	2	224	0.768717	0.908727	ko03040	TEA_002558(SF3B4);TEA_020644(Snrpe)	K12831+K11097
Environmental Information Processing	Signal transduction	MAPK signaling pathway - plant	2	226	0.773022	0.908727	ko04016	TEA_013199(NDPK2);TEA_013604(At2g29380)	K00940+K14497
Metabolism	Carbohydrate metabolism	Pentose and glucuronate interconversions	1	129	0.800838	0.908727	ko00040	TEA_025064(plaa2)	K01213
Genetic Information Processing	Translation	Ribosome	2	247	0.814199	0.908727	ko03010	TEA_015854(--);TEA_015855(--)	K02892+K02892
Metabolism	Global and overview maps	Carbon metabolism	3	359	0.826622	0.908727	ko01200	TEA_000966(CFBP1);TEA_012184(At3g60510);TEA_025086(OMR1)	K03841+K05605+K01754
Metabolism	Biosynthesis of other secondary metabolites	Phenylpropanoid biosynthesis	2	260	0.836265	0.908727	ko00940	TEA_015818(At5g44390);TEA_027621(MEE23)	K22395+K22395
Genetic Information Processing	Folding, sorting and degradation	Protein processing in endoplasmic reticulum	2	273	0.855968	0.908727	ko04141	TEA_002689(DSK2B);TEA_007691(HSP82)	K04523+K04079
Metabolism	Energy metabolism	Oxidative phosphorylation	1	157	0.860259	0.908727	ko00190	TEA_023057(ND5)	K03883
Genetic Information Processing	Translation	mRNA surveillance pathway	1	165	0.873748	0.908727	ko03015	TEA_022990(CFIS1)	K14397
Metabolism	Carbohydrate metabolism	Amino sugar and nucleotide sugar metabolism	1	174	0.887389	0.908727	ko00520	TEA_024175(RGP5)	K13379
Metabolism	Global and overview maps	Biosynthesis of amino acids	2	306	0.896739	0.908727	ko01230	TEA_006269(PAT1);TEA_025086(OMR1)	K00766+K01754
Metabolism	Carbohydrate metabolism	Starch and sucrose metabolism	1	189	0.906961	0.908727	ko00500	TEA_020031(TPPA)	K01087
Environmental Information Processing	Signal transduction	Plant hormone signal transduction	2	318	0.908727	0.908727	ko04075	TEA_004163(XTH23);TEA_013604(At2g29380)	K14504+K14497
