# Supplementary material for: Whole-Transcriptome Sequencing Reveals a ceRNA Regulatory Network Associated with the Process of Periodic Albinism under Low Temperature in Baiye No. 1 (Camellia sinensis)
Source: Int J Mol Sci. 2023 Apr 12;24(8):7162. doi: 10.3390/ijms24087162 (PMC10138444; doi:10.3390/ijms24087162)
Supplement: Supplementary file 1 [file ijms-24-07162-s001.zip › Table S17 Summary of ceRNA relationships.xlsx]

## Sheet: S17 Summary of ceRNA rela
ncRNA_ID	mRNA_ID	miRNA_ID(both)	corr	miRNA_NUM(ncRNA)	miRNA_NUM(mRNA)	miRNA_NUM(both)(186)	Symbol	Description	KEGG_A_class	KEGG_B_class	Pathway	K_ID	GO Component	GO Function	GO Process
MSTRG.107960.1	MSTRG.159981	miR5021-x	0.682449	1	1	1	PSB28	PREDICTED: photosystem II reaction center PSB28 protein, chloroplastic [Vitis vinifera]	Metabolism;Metabolism	Global and overview maps;Energy metabolism	ko01100//Metabolic pathways;ko00195//Photosynthesis	K08903;K08903	GO:0044425//membrane part	-	GO:0044237//cellular metabolic process
MSTRG.107960.1	TEA_000039	miR5021-x	0.811428	1	2	1	RCH2	PREDICTED: LRR receptor-like serine/threonine-protein kinase RCH1 [Vitis vinifera]	-	-	-	-	-	GO:0016301//kinase activity	-
MSTRG.107960.1	TEA_000065	miR5021-x	0.811486	1	1	1	UGT92A1	PREDICTED: UDP-glycosyltransferase 92A1-like [Vitis vinifera]	-	-	-	-	-	-	-
MSTRG.107960.1	TEA_000414	miR5021-x	0.741281	1	1	1	PXC3	PREDICTED: leucine-rich repeat receptor-like tyrosine-protein kinase PXC3 [Capsicum annuum]	-	-	-	-	GO:0016020//membrane	GO:0016740//transferase activity	GO:0044237//cellular metabolic process
MSTRG.107960.1	TEA_001155	miR5021-x	0.659985	1	1	1	--	zf-C3HC4_3 domain-containing protein [Cephalotus follicularis]	-	-	-	-	-	-	-
MSTRG.107960.1	TEA_002255	miR5021-x	0.505984	1	1	1	PRAF1	regulator of chromosome condensation (RCC1) family protein [Medicago truncatula]	-	-	-	-	-	-	-
MSTRG.107960.1	TEA_004132	miR5021-x	0.813483	1	1	1	PAP8	PREDICTED: probable plastid-lipid-associated protein 8, chloroplastic [Nicotiana attenuata]	-	-	-	-	-	-	-
MSTRG.107960.1	TEA_004530	miR5021-x	0.758668	1	1	1	NPSN13	PREDICTED: novel plant SNARE 13 [Jatropha curcas]	-	-	-	-	-	-	-
MSTRG.107960.1	TEA_005767	miR5021-x	0.782493	1	4	1	--	Major facilitator superfamily domain, general substrate transporter [Cynara cardunculus var. scolymus] [Cynara cardunculus]	-	-	-	-	-	-	-
MSTRG.107960.1	TEA_005976	miR5021-x	0.848854	1	1	1	LYK3	PREDICTED: lysM domain receptor-like kinase 3 isoform X1 [Theobroma cacao]	-	-	-	-	GO:0031224//intrinsic component of membrane	GO:0004672//protein kinase activity;GO:0032550//purine ribonucleoside binding	GO:0000226//microtubule cytoskeleton organization;GO:0006464//cellular protein modification process;GO:0006796//phosphate-containing compound metabolic process;GO:0044036//cell wall macromolecule metabolic process
MSTRG.107960.1	TEA_007316	miR5021-x	0.571183	1	1	1	DSK2A	PREDICTED: ubiquitin domain-containing protein DSK2b isoform X2 [Vitis vinifera]	Genetic Information Processing	Folding, sorting and degradation	ko04141//Protein processing in endoplasmic reticulum	K04523	-	-	-
MSTRG.107960.1	TEA_007742	miR5021-x	0.781195	1	1	1	TDR	PREDICTED: receptor-like protein kinase HSL1 [Ricinus communis]	-	-	-	-	-	GO:0016301//kinase activity	GO:0008152//metabolic process
MSTRG.107960.1	TEA_007994	miR5021-x	0.978962	1	1	1	ACA9	PREDICTED: calcium-transporting ATPase 9, plasma membrane-type [Erythranthe guttata]	-	-	-	-	GO:0031224//intrinsic component of membrane	GO:0005515//protein binding;GO:0019829//cation-transporting ATPase activity;GO:0032550//purine ribonucleoside binding;GO:0043169//cation binding	GO:0000904//cell morphogenesis involved in differentiation;GO:0003006//developmental process involved in reproduction;GO:0006816//calcium ion transport;GO:0009566//fertilization;GO:0009664//plant-type cell wall organization;GO:0010208//pollen wall assembly;GO:0051707//response to other organism;GO:0072503//cellular divalent inorganic cation homeostasis
MSTRG.107960.1	TEA_009093	miR5021-x	0.797927	1	1	1	--	protein MARD1-like [Cajanus cajan]	-	-	-	-	-	-	-
MSTRG.107960.1	TEA_009103	miR5021-x	0.837959	1	1	1	Zcchc8	PREDICTED: zinc finger CCHC domain-containing protein 8 isoform X2 [Prunus mume]	-	-	-	-	-	-	-
MSTRG.107960.1	TEA_009944	miR5021-x	0.857979	1	1	1	ITN1	PREDICTED: ankyrin repeat-containing protein ITN1 [Vitis vinifera]	-	-	-	-	-	-	GO:0000904//cell morphogenesis involved in differentiation;GO:0009664//plant-type cell wall organization
MSTRG.107960.1	TEA_009948	miR5021-x	0.802203	1	1	1	MAKR4	PREDICTED: probable membrane-associated kinase regulator 4 [Theobroma cacao]	-	-	-	-	-	-	GO:0010033//response to organic substance
MSTRG.107960.1	TEA_010055	miR5021-x	0.664142	1	1	1	SDR42E1	3Beta_HSD domain-containing protein [Cephalotus follicularis]	-	-	-	-	-	-	-
MSTRG.107960.1	TEA_010094	miR5021-x	0.689866	1	1	1	ABCI6	PREDICTED: ABC transporter I family member 6, chloroplastic-like [Nicotiana tabacum]	-	-	-	-	-	-	-
MSTRG.107960.1	TEA_011416	miR5021-x	0.882222	1	1	1	PYRAB06230	NOL1/NOP2/sun family protein isoform 3 [Theobroma cacao]	-	-	-	-	-	GO:0016741//transferase activity, transferring one-carbon groups	GO:0008152//metabolic process
MSTRG.107960.1	TEA_015003	miR5021-x	0.773051	1	1	1	1MMP	PREDICTED: metalloendoproteinase 4-MMP [Daucus carota subsp. sativus] [Daucus carota]	-	-	-	-	-	GO:0046914//transition metal ion binding;GO:0070011//peptidase activity, acting on L-amino acid peptides	GO:0019538//protein metabolic process
MSTRG.107960.1	TEA_015088	miR5021-x	0.602821	1	2	1	SCPL45	serine carboxypeptidase II, partial [Platanus x hispanica]	-	-	-	-	-	GO:0004180//carboxypeptidase activity	GO:0019538//protein metabolic process
MSTRG.107960.1	TEA_015286	miR5021-x	0.715184	1	1	1	CTPA2	PREDICTED: carboxyl-terminal-processing peptidase 2, chloroplastic isoform X2 [Vitis vinifera]	-	-	-	-	GO:0009579//thylakoid	GO:0070011//peptidase activity, acting on L-amino acid peptides	-
MSTRG.107960.1	TEA_016831	miR5021-x	0.809905	1	1	1	PBS1	PREDICTED: serine/threonine-protein kinase CDL1-like [Nicotiana attenuata]	Organismal Systems	Environmental adaptation	ko04626//Plant-pathogen interaction	K13430	-	-	-
MSTRG.107960.1	TEA_017771	miR5021-x	0.72188	1	1	1	GPAT6	PREDICTED: glycerol-3-phosphate 2-O-acyltransferase 6 [Populus euphratica]	Metabolism;Metabolism;Metabolism;Metabolism	Global and overview maps;Global and overview maps;Lipid metabolism;Lipid metabolism	ko01100//Metabolic pathways;ko01110//Biosynthesis of secondary metabolites;ko00564//Glycerophospholipid metabolism;ko00561//Glycerolipid metabolism	K13508;K13508;K13508;K13508	GO:0031224//intrinsic component of membrane	GO:0008374//O-acyltransferase activity;GO:0042578//phosphoric ester hydrolase activity	GO:0009059//macromolecule biosynthetic process;GO:0046471//phosphatidylglycerol metabolic process;GO:0090567//reproductive shoot system development
MSTRG.107960.1	TEA_018170	miR5021-x	0.645925	1	1	1	Os02g0220500	PREDICTED: elongation factor 1-gamma [Vitis vinifera]	-	-	-	-	-	-	-
MSTRG.107960.1	TEA_018346	miR5021-x	0.522319	1	1	1	PRXQ	PREDICTED: peroxiredoxin Q, chloroplastic-like [Juglans regia]	-	-	-	-	-	GO:0003824//catalytic activity;GO:0016209//antioxidant activity	GO:0044710//single-organism metabolic process
MSTRG.107960.1	TEA_019411	miR5021-x	0.716756	1	1	1	--	PREDICTED: transmembrane protein 33 homolog [Juglans regia]	-	-	-	-	GO:0005911//cell-cell junction;GO:0031224//intrinsic component of membrane;GO:0043231//intracellular membrane-bounded organelle	-	-
MSTRG.107960.1	TEA_020012	miR5021-x	0.726123	1	1	1	RMR1	PREDICTED: E3 ubiquitin-protein ligase MBR1-like isoform X1 [Juglans regia]	-	-	-	-	-	-	-
MSTRG.107960.1	TEA_020533	miR5021-x	0.618727	1	1	1	PER42	peroxidase [Camellia oleifera]	Metabolism;Metabolism;Metabolism	Global and overview maps;Global and overview maps;Biosynthesis of other secondary metabolites	ko01100//Metabolic pathways;ko01110//Biosynthesis of secondary metabolites;ko00940//Phenylpropanoid biosynthesis	K00430;K00430;K00430	-	GO:0003824//catalytic activity;GO:0043169//cation binding;GO:0046906//tetrapyrrole binding	GO:0000097//sulfur amino acid biosynthetic process;GO:0006873//cellular ion homeostasis;GO:0006970//response to osmotic stress;GO:0009746//response to hexose;GO:0019758//glycosinolate biosynthetic process;GO:0030001//metal ion transport;GO:0042044//fluid transport;GO:0042743//hydrogen peroxide metabolic process
MSTRG.107960.1	TEA_020884	miR5021-x	0.54351	1	1	1	CLPP5	ATP-dependent Clp protease proteolytic subunit 5 [Morus notabilis]	-	-	-	-	GO:0009368//endopeptidase Clp complex;GO:0009526//plastid envelope;GO:0009532//plastid stroma;GO:0031976//plastid thylakoid	GO:0070011//peptidase activity, acting on L-amino acid peptides	GO:0005982//starch metabolic process;GO:0005984//disaccharide metabolic process;GO:0019538//protein metabolic process
MSTRG.107960.1	TEA_021309	miR5021-x	0.57413	1	1	1	CODM	Oxoglutarate/iron-dependent dioxygenase [Corchorus olitorius]	-	-	-	-	-	-	-
MSTRG.107960.1	TEA_023035	miR5021-x	0.922565	1	1	1	CLC-F	PREDICTED: chloride channel protein CLC-f-like isoform X2 [Nicotiana tomentosiformis]	-	-	-	-	GO:0016021//integral component of membrane;GO:0043231//intracellular membrane-bounded organelle;GO:0044444//cytoplasmic part	GO:0005254//chloride channel activity	GO:0006821//chloride transport;GO:0034765//regulation of ion transmembrane transport
MSTRG.107960.1	TEA_023517	miR5021-x	0.619613	1	1	1	--	calcium-binding EF hand family protein [Populus trichocarpa]	-	-	-	-	-	-	-
MSTRG.107960.1	TEA_023605	miR5021-x	0.53192	1	1	1	DJC76	DnaJ domain-containing protein/Fer4_15 domain-containing protein [Cephalotus follicularis]	-	-	-	-	-	-	-
MSTRG.107960.1	TEA_023637	miR5021-x	0.71965	1	1	1	DFR	PREDICTED: cinnamoyl-CoA reductase 2-like isoform X1 [Ziziphus jujuba]	-	-	-	-	-	GO:0016491//oxidoreductase activity	GO:0008152//metabolic process
MSTRG.107960.1	TEA_025223	miR5021-x	0.647913	1	1	1	--	PREDICTED: RING finger and transmembrane domain-containing protein 2 isoform X2 [Tarenaya hassleriana]	-	-	-	-	-	-	-
MSTRG.107960.1	TEA_025436	miR5021-x	0.559423	1	1	1	WRKY48	PREDICTED: probable WRKY transcription factor 48 [Vitis vinifera]	-	-	-	-	-	-	-
MSTRG.107960.1	TEA_025962	miR5021-x	0.6152	1	1	1	LECRK3	PREDICTED: G-type lectin S-receptor-like serine/threonine-protein kinase RLK1 isoform X1 [Populus euphratica]	-	-	-	-	-	GO:0004672//protein kinase activity	GO:0006796//phosphate-containing compound metabolic process
MSTRG.107960.1	TEA_026662	miR5021-x	0.577668	1	1	1	CYCU1-1	cyclin family protein [Populus trichocarpa]	-	-	-	-	-	GO:0019900//kinase binding	GO:0044763//single-organism cellular process
MSTRG.107960.1	TEA_027671	miR5021-x	0.904002	1	1	1	--	Zinc finger, GATA-type [Corchorus capsularis]	-	-	-	-	-	-	-
MSTRG.107960.1	TEA_029390	miR5021-x	0.628077	1	1	1	--	PREDICTED: uncharacterized protein LOC105160192 isoform X2 [Sesamum indicum]	-	-	-	-	-	-	-
MSTRG.110689.1	MSTRG.158018	novel-m0186-5p|novel-m0187-5p|novel-m1149-3p|novel-m1285-3p|novel-m2248-3p|novel-m2339-3p	0.517429	6	6	6	--	-	-	-	-	-	-	-	-
MSTRG.110689.1	MSTRG.80659	novel-m0186-5p|novel-m0187-5p|novel-m1149-3p|novel-m1285-3p|novel-m2248-3p|novel-m2339-3p	0.626599	6	6	6	--	-	-	-	-	-	-	-	-
MSTRG.114364.1	MSTRG.131555	novel-m0780-3p|novel-m1039-5p|novel-m1630-3p|novel-m1725-3p|novel-m1732-3p|novel-m2398-3p	0.695736	6	7	6	--	-	-	-	-	-	-	-	-
MSTRG.121609.1	TEA_007521	miR319-x	0.679108	1	1	1	NAC035	NAC transcription factors 10 [Manihot esculenta]	-	-	-	-	-	-	GO:0010467//gene expression;GO:0034645//cellular macromolecule biosynthetic process
MSTRG.121872.1	MSTRG.159981	miR5021-x	0.839234	1	1	1	PSB28	PREDICTED: photosystem II reaction center PSB28 protein, chloroplastic [Vitis vinifera]	Metabolism;Metabolism	Global and overview maps;Energy metabolism	ko01100//Metabolic pathways;ko00195//Photosynthesis	K08903;K08903	GO:0044425//membrane part	-	GO:0044237//cellular metabolic process
MSTRG.121872.1	TEA_000039	miR5021-x	0.767641	1	2	1	RCH2	PREDICTED: LRR receptor-like serine/threonine-protein kinase RCH1 [Vitis vinifera]	-	-	-	-	-	GO:0016301//kinase activity	-
MSTRG.121872.1	TEA_000065	miR5021-x	0.709226	1	1	1	UGT92A1	PREDICTED: UDP-glycosyltransferase 92A1-like [Vitis vinifera]	-	-	-	-	-	-	-
MSTRG.121872.1	TEA_000414	miR5021-x	0.744283	1	1	1	PXC3	PREDICTED: leucine-rich repeat receptor-like tyrosine-protein kinase PXC3 [Capsicum annuum]	-	-	-	-	GO:0016020//membrane	GO:0016740//transferase activity	GO:0044237//cellular metabolic process
MSTRG.121872.1	TEA_001155	miR5021-x	0.82424	1	1	1	--	zf-C3HC4_3 domain-containing protein [Cephalotus follicularis]	-	-	-	-	-	-	-
MSTRG.121872.1	TEA_002255	miR5021-x	0.639487	1	1	1	PRAF1	regulator of chromosome condensation (RCC1) family protein [Medicago truncatula]	-	-	-	-	-	-	-
MSTRG.121872.1	TEA_004132	miR5021-x	0.930579	1	1	1	PAP8	PREDICTED: probable plastid-lipid-associated protein 8, chloroplastic [Nicotiana attenuata]	-	-	-	-	-	-	-
MSTRG.121872.1	TEA_004530	miR5021-x	0.887709	1	1	1	NPSN13	PREDICTED: novel plant SNARE 13 [Jatropha curcas]	-	-	-	-	-	-	-
MSTRG.121872.1	TEA_005767	miR5021-x	0.766376	1	4	1	--	Major facilitator superfamily domain, general substrate transporter [Cynara cardunculus var. scolymus] [Cynara cardunculus]	-	-	-	-	-	-	-
MSTRG.121872.1	TEA_005976	miR5021-x	0.794017	1	1	1	LYK3	PREDICTED: lysM domain receptor-like kinase 3 isoform X1 [Theobroma cacao]	-	-	-	-	GO:0031224//intrinsic component of membrane	GO:0004672//protein kinase activity;GO:0032550//purine ribonucleoside binding	GO:0000226//microtubule cytoskeleton organization;GO:0006464//cellular protein modification process;GO:0006796//phosphate-containing compound metabolic process;GO:0044036//cell wall macromolecule metabolic process
MSTRG.121872.1	TEA_007316	miR5021-x	0.615047	1	1	1	DSK2A	PREDICTED: ubiquitin domain-containing protein DSK2b isoform X2 [Vitis vinifera]	Genetic Information Processing	Folding, sorting and degradation	ko04141//Protein processing in endoplasmic reticulum	K04523	-	-	-
MSTRG.121872.1	TEA_007392	miR5021-x	0.649762	1	1	1	At2g20710	PREDICTED: pentatricopeptide repeat-containing protein At2g17140 [Vitis vinifera]	-	-	-	-	-	-	-
MSTRG.121872.1	TEA_007742	miR5021-x	0.549347	1	1	1	TDR	PREDICTED: receptor-like protein kinase HSL1 [Ricinus communis]	-	-	-	-	-	GO:0016301//kinase activity	GO:0008152//metabolic process
MSTRG.121872.1	TEA_007994	miR5021-x	0.767477	1	1	1	ACA9	PREDICTED: calcium-transporting ATPase 9, plasma membrane-type [Erythranthe guttata]	-	-	-	-	GO:0031224//intrinsic component of membrane	GO:0005515//protein binding;GO:0019829//cation-transporting ATPase activity;GO:0032550//purine ribonucleoside binding;GO:0043169//cation binding	GO:0000904//cell morphogenesis involved in differentiation;GO:0003006//developmental process involved in reproduction;GO:0006816//calcium ion transport;GO:0009566//fertilization;GO:0009664//plant-type cell wall organization;GO:0010208//pollen wall assembly;GO:0051707//response to other organism;GO:0072503//cellular divalent inorganic cation homeostasis
MSTRG.121872.1	TEA_009093	miR5021-x	0.639297	1	1	1	--	protein MARD1-like [Cajanus cajan]	-	-	-	-	-	-	-
MSTRG.121872.1	TEA_009944	miR5021-x	0.685186	1	1	1	ITN1	PREDICTED: ankyrin repeat-containing protein ITN1 [Vitis vinifera]	-	-	-	-	-	-	GO:0000904//cell morphogenesis involved in differentiation;GO:0009664//plant-type cell wall organization
MSTRG.121872.1	TEA_009948	miR5021-x	0.857109	1	1	1	MAKR4	PREDICTED: probable membrane-associated kinase regulator 4 [Theobroma cacao]	-	-	-	-	-	-	GO:0010033//response to organic substance
MSTRG.121872.1	TEA_010055	miR5021-x	0.654841	1	1	1	SDR42E1	3Beta_HSD domain-containing protein [Cephalotus follicularis]	-	-	-	-	-	-	-
MSTRG.121872.1	TEA_010094	miR5021-x	0.852416	1	1	1	ABCI6	PREDICTED: ABC transporter I family member 6, chloroplastic-like [Nicotiana tabacum]	-	-	-	-	-	-	-
MSTRG.121872.1	TEA_011416	miR5021-x	0.816591	1	1	1	PYRAB06230	NOL1/NOP2/sun family protein isoform 3 [Theobroma cacao]	-	-	-	-	-	GO:0016741//transferase activity, transferring one-carbon groups	GO:0008152//metabolic process
MSTRG.121872.1	TEA_011827	miR5021-x	0.574123	1	1	1	MAKR4	PREDICTED: probable membrane-associated kinase regulator 4 [Ricinus communis]	-	-	-	-	-	-	GO:0009725//response to hormone;GO:0014070//response to organic cyclic compound
MSTRG.121872.1	TEA_015003	miR5021-x	0.755223	1	1	1	1MMP	PREDICTED: metalloendoproteinase 4-MMP [Daucus carota subsp. sativus] [Daucus carota]	-	-	-	-	-	GO:0046914//transition metal ion binding;GO:0070011//peptidase activity, acting on L-amino acid peptides	GO:0019538//protein metabolic process
MSTRG.121872.1	TEA_015088	miR5021-x	0.661752	1	2	1	SCPL45	serine carboxypeptidase II, partial [Platanus x hispanica]	-	-	-	-	-	GO:0004180//carboxypeptidase activity	GO:0019538//protein metabolic process
MSTRG.121872.1	TEA_015286	miR5021-x	0.662364	1	1	1	CTPA2	PREDICTED: carboxyl-terminal-processing peptidase 2, chloroplastic isoform X2 [Vitis vinifera]	-	-	-	-	GO:0009579//thylakoid	GO:0070011//peptidase activity, acting on L-amino acid peptides	-
MSTRG.121872.1	TEA_016559	miR5021-x	0.619984	1	1	1	GATA5	PREDICTED: GATA transcription factor 5-like [Nicotiana tomentosiformis]	-	-	-	-	-	-	-
MSTRG.121872.1	TEA_016831	miR5021-x	0.727238	1	1	1	PBS1	PREDICTED: serine/threonine-protein kinase CDL1-like [Nicotiana attenuata]	Organismal Systems	Environmental adaptation	ko04626//Plant-pathogen interaction	K13430	-	-	-
MSTRG.121872.1	TEA_017771	miR5021-x	0.62922	1	1	1	GPAT6	PREDICTED: glycerol-3-phosphate 2-O-acyltransferase 6 [Populus euphratica]	Metabolism;Metabolism;Metabolism;Metabolism	Global and overview maps;Global and overview maps;Lipid metabolism;Lipid metabolism	ko01100//Metabolic pathways;ko01110//Biosynthesis of secondary metabolites;ko00564//Glycerophospholipid metabolism;ko00561//Glycerolipid metabolism	K13508;K13508;K13508;K13508	GO:0031224//intrinsic component of membrane	GO:0008374//O-acyltransferase activity;GO:0042578//phosphoric ester hydrolase activity	GO:0009059//macromolecule biosynthetic process;GO:0046471//phosphatidylglycerol metabolic process;GO:0090567//reproductive shoot system development
MSTRG.121872.1	TEA_018170	miR5021-x	0.670759	1	1	1	Os02g0220500	PREDICTED: elongation factor 1-gamma [Vitis vinifera]	-	-	-	-	-	-	-
MSTRG.121872.1	TEA_018346	miR5021-x	0.560508	1	1	1	PRXQ	PREDICTED: peroxiredoxin Q, chloroplastic-like [Juglans regia]	-	-	-	-	-	GO:0003824//catalytic activity;GO:0016209//antioxidant activity	GO:0044710//single-organism metabolic process
MSTRG.121872.1	TEA_019411	miR5021-x	0.749895	1	1	1	--	PREDICTED: transmembrane protein 33 homolog [Juglans regia]	-	-	-	-	GO:0005911//cell-cell junction;GO:0031224//intrinsic component of membrane;GO:0043231//intracellular membrane-bounded organelle	-	-
MSTRG.121872.1	TEA_020012	miR5021-x	0.580072	1	1	1	RMR1	PREDICTED: E3 ubiquitin-protein ligase MBR1-like isoform X1 [Juglans regia]	-	-	-	-	-	-	-
MSTRG.121872.1	TEA_020884	miR5021-x	0.559042	1	1	1	CLPP5	ATP-dependent Clp protease proteolytic subunit 5 [Morus notabilis]	-	-	-	-	GO:0009368//endopeptidase Clp complex;GO:0009526//plastid envelope;GO:0009532//plastid stroma;GO:0031976//plastid thylakoid	GO:0070011//peptidase activity, acting on L-amino acid peptides	GO:0005982//starch metabolic process;GO:0005984//disaccharide metabolic process;GO:0019538//protein metabolic process
MSTRG.121872.1	TEA_022056	miR5021-x	0.575892	1	1	1	At3g27220	PREDICTED: kelch repeat-containing protein At3g27220 [Vitis vinifera]	-	-	-	-	-	-	-
MSTRG.121872.1	TEA_023035	miR5021-x	0.772496	1	1	1	CLC-F	PREDICTED: chloride channel protein CLC-f-like isoform X2 [Nicotiana tomentosiformis]	-	-	-	-	GO:0016021//integral component of membrane;GO:0043231//intracellular membrane-bounded organelle;GO:0044444//cytoplasmic part	GO:0005254//chloride channel activity	GO:0006821//chloride transport;GO:0034765//regulation of ion transmembrane transport
MSTRG.121872.1	TEA_023517	miR5021-x	0.640054	1	1	1	--	calcium-binding EF hand family protein [Populus trichocarpa]	-	-	-	-	-	-	-
MSTRG.121872.1	TEA_023605	miR5021-x	0.522016	1	1	1	DJC76	DnaJ domain-containing protein/Fer4_15 domain-containing protein [Cephalotus follicularis]	-	-	-	-	-	-	-
MSTRG.121872.1	TEA_023637	miR5021-x	0.833291	1	1	1	DFR	PREDICTED: cinnamoyl-CoA reductase 2-like isoform X1 [Ziziphus jujuba]	-	-	-	-	-	GO:0016491//oxidoreductase activity	GO:0008152//metabolic process
MSTRG.121872.1	TEA_025223	miR5021-x	0.602103	1	1	1	--	PREDICTED: RING finger and transmembrane domain-containing protein 2 isoform X2 [Tarenaya hassleriana]	-	-	-	-	-	-	-
MSTRG.121872.1	TEA_025436	miR5021-x	0.738556	1	1	1	WRKY48	PREDICTED: probable WRKY transcription factor 48 [Vitis vinifera]	-	-	-	-	-	-	-
MSTRG.121872.1	TEA_025962	miR5021-x	0.654213	1	1	1	LECRK3	PREDICTED: G-type lectin S-receptor-like serine/threonine-protein kinase RLK1 isoform X1 [Populus euphratica]	-	-	-	-	-	GO:0004672//protein kinase activity	GO:0006796//phosphate-containing compound metabolic process
MSTRG.121872.1	TEA_026662	miR5021-x	0.774426	1	1	1	CYCU1-1	cyclin family protein [Populus trichocarpa]	-	-	-	-	-	GO:0019900//kinase binding	GO:0044763//single-organism cellular process
MSTRG.121872.1	TEA_027671	miR5021-x	0.50661	1	1	1	--	Zinc finger, GATA-type [Corchorus capsularis]	-	-	-	-	-	-	-
MSTRG.123813.1	MSTRG.159981	miR5021-x	0.699044	2	1	1	PSB28	PREDICTED: photosystem II reaction center PSB28 protein, chloroplastic [Vitis vinifera]	Metabolism;Metabolism	Global and overview maps;Energy metabolism	ko01100//Metabolic pathways;ko00195//Photosynthesis	K08903;K08903	GO:0044425//membrane part	-	GO:0044237//cellular metabolic process
MSTRG.123813.1	TEA_000039	miR5021-x	0.673543	2	2	1	RCH2	PREDICTED: LRR receptor-like serine/threonine-protein kinase RCH1 [Vitis vinifera]	-	-	-	-	-	GO:0016301//kinase activity	-
MSTRG.123813.1	TEA_000065	miR5021-x	0.949972	2	1	1	UGT92A1	PREDICTED: UDP-glycosyltransferase 92A1-like [Vitis vinifera]	-	-	-	-	-	-	-
MSTRG.123813.1	TEA_000414	miR5021-x	0.644229	2	1	1	PXC3	PREDICTED: leucine-rich repeat receptor-like tyrosine-protein kinase PXC3 [Capsicum annuum]	-	-	-	-	GO:0016020//membrane	GO:0016740//transferase activity	GO:0044237//cellular metabolic process
MSTRG.123813.1	TEA_001155	miR5021-x	0.696675	2	1	1	--	zf-C3HC4_3 domain-containing protein [Cephalotus follicularis]	-	-	-	-	-	-	-
MSTRG.123813.1	TEA_002255	miR5021-x	0.663293	2	1	1	PRAF1	regulator of chromosome condensation (RCC1) family protein [Medicago truncatula]	-	-	-	-	-	-	-
MSTRG.123813.1	TEA_003468	miR5021-x	0.619768	2	1	1	SCPL26	PREDICTED: serine carboxypeptidase-like 27 [Populus euphratica]	-	-	-	-	-	GO:0016787//hydrolase activity	-
MSTRG.123813.1	TEA_004132	miR5021-x	0.708664	2	1	1	PAP8	PREDICTED: probable plastid-lipid-associated protein 8, chloroplastic [Nicotiana attenuata]	-	-	-	-	-	-	-
MSTRG.123813.1	TEA_004530	miR5021-x	0.60468	2	1	1	NPSN13	PREDICTED: novel plant SNARE 13 [Jatropha curcas]	-	-	-	-	-	-	-
MSTRG.123813.1	TEA_004664	miR5021-x	0.503808	2	1	1	BGAL12	beta-galactosidase [Camellia sinensis]	-	-	-	-	-	GO:0005488//binding;GO:0015925//galactosidase activity	GO:0044238//primary metabolic process
MSTRG.123813.1	TEA_005767	miR5021-x	0.840256	2	4	1	--	Major facilitator superfamily domain, general substrate transporter [Cynara cardunculus var. scolymus] [Cynara cardunculus]	-	-	-	-	-	-	-
MSTRG.123813.1	TEA_005976	miR5021-x	0.814581	2	1	1	LYK3	PREDICTED: lysM domain receptor-like kinase 3 isoform X1 [Theobroma cacao]	-	-	-	-	GO:0031224//intrinsic component of membrane	GO:0004672//protein kinase activity;GO:0032550//purine ribonucleoside binding	GO:0000226//microtubule cytoskeleton organization;GO:0006464//cellular protein modification process;GO:0006796//phosphate-containing compound metabolic process;GO:0044036//cell wall macromolecule metabolic process
MSTRG.123813.1	TEA_006771	miR5021-x	0.528633	2	1	1	RLK5	PREDICTED: receptor-like protein kinase HSL1 [Ricinus communis]	-	-	-	-	GO:0016020//membrane	GO:0004674//protein serine/threonine kinase activity;GO:0016491//oxidoreductase activity;GO:0036094//small molecule binding;GO:0097159//organic cyclic compound binding;GO:1901363//heterocyclic compound binding	GO:0006468//protein phosphorylation;GO:0044710//single-organism metabolic process
MSTRG.123813.1	TEA_007316	miR5021-x	0.626168	2	1	1	DSK2A	PREDICTED: ubiquitin domain-containing protein DSK2b isoform X2 [Vitis vinifera]	Genetic Information Processing	Folding, sorting and degradation	ko04141//Protein processing in endoplasmic reticulum	K04523	-	-	-
MSTRG.123813.1	TEA_007392	miR5021-x	0.643796	2	1	1	At2g20710	PREDICTED: pentatricopeptide repeat-containing protein At2g17140 [Vitis vinifera]	-	-	-	-	-	-	-
MSTRG.123813.1	TEA_007742	miR5021-x	0.505911	2	1	1	TDR	PREDICTED: receptor-like protein kinase HSL1 [Ricinus communis]	-	-	-	-	-	GO:0016301//kinase activity	GO:0008152//metabolic process
MSTRG.123813.1	TEA_007994	miR5021-x	0.767877	2	1	1	ACA9	PREDICTED: calcium-transporting ATPase 9, plasma membrane-type [Erythranthe guttata]	-	-	-	-	GO:0031224//intrinsic component of membrane	GO:0005515//protein binding;GO:0019829//cation-transporting ATPase activity;GO:0032550//purine ribonucleoside binding;GO:0043169//cation binding	GO:0000904//cell morphogenesis involved in differentiation;GO:0003006//developmental process involved in reproduction;GO:0006816//calcium ion transport;GO:0009566//fertilization;GO:0009664//plant-type cell wall organization;GO:0010208//pollen wall assembly;GO:0051707//response to other organism;GO:0072503//cellular divalent inorganic cation homeostasis
MSTRG.123813.1	TEA_009093	miR5021-x	0.607697	2	1	1	--	protein MARD1-like [Cajanus cajan]	-	-	-	-	-	-	-
MSTRG.123813.1	TEA_009103	miR5021-x	0.614193	2	1	1	Zcchc8	PREDICTED: zinc finger CCHC domain-containing protein 8 isoform X2 [Prunus mume]	-	-	-	-	-	-	-
MSTRG.123813.1	TEA_009944	miR5021-x	0.91168	2	1	1	ITN1	PREDICTED: ankyrin repeat-containing protein ITN1 [Vitis vinifera]	-	-	-	-	-	-	GO:0000904//cell morphogenesis involved in differentiation;GO:0009664//plant-type cell wall organization
MSTRG.123813.1	TEA_009948	miR5021-x	0.811116	2	1	1	MAKR4	PREDICTED: probable membrane-associated kinase regulator 4 [Theobroma cacao]	-	-	-	-	-	-	GO:0010033//response to organic substance
MSTRG.123813.1	TEA_010055	miR5021-x	0.801832	2	1	1	SDR42E1	3Beta_HSD domain-containing protein [Cephalotus follicularis]	-	-	-	-	-	-	-
MSTRG.123813.1	TEA_010094	miR5021-x	0.636377	2	1	1	ABCI6	PREDICTED: ABC transporter I family member 6, chloroplastic-like [Nicotiana tabacum]	-	-	-	-	-	-	-
MSTRG.123813.1	TEA_011416	miR5021-x	0.638967	2	1	1	PYRAB06230	NOL1/NOP2/sun family protein isoform 3 [Theobroma cacao]	-	-	-	-	-	GO:0016741//transferase activity, transferring one-carbon groups	GO:0008152//metabolic process
MSTRG.123813.1	TEA_011827	miR5021-x	0.589376	2	1	1	MAKR4	PREDICTED: probable membrane-associated kinase regulator 4 [Ricinus communis]	-	-	-	-	-	-	GO:0009725//response to hormone;GO:0014070//response to organic cyclic compound
MSTRG.123813.1	TEA_015003	miR5021-x	0.667214	2	1	1	1MMP	PREDICTED: metalloendoproteinase 4-MMP [Daucus carota subsp. sativus] [Daucus carota]	-	-	-	-	-	GO:0046914//transition metal ion binding;GO:0070011//peptidase activity, acting on L-amino acid peptides	GO:0019538//protein metabolic process
MSTRG.123813.1	TEA_015088	miR5021-x	0.696834	2	2	1	SCPL45	serine carboxypeptidase II, partial [Platanus x hispanica]	-	-	-	-	-	GO:0004180//carboxypeptidase activity	GO:0019538//protein metabolic process
MSTRG.123813.1	TEA_015286	miR5021-x	0.727475	2	1	1	CTPA2	PREDICTED: carboxyl-terminal-processing peptidase 2, chloroplastic isoform X2 [Vitis vinifera]	-	-	-	-	GO:0009579//thylakoid	GO:0070011//peptidase activity, acting on L-amino acid peptides	-
MSTRG.123813.1	TEA_016559	miR5021-x	0.650322	2	1	1	GATA5	PREDICTED: GATA transcription factor 5-like [Nicotiana tomentosiformis]	-	-	-	-	-	-	-
MSTRG.123813.1	TEA_016831	miR5021-x	0.596938	2	1	1	PBS1	PREDICTED: serine/threonine-protein kinase CDL1-like [Nicotiana attenuata]	Organismal Systems	Environmental adaptation	ko04626//Plant-pathogen interaction	K13430	-	-	-
MSTRG.123813.1	TEA_017771	miR5021-x	0.801066	2	1	1	GPAT6	PREDICTED: glycerol-3-phosphate 2-O-acyltransferase 6 [Populus euphratica]	Metabolism;Metabolism;Metabolism;Metabolism	Global and overview maps;Global and overview maps;Lipid metabolism;Lipid metabolism	ko01100//Metabolic pathways;ko01110//Biosynthesis of secondary metabolites;ko00564//Glycerophospholipid metabolism;ko00561//Glycerolipid metabolism	K13508;K13508;K13508;K13508	GO:0031224//intrinsic component of membrane	GO:0008374//O-acyltransferase activity;GO:0042578//phosphoric ester hydrolase activity	GO:0009059//macromolecule biosynthetic process;GO:0046471//phosphatidylglycerol metabolic process;GO:0090567//reproductive shoot system development
MSTRG.123813.1	TEA_018170	miR5021-x	0.537619	2	1	1	Os02g0220500	PREDICTED: elongation factor 1-gamma [Vitis vinifera]	-	-	-	-	-	-	-
MSTRG.123813.1	TEA_019411	miR5021-x	0.671847	2	1	1	--	PREDICTED: transmembrane protein 33 homolog [Juglans regia]	-	-	-	-	GO:0005911//cell-cell junction;GO:0031224//intrinsic component of membrane;GO:0043231//intracellular membrane-bounded organelle	-	-
MSTRG.123813.1	TEA_020012	miR5021-x	0.724073	2	1	1	RMR1	PREDICTED: E3 ubiquitin-protein ligase MBR1-like isoform X1 [Juglans regia]	-	-	-	-	-	-	-
MSTRG.123813.1	TEA_020533	miR5021-x	0.711347	2	1	1	PER42	peroxidase [Camellia oleifera]	Metabolism;Metabolism;Metabolism	Global and overview maps;Global and overview maps;Biosynthesis of other secondary metabolites	ko01100//Metabolic pathways;ko01110//Biosynthesis of secondary metabolites;ko00940//Phenylpropanoid biosynthesis	K00430;K00430;K00430	-	GO:0003824//catalytic activity;GO:0043169//cation binding;GO:0046906//tetrapyrrole binding	GO:0000097//sulfur amino acid biosynthetic process;GO:0006873//cellular ion homeostasis;GO:0006970//response to osmotic stress;GO:0009746//response to hexose;GO:0019758//glycosinolate biosynthetic process;GO:0030001//metal ion transport;GO:0042044//fluid transport;GO:0042743//hydrogen peroxide metabolic process
MSTRG.123813.1	TEA_020884	miR5021-x	0.762347	2	1	1	CLPP5	ATP-dependent Clp protease proteolytic subunit 5 [Morus notabilis]	-	-	-	-	GO:0009368//endopeptidase Clp complex;GO:0009526//plastid envelope;GO:0009532//plastid stroma;GO:0031976//plastid thylakoid	GO:0070011//peptidase activity, acting on L-amino acid peptides	GO:0005982//starch metabolic process;GO:0005984//disaccharide metabolic process;GO:0019538//protein metabolic process
MSTRG.123813.1	TEA_021309	miR5021-x	0.623656	2	1	1	CODM	Oxoglutarate/iron-dependent dioxygenase [Corchorus olitorius]	-	-	-	-	-	-	-
MSTRG.123813.1	TEA_022056	miR5021-x	0.620028	2	1	1	At3g27220	PREDICTED: kelch repeat-containing protein At3g27220 [Vitis vinifera]	-	-	-	-	-	-	-
MSTRG.123813.1	TEA_023035	miR5021-x	0.916877	2	1	1	CLC-F	PREDICTED: chloride channel protein CLC-f-like isoform X2 [Nicotiana tomentosiformis]	-	-	-	-	GO:0016021//integral component of membrane;GO:0043231//intracellular membrane-bounded organelle;GO:0044444//cytoplasmic part	GO:0005254//chloride channel activity	GO:0006821//chloride transport;GO:0034765//regulation of ion transmembrane transport
MSTRG.123813.1	TEA_023517	miR5021-x	0.695947	2	1	1	--	calcium-binding EF hand family protein [Populus trichocarpa]	-	-	-	-	-	-	-
MSTRG.123813.1	TEA_023605	miR5021-x	0.559489	2	1	1	DJC76	DnaJ domain-containing protein/Fer4_15 domain-containing protein [Cephalotus follicularis]	-	-	-	-	-	-	-
MSTRG.123813.1	TEA_023637	miR5021-x	0.768781	2	1	1	DFR	PREDICTED: cinnamoyl-CoA reductase 2-like isoform X1 [Ziziphus jujuba]	-	-	-	-	-	GO:0016491//oxidoreductase activity	GO:0008152//metabolic process
MSTRG.123813.1	TEA_025223	miR5021-x	0.643474	2	1	1	--	PREDICTED: RING finger and transmembrane domain-containing protein 2 isoform X2 [Tarenaya hassleriana]	-	-	-	-	-	-	-
MSTRG.123813.1	TEA_025253	novel-m0081-5p	0.707985	2	1	1	--	PREDICTED: uncharacterized protein LOC100853631 isoform X1 [Vitis vinifera]	-	-	-	-	-	-	-
MSTRG.123813.1	TEA_025436	miR5021-x	0.740046	2	1	1	WRKY48	PREDICTED: probable WRKY transcription factor 48 [Vitis vinifera]	-	-	-	-	-	-	-
MSTRG.123813.1	TEA_026662	miR5021-x	0.749153	2	1	1	CYCU1-1	cyclin family protein [Populus trichocarpa]	-	-	-	-	-	GO:0019900//kinase binding	GO:0044763//single-organism cellular process
MSTRG.123813.1	TEA_027671	miR5021-x	0.657365	2	1	1	--	Zinc finger, GATA-type [Corchorus capsularis]	-	-	-	-	-	-	-
MSTRG.123813.1	TEA_029390	miR5021-x	0.699361	2	1	1	--	PREDICTED: uncharacterized protein LOC105160192 isoform X2 [Sesamum indicum]	-	-	-	-	-	-	-
MSTRG.12859.1	TEA_003522	miR1879-y	0.783582	1	1	1	PUX10	PREDICTED: plant UBX domain-containing protein 10 [Ipomoea nil]	-	-	-	-	-	-	GO:0006498//N-terminal protein lipidation
MSTRG.12859.1	TEA_015784	miR1879-y	0.77805	1	1	1	AAP7	PREDICTED: probable amino acid permease 7 [Sesamum indicum]	-	-	-	-	-	-	-
MSTRG.12859.1	TEA_020929	miR1879-y	0.572739	1	9	1	Carnmt1	PREDICTED: carnosine N-methyltransferase [Vitis vinifera]	Metabolism	Amino acid metabolism	ko00340//Histidine metabolism	K19787	-	-	-
MSTRG.12859.1	TEA_024920	miR1879-y	0.815498	1	1	1	--	Adenosine/AMP deaminase domain-containing protein [Cynara cardunculus var. scolymus] [Cynara cardunculus]	Metabolism;Metabolism	Global and overview maps;Nucleotide metabolism	ko01100//Metabolic pathways;ko00230//Purine metabolism	K01488;K01488	-	GO:0003824//catalytic activity	-
MSTRG.131254.15	MSTRG.147890	novel-m0360-3p	0.948194	1	1	1	--	-	-	-	-	-	-	-	-
MSTRG.131254.15	MSTRG.41456	novel-m0360-3p	0.918925	1	1	1	--	-	-	-	-	-	-	-	-
MSTRG.131254.15	MSTRG.47666	novel-m0360-3p	0.813147	1	2	1	--	-	-	-	-	-	-	-	-
MSTRG.131254.15	MSTRG.48506	novel-m0360-3p	0.897957	1	2	1	--	-	-	-	-	-	-	-	-
MSTRG.131254.15	MSTRG.50108	novel-m0360-3p	0.947001	1	1	1	--	-	-	-	-	-	-	-	-
MSTRG.131254.15	MSTRG.70117	novel-m0360-3p	0.726623	1	1	1	--	-	-	-	-	-	-	-	-
MSTRG.131254.17	MSTRG.70117	novel-m0360-3p	0.682971	1	1	1	--	-	-	-	-	-	-	-	-
MSTRG.131301.1	MSTRG.147890	novel-m0360-3p	0.611162	1	1	1	--	-	-	-	-	-	-	-	-
MSTRG.131301.1	MSTRG.48506	novel-m0360-3p	0.552613	1	2	1	--	-	-	-	-	-	-	-	-
MSTRG.131301.1	MSTRG.50108	novel-m0360-3p	0.625954	1	1	1	--	-	-	-	-	-	-	-	-
MSTRG.131552.1	MSTRG.131555	novel-m0780-3p|novel-m1025-5p|novel-m1039-5p|novel-m1630-3p|novel-m1725-3p|novel-m1732-3p|novel-m2398-3p	0.790023	7	7	7	--	-	-	-	-	-	-	-	-
MSTRG.131563.1	TEA_025253	novel-m0081-5p	0.821707	1	1	1	--	PREDICTED: uncharacterized protein LOC100853631 isoform X1 [Vitis vinifera]	-	-	-	-	-	-	-
MSTRG.135199.2	MSTRG.131555	novel-m0780-3p|novel-m1025-5p|novel-m1630-3p|novel-m1725-3p|novel-m2398-3p	0.812107	5	7	5	--	-	-	-	-	-	-	-	-
MSTRG.138886.1	TEA_003568	novel-m1630-3p	0.769276	7	1	1	ATL22	zinc finger, C3HC4 type (RING finger) protein [Medicago truncatula]	-	-	-	-	-	-	-
MSTRG.140979.1	TEA_011010	miR1879-y	0.822193	1	1	1	RUK	Serine/threonine-protein kinase ULK4 [Gossypium arboreum]	-	-	-	-	-	-	-
MSTRG.141473.1	MSTRG.131555	novel-m1630-3p|novel-m1725-3p|novel-m2398-3p	0.540687	3	7	3	--	-	-	-	-	-	-	-	-
MSTRG.145201.1	TEA_018956	miR159-y	0.622394	1	1	1	--	PREDICTED: protein SPEAR2 isoform X2 [Vitis vinifera]	-	-	-	-	-	-	-
MSTRG.145201.1	TEA_022757	miR159-y	0.711054	1	2	1	GAM1	PREDICTED: transcription factor GAMYB [Vitis vinifera]	Organismal Systems	Environmental adaptation	ko04626//Plant-pathogen interaction	K09422	-	-	-
MSTRG.146555.1	MSTRG.147890	novel-m0360-3p	0.894352	1	1	1	--	-	-	-	-	-	-	-	-
MSTRG.146555.1	MSTRG.41456	novel-m0360-3p	0.849776	1	1	1	--	-	-	-	-	-	-	-	-
MSTRG.146555.1	MSTRG.47666	novel-m0360-3p	0.766956	1	2	1	--	-	-	-	-	-	-	-	-
MSTRG.146555.1	MSTRG.48506	novel-m0360-3p	0.855222	1	2	1	--	-	-	-	-	-	-	-	-
MSTRG.146555.1	MSTRG.50108	novel-m0360-3p	0.902161	1	1	1	--	-	-	-	-	-	-	-	-
MSTRG.146555.1	MSTRG.70117	novel-m0360-3p	0.706041	1	1	1	--	-	-	-	-	-	-	-	-
MSTRG.151014.2	MSTRG.80659	novel-m0186-5p|novel-m0187-5p|novel-m1149-3p|novel-m1285-3p|novel-m2248-3p|novel-m2339-3p	0.805175	6	6	6	--	-	-	-	-	-	-	-	-
MSTRG.151679.1	TEA_003522	miR1879-y	0.573642	1	1	1	PUX10	PREDICTED: plant UBX domain-containing protein 10 [Ipomoea nil]	-	-	-	-	-	-	GO:0006498//N-terminal protein lipidation
MSTRG.151679.1	TEA_014326	miR1879-y	0.784638	1	6	1	VPS41	PREDICTED: vacuolar protein sorting-associated protein 41 homolog [Vitis vinifera]	-	-	-	-	-	GO:0046914//transition metal ion binding	GO:0009606//tropism;GO:0015031//protein transport
MSTRG.151679.1	TEA_015784	miR1879-y	0.633768	1	1	1	AAP7	PREDICTED: probable amino acid permease 7 [Sesamum indicum]	-	-	-	-	-	-	-
MSTRG.151679.1	TEA_024920	miR1879-y	0.610266	1	1	1	--	Adenosine/AMP deaminase domain-containing protein [Cynara cardunculus var. scolymus] [Cynara cardunculus]	Metabolism;Metabolism	Global and overview maps;Nucleotide metabolism	ko01100//Metabolic pathways;ko00230//Purine metabolism	K01488;K01488	-	GO:0003824//catalytic activity	-
MSTRG.18954.8	MSTRG.147890	novel-m0360-3p	0.711079	1	1	1	--	-	-	-	-	-	-	-	-
MSTRG.18954.8	MSTRG.41456	novel-m0360-3p	0.652952	1	1	1	--	-	-	-	-	-	-	-	-
MSTRG.18954.8	MSTRG.47666	novel-m0360-3p	0.656604	1	2	1	--	-	-	-	-	-	-	-	-
MSTRG.18954.8	MSTRG.48506	novel-m0360-3p	0.650267	1	2	1	--	-	-	-	-	-	-	-	-
MSTRG.18954.8	MSTRG.50108	novel-m0360-3p	0.705751	1	1	1	--	-	-	-	-	-	-	-	-
MSTRG.18954.8	MSTRG.70117	novel-m0360-3p	0.734792	1	1	1	--	-	-	-	-	-	-	-	-
MSTRG.21717.3	TEA_010547	novel-m2375-5p	0.537196	1	1	1	CDC2A	cyclin dependent kinase A [Camellia sinensis]	-	-	-	-	GO:0016020//membrane;GO:0043231//intracellular membrane-bounded organelle;GO:0055028//cortical microtubule	GO:0004674//protein serine/threonine kinase activity;GO:0032550//purine ribonucleoside binding	GO:0000079//regulation of cyclin-dependent protein serine/threonine kinase activity;GO:0003006//developmental process involved in reproduction;GO:0007126//meiotic nuclear division;GO:0009267//cellular response to starvation;GO:0009409//response to cold;GO:0010374//stomatal complex development;GO:0010646//regulation of cell communication;GO:0042127//regulation of cell proliferation;GO:0044786//cel…
MSTRG.3229.5	MSTRG.70117	novel-m0360-3p	0.701593	1	1	1	--	-	-	-	-	-	-	-	-
MSTRG.32568.2	MSTRG.147890	novel-m0360-3p	0.969823	1	1	1	--	-	-	-	-	-	-	-	-
MSTRG.32568.2	MSTRG.41456	novel-m0360-3p	0.905387	1	1	1	--	-	-	-	-	-	-	-	-
MSTRG.32568.2	MSTRG.47666	novel-m0360-3p	0.847149	1	2	1	--	-	-	-	-	-	-	-	-
MSTRG.32568.2	MSTRG.48506	novel-m0360-3p	0.93606	1	2	1	--	-	-	-	-	-	-	-	-
MSTRG.32568.2	MSTRG.50108	novel-m0360-3p	0.976744	1	1	1	--	-	-	-	-	-	-	-	-
MSTRG.32568.2	MSTRG.70117	novel-m0360-3p	0.782667	1	1	1	--	-	-	-	-	-	-	-	-
MSTRG.41456.2	MSTRG.147890	novel-m0360-3p	0.914078	1	1	1	--	-	-	-	-	-	-	-	-
MSTRG.41456.2	MSTRG.41456	novel-m0360-3p	0.91192	1	1	1	--	-	-	-	-	-	-	-	-
MSTRG.41456.2	MSTRG.47666	novel-m0360-3p	0.868082	1	2	1	--	-	-	-	-	-	-	-	-
MSTRG.41456.2	MSTRG.48506	novel-m0360-3p	0.88944	1	2	1	--	-	-	-	-	-	-	-	-
MSTRG.41456.2	MSTRG.50108	novel-m0360-3p	0.925299	1	1	1	--	-	-	-	-	-	-	-	-
MSTRG.41456.2	MSTRG.70117	novel-m0360-3p	0.833073	1	1	1	--	-	-	-	-	-	-	-	-
MSTRG.47666.1	MSTRG.147890	novel-m0360-3p	0.886467	2	1	1	--	-	-	-	-	-	-	-	-
MSTRG.47666.1	MSTRG.41456	novel-m0360-3p	0.873972	2	1	1	--	-	-	-	-	-	-	-	-
MSTRG.47666.1	MSTRG.47666	novel-m0279-5p|novel-m0360-3p	0.845388	2	2	2	--	-	-	-	-	-	-	-	-
MSTRG.47666.1	MSTRG.48506	novel-m0279-5p|novel-m0360-3p	0.855596	2	2	2	--	-	-	-	-	-	-	-	-
MSTRG.47666.1	MSTRG.50108	novel-m0360-3p	0.904734	2	1	1	--	-	-	-	-	-	-	-	-
MSTRG.47666.1	MSTRG.70117	novel-m0360-3p	0.762533	2	1	1	--	-	-	-	-	-	-	-	-
MSTRG.47685.1	TEA_010547	novel-m2375-5p	0.520811	1	1	1	CDC2A	cyclin dependent kinase A [Camellia sinensis]	-	-	-	-	GO:0016020//membrane;GO:0043231//intracellular membrane-bounded organelle;GO:0055028//cortical microtubule	GO:0004674//protein serine/threonine kinase activity;GO:0032550//purine ribonucleoside binding	GO:0000079//regulation of cyclin-dependent protein serine/threonine kinase activity;GO:0003006//developmental process involved in reproduction;GO:0007126//meiotic nuclear division;GO:0009267//cellular response to starvation;GO:0009409//response to cold;GO:0010374//stomatal complex development;GO:0010646//regulation of cell communication;GO:0042127//regulation of cell proliferation;GO:0044786//cel…
MSTRG.48864.1	TEA_008623	miR1871-y	0.925374	1	1	1	FIM2	PREDICTED: fimbrin-2 [Sesamum indicum]	-	-	-	-	-	-	GO:0006928//movement of cell or subcellular component;GO:0051640//organelle localization
MSTRG.53806.2	MSTRG.131555	novel-m0780-3p|novel-m1025-5p|novel-m1039-5p|novel-m1630-3p|novel-m1725-3p|novel-m1732-3p|novel-m2398-3p	0.549306	7	7	7	--	-	-	-	-	-	-	-	-
MSTRG.66104.1	TEA_002310	miR5502-y	0.521898	1	1	1	Os05g0200100	PREDICTED: thioredoxin-like 2, chloroplastic [Juglans regia]	-	-	-	-	-	GO:0015036//disulfide oxidoreductase activity	GO:0019725//cellular homeostasis;GO:0044710//single-organism metabolic process
MSTRG.69243.1	MSTRG.159981	miR5021-x	0.552635	1	1	1	PSB28	PREDICTED: photosystem II reaction center PSB28 protein, chloroplastic [Vitis vinifera]	Metabolism;Metabolism	Global and overview maps;Energy metabolism	ko01100//Metabolic pathways;ko00195//Photosynthesis	K08903;K08903	GO:0044425//membrane part	-	GO:0044237//cellular metabolic process
MSTRG.69243.1	TEA_000065	miR5021-x	0.647887	1	1	1	UGT92A1	PREDICTED: UDP-glycosyltransferase 92A1-like [Vitis vinifera]	-	-	-	-	-	-	-
MSTRG.69243.1	TEA_000405	miR5021-x	0.767328	1	1	1	--	PREDICTED: gibberellin 2-beta-dioxygenase 8 [Nelumbo nucifera]	-	-	-	-	-	-	-
MSTRG.69243.1	TEA_001928	miR5021-x	0.571563	1	1	1	--	PREDICTED: dentin sialophosphoprotein [Pyrus x bretschneideri]	-	-	-	-	-	-	GO:0007275//multicellular organism development
MSTRG.69243.1	TEA_002255	miR5021-x	0.562396	1	1	1	PRAF1	regulator of chromosome condensation (RCC1) family protein [Medicago truncatula]	-	-	-	-	-	-	-
MSTRG.69243.1	TEA_003542	miR5021-x	0.746712	1	1	1	PRIN2	PREDICTED: protein PLASTID REDOX INSENSITIVE 2 [Nicotiana attenuata]	-	-	-	-	GO:0009295//nucleoid	GO:0016772//transferase activity, transferring phosphorus-containing groups	GO:0006796//phosphate-containing compound metabolic process;GO:0010467//gene expression
MSTRG.69243.1	TEA_005767	miR5021-x	0.757718	1	4	1	--	Major facilitator superfamily domain, general substrate transporter [Cynara cardunculus var. scolymus] [Cynara cardunculus]	-	-	-	-	-	-	-
MSTRG.69243.1	TEA_005967	miR5021-x	0.507557	1	1	1	--	PREDICTED: H/ACA ribonucleoprotein complex non-core subunit NAF1-like [Nicotiana attenuata]	-	-	-	-	-	-	-
MSTRG.69243.1	TEA_005976	miR5021-x	0.553216	1	1	1	LYK3	PREDICTED: lysM domain receptor-like kinase 3 isoform X1 [Theobroma cacao]	-	-	-	-	GO:0031224//intrinsic component of membrane	GO:0004672//protein kinase activity;GO:0032550//purine ribonucleoside binding	GO:0000226//microtubule cytoskeleton organization;GO:0006464//cellular protein modification process;GO:0006796//phosphate-containing compound metabolic process;GO:0044036//cell wall macromolecule metabolic process
MSTRG.69243.1	TEA_007392	miR5021-x	0.509198	1	1	1	At2g20710	PREDICTED: pentatricopeptide repeat-containing protein At2g17140 [Vitis vinifera]	-	-	-	-	-	-	-
MSTRG.69243.1	TEA_009944	miR5021-x	0.627053	1	1	1	ITN1	PREDICTED: ankyrin repeat-containing protein ITN1 [Vitis vinifera]	-	-	-	-	-	-	GO:0000904//cell morphogenesis involved in differentiation;GO:0009664//plant-type cell wall organization
MSTRG.69243.1	TEA_009948	miR5021-x	0.545318	1	1	1	MAKR4	PREDICTED: probable membrane-associated kinase regulator 4 [Theobroma cacao]	-	-	-	-	-	-	GO:0010033//response to organic substance
MSTRG.69243.1	TEA_010055	miR5021-x	0.608798	1	1	1	SDR42E1	3Beta_HSD domain-containing protein [Cephalotus follicularis]	-	-	-	-	-	-	-
MSTRG.69243.1	TEA_010081	miR5021-x	0.693767	1	1	1	MAKR4	PREDICTED: probable membrane-associated kinase regulator 4 [Theobroma cacao]	-	-	-	-	-	-	-
MSTRG.69243.1	TEA_015003	miR5021-x	0.515441	1	1	1	1MMP	PREDICTED: metalloendoproteinase 4-MMP [Daucus carota subsp. sativus] [Daucus carota]	-	-	-	-	-	GO:0046914//transition metal ion binding;GO:0070011//peptidase activity, acting on L-amino acid peptides	GO:0019538//protein metabolic process
MSTRG.69243.1	TEA_015088	miR5021-x	0.521743	1	2	1	SCPL45	serine carboxypeptidase II, partial [Platanus x hispanica]	-	-	-	-	-	GO:0004180//carboxypeptidase activity	GO:0019538//protein metabolic process
MSTRG.69243.1	TEA_015286	miR5021-x	0.75971	1	1	1	CTPA2	PREDICTED: carboxyl-terminal-processing peptidase 2, chloroplastic isoform X2 [Vitis vinifera]	-	-	-	-	GO:0009579//thylakoid	GO:0070011//peptidase activity, acting on L-amino acid peptides	-
MSTRG.69243.1	TEA_015303	miR5021-x	0.764291	1	1	1	At1g59620	Disease resistance protein [Corchorus olitorius]	-	-	-	-	-	-	-
MSTRG.69243.1	TEA_016559	miR5021-x	0.533899	1	1	1	GATA5	PREDICTED: GATA transcription factor 5-like [Nicotiana tomentosiformis]	-	-	-	-	-	-	-
MSTRG.69243.1	TEA_017771	miR5021-x	0.765809	1	1	1	GPAT6	PREDICTED: glycerol-3-phosphate 2-O-acyltransferase 6 [Populus euphratica]	Metabolism;Metabolism;Metabolism;Metabolism	Global and overview maps;Global and overview maps;Lipid metabolism;Lipid metabolism	ko01100//Metabolic pathways;ko01110//Biosynthesis of secondary metabolites;ko00564//Glycerophospholipid metabolism;ko00561//Glycerolipid metabolism	K13508;K13508;K13508;K13508	GO:0031224//intrinsic component of membrane	GO:0008374//O-acyltransferase activity;GO:0042578//phosphoric ester hydrolase activity	GO:0009059//macromolecule biosynthetic process;GO:0046471//phosphatidylglycerol metabolic process;GO:0090567//reproductive shoot system development
MSTRG.69243.1	TEA_018346	miR5021-x	0.64763	1	1	1	PRXQ	PREDICTED: peroxiredoxin Q, chloroplastic-like [Juglans regia]	-	-	-	-	-	GO:0003824//catalytic activity;GO:0016209//antioxidant activity	GO:0044710//single-organism metabolic process
MSTRG.69243.1	TEA_019411	miR5021-x	0.538007	1	1	1	--	PREDICTED: transmembrane protein 33 homolog [Juglans regia]	-	-	-	-	GO:0005911//cell-cell junction;GO:0031224//intrinsic component of membrane;GO:0043231//intracellular membrane-bounded organelle	-	-
MSTRG.69243.1	TEA_020533	miR5021-x	0.674236	1	1	1	PER42	peroxidase [Camellia oleifera]	Metabolism;Metabolism;Metabolism	Global and overview maps;Global and overview maps;Biosynthesis of other secondary metabolites	ko01100//Metabolic pathways;ko01110//Biosynthesis of secondary metabolites;ko00940//Phenylpropanoid biosynthesis	K00430;K00430;K00430	-	GO:0003824//catalytic activity;GO:0043169//cation binding;GO:0046906//tetrapyrrole binding	GO:0000097//sulfur amino acid biosynthetic process;GO:0006873//cellular ion homeostasis;GO:0006970//response to osmotic stress;GO:0009746//response to hexose;GO:0019758//glycosinolate biosynthetic process;GO:0030001//metal ion transport;GO:0042044//fluid transport;GO:0042743//hydrogen peroxide metabolic process
MSTRG.69243.1	TEA_020884	miR5021-x	0.52371	1	1	1	CLPP5	ATP-dependent Clp protease proteolytic subunit 5 [Morus notabilis]	-	-	-	-	GO:0009368//endopeptidase Clp complex;GO:0009526//plastid envelope;GO:0009532//plastid stroma;GO:0031976//plastid thylakoid	GO:0070011//peptidase activity, acting on L-amino acid peptides	GO:0005982//starch metabolic process;GO:0005984//disaccharide metabolic process;GO:0019538//protein metabolic process
MSTRG.69243.1	TEA_021309	miR5021-x	0.582128	1	1	1	CODM	Oxoglutarate/iron-dependent dioxygenase [Corchorus olitorius]	-	-	-	-	-	-	-
MSTRG.69243.1	TEA_023035	miR5021-x	0.56505	1	1	1	CLC-F	PREDICTED: chloride channel protein CLC-f-like isoform X2 [Nicotiana tomentosiformis]	-	-	-	-	GO:0016021//integral component of membrane;GO:0043231//intracellular membrane-bounded organelle;GO:0044444//cytoplasmic part	GO:0005254//chloride channel activity	GO:0006821//chloride transport;GO:0034765//regulation of ion transmembrane transport
MSTRG.69243.1	TEA_023605	miR5021-x	0.889732	1	1	1	DJC76	DnaJ domain-containing protein/Fer4_15 domain-containing protein [Cephalotus follicularis]	-	-	-	-	-	-	-
MSTRG.69243.1	TEA_023637	miR5021-x	0.504112	1	1	1	DFR	PREDICTED: cinnamoyl-CoA reductase 2-like isoform X1 [Ziziphus jujuba]	-	-	-	-	-	GO:0016491//oxidoreductase activity	GO:0008152//metabolic process
MSTRG.69243.1	TEA_025223	miR5021-x	0.532434	1	1	1	--	PREDICTED: RING finger and transmembrane domain-containing protein 2 isoform X2 [Tarenaya hassleriana]	-	-	-	-	-	-	-
MSTRG.69243.1	TEA_025436	miR5021-x	0.550267	1	1	1	WRKY48	PREDICTED: probable WRKY transcription factor 48 [Vitis vinifera]	-	-	-	-	-	-	-
MSTRG.69243.1	TEA_025962	miR5021-x	0.700862	1	1	1	LECRK3	PREDICTED: G-type lectin S-receptor-like serine/threonine-protein kinase RLK1 isoform X1 [Populus euphratica]	-	-	-	-	-	GO:0004672//protein kinase activity	GO:0006796//phosphate-containing compound metabolic process
MSTRG.69243.1	TEA_026662	miR5021-x	0.519559	1	1	1	CYCU1-1	cyclin family protein [Populus trichocarpa]	-	-	-	-	-	GO:0019900//kinase binding	GO:0044763//single-organism cellular process
MSTRG.69243.1	TEA_029390	miR5021-x	0.523237	1	1	1	--	PREDICTED: uncharacterized protein LOC105160192 isoform X2 [Sesamum indicum]	-	-	-	-	-	-	-
MSTRG.73747.4	MSTRG.158018	novel-m0186-5p|novel-m0187-5p|novel-m1149-3p|novel-m1285-3p|novel-m2248-3p|novel-m2339-3p	0.518138	6	6	6	--	-	-	-	-	-	-	-	-
MSTRG.73747.4	MSTRG.80659	novel-m0186-5p|novel-m0187-5p|novel-m1149-3p|novel-m1285-3p|novel-m2248-3p|novel-m2339-3p	0.73016	6	6	6	--	-	-	-	-	-	-	-	-
MSTRG.8000.1	MSTRG.131555	novel-m0780-3p|novel-m1025-5p|novel-m1039-5p|novel-m1630-3p|novel-m1725-3p|novel-m1732-3p|novel-m2398-3p	0.740951	7	7	7	--	-	-	-	-	-	-	-	-
MSTRG.81550.2	TEA_018956	miR159-y	0.579065	1	1	1	--	PREDICTED: protein SPEAR2 isoform X2 [Vitis vinifera]	-	-	-	-	-	-	-
MSTRG.81550.2	TEA_022757	miR159-y	0.722713	1	2	1	GAM1	PREDICTED: transcription factor GAMYB [Vitis vinifera]	Organismal Systems	Environmental adaptation	ko04626//Plant-pathogen interaction	K09422	-	-	-
MSTRG.83626.1	TEA_018193	novel-m0863-3p|novel-m1242-3p	0.501682	2	2	2	OPR1	12-oxophytodienoate reductase 1 [Theobroma cacao]	Metabolism;Metabolism;Metabolism	Global and overview maps;Global and overview maps;Lipid metabolism	ko01100//Metabolic pathways;ko01110//Biosynthesis of secondary metabolites;ko00592//alpha-Linolenic acid metabolism	K05894;K05894;K05894	-	GO:0003824//catalytic activity;GO:0032553//ribonucleotide binding	GO:0044710//single-organism metabolic process
MSTRG.83626.2	TEA_018193	novel-m0863-3p|novel-m1242-3p	0.724431	2	2	2	OPR1	12-oxophytodienoate reductase 1 [Theobroma cacao]	Metabolism;Metabolism;Metabolism	Global and overview maps;Global and overview maps;Lipid metabolism	ko01100//Metabolic pathways;ko01110//Biosynthesis of secondary metabolites;ko00592//alpha-Linolenic acid metabolism	K05894;K05894;K05894	-	GO:0003824//catalytic activity;GO:0032553//ribonucleotide binding	GO:0044710//single-organism metabolic process
MSTRG.84396.1	MSTRG.80659	novel-m0186-5p|novel-m0187-5p|novel-m1149-3p|novel-m1285-3p|novel-m2248-3p|novel-m2339-3p	0.839091	6	6	6	--	-	-	-	-	-	-	-	-
MSTRG.96115.3	MSTRG.158018	novel-m0186-5p|novel-m0187-5p|novel-m1149-3p|novel-m1285-3p|novel-m2248-3p|novel-m2339-3p	0.519721	6	6	6	--	-	-	-	-	-	-	-	-
MSTRG.96115.3	MSTRG.80659	novel-m0186-5p|novel-m0187-5p|novel-m1149-3p|novel-m1285-3p|novel-m2248-3p|novel-m2339-3p	0.763735	6	6	6	--	-	-	-	-	-	-	-	-
novel_circ_001150	TEA_028950	novel-m1370-5p|novel-m1999-5p	0.736562	2	2	2	At2g43860	PREDICTED: polygalacturonase-like [Daucus carota subsp. sativus] [Daucus carota]	Metabolism;Metabolism	Global and overview maps;Carbohydrate metabolism	ko01100//Metabolic pathways;ko00040//Pentose and glucuronate interconversions	K01184;K01184	-	-	-
novel_circ_001540	MSTRG.159981	miR5021-x	0.53978	2	1	1	PSB28	PREDICTED: photosystem II reaction center PSB28 protein, chloroplastic [Vitis vinifera]	Metabolism;Metabolism	Global and overview maps;Energy metabolism	ko01100//Metabolic pathways;ko00195//Photosynthesis	K08903;K08903	GO:0044425//membrane part	-	GO:0044237//cellular metabolic process
novel_circ_001540	TEA_000039	miR5021-x	0.865429	2	2	1	RCH2	PREDICTED: LRR receptor-like serine/threonine-protein kinase RCH1 [Vitis vinifera]	-	-	-	-	-	GO:0016301//kinase activity	-
novel_circ_001540	TEA_000065	miR5021-x	0.598543	2	1	1	UGT92A1	PREDICTED: UDP-glycosyltransferase 92A1-like [Vitis vinifera]	-	-	-	-	-	-	-
novel_circ_001540	TEA_000414	miR5021-x	0.924086	2	1	1	PXC3	PREDICTED: leucine-rich repeat receptor-like tyrosine-protein kinase PXC3 [Capsicum annuum]	-	-	-	-	GO:0016020//membrane	GO:0016740//transferase activity	GO:0044237//cellular metabolic process
novel_circ_001540	TEA_002255	miR5021-x	0.542678	2	1	1	PRAF1	regulator of chromosome condensation (RCC1) family protein [Medicago truncatula]	-	-	-	-	-	-	-
novel_circ_001540	TEA_003542	miR5021-x	0.76523	2	1	1	PRIN2	PREDICTED: protein PLASTID REDOX INSENSITIVE 2 [Nicotiana attenuata]	-	-	-	-	GO:0009295//nucleoid	GO:0016772//transferase activity, transferring phosphorus-containing groups	GO:0006796//phosphate-containing compound metabolic process;GO:0010467//gene expression
novel_circ_001540	TEA_004132	miR5021-x	0.686949	2	1	1	PAP8	PREDICTED: probable plastid-lipid-associated protein 8, chloroplastic [Nicotiana attenuata]	-	-	-	-	-	-	-
novel_circ_001540	TEA_005767	miR5021-x	0.792281	2	4	1	--	Major facilitator superfamily domain, general substrate transporter [Cynara cardunculus var. scolymus] [Cynara cardunculus]	-	-	-	-	-	-	-
novel_circ_001540	TEA_005976	miR5021-x	0.630959	2	1	1	LYK3	PREDICTED: lysM domain receptor-like kinase 3 isoform X1 [Theobroma cacao]	-	-	-	-	GO:0031224//intrinsic component of membrane	GO:0004672//protein kinase activity;GO:0032550//purine ribonucleoside binding	GO:0000226//microtubule cytoskeleton organization;GO:0006464//cellular protein modification process;GO:0006796//phosphate-containing compound metabolic process;GO:0044036//cell wall macromolecule metabolic process
novel_circ_001540	TEA_006771	miR5021-x	0.648949	2	1	1	RLK5	PREDICTED: receptor-like protein kinase HSL1 [Ricinus communis]	-	-	-	-	GO:0016020//membrane	GO:0004674//protein serine/threonine kinase activity;GO:0016491//oxidoreductase activity;GO:0036094//small molecule binding;GO:0097159//organic cyclic compound binding;GO:1901363//heterocyclic compound binding	GO:0006468//protein phosphorylation;GO:0044710//single-organism metabolic process
novel_circ_001540	TEA_007742	miR5021-x	0.937133	2	1	1	TDR	PREDICTED: receptor-like protein kinase HSL1 [Ricinus communis]	-	-	-	-	-	GO:0016301//kinase activity	GO:0008152//metabolic process
novel_circ_001540	TEA_007994	miR5021-x	0.734749	2	1	1	ACA9	PREDICTED: calcium-transporting ATPase 9, plasma membrane-type [Erythranthe guttata]	-	-	-	-	GO:0031224//intrinsic component of membrane	GO:0005515//protein binding;GO:0019829//cation-transporting ATPase activity;GO:0032550//purine ribonucleoside binding;GO:0043169//cation binding	GO:0000904//cell morphogenesis involved in differentiation;GO:0003006//developmental process involved in reproduction;GO:0006816//calcium ion transport;GO:0009566//fertilization;GO:0009664//plant-type cell wall organization;GO:0010208//pollen wall assembly;GO:0051707//response to other organism;GO:0072503//cellular divalent inorganic cation homeostasis
novel_circ_001540	TEA_009093	miR5021-x	0.754867	2	1	1	--	protein MARD1-like [Cajanus cajan]	-	-	-	-	-	-	-
novel_circ_001540	TEA_009944	miR5021-x	0.589377	2	1	1	ITN1	PREDICTED: ankyrin repeat-containing protein ITN1 [Vitis vinifera]	-	-	-	-	-	-	GO:0000904//cell morphogenesis involved in differentiation;GO:0009664//plant-type cell wall organization
novel_circ_001540	TEA_009948	miR5021-x	0.71305	2	1	1	MAKR4	PREDICTED: probable membrane-associated kinase regulator 4 [Theobroma cacao]	-	-	-	-	-	-	GO:0010033//response to organic substance
novel_circ_001540	TEA_011416	miR5021-x	0.74153	2	1	1	PYRAB06230	NOL1/NOP2/sun family protein isoform 3 [Theobroma cacao]	-	-	-	-	-	GO:0016741//transferase activity, transferring one-carbon groups	GO:0008152//metabolic process
novel_circ_001540	TEA_015003	miR5021-x	0.823221	2	1	1	1MMP	PREDICTED: metalloendoproteinase 4-MMP [Daucus carota subsp. sativus] [Daucus carota]	-	-	-	-	-	GO:0046914//transition metal ion binding;GO:0070011//peptidase activity, acting on L-amino acid peptides	GO:0019538//protein metabolic process
novel_circ_001540	TEA_015088	miR5021-x	0.55519	2	2	1	SCPL45	serine carboxypeptidase II, partial [Platanus x hispanica]	-	-	-	-	-	GO:0004180//carboxypeptidase activity	GO:0019538//protein metabolic process
novel_circ_001540	TEA_015286	miR5021-x	0.605971	2	1	1	CTPA2	PREDICTED: carboxyl-terminal-processing peptidase 2, chloroplastic isoform X2 [Vitis vinifera]	-	-	-	-	GO:0009579//thylakoid	GO:0070011//peptidase activity, acting on L-amino acid peptides	-
novel_circ_001540	TEA_016831	miR5021-x	0.709162	2	1	1	PBS1	PREDICTED: serine/threonine-protein kinase CDL1-like [Nicotiana attenuata]	Organismal Systems	Environmental adaptation	ko04626//Plant-pathogen interaction	K13430	-	-	-
novel_circ_001540	TEA_017771	miR5021-x	0.610065	2	1	1	GPAT6	PREDICTED: glycerol-3-phosphate 2-O-acyltransferase 6 [Populus euphratica]	Metabolism;Metabolism;Metabolism;Metabolism	Global and overview maps;Global and overview maps;Lipid metabolism;Lipid metabolism	ko01100//Metabolic pathways;ko01110//Biosynthesis of secondary metabolites;ko00564//Glycerophospholipid metabolism;ko00561//Glycerolipid metabolism	K13508;K13508;K13508;K13508	GO:0031224//intrinsic component of membrane	GO:0008374//O-acyltransferase activity;GO:0042578//phosphoric ester hydrolase activity	GO:0009059//macromolecule biosynthetic process;GO:0046471//phosphatidylglycerol metabolic process;GO:0090567//reproductive shoot system development
novel_circ_001540	TEA_018170	miR5021-x	0.823222	2	1	1	Os02g0220500	PREDICTED: elongation factor 1-gamma [Vitis vinifera]	-	-	-	-	-	-	-
novel_circ_001540	TEA_018346	miR5021-x	0.665786	2	1	1	PRXQ	PREDICTED: peroxiredoxin Q, chloroplastic-like [Juglans regia]	-	-	-	-	-	GO:0003824//catalytic activity;GO:0016209//antioxidant activity	GO:0044710//single-organism metabolic process
novel_circ_001540	TEA_019411	miR5021-x	0.893678	2	1	1	--	PREDICTED: transmembrane protein 33 homolog [Juglans regia]	-	-	-	-	GO:0005911//cell-cell junction;GO:0031224//intrinsic component of membrane;GO:0043231//intracellular membrane-bounded organelle	-	-
novel_circ_001540	TEA_020012	miR5021-x	0.71069	2	1	1	RMR1	PREDICTED: E3 ubiquitin-protein ligase MBR1-like isoform X1 [Juglans regia]	-	-	-	-	-	-	-
novel_circ_001540	TEA_020533	miR5021-x	0.547984	2	1	1	PER42	peroxidase [Camellia oleifera]	Metabolism;Metabolism;Metabolism	Global and overview maps;Global and overview maps;Biosynthesis of other secondary metabolites	ko01100//Metabolic pathways;ko01110//Biosynthesis of secondary metabolites;ko00940//Phenylpropanoid biosynthesis	K00430;K00430;K00430	-	GO:0003824//catalytic activity;GO:0043169//cation binding;GO:0046906//tetrapyrrole binding	GO:0000097//sulfur amino acid biosynthetic process;GO:0006873//cellular ion homeostasis;GO:0006970//response to osmotic stress;GO:0009746//response to hexose;GO:0019758//glycosinolate biosynthetic process;GO:0030001//metal ion transport;GO:0042044//fluid transport;GO:0042743//hydrogen peroxide metabolic process
novel_circ_001540	TEA_021309	miR5021-x	0.780635	2	1	1	CODM	Oxoglutarate/iron-dependent dioxygenase [Corchorus olitorius]	-	-	-	-	-	-	-
novel_circ_001540	TEA_023035	miR5021-x	0.532558	2	1	1	CLC-F	PREDICTED: chloride channel protein CLC-f-like isoform X2 [Nicotiana tomentosiformis]	-	-	-	-	GO:0016021//integral component of membrane;GO:0043231//intracellular membrane-bounded organelle;GO:0044444//cytoplasmic part	GO:0005254//chloride channel activity	GO:0006821//chloride transport;GO:0034765//regulation of ion transmembrane transport
novel_circ_001540	TEA_023605	miR5021-x	0.505049	2	1	1	DJC76	DnaJ domain-containing protein/Fer4_15 domain-containing protein [Cephalotus follicularis]	-	-	-	-	-	-	-
novel_circ_001540	TEA_023637	miR5021-x	0.550447	2	1	1	DFR	PREDICTED: cinnamoyl-CoA reductase 2-like isoform X1 [Ziziphus jujuba]	-	-	-	-	-	GO:0016491//oxidoreductase activity	GO:0008152//metabolic process
novel_circ_001540	TEA_025223	miR5021-x	0.896708	2	1	1	--	PREDICTED: RING finger and transmembrane domain-containing protein 2 isoform X2 [Tarenaya hassleriana]	-	-	-	-	-	-	-
novel_circ_001540	TEA_025962	miR5021-x	0.71213	2	1	1	LECRK3	PREDICTED: G-type lectin S-receptor-like serine/threonine-protein kinase RLK1 isoform X1 [Populus euphratica]	-	-	-	-	-	GO:0004672//protein kinase activity	GO:0006796//phosphate-containing compound metabolic process
novel_circ_001540	TEA_026662	miR5021-x	0.636576	2	1	1	CYCU1-1	cyclin family protein [Populus trichocarpa]	-	-	-	-	-	GO:0019900//kinase binding	GO:0044763//single-organism cellular process
novel_circ_001540	TEA_027671	miR5021-x	0.650758	2	1	1	--	Zinc finger, GATA-type [Corchorus capsularis]	-	-	-	-	-	-	-
novel_circ_001951	MSTRG.79784	novel-m0092-5p|novel-m0253-5p|novel-m0718-5p|novel-m1591-5p|novel-m2050-5p	0.580573	6	5	5	ZBP14	PREDICTED: 14 kDa zinc-binding protein [Lupinus angustifolius]	-	-	-	-	GO:0009536//plastid	-	-
novel_circ_001951	TEA_003146	miR1879-y	0.535902	6	1	1	DG1	PREDICTED: pentatricopeptide repeat-containing protein At5g67570, chloroplastic [Juglans regia]	-	-	-	-	-	-	-
novel_circ_001951	TEA_003522	miR1879-y	0.837224	6	1	1	PUX10	PREDICTED: plant UBX domain-containing protein 10 [Ipomoea nil]	-	-	-	-	-	-	GO:0006498//N-terminal protein lipidation
novel_circ_001951	TEA_003684	novel-m0092-5p|novel-m0253-5p|novel-m0718-5p|novel-m1591-5p|novel-m2050-5p	0.606318	6	5	5	HERK1	PREDICTED: receptor-like protein kinase HERK 1 [Fragaria vesca subsp. vesca] [Fragaria vesca]	-	-	-	-	-	GO:0004672//protein kinase activity;GO:0032550//purine ribonucleoside binding	GO:0006464//cellular protein modification process;GO:0006796//phosphate-containing compound metabolic process
novel_circ_001951	TEA_007691	miR1879-y	0.759292	6	1	1	HSP82	PREDICTED: heat shock protein 90-1-like [Gossypium hirsutum]	Organismal Systems;Genetic Information Processing	Environmental adaptation;Folding, sorting and degradation	ko04626//Plant-pathogen interaction;ko04141//Protein processing in endoplasmic reticulum	K04079;K04079	-	GO:0005515//protein binding	GO:0044267//cellular protein metabolic process;GO:0050896//response to stimulus
novel_circ_001951	TEA_011694	novel-m0092-5p|novel-m0253-5p|novel-m0718-5p|novel-m1591-5p|novel-m2050-5p	0.727707	6	5	5	TOM20	PREDICTED: uncharacterized protein LOC104881649 isoform X1 [Vitis vinifera]	-	-	-	-	-	-	-
novel_circ_001951	TEA_014848	novel-m0092-5p|novel-m0253-5p|novel-m0718-5p|novel-m1591-5p|novel-m2050-5p	0.764002	6	5	5	ABCA2	PREDICTED: ABC transporter A family member 2-like isoform X1 [Nelumbo nucifera]	-	-	-	-	-	-	-
novel_circ_001951	TEA_015784	miR1879-y	0.840006	6	1	1	AAP7	PREDICTED: probable amino acid permease 7 [Sesamum indicum]	-	-	-	-	-	-	-
novel_circ_001951	TEA_018352	miR1879-y	0.706872	6	1	1	WRKY53	PREDICTED: probable WRKY transcription factor 46 [Populus euphratica]	-	-	-	-	-	-	-
novel_circ_001951	TEA_020929	miR1879-y	0.720046	6	9	1	Carnmt1	PREDICTED: carnosine N-methyltransferase [Vitis vinifera]	Metabolism	Amino acid metabolism	ko00340//Histidine metabolism	K19787	-	-	-
novel_circ_001951	TEA_024920	miR1879-y	0.801404	6	1	1	--	Adenosine/AMP deaminase domain-containing protein [Cynara cardunculus var. scolymus] [Cynara cardunculus]	Metabolism;Metabolism	Global and overview maps;Nucleotide metabolism	ko01100//Metabolic pathways;ko00230//Purine metabolism	K01488;K01488	-	GO:0003824//catalytic activity	-
novel_circ_001951	TEA_028038	novel-m0092-5p|novel-m0253-5p|novel-m0718-5p|novel-m1591-5p|novel-m2050-5p	0.535862	6	5	5	ABCA2	PREDICTED: ABC transporter A family member 2-like isoform X1 [Nelumbo nucifera]	-	-	-	-	-	-	-
novel_circ_001951	TEA_030061	miR1879-y	0.689247	6	1	1	GSTU25	glutathione-S-transferase tau 1 [Hevea brasiliensis]	Metabolism	Metabolism of other amino acids	ko00480//Glutathione metabolism	K00799	-	GO:0003824//catalytic activity	-
novel_circ_002159	TEA_003146	miR1879-y	0.928899	1	1	1	DG1	PREDICTED: pentatricopeptide repeat-containing protein At5g67570, chloroplastic [Juglans regia]	-	-	-	-	-	-	-
novel_circ_002159	TEA_003522	miR1879-y	0.627724	1	1	1	PUX10	PREDICTED: plant UBX domain-containing protein 10 [Ipomoea nil]	-	-	-	-	-	-	GO:0006498//N-terminal protein lipidation
novel_circ_002159	TEA_007691	miR1879-y	0.743407	1	1	1	HSP82	PREDICTED: heat shock protein 90-1-like [Gossypium hirsutum]	Organismal Systems;Genetic Information Processing	Environmental adaptation;Folding, sorting and degradation	ko04626//Plant-pathogen interaction;ko04141//Protein processing in endoplasmic reticulum	K04079;K04079	-	GO:0005515//protein binding	GO:0044267//cellular protein metabolic process;GO:0050896//response to stimulus
novel_circ_002159	TEA_014326	miR1879-y	0.585473	1	6	1	VPS41	PREDICTED: vacuolar protein sorting-associated protein 41 homolog [Vitis vinifera]	-	-	-	-	-	GO:0046914//transition metal ion binding	GO:0009606//tropism;GO:0015031//protein transport
novel_circ_002159	TEA_015784	miR1879-y	0.583815	1	1	1	AAP7	PREDICTED: probable amino acid permease 7 [Sesamum indicum]	-	-	-	-	-	-	-
novel_circ_002159	TEA_018352	miR1879-y	0.738215	1	1	1	WRKY53	PREDICTED: probable WRKY transcription factor 46 [Populus euphratica]	-	-	-	-	-	-	-
novel_circ_002159	TEA_022251	miR1879-y	0.812155	1	1	1	SYP43	PREDICTED: syntaxin-41 [Vitis vinifera]	Genetic Information Processing	Folding, sorting and degradation	ko04130//SNARE interactions in vesicular transport	K08489	-	-	GO:0015031//protein transport;GO:0061024//membrane organization
novel_circ_002159	TEA_024920	miR1879-y	0.589576	1	1	1	--	Adenosine/AMP deaminase domain-containing protein [Cynara cardunculus var. scolymus] [Cynara cardunculus]	Metabolism;Metabolism	Global and overview maps;Nucleotide metabolism	ko01100//Metabolic pathways;ko00230//Purine metabolism	K01488;K01488	-	GO:0003824//catalytic activity	-
novel_circ_002159	TEA_030061	miR1879-y	0.862516	1	1	1	GSTU25	glutathione-S-transferase tau 1 [Hevea brasiliensis]	Metabolism	Metabolism of other amino acids	ko00480//Glutathione metabolism	K00799	-	GO:0003824//catalytic activity	-
novel_circ_002272	MSTRG.159981	miR5021-x	0.582324	7	1	1	PSB28	PREDICTED: photosystem II reaction center PSB28 protein, chloroplastic [Vitis vinifera]	Metabolism;Metabolism	Global and overview maps;Energy metabolism	ko01100//Metabolic pathways;ko00195//Photosynthesis	K08903;K08903	GO:0044425//membrane part	-	GO:0044237//cellular metabolic process
novel_circ_002272	TEA_000414	miR5021-x	0.632349	7	1	1	PXC3	PREDICTED: leucine-rich repeat receptor-like tyrosine-protein kinase PXC3 [Capsicum annuum]	-	-	-	-	GO:0016020//membrane	GO:0016740//transferase activity	GO:0044237//cellular metabolic process
novel_circ_002272	TEA_001155	miR5021-x	0.550898	7	1	1	--	zf-C3HC4_3 domain-containing protein [Cephalotus follicularis]	-	-	-	-	-	-	-
novel_circ_002272	TEA_003146	miR1879-y	0.645598	7	1	1	DG1	PREDICTED: pentatricopeptide repeat-containing protein At5g67570, chloroplastic [Juglans regia]	-	-	-	-	-	-	-
novel_circ_002272	TEA_004132	miR5021-x	0.817183	7	1	1	PAP8	PREDICTED: probable plastid-lipid-associated protein 8, chloroplastic [Nicotiana attenuata]	-	-	-	-	-	-	-
novel_circ_002272	TEA_004530	miR5021-x	0.507588	7	1	1	NPSN13	PREDICTED: novel plant SNARE 13 [Jatropha curcas]	-	-	-	-	-	-	-
novel_circ_002272	TEA_004664	miR5021-x	0.633472	7	1	1	BGAL12	beta-galactosidase [Camellia sinensis]	-	-	-	-	-	GO:0005488//binding;GO:0015925//galactosidase activity	GO:0044238//primary metabolic process
novel_circ_002272	TEA_005767	miR5021-x	0.686692	7	4	1	--	Major facilitator superfamily domain, general substrate transporter [Cynara cardunculus var. scolymus] [Cynara cardunculus]	-	-	-	-	-	-	-
novel_circ_002272	TEA_005967	miR5021-x	0.783842	7	1	1	--	PREDICTED: H/ACA ribonucleoprotein complex non-core subunit NAF1-like [Nicotiana attenuata]	-	-	-	-	-	-	-
novel_circ_002272	TEA_006771	miR5021-x	0.542264	7	1	1	RLK5	PREDICTED: receptor-like protein kinase HSL1 [Ricinus communis]	-	-	-	-	GO:0016020//membrane	GO:0004674//protein serine/threonine kinase activity;GO:0016491//oxidoreductase activity;GO:0036094//small molecule binding;GO:0097159//organic cyclic compound binding;GO:1901363//heterocyclic compound binding	GO:0006468//protein phosphorylation;GO:0044710//single-organism metabolic process
novel_circ_002272	TEA_007994	miR5021-x	0.500129	7	1	1	ACA9	PREDICTED: calcium-transporting ATPase 9, plasma membrane-type [Erythranthe guttata]	-	-	-	-	GO:0031224//intrinsic component of membrane	GO:0005515//protein binding;GO:0019829//cation-transporting ATPase activity;GO:0032550//purine ribonucleoside binding;GO:0043169//cation binding	GO:0000904//cell morphogenesis involved in differentiation;GO:0003006//developmental process involved in reproduction;GO:0006816//calcium ion transport;GO:0009566//fertilization;GO:0009664//plant-type cell wall organization;GO:0010208//pollen wall assembly;GO:0051707//response to other organism;GO:0072503//cellular divalent inorganic cation homeostasis
novel_circ_002272	TEA_009948	miR5021-x	0.552549	7	1	1	MAKR4	PREDICTED: probable membrane-associated kinase regulator 4 [Theobroma cacao]	-	-	-	-	-	-	GO:0010033//response to organic substance
novel_circ_002272	TEA_010081	miR5021-x	0.608242	7	1	1	MAKR4	PREDICTED: probable membrane-associated kinase regulator 4 [Theobroma cacao]	-	-	-	-	-	-	-
novel_circ_002272	TEA_010094	miR5021-x	0.764399	7	1	1	ABCI6	PREDICTED: ABC transporter I family member 6, chloroplastic-like [Nicotiana tabacum]	-	-	-	-	-	-	-
novel_circ_002272	TEA_011416	miR5021-x	0.708665	7	1	1	PYRAB06230	NOL1/NOP2/sun family protein isoform 3 [Theobroma cacao]	-	-	-	-	-	GO:0016741//transferase activity, transferring one-carbon groups	GO:0008152//metabolic process
novel_circ_002272	TEA_011827	miR5021-x	0.591603	7	1	1	MAKR4	PREDICTED: probable membrane-associated kinase regulator 4 [Ricinus communis]	-	-	-	-	-	-	GO:0009725//response to hormone;GO:0014070//response to organic cyclic compound
novel_circ_002272	TEA_015286	miR5021-x	0.603579	7	1	1	CTPA2	PREDICTED: carboxyl-terminal-processing peptidase 2, chloroplastic isoform X2 [Vitis vinifera]	-	-	-	-	GO:0009579//thylakoid	GO:0070011//peptidase activity, acting on L-amino acid peptides	-
novel_circ_002272	TEA_016559	miR5021-x	0.508419	7	1	1	GATA5	PREDICTED: GATA transcription factor 5-like [Nicotiana tomentosiformis]	-	-	-	-	-	-	-
novel_circ_002272	TEA_016831	miR5021-x	0.612727	7	1	1	PBS1	PREDICTED: serine/threonine-protein kinase CDL1-like [Nicotiana attenuata]	Organismal Systems	Environmental adaptation	ko04626//Plant-pathogen interaction	K13430	-	-	-
novel_circ_002272	TEA_017771	miR5021-x	0.549074	7	1	1	GPAT6	PREDICTED: glycerol-3-phosphate 2-O-acyltransferase 6 [Populus euphratica]	Metabolism;Metabolism;Metabolism;Metabolism	Global and overview maps;Global and overview maps;Lipid metabolism;Lipid metabolism	ko01100//Metabolic pathways;ko01110//Biosynthesis of secondary metabolites;ko00564//Glycerophospholipid metabolism;ko00561//Glycerolipid metabolism	K13508;K13508;K13508;K13508	GO:0031224//intrinsic component of membrane	GO:0008374//O-acyltransferase activity;GO:0042578//phosphoric ester hydrolase activity	GO:0009059//macromolecule biosynthetic process;GO:0046471//phosphatidylglycerol metabolic process;GO:0090567//reproductive shoot system development
novel_circ_002272	TEA_018170	miR5021-x	0.769166	7	1	1	Os02g0220500	PREDICTED: elongation factor 1-gamma [Vitis vinifera]	-	-	-	-	-	-	-
novel_circ_002272	TEA_018193	novel-m0863-3p|novel-m1242-3p	0.720408	7	2	2	OPR1	12-oxophytodienoate reductase 1 [Theobroma cacao]	Metabolism;Metabolism;Metabolism	Global and overview maps;Global and overview maps;Lipid metabolism	ko01100//Metabolic pathways;ko01110//Biosynthesis of secondary metabolites;ko00592//alpha-Linolenic acid metabolism	K05894;K05894;K05894	-	GO:0003824//catalytic activity;GO:0032553//ribonucleotide binding	GO:0044710//single-organism metabolic process
novel_circ_002272	TEA_019411	miR5021-x	0.595444	7	1	1	--	PREDICTED: transmembrane protein 33 homolog [Juglans regia]	-	-	-	-	GO:0005911//cell-cell junction;GO:0031224//intrinsic component of membrane;GO:0043231//intracellular membrane-bounded organelle	-	-
novel_circ_002272	TEA_020533	miR5021-x	0.501013	7	1	1	PER42	peroxidase [Camellia oleifera]	Metabolism;Metabolism;Metabolism	Global and overview maps;Global and overview maps;Biosynthesis of other secondary metabolites	ko01100//Metabolic pathways;ko01110//Biosynthesis of secondary metabolites;ko00940//Phenylpropanoid biosynthesis	K00430;K00430;K00430	-	GO:0003824//catalytic activity;GO:0043169//cation binding;GO:0046906//tetrapyrrole binding	GO:0000097//sulfur amino acid biosynthetic process;GO:0006873//cellular ion homeostasis;GO:0006970//response to osmotic stress;GO:0009746//response to hexose;GO:0019758//glycosinolate biosynthetic process;GO:0030001//metal ion transport;GO:0042044//fluid transport;GO:0042743//hydrogen peroxide metabolic process
novel_circ_002272	TEA_020884	miR5021-x	0.720623	7	1	1	CLPP5	ATP-dependent Clp protease proteolytic subunit 5 [Morus notabilis]	-	-	-	-	GO:0009368//endopeptidase Clp complex;GO:0009526//plastid envelope;GO:0009532//plastid stroma;GO:0031976//plastid thylakoid	GO:0070011//peptidase activity, acting on L-amino acid peptides	GO:0005982//starch metabolic process;GO:0005984//disaccharide metabolic process;GO:0019538//protein metabolic process
novel_circ_002272	TEA_022056	miR5021-x	0.54201	7	1	1	At3g27220	PREDICTED: kelch repeat-containing protein At3g27220 [Vitis vinifera]	-	-	-	-	-	-	-
novel_circ_002272	TEA_022251	miR1879-y	0.817383	7	1	1	SYP43	PREDICTED: syntaxin-41 [Vitis vinifera]	Genetic Information Processing	Folding, sorting and degradation	ko04130//SNARE interactions in vesicular transport	K08489	-	-	GO:0015031//protein transport;GO:0061024//membrane organization
novel_circ_002272	TEA_023035	miR5021-x	0.658144	7	1	1	CLC-F	PREDICTED: chloride channel protein CLC-f-like isoform X2 [Nicotiana tomentosiformis]	-	-	-	-	GO:0016021//integral component of membrane;GO:0043231//intracellular membrane-bounded organelle;GO:0044444//cytoplasmic part	GO:0005254//chloride channel activity	GO:0006821//chloride transport;GO:0034765//regulation of ion transmembrane transport
novel_circ_002272	TEA_023517	miR5021-x	0.881192	7	1	1	--	calcium-binding EF hand family protein [Populus trichocarpa]	-	-	-	-	-	-	-
novel_circ_002272	TEA_023605	miR5021-x	0.585722	7	1	1	DJC76	DnaJ domain-containing protein/Fer4_15 domain-containing protein [Cephalotus follicularis]	-	-	-	-	-	-	-
novel_circ_002272	TEA_023637	miR5021-x	0.817379	7	1	1	DFR	PREDICTED: cinnamoyl-CoA reductase 2-like isoform X1 [Ziziphus jujuba]	-	-	-	-	-	GO:0016491//oxidoreductase activity	GO:0008152//metabolic process
novel_circ_002272	TEA_024920	miR1879-y	0.676378	7	1	1	--	Adenosine/AMP deaminase domain-containing protein [Cynara cardunculus var. scolymus] [Cynara cardunculus]	Metabolism;Metabolism	Global and overview maps;Nucleotide metabolism	ko01100//Metabolic pathways;ko00230//Purine metabolism	K01488;K01488	-	GO:0003824//catalytic activity	-
novel_circ_002272	TEA_025223	miR5021-x	0.551501	7	1	1	--	PREDICTED: RING finger and transmembrane domain-containing protein 2 isoform X2 [Tarenaya hassleriana]	-	-	-	-	-	-	-
novel_circ_002272	TEA_025436	miR5021-x	0.698645	7	1	1	WRKY48	PREDICTED: probable WRKY transcription factor 48 [Vitis vinifera]	-	-	-	-	-	-	-
novel_circ_002272	TEA_025962	miR5021-x	0.550998	7	1	1	LECRK3	PREDICTED: G-type lectin S-receptor-like serine/threonine-protein kinase RLK1 isoform X1 [Populus euphratica]	-	-	-	-	-	GO:0004672//protein kinase activity	GO:0006796//phosphate-containing compound metabolic process
novel_circ_002272	TEA_026662	miR5021-x	0.704387	7	1	1	CYCU1-1	cyclin family protein [Populus trichocarpa]	-	-	-	-	-	GO:0019900//kinase binding	GO:0044763//single-organism cellular process
novel_circ_003483	MSTRG.34381	miR5021-x	0.992032	1	1	1	--	Methyltransf_11 domain-containing protein [Cephalotus follicularis]	-	-	-	-	-	-	-
novel_circ_003483	TEA_000405	miR5021-x	0.705087	1	1	1	--	PREDICTED: gibberellin 2-beta-dioxygenase 8 [Nelumbo nucifera]	-	-	-	-	-	-	-
novel_circ_003483	TEA_001928	miR5021-x	0.881474	1	1	1	--	PREDICTED: dentin sialophosphoprotein [Pyrus x bretschneideri]	-	-	-	-	-	-	GO:0007275//multicellular organism development
novel_circ_003483	TEA_002087	miR5021-x	0.984732	1	1	1	--	PREDICTED: uncharacterized protein LOC108992700 [Juglans regia]	-	-	-	-	-	-	-
novel_circ_003483	TEA_008482	miR5021-x	0.985618	1	1	1	Os06g0170500	PREDICTED: zinc finger CCCH domain-containing protein 40-like [Pyrus x bretschneideri]	Genetic Information Processing	Transcription	ko03040//Spliceosome	K12872	-	GO:0003676//nucleic acid binding	-
novel_circ_003483	TEA_010081	miR5021-x	0.746975	1	1	1	MAKR4	PREDICTED: probable membrane-associated kinase regulator 4 [Theobroma cacao]	-	-	-	-	-	-	-
novel_circ_003483	TEA_015303	miR5021-x	0.684148	1	1	1	At1g59620	Disease resistance protein [Corchorus olitorius]	-	-	-	-	-	-	-
novel_circ_003483	TEA_017227	miR5021-x	0.994885	1	1	1	PCMP-E10	PREDICTED: pentatricopeptide repeat-containing protein At1g62260, mitochondrial [Vitis vinifera]	-	-	-	-	GO:0043231//intracellular membrane-bounded organelle	-	GO:0016553//base conversion or substitution editing
novel_circ_003483	TEA_018752	miR5021-x	0.986434	1	1	1	ISPE	4-diphosphocytidyl-2-C-methyl-D-erythritol kinase [Lonicera japonica]	Metabolism;Metabolism;Metabolism	Global and overview maps;Global and overview maps;Metabolism of terpenoids and polyketides	ko01100//Metabolic pathways;ko01110//Biosynthesis of secondary metabolites;ko00900//Terpenoid backbone biosynthesis	K00919;K00919;K00919	-	-	-
novel_circ_003483	TEA_025489	miR5021-x	0.95427	1	1	1	SMH5	Homeodomain-like protein [Cynara cardunculus var. scolymus] [Cynara cardunculus]	-	-	-	-	-	-	-
novel_circ_003483	TEA_026437	miR5021-x	0.997512	1	1	1	PREP2	PREDICTED: presequence protease 1, chloroplastic/mitochondrial-like [Juglans regia]	-	-	-	-	-	-	-
novel_circ_003483	TEA_027080	miR5021-x	0.981287	1	1	1	CML21	probable calcium-binding protein CML21 [Cajanus cajan]	Organismal Systems	Environmental adaptation	ko04626//Plant-pathogen interaction	K13448	GO:0044424//intracellular part	GO:0046872//metal ion binding	GO:0000904//cell morphogenesis involved in differentiation;GO:0009404//toxin metabolic process;GO:0009664//plant-type cell wall organization;GO:0009692//ethylene metabolic process;GO:0014070//response to organic cyclic compound;GO:0032412//regulation of ion transmembrane transporter activity
novel_circ_004921	MSTRG.159981	miR5021-x	0.718894	7	1	1	PSB28	PREDICTED: photosystem II reaction center PSB28 protein, chloroplastic [Vitis vinifera]	Metabolism;Metabolism	Global and overview maps;Energy metabolism	ko01100//Metabolic pathways;ko00195//Photosynthesis	K08903;K08903	GO:0044425//membrane part	-	GO:0044237//cellular metabolic process
novel_circ_004921	MSTRG.79784	novel-m0092-5p|novel-m0253-5p|novel-m0718-5p|novel-m1591-5p|novel-m2050-5p	0.618854	7	5	5	ZBP14	PREDICTED: 14 kDa zinc-binding protein [Lupinus angustifolius]	-	-	-	-	GO:0009536//plastid	-	-
novel_circ_004921	TEA_000039	miR5021-x	0.759821	7	2	1	RCH2	PREDICTED: LRR receptor-like serine/threonine-protein kinase RCH1 [Vitis vinifera]	-	-	-	-	-	GO:0016301//kinase activity	-
novel_circ_004921	TEA_000065	miR5021-x	0.860065	7	1	1	UGT92A1	PREDICTED: UDP-glycosyltransferase 92A1-like [Vitis vinifera]	-	-	-	-	-	-	-
novel_circ_004921	TEA_000414	miR5021-x	0.797064	7	1	1	PXC3	PREDICTED: leucine-rich repeat receptor-like tyrosine-protein kinase PXC3 [Capsicum annuum]	-	-	-	-	GO:0016020//membrane	GO:0016740//transferase activity	GO:0044237//cellular metabolic process
novel_circ_004921	TEA_001155	miR5021-x	0.709382	7	1	1	--	zf-C3HC4_3 domain-containing protein [Cephalotus follicularis]	-	-	-	-	-	-	-
novel_circ_004921	TEA_002255	miR5021-x	0.590075	7	1	1	PRAF1	regulator of chromosome condensation (RCC1) family protein [Medicago truncatula]	-	-	-	-	-	-	-
novel_circ_004921	TEA_003146	miR1879-y	0.75819	7	1	1	DG1	PREDICTED: pentatricopeptide repeat-containing protein At5g67570, chloroplastic [Juglans regia]	-	-	-	-	-	-	-
novel_circ_004921	TEA_003468	miR5021-x	0.548033	7	1	1	SCPL26	PREDICTED: serine carboxypeptidase-like 27 [Populus euphratica]	-	-	-	-	-	GO:0016787//hydrolase activity	-
novel_circ_004921	TEA_003522	miR1879-y	0.618249	7	1	1	PUX10	PREDICTED: plant UBX domain-containing protein 10 [Ipomoea nil]	-	-	-	-	-	-	GO:0006498//N-terminal protein lipidation
novel_circ_004921	TEA_003542	miR5021-x	0.511877	7	1	1	PRIN2	PREDICTED: protein PLASTID REDOX INSENSITIVE 2 [Nicotiana attenuata]	-	-	-	-	GO:0009295//nucleoid	GO:0016772//transferase activity, transferring phosphorus-containing groups	GO:0006796//phosphate-containing compound metabolic process;GO:0010467//gene expression
novel_circ_004921	TEA_003684	novel-m0092-5p|novel-m0253-5p|novel-m0718-5p|novel-m1591-5p|novel-m2050-5p	0.608034	7	5	5	HERK1	PREDICTED: receptor-like protein kinase HERK 1 [Fragaria vesca subsp. vesca] [Fragaria vesca]	-	-	-	-	-	GO:0004672//protein kinase activity;GO:0032550//purine ribonucleoside binding	GO:0006464//cellular protein modification process;GO:0006796//phosphate-containing compound metabolic process
novel_circ_004921	TEA_004132	miR5021-x	0.887739	7	1	1	PAP8	PREDICTED: probable plastid-lipid-associated protein 8, chloroplastic [Nicotiana attenuata]	-	-	-	-	-	-	-
novel_circ_004921	TEA_004530	miR5021-x	0.684958	7	1	1	NPSN13	PREDICTED: novel plant SNARE 13 [Jatropha curcas]	-	-	-	-	-	-	-
novel_circ_004921	TEA_004664	miR5021-x	0.502663	7	1	1	BGAL12	beta-galactosidase [Camellia sinensis]	-	-	-	-	-	GO:0005488//binding;GO:0015925//galactosidase activity	GO:0044238//primary metabolic process
novel_circ_004921	TEA_005767	miR5021-x	0.863969	7	4	1	--	Major facilitator superfamily domain, general substrate transporter [Cynara cardunculus var. scolymus] [Cynara cardunculus]	-	-	-	-	-	-	-
novel_circ_004921	TEA_005976	miR5021-x	0.805672	7	1	1	LYK3	PREDICTED: lysM domain receptor-like kinase 3 isoform X1 [Theobroma cacao]	-	-	-	-	GO:0031224//intrinsic component of membrane	GO:0004672//protein kinase activity;GO:0032550//purine ribonucleoside binding	GO:0000226//microtubule cytoskeleton organization;GO:0006464//cellular protein modification process;GO:0006796//phosphate-containing compound metabolic process;GO:0044036//cell wall macromolecule metabolic process
novel_circ_004921	TEA_006771	miR5021-x	0.561459	7	1	1	RLK5	PREDICTED: receptor-like protein kinase HSL1 [Ricinus communis]	-	-	-	-	GO:0016020//membrane	GO:0004674//protein serine/threonine kinase activity;GO:0016491//oxidoreductase activity;GO:0036094//small molecule binding;GO:0097159//organic cyclic compound binding;GO:1901363//heterocyclic compound binding	GO:0006468//protein phosphorylation;GO:0044710//single-organism metabolic process
novel_circ_004921	TEA_007316	miR5021-x	0.679156	7	1	1	DSK2A	PREDICTED: ubiquitin domain-containing protein DSK2b isoform X2 [Vitis vinifera]	Genetic Information Processing	Folding, sorting and degradation	ko04141//Protein processing in endoplasmic reticulum	K04523	-	-	-
novel_circ_004921	TEA_007392	miR5021-x	0.561432	7	1	1	At2g20710	PREDICTED: pentatricopeptide repeat-containing protein At2g17140 [Vitis vinifera]	-	-	-	-	-	-	-
novel_circ_004921	TEA_007742	miR5021-x	0.682027	7	1	1	TDR	PREDICTED: receptor-like protein kinase HSL1 [Ricinus communis]	-	-	-	-	-	GO:0016301//kinase activity	GO:0008152//metabolic process
novel_circ_004921	TEA_007994	miR5021-x	0.876642	7	1	1	ACA9	PREDICTED: calcium-transporting ATPase 9, plasma membrane-type [Erythranthe guttata]	-	-	-	-	GO:0031224//intrinsic component of membrane	GO:0005515//protein binding;GO:0019829//cation-transporting ATPase activity;GO:0032550//purine ribonucleoside binding;GO:0043169//cation binding	GO:0000904//cell morphogenesis involved in differentiation;GO:0003006//developmental process involved in reproduction;GO:0006816//calcium ion transport;GO:0009566//fertilization;GO:0009664//plant-type cell wall organization;GO:0010208//pollen wall assembly;GO:0051707//response to other organism;GO:0072503//cellular divalent inorganic cation homeostasis
novel_circ_004921	TEA_009093	miR5021-x	0.696928	7	1	1	--	protein MARD1-like [Cajanus cajan]	-	-	-	-	-	-	-
novel_circ_004921	TEA_009103	miR5021-x	0.748152	7	1	1	Zcchc8	PREDICTED: zinc finger CCHC domain-containing protein 8 isoform X2 [Prunus mume]	-	-	-	-	-	-	-
novel_circ_004921	TEA_009944	miR5021-x	0.842611	7	1	1	ITN1	PREDICTED: ankyrin repeat-containing protein ITN1 [Vitis vinifera]	-	-	-	-	-	-	GO:0000904//cell morphogenesis involved in differentiation;GO:0009664//plant-type cell wall organization
novel_circ_004921	TEA_009948	miR5021-x	0.832135	7	1	1	MAKR4	PREDICTED: probable membrane-associated kinase regulator 4 [Theobroma cacao]	-	-	-	-	-	-	GO:0010033//response to organic substance
novel_circ_004921	TEA_010055	miR5021-x	0.697363	7	1	1	SDR42E1	3Beta_HSD domain-containing protein [Cephalotus follicularis]	-	-	-	-	-	-	-
novel_circ_004921	TEA_010094	miR5021-x	0.801081	7	1	1	ABCI6	PREDICTED: ABC transporter I family member 6, chloroplastic-like [Nicotiana tabacum]	-	-	-	-	-	-	-
novel_circ_004921	TEA_011416	miR5021-x	0.872198	7	1	1	PYRAB06230	NOL1/NOP2/sun family protein isoform 3 [Theobroma cacao]	-	-	-	-	-	GO:0016741//transferase activity, transferring one-carbon groups	GO:0008152//metabolic process
novel_circ_004921	TEA_011694	novel-m0092-5p|novel-m0253-5p|novel-m0718-5p|novel-m1591-5p|novel-m2050-5p	0.786861	7	5	5	TOM20	PREDICTED: uncharacterized protein LOC104881649 isoform X1 [Vitis vinifera]	-	-	-	-	-	-	-
novel_circ_004921	TEA_011827	miR5021-x	0.556125	7	1	1	MAKR4	PREDICTED: probable membrane-associated kinase regulator 4 [Ricinus communis]	-	-	-	-	-	-	GO:0009725//response to hormone;GO:0014070//response to organic cyclic compound
novel_circ_004921	TEA_014326	miR1879-y	0.606633	7	6	1	VPS41	PREDICTED: vacuolar protein sorting-associated protein 41 homolog [Vitis vinifera]	-	-	-	-	-	GO:0046914//transition metal ion binding	GO:0009606//tropism;GO:0015031//protein transport
novel_circ_004921	TEA_014848	novel-m0092-5p|novel-m0253-5p|novel-m0718-5p|novel-m1591-5p|novel-m2050-5p	0.809177	7	5	5	ABCA2	PREDICTED: ABC transporter A family member 2-like isoform X1 [Nelumbo nucifera]	-	-	-	-	-	-	-
novel_circ_004921	TEA_015003	miR5021-x	0.722376	7	1	1	1MMP	PREDICTED: metalloendoproteinase 4-MMP [Daucus carota subsp. sativus] [Daucus carota]	-	-	-	-	-	GO:0046914//transition metal ion binding;GO:0070011//peptidase activity, acting on L-amino acid peptides	GO:0019538//protein metabolic process
novel_circ_004921	TEA_015088	miR5021-x	0.646483	7	2	1	SCPL45	serine carboxypeptidase II, partial [Platanus x hispanica]	-	-	-	-	-	GO:0004180//carboxypeptidase activity	GO:0019538//protein metabolic process
novel_circ_004921	TEA_015286	miR5021-x	0.742526	7	1	1	CTPA2	PREDICTED: carboxyl-terminal-processing peptidase 2, chloroplastic isoform X2 [Vitis vinifera]	-	-	-	-	GO:0009579//thylakoid	GO:0070011//peptidase activity, acting on L-amino acid peptides	-
novel_circ_004921	TEA_015784	miR1879-y	0.756492	7	1	1	AAP7	PREDICTED: probable amino acid permease 7 [Sesamum indicum]	-	-	-	-	-	-	-
novel_circ_004921	TEA_016559	miR5021-x	0.591855	7	1	1	GATA5	PREDICTED: GATA transcription factor 5-like [Nicotiana tomentosiformis]	-	-	-	-	-	-	-
novel_circ_004921	TEA_016831	miR5021-x	0.821908	7	1	1	PBS1	PREDICTED: serine/threonine-protein kinase CDL1-like [Nicotiana attenuata]	Organismal Systems	Environmental adaptation	ko04626//Plant-pathogen interaction	K13430	-	-	-
novel_circ_004921	TEA_017771	miR5021-x	0.754418	7	1	1	GPAT6	PREDICTED: glycerol-3-phosphate 2-O-acyltransferase 6 [Populus euphratica]	Metabolism;Metabolism;Metabolism;Metabolism	Global and overview maps;Global and overview maps;Lipid metabolism;Lipid metabolism	ko01100//Metabolic pathways;ko01110//Biosynthesis of secondary metabolites;ko00564//Glycerophospholipid metabolism;ko00561//Glycerolipid metabolism	K13508;K13508;K13508;K13508	GO:0031224//intrinsic component of membrane	GO:0008374//O-acyltransferase activity;GO:0042578//phosphoric ester hydrolase activity	GO:0009059//macromolecule biosynthetic process;GO:0046471//phosphatidylglycerol metabolic process;GO:0090567//reproductive shoot system development
novel_circ_004921	TEA_018170	miR5021-x	0.788441	7	1	1	Os02g0220500	PREDICTED: elongation factor 1-gamma [Vitis vinifera]	-	-	-	-	-	-	-
novel_circ_004921	TEA_018346	miR5021-x	0.518347	7	1	1	PRXQ	PREDICTED: peroxiredoxin Q, chloroplastic-like [Juglans regia]	-	-	-	-	-	GO:0003824//catalytic activity;GO:0016209//antioxidant activity	GO:0044710//single-organism metabolic process
novel_circ_004921	TEA_019411	miR5021-x	0.777481	7	1	1	--	PREDICTED: transmembrane protein 33 homolog [Juglans regia]	-	-	-	-	GO:0005911//cell-cell junction;GO:0031224//intrinsic component of membrane;GO:0043231//intracellular membrane-bounded organelle	-	-
novel_circ_004921	TEA_020012	miR5021-x	0.755253	7	1	1	RMR1	PREDICTED: E3 ubiquitin-protein ligase MBR1-like isoform X1 [Juglans regia]	-	-	-	-	-	-	-
novel_circ_004921	TEA_020533	miR5021-x	0.69087	7	1	1	PER42	peroxidase [Camellia oleifera]	Metabolism;Metabolism;Metabolism	Global and overview maps;Global and overview maps;Biosynthesis of other secondary metabolites	ko01100//Metabolic pathways;ko01110//Biosynthesis of secondary metabolites;ko00940//Phenylpropanoid biosynthesis	K00430;K00430;K00430	-	GO:0003824//catalytic activity;GO:0043169//cation binding;GO:0046906//tetrapyrrole binding	GO:0000097//sulfur amino acid biosynthetic process;GO:0006873//cellular ion homeostasis;GO:0006970//response to osmotic stress;GO:0009746//response to hexose;GO:0019758//glycosinolate biosynthetic process;GO:0030001//metal ion transport;GO:0042044//fluid transport;GO:0042743//hydrogen peroxide metabolic process
novel_circ_004921	TEA_020884	miR5021-x	0.741837	7	1	1	CLPP5	ATP-dependent Clp protease proteolytic subunit 5 [Morus notabilis]	-	-	-	-	GO:0009368//endopeptidase Clp complex;GO:0009526//plastid envelope;GO:0009532//plastid stroma;GO:0031976//plastid thylakoid	GO:0070011//peptidase activity, acting on L-amino acid peptides	GO:0005982//starch metabolic process;GO:0005984//disaccharide metabolic process;GO:0019538//protein metabolic process
novel_circ_004921	TEA_020929	miR1879-y	0.569695	7	9	1	Carnmt1	PREDICTED: carnosine N-methyltransferase [Vitis vinifera]	Metabolism	Amino acid metabolism	ko00340//Histidine metabolism	K19787	-	-	-
novel_circ_004921	TEA_021309	miR5021-x	0.594059	7	1	1	CODM	Oxoglutarate/iron-dependent dioxygenase [Corchorus olitorius]	-	-	-	-	-	-	-
novel_circ_004921	TEA_022056	miR5021-x	0.573655	7	1	1	At3g27220	PREDICTED: kelch repeat-containing protein At3g27220 [Vitis vinifera]	-	-	-	-	-	-	-
novel_circ_004921	TEA_022251	miR1879-y	0.886896	7	1	1	SYP43	PREDICTED: syntaxin-41 [Vitis vinifera]	Genetic Information Processing	Folding, sorting and degradation	ko04130//SNARE interactions in vesicular transport	K08489	-	-	GO:0015031//protein transport;GO:0061024//membrane organization
novel_circ_004921	TEA_023035	miR5021-x	0.942771	7	1	1	CLC-F	PREDICTED: chloride channel protein CLC-f-like isoform X2 [Nicotiana tomentosiformis]	-	-	-	-	GO:0016021//integral component of membrane;GO:0043231//intracellular membrane-bounded organelle;GO:0044444//cytoplasmic part	GO:0005254//chloride channel activity	GO:0006821//chloride transport;GO:0034765//regulation of ion transmembrane transport
novel_circ_004921	TEA_023517	miR5021-x	0.828373	7	1	1	--	calcium-binding EF hand family protein [Populus trichocarpa]	-	-	-	-	-	-	-
novel_circ_004921	TEA_023605	miR5021-x	0.553855	7	1	1	DJC76	DnaJ domain-containing protein/Fer4_15 domain-containing protein [Cephalotus follicularis]	-	-	-	-	-	-	-
novel_circ_004921	TEA_023637	miR5021-x	0.860198	7	1	1	DFR	PREDICTED: cinnamoyl-CoA reductase 2-like isoform X1 [Ziziphus jujuba]	-	-	-	-	-	GO:0016491//oxidoreductase activity	GO:0008152//metabolic process
novel_circ_004921	TEA_024920	miR1879-y	0.871495	7	1	1	--	Adenosine/AMP deaminase domain-containing protein [Cynara cardunculus var. scolymus] [Cynara cardunculus]	Metabolism;Metabolism	Global and overview maps;Nucleotide metabolism	ko01100//Metabolic pathways;ko00230//Purine metabolism	K01488;K01488	-	GO:0003824//catalytic activity	-
novel_circ_004921	TEA_025223	miR5021-x	0.741296	7	1	1	--	PREDICTED: RING finger and transmembrane domain-containing protein 2 isoform X2 [Tarenaya hassleriana]	-	-	-	-	-	-	-
novel_circ_004921	TEA_025436	miR5021-x	0.727031	7	1	1	WRKY48	PREDICTED: probable WRKY transcription factor 48 [Vitis vinifera]	-	-	-	-	-	-	-
novel_circ_004921	TEA_025962	miR5021-x	0.569163	7	1	1	LECRK3	PREDICTED: G-type lectin S-receptor-like serine/threonine-protein kinase RLK1 isoform X1 [Populus euphratica]	-	-	-	-	-	GO:0004672//protein kinase activity	GO:0006796//phosphate-containing compound metabolic process
novel_circ_004921	TEA_026662	miR5021-x	0.780752	7	1	1	CYCU1-1	cyclin family protein [Populus trichocarpa]	-	-	-	-	-	GO:0019900//kinase binding	GO:0044763//single-organism cellular process
novel_circ_004921	TEA_027671	miR5021-x	0.817531	7	1	1	--	Zinc finger, GATA-type [Corchorus capsularis]	-	-	-	-	-	-	-
novel_circ_004921	TEA_029390	miR5021-x	0.581212	7	1	1	--	PREDICTED: uncharacterized protein LOC105160192 isoform X2 [Sesamum indicum]	-	-	-	-	-	-	-
novel_circ_004921	TEA_030061	miR1879-y	0.538343	7	1	1	GSTU25	glutathione-S-transferase tau 1 [Hevea brasiliensis]	Metabolism	Metabolism of other amino acids	ko00480//Glutathione metabolism	K00799	-	GO:0003824//catalytic activity	-
novel_circ_004922	MSTRG.41459	novel-m0092-5p|novel-m0253-5p|novel-m0718-5p|novel-m1591-5p|novel-m2050-5p	0.605083	6	5	5	At2g40920	PREDICTED: F-box only protein 8-like [Populus euphratica]	-	-	-	-	-	-	-
novel_circ_004922	MSTRG.79784	novel-m0092-5p|novel-m0253-5p|novel-m0718-5p|novel-m1591-5p|novel-m2050-5p	0.780427	6	5	5	ZBP14	PREDICTED: 14 kDa zinc-binding protein [Lupinus angustifolius]	-	-	-	-	GO:0009536//plastid	-	-
novel_circ_004922	TEA_003146	miR1879-y	0.779496	6	1	1	DG1	PREDICTED: pentatricopeptide repeat-containing protein At5g67570, chloroplastic [Juglans regia]	-	-	-	-	-	-	-
novel_circ_004922	TEA_003522	miR1879-y	0.517263	6	1	1	PUX10	PREDICTED: plant UBX domain-containing protein 10 [Ipomoea nil]	-	-	-	-	-	-	GO:0006498//N-terminal protein lipidation
novel_circ_004922	TEA_003684	novel-m0092-5p|novel-m0253-5p|novel-m0718-5p|novel-m1591-5p|novel-m2050-5p	0.529568	6	5	5	HERK1	PREDICTED: receptor-like protein kinase HERK 1 [Fragaria vesca subsp. vesca] [Fragaria vesca]	-	-	-	-	-	GO:0004672//protein kinase activity;GO:0032550//purine ribonucleoside binding	GO:0006464//cellular protein modification process;GO:0006796//phosphate-containing compound metabolic process
novel_circ_004922	TEA_011694	novel-m0092-5p|novel-m0253-5p|novel-m0718-5p|novel-m1591-5p|novel-m2050-5p	0.793982	6	5	5	TOM20	PREDICTED: uncharacterized protein LOC104881649 isoform X1 [Vitis vinifera]	-	-	-	-	-	-	-
novel_circ_004922	TEA_014326	miR1879-y	0.720764	6	6	1	VPS41	PREDICTED: vacuolar protein sorting-associated protein 41 homolog [Vitis vinifera]	-	-	-	-	-	GO:0046914//transition metal ion binding	GO:0009606//tropism;GO:0015031//protein transport
novel_circ_004922	TEA_014848	novel-m0092-5p|novel-m0253-5p|novel-m0718-5p|novel-m1591-5p|novel-m2050-5p	0.731464	6	5	5	ABCA2	PREDICTED: ABC transporter A family member 2-like isoform X1 [Nelumbo nucifera]	-	-	-	-	-	-	-
novel_circ_004922	TEA_015784	miR1879-y	0.545212	6	1	1	AAP7	PREDICTED: probable amino acid permease 7 [Sesamum indicum]	-	-	-	-	-	-	-
novel_circ_004922	TEA_022251	miR1879-y	0.806027	6	1	1	SYP43	PREDICTED: syntaxin-41 [Vitis vinifera]	Genetic Information Processing	Folding, sorting and degradation	ko04130//SNARE interactions in vesicular transport	K08489	-	-	GO:0015031//protein transport;GO:0061024//membrane organization
novel_circ_004922	TEA_024920	miR1879-y	0.541432	6	1	1	--	Adenosine/AMP deaminase domain-containing protein [Cynara cardunculus var. scolymus] [Cynara cardunculus]	Metabolism;Metabolism	Global and overview maps;Nucleotide metabolism	ko01100//Metabolic pathways;ko00230//Purine metabolism	K01488;K01488	-	GO:0003824//catalytic activity	-
novel_circ_004922	TEA_030061	miR1879-y	0.579537	6	1	1	GSTU25	glutathione-S-transferase tau 1 [Hevea brasiliensis]	Metabolism	Metabolism of other amino acids	ko00480//Glutathione metabolism	K00799	-	GO:0003824//catalytic activity	-
novel_circ_004923	MSTRG.41459	novel-m0092-5p|novel-m0253-5p|novel-m0718-5p|novel-m1591-5p|novel-m2050-5p	0.74027	7	5	5	At2g40920	PREDICTED: F-box only protein 8-like [Populus euphratica]	-	-	-	-	-	-	-
novel_circ_004923	MSTRG.79784	novel-m0092-5p|novel-m0253-5p|novel-m0718-5p|novel-m1591-5p|novel-m2050-5p	0.910051	7	5	5	ZBP14	PREDICTED: 14 kDa zinc-binding protein [Lupinus angustifolius]	-	-	-	-	GO:0009536//plastid	-	-
novel_circ_004923	TEA_003146	miR1879-y	0.806747	7	1	1	DG1	PREDICTED: pentatricopeptide repeat-containing protein At5g67570, chloroplastic [Juglans regia]	-	-	-	-	-	-	-
novel_circ_004923	TEA_003522	miR1879-y	0.740942	7	1	1	PUX10	PREDICTED: plant UBX domain-containing protein 10 [Ipomoea nil]	-	-	-	-	-	-	GO:0006498//N-terminal protein lipidation
novel_circ_004923	TEA_003684	novel-m0092-5p|novel-m0253-5p|novel-m0718-5p|novel-m1591-5p|novel-m2050-5p	0.689064	7	5	5	HERK1	PREDICTED: receptor-like protein kinase HERK 1 [Fragaria vesca subsp. vesca] [Fragaria vesca]	-	-	-	-	-	GO:0004672//protein kinase activity;GO:0032550//purine ribonucleoside binding	GO:0006464//cellular protein modification process;GO:0006796//phosphate-containing compound metabolic process
novel_circ_004923	TEA_007521	miR319-x	0.878742	7	1	1	NAC035	NAC transcription factors 10 [Manihot esculenta]	-	-	-	-	-	-	GO:0010467//gene expression;GO:0034645//cellular macromolecule biosynthetic process
novel_circ_004923	TEA_007691	miR1879-y	0.733633	7	1	1	HSP82	PREDICTED: heat shock protein 90-1-like [Gossypium hirsutum]	Organismal Systems;Genetic Information Processing	Environmental adaptation;Folding, sorting and degradation	ko04626//Plant-pathogen interaction;ko04141//Protein processing in endoplasmic reticulum	K04079;K04079	-	GO:0005515//protein binding	GO:0044267//cellular protein metabolic process;GO:0050896//response to stimulus
novel_circ_004923	TEA_011694	novel-m0092-5p|novel-m0253-5p|novel-m0718-5p|novel-m1591-5p|novel-m2050-5p	0.904455	7	5	5	TOM20	PREDICTED: uncharacterized protein LOC104881649 isoform X1 [Vitis vinifera]	-	-	-	-	-	-	-
novel_circ_004923	TEA_014326	miR1879-y	0.578819	7	6	1	VPS41	PREDICTED: vacuolar protein sorting-associated protein 41 homolog [Vitis vinifera]	-	-	-	-	-	GO:0046914//transition metal ion binding	GO:0009606//tropism;GO:0015031//protein transport
novel_circ_004923	TEA_014848	novel-m0092-5p|novel-m0253-5p|novel-m0718-5p|novel-m1591-5p|novel-m2050-5p	0.873881	7	5	5	ABCA2	PREDICTED: ABC transporter A family member 2-like isoform X1 [Nelumbo nucifera]	-	-	-	-	-	-	-
novel_circ_004923	TEA_015784	miR1879-y	0.745535	7	1	1	AAP7	PREDICTED: probable amino acid permease 7 [Sesamum indicum]	-	-	-	-	-	-	-
novel_circ_004923	TEA_018352	miR1879-y	0.644581	7	1	1	WRKY53	PREDICTED: probable WRKY transcription factor 46 [Populus euphratica]	-	-	-	-	-	-	-
novel_circ_004923	TEA_022251	miR1879-y	0.710911	7	1	1	SYP43	PREDICTED: syntaxin-41 [Vitis vinifera]	Genetic Information Processing	Folding, sorting and degradation	ko04130//SNARE interactions in vesicular transport	K08489	-	-	GO:0015031//protein transport;GO:0061024//membrane organization
novel_circ_004923	TEA_024920	miR1879-y	0.778247	7	1	1	--	Adenosine/AMP deaminase domain-containing protein [Cynara cardunculus var. scolymus] [Cynara cardunculus]	Metabolism;Metabolism	Global and overview maps;Nucleotide metabolism	ko01100//Metabolic pathways;ko00230//Purine metabolism	K01488;K01488	-	GO:0003824//catalytic activity	-
novel_circ_004923	TEA_028038	novel-m0092-5p|novel-m0253-5p|novel-m0718-5p|novel-m1591-5p|novel-m2050-5p	0.738328	7	5	5	ABCA2	PREDICTED: ABC transporter A family member 2-like isoform X1 [Nelumbo nucifera]	-	-	-	-	-	-	-
novel_circ_004923	TEA_030061	miR1879-y	0.736633	7	1	1	GSTU25	glutathione-S-transferase tau 1 [Hevea brasiliensis]	Metabolism	Metabolism of other amino acids	ko00480//Glutathione metabolism	K00799	-	GO:0003824//catalytic activity	-
novel_circ_005234	MSTRG.41459	novel-m0092-5p|novel-m0253-5p|novel-m0718-5p|novel-m1591-5p|novel-m2050-5p	0.636491	5	5	5	At2g40920	PREDICTED: F-box only protein 8-like [Populus euphratica]	-	-	-	-	-	-	-
novel_circ_005234	TEA_000050	novel-m0092-5p|novel-m0253-5p|novel-m0718-5p|novel-m1591-5p|novel-m2050-5p	0.529521	5	5	5	ABCA2	PREDICTED: ABC transporter A family member 2-like isoform X1 [Prunus mume]	-	-	-	-	-	-	-
novel_circ_005234	TEA_003684	novel-m0092-5p|novel-m0253-5p|novel-m0718-5p|novel-m1591-5p|novel-m2050-5p	0.51903	5	5	5	HERK1	PREDICTED: receptor-like protein kinase HERK 1 [Fragaria vesca subsp. vesca] [Fragaria vesca]	-	-	-	-	-	GO:0004672//protein kinase activity;GO:0032550//purine ribonucleoside binding	GO:0006464//cellular protein modification process;GO:0006796//phosphate-containing compound metabolic process
novel_circ_005234	TEA_006478	novel-m0092-5p|novel-m0253-5p|novel-m0718-5p|novel-m1591-5p|novel-m2050-5p	0.580796	5	5	5	HMGS	3-hydroxy-3-methylglutaryl coenzyme A synthase [Panax notoginseng]	Metabolism;Metabolism;Metabolism;Metabolism;Metabolism;Metabolism	Global and overview maps;Global and overview maps;Metabolism of terpenoids and polyketides;Amino acid metabolism;Carbohydrate metabolism;Lipid metabolism	ko01100//Metabolic pathways;ko01110//Biosynthesis of secondary metabolites;ko00900//Terpenoid backbone biosynthesis;ko00280//Valine, leucine and isoleucine degradation;ko00650//Butanoate metabolism;ko00072//Synthesis and degradation of ketone bodies	K01641;K01641;K01641;K01641;K01641;K01641	GO:0005911//cell-cell junction;GO:0044444//cytoplasmic part	GO:0046912//transferase activity, transferring acyl groups, acyl groups converted into alkyl on transfer	GO:0006084//acetyl-CoA metabolic process;GO:0006694//steroid biosynthetic process;GO:0006720//isoprenoid metabolic process
novel_circ_005234	TEA_023112	novel-m0092-5p|novel-m0253-5p|novel-m0718-5p|novel-m1591-5p|novel-m2050-5p	0.709277	5	5	5	YSL1	PREDICTED: YS1-like protein-like isoform X1 [Vitis vinifera]	-	-	-	-	GO:0031224//intrinsic component of membrane	GO:0015603//iron chelate transmembrane transporter activity	GO:0009791//post-embryonic development;GO:0022414//reproductive process;GO:0055076//transition metal ion homeostasis;GO:1901678//iron coordination entity transport
novel_circ_005234	TEA_028211	novel-m0092-5p|novel-m0253-5p|novel-m0718-5p|novel-m1591-5p|novel-m2050-5p	0.664459	5	5	5	ABCA2	PREDICTED: ABC transporter A family member 2-like isoform X1 [Prunus mume]	-	-	-	-	GO:0031224//intrinsic component of membrane	GO:0017111//nucleoside-triphosphatase activity;GO:0032550//purine ribonucleoside binding	GO:0051234//establishment of localization
novel_circ_005739	MSTRG.34381	miR5021-x	0.974131	1	1	1	--	Methyltransf_11 domain-containing protein [Cephalotus follicularis]	-	-	-	-	-	-	-
novel_circ_005739	TEA_000405	miR5021-x	0.733381	1	1	1	--	PREDICTED: gibberellin 2-beta-dioxygenase 8 [Nelumbo nucifera]	-	-	-	-	-	-	-
novel_circ_005739	TEA_001928	miR5021-x	0.923625	1	1	1	--	PREDICTED: dentin sialophosphoprotein [Pyrus x bretschneideri]	-	-	-	-	-	-	GO:0007275//multicellular organism development
novel_circ_005739	TEA_002087	miR5021-x	0.966361	1	1	1	--	PREDICTED: uncharacterized protein LOC108992700 [Juglans regia]	-	-	-	-	-	-	-
novel_circ_005739	TEA_005967	miR5021-x	0.511759	1	1	1	--	PREDICTED: H/ACA ribonucleoprotein complex non-core subunit NAF1-like [Nicotiana attenuata]	-	-	-	-	-	-	-
novel_circ_005739	TEA_008482	miR5021-x	0.957615	1	1	1	Os06g0170500	PREDICTED: zinc finger CCCH domain-containing protein 40-like [Pyrus x bretschneideri]	Genetic Information Processing	Transcription	ko03040//Spliceosome	K12872	-	GO:0003676//nucleic acid binding	-
novel_circ_005739	TEA_010081	miR5021-x	0.81488	1	1	1	MAKR4	PREDICTED: probable membrane-associated kinase regulator 4 [Theobroma cacao]	-	-	-	-	-	-	-
novel_circ_005739	TEA_015303	miR5021-x	0.683626	1	1	1	At1g59620	Disease resistance protein [Corchorus olitorius]	-	-	-	-	-	-	-
novel_circ_005739	TEA_017227	miR5021-x	0.97078	1	1	1	PCMP-E10	PREDICTED: pentatricopeptide repeat-containing protein At1g62260, mitochondrial [Vitis vinifera]	-	-	-	-	GO:0043231//intracellular membrane-bounded organelle	-	GO:0016553//base conversion or substitution editing
novel_circ_005739	TEA_018752	miR5021-x	0.95111	1	1	1	ISPE	4-diphosphocytidyl-2-C-methyl-D-erythritol kinase [Lonicera japonica]	Metabolism;Metabolism;Metabolism	Global and overview maps;Global and overview maps;Metabolism of terpenoids and polyketides	ko01100//Metabolic pathways;ko01110//Biosynthesis of secondary metabolites;ko00900//Terpenoid backbone biosynthesis	K00919;K00919;K00919	-	-	-
novel_circ_005739	TEA_023605	miR5021-x	0.51051	1	1	1	DJC76	DnaJ domain-containing protein/Fer4_15 domain-containing protein [Cephalotus follicularis]	-	-	-	-	-	-	-
novel_circ_005739	TEA_025489	miR5021-x	0.915477	1	1	1	SMH5	Homeodomain-like protein [Cynara cardunculus var. scolymus] [Cynara cardunculus]	-	-	-	-	-	-	-
novel_circ_005739	TEA_026437	miR5021-x	0.981867	1	1	1	PREP2	PREDICTED: presequence protease 1, chloroplastic/mitochondrial-like [Juglans regia]	-	-	-	-	-	-	-
novel_circ_005739	TEA_027080	miR5021-x	0.979425	1	1	1	CML21	probable calcium-binding protein CML21 [Cajanus cajan]	Organismal Systems	Environmental adaptation	ko04626//Plant-pathogen interaction	K13448	GO:0044424//intracellular part	GO:0046872//metal ion binding	GO:0000904//cell morphogenesis involved in differentiation;GO:0009404//toxin metabolic process;GO:0009664//plant-type cell wall organization;GO:0009692//ethylene metabolic process;GO:0014070//response to organic cyclic compound;GO:0032412//regulation of ion transmembrane transporter activity
novel_circ_007581	MSTRG.159981	miR5021-x	0.694386	1	1	1	PSB28	PREDICTED: photosystem II reaction center PSB28 protein, chloroplastic [Vitis vinifera]	Metabolism;Metabolism	Global and overview maps;Energy metabolism	ko01100//Metabolic pathways;ko00195//Photosynthesis	K08903;K08903	GO:0044425//membrane part	-	GO:0044237//cellular metabolic process
novel_circ_007581	TEA_000065	miR5021-x	0.590615	1	1	1	UGT92A1	PREDICTED: UDP-glycosyltransferase 92A1-like [Vitis vinifera]	-	-	-	-	-	-	-
novel_circ_007581	TEA_000414	miR5021-x	0.572902	1	1	1	PXC3	PREDICTED: leucine-rich repeat receptor-like tyrosine-protein kinase PXC3 [Capsicum annuum]	-	-	-	-	GO:0016020//membrane	GO:0016740//transferase activity	GO:0044237//cellular metabolic process
novel_circ_007581	TEA_001155	miR5021-x	0.731404	1	1	1	--	zf-C3HC4_3 domain-containing protein [Cephalotus follicularis]	-	-	-	-	-	-	-
novel_circ_007581	TEA_002255	miR5021-x	0.829577	1	1	1	PRAF1	regulator of chromosome condensation (RCC1) family protein [Medicago truncatula]	-	-	-	-	-	-	-
novel_circ_007581	TEA_003468	miR5021-x	0.551266	1	1	1	SCPL26	PREDICTED: serine carboxypeptidase-like 27 [Populus euphratica]	-	-	-	-	-	GO:0016787//hydrolase activity	-
novel_circ_007581	TEA_004132	miR5021-x	0.559715	1	1	1	PAP8	PREDICTED: probable plastid-lipid-associated protein 8, chloroplastic [Nicotiana attenuata]	-	-	-	-	-	-	-
novel_circ_007581	TEA_004664	miR5021-x	0.970807	1	1	1	BGAL12	beta-galactosidase [Camellia sinensis]	-	-	-	-	-	GO:0005488//binding;GO:0015925//galactosidase activity	GO:0044238//primary metabolic process
novel_circ_007581	TEA_005767	miR5021-x	0.687462	1	4	1	--	Major facilitator superfamily domain, general substrate transporter [Cynara cardunculus var. scolymus] [Cynara cardunculus]	-	-	-	-	-	-	-
novel_circ_007581	TEA_005967	miR5021-x	0.629298	1	1	1	--	PREDICTED: H/ACA ribonucleoprotein complex non-core subunit NAF1-like [Nicotiana attenuata]	-	-	-	-	-	-	-
novel_circ_007581	TEA_005976	miR5021-x	0.602571	1	1	1	LYK3	PREDICTED: lysM domain receptor-like kinase 3 isoform X1 [Theobroma cacao]	-	-	-	-	GO:0031224//intrinsic component of membrane	GO:0004672//protein kinase activity;GO:0032550//purine ribonucleoside binding	GO:0000226//microtubule cytoskeleton organization;GO:0006464//cellular protein modification process;GO:0006796//phosphate-containing compound metabolic process;GO:0044036//cell wall macromolecule metabolic process
novel_circ_007581	TEA_006771	miR5021-x	0.879249	1	1	1	RLK5	PREDICTED: receptor-like protein kinase HSL1 [Ricinus communis]	-	-	-	-	GO:0016020//membrane	GO:0004674//protein serine/threonine kinase activity;GO:0016491//oxidoreductase activity;GO:0036094//small molecule binding;GO:0097159//organic cyclic compound binding;GO:1901363//heterocyclic compound binding	GO:0006468//protein phosphorylation;GO:0044710//single-organism metabolic process
novel_circ_007581	TEA_007392	miR5021-x	0.903492	1	1	1	At2g20710	PREDICTED: pentatricopeptide repeat-containing protein At2g17140 [Vitis vinifera]	-	-	-	-	-	-	-
novel_circ_007581	TEA_009944	miR5021-x	0.663699	1	1	1	ITN1	PREDICTED: ankyrin repeat-containing protein ITN1 [Vitis vinifera]	-	-	-	-	-	-	GO:0000904//cell morphogenesis involved in differentiation;GO:0009664//plant-type cell wall organization
novel_circ_007581	TEA_009948	miR5021-x	0.678207	1	1	1	MAKR4	PREDICTED: probable membrane-associated kinase regulator 4 [Theobroma cacao]	-	-	-	-	-	-	GO:0010033//response to organic substance
novel_circ_007581	TEA_010055	miR5021-x	0.718459	1	1	1	SDR42E1	3Beta_HSD domain-containing protein [Cephalotus follicularis]	-	-	-	-	-	-	-
novel_circ_007581	TEA_010094	miR5021-x	0.67579	1	1	1	ABCI6	PREDICTED: ABC transporter I family member 6, chloroplastic-like [Nicotiana tabacum]	-	-	-	-	-	-	-
novel_circ_007581	TEA_011827	miR5021-x	0.981751	1	1	1	MAKR4	PREDICTED: probable membrane-associated kinase regulator 4 [Ricinus communis]	-	-	-	-	-	-	GO:0009725//response to hormone;GO:0014070//response to organic cyclic compound
novel_circ_007581	TEA_015088	miR5021-x	0.790664	1	2	1	SCPL45	serine carboxypeptidase II, partial [Platanus x hispanica]	-	-	-	-	-	GO:0004180//carboxypeptidase activity	GO:0019538//protein metabolic process
novel_circ_007581	TEA_016559	miR5021-x	0.932142	1	1	1	GATA5	PREDICTED: GATA transcription factor 5-like [Nicotiana tomentosiformis]	-	-	-	-	-	-	-
novel_circ_007581	TEA_018170	miR5021-x	0.591109	1	1	1	Os02g0220500	PREDICTED: elongation factor 1-gamma [Vitis vinifera]	-	-	-	-	-	-	-
novel_circ_007581	TEA_019411	miR5021-x	0.660871	1	1	1	--	PREDICTED: transmembrane protein 33 homolog [Juglans regia]	-	-	-	-	GO:0005911//cell-cell junction;GO:0031224//intrinsic component of membrane;GO:0043231//intracellular membrane-bounded organelle	-	-
novel_circ_007581	TEA_020884	miR5021-x	0.872342	1	1	1	CLPP5	ATP-dependent Clp protease proteolytic subunit 5 [Morus notabilis]	-	-	-	-	GO:0009368//endopeptidase Clp complex;GO:0009526//plastid envelope;GO:0009532//plastid stroma;GO:0031976//plastid thylakoid	GO:0070011//peptidase activity, acting on L-amino acid peptides	GO:0005982//starch metabolic process;GO:0005984//disaccharide metabolic process;GO:0019538//protein metabolic process
novel_circ_007581	TEA_021309	miR5021-x	0.676145	1	1	1	CODM	Oxoglutarate/iron-dependent dioxygenase [Corchorus olitorius]	-	-	-	-	-	-	-
novel_circ_007581	TEA_022056	miR5021-x	0.971137	1	1	1	At3g27220	PREDICTED: kelch repeat-containing protein At3g27220 [Vitis vinifera]	-	-	-	-	-	-	-
novel_circ_007581	TEA_023035	miR5021-x	0.626017	1	1	1	CLC-F	PREDICTED: chloride channel protein CLC-f-like isoform X2 [Nicotiana tomentosiformis]	-	-	-	-	GO:0016021//integral component of membrane;GO:0043231//intracellular membrane-bounded organelle;GO:0044444//cytoplasmic part	GO:0005254//chloride channel activity	GO:0006821//chloride transport;GO:0034765//regulation of ion transmembrane transport
novel_circ_007581	TEA_023517	miR5021-x	0.731331	1	1	1	--	calcium-binding EF hand family protein [Populus trichocarpa]	-	-	-	-	-	-	-
novel_circ_007581	TEA_023637	miR5021-x	0.706005	1	1	1	DFR	PREDICTED: cinnamoyl-CoA reductase 2-like isoform X1 [Ziziphus jujuba]	-	-	-	-	-	GO:0016491//oxidoreductase activity	GO:0008152//metabolic process
novel_circ_007581	TEA_025223	miR5021-x	0.733376	1	1	1	--	PREDICTED: RING finger and transmembrane domain-containing protein 2 isoform X2 [Tarenaya hassleriana]	-	-	-	-	-	-	-
novel_circ_007581	TEA_025436	miR5021-x	0.886923	1	1	1	WRKY48	PREDICTED: probable WRKY transcription factor 48 [Vitis vinifera]	-	-	-	-	-	-	-
novel_circ_007581	TEA_026662	miR5021-x	0.84792	1	1	1	CYCU1-1	cyclin family protein [Populus trichocarpa]	-	-	-	-	-	GO:0019900//kinase binding	GO:0044763//single-organism cellular process
novel_circ_007581	TEA_029390	miR5021-x	0.557836	1	1	1	--	PREDICTED: uncharacterized protein LOC105160192 isoform X2 [Sesamum indicum]	-	-	-	-	-	-	-
novel_circ_008216	TEA_026653	novel-m2399-5p	0.717953	1	1	1	At3g47570	PREDICTED: probable LRR receptor-like serine/threonine-protein kinase At3g47570 [Sesamum indicum]	-	-	-	-	-	GO:0016301//kinase activity	-
novel_circ_008408	TEA_003940	miR3630-x	0.702961	2	1	1	LIL3.2	PREDICTED: light-harvesting complex-like protein 3 isotype 1, chloroplastic [Vitis vinifera]	-	-	-	-	-	-	-
novel_circ_008408	TEA_015619	miR3630-x	0.508022	2	1	1	RLP1	PREDICTED: LRR receptor-like serine/threonine-protein kinase GSO1 isoform X2 [Juglans regia]	-	-	-	-	-	-	-
novel_circ_008408	TEA_026541	miR3630-x	0.552434	2	1	1	GH3.17	PREDICTED: indole-3-acetic acid-amido synthetase GH3.17-like [Juglans regia]	Environmental Information Processing	Signal transduction	ko04075//Plant hormone signal transduction	K14487	-	GO:0016874//ligase activity	GO:0065008//regulation of biological quality
novel_circ_008408	TEA_027326	miR3630-x	0.750815	2	1	1	GNS1	Glucan endo-1,3-beta-glucosidase, basic isoform [Morus notabilis]	-	-	-	-	-	GO:0016787//hydrolase activity	GO:0044238//primary metabolic process
novel_circ_008410	TEA_001558	miR3630-x	0.718222	3	1	1	TMN12	PREDICTED: transmembrane 9 superfamily member 12 [Solanum pennellii]	-	-	-	-	-	-	-
novel_circ_008410	TEA_003416	miR3630-x	0.881905	3	1	1	RLP1	PREDICTED: LRR receptor-like serine/threonine-protein kinase GSO1 isoform X2 [Juglans regia]	-	-	-	-	-	-	-
novel_circ_008410	TEA_003940	miR3630-x	0.63333	3	1	1	LIL3.2	PREDICTED: light-harvesting complex-like protein 3 isotype 1, chloroplastic [Vitis vinifera]	-	-	-	-	-	-	-
novel_circ_008410	TEA_022601	novel-m1151-3p	0.554557	3	1	1	PARC	PREDICTED: probable glutathione S-transferase parC [Prunus mume]	Metabolism	Metabolism of other amino acids	ko00480//Glutathione metabolism	K00799	-	-	-
novel_circ_008410	TEA_026541	miR3630-x	0.612512	3	1	1	GH3.17	PREDICTED: indole-3-acetic acid-amido synthetase GH3.17-like [Juglans regia]	Environmental Information Processing	Signal transduction	ko04075//Plant hormone signal transduction	K14487	-	GO:0016874//ligase activity	GO:0065008//regulation of biological quality
novel_circ_008410	TEA_027326	miR3630-x	0.550665	3	1	1	GNS1	Glucan endo-1,3-beta-glucosidase, basic isoform [Morus notabilis]	-	-	-	-	-	GO:0016787//hydrolase activity	GO:0044238//primary metabolic process
novel_circ_008410	TEA_028449	miR3630-x	0.601624	3	1	1	2023-08-08	PREDICTED: AUGMIN subunit 8 [Solanum pennellii]	-	-	-	-	-	-	-
