# Supplementary material for: Whole-Transcriptome Sequencing Reveals a ceRNA Regulatory Network Associated with the Process of Periodic Albinism under Low Temperature in Baiye No. 1 (Camellia sinensis)
Source: Int J Mol Sci. 2023 Apr 12;24(8):7162. doi: 10.3390/ijms24087162 (PMC10138444; doi:10.3390/ijms24087162)
Supplement: Supplementary file 1 [file ijms-24-07162-s001.zip › Table S18 The list of primers for qPCR.xlsx]

## Sheet: primer
Table S18. Primers used for qRT-PCR.
RNA ID	Primer sequence
miR5021-x-RT	CTCAACTGGTGTCGTGGAGTCGGCAATTCAGTTGAGTCTTCTTC
mi159-y-RT	CTCAACTGGTGTCGTGGAGTCGGCAATTCAGTTGAGTAGAGCTC
miR319-x-RT	CTCAACTGGTGTCGTGGAGTCGGCAATTCAGTTGAGAGTGGACT
miR3630-x-RT	CTCAACTGGTGTCGTGGAGTCGGCAATTCAGTTGAGTCTGATAT
miR1879-y-RT	CTCAACTGGTGTCGTGGAGTCGGCAATTCAGTTGAGATCCCCCA
novel-m0360-3p-RT	CTCAACTGGTGTCGTGGAGTCGGCAATTCAGTTGAGGCTAGTTC
	Forward (5′-3′)	Reverse (5′-3′)
TEA_027142(CAB40)	TGCAGAGCTCAAGGTGAAGG	CCAGGTTCTCCAATGGTCCC
TEA_013230(PORA)	ACAAACACCCTGGCTGGAAA	TTGCATGGTGAGCATGTTGC
TEA_004733(COX15)	CAACTGTGCAGCTTGACCAC	GTGACCTGAAGAGCAGCCAT
MSTRG.159981 (psb28)	ACGGCACTAATGGAATGG	AACTTGGCACTTACATCAAC
TEA_007521(NAC035)	CGAACTCATCACCTTCCTT	CCGTAGCCTTCCAATACC
TEA_001460(psbA)	GCAGAGCACAACATCCTT	CCAAGCAGCCAAGAAGAA
TEA_022757(GAMYB)	TTGCTTGAGTCAGTGGATG	CAGGAGTGATGGTAGAAGAAT
TEA_014811(FLS)	TGACGTTCCCGGTCTTCAAG	CACGACAAACACAGCCCAAG
MSTRG.36387(psaA)	TGTGATGGACCTGGAAGA	CCGCCTGTGATATGAGTTA
TEA_003046(SIRB)	CTCTCAACTTCACCAACATAG	CCACTCTGCTACAACTTCA
MSTRG.121609.1	ACTGTCAGGTTGGCTACTA	GCACATACTACTCACAATCAG
MSTRG.145201.1	CCTGTTCTTCTTCTTCTTCTG	CTGTACCGTAGCGTATCG
MSTRG.107960.1	GTCGTCATCATCATCATCATC	GCTCACCATTATGTTGTCTG
MSTRG.123813.1	TGAATCGCTCAACATCTCTT	GCAATGGTGACAGTGGAT
MSTRG.140979.1	GGTATCTTCTTGGAGGAGAG	TACAGACAGACGCACATAC
MSTRG.151679.1	GCGACATTGTGACACTTG	TTCTAACGAGGCTACATCTG
novel_circ_004921	GAAGATGCTGTAGTTCGTATC	AACCAGTGAGAAGATGTGAG
novel_circ_002272	GACACTACACTCCTCTTCC	GCCCGATCAATACAAACG
novel_circ_007581	TGGATTACAGGCGAGAGG	ACGCAGGATAAGAATCAAGG
novel_circ_001150	TGTGCTGTGATTGATGTGA	TGAGACCGTCGGTTAATATC
novel_circ_002159	CGTTCTTCATCAACCACCTA	GCAACCACAACTTCAATCAT
novel_circ_008408	CATCCACATACACCAACATC	ACCTTCAGAGAATGACGAAT
miR5021-x	ACACTCCAGCTGGGAGAAGAAGAAGA	TGGTGTCGTGGAGTCG
mi159-y	ACACTCCAGCTGGGUUUGGAUUGAAGGGA	TGGTGTCGTGGAGTCG
miR319-x	ACACTCCAGCTGGGAGCUGCUGAUCUAUG	TGGTGTCGTGGAGTCG
miR1879-y	ACACTCCAGCTGGGUGUGUUUGGUUG	TGGTGTCGTGGAGTCG
miR3630-x	ACACTCCAGCTGGGGCCAGUGAGGAU	TGGTGTCGTGGAGTCG
novel-m0360-3p	ACACTCCAGCTGGGTTCGGAGACTTACGGA	TGGTGTCGTGGAGTCG
GAPDH	ATTTGGAAGGATCGGCCGTT	TGTCGCCAAAGAGAAGGGTC
U6	CTCGCTTCGGCAGCACA	AACGCTTCACGAATTTGCGT
