# Supplementary material for: Whole-Transcriptome Sequencing Reveals a ceRNA Regulatory Network Associated with the Process of Periodic Albinism under Low Temperature in Baiye No. 1 (Camellia sinensis)
Source: Int J Mol Sci. 2023 Apr 12;24(8):7162. doi: 10.3390/ijms24087162 (PMC10138444; doi:10.3390/ijms24087162)
Supplement: Supplementary file 1 [file ijms-24-07162-s001.zip › Table S2 Summary of all mRNAs, lncRNAs, circRNAs,and miRNAs identified in this study.xlsx]

## Sheet: 2.1 mRNA.expression.annot
id	Bud1_fpkm	Bud2_fpkm	Bud3_fpkm	Alb1_fpkm	Alb2_fpkm	Alb3_fpkm	Med1_fpkm	Med2_fpkm	Med3_fpkm	Gre1_fpkm	Gre2_fpkm	Gre3_fpkm	Symbol	Description	KEGG_A_class	KEGG_B_class	Pathway	K_ID	GO Component	GO Function	GO Process
MSTRG.100048	0	0	14.49	0	0	0	0	0	0	0	0	0	--	-	-	-	-	-	-	-	-
MSTRG.100085	0	0	2.43	0.78	0	1.6	0	1.9	1.82	0.89	2.39	1.62	SCPL18	PREDICTED: serine carboxypeptidase-like 18 [Eucalyptus grandis]	-	-	-	-	-	-	-
MSTRG.100137	9.87	0	0	1.27	0.82	1.6	0	2.28	0.99	2.4	3.49	2.27	ELM1	PREDICTED: mitochondrial fission protein ELM1 [Nelumbo nucifera]	-	-	-	-	-	-	-
MSTRG.100169	0	0	0	0.55	0.59	3.28	0	0.97	0.78	2.84	1.61	1.76	WRKY41	WRKY transcription factor 53 family protein [Populus trichocarpa]	-	-	-	-	-	-	-
MSTRG.100211	0	0	1.22	3.82	2.22	5.67	7.69	1.41	1.91	2.46	2.45	2.43	KAT3	PREDICTED: potassium channel KAT3 [Gossypium raimondii]	-	-	-	-	GO:0031224//intrinsic component of membrane;GO:0043231//intracellular membrane-bounded organelle	GO:0005267//potassium channel activity	GO:0001101//response to acid chemical;GO:0015698//inorganic anion transport;GO:0071805//potassium ion transmembrane transport
MSTRG.100262	0	0	0	0.48	0	3.01	0	1.62	0.55	0.37	2.39	0.91	--	-	-	-	-	-	-	-	-
MSTRG.10029	5.2	12.14	18.17	14.49	12.33	14.89	33.99	18.43	22.48	15.86	20.48	18.49	LLG1	PREDICTED: GPI-anchored protein LORELEI [Citrus sinensis]	-	-	-	-	-	-	-
MSTRG.100306	17.34	0	12.29	0	1.26	3.35	0	0.77	0	0.99	0.17	2.28	--	-	-	-	-	-	-	-	-
MSTRG.10032	0	7.33	9.06	12.02	14.37	12.49	0	8.71	12.32	7.54	10.11	9.23	LLG1	PREDICTED: GPI-anchored protein LORELEI [Citrus sinensis]	-	-	-	-	-	-	-
MSTRG.10034	5.03	20.92	3.41	10.46	12.66	8.74	11.55	6.39	7.87	8.23	9.07	4.12	LLG1	PREDICTED: GPI-anchored protein LORELEI isoform X2 [Pyrus x bretschneideri]	-	-	-	-	-	-	-
MSTRG.100405	0	0	0	0.64	0	0	0	0.27	0.64	1.21	1.7	0.7	--	PREDICTED: F-box/LRR-repeat protein 13 [Populus euphratica]	-	-	-	-	-	-	-
MSTRG.100431	0	0	0.12	0	2.55	0	0	0	0.12	0.79	1.61	0.09	--	-	-	-	-	-	-	-	-
MSTRG.100483	0	0	0	3.25	0.06	4.13	0	2.04	2.89	1.27	0.82	1.64	--	-	-	-	-	-	-	-	-
MSTRG.100490	0	0	16.3	4.89	17	5.17	21.65	4.7	4.04	4.13	6.3	3.11	NLP3	PREDICTED: protein NLP6-like isoform X3 [Glycine max]	-	-	-	-	-	-	-
MSTRG.100494	0	0	0	0	1.57	0.06	0	1.92	0	1.72	1.73	0.93	FD	PREDICTED: protein FD isoform X2 [Juglans regia]	-	-	-	-	-	-	-
MSTRG.100552	0	0	0	0.16	1.05	1.85	0	0.26	1.18	0	0	0	--	PREDICTED: serine/arginine-rich splicing factor SC35-like [Ziziphus jujuba]	-	-	-	-	-	-	-
MSTRG.100562	0	0	3.63	0.58	1.29	0.78	0	0.43	0.56	1.38	0.64	0.4	MIK2	PREDICTED: probable LRR receptor-like serine/threonine-protein kinase At4g08850 [Prunus mume]	-	-	-	-	-	-	-
MSTRG.100564	0	0	0	1.06	0.88	0	0	0	0	0.51	0	1.83	At1g35710	PREDICTED: MDIS1-interacting receptor like kinase 2-like [Vitis vinifera]	-	-	-	-	-	-	-
MSTRG.100579	11.29	4.36	13.65	8.28	8.78	5.63	2.85	6.24	5.2	5.5	5.73	3.98	OFUT7	PREDICTED: uncharacterized protein At1g04910 [Vitis vinifera]	-	-	-	-	-	-	-
MSTRG.100636	0	3.78	0	0	0	0	0	0	0	0	0	0	PDI	PREDICTED: protein disulfide-isomerase-like [Gossypium hirsutum]	Genetic Information Processing	Folding, sorting and degradation	ko04141//Protein processing in endoplasmic reticulum	K09580	-	-	-
MSTRG.100639	0	0	0	0.5	0	0	0	0.41	0	0.18	0.63	0.05	AGD2	PREDICTED: probable aldo-keto reductase 2 [Ziziphus jujuba]	-	-	-	-	-	-	-
MSTRG.100650	0	0	0	1.02	0	0	0	1.89	1.36	0.3	0	1.76	CDKC-1	cdc2 kinase, partial [Prunus incisa]	-	-	-	-	-	-	-
MSTRG.100656	7.17	0	1.69	1.28	0.48	2.11	0	0.17	0	0.58	0.54	0.91	NPC1	PREDICTED: Niemann-Pick C1 protein-like [Nelumbo nucifera]	-	-	-	-	GO:0031224//intrinsic component of membrane	GO:0004888//transmembrane signaling receptor activity	-
MSTRG.100704	3.33	19.98	0	6.78	6.76	8.23	0	6.98	5.18	4.96	3.81	3.04	--	PREDICTED: uncharacterized protein LOC105950786 [Erythranthe guttata]	-	-	-	-	-	-	-
MSTRG.100722	12.82	18	0	3.52	1.49	1.44	1.98	4.11	3.2	3.22	2.36	1.15	--	-	-	-	-	-	-	-	-
MSTRG.100759	0	7.28	25.89	3.93	4.41	9.28	10.82	6.08	6.42	6.76	9.37	5.09	At1g19340	PREDICTED: methyltransferase-like protein 2 [Vitis vinifera]	-	-	-	-	-	-	-
MSTRG.100817	3.94	0	0	2.74	1.66	0.34	3.72	2.88	3.06	2.44	3.66	2.87	PGDH2	PREDICTED: D-3-phosphoglycerate dehydrogenase 1, chloroplastic-like [Daucus carota subsp. sativus] [Daucus carota]	Metabolism;Metabolism;Metabolism;Metabolism	Global and overview maps;Global and overview maps;Global and overview maps;Amino acid metabolism	ko01100//Metabolic pathways;ko01200//Carbon metabolism;ko01230//Biosynthesis of amino acids;ko00260//Glycine, serine and threonine metabolism	K00058;K00058;K00058;K00058	-	GO:0000166//nucleotide binding;GO:0016614//oxidoreductase activity, acting on CH-OH group of donors;GO:0031406//carboxylic acid binding	GO:0006563//L-serine metabolic process
MSTRG.100860	0	0	7.97	0	0	0	0	1.28	0.82	0.28	0	0	ML5	PREDICTED: protein MEI2-like 4 isoform X2 [Nelumbo nucifera]	-	-	-	-	-	-	-
MSTRG.100955	14.78	0	9.64	16.7	6.92	17.7	14.63	22.5	15.34	17.86	18.93	21.49	rbpms2	PREDICTED: protein WHI4 isoform X2 [Juglans regia]	-	-	-	-	-	-	-
MSTRG.100979	104.4	153.21	135.61	201.58	192.26	254.9	238.98	198.96	234.11	179.78	192.68	160.61	--	PREDICTED: uncharacterized protein LOC102629445 [Citrus sinensis]	-	-	-	-	-	-	-
MSTRG.100984	6.7	4.71	10.47	15.03	20.61	12.83	23.24	6.17	9.71	6.49	9.81	5.67	--	PREDICTED: geranylgeranyl transferase type-2 subunit alpha 1 [Theobroma cacao]	-	-	-	-	-	GO:0003824//catalytic activity	GO:0006464//cellular protein modification process
MSTRG.100988	0	0	5.62	1.26	0.67	1.8	0	0.44	0.88	0.34	0.47	0.75	MSH2	PREDICTED: DNA mismatch repair protein MSH2 [Jatropha curcas]	Genetic Information Processing	Replication and repair	ko03430//Mismatch repair	K08735	GO:0032300//mismatch repair complex	GO:0003690//double-stranded DNA binding	GO:0006281//DNA repair
MSTRG.1010	0	0	0	2.34	6.6	1.62	3.78	1.21	1.2	1.21	0.97	0.56	WDL7	PREDICTED: protein WVD2-like 7 isoform X5 [Vitis vinifera]	-	-	-	-	-	-	-
MSTRG.101053	0	0	3.92	2.48	3.29	3.57	0	1.68	2.93	5.45	4.38	0.66	--	PREDICTED: probable 2-oxoglutarate-dependent dioxygenase At3g49630 isoform X1 [Theobroma cacao]	-	-	-	-	-	GO:0016705//oxidoreductase activity, acting on paired donors, with incorporation or reduction of molecular oxygen;GO:0043169//cation binding	GO:0044710//single-organism metabolic process
MSTRG.101054	0	0	0	0.27	0.61	0	0	0.91	0.11	0.22	0.3	0	--	PREDICTED: 2-oxoglutarate-Fe(II) type oxidoreductase-like isoform X1 [Ipomoea nil]	-	-	-	-	-	-	-
MSTRG.101055	0	0	0	3.1	2.96	3.1	0	1.81	3.25	1.98	1.95	0.82	INVA	invertase 5 [Camellia sinensis]	Metabolism;Metabolism;Metabolism	Global and overview maps;Carbohydrate metabolism;Carbohydrate metabolism	ko01100//Metabolic pathways;ko00500//Starch and sucrose metabolism;ko00052//Galactose metabolism	K01193;K01193;K01193	-	-	-
MSTRG.101056	0	11.29	0	0.86	1.53	0	0	0.62	0.05	0.26	0.82	1.53	--	PREDICTED: uncharacterized protein LOC100245550 [Vitis vinifera]	-	-	-	-	-	-	-
MSTRG.101058	0	0	2.68	1.42	0	1.67	0	1.49	0.24	0.7	1.11	1.29	CBSDUF3	PREDICTED: DUF21 domain-containing protein At2g14520 isoform X2 [Prunus mume]	-	-	-	-	-	-	-
MSTRG.101130	41.03	42.66	48.26	1.72	5.76	1.5	13.76	1.94	2.46	2.7	2.8	5.06	EXO1	PREDICTED: exonuclease 1 [Ricinus communis]	Genetic Information Processing	Replication and repair	ko03430//Mismatch repair	K10746	-	-	-
MSTRG.101182	4.55	17.94	15.93	9.63	5.15	16.54	3.81	8.73	11.33	10.42	9.91	11.1	Os01g0253300	PREDICTED: importin subunit alpha-4-like isoform X1 [Gossypium hirsutum]	-	-	-	-	GO:0044444//cytoplasmic part	GO:0022892//substrate-specific transporter activity	GO:0006006//glucose metabolic process;GO:0006498//N-terminal protein lipidation;GO:0006605//protein targeting;GO:0006858//extracellular transport;GO:0006865//amino acid transport;GO:0009608//response to symbiont;GO:0015672//monovalent inorganic cation transport;GO:0015748//organophosphate ester transport;GO:0016482//cytoplasmic transport;GO:0043067//regulation of programmed cell death;GO:0051049/…
MSTRG.101196	0	0	3.35	7.08	0	1	4.86	1.39	1.51	0.72	2.11	0.48	HD16	PREDICTED: casein kinase 1-like protein HD16 isoform X2 [Nelumbo nucifera]	-	-	-	-	-	GO:0004672//protein kinase activity;GO:0032550//purine ribonucleoside binding	GO:0006464//cellular protein modification process;GO:0006796//phosphate-containing compound metabolic process
MSTRG.101202	0	0	13.68	5.4	7.1	0.23	0	3.87	7.53	4.57	2.6	4.7	OST1B	PREDICTED: dolichyl-diphosphooligosaccharide--protein glycosyltransferase subunit 1B [Vitis vinifera]	Metabolism;Genetic Information Processing;Metabolism	Global and overview maps;Folding, sorting and degradation;Glycan biosynthesis and metabolism	ko01100//Metabolic pathways;ko04141//Protein processing in endoplasmic reticulum;ko00510//N-Glycan biosynthesis	K12666;K12666;K12666	GO:0005618//cell wall;GO:0031090//organelle membrane;GO:0031224//intrinsic component of membrane;GO:0043231//intracellular membrane-bounded organelle	GO:0016740//transferase activity	GO:0006464//cellular protein modification process
MSTRG.10121	35.6	76.81	59.82	43.58	43.18	55.41	58.19	43.72	39.3	42.15	44.88	41.86	RE2	OSJNBb0011N17.2 [Oryza sativa Japonica Group]	-	-	-	-	-	-	-
MSTRG.101218	0.13	0	0	1.89	0	7.07	0.71	3.12	4.92	2.79	3.62	2.69	--	-	-	-	-	-	-	-	-
MSTRG.101270	3.01	0	0.19	1.81	2.63	2.12	9.2	1.23	1.74	1.88	1.94	2.83	--	HAT transposon superfamily isoform 4 [Theobroma cacao]	-	-	-	-	-	GO:0003676//nucleic acid binding;GO:0005515//protein binding	-
MSTRG.101370	17.66	22.31	16.67	3.61	2.4	1.11	17.53	4.41	5.78	1.7	0.93	1.48	RPT6A	26S protease regulatory subunit 8 homolog B [Zea mays]	Genetic Information Processing	Folding, sorting and degradation	ko03050//Proteasome	K03066	-	-	-
MSTRG.101437	0	5.68	4.38	0	0	0	0	0	0	0.08	0	0.63	HDA15	PREDICTED: histone deacetylase 15 [Vitis vinifera]	-	-	-	-	-	-	-
MSTRG.101522	0	0	14.59	0	0	0	0	0	0	0	0.55	0	CYP71AJ1	PREDICTED: cytochrome P450 71A26-like [Daucus carota subsp. sativus] [Daucus carota]	-	-	-	-	-	-	-
MSTRG.101567	5.62	1.56	7.09	2.45	4.64	2.23	3.57	1.79	1.53	2.8	2.6	1.79	--	-	-	-	-	-	-	-	-
MSTRG.101568	0	0	0	0	0	1.75	0	0.25	0.58	0.36	0.03	0.94	At2g25940	PREDICTED: vacuolar-processing enzyme gamma-isozyme-like, partial [Nicotiana tabacum]	-	-	-	-	-	-	-
MSTRG.101596	0	0	2.96	0	0	0	0	0.23	0.97	0	0	0.08	--	ESTs gb|R30459,gb|N38441 come from this gene [Arabidopsis thaliana]	-	-	-	-	-	-	-
MSTRG.101600	0	6.01	3.93	5.41	3.04	5.19	0	5.7	4.29	4.74	3.37	4.69	--	PREDICTED: uncharacterized protein LOC101307627 [Fragaria vesca subsp. vesca] [Fragaria vesca]	-	-	-	-	-	-	-
MSTRG.101640	4.94	15.03	10.25	1.77	0	1.83	0	0.95	1.36	1.73	2.01	1.01	--	PREDICTED: E3 ubiquitin-protein ligase MARCH1 [Populus euphratica]	-	-	-	-	-	-	-
MSTRG.101755	0	0	0	0	0	0	0	0	1.87	0	0.13	0	--	PREDICTED: probable protein S-acyltransferase 15 isoform X1 [Vitis vinifera]	-	-	-	-	-	-	-
MSTRG.101828	0	0	0	8.42	11.47	5.74	0	14.3	8.25	8.33	12.69	9.58	CYP20-1	cyclophilin [Camellia oleifera]	-	-	-	-	-	GO:0016859//cis-trans isomerase activity	GO:0044267//cellular protein metabolic process
MSTRG.101859	34.75	31.1	57.5	39.22	32.16	37.06	38.29	32.82	42.88	30.5	39.09	29.19	--	Retrovirus-related Pol polyprotein from transposon TNT 1-94 [Morus notabilis]	Metabolism;Metabolism;Metabolism;Metabolism;Metabolism	Global and overview maps;Carbohydrate metabolism;Carbohydrate metabolism;Carbohydrate metabolism;Carbohydrate metabolism	ko01100//Metabolic pathways;ko00520//Amino sugar and nucleotide sugar metabolism;ko00040//Pentose and glucuronate interconversions;ko00052//Galactose metabolism;ko00053//Ascorbate and aldarate metabolism	K12447;K12447;K12447;K12447;K12447	-	-	-
MSTRG.101912	0	0	0	0	4.52	0	0	0.1	0	0	0	0	PVA22	PREDICTED: vesicle-associated protein 2-2 [Vitis vinifera]	-	-	-	-	GO:0031090//organelle membrane;GO:0031224//intrinsic component of membrane;GO:0043231//intracellular membrane-bounded organelle	-	GO:0006810//transport;GO:0016032//viral process
MSTRG.10195	5.78	62.71	1.9	6.28	4.25	10.89	10.27	7.29	8.63	5.61	7.46	3.87	--	-	-	-	-	-	-	-	-
MSTRG.101950	0	0	0	2.36	0	2.9	0	1.36	0.19	1.96	0.48	2.35	IPMSA	PREDICTED: 2-isopropylmalate synthase A-like [Ipomoea nil]	Metabolism;Metabolism;Metabolism;Metabolism;Metabolism;Metabolism	Global and overview maps;Global and overview maps;Global and overview maps;Carbohydrate metabolism;Global and overview maps;Amino acid metabolism	ko01100//Metabolic pathways;ko01110//Biosynthesis of secondary metabolites;ko01230//Biosynthesis of amino acids;ko00620//Pyruvate metabolism;ko01210//2-Oxocarboxylic acid metabolism;ko00290//Valine, leucine and isoleucine biosynthesis	K01649;K01649;K01649;K01649;K01649;K01649	-	GO:0046912//transferase activity, transferring acyl groups, acyl groups converted into alkyl on transfer	GO:0006551//leucine metabolic process
MSTRG.10196	8.86	1.51	4.56	7.33	5.15	6.76	7.65	6.61	8.92	5.44	6.32	5.87	--	PREDICTED: uncharacterized protein LOC107434158 isoform X1 [Ziziphus jujuba]	-	-	-	-	-	-	-
MSTRG.101991	2.71	10.34	10.77	6.15	9.33	9.91	15.31	8.77	10.37	8.28	7.51	9.02	SRL1	PREDICTED: pre-mRNA-splicing factor 38B [Juglans regia]	Genetic Information Processing	Transcription	ko03040//Spliceosome	K12850	-	-	GO:0006970//response to osmotic stress
MSTRG.102001	110.34	61.47	85.1	55.23	62.69	49.93	57.27	44.33	47.08	42.65	47.58	41.95	TMN3	phagocytic receptor 1b-like [Dorcoceras hygrometricum]	-	-	-	-	-	-	-
MSTRG.102028	6.41	0	0	1.91	0.83	0.25	0	1.22	0.61	0.87	0.83	1.92	FKFBP	disease resistance protein At3g14460-like protein 1 [Vitis labrusca]	Metabolism	Carbohydrate metabolism	ko00051//Fructose and mannose metabolism	K01103	-	-	-
MSTRG.102031	0	14.25	4.25	11.19	8.97	14.14	9.81	5.74	6.35	3.93	6.32	7.26	--	NB-ARC domain-containing protein/LRR_8 domain-containing protein, partial [Cephalotus follicularis]	-	-	-	-	-	-	-
MSTRG.10207	0	0	0	0.31	0	0	18.26	0.03	0	2.23	0.57	0.9	DUR3	PREDICTED: urea-proton symporter DUR3 [Nicotiana tabacum]	-	-	-	-	GO:0031224//intrinsic component of membrane	GO:0015291//secondary active transmembrane transporter activity;GO:0042887//amide transmembrane transporter activity	GO:0015840//urea transport;GO:0044763//single-organism cellular process
MSTRG.102074	0	0	0	0	0	0	0	0	0	0	0	1.85	BAT1	Amino acid/polyamine transporter I [Corchorus capsularis]	-	-	-	-	GO:0031224//intrinsic component of membrane	GO:0046943//carboxylic acid transmembrane transporter activity	-
MSTRG.102079	0	0	10.29	3.21	1.74	2.18	6.3	5.37	1.55	2.9	0.95	1	KRTCAP2	PREDICTED: protein KRTCAP2 homolog [Fragaria vesca subsp. vesca] [Fragaria vesca]	-	-	-	-	-	-	GO:0006637//acyl-CoA metabolic process;GO:0016129//phytosteroid biosynthetic process
MSTRG.102087	0	0	0.86	0.29	1.88	1.26	0	0.81	1.76	0.89	0.93	0.53	SKIP31	PREDICTED: F-box protein SKIP31 isoform X2 [Juglans regia]	-	-	-	-	-	-	-
MSTRG.102101	9.83	14.31	18.59	14.38	10.35	13.68	3.75	10.94	10.56	10.62	14.62	10.8	SWI3C	PREDICTED: SWI/SNF complex subunit SWI3C isoform X1 [Vitis vinifera]	-	-	-	-	GO:0005634//nucleus	GO:0005488//binding	GO:0006355//regulation of transcription, DNA-templated;GO:0007059//chromosome segregation;GO:0016568//chromatin modification;GO:0040029//regulation of gene expression, epigenetic
MSTRG.102144	0	0	0	2.69	0	3.76	0	0.19	0.36	0.6	0.63	0	--	-	-	-	-	-	-	-	-
MSTRG.102161	0	1.24	9.33	3.03	7.37	2.93	12.72	3.12	3.52	3.41	3.65	3.26	SUA	PREDICTED: BUD13 homolog [Vigna angularis]	-	-	-	-	-	-	-
MSTRG.102177	0	0	0	0	0	0	0	0	1.1	0	0	0	--	-	-	-	-	-	-	-	-
MSTRG.102216	0	8.41	0	1.83	6.47	0.38	0	2.56	2.65	2.14	2.87	3.23	SCAR3	PREDICTED: protein SCAR3 isoform X1 [Vitis vinifera]	-	-	-	-	-	-	-
MSTRG.10222	0	0	6.31	5.88	5.32	1.18	0	1.7	0	0.66	0	1.01	RDR1	RNA-dependent RNA polymerase 1-like [Cucumis sativus]	-	-	-	-	GO:0043231//intracellular membrane-bounded organelle	GO:0003676//nucleic acid binding;GO:0034062//RNA polymerase activity	GO:0006605//protein targeting;GO:0006952//defense response;GO:0009755//hormone-mediated signaling pathway;GO:0009863//salicylic acid mediated signaling pathway;GO:0010608//posttranscriptional regulation of gene expression;GO:0016458//gene silencing;GO:0031399//regulation of protein modification process;GO:0035556//intracellular signal transduction;GO:0042743//hydrogen peroxide metabolic process;G…
MSTRG.102229	43.94	0	0	0	0	0	0	0	0	0	0	0	At1g78140	PREDICTED: uncharacterized methyltransferase At1g78140, chloroplastic isoform X2 [Juglans regia]	-	-	-	-	-	GO:0016741//transferase activity, transferring one-carbon groups	GO:0008152//metabolic process
MSTRG.102231	5.27	2.47	0.56	3.48	1.72	1.48	2.98	2.67	2.12	2.53	3.3	2.47	--	Histone-lysine N-methyltransferase 2B [Noccaea caerulescens]	-	-	-	-	-	-	-
MSTRG.102259	0	0	2.06	1.92	0.74	0	0	1.38	1.86	1.68	3.12	0.16	At5g05820	PREDICTED: probable sugar phosphate/phosphate translocator At3g11320 [Nicotiana tabacum]	-	-	-	-	-	-	-
MSTRG.102264	0	0	0	0	0	0	0	0	1.06	0	0	0.27	--	-	-	-	-	-	-	-	-
MSTRG.102301	0	0	0	0	0	2.24	0	0	0	0	0	0	--	PREDICTED: solute carrier family 35 member F2 [Vitis vinifera]	-	-	-	-	-	-	-
MSTRG.102311	12.03	0	3.23	9.17	8.59	9.41	0	5.33	7.91	9.09	5.94	7.1	--	-	-	-	-	-	-	-	-
MSTRG.102447	0.14	16.66	10.99	3.23	5.38	4.35	0	1.25	1.07	1.24	1.91	1.13	--	-	-	-	-	-	-	-	-
MSTRG.102454	0	0	0	0	0	2.18	0	0	0	0	0	0	--	-	-	-	-	-	-	-	-
MSTRG.102489	7.5	25.05	37.86	14.92	10.6	8.29	6.88	5.87	7.78	7.55	6.52	6.15	RPL31	PREDICTED: 60S ribosomal protein L31 [Juglans regia]	Genetic Information Processing	Translation	ko03010//Ribosome	K02910	-	-	-
MSTRG.102508	43.51	82.91	39.97	29.2	41.89	34.43	29.8	28.31	25.55	24.09	27.91	26.57	Os05g0117600	PREDICTED: E3 UFM1-protein ligase 1 homolog [Vitis vinifera]	-	-	-	-	-	-	-
MSTRG.102527	22.29	0	15.94	27.36	24.4	20.6	32.54	28.9	20.74	27.06	26.31	21.69	RPL35	60s ribosomal protein l35-4, partial [Nicotiana attenuata]	Genetic Information Processing	Translation	ko03010//Ribosome	K02918	GO:0030529//intracellular ribonucleoprotein complex	-	GO:0010467//gene expression
MSTRG.102614	17.21	7.72	9.35	8.64	8.23	9.75	2.45	9.37	13.1	9.13	10.14	9.83	At5g07610	PREDICTED: F-box protein At5g07610-like [Citrus sinensis]	-	-	-	-	-	-	-
MSTRG.10263	39.52	46.32	18.8	2.3	2.47	3.76	0	1.1	0.71	3.08	1.6	2.12	--	-	-	-	-	-	-	-	-
MSTRG.102698	52.95	9.6	44.76	2.49	0.98	7.79	3.18	2.73	4.01	3.22	5.82	3.79	PAT18	PREDICTED: protein S-acyltransferase 18-like [Juglans regia]	-	-	-	-	GO:0012506//vesicle membrane;GO:0031224//intrinsic component of membrane;GO:0043231//intracellular membrane-bounded organelle	GO:0016409//palmitoyltransferase activity;GO:0046914//transition metal ion binding	GO:0006342//chromatin silencing;GO:0007017//microtubule-based process;GO:0034968//histone lysine methylation;GO:0048449//floral organ formation;GO:1902410//mitotic cytokinetic process
MSTRG.102736	0	8.08	0	0.34	0	0	0	0	0	0	0	0.47	PAE8	PAE [Litchi chinensis]	-	-	-	-	-	-	-
MSTRG.102749	0	0	0	0.49	0	0.6	0	0.86	1.79	0.59	1.1	0.58	At3g56050	PREDICTED: inactive receptor-like serine/threonine-protein kinase At2g40270 isoform X2 [Gossypium raimondii]	-	-	-	-	-	-	-
MSTRG.10275	0	0	0	0.46	0	0	0	0.64	0	1.88	0.09	0.1	--	PREDICTED: uncharacterized protein LOC107477311 [Arachis duranensis]	-	-	-	-	-	-	-
MSTRG.102826	33.01	38.92	57.61	37.83	46.56	27.52	20.28	25.98	22.34	23.43	23.07	21.54	RBG2	PREDICTED: glycine-rich RNA-binding protein 4, mitochondrial-like [Ipomoea nil]	-	-	-	-	-	GO:0097159//organic cyclic compound binding	-
MSTRG.102854	0	24.43	12.51	6.44	5.07	4.48	8.72	3.38	3.7	2.53	3.8	1.92	--	PREDICTED: uncharacterized RING finger protein C548.05c-like [Nelumbo nucifera]	-	-	-	-	-	-	-
MSTRG.102860	0	0	0	1.67	0	0	0	0	1.4	0	0.06	0	--	-	-	-	-	-	-	-	-
MSTRG.102918	0	0	0	0.12	0	0	0	1.45	0.28	2.43	2.2	0.94	--	PREDICTED: uncharacterized protein LOC101292967 [Fragaria vesca subsp. vesca] [Fragaria vesca]	-	-	-	-	-	-	-
MSTRG.102941	0.38	0.09	0.76	8.76	9.93	15.21	9.42	5.55	8.54	6.13	9.69	6.48	--	-	-	-	-	-	-	-	-
MSTRG.102952	0	0	8.12	2.95	0	1.25	0	1.31	1.04	0.85	1.76	0.35	PILS6	PH, partial [Cucumis melo]	-	-	-	-	-	-	-
MSTRG.102958	0	14.46	0	2.63	0	2.74	0	0.49	0	0.55	1.06	0.82	OST48	Dolichyl-diphosphooligosaccharide--protein glycosyltransferase subunit WBP1 [Cynara cardunculus var. scolymus] [Cynara cardunculus]	Metabolism;Genetic Information Processing;Metabolism	Global and overview maps;Folding, sorting and degradation;Glycan biosynthesis and metabolism	ko01100//Metabolic pathways;ko04141//Protein processing in endoplasmic reticulum;ko00510//N-Glycan biosynthesis	K12670;K12670;K12670	GO:0005618//cell wall;GO:0005911//cell-cell junction;GO:0031090//organelle membrane;GO:0031224//intrinsic component of membrane;GO:0043231//intracellular membrane-bounded organelle;GO:0043232//intracellular non-membrane-bounded organelle	GO:0016740//transferase activity	GO:0000902//cell morphogenesis;GO:0006487//protein N-linked glycosylation;GO:0009451//RNA modification;GO:0016192//vesicle-mediated transport;GO:0030243//cellulose metabolic process;GO:0071555//cell wall organization
MSTRG.102991	0	0	0	0	2.47	0	0	0.3	1.29	1.83	0	0	At1g52360	Coatomer, WD associated region [Cynara cardunculus var. scolymus] [Cynara cardunculus]	-	-	-	-	-	-	-
MSTRG.103047	3.59	0	0	0.63	1.12	2.04	0	1.64	2.08	1.02	0.77	1.93	PLT2	PREDICTED: AP2-like ethylene-responsive transcription factor PLT1, partial [Ricinus communis]	-	-	-	-	GO:0043231//intracellular membrane-bounded organelle	GO:0001071//nucleic acid binding transcription factor activity;GO:0016628//oxidoreductase activity, acting on the CH-CH group of donors, NAD or NADP as acceptor	GO:0010468//regulation of gene expression;GO:0034645//cellular macromolecule biosynthetic process;GO:0044710//single-organism metabolic process
MSTRG.103061	17.77	0	6.26	8.07	2.53	4.42	0	2.51	2.9	1.9	3.49	2.87	--	hypothetical protein VITISV_000588 [Vitis vinifera]	-	-	-	-	-	-	-
MSTRG.103102	2.34	2.43	2.49	5.56	7.31	4.21	0	5.24	4.59	5.68	5.53	5.71	PRMT10	PREDICTED: protein arginine N-methyltransferase PRMT10 [Vitis vinifera]	-	-	-	-	GO:0044424//intracellular part	GO:0016274//protein-arginine N-methyltransferase activity	GO:0003006//developmental process involved in reproduction;GO:0016571//histone methylation;GO:0035247//peptidyl-arginine omega-N-methylation;GO:0048580//regulation of post-embryonic development
MSTRG.103124	0	0	0	4.43	0	1.67	0	0	1.34	0.1	0	0	CPN60-1	PREDICTED: chaperonin CPN60-2, mitochondrial [Cucumis melo]	Genetic Information Processing	Folding, sorting and degradation	ko03018//RNA degradation	K04077	-	-	GO:0006457//protein folding
MSTRG.103154	3.3	0	0	0.5	2.82	0	0	0.18	0.62	0.72	1.03	0.88	PURKE	PREDICTED: phosphoribosylaminoimidazole carboxylase, chloroplastic-like isoform X3 [Populus euphratica]	Metabolism;Metabolism;Metabolism	Global and overview maps;Global and overview maps;Nucleotide metabolism	ko01100//Metabolic pathways;ko01110//Biosynthesis of secondary metabolites;ko00230//Purine metabolism	K11808;K11808;K11808	-	-	-
MSTRG.103340	4.99	0	8.2	6.06	5.46	7.33	0	5.7	3.01	6.38	3.2	3.85	RPM1	PREDICTED: probable disease resistance protein At5g45440 [Setaria italica]	-	-	-	-	-	-	-
MSTRG.103364	0	0	0	0	0	0	0	0.12	1.86	0.32	0	0	--	PREDICTED: protein IQ-DOMAIN 14-like [Nicotiana attenuata]	-	-	-	-	-	-	-
MSTRG.103415	4.47	4.34	4.23	3.66	2.78	3.56	9.08	3.05	2.77	2.44	3.51	3.23	--	F-box-like domain-containing protein [Cephalotus follicularis]	-	-	-	-	-	-	-
MSTRG.103428	0	12.6	4.33	0.97	2.27	0.74	0	1.22	0.39	1.27	2.44	0.84	RPS25	Ribosomal protein S25 [Cynara cardunculus var. scolymus] [Cynara cardunculus]	Genetic Information Processing	Translation	ko03010//Ribosome	K02975	-	-	-
MSTRG.103439	8.46	0	3.97	3.57	3.04	3.96	6.34	1.74	3.71	1.59	3.04	2.06	--	-	-	-	-	-	-	-	-
MSTRG.103472	32.96	7.86	18.64	16.43	18.56	20.22	4.43	14.55	15.19	13.4	16.26	14.68	AP1M2	PREDICTED: AP-1 complex subunit mu-2 [Vitis vinifera]	-	-	-	-	-	-	-
MSTRG.103552	0	17.49	0	1.67	0.56	0	0	0	0	0	0	0	FH3	PREDICTED: formin-like protein 21b [Ziziphus jujuba]	-	-	-	-	-	-	-
MSTRG.103563	0	0	0	12.11	7.87	9.03	0	7.45	14.56	10.72	11.06	13.79	--	-	-	-	-	-	-	-	-
MSTRG.103578	22.08	2.29	38.55	6.07	0.94	7.97	20.27	6.33	9.06	4.84	4.65	3.94	--	PREDICTED: serine protease Do-like HtrB [Daucus carota subsp. sativus] [Daucus carota]	-	-	-	-	-	-	-
MSTRG.103580	8.22	12.68	8.94	5.9	7.75	7.18	19.63	5.56	5.39	5.23	5.18	4.24	At4g35335	CMP-sialic acid transporter-like protein [Vitis vinifera]	-	-	-	-	GO:0031224//intrinsic component of membrane	GO:0005402//cation:sugar symporter activity;GO:0015215//nucleotide transmembrane transporter activity	GO:0006818//hydrogen transport;GO:0006862//nucleotide transport
MSTRG.103581	0	8	3.69	6.28	5.58	5.94	7.15	4.8	3.85	4.24	6.17	3.26	CPK5	PREDICTED: calcium-dependent protein kinase 26 [Theobroma cacao]	Organismal Systems	Environmental adaptation	ko04626//Plant-pathogen interaction	K13412	-	GO:0004672//protein kinase activity;GO:0032550//purine ribonucleoside binding;GO:0046872//metal ion binding	GO:0006464//cellular protein modification process;GO:0006796//phosphate-containing compound metabolic process
MSTRG.103590	4.63	0	1.36	2.84	1.84	1.94	5.25	2.14	3.77	2.24	2.34	1.85	RE1	Retrovirus-related Pol polyprotein from transposon TNT 1-94, partial [Cajanus cajan]	Metabolism;Metabolism;Metabolism;Metabolism;Metabolism	Global and overview maps;Carbohydrate metabolism;Carbohydrate metabolism;Carbohydrate metabolism;Carbohydrate metabolism	ko01100//Metabolic pathways;ko00520//Amino sugar and nucleotide sugar metabolism;ko00040//Pentose and glucuronate interconversions;ko00052//Galactose metabolism;ko00053//Ascorbate and aldarate metabolism	K12447;K12447;K12447;K12447;K12447	-	-	-
MSTRG.103696	112.71	66.41	73.44	38.74	42.71	39.95	44.54	32.63	32.45	29.84	33.2	30.78	APUM23	PREDICTED: pumilio homolog 23 isoform X1 [Vitis vinifera]	-	-	-	-	-	-	-
MSTRG.103728	0	6.04	2.44	2.36	1.02	3.67	0	1.9	3.36	3.55	1.72	2.2	--	-	-	-	-	-	-	-	-
MSTRG.103765	0	0	0	2.92	0.75	3.62	0	1.75	0	1.48	1.03	0.42	--	PREDICTED: F-box protein At5g07610-like [Gossypium arboreum]	-	-	-	-	-	-	-
MSTRG.103775	9.41	19.5	19.81	15.04	16.24	12.28	12.35	16.55	13.15	12.77	14.98	14.08	HEATR1	PREDICTED: uncharacterized protein At3g06530 [Vitis vinifera]	Genetic Information Processing	Translation	ko03008//Ribosome biogenesis in eukaryotes	K14550	-	-	-
MSTRG.103776	34.99	73.7	74.57	29.08	31.16	32.3	44.82	26.88	28.63	21.1	26.12	23.78	HEATR1	LOW QUALITY PROTEIN: BP28CT domain-containing protein/U3snoRNP10 domain-containing protein [Cephalotus follicularis]	Genetic Information Processing	Translation	ko03008//Ribosome biogenesis in eukaryotes	K14550	-	-	-
MSTRG.1039	0	0	6.78	3.75	0	4.07	18.98	1.51	5.5	1.69	2.58	3.57	--	Pro-Pol polyprotein [Cajanus cajan]	-	-	-	-	-	-	-
MSTRG.103968	0	0	1.82	0.79	1.41	0	0	0.17	1.75	0.48	0.89	0.56	COL15	Zinc finger, B-box [Corchorus capsularis]	-	-	-	-	-	-	-
MSTRG.104029	0	0	0	0.99	0	0	0	0	0	0.53	0.77	0	CBSX3	PREDICTED: CBS domain-containing protein CBSX3, mitochondrial [Lupinus angustifolius]	-	-	-	-	-	GO:0017076//purine nucleotide binding	-
MSTRG.104042	38.51	0	34.36	22.76	13.29	24.22	10.66	11.91	15.51	13.91	11.02	16.77	RTNLB1	PREDICTED: reticulon-like protein B1 [Ricinus communis]	-	-	-	-	GO:0031090//organelle membrane;GO:0031224//intrinsic component of membrane	-	-
MSTRG.10409	0	0	0	1.48	0	0	0	0	0	0	0	0	CYP18-2	Peptidyl-prolyl cis-trans isomerase-like 1 [Glycine soja]	Genetic Information Processing	Transcription	ko03040//Spliceosome	K12733	-	-	-
MSTRG.10423	195.2	143.65	101.74	98.09	105.57	95.99	149.25	113.96	157.01	128.42	143.94	152.85	4CL3	4-coumaroyl CoA ligase [Camellia sinensis]	Metabolism;Metabolism;Metabolism;Metabolism;Metabolism	Global and overview maps;Global and overview maps;Biosynthesis of other secondary metabolites;Amino acid metabolism;Metabolism of cofactors and vitamins	ko01100//Metabolic pathways;ko01110//Biosynthesis of secondary metabolites;ko00940//Phenylpropanoid biosynthesis;ko00360//Phenylalanine metabolism;ko00130//Ubiquinone and other terpenoid-quinone biosynthesis	K01904;K01904;K01904;K01904;K01904	-	GO:0016405//CoA-ligase activity;GO:0032550//purine ribonucleoside binding	GO:0006725//cellular aromatic compound metabolic process;GO:0009411//response to UV;GO:0009813//flavonoid biosynthetic process;GO:0010208//pollen wall assembly;GO:0034285//response to disaccharide
MSTRG.104230	34.2	46.28	19.28	28.82	25.26	30	0	16.3	12.07	10.35	12.86	8.01	--	Mitochondrial protein [Dorcoceras hygrometricum]	-	-	-	-	-	-	-
MSTRG.104248	0	0	0	0	0	0	0	0.3	1.05	0	0.93	0	--	-	-	-	-	-	-	-	-
MSTRG.10428	0	0	1.22	7.68	2.53	2.46	0	3.42	2.86	3.74	4.43	2.31	--	-	-	-	-	-	-	-	-
MSTRG.104282	0	14.61	0	0	0.86	7.11	0	0.97	0	0	1.49	3.11	G6PDH	PREDICTED: glucose-6-phosphate 1-dehydrogenase, cytoplasmic isoform 2-like isoform X2 [Gossypium raimondii]	Metabolism;Metabolism;Metabolism;Metabolism;Metabolism	Global and overview maps;Global and overview maps;Global and overview maps;Metabolism of other amino acids;Carbohydrate metabolism	ko01100//Metabolic pathways;ko01110//Biosynthesis of secondary metabolites;ko01200//Carbon metabolism;ko00480//Glutathione metabolism;ko00030//Pentose phosphate pathway	K00036;K00036;K00036;K00036;K00036	-	GO:0000166//nucleotide binding;GO:0003824//catalytic activity	GO:0019318//hexose metabolic process
MSTRG.104367	16.47	14.33	10.39	6.93	6.31	4.69	7.83	5.42	9.06	5.34	4.36	3.51	--	uncharacterized protein LOC109828793 isoform X1 [Asparagus officinalis]	-	-	-	-	-	-	-
MSTRG.104389	0	11.86	5.43	11.35	25.53	16.92	15.95	19.92	17.98	11.13	10.6	13.91	PRT6	PREDICTED: E3 ubiquitin-protein ligase PRT6 isoform X2 [Daucus carota subsp. sativus] [Daucus carota]	-	-	-	-	-	-	-
MSTRG.104392	0	0	3.5	1.04	2.69	0.97	0	0.87	0.84	0	0	0.5	RH15	PREDICTED: DEAD-box ATP-dependent RNA helicase 56 isoform X2 [Fragaria vesca subsp. vesca] [Fragaria vesca]	Genetic Information Processing;Genetic Information Processing;Genetic Information Processing	Translation;Transcription;Translation	ko03013//RNA transport;ko03040//Spliceosome;ko03015//mRNA surveillance pathway	K12812;K12812;K12812	-	GO:0017111//nucleoside-triphosphatase activity;GO:0032550//purine ribonucleoside binding	-
MSTRG.104429	9.67	0	0	0	0	0	0	0	0	0.57	0.35	0	--	PREDICTED: cell division cycle-associated 7-like protein [Ziziphus jujuba]	-	-	-	-	-	-	-
MSTRG.104433	0	0	5.03	1.4	0.16	0	0	0.75	0.15	0.89	0.64	0	PAIR2	DNA-binding HORMA [Corchorus capsularis]	-	-	-	-	-	-	-
MSTRG.104453	0	0	0.4	0	0	0	0	0	0	0	0.25	0	HSP90-6	PREDICTED: heat shock protein 90-6, mitochondrial [Nicotiana tomentosiformis]	Organismal Systems;Genetic Information Processing	Environmental adaptation;Folding, sorting and degradation	ko04626//Plant-pathogen interaction;ko04141//Protein processing in endoplasmic reticulum	K09487;K09487	-	GO:0005515//protein binding	GO:0044267//cellular protein metabolic process;GO:0050896//response to stimulus
MSTRG.104466	3.39	9.89	11.85	4.67	7.96	8.17	16.12	3.2	2.79	3.21	3.39	1.89	LPEAT2	Disease resistance protein [Cynara cardunculus var. scolymus] [Cynara cardunculus]	-	-	-	-	-	-	-
MSTRG.104500	0.78	0.01	1.08	2.8	3.83	3.04	2.18	3.32	2.99	2.33	2.84	2.34	RE1	Beta-galactosidase [Dorcoceras hygrometricum]	-	-	-	-	-	-	-
MSTRG.104508	0	2.76	1.47	1.95	1.12	2.75	0	1.83	2.09	1.24	1.87	0.67	RRP4	PREDICTED: exosome complex component RRP4 homolog [Vitis vinifera]	Genetic Information Processing	Folding, sorting and degradation	ko03018//RNA degradation	K03679	-	GO:0003676//nucleic acid binding	-
MSTRG.104510	0	0	9.54	3.06	1.9	4.63	7.57	3.95	3.56	4.1	5.58	3.26	PYM	PREDICTED: partner of Y14 and mago [Solanum tuberosum]	Genetic Information Processing;Genetic Information Processing	Translation;Translation	ko03013//RNA transport;ko03015//mRNA surveillance pathway	K14294;K14294	GO:0031981//nuclear lumen;GO:0043232//intracellular non-membrane-bounded organelle	-	GO:0010467//gene expression
MSTRG.104564	1.62	0	0	5.64	3.74	4.44	10.05	5.93	6.27	5.2	7.91	7.34	At1g61490	PREDICTED: G-type lectin S-receptor-like serine/threonine-protein kinase At1g61500 [Malus domestica]	-	-	-	-	-	GO:0004672//protein kinase activity;GO:0005488//binding	GO:0006796//phosphate-containing compound metabolic process
MSTRG.104609	0	4.15	1.91	1.42	2.88	1.07	6.18	1.03	1.69	1.12	1.44	1.49	AGO16	PREDICTED: protein argonaute 16 [Vitis vinifera]	-	-	-	-	-	-	-
MSTRG.104641	0	0	0	5.35	11.93	0	0	1.59	1.37	0.24	1.54	2.9	WDL7	PREDICTED: protein WVD2-like 7 isoform X1 [Vitis vinifera]	-	-	-	-	-	-	-
MSTRG.104642	0	0	0	6.45	7.17	2.84	0	1.47	4.42	3.61	5.18	1.3	--	PREDICTED: protein TIFY 4B isoform X2 [Vitis vinifera]	-	-	-	-	-	-	-
MSTRG.104667	0	0	0	1.13	2.07	1.22	0	1.37	3.84	0.81	2.68	2.98	KIN5B	PREDICTED: protein LONGIFOLIA 1 [Daucus carota subsp. sativus] [Daucus carota]	-	-	-	-	GO:0015630//microtubule cytoskeleton;GO:0043231//intracellular membrane-bounded organelle	GO:0032550//purine ribonucleoside binding	-
MSTRG.10469	0	0	0	3.2	4.27	1.24	4.15	2.19	3.79	2.1	2.25	1.7	ARSA1	PREDICTED: ATPase ASNA1 homolog 2 [Amborella trichopoda]	-	-	-	-	-	GO:0019829//cation-transporting ATPase activity	GO:0006812//cation transport;GO:0006820//anion transport
MSTRG.10470	13.41	5.34	0	0.77	0.42	1.3	0	1.92	1.06	1.76	0.7	1.39	ARSA1	PREDICTED: ATPase ASNA1 homolog 2 [Arachis ipaensis]	-	-	-	-	-	GO:0019829//cation-transporting ATPase activity	GO:0006812//cation transport;GO:0006820//anion transport
MSTRG.104712	0	0.3	0	0	0	0	0.3	0	0	0	0	0	--	-	-	-	-	-	-	-	-
MSTRG.104734	12.58	13.61	8.78	3.94	5.51	6.9	11.36	10.26	8.42	6.81	7.12	6.18	--	PREDICTED: calcium-binding protein 39 isoform X2 [Vitis vinifera]	-	-	-	-	-	-	-
MSTRG.104751	0	0	5.1	4.24	2.54	3.7	21.5	1.82	3.62	1.94	2.2	3.14	PPOX1	PREDICTED: pyridoxine/pyridoxamine 5'-phosphate oxidase 1, chloroplastic [Daucus carota subsp. sativus] [Daucus carota]	Metabolism;Metabolism	Global and overview maps;Metabolism of cofactors and vitamins	ko01100//Metabolic pathways;ko00750//Vitamin B6 metabolism	K00275;K00275	GO:0009536//plastid	GO:0000166//nucleotide binding;GO:0016491//oxidoreductase activity;GO:0016853//isomerase activity;GO:0043167//ion binding	GO:0006081//cellular aldehyde metabolic process;GO:0006725//cellular aromatic compound metabolic process;GO:0042816//vitamin B6 metabolic process;GO:0044249//cellular biosynthetic process;GO:0044711//single-organism biosynthetic process;GO:1901576//organic substance biosynthetic process;GO:1901615//organic hydroxy compound metabolic process
MSTRG.104765	0	0.19	1.72	3.8	3.27	2.85	0.04	1.66	3.55	1.75	1.48	1.9	FIP1	PREDICTED: GEM-like protein 1 [Tarenaya hassleriana]	-	-	-	-	-	-	-
MSTRG.104772	0	0	0	3.28	3.68	0	0	1.71	0.99	0	0.92	1.53	--	PREDICTED: protein transport protein SEC23 [Daucus carota subsp. sativus] [Daucus carota]	-	-	-	-	GO:0030120//vesicle coat	GO:0046914//transition metal ion binding	GO:0015031//protein transport;GO:0016482//cytoplasmic transport
MSTRG.104799	0	0	0	2.4	8.56	0	0	0	1.6	0	0.45	0.62	--	-	-	-	-	-	-	-	-
MSTRG.104801	0	2.85	2.34	5.19	1.63	1.8	0	2.54	0.72	2.38	4.22	3.79	VIII-1	BnaA05g19230D [Brassica napus]	-	-	-	-	-	-	-
MSTRG.104816	0	0	0	0.7	0	2.12	0	1.48	2.08	0	1.29	0.74	--	AP2-like ethylene-responsive transcription factor At1g16060 [Ricinus communis]	-	-	-	-	-	-	-
MSTRG.104853	0	0	7.7	0	0.97	0	0	0.32	0	0	0	1.05	--	PREDICTED: heterogeneous nuclear ribonucleoprotein 1 [Theobroma cacao]	Genetic Information Processing	Transcription	ko03040//Spliceosome	K12741	-	GO:0097159//organic cyclic compound binding	-
MSTRG.104870	0	5.64	4.32	2.46	0.12	11.68	0	0.06	0	0.62	1.79	2.35	UVH1	PREDICTED: DNA repair endonuclease UVH1 [Sesamum indicum]	Genetic Information Processing	Replication and repair	ko03420//Nucleotide excision repair	K10848	-	-	-
MSTRG.10491	0	0	0	0	0	2.31	0	0	0	0	0	0.7	--	-	-	-	-	-	-	-	-
MSTRG.104930	0	34.27	7.3	4.05	0	3.79	0	1.99	0.23	2.93	3.6	2.87	MTERF1	PREDICTED: transcription termination factor MTEF1, chloroplastic [Vitis vinifera]	-	-	-	-	-	-	-
MSTRG.10495	0	2.24	0	2.04	0.65	1.1	3.45	1.74	0.78	1.01	2.68	1.27	--	Myb/SANT-like domain-containing protein [Cynara cardunculus var. scolymus] [Cynara cardunculus]	-	-	-	-	-	-	-
MSTRG.104994	17.07	13.1	12.39	11.15	6.23	8.39	13.35	10.33	9.97	9.59	8.97	9.41	trappc13	PREDICTED: trafficking protein particle complex subunit 13 isoform X1 [Vitis vinifera]	-	-	-	-	-	-	GO:0006625//protein targeting to peroxisome;GO:0009062//fatty acid catabolic process
MSTRG.10502	0	0	3.36	0	3.4	0	0	0.16	0.54	0.88	1.84	0.72	--	PREDICTED: nuclear pore complex protein NUP160 isoform X1 [Ricinus communis]	Genetic Information Processing	Translation	ko03013//RNA transport	K14303	-	-	-
MSTRG.105065	29.04	2.9	17.55	6.02	5.08	7.94	7.84	5.53	6.95	4.89	4.75	4.65	--	-	-	-	-	-	-	-	-
MSTRG.105099	3.33	2.67	7.66	10.87	6.76	10.29	4.78	10.7	11.29	10.93	11.43	10.97	HAT	PREDICTED: zinc finger BED domain-containing protein DAYSLEEPER-like [Nicotiana sylvestris]	-	-	-	-	-	-	-
MSTRG.10510	0	0	0	0	2.66	2.13	0	0.95	0	0.27	0.64	0.32	FKBP43	PREDICTED: peptidyl-prolyl cis-trans isomerase FKBP53 [Citrus sinensis]	-	-	-	-	-	-	-
MSTRG.105157	7.71	12.45	10.17	9.77	7.16	7.07	0	2.16	6.73	3.32	6.09	4.39	MSL9	PREDICTED: mechanosensitive ion channel protein 10-like [Sesamum indicum]	-	-	-	-	-	-	GO:0044763//single-organism cellular process
MSTRG.105160	0	9.68	0	2.1	1.08	0	0	0.15	0	0.49	0.1	0.11	Os01g0970600	PREDICTED: DEAD-box ATP-dependent RNA helicase 58, chloroplastic isoform X3 [Jatropha curcas]	-	-	-	-	-	-	-
MSTRG.105228	11.32	9.67	4.72	16.66	15.49	20.55	9.05	17.89	18.98	16.07	16.96	16.46	NDC1	PREDICTED: alternative NAD(P)H-ubiquinone oxidoreductase C1, chloroplastic/mitochondrial [Vitis vinifera]	-	-	-	-	GO:0019866//organelle inner membrane;GO:0044434//chloroplast part	GO:0000166//nucleotide binding	GO:0044710//single-organism metabolic process
MSTRG.105290	0	4.69	0	0	3.74	0.24	0	0.76	1.4	0.53	0	0.71	--	-	-	-	-	-	-	-	-
MSTRG.105300	0	0	0	0.62	0.94	0.47	0	1.97	1.7	0.52	0.57	0.36	AGO4	argonaute 4-like protein [Pelargonium x hortorum]	-	-	-	-	-	-	-
MSTRG.105316	0	3.74	11.59	5.41	5.35	3.88	0	3.6	2.83	3.09	3.93	2.42	STIPL2	G patch domain-containing protein 8 [Cajanus cajan]	-	-	-	-	-	GO:0043169//cation binding	-
MSTRG.105331	0	0	0	4.16	3.69	3.52	0	3.08	1.72	2.78	3.81	3.86	PPAN	PREDICTED: peter Pan-like protein isoform X2 [Nicotiana tabacum]	-	-	-	-	-	-	-
MSTRG.105338	0	7.09	4.07	4.57	4.13	6.28	12.5	2.52	4.65	3.37	3.42	2.38	SR30	PREDICTED: serine/arginine-rich-splicing factor SR34 [Gossypium raimondii]	Genetic Information Processing	Transcription	ko03040//Spliceosome	K12890	-	-	-
MSTRG.105345	0	0	0	0.48	0.28	0	0	1.8	1.49	2.04	1.53	0.28	BGLU11	PREDICTED: beta-glucosidase 11-like [Vitis vinifera]	Metabolism;Metabolism;Metabolism;Metabolism;Metabolism	Global and overview maps;Global and overview maps;Biosynthesis of other secondary metabolites;Carbohydrate metabolism;Metabolism of other amino acids	ko01100//Metabolic pathways;ko01110//Biosynthesis of secondary metabolites;ko00940//Phenylpropanoid biosynthesis;ko00500//Starch and sucrose metabolism;ko00460//Cyanoamino acid metabolism	K01188;K01188;K01188;K01188;K01188	-	GO:0015926//glucosidase activity	GO:0044238//primary metabolic process
MSTRG.105351	0	0	0	0	0	0	0	0	0	0	0	0.98	--	-	-	-	-	-	-	-	-
MSTRG.105436	68.79	45.65	134.12	8.42	5.58	13.11	11.34	6.85	3	5.43	10.25	8.01	At5g22580	PREDICTED: stress-response A/B barrel domain-containing protein At5g22580 [Theobroma cacao]	-	-	-	-	GO:0009536//plastid	GO:0043169//cation binding	-
MSTRG.10551	58.77	94.28	39.2	14.29	28.61	10.42	13.09	5.28	9.33	5.22	8.08	5.45	PGK3	PREDICTED: phosphoglycerate kinase, cytosolic [Citrus sinensis]	Metabolism;Metabolism;Metabolism;Metabolism;Metabolism;Metabolism	Global and overview maps;Global and overview maps;Global and overview maps;Global and overview maps;Carbohydrate metabolism;Energy metabolism	ko01100//Metabolic pathways;ko01110//Biosynthesis of secondary metabolites;ko01200//Carbon metabolism;ko01230//Biosynthesis of amino acids;ko00010//Glycolysis / Gluconeogenesis;ko00710//Carbon fixation in photosynthetic organisms	K00927;K00927;K00927;K00927;K00927;K00927	GO:0005576//extracellular region;GO:0005911//cell-cell junction;GO:0009532//plastid stroma;GO:0031090//organelle membrane	GO:0016772//transferase activity, transferring phosphorus-containing groups;GO:0032550//purine ribonucleoside binding	GO:0006090//pyruvate metabolic process;GO:0006796//phosphate-containing compound metabolic process;GO:0010038//response to metal ion;GO:0033554//cellular response to stress
MSTRG.105540	0	0	0	0	0	0	0	0	0	0.46	0	0	--	PREDICTED: glucose-6-phosphate isomerase 1, chloroplastic-like isoform X2 [Solanum tuberosum]	-	-	-	-	-	-	-
MSTRG.105547	0	0	0	1.83	5.52	0.77	0	0.86	2.04	1.11	0.54	0.34	--	-	-	-	-	-	-	-	-
MSTRG.105548	0	0	0	2.33	1.64	0.82	4.82	0.47	0.9	0.33	1.17	0.85	N	PREDICTED: TMV resistance protein N-like [Populus euphratica]	-	-	-	-	-	-	-
MSTRG.105552	4.68	16.63	5.98	6.89	6.28	3.37	13	3.51	3.36	2.74	3.42	4.99	N	PREDICTED: TMV resistance protein N-like [Jatropha curcas]	-	-	-	-	-	-	-
MSTRG.105553	0	10.15	2.17	2.51	2.07	2.2	1.44	4.12	5.06	2.03	2.55	5.29	N	PREDICTED: TMV resistance protein N-like [Jatropha curcas]	-	-	-	-	-	-	-
MSTRG.105613	1.4	18.56	6.31	7.26	4.41	5.89	2.5	3.33	4.99	3.63	2.02	3.17	At2g45070	PREDICTED: protein transport protein Sec61 subunit beta [Cucumis sativus]	Genetic Information Processing;Cellular Processes;Genetic Information Processing	Folding, sorting and degradation;Transport and catabolism;Folding, sorting and degradation	ko04141//Protein processing in endoplasmic reticulum;ko04145//Phagosome;ko03060//Protein export	K09481;K09481;K09481	-	-	-
MSTRG.105630	0	0	0.87	0.58	0.38	0.42	0	0	0	0.28	0	0.32	PUMP1	uncoupling protein [Arabidopsis thaliana]	-	-	-	-	GO:0031090//organelle membrane;GO:0031967//organelle envelope;GO:0043231//intracellular membrane-bounded organelle;GO:0044444//cytoplasmic part	-	GO:0008152//metabolic process;GO:0009746//response to hexose;GO:0044765//single-organism transport
MSTRG.105691	8.18	10.64	4.92	8.76	8.42	8.1	0.99	10.43	8.92	6.08	8.17	7.04	BSL3	PREDICTED: serine/threonine-protein phosphatase BSL3 [Ziziphus jujuba]	-	-	-	-	-	GO:0003824//catalytic activity;GO:0046914//transition metal ion binding	GO:0006796//phosphate-containing compound metabolic process
MSTRG.1057	5.75	14.67	15.02	9.18	9.01	12.01	16.72	4.69	6.34	5.28	4.28	5.2	--	PREDICTED: golgin subfamily A member 4-like [Gossypium raimondii]	-	-	-	-	-	-	-
MSTRG.105778	0	3.3	1.18	6.71	5.74	7.51	11.03	6.65	6.47	5.15	6.07	8.59	GRWD1	PREDICTED: glutamate-rich WD repeat-containing protein 1-like [Juglans regia]	-	-	-	-	GO:0043231//intracellular membrane-bounded organelle	GO:0016740//transferase activity	GO:0016570//histone modification
MSTRG.105780	3.1	0	20.87	5.38	2.37	6.01	4.52	6.83	4.58	6.1	5.58	5.63	--	PREDICTED: uncharacterized protein LOC109009661 isoform X1 [Juglans regia]	-	-	-	-	-	-	-
MSTRG.105795	0.02	0	0	3.71	0	0	0	0	0.19	0.37	0.21	0.26	--	Suppressor of mec-8 and unc-52 protein homolog 1 [Zea mays]	-	-	-	-	GO:0031461//cullin-RING ubiquitin ligase complex	-	GO:0006396//RNA processing
MSTRG.105807	0	0	0	7.41	4.74	6.4	4.71	5.71	7.59	3.98	8.59	6.8	--	PREDICTED: uncharacterized protein LOC104604520 [Nelumbo nucifera]	-	-	-	-	-	-	-
MSTRG.10583	0	0.06	2.02	4.79	1.79	5.44	0	1.97	0.49	2.38	2.05	2.23	At5g53940	PREDICTED: protein yippee-like At5g53940 [Lupinus angustifolius]	-	-	-	-	-	-	-
MSTRG.105854	0	0	0	0	0	0	0	0.19	0	0.73	0.75	0	--	PREDICTED: protein NUCLEAR FUSION DEFECTIVE 6, chloroplastic/mitochondrial isoform X2 [Jatropha curcas]	-	-	-	-	-	-	-
MSTRG.106020	0	9.05	0.54	5.53	1.61	2.15	0	1.64	2.91	2.53	3.04	3.23	--	hypothetical protein VITISV_000588 [Vitis vinifera]	-	-	-	-	-	-	-
MSTRG.106031	0	0	2.79	3.48	0.63	0.43	2.32	2.32	0.92	2.49	2.72	1.57	FPP5	PREDICTED: filament-like plant protein 6 isoform X2 [Gossypium hirsutum]	-	-	-	-	-	-	-
MSTRG.106038	0	0	0	3.74	2.11	2.79	0	3.66	0	2.05	0.37	1.03	GASA1	PREDICTED: gibberellin-regulated protein 1-like isoform X2 [Nicotiana sylvestris]	-	-	-	-	-	-	-
MSTRG.106053	2.99	0	50.87	23.06	31.44	19.81	0	6.02	19.52	8.78	19.61	11.26	--	PREDICTED: pentatricopeptide repeat-containing protein At1g03560, mitochondrial [Vitis vinifera]	-	-	-	-	-	-	-
MSTRG.106055	0	0	0	0	0	2	0	0.12	0	0	0.98	0	--	PREDICTED: eukaryotic translation initiation factor 4G isoform X2 [Vitis vinifera]	-	-	-	-	-	-	-
MSTRG.106063	0	0	0.18	0	0	0	0	0	0	0	0	0	HD6	PREDICTED: casein kinase II subunit alpha-4, chloroplastic-like [Nicotiana attenuata]	Genetic Information Processing;Organismal Systems	Translation;Environmental adaptation	ko03008//Ribosome biogenesis in eukaryotes;ko04712//Circadian rhythm - plant	K03097;K03097	-	GO:0004672//protein kinase activity;GO:0032550//purine ribonucleoside binding	GO:0006464//cellular protein modification process;GO:0006796//phosphate-containing compound metabolic process
MSTRG.106158	0	10.08	9.49	7.78	4.9	5.52	3.1	6.21	5.97	5.39	4.81	4.63	NUDT2	PREDICTED: nudix hydrolase 2-like isoform X2 [Capsicum annuum]	-	-	-	-	-	-	-
MSTRG.106202	27.97	52.71	44.35	16.35	19.5	17.18	16.48	11.08	15.82	13.84	13.75	12.23	KMS1	PREDICTED: LOW QUALITY PROTEIN: vacuole membrane protein KMS1-like [Citrus sinensis]	-	-	-	-	-	-	-
MSTRG.106248	0	0	0.78	2.3	1.77	1.19	0	5	2.69	1.91	2.54	2.5	ENY2	PREDICTED: transcription and mRNA export factor SUS1 [Theobroma cacao]	-	-	-	-	GO:0009526//plastid envelope;GO:0046930//pore complex	GO:0003712//transcription cofactor activity	GO:0006355//regulation of transcription, DNA-templated;GO:0006405//RNA export from nucleus
MSTRG.106253	2.97	2.8	4.58	6.32	5.24	5.55	13.35	3.53	4.08	4.42	3.77	3.22	SOX	PREDICTED: sulfite oxidase [Capsicum annuum]	Metabolism;Metabolism	Global and overview maps;Energy metabolism	ko01100//Metabolic pathways;ko00920//Sulfur metabolism	K00387;K00387	GO:0042579//microbody	GO:0016670//oxidoreductase activity, acting on a sulfur group of donors, oxygen as acceptor;GO:0046914//transition metal ion binding	GO:0006778//porphyrin-containing compound metabolic process;GO:0010035//response to inorganic substance;GO:0044710//single-organism metabolic process
MSTRG.106305	36.97	37.32	26.94	35.94	31.14	30.61	19.16	30.11	29.76	28.31	29.15	33.04	LACS9	long-chain acyl-CoA synthetase 4 [Camellia oleifera]	Metabolism;Cellular Processes;Metabolism;Metabolism;Metabolism	Global and overview maps;Transport and catabolism;Global and overview maps;Lipid metabolism;Lipid metabolism	ko01100//Metabolic pathways;ko04146//Peroxisome;ko01212//Fatty acid metabolism;ko00071//Fatty acid degradation;ko00061//Fatty acid biosynthesis	K01897;K01897;K01897;K01897;K01897	GO:0009526//plastid envelope	GO:0015645//fatty acid ligase activity;GO:0032550//purine ribonucleoside binding	GO:0006631//fatty acid metabolic process
MSTRG.106327	0	0	6.45	2.31	2.27	0.86	0	0.91	1.66	0.46	0.12	0	FYPP	PREDICTED: phytochrome-associated serine/threonine-protein phosphatase 1-like [Camelina sativa]	-	-	-	-	-	GO:0003824//catalytic activity	GO:0006796//phosphate-containing compound metabolic process
MSTRG.10639	0	0	0	0	2.56	2.46	0	0	0	0	0.11	0	KEA4	PREDICTED: K(+) efflux antiporter 6-like [Malus domestica]	-	-	-	-	-	-	-
MSTRG.106406	0	0	0	1.67	0	2.16	0	0	0	0.27	1.22	0	At1g08110	PREDICTED: lactoylglutathione lyase [Jatropha curcas]	Metabolism	Carbohydrate metabolism	ko00620//Pyruvate metabolism	K01759	-	-	-
MSTRG.106445	11.48	0	16.05	1.86	2.24	0.96	0	0.62	1.6	4.22	3.34	2.32	--	gag-pol precursor [Castanea mollissima]	-	-	-	-	-	-	-
MSTRG.106450	14.19	20.24	7.47	27.61	24.3	27.55	69.63	19.41	19.01	14.99	17.78	17.68	DTX33	PREDICTED: protein TRANSPARENT TESTA 12 [Jatropha curcas]	-	-	-	-	GO:0031224//intrinsic component of membrane	GO:0015291//secondary active transmembrane transporter activity	GO:0015893//drug transport;GO:0044763//single-organism cellular process
MSTRG.106494	0	15.64	0	0	0	0	0	0	0	0	0	0	--	-	-	-	-	-	-	-	-
MSTRG.106504	0	0	0	0	0	0	0	0.46	0	0	0.41	0	--	PREDICTED: serine/threonine-protein phosphatase 7 long form homolog [Prunus mume]	-	-	-	-	-	-	-
MSTRG.106557	67.52	107.22	124.07	54.91	75.32	70.66	176.38	21.44	31.83	23.44	31.98	16.4	--	Fidgetin-like protein 1 [Gossypium arboreum]	-	-	-	-	-	-	-
MSTRG.106590	23.85	9.32	5.96	1.77	2.05	3.07	5.37	1.57	2.86	2.08	3.63	3.37	--	Sacsin [Anthurium amnicola]	-	-	-	-	-	-	-
MSTRG.106605	2.54	4.13	1.7	2.37	3.36	10.86	7	4.96	17.58	2.74	6.46	3.55	1	dUTPase [Pfiesteria piscicida]	Metabolism;Metabolism	Global and overview maps;Nucleotide metabolism	ko01100//Metabolic pathways;ko00240//Pyrimidine metabolism	K01520;K01520	-	GO:0003824//catalytic activity	GO:0006753//nucleoside phosphate metabolic process
MSTRG.106648	0	8.65	3.51	7.65	4.95	0	0	2.68	1.4	4.78	2.05	6.36	VIII-2	PREDICTED: myosin-2 [Vitis vinifera]	-	-	-	-	GO:0015629//actin cytoskeleton	GO:0017111//nucleoside-triphosphatase activity;GO:0032550//purine ribonucleoside binding	-
MSTRG.106652	0	0	9.03	0.14	3.89	4.17	0	1.16	0	0	0	0	HAG2	PREDICTED: histone acetyltransferase type B catalytic subunit isoform X2 [Citrus sinensis]	-	-	-	-	-	-	-
MSTRG.106678	40.02	59.03	55.69	38.33	39.48	36.36	40.02	29.28	28.63	26.5	27.54	25.64	VIII-1	PREDICTED: myosin-1 [Vitis vinifera]	-	-	-	-	GO:0015629//actin cytoskeleton	GO:0017111//nucleoside-triphosphatase activity;GO:0032550//purine ribonucleoside binding	-
MSTRG.106697	16.06	15.69	19.21	16.59	15.02	16.43	45.37	17.85	14.84	13.31	14.7	15.37	--	PREDICTED: F-box/LRR-repeat protein 4 [Ricinus communis]	-	-	-	-	-	-	-
MSTRG.106706	0	0	6.45	6.06	5.28	8.06	0	5.56	7.5	5.49	5.96	6.85	At5g06060	PREDICTED: tropinone reductase homolog At5g06060-like isoform X1 [Nelumbo nucifera]	Metabolism;Metabolism;Metabolism	Global and overview maps;Global and overview maps;Biosynthesis of other secondary metabolites	ko01100//Metabolic pathways;ko01110//Biosynthesis of secondary metabolites;ko00960//Tropane, piperidine and pyridine alkaloid biosynthesis	K08081;K08081;K08081	-	-	-
MSTRG.106894	0	0	5.05	3.17	1.13	0	0	0.19	0.79	0.81	1.61	0.42	--	PREDICTED: disease resistance protein RGA2-like [Malus domestica]	-	-	-	-	-	-	-
MSTRG.106946	0	4.01	12.86	9.08	11.37	4.74	9.63	3.9	3.9	2.11	4.85	4.69	ALDH3I1	Aldehyde dehydrogenase NAD(P)-dependent [Corchorus olitorius]	Metabolism;Metabolism;Metabolism;Metabolism;Metabolism;Metabolism;Metabolism;Metabolism;Metabolism;Metabolism;Metabolism;Metabolism;Metabolism	Global and overview maps;Global and overview maps;Carbohydrate metabolism;Carbohydrate metabolism;Lipid metabolism;Amino acid metabolism;Lipid metabolism;Amino acid metabolism;Amino acid metabolism;Carbohydrate metabolism;Metabolism of other amino acids;Amino acid metabolism;Amino acid metabolism	ko01100//Metabolic pathways;ko01110//Biosynthesis of secondary metabolites;ko00010//Glycolysis / Gluconeogenesis;ko00620//Pyruvate metabolism;ko00561//Glycerolipid metabolism;ko00330//Arginine and proline metabolism;ko00071//Fatty acid degradation;ko00280//Valine, leucine and isoleucine degradation;ko00380//Tryptophan metabolism;ko00053//Ascorbate and aldarate metabolism;ko00410//beta-Alanine met…	K00128;K00128;K00128;K00128;K00128;K00128;K00128;K00128;K00128;K00128;K00128;K00128;K00128	GO:0009526//plastid envelope	GO:0016620//oxidoreductase activity, acting on the aldehyde or oxo group of donors, NAD or NADP as acceptor	GO:0044237//cellular metabolic process;GO:0044710//single-organism metabolic process;GO:0050896//response to stimulus
MSTRG.106964	3.8	7.71	2.28	8.41	12.25	8.88	0	11.17	9.84	11.09	12.33	8.93	--	PREDICTED: E3 ubiquitin-protein ligase RBBP6-like isoform X1 [Nelumbo nucifera]	-	-	-	-	-	-	-
MSTRG.106971	0	0	3.94	10.01	5.1	3.81	7.14	9.87	8.97	15.41	9.96	9.87	ndhU	PREDICTED: NAD(P)H-quinone oxidoreductase subunit U, chloroplastic [Vitis vinifera]	-	-	-	-	-	-	-
MSTRG.106977	10.14	0	1.51	3.75	2.81	8.32	17.21	5.86	4.27	5.6	4.51	4.72	--	PREDICTED: E3 ubiquitin-protein ligase RBBP6-like isoform X3 [Nelumbo nucifera]	-	-	-	-	-	-	-
MSTRG.107002	0	0	0	3.3	5.87	1.47	0	2.09	1.81	2.46	3.44	1.27	--	unnamed protein product, partial [Vitis vinifera]	-	-	-	-	-	-	-
MSTRG.107057	6.35	2.09	5.99	15.34	18.42	9.92	2.56	11.44	7.5	8.87	8.47	9.01	RS2Z33	RRM_1 domain-containing protein/zf-CCHC domain-containing protein [Cephalotus follicularis]	Genetic Information Processing	Transcription	ko03040//Spliceosome	K12896	-	GO:0046872//metal ion binding	-
MSTRG.107065	0	0	0	0	0	0	0	1.37	0.26	0.62	2.66	0.82	--	PREDICTED: myb family transcription factor PHL5-like [Solanum lycopersicum]	-	-	-	-	-	-	-
MSTRG.107067	0	0	5.17	3.66	3.64	1.78	4.19	3.35	2.85	1.82	1.49	1.13	--	-	-	-	-	-	-	-	-
MSTRG.107072	0	0	0	4.7	0	1.76	0	0	0	0	0	0	--	-	-	-	-	-	-	-	-
MSTRG.107104	0	0	0	0	2.22	0	0	0.13	0	0	0	0.14	--	-	-	-	-	-	-	-	-
MSTRG.107115	0	0	0	0.37	4.5	1.58	0	1.35	0	0.76	1.9	0	API5	PREDICTED: apoptosis inhibitor 5 [Gossypium raimondii]	-	-	-	-	-	-	-
MSTRG.107165	0	0	26.84	10.85	5.83	2.46	9.72	15.8	12.27	7.47	12.43	14.92	RPP1A	60S acidic ribosomal protein P1-like [Asparagus officinalis]	Genetic Information Processing	Translation	ko03010//Ribosome	K02942	GO:0030529//intracellular ribonucleoprotein complex	-	GO:0034645//cellular macromolecule biosynthetic process
MSTRG.107199	33.64	43.54	22.67	18.31	18.54	17.94	13.4	9.5	11.21	10.29	11.95	8.42	CYP704C1	PREDICTED: cytochrome P450 704C1-like [Populus euphratica]	-	-	-	-	-	GO:0016712//oxidoreductase activity, acting on paired donors, with incorporation or reduction of molecular oxygen, reduced flavin or flavoprotein as one donor, and incorporation of one atom of oxygen;GO:0046906//tetrapyrrole binding;GO:0046914//transition metal ion binding	GO:0044710//single-organism metabolic process
MSTRG.107200	109.17	134.65	74.09	22.3	21.19	37.03	54.45	11.63	16.59	15.03	10.3	10.88	--	-	-	-	-	-	-	-	-
MSTRG.107209	0	0	5.28	0.45	1.33	1.8	17.54	1.27	1.58	0.8	0.04	0.75	fray2	PREDICTED: serine/threonine-protein kinase 4 homolog B isoform X2 [Nicotiana sylvestris]	-	-	-	-	-	GO:0004702//receptor signaling protein serine/threonine kinase activity;GO:0032550//purine ribonucleoside binding	GO:0032147//activation of protein kinase activity
MSTRG.107238	9.93	3.17	3.84	13.83	9.18	10.06	4.16	7.76	7.41	6.94	7.54	5.73	AP5M	PREDICTED: AP-5 complex subunit mu [Vitis vinifera]	-	-	-	-	GO:0030119//AP-type membrane coat adaptor complex	-	GO:0015031//protein transport
MSTRG.107240	38.94	43.58	48.6	33.15	37.09	35.79	43.19	29.2	26.5	25.39	27.8	26.5	FBL4	PREDICTED: F-box/LRR-repeat protein 4 isoform X1 [Vitis vinifera]	-	-	-	-	-	-	-
MSTRG.107243	0	0	15.32	1.9	6.26	3.44	0	2.61	2.82	2	3.19	2.31	--	PREDICTED: calcium-binding protein 39 [Nicotiana sylvestris]	-	-	-	-	-	-	-
MSTRG.107247	0	0	4.1	0.53	0	1.86	2.62	1.33	1.16	0.7	0.68	1.42	DEE76	PREDICTED: calcium-binding protein 39-like [Pyrus x bretschneideri]	-	-	-	-	-	-	-
MSTRG.107419	9.65	13.2	8.36	25.6	18.16	21.39	5.81	16.26	16.8	15.12	24.22	17.79	BAK1	BRI1-associated receptor kinase [Populus tomentosa]	-	-	-	-	GO:0031224//intrinsic component of membrane	GO:0004672//protein kinase activity;GO:0032550//purine ribonucleoside binding	GO:0006464//cellular protein modification process;GO:0006796//phosphate-containing compound metabolic process
MSTRG.10744	51.08	18.82	38.83	19.37	11.04	13.84	20.09	9.46	14.3	11.21	14.35	11.8	--	-	-	-	-	-	-	-	-
MSTRG.107447	3.88	0	0	4.68	5.5	7.96	0	2.51	3.85	3.61	3.55	5.48	DUR3	PREDICTED: urea-proton symporter DUR3-like [Nelumbo nucifera]	-	-	-	-	GO:0031224//intrinsic component of membrane	GO:0015291//secondary active transmembrane transporter activity;GO:0042887//amide transmembrane transporter activity	GO:0015840//urea transport;GO:0044763//single-organism cellular process
MSTRG.10745	0	0	0	2.53	0	2.18	0	1.41	0	2	1.32	0	ECA1	PREDICTED: calcium-transporting ATPase 1, endoplasmic reticulum-type-like [Ziziphus jujuba]	-	-	-	-	GO:0031224//intrinsic component of membrane	GO:0003824//catalytic activity;GO:0032550//purine ribonucleoside binding;GO:0043169//cation binding	-
MSTRG.107465	0	13.28	1.89	0.56	0.9	0	7.73	0.47	1.45	1.94	2.63	1.59	KINB2	PREDICTED: SNF1-related protein kinase regulatory subunit beta-2-like isoform X2 [Solanum tuberosum]	-	-	-	-	-	-	-
MSTRG.107476	0	0	0	0	2.24	0	0	0	2.27	0	0	0	--	-	-	-	-	-	-	-	-
MSTRG.107523	138.87	160.29	198.18	169.26	176.88	164.93	136.37	120.76	142.03	124.65	155.6	112.3	BEH2	PREDICTED: BES1/BZR1 homolog protein 2-like [Pyrus x bretschneideri]	Environmental Information Processing	Signal transduction	ko04075//Plant hormone signal transduction	K14503	-	-	-
MSTRG.107543	3.52	0.99	3.5	6.24	3.79	5.63	4.94	5.79	5.35	7.61	6.45	7.45	RE1	Beta-galactosidase [Dorcoceras hygrometricum]	-	-	-	-	-	-	-
MSTRG.107608	0	8.56	5.09	14.25	21.2	11.73	4.82	6.35	7.46	2.4	3.94	2.01	--	plant tudor-like RNA-binding protein [Medicago truncatula]	-	-	-	-	-	-	-
MSTRG.107609	0	0	0	9.97	12.01	12.89	7.67	7.54	5.01	5.06	8.98	5.44	--	PREDICTED: uncharacterized protein LOC100267997 [Vitis vinifera]	-	-	-	-	-	-	-
MSTRG.107617	0	2.66	6.94	3.08	5.58	3	3.79	3.06	2.01	3.76	3.76	2.95	KINUB	Armadillo [Cynara cardunculus var. scolymus] [Cynara cardunculus]	Cellular Processes	Transport and catabolism	ko04144//Endocytosis	K10396	GO:0005875//microtubule associated complex	GO:0003774//motor activity;GO:0015631//tubulin binding;GO:0032550//purine ribonucleoside binding	GO:0007017//microtubule-based process;GO:0044767//single-organism developmental process
MSTRG.107622	0	0	2.83	1.31	0.31	1.39	0	0.22	0.42	0.11	0.18	0	--	-	-	-	-	-	-	-	-
MSTRG.107632	6.73	5.22	6.12	9.44	8.37	16.89	11.83	11.75	17.76	8.31	15.82	14.71	AS	UDP-glycosyltransferase 72B23 [Camellia sinensis]	-	-	-	-	-	GO:0016757//transferase activity, transferring glycosyl groups	-
MSTRG.107674	0	0	0	0	0	2.95	0	0.93	2.86	4.31	3.38	0.64	LUH	PREDICTED: transcriptional corepressor LEUNIG_HOMOLOG-like [Nicotiana tabacum]	-	-	-	-	-	-	-
MSTRG.107723	4.08	0	1.33	6.02	3.91	3.73	14.71	1.26	3.67	1.86	2.36	2.97	--	-	-	-	-	-	-	-	-
MSTRG.107733	12.23	30.6	22.11	10.89	13.08	10.26	16.51	5.76	7.25	6.49	6.66	8.97	--	-	-	-	-	-	-	-	-
MSTRG.107747	0	0	0	5.19	0	0	0	1.18	0.58	0.91	0.93	1.38	--	PREDICTED: actin cytoskeleton-regulatory complex protein PAN1 [Nelumbo nucifera]	-	-	-	-	-	-	-
MSTRG.107797	0	8.44	6.26	8.08	6.13	7.83	0	6.67	6.91	7.76	6.97	6.97	MED11	PREDICTED: mediator of RNA polymerase II transcription subunit 11 [Solanum pennellii]	-	-	-	-	GO:0043234//protein complex	-	GO:0006355//regulation of transcription, DNA-templated
MSTRG.107804	0	0	1.76	11.24	9.19	9.59	0	3.5	4.75	2.32	3.2	2.99	FER1	PREDICTED: ferritin-1, chloroplastic-like [Eucalyptus grandis]	-	-	-	-	-	-	-
MSTRG.107805	9.29	37.99	11.44	17.04	16.31	22.29	30.51	16.33	15.95	12.42	12.83	10.35	At5g09550	PREDICTED: guanosine nucleotide diphosphate dissociation inhibitor At5g09550-like isoform X4 [Glycine max]	-	-	-	-	GO:0005576//extracellular region	-	GO:0006498//N-terminal protein lipidation;GO:0008104//protein localization;GO:0019222//regulation of metabolic process
MSTRG.107849	5.64	8.14	2.3	6.69	5.13	9.13	15.86	4.98	2.38	5.2	6.38	6.14	--	PREDICTED: F-box/LRR-repeat protein 2-like [Tarenaya hassleriana]	-	-	-	-	-	-	-
MSTRG.107888	0	0	5.14	0	1.18	1.33	0	0.83	0.27	1.07	1.76	1.39	--	DUF4219 domain-containing protein/UBN2 domain-containing protein [Cephalotus follicularis]	-	-	-	-	-	-	-
MSTRG.107911	0	0	0	0	0	5.23	0	2.01	3.84	0.72	2.1	0.75	COR2	PREDICTED: non-functional NADPH-dependent codeinone reductase 2-like [Gossypium arboreum]	-	-	-	-	-	GO:0016747//transferase activity, transferring acyl groups other than amino-acyl groups	GO:0044710//single-organism metabolic process
MSTRG.107928	1.53	18.22	13.19	4.36	3.77	7.51	17.54	4.94	3.96	4.06	6.49	3.99	--	SWIM zinc finger family protein isoform 2 [Theobroma cacao]	-	-	-	-	-	-	-
MSTRG.107930	2.35	2.74	7.6	3.33	4.19	4.35	13.27	5.99	3.58	6.18	5.32	4.66	--	PREDICTED: uncharacterized protein LOC100245761 isoform X1 [Vitis vinifera]	-	-	-	-	-	-	-
MSTRG.107947	0	0	0	4.49	0	1.07	0	1.54	1.33	2.32	1.31	1.72	SMC5	SMC-related protein MSS2, partial [Arabidopsis thaliana]	-	-	-	-	GO:0005911//cell-cell junction;GO:0043231//intracellular membrane-bounded organelle;GO:0043234//protein complex	GO:0032550//purine ribonucleoside binding	GO:0002252//immune effector process;GO:0007059//chromosome segregation;GO:0030422//production of siRNA involved in RNA interference
MSTRG.107949	9.05	11.06	9.62	9.47	6.28	8.54	0	8.81	7.7	9.37	7.58	7.08	SMC5	PREDICTED: structural maintenance of chromosomes protein 5 [Vitis vinifera]	-	-	-	-	-	-	-
MSTRG.107969	0	0	1.42	6.41	3.26	3.04	0	6.61	7.88	4.66	5.44	6.52	PPH	PREDICTED: pheophytinase, chloroplastic [Vitis vinifera]	-	-	-	-	-	GO:0052689//carboxylic ester hydrolase activity	GO:0006787//porphyrin-containing compound catabolic process
MSTRG.108041	10.68	8.98	6.03	6.1	10.35	5.4	10.39	4.51	7.64	4.46	4.4	3.93	At2g36630	Sulfite exporter TauE/SafE family protein isoform 1 [Theobroma cacao]	-	-	-	-	-	-	-
MSTRG.10805	85.38	0	7.81	5.98	4.73	2.75	0	2.78	7.62	2.38	3.1	1.68	--	-	-	-	-	-	-	-	-
MSTRG.108059	0	0	0	0	0	0.28	0	0.52	0.77	0	0	0.33	AKT1	PREDICTED: potassium channel AKT1-like [Sesamum indicum]	-	-	-	-	GO:0031224//intrinsic component of membrane	GO:0005267//potassium channel activity	GO:0030001//metal ion transport;GO:0034220//ion transmembrane transport
MSTRG.108112	0	34.9	27.06	9.79	15.21	11.86	13.68	8.1	13.08	9.11	15.31	12.34	TAAC	PREDICTED: thylakoid ADP,ATP carrier protein, chloroplastic [Nelumbo nucifera]	-	-	-	-	GO:0031224//intrinsic component of membrane	-	GO:0044763//single-organism cellular process
MSTRG.108125	0	0	0	3.59	4.22	0.79	0	1.09	0	0.48	0.73	1.07	--	hypothetical protein VITISV_000588 [Vitis vinifera]	-	-	-	-	-	-	-
MSTRG.108289	29.71	0	10.94	0	0.86	6.56	0	0	0	0.09	0.09	1.02	--	-	-	-	-	-	-	-	-
MSTRG.10835	18.99	0	0	2.63	4.04	1.07	0	1.39	4.44	0.82	0.85	1.21	--	ATP-grasp fold, subdomain 1, partial [Cynara cardunculus var. scolymus] [Cynara cardunculus]	-	-	-	-	-	-	-
MSTRG.108369	0	6.6	11.81	15.9	12.53	19.3	37.31	15.65	12.93	13.18	10.7	13.26	PRO1	PREDICTED: profilin-like [Nicotiana tabacum]	-	-	-	-	GO:0043232//intracellular non-membrane-bounded organelle	-	-
MSTRG.108395	0.85	0	0.73	2.28	2.07	3.25	1.49	2.93	3.2	2.84	3.29	3.4	--	Retrotransposon gag protein [Corchorus capsularis]	-	-	-	-	-	-	-
MSTRG.108400	167.38	133.42	109.18	274.03	182.55	208.32	37.61	136.65	98.75	162.35	35.01	165.94	--	polyprotein [Solanum lycopersicum]	-	-	-	-	-	-	-
MSTRG.108402	141.69	66.27	286.13	262.58	143.33	218.92	85.07	133.65	84.62	127.15	55.41	149.57	Tf2-12	polyprotein [Solanum lycopersicum]	-	-	-	-	-	-	-
MSTRG.108404	0	0	7.92	0.17	0	0.11	25.5	0	1.81	0.84	0	1.75	--	-	-	-	-	-	-	-	-
MSTRG.108432	60.15	43.67	49.9	30.03	27.37	29.45	8.95	13.46	14.68	14.89	18.27	15.25	CRWN1	PREDICTED: protein CROWDED NUCLEI 1 isoform X1 [Vitis vinifera]	-	-	-	-	GO:0031981//nuclear lumen	-	-
MSTRG.108433	7.33	8.3	9.3	5.36	2.64	4.08	6.4	3.35	2.98	3.72	3.35	2.56	CRWN1	PREDICTED: protein CROWDED NUCLEI 1 isoform X2 [Vitis vinifera]	-	-	-	-	GO:0005634//nucleus	-	-
MSTRG.108443	0	0	0	2.07	0	0	0	0	1.85	0	0.64	0	--	hypothetical protein MANES_07G125400 [Manihot esculenta]	-	-	-	-	-	-	-
MSTRG.108516	0	0	0	0	0	0	0	0.23	0.59	0	0	0.15	--	-	-	-	-	-	-	-	-
MSTRG.108541	11915	3780.35	4327.69	1094.71	2614.56	1102.49	963.98	391.22	1122.26	441.44	507	783.48	--	-	-	-	-	-	-	-	-
MSTRG.108542	8.88	45.61	380.1	15.23	6.3	49.07	0.06	0.15	0.13	3.64	0	2.93	--	-	-	-	-	-	-	-	-
MSTRG.108551	1483.48	244.16	433.32	175.98	498.02	207.15	48.62	100.65	236.35	83.71	128.51	171.18	--	-	-	-	-	-	-	-	-
MSTRG.108571	0.78	16.1	9.92	8.53	11.49	10.74	0.61	14.63	13.46	12.97	13.06	11.7	Os01g0810000	PREDICTED: probable U3 small nucleolar RNA-associated protein 11 [Theobroma cacao]	-	-	-	-	GO:0030684//preribosome;GO:0043231//intracellular membrane-bounded organelle;GO:0043232//intracellular non-membrane-bounded organelle	-	GO:0003006//developmental process involved in reproduction;GO:0016072//rRNA metabolic process;GO:0044707//single-multicellular organism process
MSTRG.108574	19.04	9.84	11.53	19.69	20.16	15.77	18.98	16.13	14.67	12.91	16.19	15.07	PHL7	PREDICTED: protein PHR1-LIKE 1-like isoform X2 [Vigna radiata var. radiata] [Vigna radiata]	-	-	-	-	-	-	-
MSTRG.108575	10.51	7.17	10.05	2.24	3.53	2.74	5.41	2.83	1.48	2.41	3.15	2.24	DPBF3	bZIP transcription factor bZIP7 [Camellia sinensis]	Environmental Information Processing	Signal transduction	ko04075//Plant hormone signal transduction	K14432	-	-	-
MSTRG.108592	0	4.49	4.63	6.68	7.85	6.01	6.65	8.08	6.15	6.5	6.5	5.75	PCR10	PREDICTED: protein PLANT CADMIUM RESISTANCE 10 isoform X1 [Vitis vinifera]	-	-	-	-	-	-	-
MSTRG.108646	0	0	0	0	1.34	0	0	0.47	0	0.3	0	0.83	DTX16	PREDICTED: protein DETOXIFICATION 16-like [Solanum tuberosum]	-	-	-	-	GO:0031224//intrinsic component of membrane	GO:0015291//secondary active transmembrane transporter activity	GO:0044763//single-organism cellular process
MSTRG.108663	25.17	41.08	33.53	12.22	18.69	22.99	18.5	18.52	14.65	18.11	21.87	20.55	DDB_G0272484	PREDICTED: deoxynucleoside triphosphate triphosphohydrolase SAMHD1 homolog [Nicotiana sylvestris]	-	-	-	-	-	GO:0003824//catalytic activity	-
MSTRG.108673	84.84	17.58	67.45	100.08	83.29	79.87	28.3	84.11	93.63	67.62	86.97	64.24	UBQ10	hexaubiquitin protein [Arabidopsis lyrata subsp. lyrata] [Arabidopsis lyrata]	-	-	-	-	-	-	-
MSTRG.10868	0	0	0	2.53	0	0	0	1.81	0.15	0	0	0.23	IAR1	PREDICTED: IAA-alanine resistance protein 1 isoform X1 [Cucumis sativus]	-	-	-	-	GO:0031224//intrinsic component of membrane;GO:0043231//intracellular membrane-bounded organelle	GO:0022890//inorganic cation transmembrane transporter activity	GO:0006812//cation transport;GO:0044763//single-organism cellular process
MSTRG.108721	0	0.11	0	5.55	2.81	8.66	0.09	3.74	2.99	6.54	3.08	4.52	--	-	-	-	-	-	-	-	-
MSTRG.108730	0	0	0	3.2	0.69	1.33	0	0.85	2.17	2.09	1.32	1.6	CNR13	PREDICTED: protein MID1-COMPLEMENTING ACTIVITY 1 [Vitis vinifera]	-	-	-	-	-	-	-
MSTRG.108819	0	1.43	4.83	6.5	8.15	3.73	4.92	3.44	2.82	3.76	2.4	2.8	--	PREDICTED: probable disease resistance protein At4g27220 isoform X1 [Daucus carota subsp. sativus] [Daucus carota]	-	-	-	-	-	-	-
MSTRG.10888	0	0	0	2.29	0	2.76	0	1.15	0	0.25	0	1.62	NPSN11	PREDICTED: novel plant SNARE 11-like isoform X2 [Pyrus x bretschneideri]	-	-	-	-	-	-	-
MSTRG.108898	0	0	0	0	3.31	2.5	0	0.58	2.68	2.11	1.5	1.03	--	Asp domain-containing protein [Cephalotus follicularis]	-	-	-	-	-	-	GO:0009987//cellular process;GO:0044238//primary metabolic process;GO:0071704//organic substance metabolic process
MSTRG.108903	0	0	0	9.19	2.3	2.31	0	2.56	1.44	4.81	2.65	3.02	--	-	-	-	-	-	-	-	-
MSTRG.108914	5.05	0	0	3.63	3.63	6.84	0	4.82	2.72	3.04	3.85	4.67	KIN5C	PREDICTED: SAC3 family protein A isoform X1 [Vitis vinifera]	-	-	-	-	-	-	-
MSTRG.109036	0	0	4.54	2.18	2.69	2.46	1.94	2.71	2.52	2.23	4.12	3.36	MFSD14B	MFS_1 domain-containing protein [Cephalotus follicularis]	-	-	-	-	-	-	GO:0044763//single-organism cellular process
MSTRG.109040	0	0	3.69	6.23	5.31	1.58	0	3.56	6.39	3.73	4.11	3.37	--	increased dna methylation 1 [Nicotiana attenuata]	-	-	-	-	-	GO:0043169//cation binding	-
MSTRG.109041	49.07	136.84	98.8	27.94	42.03	29.92	117.38	9.1	14.71	12.31	12.84	11.12	--	PHD zinc finger protein [Medicago truncatula]	-	-	-	-	-	-	-
MSTRG.109045	10.47	14.33	3.02	4.52	1.45	5.19	6.75	2.46	5.07	3.01	3.82	2.23	--	PREDICTED: uncharacterized protein LOC105167377 [Sesamum indicum]	-	-	-	-	-	-	-
MSTRG.109054	5.07	0	2.52	8.94	5.43	6.75	9.56	3.98	4.3	4.4	4.59	4.98	RRP5	PREDICTED: rRNA biogenesis protein RRP5-like [Nicotiana tomentosiformis]	-	-	-	-	-	-	-
MSTRG.10907	12.02	3	19.58	15.55	14.73	14.59	8.33	12.24	11.12	10.88	12.35	10.53	VPS52	PREDICTED: vacuolar protein sorting-associated protein 52 A [Vitis vinifera]	-	-	-	-	-	-	-
MSTRG.109080	11.5	4.77	7.96	1.21	1.78	0	0	0.33	2.02	0.1	0.12	0	ORF	Enzymatic polyprotein, partial [Noccaea caerulescens]	-	-	-	-	-	-	-
MSTRG.109106	10.03	31.71	12.23	10.74	19.16	13.99	20.91	9.81	12.67	10.66	11.05	15.08	RUS6	PREDICTED: protein root UVB sensitive 6 [Erythranthe guttata]	-	-	-	-	-	-	-
MSTRG.109145	0	0	6.36	3.74	0.92	3.3	15.42	1.99	3.03	1.65	3.11	0.73	--	PREDICTED: uncharacterized protein LOC104879183 [Vitis vinifera]	-	-	-	-	-	-	-
MSTRG.10915	6.02	4.03	9.68	6.81	7.25	5.4	5.98	6.71	5.02	5.47	4.56	4.96	TAD3	PREDICTED: probable inactive tRNA-specific adenosine deaminase-like protein 3 isoform X2 [Vitis vinifera]	-	-	-	-	-	-	-
MSTRG.109295	14.04	29.55	28.63	12.32	17.44	12.12	12.52	5.9	5.04	6.78	6.41	5.49	CLPTM1L	Menaquinone biosynthesis protein MenD [Corchorus olitorius]	Metabolism;Metabolism;Metabolism	Global and overview maps;Global and overview maps;Metabolism of cofactors and vitamins	ko01100//Metabolic pathways;ko01110//Biosynthesis of secondary metabolites;ko00130//Ubiquinone and other terpenoid-quinone biosynthesis	K14759;K14759;K14759	GO:0009536//plastid;GO:0016020//membrane	GO:0016829//lyase activity	GO:0044237//cellular metabolic process;GO:0044281//small molecule metabolic process;GO:0044763//single-organism cellular process;GO:0071704//organic substance metabolic process
MSTRG.10942	4.09	0	0.46	2.79	4.38	3.96	0	2.38	1.88	3.09	1.62	1.84	--	PREDICTED: synaptonemal complex protein 1-like [Sesamum indicum]	-	-	-	-	-	-	-
MSTRG.109427	0	3.59	0	0.14	0	0	6.57	0	0	0	0	0.62	PSL4	PREDICTED: glucosidase 2 subunit beta-like isoform X2 [Ipomoea nil]	Genetic Information Processing	Folding, sorting and degradation	ko04141//Protein processing in endoplasmic reticulum	K08288	-	-	-
MSTRG.10946	24.87	14.94	0	36.34	20.73	23.49	0	23.04	28.84	29.56	27.91	23.21	CAX3	PREDICTED: vacuolar cation/proton exchanger 1a isoform X1 [Elaeis guineensis]	-	-	-	-	GO:0031224//intrinsic component of membrane	GO:0015368//calcium:cation antiporter activity	GO:0006816//calcium ion transport;GO:0044763//single-organism cellular process
MSTRG.109487	0	3.51	0	6.56	6.56	2.95	0	3.94	2.86	2.8	6.03	2.05	OMR1	PREDICTED: threonine dehydratase biosynthetic, chloroplastic isoform X2 [Erythranthe guttata]	Metabolism;Metabolism;Metabolism;Metabolism;Metabolism;Metabolism	Global and overview maps;Global and overview maps;Global and overview maps;Global and overview maps;Amino acid metabolism;Amino acid metabolism	ko01100//Metabolic pathways;ko01110//Biosynthesis of secondary metabolites;ko01200//Carbon metabolism;ko01230//Biosynthesis of amino acids;ko00260//Glycine, serine and threonine metabolism;ko00290//Valine, leucine and isoleucine biosynthesis	K01754;K01754;K01754;K01754;K01754;K01754	-	-	-
MSTRG.109505	0.03	8.95	7.16	7.29	8.81	7.61	14.05	9.43	11.63	7.89	10.49	8.45	GRWD1	PREDICTED: glutamate-rich WD repeat-containing protein 1 [Vitis vinifera]	-	-	-	-	GO:0031461//cullin-RING ubiquitin ligase complex	-	-
MSTRG.109551	3.33	0	0.66	0.51	0.28	0	0	0.83	0	0.18	0.75	0.23	LPEAT2	NB-ARC domain-containing disease resistance protein, partial [Citrus limon]	Metabolism;Metabolism;Metabolism	Global and overview maps;Lipid metabolism;Lipid metabolism	ko01100//Metabolic pathways;ko00564//Glycerophospholipid metabolism;ko00565//Ether lipid metabolism	K13510;K13510;K13510	-	-	-
MSTRG.109574	10.06	0	0	1.01	1.88	0	0	0.18	0.3	0	0.48	0.17	--	PREDICTED: lysophospholipid acyltransferase LPEAT2 [Ipomoea nil]	Metabolism;Metabolism;Metabolism	Global and overview maps;Lipid metabolism;Lipid metabolism	ko01100//Metabolic pathways;ko00564//Glycerophospholipid metabolism;ko00565//Ether lipid metabolism	K13510;K13510;K13510	-	GO:0016740//transferase activity	GO:0006644//phospholipid metabolic process
MSTRG.109642	61.88	63.53	61.35	61.19	60.53	60.61	41.03	52.94	70.99	56.77	72.32	56.46	TIFY6B	JAZ3 [Vitis rupestris]	Environmental Information Processing	Signal transduction	ko04075//Plant hormone signal transduction	K13464	-	-	-
MSTRG.109691	5.44	0	8.71	2.2	3.48	2.68	0	1.84	2.92	1.05	1.44	1.25	DDB1A	PREDICTED: DNA damage-binding protein 1 isoform X2 [Vitis vinifera]	Genetic Information Processing;Genetic Information Processing	Folding, sorting and degradation;Replication and repair	ko04120//Ubiquitin mediated proteolysis;ko03420//Nucleotide excision repair	K10610;K10610	GO:0043231//intracellular membrane-bounded organelle	-	-
MSTRG.109711	0	0	7.65	0	0	0	0	0	0	0	0	0	--	-	-	-	-	-	-	-	-
MSTRG.10972	7.39	8.73	15.86	13.79	26.51	12.52	13.13	8.99	19.91	12.78	12.56	9.66	--	-	-	-	-	-	-	-	-
MSTRG.10973	18.32	7.45	0	6.21	3.72	3.56	0	1.93	2.27	3.98	4.51	3.53	VIT_05s0051g00580	Inosine triphosphate pyrophosphatase family protein isoform 2 [Theobroma cacao]	Metabolism;Metabolism	Global and overview maps;Nucleotide metabolism	ko01100//Metabolic pathways;ko00230//Purine metabolism	K01519;K01519	GO:0044424//intracellular part	GO:0016462//pyrophosphatase activity;GO:0043169//cation binding	GO:0009143//nucleoside triphosphate catabolic process
MSTRG.109751	36.15	16.88	16.75	12.61	15.73	13.79	17.99	7.44	5.56	6.6	10.22	6.92	XRN4	PREDICTED: 5'-3' exoribonuclease 3 [Vitis vinifera]	Genetic Information Processing;Genetic Information Processing	Folding, sorting and degradation;Translation	ko03018//RNA degradation;ko03008//Ribosome biogenesis in eukaryotes	K12619;K12619	-	-	-
MSTRG.109784	11.98	5.06	12.09	13.73	6.99	18.44	28.89	9.22	6.7	6.98	12.06	4.96	--	-	-	-	-	-	-	-	-
MSTRG.109804	0	0	0	2.05	2.55	3.2	0	1.68	3.27	2.09	1.06	0.75	--	-	-	-	-	-	-	-	-
MSTRG.109826	0	0	0	3.67	3.08	2.14	0	1.83	1.05	1.86	2.3	2.61	ATHB-15	homeobox-leucine zipper protein ATHB-15-like protein [Nicotiana tabacum]	-	-	-	-	GO:0043231//intracellular membrane-bounded organelle	GO:0001071//nucleic acid binding transcription factor activity;GO:0003677//DNA binding	GO:0000904//cell morphogenesis involved in differentiation;GO:0003006//developmental process involved in reproduction;GO:0007015//actin filament organization;GO:0009267//cellular response to starvation;GO:0009799//specification of symmetry;GO:0009887//organ morphogenesis;GO:0009933//meristem structural organization;GO:0009943//adaxial/abaxial axis specification;GO:0009953//dorsal/ventral pattern …
MSTRG.109831	0	0	0	0.37	0	0	0	0.08	0	0.25	0	0	At2g01130	PREDICTED: DExH-box ATP-dependent RNA helicase DExH5, mitochondrial-like isoform X3 [Nicotiana tabacum]	Genetic Information Processing	Folding, sorting and degradation	ko03018//RNA degradation	K14442	-	-	-
MSTRG.109891	0	0	0.73	1.39	0.23	1.88	3.5	0.89	1.54	1.23	1.42	1.33	RE1	PREDICTED: uncharacterized mitochondrial protein AtMg00810-like isoform X1 [Brachypodium distachyon]	-	-	-	-	-	-	-
MSTRG.109903	8.88	8.67	5.25	8.25	5.06	6.2	0	7.47	5.61	5.92	7.66	6.32	MTR4	PREDICTED: DExH-box ATP-dependent RNA helicase DExH9 isoform X1 [Vitis vinifera]	Genetic Information Processing	Folding, sorting and degradation	ko03018//RNA degradation	K12598	-	GO:0017111//nucleoside-triphosphatase activity;GO:0032550//purine ribonucleoside binding	-
MSTRG.109932	0	0	0	0	0	2.15	0	0	0	0	0	0	--	PREDICTED: uncharacterized protein LOC104096768 isoform X1 [Nicotiana tomentosiformis]	-	-	-	-	-	-	-
MSTRG.10994	43.39	82.74	123.44	38.42	27	28.39	0	13	26.67	19.25	36.11	20.86	--	-	-	-	-	-	-	-	-
MSTRG.109950	12.97	31.02	27.76	46.02	55.45	36.26	65.14	47.24	43.37	40.62	40.37	36.75	TBL37	PREDICTED: protein trichome birefringence-like 38 [Jatropha curcas]	-	-	-	-	-	-	-
MSTRG.109965	6.63	0	0	6.27	6.8	4.05	11.27	7.91	2.87	3.56	4.49	1.56	--	reticulon-4-interacting protein 1 homolog, mitochondrial-like [Asparagus officinalis]	-	-	-	-	-	GO:0003824//catalytic activity;GO:0046914//transition metal ion binding	GO:0044710//single-organism metabolic process
MSTRG.109991	0	0	0	0	0	1.97	0	0	0	0	0	0	--	-	-	-	-	-	-	-	-
MSTRG.110007	0	0	0	0	0.49	0	0	0	0	1.06	0.32	0.36	PLDZETA1	PREDICTED: phospholipase D p1-like isoform X2 [Sesamum indicum]	Metabolism;Metabolism;Cellular Processes;Metabolism;Metabolism	Global and overview maps;Global and overview maps;Transport and catabolism;Lipid metabolism;Lipid metabolism	ko01100//Metabolic pathways;ko01110//Biosynthesis of secondary metabolites;ko04144//Endocytosis;ko00564//Glycerophospholipid metabolism;ko00565//Ether lipid metabolism	K01115;K01115;K01115;K01115;K01115	-	-	-
MSTRG.110033	3.27	2.8	0	0.12	0.39	0	0.09	0.3	0.48	0.15	0.22	0.17	HSP68	PREDICTED: heat shock 70 kDa protein, mitochondrial [Juglans regia]	Genetic Information Processing	Folding, sorting and degradation	ko03018//RNA degradation	K04043	-	GO:0005515//protein binding;GO:0016628//oxidoreductase activity, acting on the CH-CH group of donors, NAD or NADP as acceptor;GO:0032550//purine ribonucleoside binding	GO:0044267//cellular protein metabolic process;GO:0044710//single-organism metabolic process
MSTRG.110074	0	0	0	2.39	0.67	9.81	0	2.38	0	0.6	1.34	3.75	SYT4	PREDICTED: synaptotagmin-4-like isoform X2 [Gossypium raimondii]	-	-	-	-	-	-	-
MSTRG.110091	13.04	8.56	12.49	11.16	8.57	11.51	5.95	11.62	12.67	11.58	12.47	9.86	HULK3	PREDICTED: protein HUA2-LIKE 2 [Vitis vinifera]	-	-	-	-	-	-	-
MSTRG.110115	0	0	8.06	1.69	0	0	0	1.63	0.5	0.48	0.95	0.61	LSM2	PREDICTED: sm-like protein LSM2 [Vitis vinifera]	Genetic Information Processing;Genetic Information Processing	Transcription;Folding, sorting and degradation	ko03040//Spliceosome;ko03018//RNA degradation	K12621;K12621	GO:0032991//macromolecular complex;GO:0044423//virion part;GO:0044444//cytoplasmic part	-	GO:0006396//RNA processing
MSTRG.11013	11.03	0	0	0	0.22	4.46	0	0.6	0.69	1.79	0.66	1.74	--	-	-	-	-	-	-	-	-
MSTRG.110163	0	7.09	1.79	1.63	0.56	0.85	0	1.48	1	0.92	1.58	1.29	RBK2	PREDICTED: receptor-like cytosolic serine/threonine-protein kinase RBK2 [Daucus carota subsp. sativus] [Daucus carota]	-	-	-	-	-	-	-
MSTRG.110185	10.26	0	18.73	6.82	6.07	11.8	0	1.29	1.03	4.16	5.62	0.88	At1g80640	PREDICTED: probable receptor-like protein kinase At1g80640 isoform X3 [Vitis vinifera]	-	-	-	-	GO:0031224//intrinsic component of membrane	GO:0004672//protein kinase activity;GO:0032550//purine ribonucleoside binding	GO:0006464//cellular protein modification process;GO:0006796//phosphate-containing compound metabolic process
MSTRG.110223	13.25	20.99	64.18	17.82	10.71	13.88	42.79	10.79	17.45	22.05	33.49	12.92	GASA11	PREDICTED: snakin-2-like [Prunus mume]	-	-	-	-	-	-	-
MSTRG.11025	5.1	4.04	9.36	2.62	2.75	2.26	0	1.61	5.12	2.12	0.73	0.87	--	PREDICTED: protein transport protein SEC24 [Ricinus communis]	-	-	-	-	GO:0030120//vesicle coat	GO:0046914//transition metal ion binding	GO:0015031//protein transport;GO:0016482//cytoplasmic transport
MSTRG.110296	0	0	0	3.88	3.38	2.63	3.77	2.55	2.06	1.93	2.38	2.56	--	PREDICTED: uncharacterized protein LOC107012313 [Solanum pennellii]	-	-	-	-	-	-	-
MSTRG.110325	4.32	24.83	6.55	4.54	8.53	6.2	0	6.68	5.28	7.43	5.13	6.47	--	PREDICTED: uncharacterized protein LOC104601580 isoform X1 [Nelumbo nucifera]	-	-	-	-	-	-	-
MSTRG.110326	73.4	116.31	87.19	22.01	28.93	32.99	74.02	20.14	19.35	17.87	21.36	22.19	--	PREDICTED: helicase SEN1 [Prunus mume]	-	-	-	-	-	-	-
MSTRG.110327	7	12.29	13.22	6.19	7.63	7.83	5.72	6.97	6.37	7.19	6.46	6.22	SEN1	PREDICTED: uncharacterized ATP-dependent helicase C29A10.10c isoform X5 [Juglans regia]	-	-	-	-	-	-	-
MSTRG.11033	242.76	494.77	244.21	124.81	142.5	106.82	456.26	67.58	84.35	71.23	93.91	76.05	--	-	-	-	-	-	-	-	-
MSTRG.110333	35.16	9.55	30.41	49.38	43.25	58.98	32.18	64.48	56.36	59.39	53.43	52.02	RE1	cysteine-rich RLK RECEPTOR-like protein kinase [Citrus limon]	-	-	-	-	-	-	-
MSTRG.110349	0	2.34	0	0.57	1.19	0.97	5.13	1.31	0.55	0.96	0.98	0.44	--	OSJNBa0065J03.11 [Oryza sativa Japonica Group]	-	-	-	-	-	-	-
MSTRG.11036	10.66	0	8.89	3.01	4.1	2.77	1.51	2.52	5.61	2.31	1.91	1.79	UBP13	PREDICTED: ubiquitin carboxyl-terminal hydrolase 12-like isoform X11 [Jatropha curcas]	-	-	-	-	-	-	-
MSTRG.110419	174.5	121.78	177.8	103.35	83.52	94.58	58.49	178.66	96.09	64.6	65.29	80.18	--	hypothetical protein BVRB_017900 [Beta vulgaris subsp. vulgaris] [Beta vulgaris]	-	-	-	-	-	-	-
MSTRG.110437	0	0	6.38	2.57	1.41	2.13	12.98	2.8	2.82	1.38	3.47	1.93	ABCC5	PREDICTED: ABC transporter C family member 5 [Citrus sinensis]	-	-	-	-	GO:0005773//vacuole;GO:0016020//membrane	GO:0016491//oxidoreductase activity;GO:0042626//ATPase activity, coupled to transmembrane movement of substances	GO:0008152//metabolic process;GO:0044763//single-organism cellular process;GO:0044765//single-organism transport;GO:0050896//response to stimulus;GO:0065007//biological regulation
MSTRG.110447	6.66	0	0	0.61	0.83	1.42	0	0.83	0.31	1.4	0.71	0.31	EFL3	PREDICTED: protein ELF4-LIKE 3 [Ziziphus jujuba]	-	-	-	-	-	-	-
MSTRG.110494	0	0.2	0	0	0	0	0	0	0	0	0	0	petB	PREDICTED: cytochrome b6 [Nicotiana tabacum]	Metabolism;Metabolism	Global and overview maps;Energy metabolism	ko01100//Metabolic pathways;ko00195//Photosynthesis	K02635;K02635	GO:0031224//intrinsic component of membrane;GO:0044434//chloroplast part	GO:0003824//catalytic activity;GO:0009055//electron carrier activity;GO:0043169//cation binding;GO:0046906//tetrapyrrole binding	GO:0022900//electron transport chain
MSTRG.11051	2.83	0	4.81	3.23	2.31	5.06	0	3.48	1.66	1.71	2	2.34	URIII	uricase [Lotus japonicus]	Metabolism;Metabolism;Metabolism	Global and overview maps;Nucleotide metabolism;Biosynthesis of other secondary metabolites	ko01100//Metabolic pathways;ko00230//Purine metabolism;ko00232//Caffeine metabolism	K00365;K00365;K00365	GO:0042579//microbody	GO:0003824//catalytic activity	GO:0009112//nucleobase metabolic process;GO:0044282//small molecule catabolic process
MSTRG.110583	60.62	72.46	52.09	64.05	68.97	75.01	58.7	95.94	74.89	72.9	76.93	84.07	GIP	Beta-galactosidase [Dorcoceras hygrometricum]	-	-	-	-	-	GO:0016772//transferase activity, transferring phosphorus-containing groups	-
MSTRG.110588	0	0	0	2.12	0	0	0	0.19	0	0.37	0.51	0	--	BnaA05g12850D [Brassica napus]	-	-	-	-	-	-	GO:0006412//translation
MSTRG.110623	0	0	0	3.27	2.58	3.24	0	3.6	7.19	6.4	3.54	8.72	DBR	PREDICTED: 2-alkenal reductase (NADP(+)-dependent) [Vitis vinifera]	-	-	-	-	-	-	-
MSTRG.110690	0	0	0	4.13	0	0	0	1.78	1.3	2.13	1.53	1.84	AGO4	Argonaute/Dicer protein, PAZ [Cynara cardunculus var. scolymus] [Cynara cardunculus]	-	-	-	-	-	-	-
MSTRG.110701	3.45	11.21	4.73	1.24	4.98	0.91	8.94	1.81	2.19	1.46	1.97	1.57	--	PREDICTED: uncharacterized protein LOC104608356 isoform X2 [Nelumbo nucifera]	-	-	-	-	-	-	-
MSTRG.110726	0	10.18	0	5.68	2.57	1.15	0	0.1	0	0	0.13	0	RAPTOR1	PREDICTED: regulatory-associated protein of TOR 1-like isoform X4 [Nelumbo nucifera]	Cellular Processes	Transport and catabolism	ko04136//Autophagy - other eukaryotes	K07204	-	-	-
MSTRG.110740	0	7.89	1.76	1.92	0.19	0.44	0	1.27	1.77	0.84	1.75	1.34	CIPK24	PREDICTED: CBL-interacting serine/threonine-protein kinase 24 isoform X2 [Citrus sinensis]	-	-	-	-	GO:0005774//vacuolar membrane	GO:0004672//protein kinase activity;GO:0005515//protein binding;GO:0032550//purine ribonucleoside binding	GO:0006464//cellular protein modification process;GO:0006796//phosphate-containing compound metabolic process;GO:0006970//response to osmotic stress;GO:0050794//regulation of cellular process
MSTRG.110758	0	0	9.02	0	0	1.75	0	0	0	0	0	1.31	--	Polyketide_cyc domain-containing protein [Cephalotus follicularis]	-	-	-	-	-	-	-
MSTRG.110777	0	0	9.02	0	0	0	11.2	0	2.74	0.27	0	1.53	RGA2	PREDICTED: disease resistance protein RGA2-like [Arachis duranensis]	-	-	-	-	-	-	-
MSTRG.110778	0	0	0	1.38	0	0	0	1.97	0	2.16	0	3.19	RGA2	PREDICTED: disease resistance protein RGA2-like [Vitis vinifera]	-	-	-	-	-	-	-
MSTRG.110836	17.75	5.78	11.84	17.32	18.8	28.01	31.51	14.3	19.29	13.86	15.36	13.16	--	JHL23C09.1, partial [Jatropha curcas]	-	-	-	-	-	-	-
MSTRG.110837	0	0	3.72	1.43	1.7	1.08	14.8	2.7	1.63	1.99	1.07	4.24	ST3	Slufate transporter 2,1 [Theobroma cacao]	-	-	-	-	GO:0031224//intrinsic component of membrane	GO:0015103//inorganic anion transmembrane transporter activity;GO:0015291//secondary active transmembrane transporter activity	GO:0000097//sulfur amino acid biosynthetic process;GO:0006873//cellular ion homeostasis;GO:0008272//sulfate transport;GO:0009683//indoleacetic acid metabolic process;GO:0019758//glycosinolate biosynthetic process;GO:0030001//metal ion transport
MSTRG.110849	0	0	0	5.9	18.93	0	0	0	0	0	2.31	0	--	-	-	-	-	-	-	-	-
MSTRG.110863	0	12.17	0	0	0	0	0	0	0	0	0	0	--	Retrovirus-related Pol polyprotein from transposon TNT 1-94 [Cajanus cajan]	-	-	-	-	-	-	-
MSTRG.110870	0	7.01	6.46	0.82	0	0	7.97	0.74	1.37	1.27	2.73	0.99	SELMODRAFT_444075	PREDICTED: inactive protein kinase SELMODRAFT_444075 [Vitis vinifera]	-	-	-	-	-	GO:0016740//transferase activity;GO:0032550//purine ribonucleoside binding	GO:0006464//cellular protein modification process
MSTRG.110872	10.35	0	17.18	5.31	7.8	2.94	0	2.99	3.57	2.45	6.81	2.97	--	PREDICTED: inactive protein kinase SELMODRAFT_444075 [Solanum pennellii]	-	-	-	-	-	-	-
MSTRG.110877	131.57	164.34	164.2	155.31	108.91	140.64	63.5	85.49	51.36	79.49	21.8	84.09	Tf2-12	polyprotein [Solanum lycopersicum]	-	-	-	-	-	-	-
MSTRG.110888	4128.79	4187.35	4687.02	1720.15	1480.08	1628.74	1770.61	506.09	795.62	871	677.95	823.96	--	-	-	-	-	-	-	-	-
MSTRG.110889	0	0	35.57	0.65	1.65	1.16	0	0	0	0.3	0	0.17	--	-	-	-	-	-	-	-	-
MSTRG.110916	23109.2	29250.8	27089.2	55440	58475.3	65555	82663.4	107912	90623.8	98116.9	74509.4	99430.8	psbA	photosystem II protein D (chloroplast) [Ficus racemosa]	Metabolism;Metabolism	Global and overview maps;Energy metabolism	ko01100//Metabolic pathways;ko00195//Photosynthesis	K02703;K02703	GO:0009521//photosystem;GO:0031224//intrinsic component of membrane;GO:0031976//plastid thylakoid;GO:0044434//chloroplast part	GO:0009055//electron carrier activity;GO:0016491//oxidoreductase activity;GO:0046906//tetrapyrrole binding;GO:0046914//transition metal ion binding	GO:0006464//cellular protein modification process;GO:0006950//response to stress;GO:0009767//photosynthetic electron transport chain;GO:0032774//RNA biosynthetic process;GO:0043623//cellular protein complex assembly
MSTRG.110971	0	0	0	2.09	2.48	4.35	0	1.84	4.43	2.55	3.65	0.89	At2g19810	PREDICTED: zinc finger CCCH domain-containing protein 20-like [Solanum pennellii]	-	-	-	-	-	-	-
MSTRG.110980	13.13	10.8	14.55	6.19	6.03	4.53	0.22	2.26	3	0.84	1.6	1.67	--	PREDICTED: protein XRI1 [Ricinus communis]	-	-	-	-	-	-	-
MSTRG.111064	0.04	0	0	1.58	3.51	2.22	0	1.64	1.34	1.77	0.67	1.73	CHIP	PREDICTED: E3 ubiquitin-protein ligase CHIP [Beta vulgaris subsp. vulgaris] [Beta vulgaris]	Genetic Information Processing;Genetic Information Processing	Folding, sorting and degradation;Folding, sorting and degradation	ko04141//Protein processing in endoplasmic reticulum;ko04120//Ubiquitin mediated proteolysis	K09561;K09561	-	-	-
MSTRG.111114	0	27.53	3.45	13.16	9.72	12.9	0	7.12	4.53	8.36	9.53	4.98	--	UBN2_3 domain-containing protein [Cephalotus follicularis]	-	-	-	-	-	-	-
MSTRG.111254	13.99	0	19.96	2.28	5.48	3.78	0	1.22	0.91	3.77	2.46	3.04	--	PREDICTED: trigger factor-like protein TIG, Chloroplastic [Populus euphratica]	-	-	-	-	-	-	-
MSTRG.111289	11.22	11.66	6.78	4.46	8.27	7.7	0	1.79	5.89	5.61	4.97	2.19	--	PREDICTED: interferon-related developmental regulator 1 [Daucus carota subsp. sativus] [Daucus carota]	-	-	-	-	-	-	-
MSTRG.111300	0	0	0	7.54	4.94	0	0	5.67	4.47	3.54	5.13	4.7	--	PREDICTED: general transcription factor IIE subunit 2-like [Nelumbo nucifera]	Genetic Information Processing	Transcription	ko03022//Basal transcription factors	K03137	GO:0044451//nucleoplasm part	-	GO:0006352//DNA-templated transcription, initiation;GO:0006412//translation
MSTRG.111337	0	0	0	0	0.92	0	30.13	0	1.71	0	0	0	--	-	-	-	-	-	-	-	-
MSTRG.111338	0	0	3.44	2.15	9.22	1.35	8.8	2.16	2.55	2.33	3.25	0.89	RER1	Protein RETICULATA chloroplastic [Zea mays]	-	-	-	-	-	-	-
MSTRG.111370	0	0	0	3.2	0	7.37	0	6.86	2.52	8.98	5.02	10.01	--	-	-	-	-	-	-	-	-
MSTRG.111372	0	0	0	0	0.82	0	0	0.11	0	0.26	0	1	DXR	1-deoxy-d-xylulose 5-phosphate reductoisomerase [Camellia sinensis]	Metabolism;Metabolism;Metabolism	Global and overview maps;Global and overview maps;Metabolism of terpenoids and polyketides	ko01100//Metabolic pathways;ko01110//Biosynthesis of secondary metabolites;ko00900//Terpenoid backbone biosynthesis	K00099;K00099;K00099	-	GO:0016616//oxidoreductase activity, acting on the CH-OH group of donors, NAD or NADP as acceptor;GO:0043168//anion binding;GO:0043169//cation binding	GO:0044710//single-organism metabolic process
MSTRG.111401	0	0	0	0	0	0	0	0	0	0	1.72	0	--	BnaC04g41850D [Brassica napus]	-	-	-	-	-	-	-
MSTRG.111427	0	0	0	0.45	5.24	0	0	0.16	0.68	0	0.04	0	--	PREDICTED: protein TRM32 [Erythranthe guttata]	-	-	-	-	-	-	-
MSTRG.111429	35.29	28.46	34.64	29.27	41.06	31.65	34.13	42.99	34.02	53.16	39.62	37.78	SCPL45	PREDICTED: serine carboxypeptidase-like 45 [Juglans regia]	-	-	-	-	-	GO:0004180//carboxypeptidase activity	GO:0019538//protein metabolic process
MSTRG.111448	13.42	0	17	1.4	1.43	0	0	1.34	2.16	1.2	2.1	1.82	GINS2	PREDICTED: DNA replication complex GINS protein PSF2 [Daucus carota subsp. sativus] [Daucus carota]	-	-	-	-	-	-	-
MSTRG.111540	0	0.1	2.37	1.51	1.75	0.45	10.14	1.18	0.95	1.42	1.49	1.08	CVA69.24	V-type proton ATPase catalytic subunit A [Gossypium arboreum]	Metabolism;Metabolism;Cellular Processes	Global and overview maps;Energy metabolism;Transport and catabolism	ko01100//Metabolic pathways;ko00190//Oxidative phosphorylation;ko04145//Phagosome	K02145;K02145;K02145	GO:0005576//extracellular region;GO:0005773//vacuole;GO:0005911//cell-cell junction;GO:0009526//plastid envelope;GO:0030312//external encapsulating structure;GO:0031090//organelle membrane;GO:0033176//proton-transporting V-type ATPase complex	GO:0003824//catalytic activity;GO:0015078//hydrogen ion transmembrane transporter activity;GO:0019899//enzyme binding;GO:0036094//small molecule binding	GO:0006006//glucose metabolic process;GO:0006090//pyruvate metabolic process;GO:0006739//NADP metabolic process;GO:0006970//response to osmotic stress;GO:0006996//organelle organization;GO:0009150//purine ribonucleotide metabolic process;GO:0010038//response to metal ion;GO:0015988//energy coupled proton transmembrane transport, against electrochemical gradient;GO:0016192//vesicle-mediated transp…
MSTRG.111541	3.82	1.9	18.77	2.49	6.67	2.48	4.83	1.97	2.27	2.05	2.01	1.77	VHA-A	PREDICTED: V-type proton ATPase catalytic subunit A [Vitis vinifera]	Metabolism;Metabolism;Cellular Processes	Global and overview maps;Energy metabolism;Transport and catabolism	ko01100//Metabolic pathways;ko00190//Oxidative phosphorylation;ko04145//Phagosome	K02145;K02145;K02145	-	-	GO:0006810//transport;GO:0044699//single-organism process
MSTRG.111609	49.99	78.96	80.8	14.98	4.28	19.07	60.42	5.46	9.29	7.39	14.87	7.38	At5g42250	PREDICTED: alcohol dehydrogenase-like 7 [Eucalyptus grandis]	Metabolism;Metabolism;Metabolism;Metabolism;Metabolism;Metabolism	Global and overview maps;Global and overview maps;Global and overview maps;Carbohydrate metabolism;Lipid metabolism;Amino acid metabolism	ko01100//Metabolic pathways;ko01110//Biosynthesis of secondary metabolites;ko01200//Carbon metabolism;ko00010//Glycolysis / Gluconeogenesis;ko00071//Fatty acid degradation;ko00350//Tyrosine metabolism	K00121;K00121;K00121;K00121;K00121;K00121	-	GO:0003824//catalytic activity;GO:0043169//cation binding	GO:0044710//single-organism metabolic process
MSTRG.111616	0	0	3.55	6.37	2.14	4.36	0	2.09	2.6	3.28	4.87	3.85	ccdc25	PREDICTED: coiled-coil domain-containing protein 25 [Arachis duranensis]	-	-	-	-	-	-	-
MSTRG.111627	16.87	9.99	1.65	9.74	0.14	15.36	0	9.72	4.06	7.06	10.82	11.39	--	Zinc finger, CCHC-type [Corchorus olitorius]	-	-	-	-	-	-	-
MSTRG.111681	11.81	0	10.45	1.9	6.81	7.3	0	7.06	5.78	6.21	5.74	5.75	RPL1	Ribosomal protein L1 [Cynara cardunculus var. scolymus] [Cynara cardunculus]	Genetic Information Processing	Translation	ko03010//Ribosome	K02863	GO:0044391//ribosomal subunit	GO:0005198//structural molecule activity	GO:0010467//gene expression
MSTRG.111683	4.6	0	4.87	2.66	3.66	1.65	2.14	1.67	2.49	1.5	1.96	1.26	PAP23	PREDICTED: purple acid phosphatase 23 isoform X2 [Nelumbo nucifera]	-	-	-	-	-	GO:0003824//catalytic activity;GO:0043169//cation binding	GO:0006796//phosphate-containing compound metabolic process
MSTRG.111711	0	0	2.35	2.03	3.21	0.55	0	0.94	2.45	0.78	1.5	0.73	SYT1	Non-heme dioxygenase N-terminal domain-containing protein [Cynara cardunculus var. scolymus] [Cynara cardunculus]	-	-	-	-	GO:0009536//plastid;GO:0042579//microbody	GO:0016705//oxidoreductase activity, acting on paired donors, with incorporation or reduction of molecular oxygen	-
MSTRG.111712	5.42	0	0	0.06	0	0	1.69	0.42	0.31	0.15	2.27	0.38	--	PREDICTED: synaptotagmin-2-like [Lupinus angustifolius]	-	-	-	-	-	-	-
MSTRG.111749	0	0	0	0	0	0	0	0.92	0	0	0	0	trs23	PREDICTED: trafficking protein particle complex subunit 4 [Ipomoea nil]	-	-	-	-	-	-	-
MSTRG.111774	1.05	6.9	6.26	4.5	6.09	3.03	5.84	5.49	5.32	5.06	4.73	4.99	DAPB2	PREDICTED: 4-hydroxy-tetrahydrodipicolinate reductase 1, chloroplastic-like isoform X1 [Nelumbo nucifera]	Metabolism;Metabolism;Metabolism;Metabolism;Metabolism	Global and overview maps;Global and overview maps;Global and overview maps;Amino acid metabolism;Biosynthesis of other secondary metabolites	ko01100//Metabolic pathways;ko01110//Biosynthesis of secondary metabolites;ko01230//Biosynthesis of amino acids;ko00300//Lysine biosynthesis;ko00261//Monobactam biosynthesis	K00215;K00215;K00215;K00215;K00215	GO:0009536//plastid	GO:0043168//anion binding	GO:0009085//lysine biosynthetic process
MSTRG.111824	4.63	13.49	11.44	3	3.56	4.28	0	3.09	5.72	3.08	1.84	2.87	--	unnamed protein product [Coffea canephora]	-	-	-	-	-	-	-
MSTRG.111925	0	0	1.02	3.38	6.5	2.43	0	1.71	2.54	3.07	3.39	3.73	ELM1	Mitochondrial fission ELM1-like protein [Corchorus capsularis]	-	-	-	-	-	-	-
MSTRG.111942	2.94	12.99	9	12	14.09	9.38	2.43	7.13	6.29	5.43	6.48	5.05	PYD2	dihydropyrimidinase-like protein [Camellia sinensis]	Metabolism;Metabolism;Metabolism;Metabolism	Global and overview maps;Nucleotide metabolism;Metabolism of other amino acids;Metabolism of cofactors and vitamins	ko01100//Metabolic pathways;ko00240//Pyrimidine metabolism;ko00410//beta-Alanine metabolism;ko00770//Pantothenate and CoA biosynthesis	K01464;K01464;K01464;K01464	GO:0043231//intracellular membrane-bounded organelle	GO:0016810//hydrolase activity, acting on carbon-nitrogen (but not peptide) bonds	GO:0006208//pyrimidine nucleobase catabolic process;GO:0006625//protein targeting to peroxisome;GO:0009062//fatty acid catabolic process
MSTRG.111953	0	0	0	0	0	0	0	0	0	0.27	0	0	Os03g0826400	Zinc finger CCCH domain-containing protein 42 [Cajanus cajan]	-	-	-	-	-	-	-
MSTRG.111968	18.64	9.54	6.72	12.79	15.61	13.38	17.65	9.71	10.49	9.36	13.5	11.22	KEG	PREDICTED: E3 ubiquitin-protein ligase KEG isoform X1 [Citrus sinensis]	-	-	-	-	-	-	-
MSTRG.111969	0	0	0	1.32	0	0	0	0.43	0	1.59	1.92	0.51	--	-	-	-	-	-	-	-	-
MSTRG.111982	0	0	0	2.05	1.06	1.83	0	1.06	0.97	2.78	1.63	1.94	CYCB1-4	cyclin B [Camellia sinensis]	-	-	-	-	-	-	GO:0044763//single-organism cellular process
MSTRG.111993	0	2.8	7.89	2.2	1.69	3.24	0	2.88	1.49	2.36	2.59	1.75	Llgl2	Transducin/WD40 repeat-like superfamily protein isoform 1 [Theobroma cacao]	-	-	-	-	-	-	-
MSTRG.112048	0	0	0.28	0	0	0	0	0.81	0	0.36	1.31	0	--	-	-	-	-	-	-	-	-
MSTRG.112049	17.23	6.11	5.43	2.21	3.35	1.46	0.76	0.4	0.6	0.49	0.73	1.09	--	-	-	-	-	-	-	-	-
MSTRG.112061	0	0	1.7	6.72	7.8	5.97	13.02	6.02	2.92	5.86	5.78	5.11	--	PREDICTED: uncharacterized protein LOC100252969 isoform X1 [Vitis vinifera]	-	-	-	-	-	-	-
MSTRG.112093	0	0	5.93	1.83	2.27	2.65	0	1.39	1.5	1.97	1.79	1.78	PLC6	Phosphoinositide phospholipase C 2 [Morus notabilis]	Metabolism;Environmental Information Processing;Metabolism	Global and overview maps;Signal transduction;Carbohydrate metabolism	ko01100//Metabolic pathways;ko04070//Phosphatidylinositol signaling system;ko00562//Inositol phosphate metabolism	K05857;K05857;K05857	-	GO:0042578//phosphoric ester hydrolase activity;GO:0060089//molecular transducer activity	GO:0006629//lipid metabolic process;GO:0007165//signal transduction
MSTRG.112190	2.53	16.76	9.8	33.76	30.61	17.3	31.8	26.02	17.05	22.8	23.19	23.72	clpP	ATP-dependent Clp protease proteolytic subunit (chloroplast) [Diplopanax stachyanthus]	-	-	-	-	GO:0009532//plastid stroma	GO:0070011//peptidase activity, acting on L-amino acid peptides	GO:0019538//protein metabolic process
MSTRG.112198	0	0	3.82	1.27	0.16	2.11	4.85	1.71	0.85	2.35	1.36	1.98	--	-	-	-	-	-	-	-	-
MSTRG.112199	13.27	22.49	26.73	5.8	6.04	5.13	14.88	2.71	2.26	3.36	2.99	4.08	--	PREDICTED: serine/threonine-protein phosphatase 7 long form homolog [Vitis vinifera]	-	-	-	-	-	-	-
MSTRG.112251	4.48	5.85	0	0	0	1.28	0	0.79	1.05	0.11	0.29	0	At5g45160	PREDICTED: protein ROOT HAIR DEFECTIVE 3 homolog 2-like isoform X4 [Juglans regia]	-	-	-	-	GO:0031090//organelle membrane;GO:0031224//intrinsic component of membrane;GO:0043231//intracellular membrane-bounded organelle	GO:0017111//nucleoside-triphosphatase activity;GO:0032550//purine ribonucleoside binding	-
MSTRG.112295	0	0	0	0	0	0	0	1.08	1.26	0	0	0	PPA5	Soluble inorganic pyrophosphatase [Zea mays]	Metabolism	Energy metabolism	ko00190//Oxidative phosphorylation	K01507	-	-	-
MSTRG.112326	6.63	14.51	7	2.39	2	3.29	4.9	0.93	2.97	1.54	3.08	1.44	FCA	PREDICTED: flowering time control protein FCA isoform X3 [Ipomoea nil]	-	-	-	-	-	-	-
MSTRG.112327	48.53	31.73	36.78	34.03	29.43	38.3	32.18	25.72	32.53	27.65	34.73	20.96	FCA	PREDICTED: flowering time control protein FCA isoform X2 [Vitis vinifera]	-	-	-	-	-	-	-
MSTRG.112336	0	2.6	4.33	2.67	2.43	2.8	12.28	2.61	2.63	2.61	2.98	2.7	--	PREDICTED: uncharacterized protein LOC104598732 [Nelumbo nucifera]	-	-	-	-	-	-	-
MSTRG.112405	7.17	0	4.82	3.69	3.66	5.38	0	3.51	2.67	4.72	3.02	3.51	SAC3C	PREDICTED: SAC3 family protein C isoform X1 [Vitis vinifera]	-	-	-	-	-	-	GO:0009648//photoperiodism
MSTRG.112408	22.48	0	7.39	28.66	16.13	17.29	2	14.19	14.67	12.78	16.69	12.7	--	hypothetical protein CFOL_v3_30758 [Cephalotus follicularis]	-	-	-	-	-	-	-
MSTRG.112438	0	18.52	0	2.96	0	1.8	0	0.93	1.19	0	1.66	0.84	--	Copia protein [Cajanus cajan]	-	-	-	-	-	-	-
MSTRG.112465	51.84	45.23	68.25	41.89	34.23	47.96	94.12	28.19	28.36	36.05	28.55	26.63	--	PREDICTED: transcription factor GTE7-like [Nicotiana tabacum]	-	-	-	-	-	-	-
MSTRG.112492	0.84	0	9.6	2.32	2.27	5.55	4.07	4.29	2.99	2.59	4.63	3.5	AGD12	ADP-ribosylation factor GTPase-activating protein AGD12 [Morus notabilis]	Cellular Processes	Transport and catabolism	ko04144//Endocytosis	K12486	-	GO:0043169//cation binding	-
MSTRG.1125	10.87	2.01	13.19	9.14	9.79	6.96	16.41	5.99	6.14	4.06	5.57	7.33	ATG3	PREDICTED: autophagy-related protein 3 [Nicotiana sylvestris]	Cellular Processes	Transport and catabolism	ko04136//Autophagy - other eukaryotes	K08343	GO:0044444//cytoplasmic part	-	GO:0006605//protein targeting;GO:0006914//autophagy;GO:0016192//vesicle-mediated transport;GO:0032989//cellular component morphogenesis;GO:0040007//growth
MSTRG.112512	0	0	2.8	1.24	1.12	1.93	0	2.62	0.82	2.18	2.24	3.65	AAP7	PREDICTED: probable amino acid permease 7 isoform X3 [Nelumbo nucifera]	-	-	-	-	GO:0031224//intrinsic component of membrane	-	-
MSTRG.112543	0	0	5.09	2.02	7.04	4.07	0	4.86	1.3	3.66	5.1	3.25	l(1)G0004	PREDICTED: RNA-binding protein PNO1-like [Vitis vinifera]	-	-	-	-	-	GO:0003676//nucleic acid binding	GO:0016072//rRNA metabolic process
MSTRG.112544	164.53	106.7	34.43	41.41	46.55	36.33	0	13.73	22.91	13.21	19.5	9.03	--	-	-	-	-	-	-	-	-
MSTRG.112564	0	7.26	2.3	1.07	0	2.46	0	0.13	0.55	0	0	0.19	GLPK	PREDICTED: glycerol kinase-like, partial [Nicotiana tabacum]	Metabolism;Organismal Systems;Metabolism	Global and overview maps;Environmental adaptation;Lipid metabolism	ko01100//Metabolic pathways;ko04626//Plant-pathogen interaction;ko00561//Glycerolipid metabolism	K00864;K00864;K00864	-	-	-
MSTRG.112565	0	0.04	2.24	2.23	2.74	3.69	0	2.01	2	0.9	1.88	1.71	RPS25	Ribosomal protein S25 [Cynara cardunculus var. scolymus] [Cynara cardunculus]	Genetic Information Processing	Translation	ko03010//Ribosome	K02975	GO:0032991//macromolecular complex	-	-
MSTRG.112576	0	0	1.69	1.25	1.16	0.04	0	1.39	1.38	0.54	0.8	1.52	--	membrane fusion protein Use1 [Medicago truncatula]	-	-	-	-	-	-	-
MSTRG.112579	0	0	0	1.83	0	1.3	0	1.02	0.78	1.97	2.53	0.61	GAD	glutamate decarboxylase 1 [Camellia sinensis]	Metabolism;Metabolism;Metabolism;Metabolism;Metabolism;Metabolism	Global and overview maps;Global and overview maps;Amino acid metabolism;Metabolism of other amino acids;Carbohydrate metabolism;Metabolism of other amino acids	ko01100//Metabolic pathways;ko01110//Biosynthesis of secondary metabolites;ko00250//Alanine, aspartate and glutamate metabolism;ko00410//beta-Alanine metabolism;ko00650//Butanoate metabolism;ko00430//Taurine and hypotaurine metabolism	K01580;K01580;K01580;K01580;K01580;K01580	-	GO:0016831//carboxy-lyase activity;GO:0043168//anion binding	GO:0009064//glutamine family amino acid metabolic process
MSTRG.112601	0	0	0	0.37	2.48	0	0	0.72	0.1	0	0	0.38	--	F-box family protein [Arabidopsis thaliana]	-	-	-	-	-	-	-
MSTRG.112635	31	32.08	7.05	25.31	31.82	38.95	129.08	27.64	53.27	35.8	40.63	48.25	DTX43	MATE efflux family protein [Medicago truncatula]	-	-	-	-	GO:0031224//intrinsic component of membrane	GO:0015291//secondary active transmembrane transporter activity	GO:0044763//single-organism cellular process
MSTRG.112674	0	0	0	1.36	0.75	0.95	0	0.89	0.33	0.35	0.63	0.81	ESP3	PREDICTED: pre-mRNA-splicing factor ATP-dependent RNA helicase DEAH1 [Vitis vinifera]	Genetic Information Processing	Transcription	ko03040//Spliceosome	K12813	-	GO:0032550//purine ribonucleoside binding;GO:0042623//ATPase activity, coupled	-
MSTRG.112678	0	0	0	2.07	1.92	1.15	0	1.06	1.3	0.71	1.85	1.57	MEE29	PREDICTED: pre-mRNA-splicing factor ATP-dependent RNA helicase DEAH1-like isoform X1 [Capsicum annuum]	Genetic Information Processing	Transcription	ko03040//Spliceosome	K12813	-	GO:0032550//purine ribonucleoside binding;GO:0042623//ATPase activity, coupled	-
MSTRG.112680	15.16	1.84	8.59	7.75	6.84	11.01	11.18	7.29	5.67	6.96	5.57	6.42	ESP3	PREDICTED: pre-mRNA-splicing factor ATP-dependent RNA helicase DEAH1-like [Daucus carota subsp. sativus] [Daucus carota]	Genetic Information Processing	Transcription	ko03040//Spliceosome	K12813	-	GO:0032550//purine ribonucleoside binding;GO:0042623//ATPase activity, coupled	-
MSTRG.112685	0.42	0	0.96	4.94	1.18	4.66	0	1.83	2.93	2.48	2.66	2.57	--	-	-	-	-	-	-	-	-
MSTRG.112692	0	0	1.71	3.96	2.55	10.49	0	0.72	0.83	0.6	2.79	1.83	MAP70.2	PREDICTED: microtubule-associated protein 70-2-like [Juglans regia]	-	-	-	-	-	GO:0015631//tubulin binding	-
MSTRG.112703	0	0	0	3.3	3.93	0	0	0.48	0	0.18	0.96	0.78	--	PREDICTED: E3 ubiquitin-protein ligase MARCH8 isoform X1 [Ziziphus jujuba]	-	-	-	-	-	-	-
MSTRG.112704	0	0	4.78	1.4	0	0	0	0.27	0.39	0.8	0.49	0	SUD1	PREDICTED: E3 ubiquitin-protein ligase MARCH8 isoform X1 [Ziziphus jujuba]	-	-	-	-	-	-	-
MSTRG.112746	0	0	0	0	0	0	0	1.26	0	0	0.09	0.64	SAC1	PREDICTED: phosphoinositide phosphatase SAC1 isoform X2 [Juglans regia]	-	-	-	-	-	-	-
MSTRG.112747	0	0	0	0.36	1.48	0.81	0	0.24	1.15	0.46	0.98	1.34	CALS5	PREDICTED: callose synthase 5 [Nicotiana sylvestris]	-	-	-	-	-	GO:0035251//UDP-glucosyltransferase activity	GO:0006074//(1->3)-beta-D-glucan metabolic process
MSTRG.112748	6.08	0	3.34	4.32	3.1	5.52	0	1.68	1.69	1.41	2.71	2.39	CALS5	PREDICTED: LOW QUALITY PROTEIN: callose synthase 5 [Prunus mume]	-	-	-	-	GO:0031224//intrinsic component of membrane	GO:0035251//UDP-glucosyltransferase activity	GO:0006074//(1->3)-beta-D-glucan metabolic process;GO:0009664//plant-type cell wall organization;GO:0010208//pollen wall assembly;GO:0010769//regulation of cell morphogenesis involved in differentiation
MSTRG.112749	0	0	2.78	3.43	0	2.69	0	1.3	3.43	1.54	0.5	0.18	CALS5	PREDICTED: LOW QUALITY PROTEIN: callose synthase 5-like [Cucumis sativus]	-	-	-	-	-	-	-
MSTRG.112750	0	28.87	0	0.59	0	0	0	0	0	0	0	0.28	CALS5	callose synthase 5-like [Cajanus cajan]	-	-	-	-	-	-	-
MSTRG.112772	17.17	14.36	28.89	11.78	6.1	14.27	19.46	2.64	7.74	5.05	5.96	6.2	--	DUF616 family protein [Medicago truncatula]	-	-	-	-	-	-	-
MSTRG.112774	0	0	0	0	4.77	0	0	0.43	2.14	1.21	0	0.64	FTSH3	PREDICTED: ATP-dependent zinc metalloprotease FTSH 10, mitochondrial-like [Citrus sinensis]	-	-	-	-	GO:0031224//intrinsic component of membrane	GO:0032550//purine ribonucleoside binding;GO:0046914//transition metal ion binding;GO:0070011//peptidase activity, acting on L-amino acid peptides	GO:0019538//protein metabolic process
MSTRG.112831	7.25	2.37	7.15	5.51	2.28	5.38	9.08	4.6	3.11	3.64	4.13	3.96	TTL4	PREDICTED: inactive TPR repeat-containing thioredoxin TTL3 [Eucalyptus grandis]	-	-	-	-	-	-	-
MSTRG.112850	2.57	0	1.69	2.96	3.51	5.25	4.72	4.67	4.23	4.8	6.45	5.62	At2g40280	PREDICTED: probable methyltransferase PMT23 [Nicotiana tomentosiformis]	-	-	-	-	-	-	-
MSTRG.112899	0	0	0	0	0	0	0	0	0	0	0	0.21	--	Calcineurin B-like protein 8 [Dorcoceras hygrometricum]	-	-	-	-	-	-	-
MSTRG.112916	2.57	3.34	2.93	1.22	2.66	3.09	0.05	1.41	3.32	3.58	2.28	1.92	--	-	-	-	-	-	-	-	-
MSTRG.112970	0	0.08	0	0	2.35	0	0	0.75	0.5	0.39	0.55	0	DDB_G0290223	PREDICTED: PXMP2/4 family protein 4-like [Nicotiana sylvestris]	Cellular Processes	Transport and catabolism	ko04146//Peroxisome	K13348	-	-	-
MSTRG.112981	0	0	0	0	0	0	0	0.68	0	0.26	0	0	CKA4	PREDICTED: casein kinase II subunit alpha-like [Sesamum indicum]	Genetic Information Processing;Organismal Systems	Translation;Environmental adaptation	ko03008//Ribosome biogenesis in eukaryotes;ko04712//Circadian rhythm - plant	K03097;K03097	-	GO:0004672//protein kinase activity;GO:0032550//purine ribonucleoside binding	GO:0006464//cellular protein modification process;GO:0006796//phosphate-containing compound metabolic process
MSTRG.112985	0	0	0	2.46	0	8.27	0	6.8	6.82	5.9	5.24	3.68	At2g23090	4F5 domain-containing protein/zf-met2 domain-containing protein [Cephalotus follicularis]	-	-	-	-	-	-	-
MSTRG.113	14.6	10.89	9.56	15.85	16.35	15.42	12.45	19.35	14.18	17.51	17.52	17.01	FMT	PREDICTED: clustered mitochondria protein [Vitis vinifera]	-	-	-	-	GO:0044424//intracellular part	GO:0008135//translation factor activity, RNA binding	GO:0006412//translation;GO:0048311//mitochondrion distribution
MSTRG.113099	10.31	21.61	13.93	7.09	8.49	9.96	9.28	4.03	3.4	3.78	4.72	3.74	--	PREDICTED: protein NRDE2 homolog isoform X2 [Fragaria vesca subsp. vesca] [Fragaria vesca]	-	-	-	-	-	-	GO:0010467//gene expression
MSTRG.113205	0	0	0	0	0	0	0	0.23	0.22	0	0.46	0.34	--	DnaJ domain-containing protein [Cynara cardunculus var. scolymus] [Cynara cardunculus]	-	-	-	-	-	-	-
MSTRG.113248	0	0	0	3.07	1.1	1.52	0	1.74	1.37	1.4	1.49	1.5	N	PREDICTED: TMV resistance protein N-like [Jatropha curcas]	-	-	-	-	-	-	-
MSTRG.113249	0	0	0	0.83	0.53	2.28	0	2.4	0.77	0.13	0.9	0.99	N	PREDICTED: TMV resistance protein N-like [Prunus mume]	-	-	-	-	-	-	-
MSTRG.113307	2.71	4.65	2.62	12.12	16.76	14.15	22.4	11.82	14.57	16.1	15.31	12.17	serinc	PREDICTED: probable serine incorporator isoform X2 [Vitis vinifera]	-	-	-	-	-	-	-
MSTRG.113311	201.86	223.35	168.98	203.93	202.67	206.38	234.35	117.69	156.47	136.67	170.1	125.13	LRX4	PREDICTED: leucine-rich repeat extensin-like protein 4 [Citrus sinensis]	-	-	-	-	-	-	-
MSTRG.11336	0	0	6.88	0	4.81	0	0	0.65	2.94	0.58	1.4	1.66	--	-	-	-	-	-	-	-	-
MSTRG.113388	1.26	1.22	4.68	1.38	3	2.26	4.73	1.51	1.88	1.44	1.75	1.4	RE2	Retrovirus-related Pol polyprotein from transposon TNT 1-94 [Morus notabilis]	-	-	-	-	-	-	-
MSTRG.1134	0	0	0	0	0	0	0	0	0	0.39	0.55	0	HPAT3	PREDICTED: hydroxyproline O-arabinosyltransferase 3-like isoform X2 [Ipomoea nil]	Metabolism	Glycan biosynthesis and metabolism	ko00514//Other types of O-glycan biosynthesis	K20782	-	-	-
MSTRG.113400	0	0	2.91	0	0	0	9.65	0.49	0	1.36	0	0	At1g31730	PREDICTED: AP-4 complex subunit epsilon-like [Nicotiana tabacum]	-	-	-	-	-	-	-
MSTRG.11343	2.17	8.29	4.56	2.58	3.17	3.7	5.49	1.53	2.51	2.11	1.67	1.5	--	BnaA06g28990D [Brassica napus]	-	-	-	-	-	-	-
MSTRG.113496	3.45	8.12	5.44	7.41	5.32	4.43	0	9.29	3.83	6.64	7.51	6.32	--	PREDICTED: uncharacterized aarF domain-containing protein kinase At1g79600, chloroplastic isoform X2 [Populus euphratica]	-	-	-	-	-	-	-
MSTRG.113499	16.2	8.17	16.15	14.15	11.7	18.62	9.21	12.1	13.36	13.52	11.21	11.56	DUR3	PREDICTED: urea-proton symporter DUR3 [Daucus carota subsp. sativus] [Daucus carota]	-	-	-	-	GO:0016020//membrane	GO:0022857//transmembrane transporter activity	GO:0044763//single-organism cellular process;GO:0044765//single-organism transport
MSTRG.113505	0	0	0	0	0	1.6	21.81	1.21	0	0	1.15	2.82	--	PREDICTED: formin-like protein 14, partial [Juglans regia]	-	-	-	-	GO:0015629//actin cytoskeleton;GO:0015630//microtubule cytoskeleton;GO:0044444//cytoplasmic part	GO:0003779//actin binding;GO:0015631//tubulin binding;GO:0016791//phosphatase activity	GO:0006796//phosphate-containing compound metabolic process;GO:0007015//actin filament organization;GO:0009555//pollen development
MSTRG.113506	5.82	0	0	2.85	4.17	6.57	0	4.84	3.31	4.48	2.17	2.17	--	PREDICTED: increased DNA methylation 1 isoform X1 [Ipomoea nil]	-	-	-	-	-	-	-
MSTRG.113507	13.94	66.99	101.61	26.06	10.64	10.38	27.56	13.58	10.02	14.54	13.81	9.4	--	-	-	-	-	-	-	-	-
MSTRG.113534	0.74	14.73	11.72	4.7	9.35	5.65	11.07	5.41	4.82	3.84	4.93	3.95	--	transposon protein, putative, CACTA, En/Spm sub-class [Oryza sativa Japonica Group]	-	-	-	-	-	-	-
MSTRG.113544	62.16	59.1	59.8	36.32	40.27	37.18	23.38	28.2	33.79	30.29	34.22	31.25	SEC10b	PREDICTED: exocyst complex component SEC10 [Theobroma cacao]	-	-	-	-	-	-	GO:0016192//vesicle-mediated transport;GO:0022406//membrane docking
MSTRG.113558	0	0	0	1.11	0	1.14	0	0.15	0	0.65	0.16	0.23	GYRB	PREDICTED: DNA gyrase subunit B, chloroplastic/mitochondrial-like, partial [Juglans regia]	-	-	-	-	-	-	-
MSTRG.113559	32.41	68.33	6.58	10.77	14.35	15.01	21.21	8.01	15	13.22	17.78	10.59	MGL	PREDICTED: methionine gamma-lyase-like [Nicotiana tabacum]	Metabolism;Metabolism	Amino acid metabolism;Metabolism of other amino acids	ko00270//Cysteine and methionine metabolism;ko00450//Selenocompound metabolism	K01761;K01761	-	-	-
MSTRG.113561	5.91	0	3.66	3.4	3.26	4.42	10.96	2.8	3.26	2.21	3.03	1.92	--	NAD-dependent epimerase/dehydratase [Cynara cardunculus var. scolymus] [Cynara cardunculus]	Metabolism;Metabolism	Metabolism of terpenoids and polyketides;Metabolism of terpenoids and polyketides	ko00900//Terpenoid backbone biosynthesis;ko00909//Sesquiterpenoid and triterpenoid biosynthesis	K15891;K15891	-	GO:0048037//cofactor binding	-
MSTRG.113562	0	0	7.34	2.74	0	0	0	0.73	1.32	0	0	0	Os06g0194400	PREDICTED: B3 domain-containing protein At5g42700 [Theobroma cacao]	-	-	-	-	GO:0043231//intracellular membrane-bounded organelle	-	GO:0010468//regulation of gene expression;GO:0034645//cellular macromolecule biosynthetic process
MSTRG.11359	0	0	0	8.61	8.38	8.18	0	7.72	7.53	6.91	9.08	6.82	ARF1	PREDICTED: ubiquitin domain-containing protein DSK2a-like isoform X2 [Nelumbo nucifera]	Genetic Information Processing	Folding, sorting and degradation	ko04141//Protein processing in endoplasmic reticulum	K04523	-	-	-
MSTRG.113593	0	0	0	1.12	0	1.05	0	1.46	0.9	1.68	0.7	1.63	SWEET14	PREDICTED: bidirectional sugar transporter SWEET14 [Vitis vinifera]	-	-	-	-	GO:0031224//intrinsic component of membrane	-	GO:0044765//single-organism transport
MSTRG.113595	57.98	30.38	70.3	32.33	26.79	21.72	0	18.3	17.52	21.24	16.16	21.98	--	PREDICTED: serine/threonine-protein phosphatase 4 regulatory subunit 2 isoform X1 [Ziziphus jujuba]	-	-	-	-	-	-	-
MSTRG.11360	0	0	0	0.65	0.83	0.3	0	0.66	0.68	1.27	0.4	0.77	VATC	PREDICTED: V-type proton ATPase subunit C [Erythranthe guttata]	Metabolism;Metabolism;Cellular Processes	Global and overview maps;Energy metabolism;Transport and catabolism	ko01100//Metabolic pathways;ko00190//Oxidative phosphorylation;ko04145//Phagosome	K02148;K02148;K02148	GO:0043231//intracellular membrane-bounded organelle;GO:0044444//cytoplasmic part	-	GO:0016043//cellular component organization;GO:0044238//primary metabolic process;GO:0044763//single-organism cellular process;GO:0044765//single-organism transport;GO:0071704//organic substance metabolic process
MSTRG.11362	0	0	0	4.87	6.93	0	0	0.92	4.69	1.44	0.89	1.74	--	SWI/SNF-related matrix-associated actin-dependent regulator of chromatin subfamily A-like protein 1 [Anthurium amnicola]	-	-	-	-	-	-	-
MSTRG.113629	3.86	16.55	2.8	8.75	5.61	23.8	6.82	8.31	2.93	6.74	9.09	7.31	--	-	-	-	-	-	-	-	-
MSTRG.11380	24.29	0	2.64	7.21	1.64	14.03	0	1.96	1.98	1.85	1.89	2.57	B3GALT2	PREDICTED: probable beta-1,3-galactosyltransferase 2 [Cucumis melo]	-	-	-	-	-	-	-
MSTRG.113851	8.12	0	7.44	11.29	8.23	11.04	2.67	9.15	3.75	8.22	7.31	5.81	--	PREDICTED: uncharacterized protein LOC108198320 [Daucus carota subsp. sativus] [Daucus carota]	-	-	-	-	-	-	-
MSTRG.113925	0	0	0	0	0	0	0	0	0	0	0	4.78	SULTR3;4	PREDICTED: probable sulfate transporter 3.4 [Beta vulgaris subsp. vulgaris] [Beta vulgaris]	-	-	-	-	GO:0005911//cell-cell junction;GO:0031224//intrinsic component of membrane	GO:0015103//inorganic anion transmembrane transporter activity;GO:0015291//secondary active transmembrane transporter activity	GO:0008272//sulfate transport;GO:0044763//single-organism cellular process
MSTRG.113927	2.72	6.61	4.66	0.71	2.35	0.97	2.3	1.05	1.72	1.13	0.79	1.01	PPME1	PREDICTED: probable pectinesterase 53 [Theobroma cacao]	Metabolism;Metabolism	Global and overview maps;Carbohydrate metabolism	ko01100//Metabolic pathways;ko00040//Pentose and glucuronate interconversions	K01051;K01051	-	GO:0052689//carboxylic ester hydrolase activity	GO:0071555//cell wall organization
MSTRG.113930	0	0	0	2.6	0.78	0.76	0	0.22	0	0	0.44	0	MAN5	PREDICTED: mannan endo-1,4-beta-mannosidase 2-like [Juglans regia]	Metabolism	Carbohydrate metabolism	ko00051//Fructose and mannose metabolism	K19355	-	-	-
MSTRG.113971	0	0	0	0	0	0	0	0	0	0	0	1.45	--	PREDICTED: autophagy-related protein 18h [Vitis vinifera]	-	-	-	-	-	-	-
MSTRG.113985	0	13.61	6.33	8.58	8.08	8.94	12.97	5.95	6.55	5.96	6.86	5.6	--	Kelch repeat type 1 [Corchorus capsularis]	-	-	-	-	-	-	-
MSTRG.113986	0	12.72	5.66	22.87	16.01	19.84	6.56	26.91	22.24	26.38	28.96	28.75	--	PREDICTED: haloacid dehalogenase-like hydrolase domain-containing protein At3g48420 isoform X1 [Gossypium raimondii]	-	-	-	-	GO:0009532//plastid stroma	GO:0003824//catalytic activity	GO:0044237//cellular metabolic process
MSTRG.114011	11.63	24.45	23.16	27.77	31.23	31.62	28.84	20.74	14.47	17.94	16.05	16.75	--	wall-associated receptor kinase carboxy-terminal protein [Medicago truncatula]	-	-	-	-	-	-	-
MSTRG.114020	5.72	0	0	2.54	2.1	3.01	0	1.11	0	2.08	2.85	1.55	--	reverse transcriptase [Corchorus capsularis]	-	-	-	-	-	-	-
MSTRG.114048	10.41	11.63	16.54	64.58	71.08	72.28	29.95	79.36	88.94	75.11	73.32	73.84	At2g37240	type II peroxiredoxin 2 [Vitis vinifera]	-	-	-	-	-	-	-
MSTRG.114063	4.8	4.31	6.43	1.96	1.9	2.52	2.13	1.29	2.02	1.25	1.1	1.38	--	TBC1 domain family member 8 [Ananas comosus]	-	-	-	-	-	-	-
MSTRG.114077	6.64	83.53	19.05	8.3	6.75	21.01	9.34	9.15	5.74	5.18	6.56	5.12	tbc1d8b	PREDICTED: TBC1 domain family member 9B isoform X2 [Sesamum indicum]	-	-	-	-	-	-	-
MSTRG.114099	9.99	8.35	5.18	46.76	55.58	35.58	58.73	104.93	62.25	77.22	63.52	84.36	TPS10	(-)-alpha-terpineol synthase [Vitis vinifera]	Metabolism;Metabolism;Metabolism	Global and overview maps;Global and overview maps;Metabolism of terpenoids and polyketides	ko01100//Metabolic pathways;ko01110//Biosynthesis of secondary metabolites;ko00902//Monoterpenoid biosynthesis	K18108;K18108;K18108	-	-	-
MSTRG.114112	15.6	88.5	22.96	9.34	10.83	12.51	0	3.78	7.19	4.4	5.97	3.12	CKL1	PREDICTED: casein kinase I-like [Daucus carota subsp. sativus] [Daucus carota]	-	-	-	-	-	-	-
MSTRG.114147	0	0	5.24	0	0	1.23	0	0	0	0	0	0	--	-	-	-	-	-	-	-	-
MSTRG.114162	0	0	0	2.83	1	0	0	0.63	0.94	0.12	0.88	1.22	TPR2	TPR3 [Catalpa bungei]	-	-	-	-	-	-	-
MSTRG.114165	0	0	6.84	0	0	0.99	0	0	0	0	0	0	CRRSP38	PREDICTED: cysteine-rich repeat secretory protein 38 [Citrus sinensis]	-	-	-	-	-	-	GO:0006796//phosphate-containing compound metabolic process
MSTRG.114167	0	0	0	0.23	0	0	0	0.1	0.12	0.55	0.08	0.47	--	F-box protein [Morus notabilis]	-	-	-	-	-	-	-
MSTRG.114221	17.12	0	0	0	0	1.11	0	2.59	2.77	2.01	4.08	1.99	FMO1	FMO-like domain-containing protein [Cephalotus follicularis]	-	-	-	-	-	-	-
MSTRG.114222	0.21	0	5.12	3.33	1.76	3.49	8.97	2.49	0.43	3.82	0.4	1.29	--	-	-	-	-	-	-	-	-
MSTRG.114241	0	0	0	0	0	2.45	0	0.71	0.3	0.26	0.16	0.12	LTD	PREDICTED: protein LHCP TRANSLOCATION DEFECT [Lupinus angustifolius]	-	-	-	-	GO:0009526//plastid envelope;GO:0009532//plastid stroma;GO:0044434//chloroplast part	-	GO:0006090//pyruvate metabolic process;GO:0015031//protein transport;GO:0022607//cellular component assembly;GO:0046471//phosphatidylglycerol metabolic process
MSTRG.114305	49.01	35.25	33.68	16.58	13.34	11.89	41.44	17.82	12.85	21.01	22.5	15.55	ATHB-15	PREDICTED: homeobox-leucine zipper protein ATHB-15 [Vitis vinifera]	-	-	-	-	GO:0043231//intracellular membrane-bounded organelle	GO:0001071//nucleic acid binding transcription factor activity;GO:0003677//DNA binding	GO:0000904//cell morphogenesis involved in differentiation;GO:0003006//developmental process involved in reproduction;GO:0007015//actin filament organization;GO:0009267//cellular response to starvation;GO:0009799//specification of symmetry;GO:0009887//organ morphogenesis;GO:0009933//meristem structural organization;GO:0009943//adaxial/abaxial axis specification;GO:0009953//dorsal/ventral pattern …
MSTRG.114306	0	0	0	0	0	0	0	0.19	0	1.11	2.52	1.31	ATHB-15	PREDICTED: homeobox-leucine zipper protein ATHB-15-like [Malus domestica]	-	-	-	-	GO:0043231//intracellular membrane-bounded organelle	GO:0001071//nucleic acid binding transcription factor activity;GO:0003677//DNA binding	GO:0000904//cell morphogenesis involved in differentiation;GO:0003006//developmental process involved in reproduction;GO:0007015//actin filament organization;GO:0009267//cellular response to starvation;GO:0009799//specification of symmetry;GO:0009887//organ morphogenesis;GO:0009933//meristem structural organization;GO:0009943//adaxial/abaxial axis specification;GO:0009953//dorsal/ventral pattern …
MSTRG.114340	0	0	1.81	5.19	7.88	7.25	0.41	3.87	7.66	4.04	3.38	3.35	TRM7	S-adenosyl-L-methionine-dependent methyltransferases superfamily protein [Arabidopsis thaliana]	-	-	-	-	-	-	-
MSTRG.11437	0	5	1.9	3.04	0.49	3.24	0	3.81	0.21	2.18	2.69	2.45	--	PREDICTED: probable RNA-dependent RNA polymerase 5 [Nicotiana tabacum]	-	-	-	-	-	-	-
MSTRG.114380	0	0	0	2.52	0	1.32	0	0	0	2.46	0.4	0	RPL37A	PREDICTED: 60S ribosomal protein L37a-1-like, partial [Camelina sativa]	Genetic Information Processing	Translation	ko03010//Ribosome	K02921	GO:0030529//intracellular ribonucleoprotein complex	-	GO:0010467//gene expression
MSTRG.114411	3.78	7.73	19.71	3.95	0.58	0	0	1.15	1.31	2.69	4.3	1.36	--	DUF4283 domain-containing protein [Cephalotus follicularis]	-	-	-	-	-	-	-
MSTRG.114424	0	4.65	1.99	2.17	1.63	0.61	0	0.57	0.33	1.83	1.29	0.68	--	-	-	-	-	-	-	-	-
MSTRG.114425	0	4.18	0	2.32	0	0.53	0	0	1.98	0.88	1	0.68	--	-	-	-	-	-	-	-	-
MSTRG.114514	0	0	0	0	0	0	0	0.43	0	0.28	0	0	--	-	-	-	-	-	-	-	-
MSTRG.114515	54.78	17.96	43.17	15.21	11.3	5.99	9.37	2.95	2.41	1.14	1.34	0.69	--	-	-	-	-	-	-	-	-
MSTRG.114600	0	0	0	1.48	0	0	0	0	0	0	0	0	RECQL5	PREDICTED: LOW QUALITY PROTEIN: ATP-dependent DNA helicase Q-like 5 [Arachis ipaensis]	-	-	-	-	-	GO:0032550//purine ribonucleoside binding;GO:0042623//ATPase activity, coupled	GO:0006259//DNA metabolic process
MSTRG.114601	0	0	0	0	0	3.52	0	0.79	0	0	0	0	RECQL5	PREDICTED: ATP-dependent DNA helicase Q-like 5 [Citrus sinensis]	-	-	-	-	-	GO:0032550//purine ribonucleoside binding;GO:0042623//ATPase activity, coupled	GO:0006259//DNA metabolic process
MSTRG.114620	2.83	6.37	3.94	3.7	3.18	4.27	6.8	2.56	4.34	4.92	5.97	2.38	Gpr107	Transmembrane receptor, eukaryota [Cynara cardunculus var. scolymus] [Cynara cardunculus]	-	-	-	-	-	-	-
MSTRG.114723	13.58	7.08	15.18	6.03	3.92	2.1	0	2.86	7.74	5.34	4.9	2.92	RPP2B	PREDICTED: 60S acidic ribosomal protein P2B-like [Populus euphratica]	Genetic Information Processing	Translation	ko03010//Ribosome	K02943	GO:0030529//intracellular ribonucleoprotein complex	-	GO:0034645//cellular macromolecule biosynthetic process
MSTRG.114743	10.67	8.11	12.37	12.22	12.59	13.49	11.81	11.08	7.94	11.46	8.35	9.63	--	-	-	-	-	-	-	-	-
MSTRG.114812	32.09	23.35	33.42	18.96	24.64	20.58	28.38	13.18	16.62	16.46	18.35	13.75	UBP25	PREDICTED: ubiquitin carboxyl-terminal hydrolase 25 [Capsicum annuum]	-	-	-	-	-	-	-
MSTRG.114814	0	4.39	0	5.52	0	0	0	3.27	3.92	4.29	1.99	4.05	UBP25	PREDICTED: ubiquitin carboxyl-terminal hydrolase 25 [Capsicum annuum]	-	-	-	-	-	-	-
MSTRG.114829	12.34	8.87	10.12	5.67	6.25	6.65	11.88	3.06	3.12	4.3	4.11	3.32	NLP6	PREDICTED: protein NLP7 isoform X1 [Sesamum indicum]	-	-	-	-	-	-	-
MSTRG.114913	0	0	0	1.9	1.8	2.03	0	2.06	1.68	1.34	1.55	1.02	--	PREDICTED: uncharacterized protein LOC101244168 [Solanum lycopersicum]	-	-	-	-	-	-	-
MSTRG.114976	0	0	0	1.45	0	0	0	0	0	0	0	0	cnot1	PREDICTED: CCR4-NOT transcription complex subunit 1 isoform X2 [Prunus mume]	Genetic Information Processing	Folding, sorting and degradation	ko03018//RNA degradation	K12604	-	-	-
MSTRG.114977	0	0	0	1.56	0	0	0	0	0	0	0.4	0	cnot1	PREDICTED: CCR4-NOT transcription complex subunit 1 [Ipomoea nil]	Genetic Information Processing	Folding, sorting and degradation	ko03018//RNA degradation	K12604	-	-	-
MSTRG.11500	0	0	0	2.55	0	0	0	0.85	1.23	0.55	0	0	--	-	-	-	-	-	-	-	-
MSTRG.115009	0	0	0	0.39	0	1.13	0	1.18	0.66	0.58	1.88	0.24	SCPL42	PREDICTED: serine carboxypeptidase-like 42 [Solanum pennellii]	-	-	-	-	-	-	-
MSTRG.115041	0.07	6.87	12.65	17.22	30.86	17.33	17.74	14.89	29.08	20.89	27.29	17	RPL1	PREDICTED: 50S ribosomal protein L1, chloroplastic [Sesamum indicum]	Genetic Information Processing	Translation	ko03010//Ribosome	K02863	-	-	-
MSTRG.115070	0	0	0	0.59	1.19	1.19	0	0.49	0	0.23	1.03	0	--	PREDICTED: probable ribose-5-phosphate isomerase 4, chloroplastic [Fragaria vesca subsp. vesca] [Fragaria vesca]	Metabolism;Metabolism;Metabolism;Metabolism;Metabolism;Metabolism	Global and overview maps;Global and overview maps;Global and overview maps;Global and overview maps;Energy metabolism;Carbohydrate metabolism	ko01100//Metabolic pathways;ko01110//Biosynthesis of secondary metabolites;ko01200//Carbon metabolism;ko01230//Biosynthesis of amino acids;ko00710//Carbon fixation in photosynthetic organisms;ko00030//Pentose phosphate pathway	K01807;K01807;K01807;K01807;K01807;K01807	-	-	-
MSTRG.115073	0	9.19	0	1.81	0	0	0	5.22	4.07	0	4.01	2.71	At5g06830	PREDICTED: LOW QUALITY PROTEIN: CDK5RAP3-like protein [Erythranthe guttata]	-	-	-	-	-	-	-
MSTRG.115113	0	0	2.81	1.14	0.47	1.55	0	1.22	1.55	1.12	0.86	0.64	HMGR1	HMG-CoA reductase 2 [Camellia sinensis]	Metabolism;Metabolism;Metabolism	Global and overview maps;Global and overview maps;Metabolism of terpenoids and polyketides	ko01100//Metabolic pathways;ko01110//Biosynthesis of secondary metabolites;ko00900//Terpenoid backbone biosynthesis	K00021;K00021;K00021	-	-	-
MSTRG.115128	0	0	0	0.36	0	0.85	0	0.73	0	0	0.04	0.32	--	PREDICTED: G patch domain-containing protein 11 [Ziziphus jujuba]	-	-	-	-	-	-	-
MSTRG.115211	17.39	9.71	11.15	8.72	9.61	14.7	4.06	3	6.63	3.49	6.13	3.37	HD16	PREDICTED: casein kinase 1-like protein HD16 [Nelumbo nucifera]	-	-	-	-	-	-	-
MSTRG.115227	6.72	0	2.64	1.78	0.95	1.67	12.11	1.07	0.53	1.25	2.12	0.89	TIF3I1	PREDICTED: eukaryotic translation initiation factor 3 subunit I-like isoform X2 [Lupinus angustifolius]	Genetic Information Processing	Translation	ko03013//RNA transport	K03246	-	-	-
MSTRG.115247	0	0	0	1.22	0	2.99	0	0.25	1.32	0	0	0	--	PREDICTED: probable LRR receptor-like serine/threonine-protein kinase At1g56130 [Prunus mume]	-	-	-	-	-	-	-
MSTRG.115250	35.68	17.38	22.41	19.86	23.22	19.79	20.25	15.34	17.33	13.35	15.85	13.41	--	-	-	-	-	-	-	-	-
MSTRG.115331	0	0	1.48	0	2.14	1.78	0	0.96	0	1.64	1.44	0.36	LI	Glycoside hydrolase, catalytic domain-containing protein [Cynara cardunculus var. scolymus] [Cynara cardunculus]	Metabolism;Metabolism;Metabolism;Metabolism;Metabolism	Global and overview maps;Global and overview maps;Biosynthesis of other secondary metabolites;Carbohydrate metabolism;Metabolism of other amino acids	ko01100//Metabolic pathways;ko01110//Biosynthesis of secondary metabolites;ko00940//Phenylpropanoid biosynthesis;ko00500//Starch and sucrose metabolism;ko00460//Cyanoamino acid metabolism	K01188;K01188;K01188;K01188;K01188	-	GO:0016798//hydrolase activity, acting on glycosyl bonds	GO:0008152//metabolic process
MSTRG.11535	35.73	48.45	32.04	39.04	47.3	48.43	45.38	25.23	31.88	30.43	32.18	26.06	--	BSD domain-containing family protein [Populus trichocarpa]	-	-	-	-	-	-	-
MSTRG.115388	235.61	331.58	259.61	151.85	173.54	135.28	249.51	48.63	74.29	57.44	61.77	46.59	TBP	TATA-box-binding protin [Camellia oleifera]	Genetic Information Processing	Transcription	ko03022//Basal transcription factors	K03120	-	-	-
MSTRG.115397	0	0	0	0	5.51	0	0	0.79	0	0.13	0	0	--	PREDICTED: uncharacterized protein LOC100245954 [Vitis vinifera]	-	-	-	-	-	-	-
MSTRG.115426	0	0	0	5.59	2.29	2.83	0	1.67	0.85	1.52	3.49	1.81	--	unnamed protein product, partial [Vitis vinifera]	-	-	-	-	-	-	-
MSTRG.11543	0	7.88	0.73	6.18	8.02	6.34	4.27	3.02	4.08	2.81	2.23	2.76	At5g13980	PREDICTED: alpha-mannosidase isoform X1 [Prunus mume]	Metabolism	Glycan biosynthesis and metabolism	ko00511//Other glycan degradation	K01191	GO:0005576//extracellular region;GO:0005618//cell wall;GO:0031090//organelle membrane;GO:0043231//intracellular membrane-bounded organelle	GO:0015923//mannosidase activity;GO:0046914//transition metal ion binding	GO:0000097//sulfur amino acid biosynthetic process;GO:0000226//microtubule cytoskeleton organization;GO:0019318//hexose metabolic process
MSTRG.115471	0	0	1.01	0	0	0	0	2.25	0.89	0.43	1.33	0.69	AGD5	PREDICTED: probable ADP-ribosylation factor GTPase-activating protein AGD5 [Ipomoea nil]	Cellular Processes	Transport and catabolism	ko04144//Endocytosis	K12486	-	GO:0043169//cation binding	-
MSTRG.115494	0	0	0	1.88	0	2.97	0	0	0.41	0	0.96	0	At2g25100	PREDICTED: ribonuclease H2 subunit A-like isoform X2 [Gossypium hirsutum]	Genetic Information Processing	Replication and repair	ko03030//DNA replication	K10743	-	GO:0003676//nucleic acid binding;GO:0016891//endoribonuclease activity, producing 5'-phosphomonoesters	GO:0090501//RNA phosphodiester bond hydrolysis
MSTRG.115504	20.2	11.09	13.61	10.03	4.89	6.38	16.33	6.28	8.56	7.08	6.92	5.69	PHF1	SEC12-like protein 1 [Camellia oleifera]	Genetic Information Processing	Folding, sorting and degradation	ko04141//Protein processing in endoplasmic reticulum	K14003	GO:0031090//organelle membrane;GO:0031224//intrinsic component of membrane	-	GO:0006605//protein targeting;GO:0006865//amino acid transport;GO:0015672//monovalent inorganic cation transport;GO:0015698//inorganic anion transport;GO:0015748//organophosphate ester transport;GO:0016482//cytoplasmic transport;GO:0043067//regulation of programmed cell death;GO:0051049//regulation of transport
MSTRG.115516	7.23	30.47	8.68	16.66	19.75	16.48	16.34	13.24	12.34	10.02	11.17	10.09	yqjG	PREDICTED: glutathione S-transferase omega-like 2 [Nicotiana sylvestris]	-	-	-	-	-	-	-
MSTRG.115543	0	0	5.89	4.68	8.67	7	1.51	2.15	6.71	5.44	3.81	4.92	--	-	-	-	-	-	-	-	-
MSTRG.11559	0	0	0	7.04	6.75	8.2	0	11.1	19.55	10.93	8.31	11.52	At4g30420	PREDICTED: WAT1-related protein At4g28040 isoform X2 [Theobroma cacao]	-	-	-	-	-	-	-
MSTRG.115600	0	14.45	11.27	4.44	10.15	7.95	12.14	2.3	4.58	3.74	3.93	4.17	--	PREDICTED: zinc transporter 5 [Ziziphus jujuba]	-	-	-	-	-	-	-
MSTRG.115675	0	0	0	5.33	3.87	0.71	0	4.23	3.21	4.7	3.78	3.63	--	unnamed protein product [Coffea canephora]	-	-	-	-	-	-	-
MSTRG.115683	0	0	0	0	0	2.64	0	0.5	1.12	1.56	0.95	0	--	hypothetical protein JCGZ_19158 [Jatropha curcas]	-	-	-	-	-	-	-
MSTRG.115749	0	0	5.57	0	0	0	0	0	0	0	0	0	--	PREDICTED: double-stranded RNA-binding protein 4 isoform X3 [Vitis vinifera]	-	-	-	-	-	-	-
MSTRG.115753	0	0	0	1.74	1.03	0	0	0.85	0.12	0.47	0.32	0.09	--	PREDICTED: uridine kinase-like protein 3 [Ziziphus jujuba]	Metabolism;Metabolism	Global and overview maps;Nucleotide metabolism	ko01100//Metabolic pathways;ko00240//Pyrimidine metabolism	K00876;K00876	-	GO:0016740//transferase activity	GO:0006796//phosphate-containing compound metabolic process
MSTRG.115769	4	11.87	16.84	5.58	7	7.5	7.7	8.63	4.26	5.29	3.39	8.23	SDR42E1	PREDICTED: short-chain dehydrogenase/reductase family 42E member 1 [Nicotiana attenuata]	-	-	-	-	GO:0043231//intracellular membrane-bounded organelle	GO:0016614//oxidoreductase activity, acting on CH-OH group of donors	GO:0008202//steroid metabolic process
MSTRG.115774	11.28	4.18	23.51	5.79	3.82	6.26	23.9	2.95	4.78	3.38	2.74	3.17	At5g64970	PREDICTED: probable mitochondrial adenine nucleotide transporter BTL3, partial [Juglans regia]	-	-	-	-	GO:0031224//intrinsic component of membrane	-	GO:0044763//single-organism cellular process
MSTRG.115828	0	0	13.72	0	0	0	0	0	0	0	0	0	RMF	PREDICTED: probable F-box protein At3g61730 [Daucus carota subsp. sativus] [Daucus carota]	-	-	-	-	-	-	-
MSTRG.115858	0	0	21.78	10.39	7.61	11.34	0	6.95	7.05	6.34	20.19	8.34	GDPD6	PREDICTED: glycerophosphodiester phosphodiesterase GDPD6 [Populus euphratica]	Metabolism	Lipid metabolism	ko00564//Glycerophospholipid metabolism	K01126	-	GO:0008081//phosphoric diester hydrolase activity	GO:0044238//primary metabolic process
MSTRG.115891	0	0	0	0	5.39	0	0	0	0	0	0	0	At2g33255	PREDICTED: haloacid dehalogenase-like hydrolase domain-containing protein At2g33255 isoform X1 [Lupinus angustifolius]	-	-	-	-	GO:0009536//plastid	GO:0003824//catalytic activity	GO:0048646//anatomical structure formation involved in morphogenesis
MSTRG.115907	0	0	0	0	0	5.71	0	0	0	0	0	0	SSRP1	FACT complex subunit SSRP1 [Glycine soja]	-	-	-	-	-	-	-
MSTRG.11591	0	0	0	0.59	2.05	3.04	0	0	0	0.32	0	0.85	--	Transpos_assoc domain-containing protein [Cephalotus follicularis]	-	-	-	-	-	-	-
MSTRG.115936	0	0	2.14	1.74	6.46	4.89	6.62	3.2	2.6	0.93	1.58	1.68	--	TBC1 domain family member 8B [Morus notabilis]	-	-	-	-	-	-	-
MSTRG.115948	0	0	1.53	2.27	5.33	1.52	0	2.53	4.03	1.98	1.36	2.68	PPD	PREDICTED: pyruvate, phosphate dikinase, chloroplastic isoform X1 [Vitis vinifera]	Metabolism;Metabolism;Metabolism;Metabolism	Global and overview maps;Global and overview maps;Carbohydrate metabolism;Energy metabolism	ko01100//Metabolic pathways;ko01200//Carbon metabolism;ko00620//Pyruvate metabolism;ko00710//Carbon fixation in photosynthetic organisms	K01006;K01006;K01006;K01006	-	GO:0016772//transferase activity, transferring phosphorus-containing groups;GO:0043167//ion binding	GO:0044237//cellular metabolic process
MSTRG.115950	0	4.3	1.83	3.24	1.05	3.65	0	3.65	1.51	3.84	2.85	3.77	PPD	PREDICTED: pyruvate, phosphate dikinase 2 [Gossypium arboreum]	Metabolism;Metabolism;Metabolism;Metabolism	Global and overview maps;Global and overview maps;Carbohydrate metabolism;Energy metabolism	ko01100//Metabolic pathways;ko01200//Carbon metabolism;ko00620//Pyruvate metabolism;ko00710//Carbon fixation in photosynthetic organisms	K01006;K01006;K01006;K01006	-	GO:0016781//phosphotransferase activity, paired acceptors;GO:0032550//purine ribonucleoside binding;GO:0043169//cation binding	GO:0006796//phosphate-containing compound metabolic process;GO:0032787//monocarboxylic acid metabolic process
MSTRG.116007	6.55	0	2.33	0	0.08	2.84	0	1	1.09	1.14	0.12	0.64	At2g39910	hypothetical protein PHAVU_001G239600g [Phaseolus vulgaris]	-	-	-	-	-	-	-
MSTRG.116049	0	0	0	10.2	12.46	11.76	16.32	14.1	12.34	13.95	14.54	14.07	RLP7	PREDICTED: receptor-like protein 12 [Vitis vinifera]	-	-	-	-	-	-	-
MSTRG.116053	5.6	3.3	9.8	1.91	2.58	1.4	3.68	2.72	1.97	2.93	2.86	2.03	ISA3	PREDICTED: isoamylase 3, chloroplastic-like [Ipomoea nil]	Metabolism;Metabolism;Metabolism	Global and overview maps;Global and overview maps;Carbohydrate metabolism	ko01100//Metabolic pathways;ko01110//Biosynthesis of secondary metabolites;ko00500//Starch and sucrose metabolism	K01214;K01214;K01214	-	-	-
MSTRG.116068	4.63	3.76	4.92	0.85	1.1	0	0	0.69	0.93	0.67	1.04	0.53	--	PAP_RNA-bind domain-containing protein/PAP_central domain-containing protein, partial [Cephalotus follicularis]	Genetic Information Processing	Translation	ko03015//mRNA surveillance pathway	K14376	-	GO:0016779//nucleotidyltransferase activity	GO:0031123//RNA 3'-end processing
MSTRG.116086	4.57	7.13	4.84	5.27	6.05	6.61	4.65	6.18	5.43	5.62	5.66	4.69	At4g27190	PREDICTED: disease resistance protein At4g27190-like [Citrus sinensis]	Organismal Systems	Environmental adaptation	ko04626//Plant-pathogen interaction	K13459	-	-	-
MSTRG.116122	0	0	0	0	0	0	0	1.05	0	1.01	1.89	0	--	PREDICTED: U1 small nuclear ribonucleoprotein A isoform X1 [Vitis vinifera]	-	-	-	-	-	GO:0097159//organic cyclic compound binding	-
MSTRG.116124	12.65	0	0	4.66	11.88	8.55	0	3.54	5.11	4.98	6.94	2.06	GRXS15	PREDICTED: monothiol glutaredoxin-S15, mitochondrial [Juglans regia]	-	-	-	-	-	GO:0005488//binding	GO:0044699//single-organism process
MSTRG.116126	13.52	0.08	20.89	39.38	36.13	48.93	35.9	58.47	32.49	51.9	48.91	51.34	Os06g0701100	PREDICTED: eukaryotic initiation factor 4A-15-like [Phoenix dactylifera]	Genetic Information Processing	Translation	ko03013//RNA transport	K03257	-	-	-
MSTRG.116127	0	0	6.37	0	0	0.54	0	0.35	0	0	0.62	0	--	PREDICTED: serine protease Do-like HtrB [Daucus carota subsp. sativus] [Daucus carota]	-	-	-	-	-	-	-
MSTRG.11614	0	9.16	10.9	4.75	1.58	2.87	0	1.67	2.32	2.98	3.58	2.64	PSKR1	PREDICTED: phytosulfokine receptor 1-like [Malus domestica]	-	-	-	-	-	-	-
MSTRG.116191	10.45	0	3.78	6.26	6.32	2.77	0	3.5	1.08	5.22	3.57	2.09	trappc5	Transport protein particle (TRAPP) component [Zea mays]	-	-	-	-	-	-	GO:0016192//vesicle-mediated transport
MSTRG.116195	0	0	0	0	2.03	0	0	0	0	0	0	0.53	--	cation exchanger family protein [Populus trichocarpa]	Genetic Information Processing	Folding, sorting and degradation	ko04130//SNARE interactions in vesicular transport	K08507	-	-	-
MSTRG.116245	0	0	0	0	0	2.61	0	0	0	0	0	0	TPR2	PREDICTED: topless-related protein 3-like [Sesamum indicum]	-	-	-	-	-	-	-
MSTRG.116246	0	0	0	0	0	0	0	0	0	0	0.46	0	TPR2	PREDICTED: topless-related protein 3-like isoform X2 [Nicotiana tomentosiformis]	-	-	-	-	-	-	-
MSTRG.116247	0	0	0	0	0	0	0	0	0	0	0	0.14	At5g27450	PREDICTED: mevalonate kinase [Solanum tuberosum]	Metabolism;Metabolism;Cellular Processes;Metabolism	Global and overview maps;Global and overview maps;Transport and catabolism;Metabolism of terpenoids and polyketides	ko01100//Metabolic pathways;ko01110//Biosynthesis of secondary metabolites;ko04146//Peroxisome;ko00900//Terpenoid backbone biosynthesis	K00869;K00869;K00869;K00869	-	-	-
MSTRG.116321	312.76	297.88	281.55	210.63	232.35	191.88	460.44	99.24	145.24	123.92	141.53	119.24	slr0537	PREDICTED: probable fructokinase-5 [Populus euphratica]	-	-	-	-	GO:0009536//plastid	GO:0016772//transferase activity, transferring phosphorus-containing groups	GO:0006090//pyruvate metabolic process;GO:0006351//transcription, DNA-templated;GO:0006796//phosphate-containing compound metabolic process;GO:0009658//chloroplast organization;GO:0009668//plastid membrane organization
MSTRG.116327	16.21	35.58	14.47	20.06	16.99	18.93	15.72	16.65	16.89	16.08	21.54	18.42	pigw	GPI-anchored wall transfer protein isoform 4 [Theobroma cacao]	Metabolism;Metabolism	Global and overview maps;Glycan biosynthesis and metabolism	ko01100//Metabolic pathways;ko00563//Glycosylphosphatidylinositol(GPI)-anchor biosynthesis	K05283;K05283	GO:0031224//intrinsic component of membrane	GO:0016740//transferase activity	GO:0006497//protein lipidation
MSTRG.116354	0	0	4.87	0	0	0	0	0	0	0	0	0	--	-	-	-	-	-	-	-	-
MSTRG.116481	49.76	89.96	49.88	26.32	31.29	29.7	13.95	26.58	31.31	26.14	29.57	29.37	SIS3	PREDICTED: E3 ubiquitin-protein ligase SIS3-like isoform X1 [Gossypium hirsutum]	-	-	-	-	GO:0031224//intrinsic component of membrane	GO:0019787//ubiquitin-like protein transferase activity;GO:0046914//transition metal ion binding	GO:0000302//response to reactive oxygen species;GO:0009642//response to light intensity;GO:0009756//carbohydrate mediated signaling;GO:0032446//protein modification by small protein conjugation;GO:0045491//xylan metabolic process
MSTRG.116536	19.62	0	35.23	20.55	17.41	7.33	0	4.47	10.34	9.57	10.52	4.53	ycf2-A	Ycf2 (chloroplast) [Schefflera heptaphylla]	-	-	-	-	GO:0009532//plastid stroma	GO:0032550//purine ribonucleoside binding	-
MSTRG.116546	3.03	0	2.47	0	0.79	0	0	0.51	0.76	0	0.66	0.14	SCL14	PREDICTED: scarecrow-like protein 14 [Juglans regia]	-	-	-	-	-	-	-
MSTRG.116591	0	13.34	0	1.06	1.75	0.86	0	1.07	0.86	3.1	0.96	1.34	HMGB9	PREDICTED: high mobility group B protein 9-like [Nicotiana attenuata]	-	-	-	-	-	-	-
MSTRG.116624	0	12.15	0	1.12	0	0	0	1.74	1.35	0.73	0.94	1.25	CYP71A6	PREDICTED: cytochrome P450 71A24-like, partial [Fragaria vesca subsp. vesca] [Fragaria vesca]	-	-	-	-	-	-	-
MSTRG.116625	0	0	8.95	0.26	4.24	2.16	0	0	1.14	0.07	1.37	0.57	CYP71A8	PREDICTED: cytochrome P450 71A26 [Ricinus communis]	-	-	-	-	-	GO:0016709//oxidoreductase activity, acting on paired donors, with incorporation or reduction of molecular oxygen, NAD(P)H as one donor, and incorporation of one atom of oxygen;GO:0046872//metal ion binding	-
MSTRG.116631	0	0	0.73	8.8	6	3.49	10.98	6.11	2.25	5.44	3.08	2.68	INV*DC4	truncated soluble acid invertase 1 [Rhododendron hybrid cultivar]	Metabolism;Metabolism;Metabolism	Global and overview maps;Carbohydrate metabolism;Carbohydrate metabolism	ko01100//Metabolic pathways;ko00500//Starch and sucrose metabolism;ko00052//Galactose metabolism	K01193;K01193;K01193	-	-	-
MSTRG.116647	0	0	0	1.38	3.72	0	0	0	0	0.18	0	1.43	CIPK9	cbl-interacting serinethreonine-protein kinase 9, partial [Nicotiana attenuata]	-	-	-	-	-	GO:0004672//protein kinase activity;GO:0032550//purine ribonucleoside binding	GO:0006464//cellular protein modification process;GO:0006796//phosphate-containing compound metabolic process;GO:0050794//regulation of cellular process
MSTRG.116653	16.13	0	0	20.02	10.96	23.25	60.25	21.27	18.95	16.05	11.02	13.61	At1g31730	PREDICTED: AP-4 complex subunit epsilon-like [Gossypium hirsutum]	-	-	-	-	GO:0005911//cell-cell junction;GO:0043234//protein complex;GO:0044444//cytoplasmic part	-	GO:0006006//glucose metabolic process;GO:0006486//protein glycosylation;GO:0015031//protein transport
MSTRG.116654	0	0	0	2.51	0	0	0	0.1	0	0.75	0.14	0	At1g31730	PREDICTED: AP-4 complex subunit epsilon [Vitis vinifera]	-	-	-	-	GO:0043234//protein complex	-	GO:0015031//protein transport
MSTRG.116674	25.93	30.48	54.52	10.19	9.19	6.1	6.53	6.07	6.44	4.89	5.61	4.95	IP5P6	PREDICTED: type IV inositol polyphosphate 5-phosphatase 7 isoform X2 [Vitis vinifera]	-	-	-	-	-	GO:0046030//inositol trisphosphate phosphatase activity;GO:0052743//inositol tetrakisphosphate phosphatase activity	GO:0046488//phosphatidylinositol metabolic process
MSTRG.116710	3.25	0	3.31	1.48	0	1.49	0.03	0.72	0.53	0.76	1.01	1.58	OHP2	PREDICTED: PH domain-containing protein DDB_G0287875-like [Glycine max]	-	-	-	-	-	-	-
MSTRG.116758	0	5.84	0	0	1.3	0.74	0	1.7	0.8	2.13	0.68	0.84	FTRC	PREDICTED: ferredoxin-thioredoxin reductase catalytic chain, chloroplastic [Vitis vinifera]	-	-	-	-	GO:0043231//intracellular membrane-bounded organelle	GO:0016491//oxidoreductase activity;GO:0043169//cation binding;GO:0051536//iron-sulfur cluster binding	GO:0044710//single-organism metabolic process
MSTRG.116790	0	0	0	20.86	13.34	7.26	0	6.11	6.85	9.32	3.3	6.78	--	-	-	-	-	-	-	-	-
MSTRG.116797	0	15.84	6.47	3.35	4.73	2.09	0	2.87	2.79	1.47	1.75	2.14	--	PREDICTED: endothelin-converting enzyme 2 [Vitis vinifera]	-	-	-	-	-	-	-
MSTRG.116804	0	0	0	3.1	0.86	2.14	0	0.9	2.26	3.19	1.37	1.71	--	PREDICTED: uncharacterized protein LOC109151351 [Ipomoea nil]	-	-	-	-	-	-	-
MSTRG.116836	0	0	0	1.44	0	1.71	0	0	0	0	0	0	--	-	-	-	-	-	-	-	-
MSTRG.116898	4.33	7.39	14.52	9.74	9.33	10.38	25.42	8.27	8.23	6.78	7.14	7.63	At4g31790	PREDICTED: probable diphthine methyl ester synthase, partial [Juglans regia]	-	-	-	-	-	-	-
MSTRG.11691	0	0	0	2.79	0	0	0	0.26	0	0	0	0	rft1	PREDICTED: protein RFT1 homolog, partial [Ziziphus jujuba]	-	-	-	-	GO:0031224//intrinsic component of membrane	-	GO:0044765//single-organism transport
MSTRG.116934	40.56	0	28.22	119.25	77.55	81.16	97.6	116.76	119.14	142.49	155.08	133.25	RCA2	chloroplast ribulose-1,5-bisphosphate carboxylase/oxygenase activase, partial [Morus alba var. multicaulis] [Morus alba]	-	-	-	-	-	-	-
MSTRG.116957	0	0	0	0	0	0	0	0	0	0	0	1.51	--	PREDICTED: LOW QUALITY PROTEIN: putative transcription factor bHLH041 [Ziziphus jujuba]	-	-	-	-	-	-	GO:0010467//gene expression;GO:0034645//cellular macromolecule biosynthetic process
MSTRG.117019	19.19	0	0	3.18	0.97	3.58	0	0.91	3.54	1.8	2.58	1.87	--	-	-	-	-	-	-	-	-
MSTRG.117121	6.75	5.99	6.88	3.12	8.62	4.48	9.56	2.51	1.58	3.42	3.17	3.67	--	-	-	-	-	-	-	-	-
MSTRG.117147	0	3.48	2.03	1.78	0.34	1.26	2.92	1.66	1.16	2.36	1.9	1.67	TY3B-G	PREDICTED: uncharacterized protein LOC108194766 [Daucus carota subsp. sativus] [Daucus carota]	-	-	-	-	-	-	-
MSTRG.117148	0	0	0	2.89	1.11	2.31	0	0.77	1.74	1.12	1.19	0.87	--	PREDICTED: uncharacterized protein LOC101291061 [Fragaria vesca subsp. vesca] [Fragaria vesca]	-	-	-	-	-	-	-
MSTRG.11715	0	0	0	0	0	0	0	1.51	0.69	0.6	0.48	0.43	--	PREDICTED: flowering time control protein FCA-like, partial [Ziziphus jujuba]	-	-	-	-	-	-	-
MSTRG.117185	66.82	39.85	41.76	18.51	17.03	20.98	17.52	15.5	13.17	19.87	21.2	19.25	CAO	chlorophyllide a oxygenase [Camellia sinensis]	Metabolism;Metabolism;Metabolism	Global and overview maps;Global and overview maps;Metabolism of cofactors and vitamins	ko01100//Metabolic pathways;ko01110//Biosynthesis of secondary metabolites;ko00860//Porphyrin and chlorophyll metabolism	K13600;K13600;K13600	GO:0009528//plastid inner membrane;GO:0034357//photosynthetic membrane;GO:0044434//chloroplast part	GO:0016703//oxidoreductase activity, acting on single donors with incorporation of molecular oxygen, incorporation of one atom of oxygen (internal monooxygenases or internal mixed function oxidases);GO:0043169//cation binding;GO:0051536//iron-sulfur cluster binding	GO:0000097//sulfur amino acid biosynthetic process;GO:0006355//regulation of transcription, DNA-templated;GO:0006779//porphyrin-containing compound biosynthetic process;GO:0009887//organ morphogenesis;GO:0048869//cellular developmental process
MSTRG.117198	0	0	3.83	3.05	0.46	0	0	1.07	0	0	0.39	0.14	RAD50	PREDICTED: LOW QUALITY PROTEIN: DNA repair protein RAD50 [Vitis vinifera]	Genetic Information Processing;Genetic Information Processing	Replication and repair;Replication and repair	ko03440//Homologous recombination;ko03450//Non-homologous end-joining	K10866;K10866	GO:0043231//intracellular membrane-bounded organelle;GO:0043234//protein complex	GO:0017111//nucleoside-triphosphatase activity	GO:0006259//DNA metabolic process
MSTRG.117209	0	0	0	1.34	0	3.55	0	0.72	0	2.57	2.74	1.07	--	Branch domain-containing protein [Cephalotus follicularis]	-	-	-	-	-	-	-
MSTRG.117274	9.77	25.52	20.56	17.58	14.07	11.11	19.13	5.16	6.41	8.22	6.85	4.22	--	-	-	-	-	-	-	-	-
MSTRG.1173	0	0	9.25	7.38	1.25	5.96	2.71	12.85	10.91	6.35	5.24	12.06	--	PREDICTED: zeatin O-glucosyltransferase [Vitis vinifera]	Metabolism	Metabolism of terpenoids and polyketides	ko00908//Zeatin biosynthesis	K13495	-	-	-
MSTRG.11730	0	0	0	0	2.14	0	0	0	0	0	0	0	XRN3	PREDICTED: 5'-3' exoribonuclease 4-like [Phoenix dactylifera]	Genetic Information Processing;Genetic Information Processing	Folding, sorting and degradation;Translation	ko03018//RNA degradation;ko03008//Ribosome biogenesis in eukaryotes	K12619;K12619	-	-	-
MSTRG.117307	0	0	17.43	6.57	9.97	5.99	27.87	4.08	0.68	4.35	3.87	2.1	UVR8	PREDICTED: ultraviolet-B receptor UVR8-like, partial [Ziziphus jujuba]	-	-	-	-	GO:0044424//intracellular part	-	GO:0008152//metabolic process;GO:0050789//regulation of biological process;GO:0050896//response to stimulus
MSTRG.117344	0	0	0	0.71	1.79	1.41	0	3.57	2.9	1.72	2.02	0.98	--	PREDICTED: paramyosin-like isoform X1 [Nicotiana attenuata]	-	-	-	-	-	-	-
MSTRG.117354	5.75	11.76	10.88	12.39	11.91	7.03	14.43	13.07	13.25	10.66	15.49	11.13	FLS2	LRR-RLK, partial [Vernicia fordii]	Organismal Systems;Environmental Information Processing	Environmental adaptation;Signal transduction	ko04626//Plant-pathogen interaction;ko04016//MAPK signaling pathway - plant	K13420;K13420	GO:0031224//intrinsic component of membrane	GO:0004672//protein kinase activity;GO:0016628//oxidoreductase activity, acting on the CH-CH group of donors, NAD or NADP as acceptor;GO:0032550//purine ribonucleoside binding	GO:0006464//cellular protein modification process;GO:0006796//phosphate-containing compound metabolic process;GO:0044710//single-organism metabolic process
MSTRG.117368	0	0	0	2.52	0.14	0	0	0.58	2.43	0.83	0.6	0.31	TK	Thymidine kinase, partial [Corchorus capsularis]	Metabolism;Metabolism	Global and overview maps;Nucleotide metabolism	ko01100//Metabolic pathways;ko00240//Pyrimidine metabolism	K00857;K00857	-	-	-
MSTRG.1174	0	0	0	1.33	1.47	0	0	0	0	0.1	0.35	0	spg1	Small GTPase superfamily [Corchorus olitorius]	-	-	-	-	-	-	-
MSTRG.117437	0	0	0	0.72	0.47	0	0	1.5	0.36	0.44	0.25	0.28	CALS3	PREDICTED: callose synthase 1 [Sesamum indicum]	-	-	-	-	-	-	-
MSTRG.117499	0	15.27	10.56	14.34	16.75	13.98	6.23	19.68	12.03	16.9	19.34	13.64	Os06g0701100	PREDICTED: eukaryotic initiation factor 4A-15-like [Phoenix dactylifera]	Genetic Information Processing	Translation	ko03013//RNA transport	K03257	-	-	-
MSTRG.117504	0	0	5.93	2.84	0	1.27	0	1.09	1.42	0	0.48	0.81	--	-	-	-	-	-	-	-	-
MSTRG.117516	3.41	10.46	15.02	3.85	1.23	2.39	2.66	2.24	3.18	0.39	2.05	3.01	--	PREDICTED: L10-interacting MYB domain-containing protein-like [Nicotiana attenuata]	-	-	-	-	-	-	-
MSTRG.117556	1.43	2.83	0.54	3.71	1.38	3.19	0	1.75	3.26	2.13	2.01	2.08	--	HVA22-like protein a [Glycine soja]	-	-	-	-	-	-	-
MSTRG.117609	0.05	0	0	6.53	1.84	3.65	0.05	2.35	3.36	3.16	1.67	3.93	TIC110	PREDICTED: protein TIC110, chloroplastic isoform X1 [Nicotiana tomentosiformis]	-	-	-	-	-	-	-
MSTRG.117662	0.17	0	0	0.58	0	1.8	0	0.39	2.15	0.63	1.5	0.29	MGS1	PREDICTED: pollen-specific protein C13 [Ricinus communis]	-	-	-	-	-	-	-
MSTRG.117677	0	0	0	2.66	0	0.58	0	0.85	1.23	0.94	1.22	0.76	PHS2	PREDICTED: alpha-glucan phosphorylase, H isozyme isoform X1 [Nelumbo nucifera]	Metabolism;Metabolism;Metabolism	Global and overview maps;Global and overview maps;Carbohydrate metabolism	ko01100//Metabolic pathways;ko01110//Biosynthesis of secondary metabolites;ko00500//Starch and sucrose metabolism	K00688;K00688;K00688	-	-	-
MSTRG.117678	0	0	0	0	2.96	1.01	0	0	0	0	0	0	PHS2	PHS2 [Actinidia deliciosa]	Metabolism;Metabolism;Metabolism	Global and overview maps;Global and overview maps;Carbohydrate metabolism	ko01100//Metabolic pathways;ko01110//Biosynthesis of secondary metabolites;ko00500//Starch and sucrose metabolism	K00688;K00688;K00688	GO:0009536//plastid	GO:0004645//phosphorylase activity;GO:0043168//anion binding	GO:0005982//starch metabolic process;GO:0006950//response to stress
MSTRG.117679	0	0	0	0.32	2.27	1.49	0	1.22	0.79	0.91	1.49	1.42	At4g27290	PREDICTED: G-type lectin S-receptor-like serine/threonine-protein kinase At4g27290 isoform X1 [Vitis vinifera]	-	-	-	-	-	-	-
MSTRG.117699	12.38	5.96	4.2	4.01	8.96	5.28	0	2.93	3.22	4.2	3.65	3.84	LPP2	PREDICTED: lipid phosphate phosphatase 2-like [Sesamum indicum]	Metabolism;Metabolism;Metabolism	Global and overview maps;Lipid metabolism;Lipid metabolism	ko01110//Biosynthesis of secondary metabolites;ko00564//Glycerophospholipid metabolism;ko00561//Glycerolipid metabolism	K18693;K18693;K18693	-	-	-
MSTRG.117702	5.48	13.23	11.56	6.18	2.05	3.8	5.05	3.6	3.22	2.21	5.97	4.74	LPP2	PREDICTED: lipid phosphate phosphatase 2 [Vitis vinifera]	Metabolism;Metabolism;Metabolism	Global and overview maps;Lipid metabolism;Lipid metabolism	ko01110//Biosynthesis of secondary metabolites;ko00564//Glycerophospholipid metabolism;ko00561//Glycerolipid metabolism	K18693;K18693;K18693	-	-	-
MSTRG.117708	37.96	48.89	37.66	17.68	27.73	28.92	29.69	19.25	22.43	20.55	24.6	19.87	BAT1	PREDICTED: amino-acid permease BAT1 homolog isoform X2 [Nelumbo nucifera]	-	-	-	-	GO:0031224//intrinsic component of membrane	GO:0046943//carboxylic acid transmembrane transporter activity	GO:0044763//single-organism cellular process;GO:0046942//carboxylic acid transport
MSTRG.117710	308.65	544.46	398.1	89.57	176.91	118.63	188.27	71.12	95.54	76.37	92.69	87.48	BAT1	PREDICTED: amino-acid permease BAT1 homolog isoform X3 [Sesamum indicum]	-	-	-	-	GO:0031090//organelle membrane;GO:0031224//intrinsic component of membrane;GO:0043231//intracellular membrane-bounded organelle	GO:0005310//dicarboxylic acid transmembrane transporter activity;GO:0008324//cation transmembrane transporter activity;GO:0015179//L-amino acid transmembrane transporter activity	GO:0003333//amino acid transmembrane transport;GO:0015813//L-glutamate transport;GO:0098655//cation transmembrane transport
MSTRG.117753	10.44	0	0	5.07	2.86	2.66	0	3.8	4.15	6.32	6.55	5.71	PPOX2	PREDICTED: TVP38/TMEM64 family membrane protein slr0305 [Ricinus communis]	-	-	-	-	-	-	-
MSTRG.117759	13.79	19.77	4.54	22.31	10.53	11.52	0	8.1	10.15	8.2	8.21	7.72	--	-	-	-	-	-	-	-	-
MSTRG.11778	75.22	0	1.76	5.89	0	3.53	28.61	3.43	3.8	1.9	1.45	0	--	hypothetical protein VIGAN_05164300 [Vigna angularis var. angularis] [Vigna angularis]	-	-	-	-	-	-	-
MSTRG.117804	11.96	0	2.66	4.84	3.97	4.67	0	4.48	5.85	4.19	4.58	3.35	--	-	-	-	-	-	-	-	-
MSTRG.117805	72.67	76.13	27.59	29.84	27.06	24.32	10.87	17.38	18.22	16.27	14.46	14.94	--	hypothetical protein VITISV_027103 [Vitis vinifera]	-	-	-	-	-	-	-
MSTRG.117806	3.56	1.39	2.29	11.38	9.67	9.44	12.27	9.37	11.68	8.75	9.91	7.27	TY3B-I	gag-pol precursor [Castanea mollissima]	-	-	-	-	-	-	-
MSTRG.117814	55.68	44.66	68.13	27.96	28.12	20.06	22.85	23.47	24.34	25.41	26.68	24.02	--	PREDICTED: protein MODIFIER OF SNC1 11 isoform X1 [Vitis vinifera]	-	-	-	-	-	-	GO:0006406//mRNA export from nucleus
MSTRG.117817	2.27	0	0.89	3.38	1.44	2.04	6.42	6.37	3.45	5.23	3.19	4.09	TERC	PREDICTED: thylakoid membrane protein TERC, chloroplastic isoform X2 [Pyrus x bretschneideri]	-	-	-	-	-	-	-
MSTRG.117818	9.11	34.33	23.92	35.68	25.4	25.09	9.81	45.82	27.28	38.1	42.41	34.55	GSTL3	PREDICTED: glutathione S-transferase L3 [Vitis vinifera]	Metabolism	Metabolism of other amino acids	ko00480//Glutathione metabolism	K00799	-	GO:0003824//catalytic activity	-
MSTRG.117822	0	0	0	0	0.14	0	0	0.3	0.37	0.39	0.51	1.02	--	-	-	-	-	-	-	-	-
MSTRG.117853	0	5.49	12.82	14.82	13.08	15.06	18.66	7.57	11.05	11	13.48	9.75	Os03g0690000	PREDICTED: costars family protein-like [Gossypium hirsutum]	-	-	-	-	-	-	GO:0006996//organelle organization
MSTRG.117922	5.4	2.15	1.93	4	5.22	3.26	0.02	2.84	5.16	2.56	2.02	2.71	--	-	-	-	-	-	-	-	-
MSTRG.117949	12.77	13.95	3.55	3.73	3.74	9.01	3.65	6.42	7.03	8.49	8.84	7.46	--	-	-	-	-	-	-	-	-
MSTRG.117970	0	0	0	0	2.47	4.08	0	0.86	0	0	0	0.65	HPR-A	glycerate dehydrogenase [Dorcoceras hygrometricum]	Metabolism;Metabolism;Metabolism;Metabolism;Metabolism	Global and overview maps;Global and overview maps;Global and overview maps;Carbohydrate metabolism;Amino acid metabolism	ko01100//Metabolic pathways;ko01110//Biosynthesis of secondary metabolites;ko01200//Carbon metabolism;ko00630//Glyoxylate and dicarboxylate metabolism;ko00260//Glycine, serine and threonine metabolism	K15893;K15893;K15893;K15893;K15893	-	-	-
MSTRG.117995	0	0	0	2.73	0	0	0	0.52	2.49	0	0	1.39	SBT5.6	PREDICTED: subtilisin-like protease SBT5.6 [Nicotiana tabacum]	-	-	-	-	-	GO:0016491//oxidoreductase activity	GO:0008152//metabolic process
MSTRG.118008	0	0	4.31	4.3	4.31	7.13	0	3.81	3.66	2.63	4.19	4.81	MDN1	PREDICTED: midasin isoform X2 [Vitis vinifera]	Genetic Information Processing	Translation	ko03008//Ribosome biogenesis in eukaryotes	K14572	-	GO:0017111//nucleoside-triphosphatase activity	-
MSTRG.118017	0	0	12.73	1.33	8.17	1.08	0	0	1.52	0	0.5	1.04	At1g34300	PREDICTED: G-type lectin S-receptor-like serine/threonine-protein kinase At1g34300 [Vitis vinifera]	-	-	-	-	-	GO:0004672//protein kinase activity;GO:0032550//purine ribonucleoside binding	GO:0006464//cellular protein modification process;GO:0006796//phosphate-containing compound metabolic process;GO:0008037//cell recognition
MSTRG.118082	0	0	6.87	1.22	0	2.55	0	1.49	2.54	2.45	1.11	0.98	--	-	-	-	-	-	-	-	-
MSTRG.11810	0	0	0	0	5.01	0	0	0	0	0.36	0	0	--	Ribosome control protein 1, partial [Cynara cardunculus var. scolymus] [Cynara cardunculus]	-	-	-	-	-	-	-
MSTRG.118129	1.91	13.01	13.45	5.9	3.12	8.36	2.58	5	2.32	4.64	5.43	4.53	PCMP-H53	PREDICTED: pentatricopeptide repeat-containing protein At4g33170 [Vitis vinifera]	-	-	-	-	-	-	-
MSTRG.118164	30.71	78.79	53.59	42.69	33.89	38.39	39.88	32.95	36.21	30.8	29.17	26.35	UVR3	PREDICTED: (6-4)DNA photolyase isoform X1 [Nicotiana tomentosiformis]	-	-	-	-	-	GO:0003676//nucleic acid binding;GO:0003913//DNA photolyase activity;GO:0036094//small molecule binding	GO:0006259//DNA metabolic process;GO:0009416//response to light stimulus;GO:0033554//cellular response to stress
MSTRG.11817	0	0	6.91	0	0	0	0	0	0	0	0	0	--	BnaA04g13100D [Brassica napus]	-	-	-	-	-	-	-
MSTRG.118198	21.75	23.21	17.08	30.44	24.82	28.7	6.38	32.09	23.89	26.11	30.24	24.19	TAF2	PREDICTED: transcription initiation factor TFIID subunit 2 [Prunus mume]	Genetic Information Processing	Transcription	ko03022//Basal transcription factors	K03128	-	-	-
MSTRG.11821	21.79	34.79	73.89	28.44	24.55	38.3	31.26	24.95	29.32	29.53	20.62	25.65	CML25	PREDICTED: probable calcium-binding protein CML25, partial [Capsicum annuum]	Organismal Systems	Environmental adaptation	ko04626//Plant-pathogen interaction	K13448	-	-	-
MSTRG.118299	5.8	19.57	5.59	5.68	5.51	5.83	10.4	2.08	3.44	1.5	2.88	3.4	--	PREDICTED: R3H domain-containing protein 4 [Sesamum indicum]	-	-	-	-	-	-	-
MSTRG.118317	4.63	7.66	7.64	0	1.47	1	0	0.29	0.88	1.08	1.48	2.76	CYCB2-2	PREDICTED: G2/mitotic-specific cyclin-2 isoform X1 [Vitis vinifera]	-	-	-	-	GO:0043231//intracellular membrane-bounded organelle	GO:0019900//kinase binding	GO:0007049//cell cycle
MSTRG.11835	0.46	0	6.1	1.41	3.33	1.48	0	3.1	0.77	2.93	2.25	0.97	OFUT16	O-fucosyltransferase family protein [Theobroma cacao]	-	-	-	-	-	-	-
MSTRG.118425	13.59	26.62	13.35	9.96	7.78	9.09	2.23	8.13	8.27	7.99	8.31	6.17	ycf68-1	nucleolar MIF4G domain-containing protein 1 [Ananas comosus]	-	-	-	-	-	-	-
MSTRG.118463	0	0	0	1.4	3.24	3.87	4.59	1.89	3.8	1.9	1.45	1.49	MOB1A	PREDICTED: MOB kinase activator-like 1B isoform X3 [Gossypium raimondii]	-	-	-	-	-	-	-
MSTRG.118494	0.05	49.49	13.34	22.89	22.92	15.87	43.84	19.15	14.41	17.78	19.47	14.3	ARP9	PREDICTED: actin-related protein 9 isoform X2 [Vitis vinifera]	-	-	-	-	-	-	-
MSTRG.118495	0	0	0	0.69	0	1.35	0	1.96	0	1.47	1.88	0.63	--	PREDICTED: uncharacterized protein LOC104881665 isoform X2 [Vitis vinifera]	-	-	-	-	-	-	-
MSTRG.118501	0	25.98	4.79	1.43	6.06	0	0	1.01	4.19	1.29	0.51	0.96	--	PREDICTED: telomere length regulation protein TEL2 homolog isoform X1 [Vitis vinifera]	-	-	-	-	-	-	-
MSTRG.118544	35.86	50.38	134.88	134.5	137.49	141.77	127.91	127.19	126.61	154.94	147.9	148.37	GSA	PREDICTED: glutamate-1-semialdehyde 2,1-aminomutase, chloroplastic-like [Pyrus x bretschneideri]	Metabolism;Metabolism;Metabolism	Global and overview maps;Global and overview maps;Metabolism of cofactors and vitamins	ko01100//Metabolic pathways;ko01110//Biosynthesis of secondary metabolites;ko00860//Porphyrin and chlorophyll metabolism	K01845;K01845;K01845	-	-	-
MSTRG.118550	0	0	0	1.04	4.9	0	1.73	0.87	1.63	0.94	2.24	1.7	HVA22I	TB2/DP1/HVA22-related protein [Corchorus olitorius]	-	-	-	-	-	-	-
MSTRG.118579	5.21	27.95	25.7	5.95	16.19	10.3	30.82	4.77	8.5	7.97	6.65	6.06	--	WD40 repeat-containing protein [Cynara cardunculus var. scolymus] [Cynara cardunculus]	-	-	-	-	-	-	-
MSTRG.118609	0	4.3	9.28	6.38	3.88	2.44	0	2.79	4.3	4.34	5.21	3.47	At5g18800	CHCH-like protein [Cynara cardunculus var. scolymus] [Cynara cardunculus]	Metabolism;Metabolism	Global and overview maps;Energy metabolism	ko01100//Metabolic pathways;ko00190//Oxidative phosphorylation	K03952;K03952	-	-	-
MSTRG.11861	27.33	24.64	28.09	18.52	18.85	15.5	29.97	9.43	21.82	11.66	13.54	10.13	At5g62930	PREDICTED: GDSL esterase/lipase At5g62930 isoform X2 [Eucalyptus grandis]	-	-	-	-	GO:0044444//cytoplasmic part	GO:0016788//hydrolase activity, acting on ester bonds	GO:0006629//lipid metabolic process
MSTRG.118673	2.59	27.32	5.9	1.94	1.73	3.73	11.01	0.97	1.95	1.11	0.37	0.68	UPL6	PREDICTED: E3 ubiquitin-protein ligase UPL6 isoform X3 [Erythranthe guttata]	Genetic Information Processing	Folding, sorting and degradation	ko04120//Ubiquitin mediated proteolysis	K10589	-	-	GO:0008152//metabolic process
MSTRG.118676	0	0	0	0	0	0	0	0	0.46	0.12	0.89	0	--	-	-	-	-	-	-	-	-
MSTRG.118691	17.99	10	6.48	15.49	19.96	15.52	0	18.17	12.94	17.38	17.05	14.82	--	PREDICTED: U6 snRNA phosphodiesterase [Jatropha curcas]	-	-	-	-	GO:0043231//intracellular membrane-bounded organelle	GO:0003824//catalytic activity	GO:0034472//snRNA 3'-end processing
MSTRG.118704	20.4	32.35	14.85	2.95	10.22	2.17	0	3.12	3.79	1.33	4.4	2.51	TWN2	PREDICTED: valine--tRNA ligase, mitochondrial 1 isoform X2 [Vitis vinifera]	Genetic Information Processing	Translation	ko00970//Aminoacyl-tRNA biosynthesis	K01873	-	-	-
MSTRG.118752	17.41	16.49	64.59	20.29	23.06	23.56	0	26.48	15.08	26.92	22.75	19.19	APC1	PREDICTED: anaphase-promoting complex subunit 1 isoform X2 [Vitis vinifera]	Genetic Information Processing	Folding, sorting and degradation	ko04120//Ubiquitin mediated proteolysis	K03348	-	-	GO:0003006//developmental process involved in reproduction;GO:0006310//DNA recombination;GO:0006950//response to stress;GO:0007059//chromosome segregation;GO:0007126//meiotic nuclear division;GO:0007275//multicellular organism development;GO:0044267//cellular protein metabolic process;GO:0044702//single organism reproductive process;GO:0044786//cell cycle DNA replication;GO:0050794//regulation of…
MSTRG.118764	0	0	0	0.78	5.41	3.13	0.07	2.04	1.54	1.83	1.46	0.38	--	-	-	-	-	-	-	-	-
MSTRG.118770	10.3	6.63	14.24	6.91	7.27	8.17	7.91	6.22	6.28	7.9	6.7	8.68	APC1	PREDICTED: anaphase-promoting complex subunit 1 isoform X2 [Vitis vinifera]	Genetic Information Processing	Folding, sorting and degradation	ko04120//Ubiquitin mediated proteolysis	K03348	-	-	-
MSTRG.118848	0	14.69	19.93	7.07	15.63	8.34	0	3.33	5.89	4.32	5.33	3.53	At5g44450	PREDICTED: alpha N-terminal protein methyltransferase 1-like isoform X2 [Nicotiana tabacum]	-	-	-	-	-	-	-
MSTRG.118859	6.42	0	4.45	7.26	5.52	6.17	0	6.21	7.19	5.65	4.99	5.34	AAH2	PREDICTED: allantoate deiminase isoform X2 [Nelumbo nucifera]	Metabolism	Nucleotide metabolism	ko00230//Purine metabolism	K02083	-	-	-
MSTRG.118866	0	0	0.86	3.07	2.21	2.9	0	2.22	3.33	5.41	2.15	3.67	TSS	Protein KIAA0664, partial [Anthurium amnicola]	-	-	-	-	-	-	-
MSTRG.118893	0	0	0	0	0	0	0	0.18	0	0	1.01	1.25	DGK2	PREDICTED: diacylglycerol kinase 2-like [Phoenix dactylifera]	Metabolism;Metabolism;Metabolism;Environmental Information Processing;Metabolism	Global and overview maps;Global and overview maps;Lipid metabolism;Signal transduction;Lipid metabolism	ko01100//Metabolic pathways;ko01110//Biosynthesis of secondary metabolites;ko00564//Glycerophospholipid metabolism;ko04070//Phosphatidylinositol signaling system;ko00561//Glycerolipid metabolism	K00901;K00901;K00901;K00901;K00901	-	-	-
MSTRG.118894	0	0	0	0.87	0	0	12.46	1.57	1.04	0.86	1.46	0.45	OVA6	PREDICTED: proline--tRNA ligase, chloroplastic/mitochondrial-like [Malus domestica]	Genetic Information Processing	Translation	ko00970//Aminoacyl-tRNA biosynthesis	K01881	-	-	-
MSTRG.118904	0	0	0	0	0	2.48	0	0.84	0.62	1.34	0.21	0	OVA2	PREDICTED: isoleucine--tRNA ligase, chloroplastic/mitochondrial [Ipomoea nil]	Genetic Information Processing	Translation	ko00970//Aminoacyl-tRNA biosynthesis	K01870	GO:0044424//intracellular part	GO:0004812//aminoacyl-tRNA ligase activity;GO:0032550//purine ribonucleoside binding;GO:0052689//carboxylic ester hydrolase activity	GO:0006418//tRNA aminoacylation for protein translation;GO:0006448//regulation of translational elongation
MSTRG.118939	0	25.23	0	2.98	0	0	0	0.67	0	0	1.4	2.98	KING1	PREDICTED: increased DNA methylation 1 isoform X1 [Ipomoea nil]	-	-	-	-	-	-	-
MSTRG.118962	0	0.08	3.35	1.83	1.87	0	0	0.15	0	0.54	0	0.29	LSM1B	PREDICTED: sm-like protein LSM1B [Jatropha curcas]	Genetic Information Processing	Folding, sorting and degradation	ko03018//RNA degradation	K12620	-	-	-
MSTRG.118980	3.18	14.41	8.45	7.38	4.41	8.94	3.1	5.81	6.48	5.18	5.57	4.94	AGL62	PREDICTED: agamous-like MADS-box protein AGL62 [Citrus sinensis]	-	-	-	-	GO:0043231//intracellular membrane-bounded organelle	GO:0005515//protein binding	GO:0010468//regulation of gene expression;GO:0034645//cellular macromolecule biosynthetic process
MSTRG.118987	37.54	41.71	49.59	12.73	9.93	10.37	14.32	5.04	5.25	9.33	10.95	7.19	DCTPP1	PREDICTED: dCTP pyrophosphatase 1 [Theobroma cacao]	Metabolism;Metabolism	Global and overview maps;Nucleotide metabolism	ko01100//Metabolic pathways;ko00240//Pyrimidine metabolism	K16904;K16904	-	GO:0003824//catalytic activity	-
MSTRG.119101	0	0	0	6.56	0	8.58	0	2.09	5.05	0.73	1.66	1.34	TGD4	PREDICTED: protein TRIGALACTOSYLDIACYLGLYCEROL 4, chloroplastic [Theobroma cacao]	-	-	-	-	GO:0009527//plastid outer membrane	GO:0005543//phospholipid binding;GO:0046983//protein dimerization activity	GO:0006625//protein targeting to peroxisome;GO:0030001//metal ion transport;GO:0032365//intracellular lipid transport;GO:0048193//Golgi vesicle transport
MSTRG.119160	33.02	6.3	17.25	12.97	7.1	15.04	4.67	12.85	13.33	13.99	19.19	14.62	SCPL45	PREDICTED: serine carboxypeptidase-like 45 isoform X1 [Theobroma cacao]	-	-	-	-	-	GO:0004180//carboxypeptidase activity	GO:0019538//protein metabolic process
MSTRG.119233	16.3	0	7.65	3.49	5.33	4.73	0	3.68	2.03	2.34	2.14	2.78	CYCU2-1	PREDICTED: cyclin-U2-2-like [Populus euphratica]	-	-	-	-	-	GO:0019900//kinase binding	-
MSTRG.119236	0	0	0	0.36	0	0.23	0	0.67	0	0.16	0.65	0.23	--	PREDICTED: uncharacterized protein LOC105970643 [Erythranthe guttata]	-	-	-	-	-	-	-
MSTRG.11927	30.21	18.01	23.66	7.06	5.89	5.55	13.47	5.54	7.27	6.76	5.18	5.09	BETAA-AD	PREDICTED: beta-adaptin-like protein A [Nicotiana tabacum]	-	-	-	-	-	-	-
MSTRG.119281	6.67	0	9.05	1.14	1.87	1.55	0	2.96	3.23	2.97	2.5	2.32	RGA2	PREDICTED: LOW QUALITY PROTEIN: disease resistance protein RGA2 [Ricinus communis]	-	-	-	-	-	-	GO:0008152//metabolic process
MSTRG.119282	0	0	1.19	0.91	0	11.5	0	1.22	1.09	0.66	1.19	3.43	RGA2	PREDICTED: LOW QUALITY PROTEIN: disease resistance protein RGA2 [Ricinus communis]	-	-	-	-	-	-	-
MSTRG.11929	0	43.37	8.75	21.6	11.95	21.44	12.03	16.63	14.79	19.08	15.37	20.77	BETAA-AD	PREDICTED: beta-adaptin-like protein A [Ricinus communis]	-	-	-	-	GO:0030119//AP-type membrane coat adaptor complex	GO:0022892//substrate-specific transporter activity	GO:0015031//protein transport
MSTRG.11930	0	0	1.66	3.22	0	4.19	0	5.76	2.3	5.84	6.1	2.75	BETAA-AD	PREDICTED: beta-adaptin-like protein A [Juglans regia]	-	-	-	-	-	-	-
MSTRG.119319	0	0	0	0	6.71	2.67	0	0	0	0	0	0	RTEL1	regulator of telomere elongation helicase 1 [Dorcoceras hygrometricum]	-	-	-	-	GO:0043231//intracellular membrane-bounded organelle	GO:0003676//nucleic acid binding;GO:0003678//DNA helicase activity;GO:0032550//purine ribonucleoside binding;GO:0042623//ATPase activity, coupled	GO:0006725//cellular aromatic compound metabolic process;GO:0032392//DNA geometric change
MSTRG.119325	0.03	0	1.85	1.63	0	0.55	0	1.58	0.48	1.09	1.78	1.07	--	reverse transcriptase [Corchorus capsularis]	-	-	-	-	-	-	-
MSTRG.119347	4	0	3.54	2.06	4.85	0.71	0	1.13	1.73	1	1.41	1.66	--	Pleckstrin homology-like domain-containing protein [Cynara cardunculus var. scolymus] [Cynara cardunculus]	-	-	-	-	GO:0044444//cytoplasmic part	GO:0043169//cation binding	GO:0051220//cytoplasmic sequestering of protein
MSTRG.119387	0	0	5.01	0.91	1.28	2.74	0	1.57	2.2	0.43	0.83	0.99	--	Cystatin domain-containing protein [Cephalotus follicularis]	-	-	-	-	-	-	-
MSTRG.119393	13.68	12.88	10.89	11.15	12.52	14.74	15.21	12.95	10.79	13.09	12.27	12.21	At5g24010	PREDICTED: probable receptor-like protein kinase At5g24010 [Vitis vinifera]	-	-	-	-	-	GO:0016772//transferase activity, transferring phosphorus-containing groups	-
MSTRG.11940	0	5.75	28.03	16.23	22.27	13.7	0	25.58	10.47	14.86	30.89	25.65	GSA	Glutamate-1-semialdehyde 2,1-aminomutase 2 [Dorcoceras hygrometricum]	Metabolism;Metabolism;Metabolism	Global and overview maps;Global and overview maps;Metabolism of cofactors and vitamins	ko01100//Metabolic pathways;ko01110//Biosynthesis of secondary metabolites;ko00860//Porphyrin and chlorophyll metabolism	K01845;K01845;K01845	-	GO:0016769//transferase activity, transferring nitrogenous groups;GO:0016869//intramolecular transferase activity, transferring amino groups;GO:0043168//anion binding	GO:0018130//heterocycle biosynthetic process
MSTRG.119415	3.57	0.12	7.67	2.82	4.38	5.8	7.22	5.72	3.18	3	7.12	4.54	--	PREDICTED: uncharacterized protein LOC100251105 [Vitis vinifera]	-	-	-	-	-	-	-
MSTRG.119421	13.66	2.64	3.75	7.28	5.62	8.64	0	5.14	5.03	8.25	7.71	8.73	At5g05010	PREDICTED: coatomer subunit delta [Vitis vinifera]	-	-	-	-	-	-	-
MSTRG.119423	5.38	14.61	11.59	5.77	3.98	10.61	7.2	5.63	7.22	4.36	7.21	3.38	--	PREDICTED: uncharacterized protein LOC102606968 [Citrus sinensis]	-	-	-	-	-	-	-
MSTRG.119464	0	0	6.21	0	0	0	0	0	0	0	0	0	--	-	-	-	-	-	-	-	-
MSTRG.119465	81.5	90.06	77.41	56.9	43.05	80.96	80.26	72.11	65.73	65.37	66.69	61.2	RE1	Retrovirus-related Pol polyprotein from transposon TNT 1-94 [Morus notabilis]	-	-	-	-	-	-	-
MSTRG.119625	10.16	0	0	1.85	0	4.3	0	1.46	0	1.7	1.65	0	CESA7	PREDICTED: cellulose synthase A catalytic subunit 7 [UDP-forming] [Nicotiana attenuata]	-	-	-	-	-	-	-
MSTRG.119647	0	0	4.47	2.89	1.96	2.16	7.94	2.1	1.16	1.03	1.06	0.51	--	PREDICTED: protein MID1-COMPLEMENTING ACTIVITY 1-like [Cicer arietinum]	-	-	-	-	-	-	-
MSTRG.119655	2.78	87.61	12.27	21.04	7.77	8.14	28	17.13	6.34	19.33	10.27	12.66	PAA1	PREDICTED: copper-transporting ATPase PAA1, chloroplastic [Vitis vinifera]	-	-	-	-	-	-	-
MSTRG.119659	15.47	0.09	3.79	6.77	4.13	10.69	8.78	7.6	7.23	9.56	11.16	7.34	--	-	-	-	-	-	-	-	-
MSTRG.11966	2.51	3.45	0	8.93	9.81	7.37	13.88	8.33	7.09	6.32	8.95	7.99	--	PREDICTED: uncharacterized protein LOC108204532 [Daucus carota subsp. sativus] [Daucus carota]	-	-	-	-	-	-	-
MSTRG.11967	7.25	0	6.68	5.46	2.7	3.37	0	2.59	2.7	4.24	3.6	2.34	--	Sorting nexin-16 [Morus notabilis]	-	-	-	-	-	GO:0005543//phospholipid binding	-
MSTRG.119704	2.21	0	2.3	4.15	3.09	2.44	1.16	3.42	2.86	2.28	4.51	3.33	JMJ25	PREDICTED: lysine-specific demethylase JMJ25 isoform X1 [Juglans regia]	-	-	-	-	-	-	-
MSTRG.119730	2.18	1.88	5.2	6.71	8.89	4.74	0	5.89	5.42	4.54	4.68	4.35	STP1	hexose transport protein [Actinidia deliciosa]	-	-	-	-	GO:0005911//cell-cell junction;GO:0031224//intrinsic component of membrane;GO:0043231//intracellular membrane-bounded organelle	GO:0005402//cation:sugar symporter activity;GO:0016628//oxidoreductase activity, acting on the CH-CH group of donors, NAD or NADP as acceptor	GO:0006812//cation transport;GO:0008643//carbohydrate transport;GO:0009725//response to hormone;GO:0009814//defense response, incompatible interaction;GO:0016049//cell growth;GO:0044710//single-organism metabolic process
MSTRG.119735	2.27	10.35	0.86	1.58	0.97	0.75	0	0.93	1.32	0.84	1.07	0.62	--	protein ALP1-like [Asparagus officinalis]	-	-	-	-	-	-	-
MSTRG.119761	9.33	0	7.1	6.1	4.66	0.74	17.54	5.74	7.25	4.31	6.77	7.12	CPR	NADPH-cytochrome P450 reductase [Camptotheca acuminata]	-	-	-	-	-	GO:0043167//ion binding	-
MSTRG.119784	394.04	344.73	418.01	1220.54	1016.12	1002.87	318.94	684.44	687.29	547.89	683.33	545.77	ND1	orf142 (mitochondrion) [Panax ginseng]	Metabolism;Metabolism	Global and overview maps;Energy metabolism	ko01100//Metabolic pathways;ko00190//Oxidative phosphorylation	K03878;K03878	GO:0031224//intrinsic component of membrane	GO:0050136//NADH dehydrogenase (quinone) activity	GO:0044710//single-organism metabolic process
MSTRG.119807	0	0	10	0.45	0	0	0	0	0	0	1.37	0	--	PREDICTED: LRR receptor-like serine/threonine-protein kinase GSO1 isoform X11 [Juglans regia]	-	-	-	-	-	-	-
MSTRG.119845	46.08	42.53	13.28	7.2	4.78	7.78	40.34	2.21	2.42	2.41	6.08	5.74	PRS1	PREDICTED: ribose-phosphate pyrophosphokinase 1 isoform X2 [Nicotiana tomentosiformis]	Metabolism;Metabolism;Metabolism;Metabolism;Metabolism;Metabolism	Global and overview maps;Global and overview maps;Global and overview maps;Global and overview maps;Nucleotide metabolism;Carbohydrate metabolism	ko01100//Metabolic pathways;ko01110//Biosynthesis of secondary metabolites;ko01200//Carbon metabolism;ko01230//Biosynthesis of amino acids;ko00230//Purine metabolism;ko00030//Pentose phosphate pathway	K00948;K00948;K00948;K00948;K00948;K00948	GO:0009536//plastid	GO:0016778//diphosphotransferase activity;GO:0032550//purine ribonucleoside binding;GO:0043169//cation binding	GO:0006464//cellular protein modification process;GO:0006779//porphyrin-containing compound biosynthetic process;GO:0009117//nucleotide metabolic process;GO:0009124//nucleoside monophosphate biosynthetic process
MSTRG.119851	0	0	0	0	0	0	0	0	0.52	0	0	0	--	Hydrolase-like protein family isoform 4 [Theobroma cacao]	-	-	-	-	-	GO:0003824//catalytic activity	-
MSTRG.119921	0	2.32	0	2.66	1.23	4.54	0.05	3.8	4.04	4.72	3.55	3.15	DAD1	hypothetical protein VITISV_005071 [Vitis vinifera]	-	-	-	-	-	-	-
MSTRG.119928	0	15.38	7.65	1.76	0	0	0	0	1.13	1.23	0.89	0.66	--	conserved hypothetical protein [Ricinus communis]	-	-	-	-	-	-	-
MSTRG.119929	13.15	27.15	15.58	4.49	8.24	3.84	21.54	2.61	3.5	3.71	2.56	2.54	CBSX2	PREDICTED: CBS domain-containing protein CBSX1, chloroplastic-like [Solanum pennellii]	-	-	-	-	-	-	-
MSTRG.119938	0	12.75	0	0	0	0	0	0	0	0	0	0	RER6	PREDICTED: protein RETICULATA-RELATED 5, chloroplastic-like [Gossypium hirsutum]	-	-	-	-	-	-	-
MSTRG.119945	0	0	1.9	4.13	9.09	9.09	0	4.04	9.36	6.55	8.41	4.19	--	LOW QUALITY PROTEIN: NB-ARC domain-containing protein/LRR_4 domain-containing protein/LRR_7 domain-containing protein, partial [Cephalotus follicularis]	-	-	-	-	-	-	-
MSTRG.119954	0	0	0.7	1.37	4.39	2.42	0	0.49	0.72	0.71	0.59	0.43	CDC48C	PREDICTED: cell division control protein 48 homolog C-like [Juglans regia]	Genetic Information Processing	Translation	ko03008//Ribosome biogenesis in eukaryotes	K14571	-	GO:0032550//purine ribonucleoside binding	GO:0044763//single-organism cellular process
MSTRG.120040	0	0	5.47	0	0	4.27	0	0	1.77	1.62	0.33	0	cirbp	RNA-binding family protein isoform 5, partial [Theobroma cacao]	Genetic Information Processing	Transcription	ko03040//Spliceosome	K12741	-	GO:0097159//organic cyclic compound binding	-
MSTRG.120054	0	0	0	0.21	8.95	0	0	0	0	0	0	0	nsa2	PREDICTED: ribosome biogenesis protein NSA2 homolog [Sesamum indicum]	-	-	-	-	-	-	-
MSTRG.120074	0	0	6.16	4.82	2.26	2.33	0	3.6	2.81	3.56	4.39	3.4	TON1B	PREDICTED: protein TONNEAU 1a-like [Juglans regia]	-	-	-	-	-	-	-
MSTRG.120117	2.31	8.67	4.52	7.88	6.03	5.83	3.91	8.05	5.57	7.73	9.88	6.34	--	DUF863 domain-containing protein [Cephalotus follicularis]	-	-	-	-	-	-	-
MSTRG.120146	0	0	0	0	4.05	1.09	9.14	1.98	0.27	1.05	2.04	0.53	PPIE	Peptidyl-prolyl cis-trans isomerase E [Glycine soja]	Genetic Information Processing	Transcription	ko03040//Spliceosome	K09564	-	GO:0097159//organic cyclic compound binding	-
MSTRG.120173	7.38	3.63	6.23	6.37	4.93	3.03	8.38	2.44	4.2	1.95	4.86	4.27	--	-	-	-	-	-	-	-	-
MSTRG.120196	0	0	5.89	2.93	9.59	3.68	0	4.82	3.56	5.91	3.41	7.99	At4g17486	PREDICTED: deSI-like protein At4g17486 [Nicotiana tomentosiformis]	-	-	-	-	-	-	-
MSTRG.12020	0	0	5.83	0	0	0	0	0	0	0	0	0	--	AP2/B3 transcriptional factor family protein [Theobroma cacao]	-	-	-	-	-	-	-
MSTRG.12022	1.24	5.3	0	0.87	1.86	0	0	0	0	0.57	0	0	AAT	Aspartate aminotransferase [Anthurium amnicola]	Metabolism;Metabolism;Metabolism;Metabolism;Metabolism;Metabolism;Metabolism;Metabolism	Global and overview maps;Global and overview maps;Global and overview maps;Amino acid metabolism;Amino acid metabolism;Amino acid metabolism;Biosynthesis of other secondary metabolites;Biosynthesis of other secondary metabolites	ko01100//Metabolic pathways;ko01110//Biosynthesis of secondary metabolites;ko01230//Biosynthesis of amino acids;ko00360//Phenylalanine metabolism;ko00350//Tyrosine metabolism;ko00400//Phenylalanine, tyrosine and tryptophan biosynthesis;ko00960//Tropane, piperidine and pyridine alkaloid biosynthesis;ko00950//Isoquinoline alkaloid biosynthesis	K15849;K15849;K15849;K15849;K15849;K15849;K15849;K15849	-	GO:0016740//transferase activity	-
MSTRG.120242	0	0	0	0.23	3.38	0	22.49	0	0	0	0.89	0	--	-	-	-	-	-	-	-	-
MSTRG.120270	3.34	5.86	4.2	5.57	2.58	4.26	12.97	4.28	5.54	5.85	5.97	5.29	--	hypothetical protein TSUD_114600 [Trifolium subterraneum]	-	-	-	-	-	-	-
MSTRG.120304	4.51	0.55	2.94	4.91	6.39	3.64	0	5.96	7.88	4.95	4.89	7.22	VTE4	Abhydrolase_6 domain-containing protein [Cephalotus follicularis]	-	-	-	-	-	-	-
MSTRG.120343	16.17	3.67	0.87	5.64	7.26	5.35	67.05	3.61	3.39	4.33	4.5	4.35	DRB2	PREDICTED: double-stranded RNA-binding protein 2 [Theobroma cacao]	-	-	-	-	-	-	-
MSTRG.120369	9.64	0	0	1.44	2.36	4.58	25.83	4.94	3.48	2.69	3.24	2.37	--	Uncharacterized protein TCM_017880, partial [Theobroma cacao]	-	-	-	-	-	-	GO:0006259//DNA metabolic process
MSTRG.120401	0	0	0	1.6	0	0	0	0	0	0	0	0	--	PREDICTED: bZIP transcription factor 16-like [Juglans regia]	-	-	-	-	-	-	-
MSTRG.120420	13.32	16.74	17.17	19.06	22.62	16.94	14.52	14.4	12.07	13.27	13.85	13.85	ADO1	putative LOV domain-containing protein [Synsepalum dulcificum]	Organismal Systems	Environmental adaptation	ko04712//Circadian rhythm - plant	K12115	-	-	-
MSTRG.12043	0	0	0	0	0	0	0	0	0	0.09	0	0	guaA	GMP synthase [glutamine-hydrolyzing] [Glycine soja]	Metabolism;Metabolism	Global and overview maps;Nucleotide metabolism	ko01100//Metabolic pathways;ko00230//Purine metabolism	K01951;K01951	-	GO:0016818//hydrolase activity, acting on acid anhydrides, in phosphorus-containing anhydrides;GO:0016884//carbon-nitrogen ligase activity, with glutamine as amido-N-donor;GO:0032550//purine ribonucleoside binding	GO:0006528//asparagine metabolic process;GO:0009152//purine ribonucleotide biosynthetic process
MSTRG.12044	0	0	0	0	0	0	0	0.46	4.02	0.52	0	0	guaA	GATase domain-containing protein/GMP_synt_C domain-containing protein, partial [Cephalotus follicularis]	Metabolism;Metabolism	Global and overview maps;Nucleotide metabolism	ko01100//Metabolic pathways;ko00230//Purine metabolism	K01951;K01951	-	-	-
MSTRG.120476	0	9.71	7.03	1.84	0.88	2.12	4.62	3.77	1.56	2.67	2.47	2.77	--	DUF3511 domain protein [Medicago truncatula]	-	-	-	-	-	-	-
MSTRG.120486	0	0	0	2.69	3.58	5.38	0	6.17	5.65	6.92	7.59	5.08	At5g11960	PREDICTED: probable magnesium transporter NIPA9 [Jatropha curcas]	-	-	-	-	GO:0031224//intrinsic component of membrane	-	GO:0070838//divalent metal ion transport
MSTRG.120501	0	0	0	0	0	0.12	0	0	0	0.47	0	0	--	-	-	-	-	-	-	-	-
MSTRG.120509	2.1	1.03	2.24	9.86	7.11	1.5	1.74	1.41	1.03	1.12	2.31	0.58	KPHMT1	auxin response factor 6 [Camellia sinensis]	Metabolism;Metabolism;Metabolism	Global and overview maps;Global and overview maps;Metabolism of cofactors and vitamins	ko01100//Metabolic pathways;ko01110//Biosynthesis of secondary metabolites;ko00770//Pantothenate and CoA biosynthesis	K00606;K00606;K00606	-	-	-
MSTRG.120545	0	6.84	0	1.18	0	1.18	8.36	1.08	0	1.79	0.81	0.83	--	PREDICTED: F-box/LRR-repeat protein At3g26922-like [Populus euphratica]	-	-	-	-	-	-	-
MSTRG.120577	11.8	0.06	14.95	5.75	8.69	11.48	0	9.55	10.27	9.05	6.5	6.34	NFXL2	PREDICTED: NF-X1-type zinc finger protein NFXL2 isoform X2 [Fragaria vesca subsp. vesca] [Fragaria vesca]	-	-	-	-	GO:0043231//intracellular membrane-bounded organelle	GO:0046914//transition metal ion binding	GO:0010468//regulation of gene expression
MSTRG.120580	0	0	0	1.47	0	0.7	38.44	0.76	0	0.59	0.81	0.34	--	PREDICTED: pentatricopeptide repeat-containing protein At2g41720 [Vitis vinifera]	-	-	-	-	-	-	-
MSTRG.120622	0	0	6.49	0.89	0	0	0.09	0.09	0	0.83	0.87	0	NAC090	PREDICTED: NAC domain-containing protein 90-like [Nelumbo nucifera]	-	-	-	-	GO:0043231//intracellular membrane-bounded organelle	-	GO:0010468//regulation of gene expression;GO:0034645//cellular macromolecule biosynthetic process
MSTRG.120680	0	0	7.04	7.31	0	4.47	0	0	0	0.45	1.13	0.57	ADIPOR1	PREDICTED: heptahelical transmembrane protein 1-like [Juglans regia]	-	-	-	-	GO:0031224//intrinsic component of membrane	-	-
MSTRG.120685	0	44.89	9.05	2.84	0	0	42.76	3.83	9.96	7.64	5.7	4.73	4CL3	4-coumarate--CoA ligase 2 [Glycine soja]	Metabolism;Metabolism;Metabolism;Metabolism;Metabolism	Global and overview maps;Global and overview maps;Biosynthesis of other secondary metabolites;Amino acid metabolism;Metabolism of cofactors and vitamins	ko01100//Metabolic pathways;ko01110//Biosynthesis of secondary metabolites;ko00940//Phenylpropanoid biosynthesis;ko00360//Phenylalanine metabolism;ko00130//Ubiquinone and other terpenoid-quinone biosynthesis	K01904;K01904;K01904;K01904;K01904	-	GO:0016405//CoA-ligase activity;GO:0032550//purine ribonucleoside binding	GO:0006725//cellular aromatic compound metabolic process;GO:0009411//response to UV;GO:0009813//flavonoid biosynthetic process;GO:0010208//pollen wall assembly;GO:0034285//response to disaccharide
MSTRG.120717	0	0	2.86	1.36	3.03	4.09	0	2.61	1.49	1.44	1.15	1.15	POB1	ATPOB protein binding [Cucumis melo subsp. melo] [Cucumis melo]	-	-	-	-	-	-	-
MSTRG.120753	0	0	0	3.57	1.15	0.75	0	4.31	5	3.79	2.5	3.97	--	PREDICTED: serine/threonine-protein kinase 19 isoform X4 [Sesamum indicum]	-	-	-	-	-	-	-
MSTRG.120781	0	0	6.6	0	0	0	0	0	0	0	0	0	--	-	-	-	-	-	-	-	-
MSTRG.120790	0.19	19.41	16.87	54.39	27.94	35.86	0.58	40.43	41.15	41.72	39.92	39.49	--	-	-	-	-	-	-	-	-
MSTRG.120855	0	1.05	0	6.94	2.88	8.64	0	5.07	11.97	5.78	9.34	4.87	TRB1	PREDICTED: telomere repeat-binding factor 1-like [Ipomoea nil]	Organismal Systems	Environmental adaptation	ko04626//Plant-pathogen interaction	K09422	-	-	-
MSTRG.12087	4.88	2.58	15.92	7.09	10.35	7.69	14.83	4.7	4.7	3.89	4.5	4.68	MLO1	seven transmembrane MLO family protein [Medicago truncatula]	-	-	-	-	GO:0031224//intrinsic component of membrane	-	GO:0006950//response to stress
MSTRG.120894	0	0	3.86	3.64	1.5	6.38	0	3.13	4.4	1.98	2.97	2.24	COX6B-2	cytochrome c oxidase subunit 6b-2 [Ananas comosus]	Metabolism;Metabolism	Global and overview maps;Energy metabolism	ko01100//Metabolic pathways;ko00190//Oxidative phosphorylation	K02267;K02267	-	-	-
MSTRG.120930	0	0	0	0.54	2.06	0	0	0	0.87	0	0.92	0.41	--	PREDICTED: uncharacterized protein LOC105174849 [Sesamum indicum]	-	-	-	-	-	-	-
MSTRG.120952	0	0	0.92	0	0.36	0.15	0	0.74	1.2	0.76	0.1	0.5	At3g07620	PREDICTED: probable glycosyltransferase At5g03795 [Juglans regia]	-	-	-	-	GO:0031984//organelle subcompartment;GO:0043231//intracellular membrane-bounded organelle	-	-
MSTRG.120985	29.69	63.94	44.35	15.04	22.46	27.05	23.01	8.79	25.67	10.56	9.65	6.86	--	hypothetical protein VITISV_004899 [Vitis vinifera]	-	-	-	-	-	-	-
MSTRG.120986	0.2	3.17	14.79	7.18	8.09	7.43	23.22	4.26	8.01	7.17	5.92	6.24	--	hypothetical protein VITISV_009720 [Vitis vinifera]	-	-	-	-	-	-	-
MSTRG.121008	0	0	0	0.42	4.38	0	0	0.85	0.34	0.64	1.33	1.32	At4g26160	PREDICTED: thioredoxin-like 2, chloroplastic [Populus euphratica]	-	-	-	-	-	GO:0015036//disulfide oxidoreductase activity	GO:0019725//cellular homeostasis;GO:0044710//single-organism metabolic process
MSTRG.121012	8.9	0	0	1.22	0	0.82	0	0.64	1.15	0.55	0.51	0.16	--	DUF1680 domain-containing protein [Cephalotus follicularis]	-	-	-	-	-	-	-
MSTRG.121015	0	0	0	0.35	3.18	0	0	2.53	3.55	0.75	0.85	1.56	--	PREDICTED: RINT1-like protein MAG2L isoform X2 [Lupinus angustifolius]	-	-	-	-	-	-	-
MSTRG.121022	0	0	4.55	0	0	0	0	0	0	0	0	0	--	PREDICTED: uncharacterized protein LOC109123364 [Vitis vinifera]	-	-	-	-	-	-	-
MSTRG.12103	8.29	0.46	1	0.2	3.02	1.04	0.51	0.1	0.22	0.45	0.09	0.8	--	-	-	-	-	-	-	-	-
MSTRG.121047	0	0	10.22	0	0	1.28	0	1.99	0	2.07	0.74	1.73	MAG2L	PREDICTED: RINT1-like protein MAG2L [Ziziphus jujuba]	-	-	-	-	-	-	GO:0016192//vesicle-mediated transport
MSTRG.121071	0	0	0	0	0	0	0	1.09	0.95	0	0.33	1.84	At4g33760	PREDICTED: aspartate--tRNA ligase, chloroplastic/mitochondrial isoform X2 [Ricinus communis]	Genetic Information Processing	Translation	ko00970//Aminoacyl-tRNA biosynthesis	K01876	GO:0044424//intracellular part	GO:0004812//aminoacyl-tRNA ligase activity;GO:0032550//purine ribonucleoside binding	GO:0043039//tRNA aminoacylation
MSTRG.121216	15.84	10.6	4.26	28.93	24.08	22.52	17.53	35.87	29.78	28.68	24.39	26.33	SKP1A	PREDICTED: SKP1-like protein 1B [Citrus sinensis]	Genetic Information Processing;Genetic Information Processing	Folding, sorting and degradation;Folding, sorting and degradation	ko04141//Protein processing in endoplasmic reticulum;ko04120//Ubiquitin mediated proteolysis	K03094;K03094	-	GO:0016772//transferase activity, transferring phosphorus-containing groups	GO:0006796//phosphate-containing compound metabolic process
MSTRG.121229	4.08	0	0	0	2.74	0	0	0.54	1.9	0	0	0	--	PREDICTED: serine/threonine-protein phosphatase 7 long form homolog [Prunus mume]	-	-	-	-	-	-	-
MSTRG.121257	0	5.44	5.05	7.39	1.32	4.47	7.65	4.26	4.77	4.67	6.69	6.31	At4g26910	PREDICTED: dihydrolipoyllysine-residue succinyltransferase component of 2-oxoglutarate dehydrogenase complex 2, mitochondrial-like isoform X4 [Nelumbo nucifera]	Metabolism;Metabolism;Metabolism;Metabolism;Metabolism	Global and overview maps;Global and overview maps;Global and overview maps;Carbohydrate metabolism;Amino acid metabolism	ko01100//Metabolic pathways;ko01110//Biosynthesis of secondary metabolites;ko01200//Carbon metabolism;ko00020//Citrate cycle (TCA cycle);ko00310//Lysine degradation	K00658;K00658;K00658;K00658;K00658	GO:0045240//dihydrolipoyl dehydrogenase complex	GO:0016740//transferase activity	GO:0006101//citrate metabolic process
MSTRG.121274	4.16	9.19	9.28	3.59	2.6	2.1	4.34	2.61	3.2	2.71	3.69	3.14	MAP70.1	PREDICTED: microtubule-associated protein 70-2-like [Nicotiana tabacum]	-	-	-	-	-	-	-
MSTRG.12130	5.79	7.34	9.45	8.92	6.13	10.3	0	5.87	6.37	5.25	6.38	5.26	NRAMP3	PREDICTED: metal transporter Nramp3 [Ricinus communis]	-	-	-	-	-	-	GO:0051234//establishment of localization
MSTRG.121370	0	0	0	0	0	0	0	1.54	0	0	0	0	--	PREDICTED: probable disease resistance protein At4g27220 isoform X1 [Citrus sinensis]	-	-	-	-	-	-	-
MSTRG.121397	0	0	1.86	0.55	0.65	1.11	0	0.46	1.4	0.52	1.38	1.08	PDR3	PREDICTED: pleiotropic drug resistance protein 3-like [Nelumbo nucifera]	-	-	-	-	-	-	-
MSTRG.121399	10.62	12.57	10.56	12.33	8.87	12.07	16.9	4.39	5.77	6.68	13.23	6.57	RPN2A	PREDICTED: 26S proteasome non-ATPase regulatory subunit 1 homolog A [Vitis vinifera]	Genetic Information Processing	Folding, sorting and degradation	ko03050//Proteasome	K03032	-	-	-
MSTRG.121444	9.74	14.15	9.98	3.66	2.5	3.32	9.68	3.54	3.69	2.85	2.22	3.13	--	-	-	-	-	-	-	-	-
MSTRG.121462	63.01	0	0	0	0	4.4	0	1.09	0.69	1.71	1	0.55	XTH8	PREDICTED: probable xyloglucan endotransglucosylase/hydrolase protein 8 [Juglans regia]	-	-	-	-	GO:0005576//extracellular region;GO:0030312//external encapsulating structure	GO:0016758//transferase activity, transferring hexosyl groups;GO:0016787//hydrolase activity	GO:0044042//glucan metabolic process;GO:0045229//external encapsulating structure organization
MSTRG.121470	15.03	6.27	0	3.29	0.46	5.62	0	3.78	4.51	3.54	4.38	4.57	S1FA	PREDICTED: DNA-binding protein S1FA [Ricinus communis]	-	-	-	-	GO:0043231//intracellular membrane-bounded organelle	-	GO:0010468//regulation of gene expression
MSTRG.121471	17.95	16.13	11.41	25.73	28.4	28.45	17.91	19.99	19.32	17.09	25.38	17.81	CNR8	PREDICTED: cell number regulator 8-like [Gossypium raimondii]	-	-	-	-	-	-	GO:0010243//response to organonitrogen compound;GO:0046942//carboxylic acid transport
MSTRG.121472	0	5.15	0	15.15	8.64	11.46	3.74	12.81	10.19	10.05	6.34	8.01	--	PREDICTED: uncharacterized protein LOC109242145 [Nicotiana attenuata]	-	-	-	-	-	-	-
MSTRG.121473	0.02	0	1.9	10.3	5.08	8.39	0	9.53	7.28	10.01	8.96	8.23	--	-	-	-	-	-	-	-	-
MSTRG.121476	2.26	3.2	0.56	1.66	2.2	2.3	2.37	2.34	1.7	2.18	1.39	1.59	Tf2-12	Transposon Ty3-I Gag-Pol polyprotein [Cajanus cajan]	-	-	-	-	-	-	-
MSTRG.121492	23.63	0	1.85	2	2.25	0	0	4.43	0.88	2.01	1.93	0.89	--	-	-	-	-	-	-	-	-
MSTRG.121500	9.67	6.61	0	4.86	1.37	2.82	0	3.12	6.27	1.53	4.32	4.63	At3g01820	PREDICTED: probable adenylate kinase 7, mitochondrial [Jatropha curcas]	Metabolism;Metabolism;Metabolism;Metabolism	Global and overview maps;Global and overview maps;Nucleotide metabolism;Metabolism of cofactors and vitamins	ko01100//Metabolic pathways;ko01110//Biosynthesis of secondary metabolites;ko00230//Purine metabolism;ko00730//Thiamine metabolism	K00939;K00939;K00939;K00939	-	-	-
MSTRG.121518	2.38	4.55	4.74	1.8	1.13	1.99	0	1.73	2.31	0.51	0.84	1.09	ZEU1	PREDICTED: thymidylate kinase isoform X1 [Sesamum indicum]	Metabolism;Metabolism	Global and overview maps;Nucleotide metabolism	ko01100//Metabolic pathways;ko00240//Pyrimidine metabolism	K00943;K00943	-	-	-
MSTRG.121533	23.66	0	0	0.51	0	1.15	0	2.49	2.05	2.61	1.38	0.63	--	PREDICTED: protein DETOXIFICATION 3-like [Daucus carota subsp. sativus] [Daucus carota]	-	-	-	-	-	-	-
MSTRG.121556	0	0	6.1	1.26	0.76	0.58	0	1.58	5.94	0.9	1.31	1.55	--	PREDICTED: uncharacterized hydrolase YugF-like isoform X2 [Nicotiana tabacum]	-	-	-	-	-	-	-
MSTRG.121589	0	0	4.17	1.29	2.36	0.5	5.58	1.54	0.65	0.91	1.62	1.77	--	PREDICTED: U1 small nuclear ribonucleoprotein A isoform X1 [Vitis vinifera]	-	-	-	-	-	-	-
MSTRG.121592	0	0	0	0	1.6	3.19	0	0.33	6.2	3.09	0.22	1.41	--	PREDICTED: 36.4 kDa proline-rich protein-like [Cucumis sativus]	-	-	-	-	-	-	-
MSTRG.121598	5.81	3.27	1.34	3.07	3.35	1.32	1.64	1.71	2.25	1.87	1.86	1.48	At3g47570	PREDICTED: probable LRR receptor-like serine/threonine-protein kinase At3g47570 [Sesamum indicum]	-	-	-	-	-	GO:0016301//kinase activity	-
MSTRG.121614	0	0	0	1.67	3.65	3.14	0	2.32	1.36	0.97	0.68	1.41	--	PREDICTED: probable disease resistance protein At1g61180 isoform X4 [Daucus carota subsp. sativus] [Daucus carota]	Organismal Systems	Environmental adaptation	ko04626//Plant-pathogen interaction	K13459	-	-	-
MSTRG.12162	0	8.19	4.47	8.72	10.68	14.83	0	5.34	8.72	4.19	5.88	6.04	--	gag-pol polyprotein [Glycine max]	-	-	-	-	-	-	-
MSTRG.121665	1.12	8.99	6.1	6.39	7.79	5.51	19.12	5.19	3.36	4.89	5.06	4.13	At3g52210	PREDICTED: mRNA cap guanine-N7 methyltransferase 2 [Ziziphus jujuba]	Genetic Information Processing	Translation	ko03015//mRNA surveillance pathway	K00565	-	GO:0016741//transferase activity, transferring one-carbon groups	GO:0001510//RNA methylation;GO:0006397//mRNA processing
MSTRG.12171	0	0	0	0	0	2.17	0	0	0	0	0.89	0	--	PREDICTED: probable rhamnogalacturonate lyase B [Ipomoea nil]	-	-	-	-	-	GO:0003824//catalytic activity;GO:0005488//binding	GO:0044238//primary metabolic process
MSTRG.121743	1.29	0	1.63	1.62	1.6	0.41	0	1.86	1.39	1.55	0.63	1.45	NLP6	RWP-RK domain-containing family protein [Populus trichocarpa]	-	-	-	-	-	-	-
MSTRG.121744	0	0	0	0	0	0	0	0	0.13	0	0.28	0	--	-	-	-	-	-	-	-	-
MSTRG.121750	0	0	0	0.92	1.82	3.14	0	2.26	1.9	0.55	0.87	0.39	NAD-ME2	PREDICTED: NAD-dependent malic enzyme 59 kDa isoform, mitochondrial [Daucus carota subsp. sativus] [Daucus carota]	Metabolism;Metabolism;Metabolism;Metabolism	Global and overview maps;Global and overview maps;Carbohydrate metabolism;Energy metabolism	ko01100//Metabolic pathways;ko01200//Carbon metabolism;ko00620//Pyruvate metabolism;ko00710//Carbon fixation in photosynthetic organisms	K00028;K00028;K00028;K00028	-	-	-
MSTRG.121751	0	0	4.39	4.65	3.59	3.71	0	1.79	2.46	1.91	1.1	2.51	NAD-ME2	NAD-dependent malic enzyme 59 kDa isoform [Morus notabilis]	Metabolism;Metabolism;Metabolism;Metabolism	Global and overview maps;Global and overview maps;Carbohydrate metabolism;Energy metabolism	ko01100//Metabolic pathways;ko01200//Carbon metabolism;ko00620//Pyruvate metabolism;ko00710//Carbon fixation in photosynthetic organisms	K00028;K00028;K00028;K00028	-	-	-
MSTRG.121760	0	0	0	0	0	0	0	0.08	0.8	0.49	0.61	0	--	hypothetical protein MANES_05G183400 [Manihot esculenta]	-	-	-	-	-	-	-
MSTRG.121848	82.26	114.01	118.16	41.68	52.57	46.11	69.59	26.31	42.64	32.12	40.36	31.74	DRM2	domain-rearranged methyltransferase 2 [Camellia sinensis]	-	-	-	-	-	GO:0016740//transferase activity	-
MSTRG.121851	40.23	43.22	59.2	43.18	46	48.9	48.86	63.74	54.18	62.97	73.68	65.69	ASK5	PREDICTED: shaggy-related protein kinase epsilon [Vitis vinifera]	-	-	-	-	GO:0044444//cytoplasmic part	GO:0004672//protein kinase activity;GO:0032550//purine ribonucleoside binding	GO:0006305//DNA alkylation;GO:0006468//protein phosphorylation
MSTRG.121873	0	0	5.08	0	0	0	0	0.13	0	0	0	0	KEA2	PREDICTED: K(+) efflux antiporter 2, chloroplastic [Vitis vinifera]	-	-	-	-	GO:0031224//intrinsic component of membrane	GO:0015078//hydrogen ion transmembrane transporter activity	GO:0015992//proton transport;GO:0030001//metal ion transport;GO:0044763//single-organism cellular process
MSTRG.121874	0	0	3.25	0	0	0	0	0	1.2	0.34	0.3	0.17	--	PREDICTED: K(+) efflux antiporter 2, chloroplastic [Prunus mume]	-	-	-	-	-	-	-
MSTRG.121900	23.38	11.63	9.93	11.88	13.62	15.28	13.81	8.24	9.9	7.17	6.32	9.35	BZIP68	PREDICTED: transcription factor HBP-1a-like [Nicotiana sylvestris]	-	-	-	-	GO:0043231//intracellular membrane-bounded organelle	-	GO:0010468//regulation of gene expression;GO:0034645//cellular macromolecule biosynthetic process
MSTRG.121903	10.98	5.71	5.6	12.26	6.42	7.23	0	8.41	6.02	6.57	7.36	5.02	BZIP16	PREDICTED: bZIP transcription factor 16-like [Juglans regia]	-	-	-	-	GO:0043231//intracellular membrane-bounded organelle	GO:0001071//nucleic acid binding transcription factor activity;GO:0003677//DNA binding	GO:0010468//regulation of gene expression;GO:0034645//cellular macromolecule biosynthetic process
MSTRG.121920	0	0	0	1.44	0	0	0	0	0	1.83	1.46	1.79	--	alpha,alpha-trehalose-phosphate synthase 1 [Camellia sinensis]	Metabolism;Metabolism	Global and overview maps;Carbohydrate metabolism	ko01100//Metabolic pathways;ko00500//Starch and sucrose metabolism	K16055;K16055	-	GO:0035251//UDP-glucosyltransferase activity	GO:0005991//trehalose metabolic process
MSTRG.121948	0	0	0	2.61	0	7.29	0	1.12	1.26	0	0.14	1.72	SCPL20	PREDICTED: serine carboxypeptidase-like 20 [Nicotiana sylvestris]	-	-	-	-	-	-	-
MSTRG.121994	5.01	4.97	16.66	6.53	5.72	12.39	0	7.2	8.83	8.35	8.9	8.44	At4g30220	PREDICTED: probable small nuclear ribonucleoprotein F [Fragaria vesca subsp. vesca] [Fragaria vesca]	Genetic Information Processing	Transcription	ko03040//Spliceosome	K11098	-	-	-
MSTRG.122061	0	22.23	10.15	19.91	12	28.18	15.79	20.04	19.85	22.56	21.65	24.11	RE2	gag-pol polyprotein [Populus deltoides]	-	-	-	-	-	-	-
MSTRG.122091	0	0	2.12	0.56	0	0.2	0	0.64	0.71	0.5	1.04	0.86	--	PREDICTED: uncharacterized protein LOC105959206 [Erythranthe guttata]	-	-	-	-	-	-	-
MSTRG.122094	6.28	0	8.28	6.78	7.57	12.4	0	11.94	9.89	7.23	9.13	12.47	SDH5	Succinate dehydrogenase 5 [Theobroma cacao]	-	-	-	-	GO:0005739//mitochondrion	-	GO:0044237//cellular metabolic process
MSTRG.122102	0	0	0	0	0	0	0	0.2	0	0	0.53	0	ARF11	PREDICTED: auxin response factor 18 isoform X2 [Solanum tuberosum]	Environmental Information Processing	Signal transduction	ko04075//Plant hormone signal transduction	K14486	-	-	-
MSTRG.122145	26.24	14.51	8.73	72.69	43.48	60.09	58.71	67.36	70.67	67.54	87.43	67.8	--	-	-	-	-	-	-	-	-
MSTRG.122146	60.53	45.26	77.63	151.4	138.37	143.68	140.92	135.28	127.21	130.17	141.98	117.91	--	-	-	-	-	-	-	-	-
MSTRG.122155	26.86	27.02	37.9	10.48	11.43	12.01	19.79	5.93	9.22	6.49	7.43	6.94	At3g55350	Harbinger transposase-derived nuclease [Cynara cardunculus var. scolymus] [Cynara cardunculus]	-	-	-	-	-	-	-
MSTRG.122209	0	0	0	2.35	1.9	0	0	0.3	0	0.52	0	3.24	APS1	ATP sulfurylase [Camellia sinensis]	Metabolism;Metabolism;Metabolism;Metabolism;Metabolism	Global and overview maps;Nucleotide metabolism;Energy metabolism;Metabolism of other amino acids;Biosynthesis of other secondary metabolites	ko01100//Metabolic pathways;ko00230//Purine metabolism;ko00920//Sulfur metabolism;ko00450//Selenocompound metabolism;ko00261//Monobactam biosynthesis	K13811;K13811;K13811;K13811;K13811	-	-	-
MSTRG.122248	0	0	0.86	3.87	0.12	4.03	0	1.94	4.17	1.9	2.97	1.76	--	Zinc finger, CCHC-type [Medicago truncatula]	-	-	-	-	-	-	-
MSTRG.122291	5.58	3.15	9.56	9.41	5.12	3.29	15.62	4.06	3.95	3.89	3.09	4.65	UMAG_01243	PREDICTED: GPN-loop GTPase 3-like [Nicotiana attenuata]	-	-	-	-	-	-	-
MSTRG.122293	0	3.55	0	2.07	3.98	0.87	0	3.31	2.56	1.98	1.41	2.24	UMAG_01243	PREDICTED: GPN-loop GTPase 3 [Solanum tuberosum]	-	-	-	-	-	-	-
MSTRG.122296	0	2.79	0.59	2.66	0.96	1.59	4.43	1.44	1.72	0.32	1.16	0.57	AO1	PREDICTED: primary amine oxidase [Pyrus x bretschneideri]	Metabolism;Metabolism;Metabolism;Metabolism;Metabolism;Metabolism;Metabolism;Metabolism	Global and overview maps;Global and overview maps;Amino acid metabolism;Amino acid metabolism;Amino acid metabolism;Metabolism of other amino acids;Biosynthesis of other secondary metabolites;Biosynthesis of other secondary metabolites	ko01100//Metabolic pathways;ko01110//Biosynthesis of secondary metabolites;ko00260//Glycine, serine and threonine metabolism;ko00360//Phenylalanine metabolism;ko00350//Tyrosine metabolism;ko00410//beta-Alanine metabolism;ko00960//Tropane, piperidine and pyridine alkaloid biosynthesis;ko00950//Isoquinoline alkaloid biosynthesis	K00276;K00276;K00276;K00276;K00276;K00276;K00276;K00276	GO:0030312//external encapsulating structure	GO:0016641//oxidoreductase activity, acting on the CH-NH2 group of donors, oxygen as acceptor;GO:0043169//cation binding;GO:0048037//cofactor binding	GO:0044710//single-organism metabolic process;GO:1901564//organonitrogen compound metabolic process
MSTRG.122313	0	0	3.14	0.16	2.45	0	0	0.65	0	0.25	0	0	--	PREDICTED: tRNA (guanine-N(7)-)-methyltransferase non-catalytic subunit wdr4 [Gossypium arboreum]	-	-	-	-	GO:0043231//intracellular membrane-bounded organelle	-	GO:0001510//RNA methylation;GO:0008033//tRNA processing;GO:1901068//guanosine-containing compound metabolic process
MSTRG.122314	0	0	0	2.29	0	0	0	0.23	0	1.74	0.49	2.26	ABCC8	abc transporter c family member 8 [Nicotiana attenuata]	-	-	-	-	-	-	-
MSTRG.122367	8.55	0	1.45	1.8	1.59	1.81	0	2.19	1.74	1.58	1.47	1.1	--	PREDICTED: uncharacterized protein LOC107847919 [Capsicum annuum]	-	-	-	-	-	-	-
MSTRG.122383	0	20.91	4.55	3.42	0	3.76	0	0.86	2.61	4.61	0.86	3.32	Os08g0536000	PREDICTED: pyruvate dehydrogenase E1 component subunit beta-1, mitochondrial [Fragaria vesca subsp. vesca] [Fragaria vesca]	Metabolism;Metabolism;Metabolism;Metabolism;Metabolism;Metabolism	Global and overview maps;Global and overview maps;Global and overview maps;Carbohydrate metabolism;Carbohydrate metabolism;Carbohydrate metabolism	ko01100//Metabolic pathways;ko01110//Biosynthesis of secondary metabolites;ko01200//Carbon metabolism;ko00010//Glycolysis / Gluconeogenesis;ko00620//Pyruvate metabolism;ko00020//Citrate cycle (TCA cycle)	K00162;K00162;K00162;K00162;K00162;K00162	-	GO:0000166//nucleotide binding;GO:0016616//oxidoreductase activity, acting on the CH-OH group of donors, NAD or NADP as acceptor;GO:0048037//cofactor binding	GO:0006085//acetyl-CoA biosynthetic process;GO:0006739//NADP metabolic process
MSTRG.122437	5.83	5.05	2.88	2.84	4.66	5.42	0	5.39	5.63	3.94	4.36	3.67	CYP97A3	PREDICTED: protein LUTEIN DEFICIENT 5, chloroplastic-like isoform X2 [Nelumbo nucifera]	Metabolism;Metabolism;Metabolism	Global and overview maps;Global and overview maps;Metabolism of terpenoids and polyketides	ko01100//Metabolic pathways;ko01110//Biosynthesis of secondary metabolites;ko00906//Carotenoid biosynthesis	K15747;K15747;K15747	-	-	-
MSTRG.122468	0	0	0	1.18	1.33	0.5	0	1.88	1.14	0.79	0.5	1.4	APC4	PREDICTED: anaphase-promoting complex subunit 4 [Prunus mume]	Genetic Information Processing	Folding, sorting and degradation	ko04120//Ubiquitin mediated proteolysis	K03351	GO:0043231//intracellular membrane-bounded organelle	-	GO:0003006//developmental process involved in reproduction;GO:0007088//regulation of mitotic nuclear division;GO:0032446//protein modification by small protein conjugation;GO:0043161//proteasome-mediated ubiquitin-dependent protein catabolic process;GO:0044767//single-organism developmental process
MSTRG.122568	0	0	6.92	10.7	7.78	14.98	6.12	8.49	12.63	10.16	8	12.85	--	MuDR family transposase isoform 1 [Theobroma cacao]	-	-	-	-	-	GO:0046914//transition metal ion binding	-
MSTRG.122608	0	0	3.75	0.47	0.87	1.15	0	1.14	0.3	1.16	1.38	0.88	ABCG42	PREDICTED: pleiotropic drug resistance protein 3-like [Lupinus angustifolius]	-	-	-	-	-	GO:0017111//nucleoside-triphosphatase activity;GO:0032550//purine ribonucleoside binding	-
MSTRG.122609	0	0	0	0.78	3.09	1	0	0.57	1.83	0.47	1.03	0.12	PDR3	PREDICTED: pleiotropic drug resistance protein 3-like [Prunus mume]	-	-	-	-	-	-	-
MSTRG.122636	34.86	79.1	50.81	16.7	30.19	15.79	24.05	5.76	12.05	8.95	8.3	9.58	--	PREDICTED: stress-associated endoplasmic reticulum protein 2-like [Nelumbo nucifera]	-	-	-	-	-	-	-
MSTRG.122662	8.06	6.98	8.39	9.84	4.87	5.41	8.09	12.27	11.2	12.68	13.11	11.89	SAE1B-2	PREDICTED: SUMO-activating enzyme subunit 1B-1 isoform X1 [Vitis vinifera]	Genetic Information Processing	Folding, sorting and degradation	ko04120//Ubiquitin mediated proteolysis	K10684	-	-	-
MSTRG.122693	15.25	22.84	28.83	21.1	19.88	25.28	14.13	19.89	18.03	17.34	16.82	15.3	At3g26840	PREDICTED: acyltransferase-like protein At3g26840, chloroplastic isoform X1 [Juglans regia]	-	-	-	-	-	GO:0016746//transferase activity, transferring acyl groups	-
MSTRG.122752	0	0	0	0	0	2.25	0	0	0	0	0	0	--	PREDICTED: uncharacterized protein LOC103436156 [Malus domestica]	-	-	-	-	-	-	-
MSTRG.122780	5.47	0	0	4	2.65	2.15	0	1.78	0.21	1.22	1.68	2.03	--	-	-	-	-	-	-	-	-
MSTRG.122786	23.41	16.88	9.57	11.06	13.49	16.85	53.56	11.93	11.87	14.7	14.75	13.81	--	PREDICTED: transportin MOS14 isoform X2 [Vitis vinifera]	-	-	-	-	GO:0043231//intracellular membrane-bounded organelle	GO:0017016//Ras GTPase binding	GO:0015031//protein transport
MSTRG.122803	26.89	0	6.09	5.13	1.15	3.92	0	3.79	5.27	3.74	5.61	3.38	HOS3	PREDICTED: elongation of fatty acids protein 3-like [Nicotiana tomentosiformis]	-	-	-	-	-	-	-
MSTRG.122819	24.31	5.72	12.5	6.99	7.91	8.69	4.64	6.92	4.59	3.8	5.39	6.58	TPR2	PREDICTED: protein TPR2-like isoform X2 [Solanum lycopersicum]	-	-	-	-	-	-	-
MSTRG.122835	0	0	1.75	0.41	1.59	0.79	0	1.09	1.98	0.33	0	0.43	--	-	-	-	-	-	-	-	-
MSTRG.122838	0	0	3.22	0.15	1.95	0.89	0	0.26	2.95	1.15	0.51	0	--	-	-	-	-	-	-	-	-
MSTRG.122852	0	0	0	3.23	1.82	0.88	63.58	0.71	0	0.31	0.59	1.75	BTAF1	PREDICTED: TATA-binding protein-associated factor BTAF1 isoform X2 [Tarenaya hassleriana]	-	-	-	-	-	GO:0003824//catalytic activity;GO:0032550//purine ribonucleoside binding	-
MSTRG.122859	5.5	7.42	1.93	2.63	1.28	1.9	4.54	2.53	1.69	1.53	2.63	2.51	--	PREDICTED: uncharacterized protein LOC107262248 [Ricinus communis]	-	-	-	-	-	-	-
MSTRG.122878	2.01	10.25	1.99	4.68	5.59	4.12	1.62	2.75	1.71	1.87	2.34	1.66	--	-	-	-	-	-	-	-	-
MSTRG.122945	8.69	11.31	9.75	8.18	7.39	9.74	3.88	7.94	6.97	7.58	9.36	7.87	EXO70A1	PREDICTED: exocyst complex component EXO70A1 [Vitis vinifera]	-	-	-	-	-	-	-
MSTRG.123026	6.67	0	4.05	9.34	10.66	8.17	8.42	8.75	8.94	9.31	10.8	8.16	NDT1	PREDICTED: nicotinamide adenine dinucleotide transporter 1, chloroplastic-like [Populus euphratica]	-	-	-	-	GO:0031224//intrinsic component of membrane;GO:0042170//plastid membrane	GO:0015291//secondary active transmembrane transporter activity;GO:0051184//cofactor transporter activity	GO:0006862//nucleotide transport;GO:0044763//single-organism cellular process
MSTRG.123034	37.16	36.43	44.2	3.51	2.7	3.88	3.76	2.07	3.68	6.2	7.94	5.15	CSLD5	PREDICTED: cellulose synthase-like protein D5 [Solanum pennellii]	Metabolism;Metabolism	Global and overview maps;Carbohydrate metabolism	ko01100//Metabolic pathways;ko00520//Amino sugar and nucleotide sugar metabolism	K00770;K00770	GO:0031224//intrinsic component of membrane;GO:0043231//intracellular membrane-bounded organelle	GO:0016759//cellulose synthase activity;GO:0019187//beta-1,4-mannosyltransferase activity	GO:0000725//recombinational repair;GO:0006970//response to osmotic stress;GO:0007017//microtubule-based process;GO:0008283//cell proliferation;GO:0009887//organ morphogenesis;GO:0014070//response to organic cyclic compound;GO:0030243//cellulose metabolic process;GO:0044085//cellular component biogenesis;GO:0070085//glycosylation;GO:1902410//mitotic cytokinetic process
MSTRG.123040	0	0	0	1.58	0	0	0	0.24	0	0	0	0	LIP1	PREDICTED: lipoyl synthase 2, mitochondrial [Beta vulgaris subsp. vulgaris] [Beta vulgaris]	Metabolism;Metabolism	Global and overview maps;Metabolism of cofactors and vitamins	ko01100//Metabolic pathways;ko00785//Lipoic acid metabolism	K03644;K03644	-	GO:0016783//sulfurtransferase activity;GO:0051536//iron-sulfur cluster binding	GO:0006633//fatty acid biosynthetic process
MSTRG.123067	13.37	3.93	1.06	10.45	8.23	10.28	4.14	7.09	11.22	9.35	5.44	8.04	ACBP6	PREDICTED: acyl-CoA-binding domain-containing protein 4-like isoform X2 [Ipomoea nil]	-	-	-	-	-	-	-
MSTRG.123071	3.64	2.3	7.59	5	2.59	5.69	3.66	6.82	5.43	4.6	5.45	5.25	O1	PREDICTED: myosin-15-like [Nicotiana tabacum]	-	-	-	-	-	-	-
MSTRG.123136	0	0	0	1.97	0.99	1.38	0	1.31	1.59	0.22	0.46	0.46	BAM3	PREDICTED: caffeoylshikimate esterase [Juglans regia]	Metabolism;Metabolism	Global and overview maps;Lipid metabolism	ko01100//Metabolic pathways;ko00561//Glycerolipid metabolism	K01054;K01054	-	-	-
MSTRG.123149	0	0	0	0	0	0	0	0.36	0	0	0	0	HDA14	PREDICTED: histone deacetylase 14 [Theobroma cacao]	-	-	-	-	GO:0044424//intracellular part	GO:0005515//protein binding;GO:0017136//NAD-dependent histone deacetylase activity	GO:0006476//protein deacetylation;GO:0016070//RNA metabolic process;GO:0016570//histone modification;GO:0034645//cellular macromolecule biosynthetic process;GO:0044281//small molecule metabolic process;GO:1901135//carbohydrate derivative metabolic process
MSTRG.123240	12.15	0	6.57	14.45	11.18	17.67	0	19.87	22.69	18.05	17.38	14.29	--	-	-	-	-	-	-	-	-
MSTRG.123241	0	0	0	0	0	4.18	0	1.64	3.74	1.21	1.05	3.07	--	-	-	-	-	-	-	-	-
MSTRG.123320	0	0	0	1.31	0	0.42	7.05	0.55	0.59	1.8	2.66	2.39	--	-	-	-	-	-	-	-	-
MSTRG.123339	0	9.81	0	12.9	1.8	0	5.66	3.94	2.77	3.36	4.46	3.8	--	PREDICTED: serine/threonine-protein phosphatase 7 long form homolog [Prunus mume]	-	-	-	-	-	-	-
MSTRG.123382	7.58	29.75	0	0.22	4.75	0	0	0	0.84	1.5	0	0.81	CSTLP1	PREDICTED: CMP-sialic acid transporter 1-like isoform X1 [Nelumbo nucifera]	-	-	-	-	-	-	-
MSTRG.123385	0	0	0	3.76	1.74	3.3	0	3.37	1.29	2.36	1.81	1.11	--	hypothetical protein MANES_05G146700 [Manihot esculenta]	-	-	-	-	-	-	-
MSTRG.123403	18.74	5.86	22.6	11.61	8.97	9.8	5.62	13.51	15.98	10.98	12.34	10.62	POR1	PREDICTED: mitochondrial outer membrane protein porin of 34 kDa [Nicotiana attenuata]	-	-	-	-	-	GO:0005244//voltage-gated ion channel activity	GO:0006820//anion transport;GO:0034765//regulation of ion transmembrane transport
MSTRG.123408	9.03	0	9.35	11.06	9.54	11.6	5.55	12.03	10.53	11.33	9.61	6.12	MSRA5	peptide methionine sulfoxide reductase A5 [Solanum lycopersicum]	-	-	-	-	-	GO:0016671//oxidoreductase activity, acting on a sulfur group of donors, disulfide as acceptor	GO:0044267//cellular protein metabolic process;GO:0044710//single-organism metabolic process
MSTRG.123425	58.64	76.49	59.55	31.95	33.65	37.38	56.47	31.19	35.32	32.8	37.02	32.15	tra1	PREDICTED: transcription-associated protein 1 isoform X1 [Vitis vinifera]	-	-	-	-	-	GO:0016772//transferase activity, transferring phosphorus-containing groups	GO:0006796//phosphate-containing compound metabolic process
MSTRG.123426	4.27	0	0	1.71	0.29	1	0	0.78	1.51	0.89	1.14	0.58	--	-	-	-	-	-	-	-	-
MSTRG.123427	0	0	0	4.74	6.53	1.53	7.45	4.81	2.79	4.93	3.65	1.92	--	-	-	-	-	-	-	-	-
MSTRG.123437	0	0	0	0	0	0	0	0	0	1.39	0	0	CDC48B	PREDICTED: cell division control protein 48 homolog B-like [Juglans regia]	-	-	-	-	GO:0043231//intracellular membrane-bounded organelle;GO:0043232//intracellular non-membrane-bounded organelle;GO:0044444//cytoplasmic part	GO:0016462//pyrophosphatase activity;GO:0032550//purine ribonucleoside binding	GO:0003006//developmental process involved in reproduction;GO:0008104//protein localization;GO:0044763//single-organism cellular process;GO:0051234//establishment of localization
MSTRG.123452	2.04	11.99	15.47	17.47	18.29	19.29	14.91	19.07	15.86	15.64	17.35	14.73	At3g03360	PREDICTED: F-box/LRR-repeat protein 13-like [Gossypium hirsutum]	-	-	-	-	-	-	-
MSTRG.123467	30.97	20.69	37.16	18.73	22.3	17.69	40.38	14.45	16.37	16.64	22.63	10.76	MMK2	mitogen-activated protein kinase 4 [Carica papaya]	Organismal Systems;Environmental Information Processing	Environmental adaptation;Signal transduction	ko04626//Plant-pathogen interaction;ko04016//MAPK signaling pathway - plant	K20600;K20600	-	GO:0004702//receptor signaling protein serine/threonine kinase activity;GO:0032550//purine ribonucleoside binding	GO:0006605//protein targeting;GO:0006796//phosphate-containing compound metabolic process;GO:0006952//defense response;GO:0009755//hormone-mediated signaling pathway;GO:0009863//salicylic acid mediated signaling pathway;GO:0010468//regulation of gene expression;GO:0031399//regulation of protein modification process;GO:0042743//hydrogen peroxide metabolic process;GO:0043067//regulation of programm…
MSTRG.1235	0	1.98	6.66	8.99	10.39	5.86	13.9	4.01	4.06	7.56	7.73	5.17	ATL60	zf-RING_2 domain-containing protein [Cephalotus follicularis]	-	-	-	-	-	-	-
MSTRG.123503	16.17	0	4.65	34.53	32.59	40.76	16.06	39.69	35.13	34.2	25.51	24.68	FIM3	PREDICTED: fimbrin-5 [Nelumbo nucifera]	-	-	-	-	-	-	-
MSTRG.123519	0	0	0	0	0	0	0	0	2.41	0	0	1.7	PLC6	PREDICTED: phosphoinositide phospholipase C 6 [Eucalyptus grandis]	Metabolism;Environmental Information Processing;Metabolism	Global and overview maps;Signal transduction;Carbohydrate metabolism	ko01100//Metabolic pathways;ko04070//Phosphatidylinositol signaling system;ko00562//Inositol phosphate metabolism	K05857;K05857;K05857	-	-	-
MSTRG.123577	0	35.16	8.46	5.6	7.36	1.82	18.98	2.66	4.14	1.47	1.42	1.39	STP1	PREDICTED: sugar carrier protein C-like [Sesamum indicum]	-	-	-	-	GO:0005911//cell-cell junction;GO:0031224//intrinsic component of membrane;GO:0043231//intracellular membrane-bounded organelle	GO:0005402//cation:sugar symporter activity	GO:0006812//cation transport;GO:0008643//carbohydrate transport;GO:0009725//response to hormone;GO:0009814//defense response, incompatible interaction;GO:0016049//cell growth
MSTRG.123601	0	0	0	1.33	0	1.12	0	2.01	2.78	1.36	0.82	2.41	TPR3	PREDICTED: topless-related protein 2 [Citrus sinensis]	-	-	-	-	-	-	-
MSTRG.123612	0	0	0	0	0	0	0	0	0	0.33	1.15	0	--	PREDICTED: uncharacterized protein LOC107873715 isoform X1 [Capsicum annuum]	-	-	-	-	-	-	GO:0044763//single-organism cellular process
MSTRG.123649	0	0	0.1	0	2.8	4.68	13.4	1.23	1.18	0.85	0.7	0.21	TPR3	PREDICTED: protein TPR2-like isoform X2 [Nelumbo nucifera]	-	-	-	-	-	-	-
MSTRG.123672	0	0	1.07	1.83	1.17	1.59	3.39	2.59	1.43	1.96	2.18	1.16	RE1	Retrovirus-related Pol polyprotein from transposon TNT 1-94 [Cajanus cajan]	-	-	-	-	-	-	-
MSTRG.123673	0	4.16	0	4.01	1.05	1.8	4.45	1.53	1.89	1.62	2.37	2.23	--	Retrovirus-related Pol polyprotein from transposon TNT 1-94 [Cajanus cajan]	-	-	-	-	-	-	-
MSTRG.123739	33.67	2.26	3.62	2.99	9	0.37	0	0.28	3.38	1.94	0.24	0.8	--	-	-	-	-	-	-	-	-
MSTRG.123771	70.36	64.76	68.76	56.46	63.28	67.4	45.16	79.33	73.29	76.04	75.91	82.35	RPL17B	PREDICTED: 60S ribosomal protein L17-2 [Ziziphus jujuba]	Genetic Information Processing	Translation	ko03010//Ribosome	K02880	GO:0044391//ribosomal subunit	-	GO:0010467//gene expression
MSTRG.12380	5.81	3.2	8.64	8.03	9.32	9.52	27.22	10.66	10.71	9.96	9.9	8.75	RE1	cysteine-rich RLK RECEPTOR-like protein kinase [Citrus limon]	-	-	-	-	-	-	-
MSTRG.123827	14.76	0	0	0	0	1.15	0	1.15	0	1.46	0.76	0.33	OsI_023634	PREDICTED: serine/threonine-protein kinase ATR isoform X1 [Vitis vinifera]	-	-	-	-	-	GO:0004672//protein kinase activity;GO:0032550//purine ribonucleoside binding	GO:0006464//cellular protein modification process;GO:0006796//phosphate-containing compound metabolic process
MSTRG.12384	68.94	20.17	48.94	5.18	9.06	1.55	0.63	4.78	5.66	9.88	6.11	5.55	CPN60A1	PREDICTED: ruBisCO large subunit-binding protein subunit alpha [Daucus carota subsp. sativus] [Daucus carota]	-	-	-	-	GO:0044424//intracellular part	GO:0032550//purine ribonucleoside binding	GO:0006457//protein folding
MSTRG.123863	0	0	0	4.07	2.95	3.48	0	5.28	4.54	4.95	5.75	3.36	--	PREDICTED: UPF0481 protein At3g47200-like isoform X1 [Juglans regia]	-	-	-	-	-	-	-
MSTRG.123873	0	0	0	0.38	0	0	0	0.48	0	0.83	0	1.07	HCF101	PREDICTED: fe-S cluster assembly factor HCF101, chloroplastic [Daucus carota subsp. sativus] [Daucus carota]	-	-	-	-	-	-	-
MSTRG.12390	0	0	0	0	0	2.31	0	0	0	0	0	0	At2g43200	PREDICTED: probable methyltransferase PMT19 isoform X1 [Vitis vinifera]	-	-	-	-	GO:0031090//organelle membrane;GO:0031224//intrinsic component of membrane	GO:0016741//transferase activity, transferring one-carbon groups	GO:0008152//metabolic process
MSTRG.123994	0	0	0	0.55	0	0	0	0	0	0	0	0	--	Nuclear transport factor 2 family protein with RNA binding domain isoform 7 [Theobroma cacao]	-	-	-	-	GO:0044464//cell part	GO:0097159//organic cyclic compound binding	GO:0051234//establishment of localization
MSTRG.123995	0	10.12	0	0	0	0	0	0.16	0	0	1.94	0	--	PREDICTED: probable protein phosphatase 2C 51 isoform X4 [Pyrus x bretschneideri]	-	-	-	-	-	-	-
MSTRG.124068	4.39	1.51	1.14	7.87	4.54	2.88	14.94	3.75	4.29	4.8	4.48	3.24	--	PREDICTED: uncharacterized protein LOC100241915 isoform X2 [Vitis vinifera]	-	-	-	-	-	-	-
MSTRG.124069	0	22.13	11.51	6.3	2.16	9.21	18.15	2.65	0.89	2.98	1.84	1.85	--	DnaJ domain-containing protein/TPR_11 domain-containing protein [Cephalotus follicularis]	-	-	-	-	-	-	-
MSTRG.124083	0	0	0	2.07	0	0	0	0	0	0	1.59	0	MOR1	PREDICTED: protein MOR1 [Ricinus communis]	-	-	-	-	-	-	-
MSTRG.124084	11.59	12.11	20.39	17.38	24.98	24.86	19.96	21.13	21.64	19.86	18.83	15.43	NBS1	PREDICTED: nijmegen breakage syndrome 1 protein isoform X2 [Juglans regia]	Genetic Information Processing	Replication and repair	ko03440//Homologous recombination	K10867	-	-	-
MSTRG.124129	6.17	10.42	3.94	5.83	6.45	5.07	1.47	6.31	6.89	5.88	5.56	5.36	CG31935	PREDICTED: rab3 GTPase-activating protein catalytic subunit isoform X1 [Vitis vinifera]	-	-	-	-	GO:0009536//plastid	-	-
MSTRG.124142	0	0	0	0	0	0	0	0.94	0	2.8	1.14	0.76	CCR1	PREDICTED: cinnamoyl-CoA reductase 1-like [Sesamum indicum]	-	-	-	-	-	-	-
MSTRG.124228	0	0	0	0	0	0	0	0	0	0	0.91	0.62	PRO2	delta-1-pyrroline-5-carbosylate synthetase, partial [Camellia sinensis]	Metabolism;Metabolism;Metabolism;Metabolism	Global and overview maps;Global and overview maps;Global and overview maps;Amino acid metabolism	ko01100//Metabolic pathways;ko01110//Biosynthesis of secondary metabolites;ko01230//Biosynthesis of amino acids;ko00330//Arginine and proline metabolism	K12657;K12657;K12657;K12657	-	GO:0016620//oxidoreductase activity, acting on the aldehyde or oxo group of donors, NAD or NADP as acceptor;GO:0016740//transferase activity	GO:0044237//cellular metabolic process;GO:0044710//single-organism metabolic process
MSTRG.12424	0	0	0	4.09	0	0	0	0	0	0.9	0	0	--	PREDICTED: uncharacterized protein LOC103333298 [Prunus mume]	-	-	-	-	-	-	-
MSTRG.124247	0	0	11.02	2.52	3.18	0.27	0	1.21	2.73	0.82	1.27	1.06	RPL28A	PREDICTED: 60S ribosomal protein L28-2 [Eucalyptus grandis]	Genetic Information Processing	Translation	ko03010//Ribosome	K02903	GO:0030529//intracellular ribonucleoprotein complex	-	GO:0010467//gene expression
MSTRG.124249	0	0	0	1.23	1.33	0.1	8.82	1.32	0.99	1.62	2.6	1.81	--	PREDICTED: ankyrin-3 [Vitis vinifera]	-	-	-	-	-	-	-
MSTRG.124311	0.93	2.49	3.83	8.13	6.85	7.5	3.47	7.57	4.75	5.37	5.26	5.72	RGA2	NB-ARC domain-containing protein [Cephalotus follicularis]	-	-	-	-	-	-	-
MSTRG.124319	0	0	0	4.81	0	0	0	1.05	0	1.58	0.35	0.65	--	PREDICTED: nudix hydrolase 26, chloroplastic-like [Ipomoea nil]	-	-	-	-	-	-	-
MSTRG.124322	6.9	2.27	2.95	1.19	3.37	1.98	0.15	0.88	1.1	0.32	0.91	0.87	--	-	-	-	-	-	-	-	-
MSTRG.124324	1312.7	741.34	586.67	800.28	868.3	828.66	215.56	681.34	614.73	745.51	427.77	902.22	--	-	-	-	-	-	-	-	-
MSTRG.124336	0	0	0	5.06	0.32	2.65	0	1.46	3.17	3.02	4.01	3.3	--	-	-	-	-	-	-	-	-
MSTRG.124422	0	0	0	1.27	0	0.74	0	0.43	0.92	1.78	1.65	1.35	--	-	-	-	-	-	-	-	-
MSTRG.124465	12.58	0	14.97	0.5	2.25	0	0	0.77	2.28	3.76	1.78	0.97	SCPL18	PREDICTED: serine carboxypeptidase-like 18 [Fragaria vesca subsp. vesca] [Fragaria vesca]	-	-	-	-	-	GO:0016787//hydrolase activity	-
MSTRG.124472	8.47	3.24	8.45	16.35	13.49	14.5	9.77	16.21	10.84	12.19	15.32	12.63	SCPL18	peptidase S10 [Camellia sinensis]	-	-	-	-	-	-	-
MSTRG.124483	3.58	11.61	7.35	26.38	17.24	21.52	24.53	21.15	20.36	18.63	18.48	16.57	PRP40A	PREDICTED: pre-mRNA-processing protein 40A [Nelumbo nucifera]	Genetic Information Processing	Transcription	ko03040//Spliceosome	K12821	-	-	GO:0010467//gene expression;GO:0016070//RNA metabolic process
MSTRG.124541	0	0	1.11	7.91	6.19	7.14	9.66	8.5	6.41	6.16	8.32	5.71	--	PREDICTED: lisH domain and HEAT repeat-containing protein KIAA1468 homolog [Vitis vinifera]	-	-	-	-	-	-	-
MSTRG.124543	14.52	52.32	13.09	6.2	10.79	8.49	0	5.8	4.39	3.79	6.72	8.25	LA1	PREDICTED: la protein 1 [Vitis vinifera]	-	-	-	-	-	-	-
MSTRG.124545	17.23	0	0	0	0	0	0	0.6	0	0	0.52	0	EMB3004	3-dehydroquinate dehydratase/shikimate dehydrogenase 1 [Camellia sinensis]	Metabolism;Metabolism;Metabolism;Metabolism	Global and overview maps;Global and overview maps;Global and overview maps;Amino acid metabolism	ko01100//Metabolic pathways;ko01110//Biosynthesis of secondary metabolites;ko01230//Biosynthesis of amino acids;ko00400//Phenylalanine, tyrosine and tryptophan biosynthesis	K13832;K13832;K13832;K13832	-	GO:0016616//oxidoreductase activity, acting on the CH-OH group of donors, NAD or NADP as acceptor;GO:0016836//hydro-lyase activity	GO:0044710//single-organism metabolic process
MSTRG.124562	0	23.44	0	0.13	0	0	0	0.22	0.93	0	0.8	0	At1g06840	PREDICTED: probable LRR receptor-like serine/threonine-protein kinase At1g06840 isoform X2 [Tarenaya hassleriana]	-	-	-	-	-	GO:0016301//kinase activity	-
MSTRG.124615	0	3.17	8.57	1.83	3.04	0.78	0	4.36	0.82	1.85	1.55	1.47	SEN2	PREDICTED: tRNA-splicing endonuclease subunit Sen2-1-like isoform X1 [Jatropha curcas]	-	-	-	-	-	GO:0004518//nuclease activity;GO:0097159//organic cyclic compound binding	GO:0000394//RNA splicing, via endonucleolytic cleavage and ligation;GO:0090501//RNA phosphodiester bond hydrolysis
MSTRG.124628	37.98	25.7	24.55	5.25	5.27	2.56	15.25	3.01	3.64	3.22	4.33	3.85	DOF5.3	dof zinc finger protein DOF2.1-like [Cajanus cajan]	-	-	-	-	GO:0043231//intracellular membrane-bounded organelle;GO:0043232//intracellular non-membrane-bounded organelle	GO:0001071//nucleic acid binding transcription factor activity;GO:0043169//cation binding	GO:0010468//regulation of gene expression;GO:0034645//cellular macromolecule biosynthetic process
MSTRG.124717	23.4	31.1	29.47	17.11	23.22	15.31	4.43	11.73	12.27	15.78	16.69	17.36	--	ESCRT-II complex, vps25 subunit [Corchorus capsularis]	-	-	-	-	-	-	-
MSTRG.124727	0	0	0	0	4.79	2.64	0	0.46	0	0.81	0.38	0	SD113	PREDICTED: G-type lectin S-receptor-like serine/threonine-protein kinase At1g61370 [Ipomoea nil]	-	-	-	-	-	-	-
MSTRG.124734	0	0	17	5.26	8.18	3.72	21.33	3.4	5.42	3.21	4.17	4.82	BA13	PREDICTED: cytochrome P450 85A-like [Arachis ipaensis]	Metabolism;Metabolism;Metabolism	Global and overview maps;Global and overview maps;Metabolism of terpenoids and polyketides	ko01100//Metabolic pathways;ko01110//Biosynthesis of secondary metabolites;ko00905//Brassinosteroid biosynthesis	K09590;K09590;K09590	-	-	-
MSTRG.124773	8.68	0	0.52	0.71	0.7	0.13	0.52	0.64	0.37	0.61	1.61	0.95	WSD1	PREDICTED: O-acyltransferase WSD1 [Vitis vinifera]	-	-	-	-	-	GO:0016740//transferase activity	-
MSTRG.12478	27.95	18	0	0	0	3.33	0	5.01	1.58	1.79	1.6	1.86	--	hypothetical protein VITISV_020999 [Vitis vinifera]	-	-	-	-	-	-	-
MSTRG.124790	0	0	10.41	7.49	4.56	4.03	1.91	6.08	4.63	5.42	4.27	2.64	RGA2	Disease resistance protein [Cynara cardunculus var. scolymus] [Cynara cardunculus]	-	-	-	-	-	-	-
MSTRG.124801	29.77	0	0	9.99	3.55	7.62	0	3.2	4.08	4.77	3.96	2.34	--	-	-	-	-	-	-	-	-
MSTRG.124844	0	0	2.98	1.68	2.75	2.89	24.74	2.73	1.59	2.27	2.7	1.89	--	PREDICTED: probable polyamine aminopropyl transferase [Malus domestica]	-	-	-	-	-	-	-
MSTRG.124849	1.81	12.36	13.52	10.58	10.89	8.27	8.15	10.39	9.7	11.49	11.13	10.13	FLD	PREDICTED: protein FLOWERING LOCUS D-like [Ziziphus jujuba]	-	-	-	-	-	-	-
MSTRG.124852	0	6.5	3.52	0.67	0	0.68	0	0.3	0.6	0.47	1.12	1.31	KINUA	PREDICTED: kinesin-like protein KIN-UC isoform X5 [Vitis vinifera]	-	-	-	-	GO:0005875//microtubule associated complex	GO:0003774//motor activity;GO:0015631//tubulin binding;GO:0032550//purine ribonucleoside binding	GO:0007017//microtubule-based process
MSTRG.124857	5.28	0	0	1.63	0.41	0	0	1.33	2.11	3.79	3.44	3.3	KINUC	PREDICTED: kinesin-like protein KIN-UC isoform X1 [Vitis vinifera]	-	-	-	-	GO:0005875//microtubule associated complex	GO:0003774//motor activity;GO:0015631//tubulin binding;GO:0032550//purine ribonucleoside binding	GO:0007017//microtubule-based process
MSTRG.124858	0	4.07	3.91	4.83	3.64	4.35	0	3.11	3.57	3.62	3.47	2.58	SDP6	PREDICTED: glycerol-3-phosphate dehydrogenase SDP6, mitochondrial-like [Sesamum indicum]	Metabolism;Metabolism	Global and overview maps;Lipid metabolism	ko01110//Biosynthesis of secondary metabolites;ko00564//Glycerophospholipid metabolism	K00111;K00111	GO:0044444//cytoplasmic part	GO:0052590//sn-glycerol-3-phosphate:ubiquinone oxidoreductase activity	GO:0044710//single-organism metabolic process;GO:0052646//alditol phosphate metabolic process
MSTRG.124868	6.77	0	23.31	15.62	14.89	18.15	11.96	18.22	11.31	18.37	13.94	9.46	RABF1	PREDICTED: ras-related protein RABF1 [Citrus sinensis]	Cellular Processes;Cellular Processes	Transport and catabolism;Transport and catabolism	ko04144//Endocytosis;ko04145//Phagosome	K07889;K07889	GO:0005769//early endosome;GO:0031090//organelle membrane;GO:0044440//endosomal part	GO:0017111//nucleoside-triphosphatase activity;GO:0032550//purine ribonucleoside binding	GO:0006605//protein targeting;GO:0016192//vesicle-mediated transport;GO:0035556//intracellular signal transduction
MSTRG.124941	15.07	1.75	4.28	5.51	1.84	6.6	8.03	5.49	1.81	2.35	5.15	3.33	DGK1	PREDICTED: diacylglycerol kinase 1 [Theobroma cacao]	Metabolism;Metabolism;Metabolism;Environmental Information Processing;Metabolism	Global and overview maps;Global and overview maps;Lipid metabolism;Signal transduction;Lipid metabolism	ko01100//Metabolic pathways;ko01110//Biosynthesis of secondary metabolites;ko00564//Glycerophospholipid metabolism;ko04070//Phosphatidylinositol signaling system;ko00561//Glycerolipid metabolism	K00901;K00901;K00901;K00901;K00901	GO:0031224//intrinsic component of membrane	GO:0016301//kinase activity;GO:0032550//purine ribonucleoside binding;GO:0046872//metal ion binding	GO:0006796//phosphate-containing compound metabolic process;GO:0006950//response to stress;GO:0007186//G-protein coupled receptor signaling pathway
MSTRG.124970	0	7.38	2.52	1.9	0.91	2.4	3.1	1.62	1.87	1.36	2.15	0.82	ECA1	PREDICTED: calcium-transporting ATPase 1, endoplasmic reticulum-type-like [Ziziphus jujuba]	-	-	-	-	GO:0031224//intrinsic component of membrane	GO:0003824//catalytic activity;GO:0032550//purine ribonucleoside binding;GO:0043169//cation binding	-
MSTRG.125014	0	0	7.46	4.06	13.98	2.72	0	7.71	8.85	2.93	3.94	2.69	FER1	PREDICTED: ferritin-1, chloroplastic-like [Eucalyptus grandis]	-	-	-	-	-	-	-
MSTRG.125022	4.35	0	3.58	3.4	1.62	3.24	6.81	1.73	2.15	2.5	2.55	1.09	NAD-ME2	NAD-dependent malic enzyme 59 kDa isoform, mitochondrial-like [Malus domestica]	Metabolism;Metabolism;Metabolism;Metabolism	Global and overview maps;Global and overview maps;Carbohydrate metabolism;Energy metabolism	ko01100//Metabolic pathways;ko01200//Carbon metabolism;ko00620//Pyruvate metabolism;ko00710//Carbon fixation in photosynthetic organisms	K00028;K00028;K00028;K00028	-	GO:0000166//nucleotide binding;GO:0004470//malic enzyme activity;GO:0043169//cation binding	GO:0043648//dicarboxylic acid metabolic process
MSTRG.125023	0	0	0	1.42	0	2.5	0	0.43	1.55	0.28	0	0.24	LPEAT2	PREDICTED: lysophospholipid acyltransferase LPEAT2 [Vigna radiata var. radiata] [Vigna radiata]	Metabolism;Metabolism;Metabolism	Global and overview maps;Lipid metabolism;Lipid metabolism	ko01100//Metabolic pathways;ko00564//Glycerophospholipid metabolism;ko00565//Ether lipid metabolism	K13510;K13510;K13510	-	-	-
MSTRG.12503	0	0	0	2.85	1.89	4.26	0	0.92	1.85	0.77	0.74	0.55	--	-	-	-	-	-	-	-	-
MSTRG.125077	4.58	5.54	2.62	2.33	3.75	2.83	18.18	2.34	1.77	2	2.06	1.85	timm13-b	PREDICTED: uncharacterized protein LOC109191422 [Ipomoea nil]	-	-	-	-	-	-	-
MSTRG.12513	0	0	0	0.54	1.39	0	0	1.32	0.44	0.44	0	0.44	PRAF1	PREDICTED: E3 ubiquitin-protein ligase HERC2 [Prunus mume]	-	-	-	-	-	-	-
MSTRG.125146	0	0	0	0	0	0	0	0.93	0	0	0.5	1.66	--	PREDICTED: CCR4-NOT transcription complex subunit 11 [Daucus carota subsp. sativus] [Daucus carota]	-	-	-	-	-	-	-
MSTRG.12515	0	4.63	1.31	1.35	1.19	0.31	0	2.16	1.4	0.68	0.69	1.63	MFL1	PREDICTED: protein MITOFERRINLIKE 1, chloroplastic [Sesamum indicum]	-	-	-	-	-	-	-
MSTRG.125167	29.83	22.3	17.36	13.66	13.9	14.34	0	21.27	15.2	18	15.77	13.3	--	-	-	-	-	-	-	-	-
MSTRG.125168	0	0	8.84	3.47	2.69	3.12	6.7	8.73	3.12	6.49	11.44	7.02	--	-	-	-	-	-	-	-	-
MSTRG.125208	1.27	19.14	12.18	24.44	14.39	12.5	37.39	12.1	20.17	13.88	21.61	11.04	--	General secretion pathway K [Gossypium arboreum]	-	-	-	-	-	-	-
MSTRG.125212	27.65	20.12	22.37	11.64	9.14	13.83	12.91	11.7	9.22	8.51	8.76	7.41	KUA1	PREDICTED: transcription factor MYB1R1 [Vitis vinifera]	-	-	-	-	-	GO:0005488//binding	-
MSTRG.125217	0	0	0	0.23	0	0	0	0.59	0	0.88	0.39	0	VPS39	PREDICTED: LOW QUALITY PROTEIN: vam6/Vps39-like protein [Ricinus communis]	-	-	-	-	-	-	GO:0006810//transport
MSTRG.125234	0.1	0	7.13	4.54	8.72	13.98	8.84	8.19	4.85	5.53	5.19	5.64	ATG18A	PREDICTED: autophagy-related protein 18a [Vitis vinifera]	-	-	-	-	GO:0031090//organelle membrane;GO:0043231//intracellular membrane-bounded organelle;GO:0044444//cytoplasmic part	-	GO:0006625//protein targeting to peroxisome;GO:0006950//response to stress;GO:0009057//macromolecule catabolic process;GO:0009062//fatty acid catabolic process;GO:0010260//organ senescence;GO:0012501//programmed cell death
MSTRG.125241	0	0	16.7	0	2.8	0	0	0.75	1.68	1.93	3.02	0	EB1C	PREDICTED: microtubule-associated protein RP/EB family member 1C-like [Musa acuminata subsp. malaccensis] [Musa acuminata]	-	-	-	-	GO:0015630//microtubule cytoskeleton;GO:0030312//external encapsulating structure;GO:0043231//intracellular membrane-bounded organelle;GO:0044444//cytoplasmic part	GO:0015631//tubulin binding	GO:0000280//nuclear division;GO:0003006//developmental process involved in reproduction;GO:0007010//cytoskeleton organization;GO:0009612//response to mechanical stimulus;GO:0016570//histone modification
MSTRG.125264	12.31	23.28	21.34	17.94	18.2	19.26	17.64	18.27	19.27	17.93	18.83	20.77	EMB2247	PREDICTED: valine--tRNA ligase, chloroplastic/mitochondrial 2 isoform X1 [Vitis vinifera]	Genetic Information Processing	Translation	ko00970//Aminoacyl-tRNA biosynthesis	K01873	GO:0044424//intracellular part	GO:0004812//aminoacyl-tRNA ligase activity;GO:0032550//purine ribonucleoside binding;GO:0052689//carboxylic ester hydrolase activity	GO:0006418//tRNA aminoacylation for protein translation;GO:0006448//regulation of translational elongation
MSTRG.125303	26.94	48.31	54.62	31.94	27.34	33.56	28.12	27.47	24.98	25.92	33.29	23.11	RGA2	PREDICTED: disease resistance protein RGA2 isoform X2 [Vitis vinifera]	-	-	-	-	-	-	-
MSTRG.125315	0	0	1.09	0.97	0	0.77	0	0.99	0	0.06	0.42	0	--	-	-	-	-	-	-	-	-
MSTRG.125335	0	0	0	0.51	0	0	6.49	0.36	0.4	1.4	2.92	1.63	--	PREDICTED: TMV resistance protein N-like [Jatropha curcas]	-	-	-	-	-	-	-
MSTRG.125364	0	0.19	0	2.05	2.89	0	0	0.85	0.16	3.93	2.26	1.91	PFP-BETA	PPi-dependent phosphofructokinase beta subunit, partial [Cuscuta pentagona]	Metabolism;Metabolism;Metabolism;Metabolism;Metabolism	Global and overview maps;Global and overview maps;Carbohydrate metabolism;Carbohydrate metabolism;Carbohydrate metabolism	ko01100//Metabolic pathways;ko01110//Biosynthesis of secondary metabolites;ko00010//Glycolysis / Gluconeogenesis;ko00051//Fructose and mannose metabolism;ko00030//Pentose phosphate pathway	K00895;K00895;K00895;K00895;K00895	-	-	-
MSTRG.125392	9.05	0	0	0.06	2.22	1.42	0	0.21	0	0.78	0.17	1.37	--	PREDICTED: DNA topoisomerase 1-like isoform X1 [Gossypium hirsutum]	-	-	-	-	GO:0043232//intracellular non-membrane-bounded organelle	GO:0003916//DNA topoisomerase activity	GO:0006259//DNA metabolic process
MSTRG.125402	2.79	2	4.35	8.48	8.04	7.06	14.36	5.19	3.91	4.19	3.9	3.18	--	PREDICTED: MATE efflux family protein 3, chloroplastic-like [Populus euphratica]	-	-	-	-	-	-	-
MSTRG.125406	0	0	0	2.06	0.73	1.52	0	0	2.13	0.92	0.33	0	--	-	-	-	-	-	-	-	-
MSTRG.125420	0	0	5.08	0	4.69	5.67	0	0	0	0	0.9	0	B0103C08-B0602B01.13	PREDICTED: protein FLOWERING LOCUS D-like isoform X1 [Populus euphratica]	-	-	-	-	-	-	GO:0010467//gene expression;GO:0034645//cellular macromolecule biosynthetic process
MSTRG.12543	0	21.42	49.19	0	0	0	0	0	0	0	0	0	rps12-B	ribosomal protein S12 (chloroplast) [Ipomoea batatas]	Genetic Information Processing	Translation	ko03010//Ribosome	K02950	GO:0009536//plastid;GO:0044391//ribosomal subunit	GO:0003723//RNA binding;GO:0005198//structural molecule activity;GO:0050136//NADH dehydrogenase (quinone) activity	GO:0010467//gene expression;GO:0022904//respiratory electron transport chain
MSTRG.125440	0	0	13.49	19.97	7.2	2.55	0	19.51	9.05	3.52	2.59	2.89	PNA	PREDICTED: dammarenediol II synthase-like [Sesamum indicum]	-	-	-	-	-	-	-
MSTRG.125443	0	15.52	0	3.26	0.69	2.33	0	4.25	4.79	2.26	1.86	2.95	PNA	beta-amyrin synthase [Dorcoceras hygrometricum]	-	-	-	-	-	-	-
MSTRG.125485	33.99	45.87	32.17	22.29	18.45	26.03	28.85	26.35	23.25	23.93	29.17	27.6	ALA1	PREDICTED: phospholipid-transporting ATPase 1-like isoform X2 [Prunus mume]	-	-	-	-	GO:0031224//intrinsic component of membrane	GO:0003824//catalytic activity;GO:0005548//phospholipid transporter activity;GO:0032550//purine ribonucleoside binding;GO:0046872//metal ion binding	GO:0015914//phospholipid transport
MSTRG.125505	49.75	53.84	23.02	25.07	20.83	17.38	26.18	19.23	22.33	13.65	17	16.05	ICDH-1	cytosolic isocitrate dehydrogenase [NADP]-like [Asparagus officinalis]	Metabolism;Metabolism;Metabolism;Metabolism;Metabolism;Cellular Processes;Metabolism;Metabolism	Global and overview maps;Global and overview maps;Global and overview maps;Global and overview maps;Metabolism of other amino acids;Transport and catabolism;Global and overview maps;Carbohydrate metabolism	ko01100//Metabolic pathways;ko01110//Biosynthesis of secondary metabolites;ko01200//Carbon metabolism;ko01230//Biosynthesis of amino acids;ko00480//Glutathione metabolism;ko04146//Peroxisome;ko01210//2-Oxocarboxylic acid metabolism;ko00020//Citrate cycle (TCA cycle)	K00031;K00031;K00031;K00031;K00031;K00031;K00031;K00031	GO:0016020//membrane;GO:0042579//microbody	GO:0000166//nucleotide binding;GO:0004448//isocitrate dehydrogenase activity;GO:0043169//cation binding	GO:0006101//citrate metabolic process;GO:0045491//xylan metabolic process;GO:0050896//response to stimulus
MSTRG.1256	0	7.37	2.25	2.9	5.41	5.53	1.75	1.99	2.39	3.09	2.21	2.92	--	PREDICTED: protein MEI2-like 1, partial [Vigna angularis]	-	-	-	-	-	-	-
MSTRG.125618	0	37.62	0	11.22	5.16	5.06	0	6.25	10.34	4.37	6.98	5.78	OST1B	PREDICTED: dolichyl-diphosphooligosaccharide--protein glycosyltransferase subunit 1B [Vitis vinifera]	Metabolism;Genetic Information Processing;Metabolism	Global and overview maps;Folding, sorting and degradation;Glycan biosynthesis and metabolism	ko01100//Metabolic pathways;ko04141//Protein processing in endoplasmic reticulum;ko00510//N-Glycan biosynthesis	K12666;K12666;K12666	GO:0005618//cell wall;GO:0031090//organelle membrane;GO:0031224//intrinsic component of membrane;GO:0043231//intracellular membrane-bounded organelle	GO:0016740//transferase activity	GO:0006464//cellular protein modification process
MSTRG.125658	64.18	51.49	12.21	32.64	39.56	8.95	15.14	16.21	14.53	9.1	12.49	18.6	METTL13	PREDICTED: methyltransferase-like protein 13 [Vitis vinifera]	-	-	-	-	-	-	-
MSTRG.125688	1.71	8.14	3.56	10.4	13.86	9.98	13.57	11.54	8.62	10.2	9.75	8	DDB1A	PREDICTED: binding partner of ACD11 1 isoform X1 [Theobroma cacao]	-	-	-	-	-	GO:0097159//organic cyclic compound binding	GO:0000097//sulfur amino acid biosynthetic process
MSTRG.125689	0	0	7.96	2.47	0	2.54	0	0.31	0	1.58	1.03	2.17	PLC6	PREDICTED: phosphoinositide phospholipase C 4-like [Citrus sinensis]	Metabolism;Environmental Information Processing;Metabolism	Global and overview maps;Signal transduction;Carbohydrate metabolism	ko01100//Metabolic pathways;ko04070//Phosphatidylinositol signaling system;ko00562//Inositol phosphate metabolism	K05857;K05857;K05857	-	GO:0042578//phosphoric ester hydrolase activity;GO:0060089//molecular transducer activity	GO:0006629//lipid metabolic process;GO:0007165//signal transduction
MSTRG.125699	32.18	41.4	40.39	78.83	74.44	60.37	34.15	54.71	53.71	45.49	43.39	51.47	TRX2	PREDICTED: thioredoxin H2-like [Cicer arietinum]	-	-	-	-	-	-	-
MSTRG.125706	0	14.93	0	0	2.71	2.44	0	1.67	3.41	1.71	3.47	0.51	--	-	-	-	-	-	-	-	-
MSTRG.125707	9.89	0	6.02	0.15	6.24	1.13	0	2.8	2.81	4.56	4.9	2.82	--	-	-	-	-	-	-	-	-
MSTRG.125713	5.4	0	0	1.95	1.31	1.39	0	1.39	0.79	1.54	0.91	1.04	EO	PREDICTED: 2-methylene-furan-3-one reductase [Citrus sinensis]	-	-	-	-	-	GO:0003824//catalytic activity;GO:0046914//transition metal ion binding	GO:0044710//single-organism metabolic process
MSTRG.125720	0	0	1.38	1.59	0.74	0.42	0	1.65	2.56	2.18	2.05	1.18	--	-	-	-	-	-	-	-	-
MSTRG.125728	0	0	0	4.35	0	0	0	0.38	0	0.54	0	0.24	--	Armadillo-type fold [Cynara cardunculus var. scolymus] [Cynara cardunculus]	-	-	-	-	-	-	GO:0044763//single-organism cellular process
MSTRG.125730	0	0	0	0	0	0.83	0	0.38	0	1.21	0.21	0.14	--	PREDICTED: protein IWS1 homolog [Theobroma cacao]	-	-	-	-	GO:0009536//plastid	-	GO:0003006//developmental process involved in reproduction;GO:0006310//DNA recombination;GO:0006342//chromatin silencing;GO:0007059//chromosome segregation;GO:0009606//tropism
MSTRG.125751	5	1.28	0.95	1.89	0.86	1.31	0	1.76	2.02	1.16	1.1	1.76	RE1	Retrovirus-related Pol polyprotein from transposon TNT 1-94, partial [Cajanus cajan]	Metabolism;Metabolism;Metabolism;Metabolism;Metabolism	Global and overview maps;Carbohydrate metabolism;Carbohydrate metabolism;Carbohydrate metabolism;Carbohydrate metabolism	ko01100//Metabolic pathways;ko00520//Amino sugar and nucleotide sugar metabolism;ko00040//Pentose and glucuronate interconversions;ko00052//Galactose metabolism;ko00053//Ascorbate and aldarate metabolism	K12447;K12447;K12447;K12447;K12447	-	-	-
MSTRG.12579	0	0	0	3.43	1.82	4.25	12.71	3.01	0.76	3.39	1	0.93	SYP61	PREDICTED: syntaxin-61 [Vitis vinifera]	Genetic Information Processing	Folding, sorting and degradation	ko04130//SNARE interactions in vesicular transport	K08498	GO:0010008//endosome membrane;GO:0031224//intrinsic component of membrane;GO:0031984//organelle subcompartment	-	GO:0006605//protein targeting;GO:0009755//hormone-mediated signaling pathway;GO:0016192//vesicle-mediated transport;GO:0061024//membrane organization
MSTRG.12580	5.81	0	4.6	4.09	6.73	6.74	14.1	1.7	3.05	0.38	2.07	1.2	SYP61	PREDICTED: syntaxin-61 [Populus euphratica]	Genetic Information Processing	Folding, sorting and degradation	ko04130//SNARE interactions in vesicular transport	K08498	GO:0010008//endosome membrane;GO:0031224//intrinsic component of membrane;GO:0031984//organelle subcompartment	-	GO:0006605//protein targeting;GO:0009755//hormone-mediated signaling pathway;GO:0016192//vesicle-mediated transport;GO:0061024//membrane organization
MSTRG.12581	3.68	0	5.69	5.5	4.37	6.15	0	6.77	4.6	5.86	6.54	6.68	SAC9	PREDICTED: probable phosphoinositide phosphatase SAC9 isoform X2 [Ricinus communis]	-	-	-	-	-	GO:0016788//hydrolase activity, acting on ester bonds	-
MSTRG.125812	0	0	5.44	1.14	6.16	4.61	0	0.76	1.88	0.92	0.93	1.85	--	uncharacterized protein LOC109838931 [Asparagus officinalis]	-	-	-	-	-	-	-
MSTRG.125823	4.99	8.85	17.18	17.77	11.65	18.68	0.82	14.98	14.73	12.19	17.91	14.18	SPT16	PREDICTED: FACT complex subunit SPT16-like [Sesamum indicum]	-	-	-	-	-	-	-
MSTRG.125934	0	0	0	0	0	0	0	0	0	0	0	0.69	BG	Basic 7S globulin, partial [Anthurium amnicola]	-	-	-	-	-	-	-
MSTRG.125936	0	0	0	2.18	2.88	2.28	13.78	2.68	2.69	2.42	3.59	4.04	XRI1	PREDICTED: protein XRI1 [Ricinus communis]	-	-	-	-	-	-	-
MSTRG.12594	21.9	17.13	25.41	14.06	16.05	12.41	11.38	9.17	13.1	13.62	13.87	14.54	SEC13B	PREDICTED: protein transport protein SEC13 homolog B [Vitis vinifera]	Genetic Information Processing;Genetic Information Processing	Folding, sorting and degradation;Translation	ko04141//Protein processing in endoplasmic reticulum;ko03013//RNA transport	K14004;K14004	-	-	-
MSTRG.125966	0	7.22	4.22	4.02	3.7	5.23	13.41	6.84	3.83	6.37	5.49	7.42	RBMXL3	PREDICTED: glycine-rich RNA-binding protein 3, mitochondrial [Sesamum indicum]	-	-	-	-	-	-	-
MSTRG.12597	0	0	9.83	2.85	12.33	2.89	11.21	5.11	2.51	5.58	1.17	0	BPA1	PREDICTED: binding partner of ACD11 1 [Prunus mume]	-	-	-	-	-	GO:0097159//organic cyclic compound binding	-
MSTRG.126091	0	0	0	0.71	1.54	2.2	0	0.42	0.17	1.61	1	1.46	FAMA	PREDICTED: transcription factor FAMA [Jatropha curcas]	-	-	-	-	GO:0043231//intracellular membrane-bounded organelle	GO:0001071//nucleic acid binding transcription factor activity;GO:0003676//nucleic acid binding;GO:0005515//protein binding;GO:0031406//carboxylic acid binding	GO:0006355//regulation of transcription, DNA-templated;GO:0006605//protein targeting;GO:0006952//defense response;GO:0009755//hormone-mediated signaling pathway;GO:0009863//salicylic acid mediated signaling pathway;GO:0009886//post-embryonic morphogenesis;GO:0009887//organ morphogenesis;GO:0030154//cell differentiation;GO:0031399//regulation of protein modification process;GO:0042743//hydrogen pe…
MSTRG.126092	0	0	0	1.8	0.93	1.39	0	1.22	1.5	0.6	2.72	1.6	FAMA	PREDICTED: transcription factor FAMA isoform X2 [Populus euphratica]	-	-	-	-	-	GO:0005488//binding	GO:0006355//regulation of transcription, DNA-templated;GO:0006952//defense response;GO:0007165//signal transduction;GO:0009886//post-embryonic morphogenesis;GO:0030154//cell differentiation;GO:0048519//negative regulation of biological process;GO:0048731//system development;GO:0051707//response to other organism;GO:0071229//cellular response to acid chemical;GO:0071310//cellular response to organ…
MSTRG.126118	0	0	6.96	0	3.05	0.86	25.93	0	0	0	0	0	DNAJ1	PREDICTED: dnaJ protein homolog [Gossypium arboreum]	Genetic Information Processing	Folding, sorting and degradation	ko04141//Protein processing in endoplasmic reticulum	K09503	-	-	-
MSTRG.126136	5.65	16.75	9.52	0.51	0.71	0	0	0.67	0.62	1.12	1.8	0.55	KIN14S	PREDICTED: kinesin-4 [Sesamum indicum]	-	-	-	-	-	-	-
MSTRG.126144	0	11.76	6.86	0.79	3.45	5.1	0	0.39	0.76	1.76	2.39	0.23	--	-	-	-	-	-	-	-	-
MSTRG.126169	0	0	0	2.5	1.81	2.67	0.75	2.02	2.3	2.16	2.02	2.23	--	LINE-type retrotransposon LIb DNA [Ipomoea batatas]	-	-	-	-	-	-	-
MSTRG.126192	12.56	0	10.29	6.95	6.42	3.11	0	2.37	2.54	2.66	2.57	1.88	--	hypothetical protein PRUPE_ppa020022mg, partial [Prunus persica]	-	-	-	-	-	-	-
MSTRG.126194	0	0	0	1.88	1.3	1.34	0	0.79	0.99	1.06	1.82	0.65	--	hypothetical protein VITISV_029910 [Vitis vinifera]	-	-	-	-	-	-	-
MSTRG.126250	10.9	11.6	7.22	10.03	9.9	9.14	11.61	4.66	5.13	3.44	4.61	4.76	--	-	-	-	-	-	-	-	-
MSTRG.126295	0	0	2.64	0.56	3.9	2.33	25.27	0.87	0	1.08	0.49	2.6	At5g11960	PREDICTED: probable magnesium transporter NIPA9 [Daucus carota subsp. sativus] [Daucus carota]	-	-	-	-	-	-	-
MSTRG.126343	62.12	37.83	64.04	28.66	39.3	33.03	75.25	12.24	19.4	12.5	13.1	13.55	COX6B-2	PREDICTED: cytochrome c oxidase subunit 6b-2 [Theobroma cacao]	Metabolism;Metabolism	Global and overview maps;Energy metabolism	ko01100//Metabolic pathways;ko00190//Oxidative phosphorylation	K02267;K02267	GO:0043231//intracellular membrane-bounded organelle	GO:0003824//catalytic activity	GO:0015992//proton transport;GO:0044710//single-organism metabolic process
MSTRG.12649	0	0	0	1.98	4.95	2.13	0	3.31	0	1.3	1.6	0.55	--	gag-pol precursor [Castanea mollissima]	-	-	-	-	-	-	-
MSTRG.126500	0	0	0	3.57	4.21	2.2	0	3.52	2.75	1.21	3.9	2.92	--	hypothetical protein MANES_01G015700 [Manihot esculenta]	-	-	-	-	-	-	-
MSTRG.126501	13.03	49.63	41.24	13.78	7.98	15.1	7.45	16.22	13.74	15.68	12.95	14.62	--	hypothetical protein MANES_01G015700 [Manihot esculenta]	-	-	-	-	-	-	-
MSTRG.126566	0	0	0	1.11	0	0	0	0.59	0	0.66	0.38	0.81	--	Inactive ubiquitin carboxyl-terminal hydrolase 54 [Anthurium amnicola]	-	-	-	-	-	-	-
MSTRG.126592	9.8	0	0	3.93	2.71	0.38	6.59	1.02	2.39	0.58	1.14	1.38	--	-	-	-	-	-	-	-	-
MSTRG.126667	7.1	8.35	11.63	9.54	13.87	10.98	11.07	9.23	9.59	9.27	10.83	10.35	--	PREDICTED: histone-lysine N-methyltransferase SETD1B-A [Gossypium raimondii]	-	-	-	-	-	-	-
MSTRG.126695	0	0	0	1.69	3.05	0	0	1.7	0.82	0.82	0	0	POLH	PREDICTED: DNA polymerase eta isoform X2 [Vitis vinifera]	-	-	-	-	-	GO:0034061//DNA polymerase activity	GO:0006259//DNA metabolic process
MSTRG.126715	12.73	0	0	5.33	14.12	7.53	0	8.71	8.87	6.81	8.11	4.71	RGA2	NBS-LRR disease resistance protein NBS48 [Dimocarpus longan]	-	-	-	-	-	-	-
MSTRG.126717	5.26	15.44	2.47	7.57	13.81	13.83	3	4.8	5.43	4.38	5.55	5.64	--	disease resistance protein At3g14460-like protein 1 [Vitis labrusca]	-	-	-	-	-	-	-
MSTRG.126719	5.28	0	0	8.74	6.5	5.04	0	8.18	7.93	8.44	9.98	5.08	RPL21E	PREDICTED: 60S ribosomal protein L21-1 [Daucus carota subsp. sativus] [Daucus carota]	Genetic Information Processing	Translation	ko03010//Ribosome	K02889	GO:0030529//intracellular ribonucleoprotein complex	-	GO:0010467//gene expression
MSTRG.126737	0	20.9	3.33	5.65	2.92	1.14	0	3.15	4.74	0.74	3.1	3.67	WDR55	PREDICTED: WD repeat-containing protein 55 homolog [Sesamum indicum]	-	-	-	-	-	-	-
MSTRG.126805	0	0	1.81	5.65	17.58	15.35	0	4.81	4.08	8.7	4.94	2.08	DEGP7	PREDICTED: protease Do-like 7 isoform X3 [Vitis vinifera]	-	-	-	-	-	GO:0016787//hydrolase activity	GO:0019538//protein metabolic process
MSTRG.12682	0	0	0	2.04	2.48	0.6	0	0.45	0.8	1.02	1.94	0.77	SAHH	PREDICTED: adenosylhomocysteinase [Nicotiana attenuata]	Metabolism;Metabolism	Global and overview maps;Amino acid metabolism	ko01100//Metabolic pathways;ko00270//Cysteine and methionine metabolism	K01251;K01251	-	-	-
MSTRG.12683	20.58	9.55	11.47	12.2	9.59	14.29	5.85	11.79	13.22	10.37	12.25	9.52	SAHH	PREDICTED: adenosylhomocysteinase [Ziziphus jujuba]	Metabolism;Metabolism	Global and overview maps;Amino acid metabolism	ko01100//Metabolic pathways;ko00270//Cysteine and methionine metabolism	K01251;K01251	-	GO:0003824//catalytic activity	GO:0044237//cellular metabolic process
MSTRG.126835	0	0	2.76	0.64	1.62	6.49	0	0.82	1.05	1.8	0.06	0.87	--	-	-	-	-	-	-	-	-
MSTRG.126868	4.76	54.57	5.02	3.31	3.85	2.31	3.28	7.63	7.94	4.91	3.15	7.44	At5g41170	PREDICTED: pentatricopeptide repeat-containing protein At5g15280-like [Daucus carota subsp. sativus] [Daucus carota]	-	-	-	-	-	-	-
MSTRG.126875	0	0	0	9.47	3.05	10.04	0	23.2	9.65	18.87	17.51	20.84	--	PREDICTED: protein MARD1 [Juglans regia]	-	-	-	-	-	-	-
MSTRG.126922	12.07	0	0	5.98	0.83	6.78	0	3.25	4.06	3.14	4.68	3.14	RAE1	PREDICTED: protein RAE1 [Ricinus communis]	Genetic Information Processing	Translation	ko03013//RNA transport	K14298	-	-	-
MSTRG.126930	7.95	9.81	1.76	3.85	2.34	2.61	0	3.65	5.24	2.99	2.36	2.58	HEMH	PREDICTED: ferrochelatase-2, chloroplastic [Citrus sinensis]	Metabolism;Metabolism;Metabolism	Global and overview maps;Global and overview maps;Metabolism of cofactors and vitamins	ko01100//Metabolic pathways;ko01110//Biosynthesis of secondary metabolites;ko00860//Porphyrin and chlorophyll metabolism	K01772;K01772;K01772	GO:0009536//plastid	GO:0003824//catalytic activity	GO:0006779//porphyrin-containing compound biosynthetic process
MSTRG.126980	3.89	8.15	3.01	7.15	4.28	7.88	7.33	2.66	1.54	2.82	1.68	2.02	--	PREDICTED: epidermal growth factor receptor substrate 15-like 1 [Jatropha curcas]	-	-	-	-	-	-	-
MSTRG.126987	15.53	30.95	27.75	16.27	15.52	15.17	2.14	14.63	18.22	14.92	15.65	14.87	PDS5	PREDICTED: muscle M-line assembly protein unc-89 [Citrus sinensis]	-	-	-	-	-	-	GO:0044763//single-organism cellular process
MSTRG.126990	62.07	55.14	32.07	10.11	15.18	10.53	16.04	4.85	5.64	5.55	4.93	6.16	--	-	-	-	-	-	-	-	-
MSTRG.126992	33.3	10.79	20.65	12.98	16.41	19.22	13.81	13.09	11.92	10.78	10.62	10.22	RE2	Retrovirus-related Pol polyprotein from transposon TNT 1-94 [Cajanus cajan]	-	-	-	-	-	-	-
MSTRG.127016	6.93	18.61	12.06	6.14	7.18	3.99	8.69	3.85	3	3.23	3.55	4.81	RPL39C	Ribosomal protein L39e [Corchorus olitorius]	Genetic Information Processing	Translation	ko03010//Ribosome	K02924	GO:0030529//intracellular ribonucleoprotein complex	-	GO:0010467//gene expression
MSTRG.127042	0	7.04	2.3	0	2.16	2.21	0	1.75	1.78	2.03	2.25	3.7	--	hypothetical protein F511_36161 [Dorcoceras hygrometricum]	-	-	-	-	-	-	-
MSTRG.127133	0	0	8	6.03	5.54	5.06	0	5.77	5.12	5.11	6.39	3.88	LPAT2	1-acyl-sn-glycerol-3-phosphate acyltransferase PLS1-like isoform X1 [Cajanus cajan]	Metabolism;Metabolism;Metabolism;Metabolism	Global and overview maps;Global and overview maps;Lipid metabolism;Lipid metabolism	ko01100//Metabolic pathways;ko01110//Biosynthesis of secondary metabolites;ko00564//Glycerophospholipid metabolism;ko00561//Glycerolipid metabolism	K13523;K13523;K13523;K13523	-	-	-
MSTRG.127149	0	0	0	0	0.22	0	0	0	0	0	0	0	--	-	-	-	-	-	-	-	-
MSTRG.127163	0	19.04	0	2.26	0	0	0	0	0	0	1.55	0.78	CESA2	PREDICTED: cellulose synthase A catalytic subunit 2 [UDP-forming]-like isoform X1 [Populus euphratica]	-	-	-	-	-	-	-
MSTRG.127191	0	0	0	2.85	0	0	0	0	0	0	0	0	CVA69.24	V-type proton ATPase catalytic subunit A [Gossypium arboreum]	Metabolism;Metabolism;Cellular Processes	Global and overview maps;Energy metabolism;Transport and catabolism	ko01100//Metabolic pathways;ko00190//Oxidative phosphorylation;ko04145//Phagosome	K02145;K02145;K02145	-	-	-
MSTRG.127200	0	12.47	0	14.16	10.21	9.67	0	3.67	4.42	6.9	6.21	6.28	NAA25	PREDICTED: N-alpha-acetyltransferase 25, NatB auxiliary subunit isoform X2 [Juglans regia]	-	-	-	-	-	-	-
MSTRG.127277	0	0	0	0	4.49	0	0.7	0.6	0	0.48	0	0	--	-	-	-	-	-	-	-	-
MSTRG.127313	36.53	76.71	47.78	36.19	35.49	31.23	17.3	20.28	34.17	25.31	25.92	24.3	STL2P	PREDICTED: SEC12-like protein 2 [Vitis vinifera]	Genetic Information Processing	Folding, sorting and degradation	ko04141//Protein processing in endoplasmic reticulum	K14003	-	-	-
MSTRG.127316	54.67	53.6	49.46	45.7	55.83	53.54	61.9	54.52	51.6	45.37	47.56	54.15	SPPL4	PREDICTED: signal peptide peptidase-like 4 [Juglans regia]	-	-	-	-	GO:0031090//organelle membrane;GO:0031224//intrinsic component of membrane;GO:0043231//intracellular membrane-bounded organelle	GO:0016787//hydrolase activity	GO:0019538//protein metabolic process
MSTRG.127381	0	0	0	7.55	16.14	7.85	10.08	20.07	16.02	28.57	21.62	14.08	TBL39	protein trichome birefringence-like 39 [Dorcoceras hygrometricum]	-	-	-	-	-	-	-
MSTRG.127518	0	0	0.86	1.15	0	1.79	0	1.46	1.4	1.12	1.24	0.53	tmem87a	PREDICTED: transmembrane protein 87B [Nelumbo nucifera]	-	-	-	-	GO:0031224//intrinsic component of membrane;GO:0043231//intracellular membrane-bounded organelle	-	GO:0006637//acyl-CoA metabolic process;GO:0016129//phytosteroid biosynthetic process
MSTRG.127530	8.76	0	0	2.62	0	0.82	0	2.43	1.86	0.8	1.78	2.11	MSI1	PREDICTED: WD-40 repeat-containing protein MSI1 [Nicotiana tomentosiformis]	-	-	-	-	GO:0009536//plastid;GO:0031461//cullin-RING ubiquitin ligase complex	-	GO:0006464//cellular protein modification process;GO:0009887//organ morphogenesis;GO:0030154//cell differentiation;GO:0031497//chromatin assembly;GO:0034645//cellular macromolecule biosynthetic process;GO:0040029//regulation of gene expression, epigenetic;GO:0048229//gametophyte development;GO:0048580//regulation of post-embryonic development;GO:0048827//phyllome development;GO:0051052//regulatio…
MSTRG.127540	3.59	0	6.52	2.93	1.84	0.97	0	3.97	2.64	3.45	6.12	4.17	--	LEA_2 domain-containing protein [Cephalotus follicularis]	-	-	-	-	-	-	-
MSTRG.127594	0.02	0	0.64	1.2	1.11	0.78	1.3	0.9	1.91	0.59	0.93	0.52	--	Zinc finger, CCHC-type [Corchorus olitorius]	-	-	-	-	-	-	-
MSTRG.127656	11.07	0	2.77	1.57	1	2.07	0	1.65	3.79	2.35	1.76	1.9	At1g63850	PREDICTED: BTB/POZ domain-containing protein At1g63850 [Cucumis sativus]	-	-	-	-	-	-	-
MSTRG.127688	0	0	5.62	0	0	0	0	0.12	2.11	2.05	0.9	3.46	VPS29	Calcineurin-like phosphoesterase superfamily domain-containing protein [Cynara cardunculus var. scolymus] [Cynara cardunculus]	Cellular Processes	Transport and catabolism	ko04144//Endocytosis	K18467	-	-	-
MSTRG.127700	85.83	58.39	52.77	7.32	7.35	15.53	20.61	6.83	12.1	7.3	14.62	10.14	--	PREDICTED: lysine-rich arabinogalactan protein 18-like [Jatropha curcas]	-	-	-	-	-	-	-
MSTRG.12773	0	0	15.42	0.96	5.1	0	0	0	0	0	0	0	CYP711A1	PREDICTED: cytochrome P450 711A1-like isoform X2 [Prunus mume]	-	-	-	-	GO:0031224//intrinsic component of membrane	GO:0016491//oxidoreductase activity;GO:0046906//tetrapyrrole binding;GO:0046914//transition metal ion binding	GO:0001763//morphogenesis of a branching structure;GO:0006605//protein targeting;GO:0006950//response to stress;GO:0009699//phenylpropanoid biosynthetic process;GO:0009933//meristem structural organization;GO:0016109//tetraterpenoid biosynthetic process;GO:0043067//regulation of programmed cell death;GO:0060918//auxin transport
MSTRG.127741	0	21.95	0	0	0	0	0	0	0	0	0	0	--	PREDICTED: transcription termination factor MTERF8, chloroplastic-like [Juglans regia]	-	-	-	-	GO:0043231//intracellular membrane-bounded organelle	-	GO:0010468//regulation of gene expression
MSTRG.127779	0	0	0	0	0	0	0	0	0	0	0.17	0	--	Transposon Ty3-I Gag-Pol polyprotein [Cajanus cajan]	-	-	-	-	-	-	-
MSTRG.127786	0	0	3.86	2.46	2.68	3.69	4.81	1.09	3.02	1.43	2.42	1.35	--	PREDICTED: ankyrin repeat-containing protein At5g02620-like [Ipomoea nil]	-	-	-	-	-	-	-
MSTRG.127823	4.92	4.88	5.87	6.41	2.81	5.65	5.61	9.09	5.91	8.56	9.95	9.81	DCP5	PREDICTED: protein decapping 5-like [Nelumbo nucifera]	-	-	-	-	-	-	-
MSTRG.127825	24.3	19.16	2.91	9.38	4.51	7.66	11.02	2.92	2.15	2.9	3.97	2.87	Os05g0583200	PREDICTED: zinc finger BED domain-containing protein DAYSLEEPER isoform X1 [Ziziphus jujuba]	-	-	-	-	-	GO:0003676//nucleic acid binding;GO:0005515//protein binding	GO:0050896//response to stimulus
MSTRG.127830	11.41	17.24	8.61	14.3	9.73	10.16	15.24	12.51	11.36	11.91	11.37	11.41	eif2b4	Translation initiation factor eIF-2B subunit delta [Morus notabilis]	Genetic Information Processing	Translation	ko03013//RNA transport	K03680	-	-	GO:0044237//cellular metabolic process
MSTRG.127862	0	12.63	9.69	0.68	0	1.54	16.59	0	0.41	0.55	0	0.43	--	B-zip transcription factor [Vitis pseudoreticulata]	-	-	-	-	-	-	-
MSTRG.12787	7.78	10.58	9.18	5.92	7.92	5.07	7.52	5.69	5.56	4.43	4.93	4.36	--	PREDICTED: transcription termination factor MTERF5, chloroplastic-like [Vitis vinifera]	-	-	-	-	-	-	-
MSTRG.127871	0	0	0	0	0	0	0	0	0.83	0.55	1.27	0.13	--	-	-	-	-	-	-	-	-
MSTRG.12788	0	0	2.48	0	0	1.05	0	0.6	0	0.87	1.31	1.12	--	-	-	-	-	-	-	-	-
MSTRG.127893	1.99	14.92	3.74	7.95	7.18	10.09	0	8.77	7.26	6.61	5.18	6.41	STK38	PREDICTED: serine/threonine-protein kinase 38-like [Nicotiana sylvestris]	-	-	-	-	GO:0044444//cytoplasmic part	GO:0004672//protein kinase activity;GO:0032550//purine ribonucleoside binding	GO:0006464//cellular protein modification process;GO:0006796//phosphate-containing compound metabolic process
MSTRG.127895	11.15	18.55	16.03	8.57	9.28	7.93	8.38	5.93	5.34	5.37	7.32	5.28	STK38	PREDICTED: serine/threonine-protein kinase tricorner-like [Juglans regia]	-	-	-	-	GO:0044444//cytoplasmic part	GO:0004672//protein kinase activity;GO:0032550//purine ribonucleoside binding	GO:0006464//cellular protein modification process;GO:0006796//phosphate-containing compound metabolic process
MSTRG.127910	5.7	10.95	8.5	3.21	4.47	3.92	3.7	3.4	4.39	2.54	2.76	2.75	PYRB3	Aspartate carbamoyltransferase 1, chloroplastic [Gossypium arboreum]	Metabolism;Metabolism;Metabolism	Global and overview maps;Nucleotide metabolism;Amino acid metabolism	ko01100//Metabolic pathways;ko00240//Pyrimidine metabolism;ko00250//Alanine, aspartate and glutamate metabolism	K00609;K00609;K00609	GO:0009532//plastid stroma	GO:0016743//carboxyl- or carbamoyltransferase activity;GO:0031406//carboxylic acid binding	GO:0006163//purine nucleotide metabolic process;GO:0006222//UMP biosynthetic process;GO:0019752//carboxylic acid metabolic process;GO:0019856//pyrimidine nucleobase biosynthetic process
MSTRG.127971	0	12.64	8.29	5.82	4.89	8.02	22.49	5.82	2.82	2.97	7.64	4.38	RH15	DEAD-box ATP-dependent RNA helicase 56 [Dorcoceras hygrometricum]	Genetic Information Processing;Genetic Information Processing;Genetic Information Processing	Translation;Transcription;Translation	ko03013//RNA transport;ko03040//Spliceosome;ko03015//mRNA surveillance pathway	K12812;K12812;K12812	-	-	-
MSTRG.128021	0	5.74	2.9	4.02	4.8	5.73	5.5	3.96	3.5	3.35	5.19	3.16	FTSH11	PREDICTED: ATP-dependent zinc metalloprotease FTSH 11, chloroplastic/mitochondrial-like [Vigna angularis]	-	-	-	-	-	-	-
MSTRG.128031	68.64	28.62	47.87	48.21	34.31	64.03	45.33	53.72	56.44	51.46	53.53	45.79	RE2	Retrovirus-related Pol polyprotein from transposon TNT 1-94 [Cajanus cajan]	-	-	-	-	-	-	-
MSTRG.128035	0	0	5.35	1.35	0	0	0	0.55	0.88	0.57	1.11	0.27	--	PREDICTED: LOW QUALITY PROTEIN: pentatricopeptide repeat-containing protein At4g39530 [Malus domestica]	-	-	-	-	-	-	-
MSTRG.128078	16.45	6.5	27.59	29.07	29.27	34.99	36.14	23.33	27.08	26.04	23.51	22.55	--	PREDICTED: uncharacterized protein LOC104607530 [Nelumbo nucifera]	-	-	-	-	-	-	-
MSTRG.128089	0	0	0.23	0	0.06	0.38	0.13	0	0.27	0.23	0	0	--	PREDICTED: uncharacterized protein LOC104595391 isoform X3 [Nelumbo nucifera]	-	-	-	-	-	-	-
MSTRG.128173	0	0	13.27	0	0	0	0	0	0	0	0	0	KAT1	PREDICTED: potassium channel KAT1 [Capsicum annuum]	-	-	-	-	GO:0031224//intrinsic component of membrane	GO:0005267//potassium channel activity	GO:0030001//metal ion transport;GO:0034220//ion transmembrane transport
MSTRG.128215	0	5.84	7.89	1.86	3.41	1.74	0	1.37	0.9	0.84	2.03	1.37	SAC9	PREDICTED: probable phosphoinositide phosphatase SAC9 isoform X2 [Sesamum indicum]	-	-	-	-	-	-	-
MSTRG.128217	0	30.28	2.81	27.11	21.17	21.49	0	32	17.46	20.86	23.29	21.91	--	-	-	-	-	-	-	-	-
MSTRG.128231	0	10.11	0	0.64	0	1.02	0	2.72	1.62	1.84	1.9	1.19	GEM	PREDICTED: GLABRA2 expression modulator-like [Malus domestica]	-	-	-	-	GO:0043231//intracellular membrane-bounded organelle;GO:0044444//cytoplasmic part	-	GO:0010053//root epidermal cell differentiation;GO:0019321//pentose metabolic process;GO:0034968//histone lysine methylation;GO:0051302//regulation of cell division
MSTRG.128234	11.72	2.78	3.52	7.91	6.35	5.24	2.7	4.74	3.43	3.72	4.45	3.48	CYCD3-3	PREDICTED: filaggrin-like isoform X1 [Erythranthe guttata]	-	-	-	-	-	-	-
MSTRG.128248	0	0	0	0.21	2.42	0.56	0	1.2	1.07	1.27	1.61	0.29	--	Rgp1 domain-containing protein [Cephalotus follicularis]	-	-	-	-	-	-	-
MSTRG.128294	0	7.41	0	0.27	1.64	0.97	0	1.26	0.5	1.29	2	1.83	CPFTSY	Non-LTR retroelement reverse transcriptase [Theobroma cacao]	Genetic Information Processing	Folding, sorting and degradation	ko03060//Protein export	K03110	-	-	GO:0006613//cotranslational protein targeting to membrane
MSTRG.12832	0	0	0	2.2	0	2.88	0	1.76	4.25	3.67	2.75	1.52	At2g47850	PREDICTED: zinc finger CCCH domain-containing protein 32 isoform X1 [Vitis vinifera]	-	-	-	-	-	-	-
MSTRG.128381	38.47	24.61	18.78	0	4.79	0.86	0	4.6	4.78	11.85	5.83	7.22	SCPL18	serine carboxypeptidase-like protein [Camellia sinensis]	-	-	-	-	-	-	-
MSTRG.128382	0.24	0	0	0	0	0	0	0	0	0.35	0	0	SCPL18	peptidase S10 [Camellia sinensis]	-	-	-	-	-	-	-
MSTRG.128383	183.02	172.61	148.95	51.62	43.8	42.8	101.23	106.03	78.7	143.19	149.37	179.99	SCPL18	serine carboxypeptidase-like protein [Camellia sinensis]	-	-	-	-	-	-	-
MSTRG.128410	11.85	13.67	16.44	16.17	17.09	13.81	8.72	14.51	14.9	13.05	15.68	14.3	SNF4	PREDICTED: sucrose nonfermenting 4-like protein [Daucus carota subsp. sativus] [Daucus carota]	-	-	-	-	-	-	-
MSTRG.128530	0	0	0.04	0.65	1.43	0.96	0	0.27	1.08	0.21	0.8	0.7	At2g47680	PREDICTED: DExH-box ATP-dependent RNA helicase DExH8 [Juglans regia]	-	-	-	-	-	-	-
MSTRG.128553	1.74	0.85	2.79	2.91	3.29	3.22	0	3.01	2.99	2.88	3.28	3.09	--	-	-	-	-	-	-	-	-
MSTRG.128667	0	7.2	0	0.72	0	0	0	0.17	0	0	0.06	0	TPR2	topless-related protein 3 [Dorcoceras hygrometricum]	-	-	-	-	-	-	-
MSTRG.128710	0	16.27	13.25	0.37	1.03	1.54	4.71	1.38	1.66	1.75	1.64	2.11	--	-	-	-	-	-	-	-	-
MSTRG.128817	141.28	190.12	139.74	76.52	78.48	62.28	122.03	53.38	57.34	56.63	57.46	55.66	TIP41L	PREDICTED: TIP41-like protein isoform X1 [Vitis vinifera]	-	-	-	-	-	-	-
MSTRG.128842	10.68	0	0	1.42	9.14	3.69	0	0	0	1.47	4.67	0	--	PREDICTED: FAD synthase-like [Erythranthe guttata]	-	-	-	-	-	-	GO:0009108//coenzyme biosynthetic process;GO:0019758//glycosinolate biosynthetic process
MSTRG.128877	0	0	0	0	0	0.08	0	0.88	0.28	0.63	1.18	0	XTH30	PREDICTED: probable xyloglucan endotransglucosylase/hydrolase protein 30 [Nelumbo nucifera]	-	-	-	-	-	-	-
MSTRG.129	0	0	7.23	1.58	0	1.42	0	0.8	1.77	0.44	0.81	1.16	--	-	-	-	-	-	-	-	-
MSTRG.129034	0	0	0	1.59	0	0.83	11.19	1.9	2.11	0.56	0.93	0.53	ALIS1	PREDICTED: ALA-interacting subunit 3-like [Vitis vinifera]	-	-	-	-	-	-	GO:0044763//single-organism cellular process
MSTRG.129123	0	0	0	2.64	3.81	0	0	0.42	0	1.76	0.67	2.12	ALA2	LOW QUALITY PROTEIN: DUF588 domain-containing protein/Mito_fiss_Elm1 domain-containing protein/TPR_2 domain-containing protein/Sel1 domain-containing protein/TPR_11 domain-containing protein/TPR_12 domain-containing protein/Glyco_transf_41 domain-containing protein [Cephalotus follicularis]	-	-	-	-	GO:0043231//intracellular membrane-bounded organelle;GO:0044444//cytoplasmic part	GO:0008375//acetylglucosaminyltransferase activity	GO:0006342//chromatin silencing;GO:0006402//mRNA catabolic process;GO:0006464//cellular protein modification process;GO:0009937//regulation of gibberellic acid mediated signaling pathway;GO:0035194//posttranscriptional gene silencing by RNA;GO:0048869//cellular developmental process;GO:0090567//reproductive shoot system development
MSTRG.129132	16.13	20.4	4.62	8.65	15.56	9.69	13.06	14.93	10.99	17.4	14.52	12.08	BZIP06	bZIP transcription factor [Medicago truncatula]	-	-	-	-	-	GO:0003677//DNA binding	GO:0010468//regulation of gene expression
MSTRG.129148	3.36	1.97	0	1.15	1.12	0.63	0	1.59	0.18	1.64	2.19	1.58	MOR1	PREDICTED: protein MOR1 isoform X1 [Fragaria vesca subsp. vesca] [Fragaria vesca]	-	-	-	-	-	-	-
MSTRG.129151	1.53	0	7.69	9.39	0.81	6.78	0.05	3.43	6.32	5.85	6.48	4.81	FACE1	hypothetical protein CISIN_1g008737mg [Citrus sinensis]	-	-	-	-	-	-	-
MSTRG.12918	12.83	9.88	11.28	10.64	9.03	11.33	0.01	11.23	10.1	10.54	11.13	8.3	PIE1	PREDICTED: protein PHOTOPERIOD-INDEPENDENT EARLY FLOWERING 1-like isoform X3 [Juglans regia]	-	-	-	-	-	-	-
MSTRG.129182	0	0	0	0.53	0	0	0	0	0	0	0	0	VIII-1	PREDICTED: myosin-1 isoform X2 [Arachis ipaensis]	-	-	-	-	GO:0015629//actin cytoskeleton	GO:0017111//nucleoside-triphosphatase activity;GO:0032550//purine ribonucleoside binding	-
MSTRG.12920	4.39	5.71	7.27	6.31	5.46	6.37	1.85	6.44	4.45	5.86	6.48	5	PIE1	PREDICTED: protein PHOTOPERIOD-INDEPENDENT EARLY FLOWERING 1 [Vitis vinifera]	-	-	-	-	-	GO:0017111//nucleoside-triphosphatase activity;GO:0032550//purine ribonucleoside binding	-
MSTRG.129243	0	0	0	0.94	0	0	0	0	0	0	0	1.32	KIN7I	PREDICTED: kinesin-like protein KIN-7G [Eucalyptus grandis]	-	-	-	-	-	-	-
MSTRG.129301	0	0.17	0	0	0	0	0	0	0	0	0	0	At5g49945	DUF1682 domain-containing protein [Cephalotus follicularis]	-	-	-	-	-	-	-
MSTRG.129345	0	0	0	0	0	0	0	0	0.74	0	0.37	1.31	ASY1	DNA-binding HORMA family protein [Theobroma cacao]	-	-	-	-	-	-	-
MSTRG.129358	4.37	3.26	6.63	2.45	2.37	1.88	0	1.55	2.5	0.8	1.8	1.26	GLPK	PREDICTED: glycerol kinase-like [Elaeis guineensis]	Metabolism;Organismal Systems;Metabolism	Global and overview maps;Environmental adaptation;Lipid metabolism	ko01100//Metabolic pathways;ko04626//Plant-pathogen interaction;ko00561//Glycerolipid metabolism	K00864;K00864;K00864	-	-	-
MSTRG.129383	97.19	70.86	108.48	23.94	30.81	29.55	24.15	14.01	21.9	17.75	15.91	15.23	--	-	-	-	-	-	-	-	-
MSTRG.129384	0	0	8.85	17.56	5.28	33.41	0	16.63	7.71	17.16	17.3	10.48	--	-	-	-	-	-	-	-	-
MSTRG.129479	0	7.99	0	9	1.36	19.2	0	5.07	1.61	1.52	1.54	1.36	At4g26340	PREDICTED: F-box/LRR-repeat protein At4g14103-like [Daucus carota subsp. sativus] [Daucus carota]	-	-	-	-	-	-	-
MSTRG.129498	12.27	0	6.01	4.42	3.89	6.54	4.19	5.72	5.38	7.05	4.36	5.8	--	PREDICTED: uncharacterized protein LOC109011949 [Juglans regia]	-	-	-	-	-	-	-
MSTRG.129504	0	0	4.26	4.13	4.07	1.06	0	0.28	1.52	0.78	2.54	0.37	TAAC	PREDICTED: probable envelope ADP,ATP carrier protein, chloroplastic [Sesamum indicum]	-	-	-	-	-	-	-
MSTRG.129584	0	0	4.29	0.63	1.21	0	0	0	0	0.67	0	1.49	--	PREDICTED: telomerase reverse transcriptase isoform X3 [Vitis vinifera]	-	-	-	-	-	-	-
MSTRG.129632	19.07	15.64	12.7	9.88	14.14	17.41	27.33	8.07	9.41	8.16	9.3	5.62	AGAL1	PREDICTED: alpha-galactosidase 1 [Ricinus communis]	Metabolism;Metabolism;Metabolism;Metabolism;Metabolism	Global and overview maps;Lipid metabolism;Carbohydrate metabolism;Lipid metabolism;Glycan biosynthesis and metabolism	ko01100//Metabolic pathways;ko00561//Glycerolipid metabolism;ko00052//Galactose metabolism;ko00600//Sphingolipid metabolism;ko00603//Glycosphingolipid biosynthesis - globo and isoglobo series	K07407;K07407;K07407;K07407;K07407	-	GO:0004553//hydrolase activity, hydrolyzing O-glycosyl compounds	-
MSTRG.129636	18.59	25.16	29.26	14.11	18.42	17.17	16.24	9.69	9.83	10.92	9.04	9.36	CKL4	PREDICTED: casein kinase 1-like protein 3 [Vitis vinifera]	-	-	-	-	-	-	-
MSTRG.129689	0	0	0	0	0	0	0	0	0	0	0	1	--	PREDICTED: STE20/SPS1-related proline-alanine-rich protein kinase [Nicotiana tomentosiformis]	-	-	-	-	-	-	-
MSTRG.12974	0	0	0	0	2.08	0	0	1.02	0	0.53	0.31	1.53	CFIS2	Cleavage and polyadenylation specificity factor subunit 5 [Triticum urartu]	Genetic Information Processing	Translation	ko03015//mRNA surveillance pathway	K14397	-	-	-
MSTRG.12979	0	0	5.56	2.18	0	0	0	0	1.37	0.65	0	0	--	PREDICTED: paired amphipathic helix protein Sin3-like 2 isoform X3 [Jatropha curcas]	-	-	-	-	-	-	-
MSTRG.129823	20.9	61.92	42.6	4.75	5.74	6.67	30.38	2.46	3.59	3.19	3.19	2.48	--	-	-	-	-	-	-	-	-
MSTRG.129918	0	0	0	0	0	0	0	0	0	0	0	1.46	--	Transcription factor TFIIIB component B'' [Morus notabilis]	-	-	-	-	-	-	-
MSTRG.129925	0	0	0	2	5.26	0	0	1.42	0	0.59	2.13	0	BIOF	PREDICTED: 8-amino-7-oxononanoate synthase isoform X4 [Ziziphus jujuba]	Metabolism;Metabolism	Global and overview maps;Metabolism of cofactors and vitamins	ko01100//Metabolic pathways;ko00780//Biotin metabolism	K00652;K00652	-	-	-
MSTRG.129977	7.58	10.75	4.36	2.53	0.91	1.9	4.51	1.21	2.56	1.71	3.61	1.9	CESA2	PREDICTED: cellulose synthase A catalytic subunit 2 [UDP-forming] [Gossypium raimondii]	-	-	-	-	-	-	-
MSTRG.130027	15.09	28.8	50.41	39.98	25.38	34.99	36.87	29.89	27.75	26.8	29	27.67	HVA22A	PREDICTED: HVA22-like protein a isoform X1 [Sesamum indicum]	-	-	-	-	GO:0031224//intrinsic component of membrane	-	GO:0006970//response to osmotic stress;GO:0009414//response to water deprivation;GO:0009617//response to bacterium
MSTRG.130028	1.7	19.49	8.8	15.76	7.88	21.22	18.21	17.75	15.95	16.46	19.46	15.6	HVA22A	PREDICTED: HVA22-like protein a isoform X1 [Sesamum indicum]	-	-	-	-	GO:0031224//intrinsic component of membrane	-	GO:0006970//response to osmotic stress;GO:0009414//response to water deprivation;GO:0009617//response to bacterium
MSTRG.130064	0	0	0	0	0	0	0	2.07	0	0	0	0.56	PAGR	growth regulator-like protein [Medicago truncatula]	-	-	-	-	-	-	-
MSTRG.130080	53.09	30.72	26.65	24.85	21.34	21.51	11.42	16.95	18.69	16.25	16.48	14.56	Wdr48	PREDICTED: WD repeat-containing protein 48 isoform X1 [Vitis vinifera]	-	-	-	-	GO:0031461//cullin-RING ubiquitin ligase complex	-	GO:0006625//protein targeting to peroxisome;GO:0009062//fatty acid catabolic process;GO:0009791//post-embryonic development
MSTRG.130110	3.56	5.17	4.89	2.52	0.83	1.84	0	2.73	2.35	3.28	2.96	4.14	--	PREDICTED: myosin-9-like [Nicotiana tabacum]	-	-	-	-	-	-	-
MSTRG.130112	0	0	5.4	2.16	3.92	2.64	0	2.21	2.75	3.99	2.42	1.65	--	PREDICTED: myosin-9-like [Populus euphratica]	-	-	-	-	-	-	-
MSTRG.130119	0	0	0	0	0	0	0	0	0	0	0.46	0	--	PREDICTED: F-box/LRR-repeat protein 4 [Daucus carota subsp. sativus] [Daucus carota]	-	-	-	-	-	-	-
MSTRG.130132	0	0	0	1.31	0.32	0.67	0	0.39	0.64	0.81	0.6	0.12	EMB1027	arginine--tRNA ligase, cytoplasmic-like [Asparagus officinalis]	Genetic Information Processing	Translation	ko00970//Aminoacyl-tRNA biosynthesis	K01887	GO:0044424//intracellular part	GO:0004812//aminoacyl-tRNA ligase activity;GO:0032550//purine ribonucleoside binding	GO:0006418//tRNA aminoacylation for protein translation
MSTRG.130133	4.29	0	0	3.02	0	0.64	0	0.25	1.7	0.33	0.07	0.32	yip1	PREDICTED: protein YIPF5 homolog [Nelumbo nucifera]	-	-	-	-	-	-	-
MSTRG.130149	0	0	8.53	6.24	3.08	4.94	11.11	5.5	2.84	5.03	2.47	4.95	--	-	-	-	-	-	-	-	-
MSTRG.130176	375.97	69.2	149.61	281.33	181.79	461.93	170.99	158.53	222.1	195.64	322.62	268.67	--	-	-	-	-	-	-	-	-
MSTRG.130196	0	2.75	8.45	5.24	6.68	5.71	0.03	3.01	4.02	5.35	4.51	3	pro-pol	gag-pol precursor [Castanea mollissima]	-	-	-	-	-	-	-
MSTRG.130206	22.29	82.34	23.87	16.66	22.48	19.87	13.23	9.39	13.34	10.19	11.98	10.05	At4g14100	Transferring glycosyl groups [Theobroma cacao]	-	-	-	-	-	GO:0003824//catalytic activity	-
MSTRG.130221	9.71	9.98	4.13	6.55	6.87	7.09	7.57	4.92	3.96	5.68	4.87	4.23	UBL5	PREDICTED: ubiquitin-like protein 5 [Setaria italica]	-	-	-	-	GO:0044424//intracellular part	-	-
MSTRG.130233	0	0	0	0.66	0	1.11	0	0.44	0.85	0.71	0.74	0.58	--	PREDICTED: GRIP and coiled-coil domain-containing protein 2 [Vitis vinifera]	-	-	-	-	-	-	-
MSTRG.130257	0	0	0	0	0	0	0	0	1.35	0	1.75	0	--	-	-	-	-	-	-	-	-
MSTRG.130259	10.04	0	0	1.39	1.6	1.38	2.09	1.46	3.09	2.13	6	0.6	--	-	-	-	-	-	-	-	-
MSTRG.130263	8.18	0	0	7.54	5.62	2.67	0	3.25	3.66	2.99	4.55	4.52	SCD1	PREDICTED: DENN domain and WD repeat-containing protein SCD1-like [Gossypium hirsutum]	-	-	-	-	-	-	-
MSTRG.130269	10.84	0	3.98	6.46	1.83	5.93	0	3.63	3.27	3.27	2.04	3.01	At1g63430	PREDICTED: probable LRR receptor-like serine/threonine-protein kinase At1g63430 [Vitis vinifera]	-	-	-	-	-	-	-
MSTRG.13029	0	0	0	1.53	0	0	0	0	0	0	0	0	At1g06650	PREDICTED: deacetoxyvindoline 4-hydroxylase-like [Nicotiana tomentosiformis]	-	-	-	-	-	GO:0016706//oxidoreductase activity, acting on paired donors, with incorporation or reduction of molecular oxygen, 2-oxoglutarate as one donor, and incorporation of one atom each of oxygen into both donors;GO:0043169//cation binding	GO:0044710//single-organism metabolic process
MSTRG.130304	0	0	0	2.73	1.38	1.14	0	3.09	1.61	1.64	1.26	1.75	--	-	-	-	-	-	-	-	-
MSTRG.130384	35.96	10.32	14.74	13.74	12.59	13.89	15.09	11.02	13.07	15.23	15.27	13.71	TLP1	PREDICTED: thaumatin-like protein 1b isoform X1 [Erythranthe guttata]	-	-	-	-	-	-	GO:0048513//animal organ development
MSTRG.13042	9.79	5.74	1.83	0.54	1.09	2.4	0	0.59	1.52	0.7	0.45	0.1	--	-	-	-	-	-	-	-	-
MSTRG.130432	0	0.9	2.13	1.25	0.85	1.35	5.49	1.84	1.4	1.16	0.82	1.22	GIP	PREDICTED: uncharacterized mitochondrial protein AtMg00810-like [Gossypium arboreum]	-	-	-	-	-	-	GO:0044237//cellular metabolic process
MSTRG.130482	0	0	0	0	0	0	0	0.27	1.2	0.98	0.18	0.4	--	-	-	-	-	-	-	-	-
MSTRG.130486	73.48	89.66	38.92	56.8	69.25	48.92	70.96	40.89	43.56	36.38	39.71	38.84	SPCC14G10.02	Npa1 domain-containing protein [Cephalotus follicularis]	-	-	-	-	-	-	-
MSTRG.130490	3.52	15.78	17.52	4.68	6.54	6.02	22.53	4.09	4.88	4.08	2.64	2.7	2023-08-03	PREDICTED: AUGMIN subunit 3-like isoform X3 [Malus domestica]	-	-	-	-	-	-	-
MSTRG.130497	18.26	0	8.56	0	0.28	0.3	0	0	0	0	0	0	NDX	PREDICTED: nodulin homeobox isoform X2 [Ricinus communis]	-	-	-	-	GO:0043231//intracellular membrane-bounded organelle	-	-
MSTRG.130503	0	0	0	1.05	0	2.45	0	0.83	0.28	1.23	3.34	1.53	--	-	-	-	-	-	-	-	-
MSTRG.130546	5.4	0	5.01	3.49	6.12	3.23	14	4.97	3.38	5	5.93	3.74	UBC5	PREDICTED: ubiquitin-conjugating enzyme E2-23 kDa [Vitis vinifera]	Genetic Information Processing	Folding, sorting and degradation	ko04120//Ubiquitin mediated proteolysis	K10576	-	GO:0003824//catalytic activity	-
MSTRG.130551	14.64	16.96	26.66	9.18	7.42	4.03	21.89	5.97	8.6	4.15	5.89	5.03	RHB1A	PREDICTED: probable E3 ubiquitin-protein ligase RHB1A [Theobroma cacao]	-	-	-	-	-	-	-
MSTRG.130617	0	0	5.84	2.23	0	0	0	4.83	4.21	2.03	3.69	3.45	VIII-A	PREDICTED: myosin-1-like [Brassica napus]	-	-	-	-	GO:0015629//actin cytoskeleton	GO:0017111//nucleoside-triphosphatase activity;GO:0032550//purine ribonucleoside binding	-
MSTRG.13064	0	0	0	0	3.52	0	0	2.05	0	0.44	1.26	1.66	RCS3	PREDICTED: cysteine synthase-like, partial [Juglans regia]	Metabolism;Metabolism;Metabolism;Metabolism;Metabolism;Metabolism	Global and overview maps;Global and overview maps;Global and overview maps;Global and overview maps;Amino acid metabolism;Energy metabolism	ko01100//Metabolic pathways;ko01110//Biosynthesis of secondary metabolites;ko01200//Carbon metabolism;ko01230//Biosynthesis of amino acids;ko00270//Cysteine and methionine metabolism;ko00920//Sulfur metabolism	K01738;K01738;K01738;K01738;K01738;K01738	-	GO:0003824//catalytic activity	GO:0000097//sulfur amino acid biosynthetic process;GO:0006563//L-serine metabolic process
MSTRG.13067	0	0	1.39	0.31	1.34	0	0	0.35	0.46	0.82	1.79	0.42	--	PREDICTED: pre-rRNA-processing protein TSR2 homolog [Solanum tuberosum]	-	-	-	-	-	-	-
MSTRG.130685	7.82	15.95	15.35	4.32	4.13	5.44	1.96	4.61	4.79	6.06	8.57	7.56	SRF1	PREDICTED: protein STRUBBELIG-RECEPTOR FAMILY 3 isoform X1 [Nicotiana tomentosiformis]	-	-	-	-	-	-	-
MSTRG.130711	38.08	28.71	47.4	17.74	24.09	21.43	6.35	17.59	19.11	16.62	19.04	12.33	ENDO4	PREDICTED: endonuclease 4 isoform X1 [Ziziphus jujuba]	-	-	-	-	-	GO:0004518//nuclease activity	GO:0006259//DNA metabolic process
MSTRG.130833	0	0	5.87	0	3.63	0	0	1.05	2.01	0	0.26	1.75	UGT85K4	PREDICTED: UDP-glycosyltransferase 83A1-like [Citrus sinensis]	-	-	-	-	-	-	-
MSTRG.130910	0	5.81	9.55	5.06	5.74	4.41	4.26	2.57	3.25	4.06	5.24	3.41	--	PREDICTED: pre-rRNA-processing protein las1 isoform X2 [Nicotiana tabacum]	-	-	-	-	-	-	-
MSTRG.130983	25.81	34.4	30.18	19.58	21.1	19.01	16.41	14.74	15.35	15.16	16.52	15.9	NUP155	PREDICTED: nuclear pore complex protein NUP155 isoform X1 [Vitis vinifera]	Genetic Information Processing	Translation	ko03013//RNA transport	K14312	GO:0005911//cell-cell junction;GO:0009536//plastid;GO:0043232//intracellular non-membrane-bounded organelle;GO:0046930//pore complex	GO:0005198//structural molecule activity;GO:0005215//transporter activity	GO:0016482//cytoplasmic transport
MSTRG.130984	0	2.23	2.34	3.01	3.29	2.67	4.99	6.85	4.72	5.87	2.4	4.77	CCB4	En/Spm-like transposon protein [Arabidopsis thaliana]	-	-	-	-	-	-	-
MSTRG.13099	0	0	0	2.45	1.08	0.4	0	0.57	1.99	2.22	1.26	0.21	--	-	-	-	-	-	-	-	-
MSTRG.13102	0	0	0	0	4.02	0	0	1.44	0	1.85	0.72	1.07	--	-	-	-	-	-	-	-	-
MSTRG.131037	0	0	0	0	0	2.33	0	0.39	1.13	0	0	0	--	Cellulose synthase [Cynara cardunculus var. scolymus] [Cynara cardunculus]	-	-	-	-	-	-	-
MSTRG.131062	10.87	11.71	4.83	6.71	7.39	11.29	1.69	6.03	6.99	6.17	5.86	6.25	PUB32	PREDICTED: U-box domain-containing protein 32 isoform X1 [Gossypium raimondii]	-	-	-	-	-	GO:0016772//transferase activity, transferring phosphorus-containing groups	GO:0044237//cellular metabolic process
MSTRG.131076	2.11	0	0	8.72	6.3	12.88	0	7.46	9.83	6.14	8.29	6	LUH	PREDICTED: transcriptional corepressor LEUNIG-like [Nicotiana sylvestris]	-	-	-	-	-	-	-
MSTRG.131077	0	16.7	0	3.28	1.15	4.22	7.24	2.56	0.97	1.82	0.48	0.88	ABA2	zeaxanthin epoxidase [Camellia sinensis]	Metabolism;Metabolism;Metabolism	Global and overview maps;Global and overview maps;Metabolism of terpenoids and polyketides	ko01100//Metabolic pathways;ko01110//Biosynthesis of secondary metabolites;ko00906//Carotenoid biosynthesis	K09838;K09838;K09838	GO:0042170//plastid membrane;GO:0044434//chloroplast part	GO:0016709//oxidoreductase activity, acting on paired donors, with incorporation or reduction of molecular oxygen, NAD(P)H as one donor, and incorporation of one atom of oxygen	GO:0006950//response to stress;GO:0009687//abscisic acid metabolic process;GO:0009756//carbohydrate mediated signaling;GO:0016117//carotenoid biosynthetic process;GO:0032958//inositol phosphate biosynthetic process
MSTRG.131091	6.68	10.93	0	1.64	6.03	2.2	0	1.57	3.21	1.46	1.61	1.65	--	hypothetical protein L484_016434 [Morus notabilis]	-	-	-	-	-	-	-
MSTRG.131114	0	0	0	0	1.33	0	0	0.27	1.94	0.17	0	0.7	NRPE1	PREDICTED: DNA-directed RNA polymerase V subunit 1-like, partial [Lupinus angustifolius]	-	-	-	-	-	-	-
MSTRG.131162	0	0	0	2.5	0.8	2.07	0	1.74	0.53	1.47	1.6	2.59	--	PREDICTED: uncharacterized protein LOC108995661 [Juglans regia]	-	-	-	-	-	-	-
MSTRG.131164	26.73	13.45	5.85	11.37	4.79	11.59	16.69	4.8	2.31	3.57	4.18	3.91	--	Periaxin [Symbiodinium microadriaticum]	-	-	-	-	-	-	-
MSTRG.131175	0	0	0	3.48	0.3	0.06	1.21	0.37	0.64	0.31	0.33	0.06	--	-	-	-	-	-	-	-	-
MSTRG.131176	16.49	16.66	28.75	1.5	1.64	5.15	0	0	0	0.62	0	1.44	--	-	-	-	-	-	-	-	-
MSTRG.131177	2279.94	908.21	1489.45	3055.12	2505.44	2600.29	603.2	2624.04	2368.25	2314.32	1463.5	2452.93	--	PREDICTED: zinc finger MYM-type protein 1-like [Malus domestica]	-	-	-	-	-	-	-
MSTRG.131181	13.35	2.14	6.08	1.17	10.93	3.39	7.57	1.49	3.44	0.99	1.46	3.92	--	-	-	-	-	-	-	-	-
MSTRG.131187	0.16	0	0.09	0.95	2.1	1.13	0.71	0.93	1.71	0.99	0.06	0	--	-	-	-	-	-	-	-	-
MSTRG.131200	0	0	0.05	1.9	0.6	1.59	0	1.39	0.96	1.27	0.61	0.92	RPS6	zf-CCHC domain-containing protein/RVP_2 domain-containing protein [Cephalotus follicularis]	-	-	-	-	-	-	-
MSTRG.131236	0	0	2.56	4.32	5.84	5.65	0	4.1	5.84	4.43	4.92	2.7	CRK37	PREDICTED: cysteine-rich receptor-like protein kinase 25 [Arachis duranensis]	-	-	-	-	-	GO:0004672//protein kinase activity	-
MSTRG.131254	689.79	285.28	494.99	884.03	624.79	1341.92	629.1	595.54	809.49	763.24	1031.83	776.95	--	-	-	-	-	-	-	-	-
MSTRG.131258	3.38	7.41	3.62	5.26	10.84	6.88	11.28	6.6	5.58	6.27	4.34	5.86	--	PREDICTED: transposon Ty3-I Gag-Pol polyprotein isoform X1 [Daucus carota subsp. sativus] [Daucus carota]	-	-	-	-	-	-	-
MSTRG.131260	0	11.4	3.71	1.76	4.16	2.68	0	1.49	0.51	0.89	1.21	1.36	RAD23D	ubiquitin receptor RAD23c-like [Cajanus cajan]	Genetic Information Processing;Genetic Information Processing	Folding, sorting and degradation;Replication and repair	ko04141//Protein processing in endoplasmic reticulum;ko03420//Nucleotide excision repair	K10839;K10839	-	-	-
MSTRG.131289	64.54	50.38	76.68	88.39	63.63	132.78	77.55	64.8	68.76	73.1	87.46	77.46	--	-	-	-	-	-	-	-	-
MSTRG.131303	5.38	5.47	5.31	2.66	3.2	7.88	0	1.98	1.99	3.88	3.35	3.69	--	-	-	-	-	-	-	-	-
MSTRG.131336	0	0	0	0	0	0	0	0	0	0	0.49	0	GCP2	BnaC09g40540D [Brassica napus]	-	-	-	-	GO:0005819//spindle;GO:0005881//cytoplasmic microtubule;GO:0012505//endomembrane system	GO:0005488//binding	GO:0007275//multicellular organism development;GO:0010968//regulation of microtubule nucleation;GO:0034629//cellular protein complex localization
MSTRG.131492	22.52	7.98	18.9	16.47	14.25	14.68	10.66	18.16	13.33	14.19	19.83	15.09	APRL5	PREDICTED: 5'-adenylylsulfate reductase-like 5 isoform X1 [Nicotiana attenuata]	-	-	-	-	-	-	-
MSTRG.131505	0	0	14.14	0	0	0	0	0	0	0	0	0	--	PREDICTED: probable ubiquitin-conjugating enzyme E2 25 [Pyrus x bretschneideri]	-	-	-	-	-	-	-
MSTRG.131507	22.36	17.61	7.04	22.55	22.36	17.34	14.5	15.53	16.87	17.23	15.49	17.98	GALM	PREDICTED: aldose 1-epimerase [Vitis vinifera]	Metabolism;Metabolism;Metabolism;Metabolism	Global and overview maps;Global and overview maps;Carbohydrate metabolism;Carbohydrate metabolism	ko01100//Metabolic pathways;ko01110//Biosynthesis of secondary metabolites;ko00010//Glycolysis / Gluconeogenesis;ko00052//Galactose metabolism	K01785;K01785;K01785;K01785	-	GO:0005488//binding;GO:0016857//racemase and epimerase activity, acting on carbohydrates and derivatives	GO:0005996//monosaccharide metabolic process
MSTRG.131514	76.45	46.06	51.21	24.03	23.25	25.58	13.18	17.67	22.75	17.24	21.73	17.69	PIX7	PREDICTED: probable receptor-like protein kinase At5g15080 [Vitis vinifera]	-	-	-	-	-	GO:0004702//receptor signaling protein serine/threonine kinase activity;GO:0032550//purine ribonucleoside binding	GO:0032147//activation of protein kinase activity
MSTRG.131526	0	0	0	1.3	2.67	0	0	2.61	0.7	1.64	2.72	2.86	PRE6	PREDICTED: transcription factor PRE6-like [Capsicum annuum]	-	-	-	-	-	-	-
MSTRG.131555	0	0	0	1.59	2.68	4.11	0	1	2.34	0.86	0.89	1.07	--	-	-	-	-	-	-	-	-
MSTRG.131568	10.24	22.77	27.14	3.21	17.9	13.91	22.51	6.43	5.64	5.84	8	3.69	LOX3.1	hypothetical protein COLO4_33982 [Corchorus olitorius]	-	-	-	-	-	-	-
MSTRG.131582	3.2	3.83	2.35	0.9	0.51	0.29	0	0.41	2.21	0.27	1.11	0.79	--	-	-	-	-	-	-	-	-
MSTRG.131691	5.4	19.34	11.61	12.67	9.82	19.81	29.76	6.52	6.2	8.36	10.67	6.99	RPL35	PREDICTED: 50S ribosomal protein L35, chloroplastic-like [Erythranthe guttata]	Genetic Information Processing	Translation	ko03010//Ribosome	K02916	GO:0030529//intracellular ribonucleoprotein complex	-	-
MSTRG.131707	0	0	0	0.49	12.43	4.1	0	0	0	0	0.14	0.91	--	-	-	-	-	-	-	-	-
MSTRG.131752	2.1	0	4.53	1.26	2.03	1.97	0	1.23	1.27	1.19	1.53	0.68	BGLU42	Glyco_hydro_1 domain-containing protein, partial [Cephalotus follicularis]	Metabolism;Metabolism;Metabolism;Metabolism;Metabolism	Global and overview maps;Global and overview maps;Biosynthesis of other secondary metabolites;Carbohydrate metabolism;Metabolism of other amino acids	ko01100//Metabolic pathways;ko01110//Biosynthesis of secondary metabolites;ko00940//Phenylpropanoid biosynthesis;ko00500//Starch and sucrose metabolism;ko00460//Cyanoamino acid metabolism	K01188;K01188;K01188;K01188;K01188	-	GO:0016787//hydrolase activity	-
MSTRG.13176	0	0	0	0.37	2.17	1.04	0	1.24	1.04	0.38	0.21	0.66	AtMg00810	Integrase, catalytic core [Corchorus capsularis]	-	-	-	-	-	-	-
MSTRG.131794	67.29	62	73.57	122.69	93.82	122.83	96.02	76.95	93.29	75.29	72.81	52.96	At1g56220	PREDICTED: dormancy-associated protein homolog 3 isoform X1 [Theobroma cacao]	-	-	-	-	-	-	GO:0008104//protein localization
MSTRG.1318	0	0	0	1.19	4.06	0	0	2.36	1.91	1.04	0.25	1.43	--	DUF1635 domain-containing protein [Cephalotus follicularis]	-	-	-	-	-	-	-
MSTRG.131804	7.44	0	0	3.64	1.66	2.16	0	2.6	3.22	2.97	3.62	1.48	ATG8C	PREDICTED: autophagy-related protein 8C-like isoform X1 [Nelumbo nucifera]	Cellular Processes	Transport and catabolism	ko04136//Autophagy - other eukaryotes	K08341	-	-	-
MSTRG.131806	0	0	2.95	0	0	0	0	0	0	0	0.58	0.12	ATG8A	autophagy 8b [Petunia x hybrida]	Cellular Processes	Transport and catabolism	ko04136//Autophagy - other eukaryotes	K08341	GO:0005774//vacuolar membrane;GO:0015630//microtubule cytoskeleton;GO:0030659//cytoplasmic vesicle membrane	-	GO:0008104//protein localization;GO:0051234//establishment of localization
MSTRG.131819	18.58	0	4.64	1.67	1.48	0.69	0	2.55	2.08	1.8	2.26	3.23	--	PREDICTED: uncharacterized protein LOC104598007 isoform X2 [Nelumbo nucifera]	-	-	-	-	-	-	-
MSTRG.131874	0	0	0	13.42	11.91	11.66	20.32	1.03	2.3	0	0	0	ABCB1	PREDICTED: ABC transporter B family member 1-like, partial [Cicer arietinum]	Environmental Information Processing	Membrane transport	ko02010//ABC transporters	K05658	GO:0031224//intrinsic component of membrane	GO:0015405//P-P-bond-hydrolysis-driven transmembrane transporter activity;GO:0017111//nucleoside-triphosphatase activity;GO:0032550//purine ribonucleoside binding	GO:0044763//single-organism cellular process;GO:0051234//establishment of localization
MSTRG.131929	0	0	3.66	0	2.08	2.23	0	0.69	0.45	1.86	0.9	0	At1g03010	PREDICTED: BTB/POZ domain-containing protein At1g03010 isoform X1 [Populus euphratica]	-	-	-	-	-	-	-
MSTRG.131933	11.45	0.03	5.68	5.59	2.72	4.46	4.85	6.94	8.17	4.67	7.41	5.99	At2g23930	PREDICTED: probable small nuclear ribonucleoprotein G [Erythranthe guttata]	Genetic Information Processing	Transcription	ko03040//Spliceosome	K11099	-	-	-
MSTRG.13202	9.43	3.55	4.6	5.33	3.5	6.28	0	5.92	4.81	4.34	6.33	3.89	--	LRR_1 domain-containing protein/LRR_8 domain-containing protein [Cephalotus follicularis]	-	-	-	-	-	-	-
MSTRG.132062	12.18	46.9	21.6	10.7	19.69	17.02	33.8	12.82	10.67	12.24	14.58	11.52	--	PREDICTED: palmitoyl-protein thioesterase 1-like isoform X2 [Nicotiana tabacum]	Metabolism;Metabolism;Metabolism	Global and overview maps;Global and overview maps;Lipid metabolism	ko01100//Metabolic pathways;ko01212//Fatty acid metabolism;ko00062//Fatty acid elongation	K01074;K01074;K01074	-	-	-
MSTRG.132096	0	0	0	0	0	2.55	0	0.37	0	0	0.43	0.56	FK	PREDICTED: delta(14)-sterol reductase isoform X2 [Vitis vinifera]	Metabolism;Metabolism;Metabolism	Global and overview maps;Global and overview maps;Lipid metabolism	ko01100//Metabolic pathways;ko01110//Biosynthesis of secondary metabolites;ko00100//Steroid biosynthesis	K00222;K00222;K00222	GO:0031224//intrinsic component of membrane	GO:0016628//oxidoreductase activity, acting on the CH-CH group of donors, NAD or NADP as acceptor	GO:0003006//developmental process involved in reproduction;GO:0006637//acyl-CoA metabolic process;GO:0016104//triterpenoid biosynthetic process;GO:0016129//phytosteroid biosynthetic process
MSTRG.132110	0	19.04	0	1.07	1.7	2.07	0	0.78	0	2.23	0.45	2.08	--	PREDICTED: DNA-binding protein SMUBP-2 isoform X1 [Nelumbo nucifera]	-	-	-	-	-	-	-
MSTRG.132150	13.69	30.76	27.65	0	0	0	0	0.17	0	1.37	0.23	0.89	--	uncharacterized protein A4U43_C03F16110 [Asparagus officinalis]	-	-	-	-	-	-	-
MSTRG.132157	7.27	0	4.85	5.23	6.19	3.23	5.98	3.73	4.23	4.62	5.45	4.79	RPL31	PREDICTED: 60S ribosomal protein L31 [Cucumis melo]	Genetic Information Processing	Translation	ko03010//Ribosome	K02910	GO:0030529//intracellular ribonucleoprotein complex	-	GO:0010467//gene expression
MSTRG.13216	0	0	0	0.84	2.88	0	0	0.2	1.06	0.26	0.74	0.67	--	-	-	-	-	-	-	-	-
MSTRG.132267	5.3	7.19	1.13	5.16	5.54	2.67	0	2.83	3.17	1.81	2.41	1.53	--	PREDICTED: uncharacterized protein LOC108996840 [Juglans regia]	-	-	-	-	-	-	-
MSTRG.132301	391.38	509.99	233.54	31.43	46.61	50.81	150.48	24.53	67.27	44.05	76.13	61.41	WAXY	waxy 2, partial [Virotia neurophylla]	Metabolism;Metabolism;Metabolism	Global and overview maps;Global and overview maps;Carbohydrate metabolism	ko01100//Metabolic pathways;ko01110//Biosynthesis of secondary metabolites;ko00500//Starch and sucrose metabolism	K13679;K13679;K13679	-	-	-
MSTRG.132315	24.18	9.15	3.49	1.06	0.56	1.47	0	0.99	0.73	1.52	1.25	0.98	--	-	-	-	-	-	-	-	-
MSTRG.132335	19.71	0	0	9.87	10.77	3.53	0	7.25	11.35	6.66	6.89	4.8	TIM8	PREDICTED: mitochondrial import inner membrane translocase subunit TIM8 [Jatropha curcas]	-	-	-	-	GO:0031970//organelle envelope lumen;GO:0043231//intracellular membrane-bounded organelle	GO:0043169//cation binding	GO:0008104//protein localization;GO:0043094//cellular metabolic compound salvage;GO:0051234//establishment of localization
MSTRG.132344	0	0	6.97	0	0	3.24	0	1.49	0	0.19	0	0	EXG1	PREDICTED: probable glucan 1,3-beta-glucosidase A isoform X3 [Populus euphratica]	-	-	-	-	-	GO:0003779//actin binding;GO:0016787//hydrolase activity	GO:0030036//actin cytoskeleton organization;GO:0044238//primary metabolic process
MSTRG.13235	0	0	0	0	0	0	0	0	0	0	0.22	1.69	CAD	PREDICTED: probable mannitol dehydrogenase [Prunus mume]	Metabolism;Metabolism;Metabolism	Global and overview maps;Global and overview maps;Biosynthesis of other secondary metabolites	ko01100//Metabolic pathways;ko01110//Biosynthesis of secondary metabolites;ko00940//Phenylpropanoid biosynthesis	K00083;K00083;K00083	-	-	-
MSTRG.132354	0	0	0	0	0	0	0	0.1	0	0	0.48	0	PRUA1	PREDICTED: pathogenesis-related protein STH-2 [Theobroma cacao]	-	-	-	-	-	-	-
MSTRG.13248	0	0	3.01	1.45	2.94	2.02	0	2.36	0.4	2.31	2.47	2.29	PBB1	PREDICTED: proteasome subunit beta type-7-B [Juglans regia]	Genetic Information Processing	Folding, sorting and degradation	ko03050//Proteasome	K02739	GO:0044424//intracellular part	GO:0008233//peptidase activity	-
MSTRG.132497	0	0	0	0	0	0	0	0	0	1.05	0	0	UBP20	PREDICTED: ubiquitin carboxyl-terminal hydrolase 21-like [Ziziphus jujuba]	-	-	-	-	-	-	-
MSTRG.132545	0	0	0	0	0.75	0	0	1.15	4.64	0.2	0.28	0	NPF5.8	PREDICTED: protein NRT1/ PTR FAMILY 5.8 [Prunus mume]	-	-	-	-	-	-	-
MSTRG.13255	9.3	3.12	18.57	1.34	3.69	2.8	0	6.24	4.6	5.18	8.47	11.5	CAD	cinnamyl alcohol dehydrogenase 3 [Camellia sinensis]	Metabolism;Metabolism;Metabolism	Global and overview maps;Global and overview maps;Biosynthesis of other secondary metabolites	ko01100//Metabolic pathways;ko01110//Biosynthesis of secondary metabolites;ko00940//Phenylpropanoid biosynthesis	K00083;K00083;K00083	-	GO:0003824//catalytic activity;GO:0043169//cation binding	GO:0044710//single-organism metabolic process
MSTRG.132554	0	0	0	4.32	0.44	3.56	0	3.45	5.05	5.19	2.76	6.86	--	-	-	-	-	-	-	-	-
MSTRG.132646	0	0	0	2.55	5.73	3.94	0	2.13	3.54	2.82	5	0.88	--	protein phosphatase 2, partial [Cucurbita pepo]	Genetic Information Processing	Translation	ko03015//mRNA surveillance pathway	K03456	-	-	-
MSTRG.132652	0	0	0	0	0	0	0	0	0	0.76	0	0	--	-	-	-	-	-	-	-	-
MSTRG.132672	12.5	7.12	15.86	4.85	6.1	2.05	10.59	1.52	1.19	1.43	2.51	3.17	Os04g0338000	PREDICTED: probable aldo-keto reductase 2 [Populus euphratica]	-	-	-	-	-	-	-
MSTRG.132695	0	0	0	0	0	0	0	0.29	0	0	0	0	CLPR4	PREDICTED: ATP-dependent Clp protease proteolytic subunit-related protein 4, chloroplastic isoform X2 [Nicotiana tomentosiformis]	-	-	-	-	-	-	-
MSTRG.132703	11.25	4.61	6.99	3.97	1.93	3.57	7.69	2.67	1.06	2.27	1.35	2.77	--	hypothetical protein CCACVL1_02290 [Corchorus capsularis]	-	-	-	-	-	-	GO:0043094//cellular metabolic compound salvage
MSTRG.13278	15.23	16.58	23.37	5.69	6.2	1.18	0	1.71	2.87	2	1.28	0.8	--	PREDICTED: protein LAZY 1 isoform X2 [Vitis vinifera]	-	-	-	-	-	-	-
MSTRG.132784	0	1.58	8.27	4.81	5.01	2.78	1.19	4.86	4.38	4.57	5.42	3.35	NLP6	PREDICTED: protein NLP7-like isoform X2 [Nicotiana tabacum]	-	-	-	-	-	-	-
MSTRG.132840	0	0	8.58	0	0	0	0	0	0	0	0	0	--	PREDICTED: serine/arginine-rich splicing factor SC35 isoform X2 [Beta vulgaris subsp. vulgaris] [Beta vulgaris]	-	-	-	-	-	-	-
MSTRG.132847	0	31.51	0	0	0	0	0	0	0	0	0	0	HPAT1	hypothetical protein COLO4_18907 [Corchorus olitorius]	Metabolism	Glycan biosynthesis and metabolism	ko00514//Other types of O-glycan biosynthesis	K20782	GO:0031090//organelle membrane;GO:0031984//organelle subcompartment;GO:0043231//intracellular membrane-bounded organelle	-	-
MSTRG.132863	0	0	12.08	2.62	0.79	0	0	2.15	1.51	2.54	1.28	0.98	MER3	PREDICTED: DExH-box ATP-dependent RNA helicase DExH17 isoform X1 [Vitis vinifera]	-	-	-	-	-	GO:0004386//helicase activity;GO:0032550//purine ribonucleoside binding;GO:0042623//ATPase activity, coupled	GO:0006281//DNA repair;GO:0006310//DNA recombination;GO:0007059//chromosome segregation;GO:0022607//cellular component assembly;GO:0032392//DNA geometric change;GO:0051726//regulation of cell cycle;GO:0070192//chromosome organization involved in meiotic cell cycle;GO:1902410//mitotic cytokinetic process
MSTRG.132873	45.5	0	0	0	0	0	0	0	0	0.87	0.75	0	--	-	-	-	-	-	-	-	-
MSTRG.132880	0	0	0	4.27	2.67	2.76	6.15	2.23	5.96	2.65	2.33	1.26	--	hypothetical protein A4A49_30143 [Nicotiana attenuata]	-	-	-	-	-	-	-
MSTRG.132965	18.66	56.3	19.25	15.23	19.93	21.43	35.34	12.12	20.66	11.79	15.14	12.59	--	PREDICTED: L-arabinokinase [Vitis vinifera]	Metabolism;Metabolism	Global and overview maps;Carbohydrate metabolism	ko01100//Metabolic pathways;ko00520//Amino sugar and nucleotide sugar metabolism	K12446;K12446	GO:0005737//cytoplasm;GO:0016020//membrane	GO:0016773//phosphotransferase activity, alcohol group as acceptor;GO:0032550//purine ribonucleoside binding	GO:0016310//phosphorylation;GO:0044238//primary metabolic process
MSTRG.132968	0	17.13	0	0	0	0	0	0	0	0	0	0	DCLRE1B	PREDICTED: 5' exonuclease Apollo [Juglans regia]	-	-	-	-	-	GO:0003824//catalytic activity	-
MSTRG.132996	15.81	14.59	3.52	10.42	2.35	1.06	29.9	2.08	2.37	2.88	2.61	1.54	GT4	PREDICTED: UDP-glycosyltransferase 73C2 [Vitis vinifera]	Metabolism	Metabolism of terpenoids and polyketides	ko00908//Zeatin biosynthesis	K13496	-	GO:0035251//UDP-glucosyltransferase activity	-
MSTRG.132997	18.34	57.1	10.02	35.49	26.19	27.65	12.18	17.44	22.96	22.66	19.08	17.41	SPHK1	PREDICTED: sphingosine kinase 2 isoform X2 [Vitis vinifera]	Metabolism;Metabolism	Global and overview maps;Lipid metabolism	ko01100//Metabolic pathways;ko00600//Sphingolipid metabolism	K04718;K04718	-	GO:0016301//kinase activity	GO:0008152//metabolic process;GO:0009987//cellular process
MSTRG.133010	0	0	9.09	0	0	0	0	0	0	0	0	0	AUR3	PREDICTED: serine/threonine-protein kinase Aurora-3-like isoform X2 [Solanum tuberosum]	-	-	-	-	-	-	-
MSTRG.133024	6.71	3.78	0	1.12	1.59	2.96	0	1.31	0.54	1.08	0.63	3.34	YLS3	PREDICTED: protein YLS3-like [Daucus carota subsp. sativus] [Daucus carota]	-	-	-	-	-	-	-
MSTRG.133025	11.76	11.71	10.81	20.52	11.74	17.21	13.29	18.76	17.04	13.74	14.74	14.02	MFSD12	PREDICTED: major facilitator superfamily domain-containing protein 12 [Vitis vinifera]	-	-	-	-	-	-	-
MSTRG.13304	0	1.85	4.48	4.1	0	2.85	0	1.45	0.51	2.76	1.31	1.1	PTRH2	PREDICTED: peptidyl-tRNA hydrolase 2, mitochondrial isoform X2 [Ipomoea nil]	-	-	-	-	-	-	-
MSTRG.133072	0	0	0	0	0.25	0	0	0	0	0	0.78	0	NPK1	PREDICTED: mitogen-activated protein kinase kinase kinase NPK1 [Solanum tuberosum]	Environmental Information Processing	Signal transduction	ko04016//MAPK signaling pathway - plant	K20606	-	GO:0016301//kinase activity	GO:0008152//metabolic process
MSTRG.133075	0	0	0	0	0	2.66	0	0	0	0	0	0	NPK1	mitogen-activated protein kinase kinase kinase [Vitis vinifera]	Environmental Information Processing	Signal transduction	ko04016//MAPK signaling pathway - plant	K20606	GO:0005576//extracellular region;GO:0015630//microtubule cytoskeleton	GO:0004702//receptor signaling protein serine/threonine kinase activity;GO:0016628//oxidoreductase activity, acting on the CH-CH group of donors, NAD or NADP as acceptor;GO:0032550//purine ribonucleoside binding	GO:0006305//DNA alkylation;GO:0030865//cortical cytoskeleton organization;GO:0032147//activation of protein kinase activity;GO:0034968//histone lysine methylation;GO:0051052//regulation of DNA metabolic process;GO:1902410//mitotic cytokinetic process
MSTRG.133097	0	0	0	0	0	0	0	0	0	0	0	1.07	--	PREDICTED: serine/threonine-protein phosphatase 7 long form homolog isoform X2 [Glycine max]	-	-	-	-	-	-	-
MSTRG.133117	0	0	0	0	2.53	0	0	0	1.43	0.3	0.26	0	SYT3	PREDICTED: synaptotagmin-3 [Erythranthe guttata]	-	-	-	-	GO:0031224//intrinsic component of membrane	GO:0043169//cation binding	GO:0006694//steroid biosynthetic process;GO:0016104//triterpenoid biosynthetic process
MSTRG.13320	0	0	0	4.9	5.18	1.02	0	2.29	0.69	1.32	1.78	0.36	EAF1A	chromatin modification-related protein EAF1 A-like isoform X2 [Cajanus cajan]	-	-	-	-	-	-	-
MSTRG.133215	0	6.43	7.76	6.06	2.87	3.92	28.6	2.01	2.72	2.31	3	1.61	--	PREDICTED: ALBINO3-like protein 1, chloroplastic [Vitis vinifera]	Genetic Information Processing	Folding, sorting and degradation	ko03060//Protein export	K03217	GO:0031224//intrinsic component of membrane;GO:0044434//chloroplast part	-	GO:0009658//chloroplast organization;GO:0009668//plastid membrane organization;GO:0016070//RNA metabolic process;GO:0090150//establishment of protein localization to membrane
MSTRG.133229	0	0	9.99	5.45	2.07	1.6	0	2.27	1.01	1.74	1.38	2.18	--	PREDICTED: uncharacterized protein LOC102601084 [Solanum tuberosum]	-	-	-	-	-	-	-
MSTRG.133299	1.28	43.66	30.16	12.56	4.27	6.4	0	8.81	16.34	11.94	5.38	12.83	SHM4	PREDICTED: serine hydroxymethyltransferase 4 [Eucalyptus grandis]	Metabolism;Metabolism;Metabolism;Metabolism;Metabolism;Metabolism;Metabolism;Metabolism	Global and overview maps;Global and overview maps;Global and overview maps;Global and overview maps;Carbohydrate metabolism;Amino acid metabolism;Metabolism of other amino acids;Metabolism of cofactors and vitamins	ko01100//Metabolic pathways;ko01110//Biosynthesis of secondary metabolites;ko01200//Carbon metabolism;ko01230//Biosynthesis of amino acids;ko00630//Glyoxylate and dicarboxylate metabolism;ko00260//Glycine, serine and threonine metabolism;ko00460//Cyanoamino acid metabolism;ko00670//One carbon pool by folate	K00600;K00600;K00600;K00600;K00600;K00600;K00600;K00600	-	GO:0016742//hydroxymethyl-, formyl- and related transferase activity;GO:0043168//anion binding	GO:0006730//one-carbon metabolic process;GO:0009069//serine family amino acid metabolic process
MSTRG.133385	14.38	12.35	24.2	16.9	24.38	22.11	14.33	14.12	17.17	16.28	16	15.05	eri2	PREDICTED: cell death-related nuclease 4-like [Prunus mume]	-	-	-	-	-	GO:0004518//nuclease activity;GO:0046914//transition metal ion binding	GO:0090304//nucleic acid metabolic process
MSTRG.133402	11.85	0	20.91	15.58	6.96	20.14	0	15.78	13.52	14.48	15.12	14.16	RNS2	S-like ribonuclease [Camellia sinensis]	-	-	-	-	-	GO:0016892//endoribonuclease activity, producing 3'-phosphomonoesters	GO:0090501//RNA phosphodiester bond hydrolysis
MSTRG.133431	0	15.57	0	0	0	2.27	0	0	0	0	0	0.38	--	RNA-binding family protein isoform 5, partial [Theobroma cacao]	Genetic Information Processing	Transcription	ko03040//Spliceosome	K12741	-	GO:0097159//organic cyclic compound binding	-
MSTRG.133479	0	20.81	0	6.56	0	3.18	0	1.51	0	0	1.1	0.41	--	PREDICTED: formin-like protein 4 isoform X2 [Vitis vinifera]	-	-	-	-	-	-	-
MSTRG.133507	0	0	0	0	0	1.18	0	0	0	0.82	1.02	0.85	--	-	-	-	-	-	-	-	-
MSTRG.133521	7.06	4.23	3.6	2.32	3.27	4.3	11.44	3.1	4.12	1.81	2.64	2.11	At1g48650	Thimet oligopeptidase, partial [Anthurium amnicola]	Genetic Information Processing	Folding, sorting and degradation	ko03018//RNA degradation	K14442	-	-	-
MSTRG.133530	0	0	1.41	0	0	0.55	0	0	0	0	0	0	UKL2	PREDICTED: uridine kinase-like protein 1, chloroplastic isoform X2 [Beta vulgaris subsp. vulgaris] [Beta vulgaris]	Metabolism;Metabolism	Global and overview maps;Nucleotide metabolism	ko01100//Metabolic pathways;ko00240//Pyrimidine metabolism	K00876;K00876	-	-	-
MSTRG.133559	0	1.41	7.68	5.45	3.27	7.29	0	9.16	5.69	8.69	6.99	6.31	CYP23	PREDICTED: peptidyl-prolyl cis-trans isomerase CYP23 [Ipomoea nil]	-	-	-	-	-	GO:0016859//cis-trans isomerase activity	GO:0044267//cellular protein metabolic process
MSTRG.133572	0	0	7.72	6.55	15.47	2.73	14.73	8.67	13.01	13.98	12.78	9.85	PNSB3	PREDICTED: photosynthetic NDH subunit of subcomplex B 3, chloroplastic [Daucus carota subsp. sativus] [Daucus carota]	-	-	-	-	GO:0043234//protein complex;GO:0044434//chloroplast part	GO:0043169//cation binding;GO:0051540//metal cluster binding	GO:0005982//starch metabolic process;GO:0006090//pyruvate metabolic process;GO:0006739//NADP metabolic process;GO:0006873//cellular ion homeostasis;GO:0009767//photosynthetic electron transport chain;GO:0019758//glycosinolate biosynthetic process;GO:0030001//metal ion transport
MSTRG.133573	0	0	0	0	0	0	0	0.35	0	0.23	1.25	0.44	PNSB3	PREDICTED: photosynthetic NDH subunit of subcomplex B 3, chloroplastic isoform X3 [Jatropha curcas]	-	-	-	-	-	-	GO:0044237//cellular metabolic process;GO:0044710//single-organism metabolic process;GO:0044763//single-organism cellular process;GO:0071704//organic substance metabolic process
MSTRG.1336	44.96	43.5	54.11	59.58	45.2	52.42	34.19	43.59	42.78	40.05	40.43	48.04	KIN14A	PREDICTED: kinesin-like protein KIN-14B [Vitis vinifera]	-	-	-	-	GO:0005875//microtubule associated complex	GO:0003774//motor activity;GO:0015631//tubulin binding;GO:0032550//purine ribonucleoside binding	GO:0007017//microtubule-based process;GO:0009902//chloroplast relocation
MSTRG.133617	0	0	7.04	0	0	0	0	0	0	0	0	0	VQ4	VQ-like protein [Cynara cardunculus var. scolymus] [Cynara cardunculus]	-	-	-	-	-	-	-
MSTRG.133646	0	0	0	2.44	4.14	0	0	0	0	0	0.07	0.7	--	PREDICTED: sister chromatid cohesion protein PDS5 homolog A isoform X1 [Juglans regia]	-	-	-	-	-	-	-
MSTRG.13365	67.98	44.98	51.38	63.48	55.02	56.95	10.81	70.33	60.16	61.61	60.93	63.17	SDH7B	PREDICTED: succinate dehydrogenase subunit 7B, mitochondrial-like isoform X1 [Jatropha curcas]	-	-	-	-	-	-	-
MSTRG.133681	3.16	7.64	8.4	2.67	3.24	0.97	4.79	3.12	0.96	1.92	2.65	2.35	SEC6	PREDICTED: exocyst complex component SEC6-like [Glycine max]	-	-	-	-	-	-	GO:0016192//vesicle-mediated transport
MSTRG.133687	0	0	0	3.02	0	0	0	0.44	0	0	0.29	0.49	NLP6	PREDICTED: protein NLP6-like isoform X4 [Prunus mume]	-	-	-	-	-	-	-
MSTRG.133699	2.76	0	2.12	1.51	0	0.73	0	1.19	0.8	0.33	2.25	1.12	--	NBS/LRR resistance protein-like protein, partial [Capsicum annuum]	-	-	-	-	-	GO:0003824//catalytic activity	-
MSTRG.133700	0	0	0	0	0	0	0	1.31	1.77	2.8	0.54	0.22	RPN12A	PREDICTED: 26S proteasome non-ATPase regulatory subunit 8 homolog A-like [Juglans regia]	Genetic Information Processing	Folding, sorting and degradation	ko03050//Proteasome	K03031	-	-	-
MSTRG.133733	0	0.06	0	0.42	0	0	0	1.3	0.53	1.38	0.4	2.5	WAK5	PREDICTED: LOW QUALITY PROTEIN: wall-associated receptor kinase 2-like [Populus euphratica]	-	-	-	-	-	GO:0004674//protein serine/threonine kinase activity;GO:0036094//small molecule binding;GO:0043167//ion binding;GO:0097159//organic cyclic compound binding;GO:1901363//heterocyclic compound binding	GO:0006468//protein phosphorylation
MSTRG.133912	0	0	0	18.37	17.11	8.17	0.89	16.85	15.64	16.93	16.47	14.17	Imp4	PREDICTED: U3 small nucleolar ribonucleoprotein protein IMP4 [Vitis vinifera]	Genetic Information Processing	Translation	ko03008//Ribosome biogenesis in eukaryotes	K14561	-	-	-
MSTRG.133918	0	0	0	0	0	0	0	0	0	0	0	0.5	CBSDUF3	PREDICTED: DUF21 domain-containing protein At2g14520-like isoform X1 [Lupinus angustifolius]	-	-	-	-	-	-	-
MSTRG.133921	0	0	4.26	2.17	0.45	0	0	1.82	0.81	2.13	2.18	1.06	--	PREDICTED: uncharacterized protein LOC100245550 [Vitis vinifera]	-	-	-	-	-	-	-
MSTRG.133944	0	0	0	6.13	1.13	0	0	2.06	0.69	2.82	1.68	1.07	PAT1	PREDICTED: LOW QUALITY PROTEIN: anthranilate phosphoribosyltransferase, chloroplastic-like [Capsicum annuum]	Metabolism;Metabolism;Metabolism;Metabolism	Global and overview maps;Global and overview maps;Global and overview maps;Amino acid metabolism	ko01100//Metabolic pathways;ko01110//Biosynthesis of secondary metabolites;ko01230//Biosynthesis of amino acids;ko00400//Phenylalanine, tyrosine and tryptophan biosynthesis	K00766;K00766;K00766;K00766	-	GO:0016763//transferase activity, transferring pentosyl groups	-
MSTRG.133990	0	0	0	0	0	0	0	0.32	0.91	0.61	0.71	0.24	PAPS3	PREDICTED: nuclear poly(A) polymerase 3-like [Camelina sativa]	Genetic Information Processing	Translation	ko03015//mRNA surveillance pathway	K14376	-	-	-
MSTRG.133991	17.3	8.02	6.27	7.18	12.46	5.56	6.68	6.18	5.5	4.39	4.65	5.15	LCB1	Aminotran_1_2 domain-containing protein [Cephalotus follicularis]	Metabolism;Metabolism	Global and overview maps;Lipid metabolism	ko01100//Metabolic pathways;ko00600//Sphingolipid metabolism	K00654;K00654	-	-	-
MSTRG.134009	0	0	0	0	3.3	0	0	0	0	0	0	0	--	-	-	-	-	-	-	-	-
MSTRG.134027	13.08	3.11	10.47	4.73	3.38	3.51	3.62	3.95	4.05	3.42	4.34	3.8	CAS	PREDICTED: exportin-2 [Daucus carota subsp. sativus] [Daucus carota]	-	-	-	-	GO:0005911//cell-cell junction;GO:0044444//cytoplasmic part	GO:0017016//Ras GTPase binding	GO:0001101//response to acid chemical;GO:0006006//glucose metabolic process;GO:0006950//response to stress;GO:0006996//organelle organization;GO:0009694//jasmonic acid metabolic process;GO:0015031//protein transport;GO:0051603//proteolysis involved in cellular protein catabolic process;GO:0051707//response to other organism
MSTRG.134033	0	0	0	0	0	0.47	0	0.48	0	1.67	1.86	0.81	--	PREDICTED: villin-3 isoform X1 [Ziziphus jujuba]	-	-	-	-	-	-	-
MSTRG.134045	0	7.24	1.71	4.64	6.45	4.77	0	7.94	7.31	5.92	5.64	5.19	At2g41760	PREDICTED: protein N-terminal glutamine amidohydrolase [Citrus sinensis]	-	-	-	-	-	GO:0016810//hydrolase activity, acting on carbon-nitrogen (but not peptide) bonds	-
MSTRG.134090	9.2	24.6	40.31	13.17	10.34	11.88	36.79	9.37	11.8	7.88	9.57	7.53	CYP59	PREDICTED: peptidyl-prolyl cis-trans isomerase CYP59 isoform X1 [Vitis vinifera]	-	-	-	-	-	-	-
MSTRG.134177	2.67	2.63	2.14	2.6	1.47	2.2	0	2.96	2.12	3.02	1.58	1.41	N	PREDICTED: TMV resistance protein N-like isoform X1 [Nelumbo nucifera]	-	-	-	-	-	-	-
MSTRG.134178	0	12.02	11.16	3.42	1.61	6.36	24.95	1.74	5.11	2.06	1.46	2.71	N	PREDICTED: TMV resistance protein N-like isoform X2 [Populus euphratica]	-	-	-	-	-	GO:0032550//purine ribonucleoside binding	GO:0050794//regulation of cellular process
MSTRG.134185	6.58	3.39	6.85	3.25	1.94	4.18	0	7.48	4.1	4.86	6.34	5.63	N	PREDICTED: TMV resistance protein N-like [Juglans regia]	-	-	-	-	-	-	-
MSTRG.134186	22.01	7.62	23.47	5.49	5.25	8.57	16.62	7.14	9.53	8.74	8.22	6.34	N	PREDICTED: TMV resistance protein N-like [Nelumbo nucifera]	-	-	-	-	-	-	-
MSTRG.134192	3.58	9.85	10.66	14.18	16.52	17.78	14.15	15.35	13.96	14.57	15.01	13.78	N	PREDICTED: TMV resistance protein N-like [Juglans regia]	-	-	-	-	-	-	-
MSTRG.134243	0	4.49	0	0.38	1.2	0	3.38	0.12	0	0.32	0.65	1.53	--	PREDICTED: protein EFR3 homolog cmp44E-like isoform X1 [Ziziphus jujuba]	-	-	-	-	-	-	-
MSTRG.134363	31.53	26.98	21.19	6.37	3.2	14.39	26.95	10.79	9.4	10.83	7.31	8.61	RE1	cysteine-rich RLK RECEPTOR-like protein kinase [Citrus limon]	-	-	-	-	-	-	-
MSTRG.134425	2.35	0	4.22	12.28	7.8	10.92	2.08	8.66	2.69	5.55	7.56	5.16	RGLG2	PREDICTED: E3 ubiquitin-protein ligase RGLG2-like [Prunus mume]	-	-	-	-	-	-	-
MSTRG.134503	15.91	0	5.45	17.26	16.22	15.59	13.73	11.54	11.68	11.52	10.6	11.27	TMEM230	PREDICTED: transmembrane protein 230-like [Lupinus angustifolius]	-	-	-	-	-	-	-
MSTRG.134506	20.97	32.62	24.65	24.9	26.2	18.43	20.76	22.27	22.34	18.95	18.74	18.17	GRXC4	PREDICTED: glutaredoxin-C4 [Populus euphratica]	-	-	-	-	GO:0043231//intracellular membrane-bounded organelle	GO:0015036//disulfide oxidoreductase activity	GO:0019725//cellular homeostasis;GO:0044710//single-organism metabolic process
MSTRG.134573	0	26.9	0	0	5.69	0	0	1.86	0	0.96	2.11	1.24	MAIL3	PREDICTED: serine/threonine-protein phosphatase 7 long form homolog [Sesamum indicum]	-	-	-	-	-	-	-
MSTRG.134589	24.8	19.09	62.57	30.91	29.12	34.21	33.66	29.58	29.86	25.39	23.44	20.58	PRMT1	PREDICTED: protein arginine N-methyltransferase 1.1 [Sesamum indicum]	-	-	-	-	-	-	-
MSTRG.134601	0	64.09	0	0	0	0	0	0.33	0	0.32	0	0.61	--	-	-	-	-	-	-	-	-
MSTRG.134633	0	22.82	32.5	12.77	28.23	13.7	11.24	7.35	6.26	6.58	14.51	8.14	CABIN1	TPR_11 domain-containing protein [Cephalotus follicularis]	-	-	-	-	-	-	-
MSTRG.13464	0	1.75	2.06	6.15	2.19	1.5	0	7.84	4.08	6.67	5.96	8.32	SKL2	PREDICTED: probable inactive shikimate kinase like 2, chloroplastic [Juglans regia]	-	-	-	-	GO:0009536//plastid	-	GO:0006139//nucleobase-containing compound metabolic process;GO:0006631//fatty acid metabolic process;GO:0006732//coenzyme metabolic process;GO:0006796//phosphate-containing compound metabolic process;GO:0008610//lipid biosynthetic process;GO:0008652//cellular amino acid biosynthetic process;GO:0009069//serine family amino acid metabolic process;GO:0018130//heterocycle biosynthetic process;GO:001…
MSTRG.134734	36.54	55.45	47.77	17.88	17.26	27.67	23.41	11.46	14.1	12.17	11.47	11.41	--	transmembrane protein 208 [Dorcoceras hygrometricum]	-	-	-	-	-	-	-
MSTRG.134735	48.71	0	7.77	7.26	1.08	5.26	0	8.18	8.36	5.65	5.54	8.88	PSAT	PREDICTED: phospholipid--sterol O-acyltransferase-like [Pyrus x bretschneideri]	-	-	-	-	-	-	-
MSTRG.134866	0	6.27	5.71	1.71	0.6	0.41	0	0.38	0.68	1.89	2.78	0.62	WAXY	granule-bound starch synthase, partial [Lindleya mespiloides]	Metabolism;Metabolism;Metabolism	Global and overview maps;Global and overview maps;Carbohydrate metabolism	ko01100//Metabolic pathways;ko01110//Biosynthesis of secondary metabolites;ko00500//Starch and sucrose metabolism	K13679;K13679;K13679	-	-	-
MSTRG.134891	0	0	0	5.85	5.47	6.23	0	8.08	7.45	6.99	6.75	4.3	--	PREDICTED: serine--tRNA ligase, chloroplastic/mitochondrial isoform X1 [Juglans regia]	Genetic Information Processing	Translation	ko00970//Aminoacyl-tRNA biosynthesis	K01875	GO:0005737//cytoplasm	GO:0016874//ligase activity	GO:0003006//developmental process involved in reproduction;GO:0006399//tRNA metabolic process;GO:0006520//cellular amino acid metabolic process;GO:0009657//plastid organization;GO:0010467//gene expression;GO:0034645//cellular macromolecule biosynthetic process;GO:0044085//cellular component biogenesis;GO:0044267//cellular protein metabolic process;GO:0048731//system development
MSTRG.134918	0	1.89	10.88	17.04	8.93	25.45	8.72	12.99	7.47	16.08	12.53	10.9	RE1	Retrovirus-related Pol polyprotein from transposon TNT 1-94 [Morus notabilis]	-	-	-	-	-	-	-
MSTRG.134942	7.54	8.94	5.56	9.31	6.94	8.65	22.41	6.47	8.31	6.98	8.47	7.23	--	reverse transcriptase [Corchorus capsularis]	-	-	-	-	-	-	-
MSTRG.134948	27.48	37.1	41.57	22.38	18.6	23.58	62.91	26.01	14.24	23.8	19.12	25.96	--	-	-	-	-	-	-	-	-
MSTRG.134968	5.56	2.51	7.04	4.4	5.23	4.83	7.47	4.85	3.54	2.89	2.95	3.99	At1g10320	PREDICTED: zinc finger CCCH domain-containing protein 16 [Ipomoea nil]	-	-	-	-	-	-	-
MSTRG.134970	8.76	27.22	22.27	1.13	2.98	6.36	12.57	0.7	1.68	1.48	1.08	1.65	--	-	-	-	-	-	-	-	-
MSTRG.134986	5.73	73.65	9.09	12.28	10.51	23.71	17.04	10.14	18.93	10.2	12.43	5.31	KEA1	K(+) efflux antiporter 2, chloroplastic-like [Cajanus cajan]	-	-	-	-	GO:0031224//intrinsic component of membrane	GO:0015078//hydrogen ion transmembrane transporter activity	GO:0015992//proton transport;GO:0030001//metal ion transport;GO:0044763//single-organism cellular process
MSTRG.135005	35.79	17.69	47.79	69.65	46.56	61.76	55.39	61.7	52.96	49.99	53.51	54.94	PAC1	20S proteasome alpha subunit C1 isoform 1 [Theobroma cacao]	Genetic Information Processing	Folding, sorting and degradation	ko03050//Proteasome	K02728	GO:0043231//intracellular membrane-bounded organelle;GO:0043234//protein complex	GO:0004175//endopeptidase activity	GO:0019941//modification-dependent protein catabolic process
MSTRG.135018	13.25	18.73	31.92	7.49	12.82	6.65	0	9.58	8.76	11.66	13.07	14.94	RPS21C	PREDICTED: 40S ribosomal protein S21-2 [Capsicum annuum]	Genetic Information Processing	Translation	ko03010//Ribosome	K02971	-	-	-
MSTRG.13502	4.95	0	0	0	2.92	0	0	0.16	0	0	0.49	0.04	--	PREDICTED: F-box protein At5g07610 [Gossypium raimondii]	-	-	-	-	-	-	-
MSTRG.135023	0	2.13	4.49	1.93	2.28	1.56	0	1.89	1.64	1.23	1.43	1.1	At3g16560	PREDICTED: probable protein phosphatase 2C 40 isoform X1 [Vitis vinifera]	-	-	-	-	-	GO:0016791//phosphatase activity;GO:0043169//cation binding	GO:0006796//phosphate-containing compound metabolic process
MSTRG.135081	2.31	11.07	29.58	14.09	11.36	13.36	31.33	11.17	12.71	7.73	13.19	5.55	--	ubiquinol-cytochrome C reductase complex ubiquinone-binding family protein [Populus trichocarpa]	-	-	-	-	-	-	-
MSTRG.135123	4.41	10.01	20.71	0.68	0.66	3.86	0	0.06	0	0.48	0	0.04	--	-	-	-	-	-	-	-	-
MSTRG.135137	30.49	12.44	14.67	2.15	0.42	2.29	0.79	1.04	0	1.9	1.18	0	--	Zinc finger, MYND-type [Corchorus capsularis]	-	-	-	-	-	-	-
MSTRG.135201	0	6.07	0.87	3.89	9.66	5.11	0	1.14	3.02	2.37	1.7	4.18	PHB3	PREDICTED: prohibitin-3, mitochondrial-like [Nelumbo nucifera]	-	-	-	-	-	-	-
MSTRG.135208	10.45	0	20.34	14.16	20.94	8.54	0	6.84	10.27	5.96	12.01	13.15	--	-	-	-	-	-	-	-	-
MSTRG.135278	6.14	6.63	21.74	19	16.26	21.89	8.02	14.13	27.12	16.9	19.45	13.31	--	PREDICTED: serine/threonine-protein phosphatase 7 long form homolog [Prunus mume]	-	-	-	-	-	-	-
MSTRG.135279	0	12.27	15.44	4.99	8.18	6.39	25.02	2.64	4.02	1.56	2.89	2.57	--	-	-	-	-	-	-	-	-
MSTRG.135355	27.28	52.04	27.1	17.41	17.6	23.88	22.86	14.77	19.84	16.16	16.16	13.62	Esrp2	Nucleotide-binding, alpha-beta plait [Cynara cardunculus var. scolymus] [Cynara cardunculus]	-	-	-	-	-	-	-
MSTRG.135357	19.98	24.52	23.4	18.36	18.59	15.69	10.7	16.25	16.38	16.94	16.95	18.19	--	PREDICTED: armadillo repeat-containing protein 8 [Vitis vinifera]	-	-	-	-	-	-	-
MSTRG.135360	26.52	37.8	24.21	15.06	10.64	20.28	12.91	17.76	20.02	20.16	26.41	20.22	At2g41900	PREDICTED: zinc finger CCCH domain-containing protein 30 [Vitis vinifera]	-	-	-	-	-	-	-
MSTRG.135378	1.97	0	6.39	4.16	7.17	7.37	2.33	7.94	5.33	6.11	6.76	8.24	PDIL5-4	PREDICTED: protein disulfide isomerase-like 5-4 [Sesamum indicum]	-	-	-	-	-	-	-
MSTRG.135380	0	0	0	3.26	6.05	4.29	0	3.65	2.51	4.14	2.88	3.12	ENODL1	PREDICTED: early nodulin-like protein 1 [Nelumbo nucifera]	-	-	-	-	-	-	-
MSTRG.135416	10.85	16.86	14.76	13.63	13.36	11.98	8.48	10.86	11.41	8.66	10.59	10.19	--	Inositol-1,4,5-trisphosphate 5-phosphatase 4 isoform 1 [Theobroma cacao]	-	-	-	-	-	-	-
MSTRG.135423	41.2	22.75	10.71	10.12	10.57	13.86	0	6.4	14.59	3.05	7.65	6.29	--	hypothetical protein PHAVU_008G266000g [Phaseolus vulgaris]	-	-	-	-	-	-	-
MSTRG.135437	0	0	0	3.35	2.05	1.24	0	2.25	2.36	0.8	1.4	0.79	--	-	-	-	-	-	-	-	-
MSTRG.135504	0	0	10.26	7.18	6.38	2.42	0	6.63	9.53	6.77	3.66	4.75	--	PREDICTED: acyl-coenzyme A thioesterase 13-like [Pyrus x bretschneideri]	-	-	-	-	-	-	-
MSTRG.135507	9.65	0	14.06	2.75	0	2.91	6.17	1.72	7.55	3.58	6.94	2.82	ACOT13	PREDICTED: acyl-coenzyme A thioesterase 13-like [Pyrus x bretschneideri]	-	-	-	-	-	-	-
MSTRG.135530	0	7.9	0	13.37	20.05	8.02	12.62	7.28	7.91	12.07	11.76	10.52	--	Methyltransferase FkbM [Corchorus olitorius]	-	-	-	-	-	-	-
MSTRG.135533	32.03	0	9.82	4.68	6.57	4.44	5.67	3.67	5.33	5.07	3.92	4.02	SGR6	PREDICTED: protein SHOOT GRAVITROPISM 6 isoform X5 [Vitis vinifera]	-	-	-	-	-	-	-
MSTRG.135572	0	8.68	6.92	0.55	2.52	2.82	0	1.67	0	0.74	0.42	0.68	ECA1	PREDICTED: calcium-transporting ATPase 1, endoplasmic reticulum-type-like [Ziziphus jujuba]	-	-	-	-	GO:0016020//membrane	GO:0043167//ion binding	-
MSTRG.13558	0	0	2.31	0.43	3.8	1.11	0	1.82	2.86	3.13	3.01	2.42	MTERF5	PREDICTED: transcription termination factor MTERF5, chloroplastic [Nicotiana attenuata]	-	-	-	-	-	-	-
MSTRG.135586	43.73	51.19	35.55	23.41	22.34	20.5	43.85	16.42	19.48	17.24	22.14	17.78	sympk	DUF3453 domain-containing protein/Symplekin_C domain-containing protein [Cephalotus follicularis]	Genetic Information Processing	Translation	ko03015//mRNA surveillance pathway	K06100	-	-	-
MSTRG.135622	0	0	2.19	2.86	0	3.48	0	2.11	0.86	1.15	0.56	0.87	RE2	Retrovirus-related Pol polyprotein from transposon TNT 1-94 [Cajanus cajan]	-	-	-	-	-	-	-
MSTRG.135723	0	14.32	27.32	10.36	5.54	8.49	0	8.13	11.33	6.22	9.08	8.87	--	PREDICTED: uncharacterized protein LOC104096185 [Nicotiana tomentosiformis]	-	-	-	-	-	-	-
MSTRG.13575	0	3.62	1.85	4.12	3.29	5.37	0	7.7	4.77	6.28	8.33	6.65	HAT	PREDICTED: zinc finger BED domain-containing protein RICESLEEPER 2-like [Daucus carota subsp. sativus] [Daucus carota]	-	-	-	-	-	-	-
MSTRG.135795	19.19	40.01	27.14	38.1	40.09	35.03	22.99	23.18	28.86	22.91	16.72	21.3	At1g12390	PREDICTED: protein cornichon homolog 4-like [Sesamum indicum]	-	-	-	-	-	-	-
MSTRG.135854	7.2	8.44	6.3	3.06	7.09	4.25	5.57	2.77	2.68	1.78	2.29	2.47	--	unknown [Lotus japonicus]	-	-	-	-	GO:0044455//mitochondrial membrane part	-	-
MSTRG.135855	0	0	0	0	0	0	0	0.11	0	0.5	0	0	Os01g0587000	PREDICTED: suppressor of RPS4-RLD 1 isoform X1 [Jatropha curcas]	Metabolism;Metabolism;Cellular Processes	Global and overview maps;Energy metabolism;Transport and catabolism	ko01100//Metabolic pathways;ko00190//Oxidative phosphorylation;ko04145//Phagosome	K02146;K02146;K02146	GO:0043231//intracellular membrane-bounded organelle;GO:0044444//cytoplasmic part	GO:0005515//protein binding	GO:0006342//chromatin silencing;GO:0006464//cellular protein modification process;GO:0009409//response to cold;GO:0035194//posttranscriptional gene silencing by RNA;GO:0042742//defense response to bacterium
MSTRG.135877	0.95	2.58	6.13	10.11	7.97	6.44	1.21	6.35	6.01	5.1	5.17	5.03	AtMg01040	hypothetical protein (mitochondrion) [Cocos nucifera]	-	-	-	-	-	-	-
MSTRG.136070	0	0	0	0	1.52	0	0	0	0.36	0	0	0	--	-	-	-	-	-	-	-	-
MSTRG.136075	12.53	22.45	0	2.96	1.96	6.47	0	2.01	3.34	2.36	3.4	1.32	--	-	-	-	-	-	-	-	-
MSTRG.136085	0	0	0	1.35	1.52	0.93	0	1.14	0.34	0.19	0.71	0.63	--	hypothetical protein MANES_09G119600 [Manihot esculenta]	-	-	-	-	GO:0031224//intrinsic component of membrane	-	GO:0006464//cellular protein modification process
MSTRG.136099	0.03	0	6.09	1.08	0	0.11	0	1.24	0.87	0.4	1.17	0.36	LYK3	PREDICTED: lysM domain receptor-like kinase 3 [Populus euphratica]	-	-	-	-	-	-	-
MSTRG.136104	0	0	0.05	5.02	9.48	6.81	43.49	7.34	0.92	2.78	5.58	2.35	--	PREDICTED: CCR4-NOT transcription complex subunit 1 isoform X1 [Cucumis sativus]	Genetic Information Processing	Folding, sorting and degradation	ko03018//RNA degradation	K12604	-	-	-
MSTRG.136105	20.18	0	3.63	1.25	2.66	4.4	0	1.92	1.62	0.64	1.29	3.67	--	PREDICTED: CCR4-NOT transcription complex subunit 1 isoform X3 [Fragaria vesca subsp. vesca] [Fragaria vesca]	Genetic Information Processing	Folding, sorting and degradation	ko03018//RNA degradation	K12604	-	-	-
MSTRG.136144	0	8.65	6.37	3.55	5.26	6.07	6.44	3.24	4.4	3.73	3.25	2.92	pglA	glycoside hydrolase family 28 family protein [Populus trichocarpa]	-	-	-	-	GO:0031090//organelle membrane	GO:0016787//hydrolase activity	GO:0044238//primary metabolic process
MSTRG.13617	0	0	0	0	4.76	0	0	0	0	0	0	0	--	PREDICTED: protein TRM32 isoform X1 [Sesamum indicum]	-	-	-	-	-	-	-
MSTRG.136235	0	0	4.27	1.7	0	1.42	6.79	0.72	1.58	0.81	1.1	1.29	UBQ10	ubiquitin, partial [Nymphaea hybrid cultivar]	-	-	-	-	-	-	-
MSTRG.136244	48.34	5.2	25.04	4.23	10.08	3.99	19.92	2.14	5.44	6.5	10.32	5.72	CYP90B2	PREDICTED: cytochrome P450 90B1-like [Ziziphus jujuba]	Metabolism;Metabolism;Metabolism	Global and overview maps;Global and overview maps;Metabolism of terpenoids and polyketides	ko01100//Metabolic pathways;ko01110//Biosynthesis of secondary metabolites;ko00905//Brassinosteroid biosynthesis	K09587;K09587;K09587	-	GO:0016491//oxidoreductase activity;GO:0046906//tetrapyrrole binding;GO:0046914//transition metal ion binding	GO:0044710//single-organism metabolic process
MSTRG.136250	0	0	7.32	2.27	0	0	0	1.4	3.24	1.44	1.12	0.82	RHF2A	E3 ubiquitin-protein ligase [Camellia sinensis var. sinensis] [Camellia sinensis]	-	-	-	-	-	-	-
MSTRG.136253	0	0	4.34	0	16.16	0	0	0	3.76	7.96	7.17	2.18	SYT4	PREDICTED: synaptotagmin-4-like [Juglans regia]	-	-	-	-	-	-	-
MSTRG.136254	0	16.32	3.8	2.69	6.44	1.32	4.98	4.75	0.39	3.16	2.73	4.17	PEX13	peroxisomal membrane protein 13 [Nicotiana attenuata]	Cellular Processes	Transport and catabolism	ko04146//Peroxisome	K13344	-	-	-
MSTRG.136258	0	0	6.18	1.19	0	0.43	0	0	0	0	0	0	--	PREDICTED: receptor protein kinase TMK1-like [Daucus carota subsp. sativus] [Daucus carota]	-	-	-	-	-	-	-
MSTRG.136263	11.5	0	7.57	12.24	5.2	0	12.66	4.68	9.73	0	6.29	7.09	WNK1	PREDICTED: LOW QUALITY PROTEIN: probable serine/threonine-protein kinase WNK9 [Malus domestica]	-	-	-	-	-	-	-
MSTRG.136311	0	0	0	5.62	0	1.31	0	0.92	0	3.07	0.21	0.71	--	-	-	-	-	-	-	-	-
MSTRG.136331	0	0	6.31	6.89	0.93	4.1	0	1.5	4.21	2.3	1.16	2.15	RAD23D	PREDICTED: ubiquitin receptor RAD23c-like isoform X2 [Gossypium raimondii]	Genetic Information Processing;Genetic Information Processing	Folding, sorting and degradation;Replication and repair	ko04141//Protein processing in endoplasmic reticulum;ko03420//Nucleotide excision repair	K10839;K10839	GO:0043231//intracellular membrane-bounded organelle	-	GO:0006281//DNA repair;GO:0006511//ubiquitin-dependent protein catabolic process
MSTRG.13636	0.03	0	3.11	0.56	0.63	0.38	0	0.64	1.1	0.77	0.84	0.57	MSH1	DNA mismatch repair protein, partial [Actinidia arguta]	-	-	-	-	-	-	-
MSTRG.13637	0	0	8.82	1.24	4.04	5.52	0	2.36	1.96	1.65	3.25	2.69	MSH1	PREDICTED: DNA mismatch repair protein MSH1, mitochondrial, partial [Juglans regia]	-	-	-	-	GO:0009536//plastid	GO:0003690//double-stranded DNA binding;GO:0032550//purine ribonucleoside binding	GO:0000725//recombinational repair;GO:0006260//DNA replication;GO:0006305//DNA alkylation;GO:0006355//regulation of transcription, DNA-templated;GO:0007049//cell cycle;GO:0016458//gene silencing;GO:0034968//histone lysine methylation;GO:0048229//gametophyte development;GO:0051052//regulation of DNA metabolic process
MSTRG.136378	11.08	27.94	3.36	1.55	2.96	3.28	15.77	0.88	0.79	3.46	1.7	1.76	--	PREDICTED: probable arabinosyltransferase ARAD1 isoform X1 [Theobroma cacao]	-	-	-	-	-	-	-
MSTRG.13638	0	0	0	1.15	0.31	2.18	0	0.69	1.19	1.07	0.93	0.69	MSH1	PREDICTED: DNA mismatch repair protein MSH1, mitochondrial-like, partial [Juglans regia]	-	-	-	-	GO:0009536//plastid	GO:0003690//double-stranded DNA binding;GO:0032550//purine ribonucleoside binding	GO:0000725//recombinational repair;GO:0006260//DNA replication;GO:0006305//DNA alkylation;GO:0006355//regulation of transcription, DNA-templated;GO:0007049//cell cycle;GO:0016458//gene silencing;GO:0034968//histone lysine methylation;GO:0048229//gametophyte development;GO:0051052//regulation of DNA metabolic process
MSTRG.13640	18.9	25.23	23.23	8.32	5.74	10.88	4.39	6.99	7.93	8.86	9.64	7.62	MSH1	PREDICTED: LOW QUALITY PROTEIN: DNA mismatch repair protein MSH1, mitochondrial [Ricinus communis]	-	-	-	-	GO:0009536//plastid	GO:0003690//double-stranded DNA binding;GO:0032550//purine ribonucleoside binding	GO:0000725//recombinational repair;GO:0006260//DNA replication;GO:0006305//DNA alkylation;GO:0006355//regulation of transcription, DNA-templated;GO:0007049//cell cycle;GO:0016458//gene silencing;GO:0034968//histone lysine methylation;GO:0048229//gametophyte development;GO:0051052//regulation of DNA metabolic process
MSTRG.136415	0	0	0	9.28	6.34	7.32	3.79	6.69	4.91	7.93	8.08	4.75	PNSB1	PREDICTED: photosynthetic NDH subunit of subcomplex B 1, chloroplastic [Juglans regia]	-	-	-	-	-	-	-
MSTRG.136420	19.81	12.35	18.91	13.08	15.23	19.12	0	5.72	11.02	5.49	12.02	8.39	XI-B	PREDICTED: myosin-6-like [Ipomoea nil]	-	-	-	-	-	-	-
MSTRG.136430	0	31.89	0	0	0	0	0	0	0	0	0	0	At5g67130	PREDICTED: PI-PLC X domain-containing protein At5g67130 [Erythranthe guttata]	-	-	-	-	-	GO:0016772//transferase activity, transferring phosphorus-containing groups;GO:0042578//phosphoric ester hydrolase activity	GO:0006796//phosphate-containing compound metabolic process;GO:0044238//primary metabolic process
MSTRG.136431	16.34	29.14	17.42	1.48	0.54	2.01	3.73	1.53	1.8	5.43	5.43	5.27	Os01g0868300	PREDICTED: DNA polymerase alpha catalytic subunit [Vitis vinifera]	Metabolism;Metabolism;Metabolism;Genetic Information Processing	Global and overview maps;Nucleotide metabolism;Nucleotide metabolism;Replication and repair	ko01100//Metabolic pathways;ko00230//Purine metabolism;ko00240//Pyrimidine metabolism;ko03030//DNA replication	K02320;K02320;K02320;K02320	GO:0043231//intracellular membrane-bounded organelle	GO:0003676//nucleic acid binding;GO:0034061//DNA polymerase activity;GO:0036094//small molecule binding;GO:0043169//cation binding;GO:0051536//iron-sulfur cluster binding	GO:0006259//DNA metabolic process
MSTRG.136433	46.47	24.07	51.18	1.02	1.42	0.28	4.14	1.58	0.06	4.85	4.06	4.83	Os01g0868300	PREDICTED: DNA polymerase alpha catalytic subunit [Vitis vinifera]	Metabolism;Metabolism;Metabolism;Genetic Information Processing	Global and overview maps;Nucleotide metabolism;Nucleotide metabolism;Replication and repair	ko01100//Metabolic pathways;ko00230//Purine metabolism;ko00240//Pyrimidine metabolism;ko03030//DNA replication	K02320;K02320;K02320;K02320	GO:0043231//intracellular membrane-bounded organelle	GO:0003676//nucleic acid binding;GO:0034061//DNA polymerase activity;GO:0036094//small molecule binding;GO:0043169//cation binding;GO:0051536//iron-sulfur cluster binding	GO:0006259//DNA metabolic process
MSTRG.136439	0	0	0	0	0	0	0	0	0	0	0	0.26	DLO2	PREDICTED: protein SRG1 [Beta vulgaris subsp. vulgaris] [Beta vulgaris]	-	-	-	-	-	-	-
MSTRG.136496	67.88	68.28	65.08	54.65	51.46	52.76	51.75	51.21	41.64	48.3	56.03	46.76	MLH3	PREDICTED: DNA mismatch repair protein MLH3 isoform X3 [Vitis vinifera]	Genetic Information Processing	Replication and repair	ko03430//Mismatch repair	K08739	-	-	-
MSTRG.136498	0	8.71	3.7	1.3	0	3.5	0	0.98	0	0.42	1.84	0.61	--	GPI-GlcNAc transferase complex, PIG-H component [Medicago truncatula]	Metabolism;Metabolism	Global and overview maps;Glycan biosynthesis and metabolism	ko01100//Metabolic pathways;ko00563//Glycosylphosphatidylinositol(GPI)-anchor biosynthesis	K03858;K03858	-	GO:0008375//acetylglucosaminyltransferase activity	-
MSTRG.136531	0.59	11.25	0	5.01	4.44	5.33	0	2.73	4.69	2.49	2.59	1.74	--	Nucleotide-binding, alpha-beta plait [Cynara cardunculus var. scolymus] [Cynara cardunculus]	-	-	-	-	-	-	-
MSTRG.136532	0	2.6	3.14	1.7	1.09	2.17	3.66	1.35	1.91	1.56	1.12	1.26	--	gag-pol polyprotein [Populus deltoides]	-	-	-	-	-	-	-
MSTRG.136552	0	0.27	1.41	1.1	3.2	1.58	11.97	2.17	1.54	1.45	1.18	1.65	ECA1	TPA_exp: type IIA calcium ATPase [Medicago truncatula]	-	-	-	-	GO:0016020//membrane	GO:0043167//ion binding	-
MSTRG.136560	26.51	8.41	18.48	2.05	1.97	2.31	0	2.81	3.17	6.82	8.92	5.27	TK1A	PREDICTED: thymidine kinase [Vitis vinifera]	Metabolism;Metabolism	Global and overview maps;Nucleotide metabolism	ko01100//Metabolic pathways;ko00240//Pyrimidine metabolism	K00857;K00857	-	GO:0005515//protein binding;GO:0019136//deoxynucleoside kinase activity;GO:0032550//purine ribonucleoside binding	GO:0006259//DNA metabolic process;GO:0009124//nucleoside monophosphate biosynthetic process
MSTRG.136566	0	0	0	0.6	0	0	0	0.67	0.64	2.2	1.24	1.75	--	Retrovirus-related Pol polyprotein from transposon TNT 1-94 [Cajanus cajan]	-	-	-	-	-	-	-
MSTRG.13661	92.58	26.69	62.19	31.25	33.43	36.72	39.26	15.92	33.24	24.23	27.21	23.36	At1g30790	PREDICTED: F-box protein At5g07610-like [Citrus sinensis]	-	-	-	-	-	-	-
MSTRG.136627	16.31	7.57	7.86	19.71	6.68	7.61	0	15.6	13.24	13.36	14.67	11.02	--	DENN domain-containing protein isoform 3, partial [Theobroma cacao]	-	-	-	-	-	-	-
MSTRG.136634	0	0	2.72	1.24	1.15	3.99	0	1.73	3.58	1.47	2.09	1.2	S-RBP11	PREDICTED: glycine-rich RNA-binding protein 4, mitochondrial [Vitis vinifera]	-	-	-	-	-	GO:0097159//organic cyclic compound binding	-
MSTRG.136657	11.53	0	15.6	4.39	2.45	7.81	0	3.47	4.5	2.51	5.13	3.14	RE2	PREDICTED: uncharacterized protein LOC108994459 [Juglans regia]	-	-	-	-	-	-	-
MSTRG.1367	0	0	0	0	0	0	0	0	0	0	1.45	0	--	-	-	-	-	-	-	-	-
MSTRG.136712	0	0	0	6.01	0	0	0	1.09	0	0.76	4.99	0	--	-	-	-	-	-	-	-	-
MSTRG.136729	0	0	15.13	1.64	0	4.91	0	0.79	1.19	2.29	3.78	1.05	--	PREDICTED: uncharacterized protein LOC105959686 [Erythranthe guttata]	-	-	-	-	-	-	-
MSTRG.136733	0	0	1.84	0	0	0	0	0.39	0	1.16	0.78	0	--	protein of unknown function DUF547 [Cynara cardunculus var. scolymus] [Cynara cardunculus]	-	-	-	-	-	-	-
MSTRG.136747	58.01	22.19	28.12	9.55	7.87	2.23	0	3.24	5.38	11.19	13.44	11.01	At1g27930	PREDICTED: probable methyltransferase At1g27930 [Nelumbo nucifera]	-	-	-	-	-	-	-
MSTRG.136770	0	25.26	41.53	0.87	3.9	6.73	0	0.56	1.47	2.93	2.41	1.2	PAIR2	DNA-binding HORMA [Corchorus capsularis]	-	-	-	-	-	-	-
MSTRG.136780	0	0	0	0	0	0	0	0	0.26	0.06	0	0.8	SOX	PREDICTED: sulfite oxidase-like isoform X1 [Pyrus x bretschneideri]	Metabolism;Metabolism	Global and overview maps;Energy metabolism	ko01100//Metabolic pathways;ko00920//Sulfur metabolism	K00387;K00387	-	GO:0003824//catalytic activity;GO:0046914//transition metal ion binding	GO:0044710//single-organism metabolic process
MSTRG.136796	0	0	5.48	1.08	0.07	0	0	0.9	0	0.79	0.93	1.65	--	PREDICTED: DNA polymerase alpha subunit B [Ipomoea nil]	Metabolism;Metabolism;Metabolism;Genetic Information Processing	Global and overview maps;Nucleotide metabolism;Nucleotide metabolism;Replication and repair	ko01100//Metabolic pathways;ko00230//Purine metabolism;ko00240//Pyrimidine metabolism;ko03030//DNA replication	K02321;K02321;K02321;K02321	-	-	GO:0006259//DNA metabolic process
MSTRG.136856	7.25	1.91	0	5.16	3.47	6	0.03	3.95	4.22	2.94	3.6	2.4	SOG1	PREDICTED: NAC domain-containing protein 8 isoform X2 [Vitis vinifera]	-	-	-	-	-	-	GO:0010467//gene expression;GO:0034645//cellular macromolecule biosynthetic process
MSTRG.136870	0	0	0	1.99	7.16	0	8.93	3.16	1.53	0.31	2.01	1.15	ASY1	PREDICTED: HORMA domain-containing protein 1 [Vitis vinifera]	-	-	-	-	-	-	-
MSTRG.136873	0	0.16	13.26	0	0	0	0	0	0	0	0	0	TY3B-I	gag-pol, partial [Camellia sinensis]	-	-	-	-	-	GO:0016787//hydrolase activity	GO:0006259//DNA metabolic process;GO:0019538//protein metabolic process
MSTRG.136892	0	25.54	6.59	5.93	3.5	2.85	0	5.19	6.79	3.34	3.83	2.86	--	Sept9 (DUF616) [Arabidopsis thaliana]	-	-	-	-	GO:0031984//organelle subcompartment;GO:0043231//intracellular membrane-bounded organelle	GO:0016740//transferase activity	-
MSTRG.136909	0	9.49	5.01	12.12	5.54	9.95	1.8	5.84	8.54	6.69	6.51	5.37	--	PREDICTED: nuclear pore complex protein NUP133 [Phoenix dactylifera]	-	-	-	-	-	-	-
MSTRG.136953	0	1.84	3.64	4.58	5.72	4.62	6.11	3.86	2.8	3.02	3.02	2.93	NAT7	Nucleobase-ascorbate transporter 7, partial [Noccaea caerulescens]	-	-	-	-	-	-	-
MSTRG.136962	0	24.07	0	1.5	0	3.14	0	1.35	1.13	0.39	1.43	0.15	At4g33760	PREDICTED: aspartate--tRNA ligase, chloroplastic/mitochondrial [Vitis vinifera]	Genetic Information Processing	Translation	ko00970//Aminoacyl-tRNA biosynthesis	K01876	GO:0044424//intracellular part	GO:0004812//aminoacyl-tRNA ligase activity;GO:0032550//purine ribonucleoside binding	GO:0010467//gene expression;GO:0043039//tRNA aminoacylation
MSTRG.13697	8.36	0	0	2.69	4.58	2.83	0	1.35	0.41	2.25	1.06	1.94	--	PREDICTED: WD repeat-containing protein 91-like [Glycine max]	-	-	-	-	-	-	-
MSTRG.137026	0	0	0	0	0	0	0	0.63	0	0	0.98	0.47	--	-	-	-	-	-	-	-	-
MSTRG.137065	0	0	2.63	1.95	1.7	3.37	0	2.17	1.42	1.59	1.99	1.34	--	PREDICTED: L10-interacting MYB domain-containing protein-like [Prunus mume]	-	-	-	-	-	-	-
MSTRG.13707	16.56	22.41	8.11	6.01	6.73	8.97	0	5.75	4.26	3.88	5.15	4.1	At1g53440	PREDICTED: probable leucine-rich repeat receptor-like serine/threonine-protein kinase At3g14840 [Vitis vinifera]	-	-	-	-	GO:0031224//intrinsic component of membrane	GO:0004672//protein kinase activity;GO:0032550//purine ribonucleoside binding	GO:0006464//cellular protein modification process;GO:0006796//phosphate-containing compound metabolic process
MSTRG.137077	0	0	0	2.27	0	0	0	0.32	0	0.1	0	0.3	CDS2	Phosphatidate cytidylyltransferase 1 [Ananas comosus]	Metabolism;Metabolism;Metabolism;Environmental Information Processing	Global and overview maps;Global and overview maps;Lipid metabolism;Signal transduction	ko01100//Metabolic pathways;ko01110//Biosynthesis of secondary metabolites;ko00564//Glycerophospholipid metabolism;ko04070//Phosphatidylinositol signaling system	K00981;K00981;K00981;K00981	GO:0031224//intrinsic component of membrane	GO:0070567//cytidylyltransferase activity	GO:0046341//CDP-diacylglycerol metabolic process
MSTRG.1371	0	0	0	0.07	0.84	2.51	0	0.22	0.9	0.43	0.41	0.62	--	PREDICTED: protein LAZY 1 [Nicotiana tomentosiformis]	-	-	-	-	-	-	-
MSTRG.137104	0	0	0	1.39	0	2.07	0	0.54	0	1.12	0.27	2.78	VIP1	PREDICTED: inositol hexakisphosphate and diphosphoinositol-pentakisphosphate kinase-like isoform X4 [Juglans regia]	Environmental Information Processing	Signal transduction	ko04070//Phosphatidylinositol signaling system	K13024	-	GO:0016772//transferase activity, transferring phosphorus-containing groups	GO:0006796//phosphate-containing compound metabolic process
MSTRG.137121	0	0	0	0	0	0.29	0	0.52	0	0	0	0.28	--	PREDICTED: uncharacterized protein LOC103333312 [Prunus mume]	-	-	-	-	-	-	-
MSTRG.137129	26.16	15.59	22.32	28.41	34.41	38.81	24.21	36.65	33.5	36.8	28.05	33.75	DTX42	PREDICTED: protein DETOXIFICATION 42 [Vitis vinifera]	-	-	-	-	GO:0031224//intrinsic component of membrane	GO:0015291//secondary active transmembrane transporter activity	GO:0044763//single-organism cellular process
MSTRG.137167	0	0	3.9	1.44	1.27	1.09	0	1.83	2.06	1.92	1.41	0.82	--	unnamed protein product [Coffea canephora]	-	-	-	-	-	-	-
MSTRG.137190	0	0	0	0	2.26	0	0	0.4	3.19	0	0	0.2	RCS3	PREDICTED: cysteine synthase-like isoform X4 [Gossypium raimondii]	Metabolism;Metabolism;Metabolism;Metabolism;Metabolism;Metabolism	Global and overview maps;Global and overview maps;Global and overview maps;Global and overview maps;Amino acid metabolism;Energy metabolism	ko01100//Metabolic pathways;ko01110//Biosynthesis of secondary metabolites;ko01200//Carbon metabolism;ko01230//Biosynthesis of amino acids;ko00270//Cysteine and methionine metabolism;ko00920//Sulfur metabolism	K01738;K01738;K01738;K01738;K01738;K01738	-	-	-
MSTRG.137210	0	11.31	0	1.73	0	0	0	0.44	0	1.79	1.42	1.82	--	Heat shock protein Hsp90 [Corchorus olitorius]	-	-	-	-	-	-	-
MSTRG.137217	0	0	0.58	0	0	0.14	1.15	0	0	0	0	0.26	--	-	-	-	-	-	-	-	-
MSTRG.137224	0	0	0	0.39	0.75	0.6	0	0.81	0	0.55	0.45	1.1	HULK3	PREDICTED: protein HUA2-LIKE 2 [Vitis vinifera]	-	-	-	-	-	-	-
MSTRG.137225	0.11	0	0	0	0	0	0	0	0	0	0	0	--	DNA repair protein XRCC4, C-terminal [Cynara cardunculus var. scolymus] [Cynara cardunculus]	-	-	-	-	-	-	-
MSTRG.137238	0	0	4.67	1.94	1.94	1.31	0	0.27	0.65	1.09	0.23	0.6	CPK13	PREDICTED: calcium-dependent protein kinase 32-like isoform X2 [Glycine max]	Metabolism;Metabolism;Metabolism;Environmental Information Processing	Global and overview maps;Global and overview maps;Lipid metabolism;Signal transduction	ko01100//Metabolic pathways;ko01110//Biosynthesis of secondary metabolites;ko00564//Glycerophospholipid metabolism;ko04070//Phosphatidylinositol signaling system	K00981;K00981;K00981;K00981	-	-	-
MSTRG.137277	0	0	0.52	0.98	1.47	0	0	0.21	1.51	1.85	0.37	0	CIPK8	PREDICTED: CBL-interacting serine/threonine-protein kinase 8 isoform X1 [Capsicum annuum]	-	-	-	-	-	GO:0004672//protein kinase activity	GO:0006468//protein phosphorylation;GO:0044699//single-organism process;GO:0050896//response to stimulus
MSTRG.137278	28.51	16.31	20.06	16.09	16.8	9.07	78	9.28	17.01	18.41	22.53	12.39	--	-	-	-	-	-	-	-	-
MSTRG.137296	3.96	5.94	5.33	2.04	0.67	1.21	0	1.85	2.12	0.71	1.1	2.73	IIL1	PREDICTED: 3-isopropylmalate dehydratase large subunit-like [Fragaria vesca subsp. vesca] [Fragaria vesca]	Metabolism;Metabolism;Metabolism;Metabolism;Metabolism;Metabolism;Metabolism	Global and overview maps;Global and overview maps;Global and overview maps;Global and overview maps;Amino acid metabolism;Biosynthesis of other secondary metabolites;Carbohydrate metabolism	ko01100//Metabolic pathways;ko01110//Biosynthesis of secondary metabolites;ko01230//Biosynthesis of amino acids;ko01210//2-Oxocarboxylic acid metabolism;ko00290//Valine, leucine and isoleucine biosynthesis;ko00966//Glucosinolate biosynthesis;ko00660//C5-Branched dibasic acid metabolism	K01703;K01703;K01703;K01703;K01703;K01703;K01703	-	-	-
MSTRG.137297	6.53	2.78	17.78	2.26	0	0.23	0	0.78	2.38	3.38	6.5	3.86	IAA13	PREDICTED: auxin-responsive protein IAA13 isoform X2 [Theobroma cacao]	Environmental Information Processing	Signal transduction	ko04075//Plant hormone signal transduction	K14484	-	-	GO:0010467//gene expression;GO:0034645//cellular macromolecule biosynthetic process;GO:0050794//regulation of cellular process
MSTRG.137366	0	0	0	0.66	0.63	5.89	0	0.79	0.53	1.37	0.53	1.17	PSP	PREDICTED: phosphoserine phosphatase, chloroplastic [Vitis vinifera]	Metabolism;Metabolism;Metabolism;Metabolism	Global and overview maps;Global and overview maps;Global and overview maps;Amino acid metabolism	ko01100//Metabolic pathways;ko01200//Carbon metabolism;ko01230//Biosynthesis of amino acids;ko00260//Glycine, serine and threonine metabolism	K01079;K01079;K01079;K01079	GO:0009536//plastid	GO:0016787//hydrolase activity;GO:0046872//metal ion binding	GO:0006563//L-serine metabolic process;GO:0007275//multicellular organism development
MSTRG.13740	0	0	0	1.71	3.96	2.31	0	0.96	0	1.62	0.56	2.4	rnhA	PREDICTED: uncharacterized protein LOC105954151 [Erythranthe guttata]	-	-	-	-	-	-	-
MSTRG.137405	0	0	0	0.18	0	0	0	0.46	0	0	0	0	--	PREDICTED: twinkle homolog protein, chloroplastic/mitochondrial isoform X3 [Juglans regia]	-	-	-	-	-	-	-
MSTRG.137491	0	0	0	1.91	4.89	2.11	14.34	0.89	0	0.75	1.27	0	--	-	-	-	-	-	-	-	-
MSTRG.137498	0	0	0	0	0	0	0	0.19	0	0	0	0	CBSDUF3	PREDICTED: DUF21 domain-containing protein At2g14520-like isoform X2 [Gossypium hirsutum]	-	-	-	-	-	-	-
MSTRG.137499	52.63	38.26	8.09	2.4	2.06	3.2	12.43	1.3	3.48	1.06	1.55	3.11	NPC1	PREDICTED: Niemann-Pick C1 protein [Jatropha curcas]	-	-	-	-	-	-	-
MSTRG.137530	5.15	4.62	10.91	4.91	3.92	6.58	20.66	2.3	3.14	2.65	2.81	1.62	PDIL1-3	PREDICTED: protein PHYLLO, chloroplastic [Erythranthe guttata]	Metabolism;Metabolism;Metabolism	Global and overview maps;Global and overview maps;Metabolism of cofactors and vitamins	ko01100//Metabolic pathways;ko01110//Biosynthesis of secondary metabolites;ko00130//Ubiquinone and other terpenoid-quinone biosynthesis	K14759;K14759;K14759	-	-	-
MSTRG.137531	0	9.56	10.8	5.19	4.35	6.93	13.21	3.12	4	1.58	2.67	2.48	GC6	PREDICTED: golgin candidate 6-like isoform X2 [Prunus mume]	-	-	-	-	-	-	-
MSTRG.137584	0	0	0	1.45	0.78	0.86	0	1.37	1.39	1.22	1.88	1.04	--	Endonuclease/exonuclease/phosphatase [Corchorus capsularis]	-	-	-	-	-	-	-
MSTRG.137606	33.81	13.13	32.28	9.54	5.77	5.36	17.16	8.68	10.16	10.44	13.24	10.78	FBW2	PREDICTED: F-box protein FBW2 [Theobroma cacao]	-	-	-	-	-	-	GO:0001101//response to acid chemical;GO:0010468//regulation of gene expression;GO:0032446//protein modification by small protein conjugation
MSTRG.13762	0	0	0	0	0	3.02	0	0.26	0.75	1.57	2.13	1.19	emc3	PREDICTED: ER membrane protein complex subunit 3-like isoform X2 [Gossypium raimondii]	-	-	-	-	GO:0043231//intracellular membrane-bounded organelle	-	GO:0016192//vesicle-mediated transport;GO:0040007//growth
MSTRG.137647	0	0	0	0	0	0	0	0.12	0	0	0	0	--	-	-	-	-	-	-	-	-
MSTRG.137654	0	12.49	14.57	10.22	12.12	13.86	13.62	7.63	5.33	9.98	9.31	9.99	AGO16	No apical meristem (NAM) protein [Corchorus capsularis]	-	-	-	-	GO:0043231//intracellular membrane-bounded organelle	-	GO:0010468//regulation of gene expression;GO:0034645//cellular macromolecule biosynthetic process
MSTRG.137655	0	0	0	0	2.54	0	0	0.71	0	0.68	0	0	NAC089	endoplasmic reticulum transcription factor [Nicotiana benthamiana]	-	-	-	-	GO:0043231//intracellular membrane-bounded organelle	-	GO:0010468//regulation of gene expression;GO:0034645//cellular macromolecule biosynthetic process
MSTRG.137656	6.74	0	11.03	2.59	5.32	4.15	6	1.5	2.43	1.35	0.97	0.98	--	PREDICTED: transmembrane protein 120 homolog [Sesamum indicum]	-	-	-	-	-	-	-
MSTRG.137669	2.97	0	2.65	0.73	0.18	1.37	1.33	1.04	1.74	0.62	1.5	1.12	LRK10	PREDICTED: rust resistance kinase Lr10-like isoform X3 [Vitis vinifera]	-	-	-	-	-	-	-
MSTRG.137670	0	0	9.35	0	0	0	0	0.81	0	0	0.45	0	LRK10	PREDICTED: probable receptor-like protein kinase At5g39030 [Solanum tuberosum]	-	-	-	-	-	GO:0016301//kinase activity	-
MSTRG.137741	0	0	0	0	0	0	0	0	0	0.16	0	0	PGI1	PREDICTED: glucose-6-phosphate isomerase 1, chloroplastic-like [Nicotiana tomentosiformis]	Metabolism;Metabolism;Metabolism;Metabolism;Metabolism;Metabolism;Metabolism	Global and overview maps;Global and overview maps;Global and overview maps;Carbohydrate metabolism;Carbohydrate metabolism;Carbohydrate metabolism;Carbohydrate metabolism	ko01100//Metabolic pathways;ko01110//Biosynthesis of secondary metabolites;ko01200//Carbon metabolism;ko00500//Starch and sucrose metabolism;ko00010//Glycolysis / Gluconeogenesis;ko00520//Amino sugar and nucleotide sugar metabolism;ko00030//Pentose phosphate pathway	K01810;K01810;K01810;K01810;K01810;K01810;K01810	GO:0009526//plastid envelope;GO:0009532//plastid stroma	GO:0016861//intramolecular oxidoreductase activity, interconverting aldoses and ketoses	GO:0005982//starch metabolic process;GO:0006006//glucose metabolic process;GO:0006090//pyruvate metabolic process;GO:0009893//positive regulation of metabolic process;GO:0009909//regulation of flower development;GO:0071555//cell wall organization
MSTRG.13775	0	0	0	1.47	0	0	0	3.41	0.64	2.81	1.84	2.83	UBP13	Ubiquitin carboxyl-terminal hydrolase 12 [Morus notabilis]	-	-	-	-	-	GO:0016787//hydrolase activity	-
MSTRG.137773	4.86	10.42	2.76	6.08	12.02	8.9	4.82	4.1	9.4	6.14	5.43	3.01	ACO1	PREDICTED: 1-aminocyclopropane-1-carboxylate oxidase-like [Solanum tuberosum]	Metabolism;Metabolism;Metabolism	Global and overview maps;Global and overview maps;Amino acid metabolism	ko01100//Metabolic pathways;ko01110//Biosynthesis of secondary metabolites;ko00270//Cysteine and methionine metabolism	K05933;K05933;K05933	-	-	-
MSTRG.137775	8.1	7.79	3.15	0.52	5.87	1.42	5.77	1.68	3.55	1.44	3.37	0.86	--	PREDICTED: 5'-nucleotidase domain-containing protein 4 [Sesamum indicum]	-	-	-	-	-	-	-
MSTRG.137813	6.93	0	0	3.48	3.56	2.56	0	2.05	6.32	1.23	1.09	0.71	At1g67690	PREDICTED: probable thimet oligopeptidase isoform X2 [Pyrus x bretschneideri]	-	-	-	-	-	GO:0043169//cation binding;GO:0070011//peptidase activity, acting on L-amino acid peptides	GO:0019538//protein metabolic process
MSTRG.137833	0	0	3.36	0	0	2.03	0	0.57	0	0	0	0	--	-	-	-	-	-	-	-	-
MSTRG.137859	24.24	10.12	30.75	12.69	20.12	17.41	24.81	12.74	12.64	10.17	11.68	11.81	RZ1A	PREDICTED: glycine-rich RNA-binding protein RZ1A [Ricinus communis]	Genetic Information Processing	Transcription	ko03040//Spliceosome	K12885	GO:0043231//intracellular membrane-bounded organelle;GO:0044444//cytoplasmic part	GO:0046914//transition metal ion binding;GO:0097159//organic cyclic compound binding	GO:0009409//response to cold
MSTRG.137862	0.16	4.54	17.51	4.47	5.56	4.46	7.07	4.89	5.78	4.24	4.28	4.61	--	PREDICTED: uncharacterized protein LOC104588865 [Nelumbo nucifera]	-	-	-	-	-	-	-
MSTRG.13788	0	0	0	7.9	7.54	2.8	0	11.52	4.21	8.11	7.46	6.29	--	CRAL/TRIO domain protein [Medicago truncatula]	-	-	-	-	-	-	GO:0044237//cellular metabolic process
MSTRG.137914	0	0	1.62	4.59	4.12	4.24	0	2.44	2.62	1.52	1.55	1.59	--	-	-	-	-	-	-	-	-
MSTRG.137923	4.97	0	4.33	3.39	4.58	5.98	7.43	2.07	3.11	2.13	2.94	2.33	Os06g0250600	Os06g0250600, partial [Oryza sativa Japonica Group]	-	-	-	-	-	-	-
MSTRG.137942	0.02	16.72	4.29	10.12	5.96	7.07	3.39	8.25	8.74	3.33	4.7	5.85	ABHD17C	Alpha/beta-Hydrolases superfamily protein isoform 2 [Theobroma cacao]	Metabolism	Lipid metabolism	ko00062//Fatty acid elongation	K01076	-	GO:0003824//catalytic activity	-
MSTRG.13798	0	0	6.5	3.38	0	4.91	0	1.55	0.81	2.18	2.35	1.47	--	plant/T19L5-60 protein [Medicago truncatula]	-	-	-	-	-	-	-
MSTRG.138039	2.91	9.42	0	2.03	2	4.4	10.97	1.76	1.07	2.57	2.17	1.78	--	PREDICTED: titin-like isoform X2 [Musa acuminata subsp. malaccensis] [Musa acuminata]	Metabolism;Metabolism	Global and overview maps;Amino acid metabolism	ko01100//Metabolic pathways;ko00270//Cysteine and methionine metabolism	K17398;K17398	-	-	-
MSTRG.13819	53.66	0	45.49	133.05	118.11	145.13	51.87	123.72	85.61	112.83	112.73	97.96	rps12-B	ribosomal protein S12 (chloroplast) [Ipomoea batatas]	Genetic Information Processing	Translation	ko03010//Ribosome	K02950	GO:0009536//plastid;GO:0044391//ribosomal subunit	GO:0003723//RNA binding;GO:0005198//structural molecule activity;GO:0050136//NADH dehydrogenase (quinone) activity	GO:0010467//gene expression;GO:0022904//respiratory electron transport chain
MSTRG.138205	0	0	0	0	0	0	0	0	0	0.14	0	0.48	HEMH	PREDICTED: LOW QUALITY PROTEIN: ferrochelatase-2, chloroplastic-like, partial [Nicotiana sylvestris]	Metabolism;Metabolism;Metabolism	Global and overview maps;Global and overview maps;Metabolism of cofactors and vitamins	ko01100//Metabolic pathways;ko01110//Biosynthesis of secondary metabolites;ko00860//Porphyrin and chlorophyll metabolism	K01772;K01772;K01772	-	GO:0003824//catalytic activity	GO:0006779//porphyrin-containing compound biosynthetic process
MSTRG.138208	0	0	0	0.17	0	2.82	0	0.14	0	0	1.04	0	--	-	-	-	-	-	-	-	-
MSTRG.138224	37.29	43.62	56.63	30.18	35.09	35.5	64.01	13.43	17.15	11.99	16.39	11.3	--	-	-	-	-	-	-	-	-
MSTRG.138259	15.87	24.21	15.52	3.94	2.3	2.55	1.63	2.88	2.7	8.86	7.64	3.62	At1g53430	PREDICTED: probable LRR receptor-like serine/threonine-protein kinase At5g10290 [Vitis vinifera]	-	-	-	-	GO:0031224//intrinsic component of membrane	GO:0016772//transferase activity, transferring phosphorus-containing groups;GO:0032550//purine ribonucleoside binding	GO:0006464//cellular protein modification process;GO:0006796//phosphate-containing compound metabolic process;GO:0048509//regulation of meristem development
MSTRG.138261	10.91	2.91	4.38	1	1.8	1.46	0	2.32	1.82	4.81	6.02	3.39	--	PREDICTED: BRASSINOSTEROID INSENSITIVE 1-associated receptor kinase 1 [Sesamum indicum]	-	-	-	-	GO:0031224//intrinsic component of membrane	GO:0016772//transferase activity, transferring phosphorus-containing groups;GO:0032550//purine ribonucleoside binding	GO:0006464//cellular protein modification process;GO:0006796//phosphate-containing compound metabolic process;GO:0048509//regulation of meristem development
MSTRG.138267	0	0	13.84	0	0	0	0	0	0	0	0	0	--	-	-	-	-	-	-	-	-
MSTRG.138269	17.59	2.67	0	3.71	2.26	1.19	0	3.29	0.77	3.01	3.67	1.72	ATJ20	PREDICTED: chaperone protein dnaJ 20, chloroplastic [Theobroma cacao]	-	-	-	-	GO:0009536//plastid	-	GO:0006787//porphyrin-containing compound catabolic process
MSTRG.138314	102.19	152.32	137.12	2.19	6.59	5.37	0	1.3	0.45	5.75	6.14	4.85	CYCB2-3	PREDICTED: G2/mitotic-specific cyclin-2-like [Nicotiana sylvestris]	-	-	-	-	-	-	-
MSTRG.138364	0	12.77	2.27	0	0	0	0	0	0	0	0	0	RPS20	PREDICTED: 30S ribosomal protein S20, chloroplastic-like [Nicotiana tabacum]	Genetic Information Processing	Translation	ko03010//Ribosome	K02968	GO:0030529//intracellular ribonucleoprotein complex	GO:0005198//structural molecule activity	GO:0010467//gene expression
MSTRG.138386	161.8	161.58	132.81	3.97	1	3.91	1.03	5.43	3.21	11.17	14.79	9.6	KIN14D	PREDICTED: kinesin-1 [Ziziphus jujuba]	-	-	-	-	GO:0005875//microtubule associated complex	GO:0003774//motor activity;GO:0015631//tubulin binding;GO:0032550//purine ribonucleoside binding	GO:0007017//microtubule-based process
MSTRG.13840	7.41	19.49	12.45	11.29	6.67	11.75	6.82	5.92	9.24	7.39	7.81	5.48	--	LOW QUALITY PROTEIN: DUF659 domain-containing protein/Dimer_Tnp_hAT domain-containing protein, partial [Cephalotus follicularis]	-	-	-	-	-	-	-
MSTRG.138405	0	5.48	17.05	9.84	5.3	17.15	14.6	11.98	10.59	9.01	11.81	9.57	HSA32	PREDICTED: protein HEAT-STRESS-ASSOCIATED 32 [Vitis vinifera]	-	-	-	-	-	-	GO:0000302//response to reactive oxygen species;GO:0009108//coenzyme biosynthetic process;GO:0009408//response to heat;GO:0009642//response to light intensity;GO:0010468//regulation of gene expression;GO:0044267//cellular protein metabolic process
MSTRG.138420	0	0	0	1.03	0	0	0	0	0	0	1.16	0.37	--	-	-	-	-	-	-	-	-
MSTRG.138505	12.21	7.82	10.69	3.1	4.11	4.88	14.07	3.2	2.31	4.77	3.92	3.95	ETR2	ethylene receptor 2 [Paeonia lactiflora]	Environmental Information Processing;Environmental Information Processing	Signal transduction;Signal transduction	ko04075//Plant hormone signal transduction;ko04016//MAPK signaling pathway - plant	K14509;K14509	GO:0031090//organelle membrane	GO:0004672//protein kinase activity;GO:0060089//molecular transducer activity	GO:0000160//phosphorelay signal transduction system;GO:0006468//protein phosphorylation
MSTRG.138552	0	0	0	0	1.25	0	0	0	0	1.2	0	0	--	Tetratricopeptide-like helical [Cynara cardunculus var. scolymus] [Cynara cardunculus]	-	-	-	-	-	-	-
MSTRG.13857	0	0	0	1.62	4.3	2.18	0	2.37	0.22	0.98	1.97	2.1	--	PREDICTED: F-box/LRR-repeat protein 2-like [Tarenaya hassleriana]	-	-	-	-	-	-	-
MSTRG.138571	98.68	82.29	102.68	0.84	2.26	0	0	0.84	1.34	4.24	6.57	2.66	At5g27670	PREDICTED: histone H2A.1-like [Prunus mume]	-	-	-	-	GO:0000785//chromatin;GO:0043231//intracellular membrane-bounded organelle	GO:0003676//nucleic acid binding;GO:0046983//protein dimerization activity	GO:0006970//response to osmotic stress;GO:0034728//nucleosome organization;GO:0070838//divalent metal ion transport
MSTRG.138583	0	0	0	0	0	0	0	0.49	0	0	0	0	--	-	-	-	-	-	-	-	-
MSTRG.138586	6.83	24.05	8.9	16.52	7.15	8.98	22.42	4.4	8.01	7.89	7.86	5.51	NIP5-1	PREDICTED: probable aquaporin NIP5-1 [Capsicum annuum]	-	-	-	-	GO:0031224//intrinsic component of membrane;GO:0044459//plasma membrane part	GO:0005372//water transmembrane transporter activity;GO:0015103//inorganic anion transmembrane transporter activity;GO:0015563//uptake transmembrane transporter activity	GO:0000041//transition metal ion transport;GO:0001101//response to acid chemical;GO:0009267//cellular response to starvation;GO:0015698//inorganic anion transport;GO:0034220//ion transmembrane transport;GO:0042044//fluid transport
MSTRG.1386	0	4.13	9.67	2.6	6.17	5.44	6.4	5.55	8.99	4.08	6.18	3.6	pcnB	PREDICTED: poly(A) polymerase I-like isoform X2 [Nicotiana tabacum]	-	-	-	-	-	-	-
MSTRG.138686	0	26.11	0	0.35	3.79	0	0	3.57	1.83	2.57	1.34	0.41	--	hypothetical protein VIGAN_01118000, partial [Vigna angularis var. angularis] [Vigna angularis]	-	-	-	-	-	-	-
MSTRG.138692	0	0	0	0.52	0	0	0	1.01	0	0	0.39	1.5	--	PREDICTED: vesicle-associated protein 2-2 [Vitis vinifera]	-	-	-	-	-	-	-
MSTRG.138693	0	0	0	0	0	0	0	0.76	0	0.35	0.15	1.63	PVA22	PREDICTED: vesicle-associated protein 1-2 [Elaeis guineensis]	-	-	-	-	-	-	-
MSTRG.138704	2.41	0	1.65	8.54	6.15	5.25	2.69	8.18	5.99	6.71	8.88	6	Brap	PREDICTED: BRCA1-associated protein [Juglans regia]	-	-	-	-	-	GO:0003824//catalytic activity;GO:0046872//metal ion binding	-
MSTRG.138726	10.92	17.86	26.74	37.99	39.22	37.33	24.06	26.48	26.76	23.64	21.96	20.52	--	PREDICTED: TBC1 domain family member 17-like isoform X3 [Juglans regia]	-	-	-	-	-	-	-
MSTRG.13875	6.41	3.94	9.86	15.22	5.51	16.61	2.65	22.47	15.65	18.98	15.38	17.53	EHD1	PREDICTED: EH domain-containing protein 1 [Vitis vinifera]	Cellular Processes	Transport and catabolism	ko04144//Endocytosis	K12483	-	GO:0032550//purine ribonucleoside binding	-
MSTRG.138751	0	0	0	0	0	0	0	0	0	0.2	0	0	--	Poly(A) polymerase, partial [Anthurium amnicola]	-	-	-	-	-	GO:0070566//adenylyltransferase activity	GO:0010467//gene expression
MSTRG.138786	0	0	0	0	0	0.63	0	0.55	0	0	0.96	0	--	-	-	-	-	-	-	-	-
MSTRG.13880	16.01	0	0	14.9	8.37	17.45	13.39	14.7	17.2	16.32	23.67	18.14	--	-	-	-	-	-	-	-	-
MSTRG.138825	15.59	0	12.19	8.71	13.81	10.1	8.04	9.54	4.16	7.85	5.77	8.59	NTF6	Mitogen-activated protein (MAP) kinase, conserved site-containing protein [Cynara cardunculus var. scolymus] [Cynara cardunculus]	-	-	-	-	-	-	-
MSTRG.138892	0	0	0	2.11	1.38	2.54	0	2.8	1.4	0	0.79	1.23	RPS20	PREDICTED: 30S ribosomal protein S20, chloroplastic-like [Nicotiana tabacum]	Genetic Information Processing	Translation	ko03010//Ribosome	K02968	GO:0030529//intracellular ribonucleoprotein complex	GO:0005198//structural molecule activity	GO:0010467//gene expression
MSTRG.138901	0	0	13.72	1.14	9.76	0	0	1.1	0.63	4.28	0.66	0.11	--	PREDICTED: uncharacterized protein LOC8287053 [Ricinus communis]	-	-	-	-	-	-	-
MSTRG.138904	0.79	0	6.48	4.46	4.26	9.23	2.62	7	6.59	6.85	9.27	6	TMK1	PREDICTED: probable receptor protein kinase TMK1 [Nicotiana sylvestris]	-	-	-	-	GO:0016020//membrane	GO:0004674//protein serine/threonine kinase activity	GO:0006796//phosphate-containing compound metabolic process;GO:0007165//signal transduction
MSTRG.138932	18.11	11.5	13.93	12.36	11.58	12.57	19.47	9.03	9.63	8.61	9.47	8.94	CIPK32	PREDICTED: CBL-interacting protein kinase 32 [Theobroma cacao]	-	-	-	-	-	GO:0004672//protein kinase activity;GO:0032550//purine ribonucleoside binding	GO:0006464//cellular protein modification process;GO:0006796//phosphate-containing compound metabolic process;GO:0050794//regulation of cellular process
MSTRG.139118	0	0	0	1.94	0	0	0	0.27	0	0	1	0	--	-	-	-	-	-	-	-	-
MSTRG.139190	0	24.1	0	0	0	0	0	0	0	0	0	0	--	-	-	-	-	-	-	-	-
MSTRG.139203	0	0	0	0	0	0	0	0	0	1.4	0	0.41	BIK1	PREDICTED: probable serine/threonine-protein kinase Cx32, chloroplastic [Erythranthe guttata]	-	-	-	-	-	GO:0004713//protein tyrosine kinase activity;GO:0032550//purine ribonucleoside binding	GO:0006468//protein phosphorylation
MSTRG.139251	0	12.19	0	3.24	0.63	0	0	0.53	0.4	0.61	0.56	0.83	At1g26460	PREDICTED: pentatricopeptide repeat-containing protein At1g26460, mitochondrial [Tarenaya hassleriana]	-	-	-	-	-	-	-
MSTRG.139282	32.75	31.39	11.42	4.9	10.87	9.64	11.06	1.88	2.39	2.64	3.04	3.99	ABCG22	ABC transporter G family member 22-like isoform X2 [Cajanus cajan]	-	-	-	-	-	-	-
MSTRG.139295	3.45	0	9.06	8.61	7.93	8.38	8.68	5.39	4.83	6.61	7.5	6.06	RNP1	PREDICTED: heterogeneous nuclear ribonucleoprotein 1 [Vitis vinifera]	Genetic Information Processing	Translation	ko03015//mRNA surveillance pathway	K14411	-	-	-
MSTRG.13935	15.22	32.37	10	27.12	24.92	28.34	12.01	20.13	20.36	18.74	15.89	21	TIM9	PREDICTED: mitochondrial import inner membrane translocase subunit Tim9 [Erythranthe guttata]	-	-	-	-	GO:0031970//organelle envelope lumen;GO:0043231//intracellular membrane-bounded organelle	GO:0043169//cation binding	GO:0008104//protein localization;GO:0043094//cellular metabolic compound salvage;GO:0051234//establishment of localization
MSTRG.139350	0	0	11.43	0	0	4.32	0	0.12	0.6	0.48	0.67	0.37	--	-	-	-	-	-	-	-	-
MSTRG.139358	10.13	0	0	0	0	0	0	0.33	0	2.4	0	0	CSLC12	PREDICTED: probable xyloglucan glycosyltransferase 12 [Prunus mume]	-	-	-	-	-	-	-
MSTRG.139364	0	0	0	2.01	1.19	0.98	0	1.1	1.5	1.53	1.47	1.55	--	-	-	-	-	-	-	-	-
MSTRG.139365	0	0	4.32	2.21	1.86	2.45	0	1.93	2.47	1.41	1.17	1.6	VPS41	PREDICTED: vacuolar protein sorting-associated protein 41 homolog [Sesamum indicum]	-	-	-	-	-	GO:0046914//transition metal ion binding	GO:0006810//transport
MSTRG.139387	0	0	0	0.44	1.63	7.01	0	2.84	0.36	1.78	3.66	0.55	--	PREDICTED: early nodulin-93-like [Juglans regia]	-	-	-	-	-	-	GO:0009725//response to hormone
MSTRG.139444	5.07	8.12	3.22	3.32	6.7	2.88	8.31	3.8	2.79	2.72	3.38	1.93	BCAT2	PREDICTED: rab3 GTPase-activating protein catalytic subunit isoform X2 [Prunus mume]	Metabolism;Metabolism;Metabolism;Metabolism;Metabolism;Metabolism;Metabolism;Metabolism;Metabolism	Global and overview maps;Global and overview maps;Global and overview maps;Amino acid metabolism;Global and overview maps;Amino acid metabolism;Metabolism of cofactors and vitamins;Amino acid metabolism;Biosynthesis of other secondary metabolites	ko01100//Metabolic pathways;ko01110//Biosynthesis of secondary metabolites;ko01230//Biosynthesis of amino acids;ko00270//Cysteine and methionine metabolism;ko01210//2-Oxocarboxylic acid metabolism;ko00280//Valine, leucine and isoleucine degradation;ko00770//Pantothenate and CoA biosynthesis;ko00290//Valine, leucine and isoleucine biosynthesis;ko00966//Glucosinolate biosynthesis	K00826;K00826;K00826;K00826;K00826;K00826;K00826;K00826;K00826	-	GO:0004084//branched-chain-amino-acid transaminase activity	GO:0006520//cellular amino acid metabolic process
MSTRG.139556	1.37	0	23.71	4.08	3.89	6.14	11.38	1.98	4.58	0.9	3.45	2.27	At2g39750	PREDICTED: probable methyltransferase PMT11 [Jatropha curcas]	-	-	-	-	GO:0031090//organelle membrane;GO:0031224//intrinsic component of membrane;GO:0031984//organelle subcompartment;GO:0043231//intracellular membrane-bounded organelle	GO:0003824//catalytic activity	GO:0008152//metabolic process
MSTRG.139615	0	0	0	0	0	0	2.45	2.05	2.45	4.11	1.93	2.21	TKI1	PREDICTED: TSL-kinase interacting protein 1 [Jatropha curcas]	-	-	-	-	-	-	-
MSTRG.139632	0	38.57	42.59	17.1	15.34	15.63	27.26	8.79	9.45	6.08	9.34	6.55	--	PREDICTED: cytochrome c oxidase subunit 6b-2 isoform X1 [Prunus mume]	-	-	-	-	GO:0043231//intracellular membrane-bounded organelle	GO:0003824//catalytic activity	GO:0015992//proton transport;GO:0044710//single-organism metabolic process
MSTRG.139656	45.58	0	9.62	9.78	9.75	5.45	61.19	0.78	0	3.14	3.32	2.98	--	PREDICTED: reticulon-4-interacting protein 1 homolog, mitochondrial [Gossypium arboreum]	-	-	-	-	-	-	-
MSTRG.139704	0	0	4.25	0	1.29	1.11	0	0.37	0.51	0.21	0	0.16	--	-	-	-	-	-	-	-	-
MSTRG.139772	0.02	3.52	4.62	5.2	1.86	5.15	9.96	3.15	3.39	3.17	3.13	2.92	--	-	-	-	-	-	-	-	-
MSTRG.139775	5.37	13.05	16.19	8.15	4.96	9.91	8.06	6.19	6.47	8.45	8.2	6.5	--	PREDICTED: serine/threonine-protein phosphatase 7 long form homolog [Prunus mume]	-	-	-	-	-	-	-
MSTRG.139816	0	4.61	7.4	4.81	8.23	6.58	14.78	10.81	11.09	8.81	10.34	5.3	--	PREDICTED: uncharacterized protein LOC100252015 [Vitis vinifera]	-	-	-	-	-	-	-
MSTRG.139893	7.78	1.92	2.68	6.48	6	7.22	0	5.43	5.4	4.63	4.65	3.17	FRS3	PREDICTED: protein FAR1-RELATED SEQUENCE 3 [Vitis vinifera]	-	-	-	-	-	-	-
MSTRG.139921	0	0	9.05	2.74	4.49	3.43	7.53	1.72	1.28	1.07	3.56	1.79	ABCB2	PREDICTED: ABC transporter B family member 2-like [Raphanus sativus]	Environmental Information Processing	Membrane transport	ko02010//ABC transporters	K05658	-	-	-
MSTRG.139991	0	0	0	0.42	3.55	0	0	2.66	0.84	2.84	1.82	1.43	ARF17	PREDICTED: auxin response factor 17 [Prunus mume]	-	-	-	-	-	-	GO:0009987//cellular process;GO:0044699//single-organism process;GO:0048856//anatomical structure development
MSTRG.139997	8.78	8.78	0	6.2	1.37	4.01	0	2.97	4.4	4.67	3.42	3.86	--	-	-	-	-	-	-	-	-
MSTRG.140024	0	4.42	4.02	3.76	9.43	5.94	3.91	4.6	6.09	5.53	6.74	1.87	At1g43190	PREDICTED: polypyrimidine tract-binding protein homolog 3-like, partial [Ziziphus jujuba]	-	-	-	-	-	-	-
MSTRG.140031	0	0	0	1.53	1.09	0.47	0	0.97	1.4	1.29	2.28	0.5	2023-09-02	PREDICTED: stress enhanced protein 2, chloroplastic [Vitis vinifera]	-	-	-	-	-	-	-
MSTRG.140088	0	0	0	0.64	0	0	0	0	1.68	0.26	0.09	0	PHT4;4	anion transporter 4 [Medicago truncatula]	-	-	-	-	GO:0044434//chloroplast part	GO:0015103//inorganic anion transmembrane transporter activity;GO:0015291//secondary active transmembrane transporter activity	GO:0006605//protein targeting;GO:0006952//defense response;GO:0009414//response to water deprivation;GO:0009617//response to bacterium;GO:0009620//response to fungus;GO:0009696//salicylic acid metabolic process;GO:0009755//hormone-mediated signaling pathway;GO:0009863//salicylic acid mediated signaling pathway;GO:0010243//response to organonitrogen compound;GO:0015698//inorganic anion transport;G…
MSTRG.14009	10.71	0	3.65	2.45	1.51	3.95	0	2.54	4.79	1.4	2.06	2.78	--	PREDICTED: 3beta-hydroxysteroid-dehydrogenase/decarboxylase [Theobroma cacao]	Metabolism;Metabolism	Global and overview maps;Lipid metabolism	ko01100//Metabolic pathways;ko00100//Steroid biosynthesis	K07748;K07748	-	GO:0016616//oxidoreductase activity, acting on the CH-OH group of donors, NAD or NADP as acceptor	GO:0044710//single-organism metabolic process
MSTRG.140137	0	0	0	1.15	1.29	1.49	0	1.31	0.25	1.15	1.47	0.33	PEX4	PREDICTED: protein PEROXIN-4 isoform X1 [Jatropha curcas]	-	-	-	-	GO:0005777//peroxisome	GO:0016874//ligase activity;GO:0036094//small molecule binding;GO:0097159//organic cyclic compound binding;GO:1901363//heterocyclic compound binding	GO:0007031//peroxisome organization;GO:0015031//protein transport;GO:0044255//cellular lipid metabolic process
MSTRG.140163	0	3.59	4.61	3.99	13.02	1.29	3.05	0.38	2.15	1.68	0.9	4.07	--	Chromosome transmission fidelity protein 18-like protein [Morus notabilis]	-	-	-	-	-	-	-
MSTRG.140165	0	0	0	0.24	0	1.9	0	1.67	0.95	3.49	0.99	1.76	--	PREDICTED: chromosome transmission fidelity protein 18 homolog isoform X1 [Daucus carota subsp. sativus] [Daucus carota]	-	-	-	-	-	GO:0016462//pyrophosphatase activity;GO:0032550//purine ribonucleoside binding	-
MSTRG.140210	17.92	21.21	39.45	15.9	13	21.99	11.46	19.14	16.19	19.82	19.01	17.25	mpv17	PREDICTED: protein sym-1-like [Populus euphratica]	Cellular Processes	Transport and catabolism	ko04146//Peroxisome	K13347	GO:0009536//plastid	-	-
MSTRG.140213	0	3.12	4.33	2.86	3.44	3	0	1.29	0.83	1.74	3.02	1.69	--	PREDICTED: uncharacterized protein LOC100245338 isoform X2 [Vitis vinifera]	-	-	-	-	-	-	-
MSTRG.140214	0	0	0	2.26	1.53	5.52	1.61	2.45	0.99	2.55	3.19	3.63	--	BRCT domain-containing protein [Cephalotus follicularis]	-	-	-	-	-	-	-
MSTRG.140246	13.56	8.19	0	34.9	32.09	21.08	42.64	25.64	23.17	27.99	24.5	31.85	TPS10	PREDICTED: (-)-alpha-terpineol synthase-like [Vitis vinifera]	Metabolism;Metabolism;Metabolism	Global and overview maps;Global and overview maps;Metabolism of terpenoids and polyketides	ko01100//Metabolic pathways;ko01110//Biosynthesis of secondary metabolites;ko00902//Monoterpenoid biosynthesis	K18108;K18108;K18108	-	-	-
MSTRG.14029	0	0	0	0	1.42	1.84	0	0.34	3.38	0.37	0	0.17	TPI	triosephosphate isomerase, partial [Oryza punctata]	Metabolism;Metabolism;Metabolism;Metabolism;Metabolism;Metabolism;Metabolism;Metabolism	Global and overview maps;Global and overview maps;Global and overview maps;Global and overview maps;Carbohydrate metabolism;Energy metabolism;Carbohydrate metabolism;Carbohydrate metabolism	ko01100//Metabolic pathways;ko01110//Biosynthesis of secondary metabolites;ko01200//Carbon metabolism;ko01230//Biosynthesis of amino acids;ko00010//Glycolysis / Gluconeogenesis;ko00710//Carbon fixation in photosynthetic organisms;ko00562//Inositol phosphate metabolism;ko00051//Fructose and mannose metabolism	K01803;K01803;K01803;K01803;K01803;K01803;K01803;K01803	-	-	-
MSTRG.1403	0	0	5.35	1.35	0	3.39	0	0.13	0	0.48	0.76	1.77	REN1	Rho GTPase-activating protein REN1, partial [Noccaea caerulescens]	-	-	-	-	-	-	-
MSTRG.140306	0	6.76	0	6.75	2.32	7.19	2.8	4.25	5.55	7.83	5.08	2.87	MED14	PREDICTED: mediator of RNA polymerase II transcription subunit 14 [Vitis vinifera]	-	-	-	-	-	-	-
MSTRG.140363	7.3	0	6.54	2.45	5.05	5.92	0	3.21	1.88	3.28	3	1.91	--	PREDICTED: probable disease resistance protein At4g27220 isoform X3 [Lupinus angustifolius]	Organismal Systems	Environmental adaptation	ko04626//Plant-pathogen interaction	K13459	-	-	-
MSTRG.140368	0	3.75	1.87	1.65	2.23	2.18	20.23	2.92	2.86	3.69	1.86	2.96	ACO3	aconitate hydratase, cytoplasmic [Cajanus cajan]	Metabolism;Metabolism;Metabolism;Metabolism;Metabolism;Metabolism;Metabolism	Global and overview maps;Global and overview maps;Global and overview maps;Global and overview maps;Carbohydrate metabolism;Global and overview maps;Carbohydrate metabolism	ko01100//Metabolic pathways;ko01110//Biosynthesis of secondary metabolites;ko01200//Carbon metabolism;ko01230//Biosynthesis of amino acids;ko00630//Glyoxylate and dicarboxylate metabolism;ko01210//2-Oxocarboxylic acid metabolism;ko00020//Citrate cycle (TCA cycle)	K01681;K01681;K01681;K01681;K01681;K01681;K01681	-	-	-
MSTRG.140370	0	0	0	0	0	0	0	0.19	0	2.07	4.28	2.53	--	-	-	-	-	-	-	-	-
MSTRG.140433	5.78	0	0.07	2.83	0.22	0.7	8.64	0.61	0.7	0.16	0.65	0.77	--	PREDICTED: DNA ligase 1 [Jatropha curcas]	-	-	-	-	-	-	-
MSTRG.140438	5.3	3.49	0	0.99	0	2	4.2	1.41	1.09	1.68	0.18	1.45	--	PREDICTED: uncharacterized protein LOC107429887 isoform X2 [Ziziphus jujuba]	-	-	-	-	-	-	-
MSTRG.140442	0	0	0	4.63	0	0	0	1.36	1.77	1.1	0.33	2.14	DTX43	PREDICTED: MATE efflux family protein FRD3, partial [Erythranthe guttata]	-	-	-	-	-	-	-
MSTRG.140446	0	0	0	0	1.98	0	0	0.14	0	0.98	0.46	0	At5g67130	PREDICTED: PI-PLC X domain-containing protein At5g67130-like [Gossypium hirsutum]	-	-	-	-	-	-	-
MSTRG.140511	0	0	0	0.49	0	0	0	1.08	1.09	2.12	1.76	1.46	HAT	PREDICTED: zinc finger BED domain-containing protein RICESLEEPER 2-like [Daucus carota subsp. sativus] [Daucus carota]	-	-	-	-	-	-	-
MSTRG.140514	0	5.56	2.22	0.75	0.57	0	0	0.47	0.71	1.24	1.05	0.92	--	PREDICTED: zinc finger BED domain-containing protein RICESLEEPER 1-like [Nicotiana tomentosiformis]	-	-	-	-	-	-	-
MSTRG.140516	16.11	17.37	19.97	0.81	0	1.2	8.59	1.4	3.56	3.95	3.47	3.3	--	PREDICTED: zinc finger BED domain-containing protein RICESLEEPER 1-like isoform X1 [Fragaria vesca subsp. vesca] [Fragaria vesca]	-	-	-	-	-	-	-
MSTRG.140519	0	0	0	1.42	0	0	11.71	1.04	1.43	0	0.35	0.89	HS1	PREDICTED: probable protein Pop3 [Capsicum annuum]	-	-	-	-	-	-	-
MSTRG.140520	16.62	9.74	22.53	46.7	48.51	53.01	16.51	47.32	51.74	40.18	32.01	32.38	HS1	PREDICTED: stress-response A/B barrel domain-containing protein HS1 [Eucalyptus grandis]	-	-	-	-	-	-	-
MSTRG.140527	0	0	0	0	0	0	0	0	0	0	0	0	--	reticulon-4-interacting protein 1 homolog, mitochondrial-like [Asparagus officinalis]	-	-	-	-	-	GO:0003824//catalytic activity;GO:0046914//transition metal ion binding	GO:0044710//single-organism metabolic process
MSTRG.140559	0	12	2.03	0.26	0	0	14.52	0.43	0.41	0	0	0.05	--	PREDICTED: putative uridine kinase C227.14 isoform X2 [Solanum tuberosum]	-	-	-	-	-	-	-
MSTRG.140568	1.78	2.75	6.16	3.44	5.2	5.48	0	6.87	4.65	3.9	3.79	5.87	--	ORF3, partial [Dioscorea rotundata]	-	-	-	-	-	-	-
MSTRG.14058	0	0	0	1.19	0	0	0	0	0	0	0	0	RH13	DEAD-box ATP-dependent RNA helicase 13 [Morus notabilis]	-	-	-	-	-	GO:0017111//nucleoside-triphosphatase activity;GO:0097159//organic cyclic compound binding;GO:1901363//heterocyclic compound binding	-
MSTRG.14059	16.11	28.96	35.74	13.78	11.15	10.91	11.34	8.98	8.37	7.03	12.15	8.99	OsI_016050	PREDICTED: DEAD-box ATP-dependent RNA helicase 13 isoform X1 [Vitis vinifera]	-	-	-	-	-	GO:0003676//nucleic acid binding;GO:0032550//purine ribonucleoside binding;GO:0042623//ATPase activity, coupled	-
MSTRG.140665	0	0	0	0	5.72	0	0	0.13	0	0.34	1.07	0	HSP26-A	PREDICTED: probable glutathione S-transferase [Ipomoea nil]	Metabolism	Metabolism of other amino acids	ko00480//Glutathione metabolism	K00799	-	GO:0003824//catalytic activity	-
MSTRG.140682	0	0	0	0.72	0	0	0	0	0	0.39	0.15	0	--	PREDICTED: U11/U12 small nuclear ribonucleoprotein 48 kDa protein [Nelumbo nucifera]	-	-	-	-	-	-	-
MSTRG.140686	0	0	0	5.02	3.21	0.85	0	2.34	1.59	1.24	3.74	2.21	TWN2	PREDICTED: valine--tRNA ligase, mitochondrial 1 isoform X2 [Vitis vinifera]	Genetic Information Processing	Translation	ko00970//Aminoacyl-tRNA biosynthesis	K01873	-	-	-
MSTRG.140688	0	0	0	0.95	0	0	0	2.02	0	0.59	0.37	1.1	--	PREDICTED: meiosis-specific nuclear structural protein 1 isoform X5 [Jatropha curcas]	-	-	-	-	-	-	-
MSTRG.140754	0	23.58	0	3.49	2.84	11.77	0	4.51	7.72	2.82	4	8.08	CSN5B	PREDICTED: COP9 signalosome complex subunit 5b-like [Phoenix dactylifera]	-	-	-	-	-	-	-
MSTRG.140771	0	0	0	0.18	0.23	1.8	0	2.58	0	1.4	1.8	0.79	AGO6	PREDICTED: protein argonaute 16 isoform X2 [Sesamum indicum]	-	-	-	-	-	-	-
MSTRG.140801	0	0	8.51	3.83	2.83	3.45	0	3.91	2.31	1.16	1.78	3.81	MSL1	MS_channel domain-containing protein [Cephalotus follicularis]	-	-	-	-	-	-	GO:0044763//single-organism cellular process
MSTRG.140816	4.07	0	0.65	4.82	1.57	5.9	0	6.43	4.6	5.4	4.96	2.79	--	-	-	-	-	-	-	-	-
MSTRG.140819	0	0.73	1.43	3.24	2.67	3.11	0	1.87	2.07	2.38	1.74	1.91	IMPL1	phosphatase IMPL1, chloroplastic-like [Cajanus cajan]	Metabolism;Environmental Information Processing;Metabolism	Global and overview maps;Signal transduction;Carbohydrate metabolism	ko01100//Metabolic pathways;ko04070//Phosphatidylinositol signaling system;ko00562//Inositol phosphate metabolism	K01092;K01092;K01092	GO:0009532//plastid stroma	GO:0043169//cation binding;GO:0052834//inositol monophosphate phosphatase activity	GO:0005982//starch metabolic process;GO:0005984//disaccharide metabolic process;GO:0006020//inositol metabolic process;GO:0006089//lactate metabolic process;GO:0046488//phosphatidylinositol metabolic process
MSTRG.140875	0	0	0	3.3	0	2.36	0	1.43	0.55	1.53	2.43	1.21	--	PREDICTED: probable leucine-rich repeat receptor-like protein kinase At5g49770 [Nelumbo nucifera]	-	-	-	-	-	-	-
MSTRG.140876	0	0	0	0.74	0	0	0	1.44	0.59	0.97	2.81	1.02	--	PREDICTED: protein downstream neighbor of Son [Vitis vinifera]	-	-	-	-	-	-	-
MSTRG.140878	10.97	4.83	15.44	16.06	16.73	13.62	0	16.65	17.9	15.74	18.18	17.45	NRS/ER	PREDICTED: bifunctional dTDP-4-dehydrorhamnose 3,5-epimerase/dTDP-4-dehydrorhamnose reductase [Malus domestica]	Metabolism	Carbohydrate metabolism	ko00520//Amino sugar and nucleotide sugar metabolism	K12451	-	-	-
MSTRG.140887	0	0	7.34	0	0	0	0	0	0	0	0	0	--	-	-	-	-	-	-	-	-
MSTRG.140961	2.76	3.92	2.87	9.21	16.17	10.09	5.95	5.98	7.86	7.65	6.53	6.28	--	-	-	-	-	-	-	-	-
MSTRG.141084	0	0	0	0.89	0	0.25	5.83	0.79	0.51	0.37	0.69	0.65	PBF1	Retrovirus-related Pol polyprotein from transposon TNT 1-94 [Triticum urartu]	-	-	-	-	-	-	-
MSTRG.141099	26.15	44.62	48.68	13.2	13.29	13.75	14.81	9.17	13.29	10.84	11.17	7.54	RPL37C	PREDICTED: 60S ribosomal protein L37-3 [Prunus mume]	Genetic Information Processing	Translation	ko03010//Ribosome	K02922	GO:0030529//intracellular ribonucleoprotein complex	GO:0003723//RNA binding;GO:0005198//structural molecule activity;GO:0043169//cation binding	GO:0010467//gene expression
MSTRG.1411	40.56	49.77	99.87	62.32	68.93	59.07	56.15	41.52	32.97	32.34	29.34	27.6	TIC214	hypothetical chloroplast RF19 (plastid) [Camellia taliensis]	-	-	-	-	GO:0043231//intracellular membrane-bounded organelle	-	-
MSTRG.141122	0	0	6.09	2.78	3.63	0.96	3.44	1.52	2.34	1.51	3.32	1.94	--	P-loop containing nucleoside triphosphate hydrolases superfamily protein [Theobroma cacao]	-	-	-	-	-	GO:0016772//transferase activity, transferring phosphorus-containing groups	GO:0006796//phosphate-containing compound metabolic process
MSTRG.141124	0	0	0	0	0	0	0	0.1	0.3	0.56	0	0	--	PREDICTED: stem-specific protein TSJT1-like [Sesamum indicum]	-	-	-	-	-	-	-
MSTRG.141152	0	10.31	6.57	8.77	6.49	9.44	0	4.11	2.84	1.2	3.33	2.29	--	-	-	-	-	-	-	-	-
MSTRG.141166	0	0	0	0	0	0	0	0.45	0	0.19	0.8	1	--	-	-	-	-	-	-	-	-
MSTRG.141167	0	0	0	0	0	0	0	0.4	0	0.38	1.06	0	--	PREDICTED: exportin-7-A isoform X3 [Vitis vinifera]	-	-	-	-	-	-	-
MSTRG.141197	13.84	47.22	23.58	43.27	46.58	42.79	13.93	38.92	36.49	40.87	52.99	45.38	GASA6	PREDICTED: gibberellin-regulated protein 6 [Nelumbo nucifera]	-	-	-	-	-	-	-
MSTRG.1412	284.69	389.07	344.12	399.97	610.65	359.41	628.34	343.72	376.01	309.72	301.13	344.04	ndhF	NADH-plastoquinone oxidoreductase subunit 5 (chloroplast) [Camellia sinensis var. sinensis] [Camellia sinensis]	Metabolism;Metabolism	Global and overview maps;Energy metabolism	ko01100//Metabolic pathways;ko00190//Oxidative phosphorylation	K05577;K05577	GO:0009536//plastid;GO:0031224//intrinsic component of membrane	GO:0003824//catalytic activity;GO:0048037//cofactor binding	GO:0022904//respiratory electron transport chain
MSTRG.14121	2.71	13.59	8.04	6.84	0	5.21	0	3.55	3.72	8.48	5.88	6.48	BSL3	Os12g0617900, partial [Oryza sativa Japonica Group]	-	-	-	-	-	-	-
MSTRG.14122	0	0	0	2.25	0	0	0	1.14	3.55	1.11	1.82	1.51	--	-	-	-	-	-	-	-	-
MSTRG.141228	13.84	2.8	0	0	0	0.74	0	1.13	0.64	0.67	2.38	1.78	ARF2A	PREDICTED: auxin response factor 2 [Vitis vinifera]	-	-	-	-	GO:0043231//intracellular membrane-bounded organelle	GO:0003677//DNA binding	GO:0001101//response to acid chemical;GO:0006355//regulation of transcription, DNA-templated;GO:0008283//cell proliferation;GO:0009725//response to hormone;GO:0009900//dehiscence;GO:0009909//regulation of flower development;GO:0010260//organ senescence;GO:0042743//hydrogen peroxide metabolic process
MSTRG.141260	10.24	2.14	6.21	8.51	2.2	2.1	0	6.34	2.69	3.51	5.42	3.75	--	DUF4057 domain-containing protein [Cephalotus follicularis]	-	-	-	-	-	-	-
MSTRG.141275	0	13.29	12.87	11.12	10.55	12.41	5.02	10.51	10.22	9.85	9.96	10.62	APC11	anaphase-promoting complex subunit 11 isoform X1 [Asparagus officinalis]	Genetic Information Processing	Folding, sorting and degradation	ko04120//Ubiquitin mediated proteolysis	K03358	-	-	-
MSTRG.141285	0	8.93	2.45	3.03	2.49	1.83	2.66	1.18	0.25	1.24	1.08	0.12	N	tmv resistance protein n [Nicotiana attenuata]	-	-	-	-	-	GO:0032550//purine ribonucleoside binding	-
MSTRG.141286	0	9.29	0	3.26	2.84	6.98	7.79	3.68	3.66	2.69	3.49	4.89	N	PREDICTED: TMV resistance protein N-like [Jatropha curcas]	-	-	-	-	-	-	-
MSTRG.141328	0	53.82	22.83	6.83	3.46	12.77	0	2.01	4.45	1.99	4.87	6.67	--	polyprotein-like [Solanum chilense]	-	-	-	-	-	-	-
MSTRG.141360	0	0	0	0	0	0	0	0.32	0	0	1.23	0	--	PREDICTED: serine/threonine-protein phosphatase 7 long form homolog [Sesamum indicum]	-	-	-	-	-	-	-
MSTRG.141399	0	7.8	9.14	4.58	3.86	3.56	2.15	5.31	5.92	5.35	5.68	4.76	Os03g0733400	PREDICTED: zinc finger BED domain-containing protein DAYSLEEPER-like [Vitis vinifera]	-	-	-	-	-	GO:0003676//nucleic acid binding;GO:0005515//protein binding	-
MSTRG.141402	36.33	41.03	53.37	30.16	33.75	51.45	37.9	25.74	26.38	24.23	27.53	24.14	SRP-54C	PREDICTED: signal recognition particle 54 kDa protein 2 [Gossypium hirsutum]	Genetic Information Processing	Folding, sorting and degradation	ko03060//Protein export	K03106	GO:0030529//intracellular ribonucleoprotein complex	GO:0003723//RNA binding;GO:0032550//purine ribonucleoside binding	GO:0006613//cotranslational protein targeting to membrane
MSTRG.141439	8.81	6.84	3.62	4.86	4.13	3.51	5.97	2.74	3.52	3.26	4.2	1.49	KAS3A	beta-ketoacyl-acp synthase [Camellia oleifera]	Metabolism;Metabolism;Metabolism	Global and overview maps;Global and overview maps;Lipid metabolism	ko01100//Metabolic pathways;ko01212//Fatty acid metabolism;ko00061//Fatty acid biosynthesis	K00648;K00648;K00648	-	-	-
MSTRG.14145	0	0	1.31	6.61	3.89	3.94	4.9	1.61	1.07	2.05	2.7	1.19	HVA22J	PREDICTED: splicing factor 3B subunit 2-like, partial [Cicer arietinum]	Genetic Information Processing	Transcription	ko03040//Spliceosome	K12829	-	-	-
MSTRG.14150	0	0	2.22	3.82	0.66	2.65	0	6.61	7.11	5.87	1.82	5.07	MFDR	PREDICTED: NADPH:adrenodoxin oxidoreductase, mitochondrial [Citrus sinensis]	-	-	-	-	GO:0044464//cell part	-	GO:0044710//single-organism metabolic process
MSTRG.141507	0	16.05	14.38	12.06	7.4	5.86	0	5.21	7.08	5.97	7.43	4.75	--	PREDICTED: traB domain-containing protein isoform X2 [Vitis vinifera]	-	-	-	-	-	-	-
MSTRG.141554	0	0	0	0.51	0	4.14	0	0	0	0.28	0	0	NSE4B	PREDICTED: non-structural maintenance of chromosomes element 4 homolog A [Vitis vinifera]	-	-	-	-	-	-	-
MSTRG.141575	27.51	0	0	13.99	5.19	6.24	4.59	4.26	5.56	6.29	5.7	8.5	--	-	-	-	-	-	-	-	-
MSTRG.141576	0	17.45	0	6.68	6.95	15.54	0	8.48	11.88	6.57	8.29	7.01	--	-	-	-	-	-	-	-	-
MSTRG.141769	0	0.04	4.72	2.26	5.69	3.78	0	1.05	0.84	1.05	0.64	1.41	CYP90B2	PREDICTED: cytochrome P450 90B1-like isoform X1 [Populus euphratica]	Metabolism;Metabolism;Metabolism	Global and overview maps;Global and overview maps;Metabolism of terpenoids and polyketides	ko01100//Metabolic pathways;ko01110//Biosynthesis of secondary metabolites;ko00905//Brassinosteroid biosynthesis	K09587;K09587;K09587	-	GO:0016491//oxidoreductase activity;GO:0046906//tetrapyrrole binding;GO:0046914//transition metal ion binding	GO:0044710//single-organism metabolic process
MSTRG.141770	0	0	1.58	0.16	0	0	0	0	0	0	0.28	0.41	TRS130	PREDICTED: trafficking protein particle complex II-specific subunit 130 homolog [Theobroma cacao]	-	-	-	-	-	-	-
MSTRG.141888	0	0	0	0	0	0	0	0.3	0	0	0	1.33	FBL15	PREDICTED: F-box/LRR-repeat protein 15 [Prunus mume]	-	-	-	-	-	-	-
MSTRG.141889	0	0	1.03	7.71	0	3.88	12.95	8.42	3.41	6.47	10.59	3.27	PEX11C	PREDICTED: peroxisomal membrane protein 11D-like [Malus domestica]	-	-	-	-	-	-	GO:0007031//peroxisome organization
MSTRG.141906	0	0.47	32.31	8.34	12.02	1.65	21.9	6.11	6.1	7.01	6.77	4.8	--	PREDICTED: ubiquitin-like modifier-activating enzyme atg7 [Prunus mume]	Cellular Processes	Transport and catabolism	ko04136//Autophagy - other eukaryotes	K08337	GO:0044444//cytoplasmic part	GO:0008641//small protein activating enzyme activity	GO:0006464//cellular protein modification process;GO:0008104//protein localization;GO:0009247//glycolipid biosynthetic process;GO:0009267//cellular response to starvation;GO:0009414//response to water deprivation;GO:0010260//organ senescence;GO:0044248//cellular catabolic process;GO:0051234//establishment of localization
MSTRG.141942	0	19.11	35.45	20.08	18.81	23.81	19.42	25.59	27.2	21.16	19.07	22.93	--	Chromodomain-helicase-DNA-binding protein 4 [Glycine soja]	-	-	-	-	-	-	-
MSTRG.141943	0	0	0	0.5	0	0.65	0	0.6	0	0.31	0	0.04	At3g09470	PREDICTED: UNC93-like protein 3 [Juglans regia]	-	-	-	-	-	-	-
MSTRG.141944	0	0	0	1.02	2.17	2.48	0	0.72	1.89	0.17	0.7	0	At3g09470	PREDICTED: UNC93-like protein 3 isoform X3 [Jatropha curcas]	-	-	-	-	-	-	-
MSTRG.141951	29.1	0	0	0	0	0	0	0	0	0	0	0	At5g40530	PREDICTED: ribosomal RNA-processing protein 8 [Populus euphratica]	-	-	-	-	-	-	GO:0008152//metabolic process
MSTRG.141968	0	0	0	7.77	0	0	30.86	2.15	2.25	1.29	2.62	2.44	--	PREDICTED: regulation of nuclear pre-mRNA domain-containing protein 1B-like [Nelumbo nucifera]	-	-	-	-	-	-	-
MSTRG.14201	0	8.46	4.19	0	0	0	0	0	0	0	0.06	0	--	-	-	-	-	-	-	-	-
MSTRG.142062	3.95	4.1	6.89	7.06	6.45	4.53	0	3.62	3.35	4.05	2.43	2.34	NLP3	PREDICTED: omega-amidase,chloroplastic [Erythranthe guttata]	Metabolism	Amino acid metabolism	ko00250//Alanine, aspartate and glutamate metabolism	K13566	-	-	-
MSTRG.142068	0	5.28	0	0.62	0.62	0	0	1.03	0	0.86	0.23	0.33	AHK4	Histidine kinase 4 [Morus notabilis]	Environmental Information Processing	Signal transduction	ko04075//Plant hormone signal transduction	K14489	GO:0031224//intrinsic component of membrane;GO:0043231//intracellular membrane-bounded organelle	GO:0009784//transmembrane receptor histidine kinase activity;GO:0016791//phosphatase activity;GO:0019901//protein kinase binding;GO:0032550//purine ribonucleoside binding	GO:0006468//protein phosphorylation;GO:0009267//cellular response to starvation;GO:0009617//response to bacterium;GO:0009744//response to sucrose;GO:0009746//response to hexose;GO:0009755//hormone-mediated signaling pathway;GO:0009845//seed germination;GO:0010015//root morphogenesis;GO:0010468//regulation of gene expression;GO:0015698//inorganic anion transport;GO:0035556//intracellular signal tr…
MSTRG.142069	8.07	5.74	13.21	6.86	5.18	5.34	21.71	5.07	5.18	5.84	5.43	4.14	--	DnaJ homolog subfamily C member 7 [Morus notabilis]	-	-	-	-	-	-	-
MSTRG.142142	0.81	1.94	3.64	3.14	4.39	5.26	1.98	3.02	3.03	3.3	3.62	3.54	RTNLB8	PREDICTED: reticulon-like protein B8 isoform X1 [Solanum pennellii]	-	-	-	-	-	-	-
MSTRG.142147	0	6.47	2.44	2.51	1.37	0	7.81	0.57	0.67	1.15	0.98	0.14	--	-	-	-	-	-	-	-	-
MSTRG.142158	0	0	0	0.89	0	1.2	0	0.08	2.96	0.47	0.22	1.26	SIR1	PREDICTED: sulfite reductase [ferredoxin], chloroplastic-like [Nelumbo nucifera]	Metabolism;Metabolism	Global and overview maps;Energy metabolism	ko01100//Metabolic pathways;ko00920//Sulfur metabolism	K00392;K00392	GO:0005576//extracellular region;GO:0009526//plastid envelope;GO:0042646//plastid nucleoid	GO:0003676//nucleic acid binding;GO:0016673//oxidoreductase activity, acting on a sulfur group of donors, iron-sulfur protein as acceptor;GO:0046906//tetrapyrrole binding;GO:0046914//transition metal ion binding;GO:0051536//iron-sulfur cluster binding	GO:0000097//sulfur amino acid biosynthetic process;GO:0006090//pyruvate metabolic process;GO:0006355//regulation of transcription, DNA-templated;GO:0006694//steroid biosynthetic process;GO:0006970//response to osmotic stress;GO:0006996//organelle organization;GO:0009683//indoleacetic acid metabolic process;GO:0010038//response to metal ion;GO:0019418//sulfide oxidation;GO:0019758//glycosinolate b…
MSTRG.142216	0	0	0	1.2	0.94	7.53	0	0.39	0	0	0	0.16	--	PREDICTED: patatin-like phospholipase domain-containing protein 4 isoform X4 [Nicotiana tabacum]	-	-	-	-	-	GO:0003824//catalytic activity	GO:0006629//lipid metabolic process
MSTRG.142233	0	8.13	0	2.77	0.94	0.84	0	1.81	1.04	2.15	1.43	1.54	rps6	PREDICTED: 40S ribosomal protein S6 [Populus euphratica]	Genetic Information Processing	Translation	ko03010//Ribosome	K02991	GO:0030529//intracellular ribonucleoprotein complex	-	GO:0010467//gene expression
MSTRG.142260	0	15.1	0	0	0	0	0	0	0	0	0	0	--	-	-	-	-	-	-	-	-
MSTRG.142261	0	16.81	0	1.39	0	2.17	0	0.94	1.57	0.83	0	0	--	PREDICTED: F-box/FBD/LRR-repeat protein At5g56420-like [Populus euphratica]	-	-	-	-	-	-	-
MSTRG.142314	84	90.82	35.93	31.99	25.88	21.48	36.01	46.03	55.77	39.68	43.3	41.28	PRP19B	PREDICTED: pre-mRNA-processing factor 19 [Vitis vinifera]	Genetic Information Processing;Genetic Information Processing	Transcription;Folding, sorting and degradation	ko03040//Spliceosome;ko04120//Ubiquitin mediated proteolysis	K10599;K10599	-	-	-
MSTRG.142316	0	0	4.25	2.6	4.25	3.78	0	3.65	2.72	2.5	2.36	0.73	GSTL3	PREDICTED: glutathione S-transferase L3 [Vitis vinifera]	Metabolism	Metabolism of other amino acids	ko00480//Glutathione metabolism	K00799	-	-	-
MSTRG.142317	0	0	0	0	0	0	0	0	0	0	0	0.3	--	PREDICTED: uncharacterized WD repeat-containing protein C17D11.16 [Daucus carota subsp. sativus] [Daucus carota]	-	-	-	-	-	-	-
MSTRG.142327	18.53	23.58	17.07	13.27	11.9	11.57	6.78	11.69	9.25	11.72	11.83	10.88	NUP133	PREDICTED: nuclear pore complex protein NUP133 [Vitis vinifera]	Genetic Information Processing	Translation	ko03013//RNA transport	K14300	-	-	GO:0003006//developmental process involved in reproduction
MSTRG.142356	4.86	28.37	21.35	6.57	12.45	7.42	7.17	9.2	12.05	9.18	10.69	9.65	--	DUF659 domain-containing protein/Dimer_Tnp_hAT domain-containing protein [Cephalotus follicularis]	-	-	-	-	-	-	-
MSTRG.142393	14.43	6.35	14.4	7.86	9.71	12.67	17.29	3.17	4.86	5.08	3.79	4.95	--	PREDICTED: uncharacterized protein LOC100241927 isoform X1 [Vitis vinifera]	-	-	-	-	-	-	-
MSTRG.142406	0	0	8.62	8.34	0	6.84	0	8.57	2.3	5.65	5.22	5.84	--	hypothetical protein POPTR_0004s20690g [Populus trichocarpa]	-	-	-	-	-	-	-
MSTRG.142408	5.04	5.49	1.95	6.44	2.96	5.73	0	4.79	4.85	3.84	5.26	3.51	RAD50	PREDICTED: DNA repair protein RAD50-like, partial [Phoenix dactylifera]	Genetic Information Processing;Genetic Information Processing	Replication and repair;Replication and repair	ko03440//Homologous recombination;ko03450//Non-homologous end-joining	K10866;K10866	GO:0043231//intracellular membrane-bounded organelle;GO:0043234//protein complex	GO:0017111//nucleoside-triphosphatase activity	GO:0006259//DNA metabolic process
MSTRG.142421	0	10.98	0	3	1.13	0.52	0	1.21	0.44	0.49	2.81	0.69	PUB33	PREDICTED: U-box domain-containing protein 33 isoform X1 [Gossypium arboreum]	-	-	-	-	-	GO:0004672//protein kinase activity;GO:0019787//ubiquitin-like protein transferase activity;GO:0032550//purine ribonucleoside binding	GO:0006796//phosphate-containing compound metabolic process;GO:0032446//protein modification by small protein conjugation
MSTRG.142558	0	0	0	0	0	0	0	0	0	1.17	0	0	--	-	-	-	-	-	-	-	-
MSTRG.142580	0	0	0	3.1	0.91	4.01	0	2.82	0.71	1.31	0.91	1.47	--	PREDICTED: uncharacterized protein LOC109124290 [Vitis vinifera]	-	-	-	-	-	-	-
MSTRG.142595	6.35	4.08	10.74	5.58	4.1	6.36	19.22	3.38	2.18	3.54	3.75	3.48	MED19A	PREDICTED: mediator of RNA polymerase II transcription subunit 19a-like isoform X1 [Juglans regia]	-	-	-	-	-	-	-
MSTRG.142605	0	0	0	5.76	0.99	4.42	0	1.93	5.23	4.92	2.95	3.9	PEX13	PREDICTED: peroxisomal membrane protein 13-like [Nelumbo nucifera]	Cellular Processes	Transport and catabolism	ko04146//Peroxisome	K13344	-	-	-
MSTRG.142624	0	8.53	0.23	4.61	6.36	6.48	0	4.17	2.37	2.72	3.38	3.03	EXL5	PREDICTED: protein EXORDIUM-like 5 [Beta vulgaris subsp. vulgaris] [Beta vulgaris]	-	-	-	-	-	-	-
MSTRG.142627	0	0	0	0	2.04	0	0	0	0	0	1.42	0	--	-	-	-	-	-	-	-	-
MSTRG.142644	0	0	0	1.21	0	0	0	0.08	0.89	0.44	0.52	0.13	Os02g0146600	Eukaryotic initiation factor 4A-2, partial [Noccaea caerulescens]	Genetic Information Processing	Translation	ko03013//RNA transport	K03257	-	-	-
MSTRG.142651	0	0	0	0.43	1.46	1.97	0	2.48	4.69	1.97	2.92	3.73	NHX2	PREDICTED: sodium/hydrogen exchanger 1-like isoform X2 [Jatropha curcas]	-	-	-	-	GO:0031224//intrinsic component of membrane	GO:0005451//monovalent cation:proton antiporter activity	GO:0006814//sodium ion transport;GO:0006970//response to osmotic stress;GO:0015992//proton transport;GO:0044763//single-organism cellular process;GO:0055065//metal ion homeostasis;GO:0055067//monovalent inorganic cation homeostasis
MSTRG.142663	0	3.56	1.45	0.16	0.71	0.65	0	0	0.13	0.6	0.32	0.43	--	PREDICTED: probable LRR receptor-like serine/threonine-protein kinase IRK [Juglans regia]	-	-	-	-	-	-	-
MSTRG.142686	0	0	0	8.94	0	3.92	0	5.98	4.21	8.26	6.02	2.99	RPS21C	PREDICTED: 40S ribosomal protein S21-2 [Capsicum annuum]	Genetic Information Processing	Translation	ko03010//Ribosome	K02971	-	-	-
MSTRG.142698	0	0	2.85	2.07	0	1.63	0	1.35	0.21	1.78	0.91	1.86	--	Ferredoxin-related [Theobroma cacao]	-	-	-	-	-	-	-
MSTRG.142708	46.51	19.78	3.74	14.59	14.26	18.98	23.2	10.78	18.16	12.01	17.64	8.53	NUP107	PREDICTED: nuclear pore complex protein NUP107-like [Nicotiana attenuata]	Genetic Information Processing	Translation	ko03013//RNA transport	K14301	-	-	GO:0051234//establishment of localization
MSTRG.142716	0	0	1.85	1.01	0.79	0.91	1.39	0.96	1.14	0.82	0.89	0.84	Os03g0733400	PREDICTED: zinc finger BED domain-containing protein RICESLEEPER 2-like [Juglans regia]	-	-	-	-	-	-	-
MSTRG.142720	0	0	0	1.63	1.11	2.46	0	2.6	0.5	1.68	2.88	2.28	SAMT	PREDICTED: salicylate carboxymethyltransferase-like [Gossypium arboreum]	-	-	-	-	-	GO:0008757//S-adenosylmethionine-dependent methyltransferase activity	GO:0008152//metabolic process
MSTRG.142775	0	0	0	1.97	2.63	6.65	0	0	0	2.83	0	0	--	PREDICTED: RNA-binding protein 5 isoform X2 [Jatropha curcas]	-	-	-	-	-	GO:0046914//transition metal ion binding;GO:0097159//organic cyclic compound binding	-
MSTRG.142796	0.1	13.44	28.14	0.71	0	0	0	0	0	0.22	0.23	0.22	--	-	-	-	-	-	-	-	-
MSTRG.142809	13.16	0	8.91	0	2.66	1.75	0	0.52	1.61	0.17	0	0	rpoB	RNA polymerase beta subunit, partial (chloroplast) [Sambucus ebulus]	Metabolism;Metabolism;Metabolism;Genetic Information Processing	Global and overview maps;Nucleotide metabolism;Nucleotide metabolism;Transcription	ko01100//Metabolic pathways;ko00230//Purine metabolism;ko00240//Pyrimidine metabolism;ko03020//RNA polymerase	K03043;K03043;K03043;K03043	-	-	-
MSTRG.142820	0	0	3.68	1.37	1.1	0	0	0.47	0.86	0.77	1.17	1.3	LPXC4	PREDICTED: methyl-CpG-binding domain-containing protein 9 [Nelumbo nucifera]	Metabolism	Global and overview maps	ko01100//Metabolic pathways	K02535	-	-	-
MSTRG.143013	18.8	22.1	39.04	16.05	22.97	16.58	11.82	16.12	9.88	17.32	14.53	16.54	UGP	BnaA03g28980D [Brassica napus]	Metabolism;Metabolism;Metabolism;Metabolism;Metabolism	Global and overview maps;Carbohydrate metabolism;Carbohydrate metabolism;Carbohydrate metabolism;Carbohydrate metabolism	ko01100//Metabolic pathways;ko00500//Starch and sucrose metabolism;ko00520//Amino sugar and nucleotide sugar metabolism;ko00040//Pentose and glucuronate interconversions;ko00052//Galactose metabolism	K00963;K00963;K00963;K00963;K00963	GO:0016020//membrane;GO:0044423//virion part;GO:0044444//cytoplasmic part	GO:0016779//nucleotidyltransferase activity	GO:0006970//response to osmotic stress;GO:0009225//nucleotide-sugar metabolic process;GO:0010038//response to metal ion;GO:0032958//inositol phosphate biosynthetic process;GO:0048229//gametophyte development;GO:0052386//cell wall thickening
MSTRG.143017	35.19	0	0	23.05	24.61	21.77	12.27	2.69	7.52	3.91	9.56	4.61	--	-	-	-	-	-	-	-	-
MSTRG.143041	0	0	0	0	0	0	0	0	0	2.65	0	0	IAA16	auxin-responsive protein IAA16-like protein, partial [Lupinus luteus]	Environmental Information Processing	Signal transduction	ko04075//Plant hormone signal transduction	K14484	-	GO:0005515//protein binding	GO:0009755//hormone-mediated signaling pathway;GO:0010468//regulation of gene expression;GO:0034645//cellular macromolecule biosynthetic process
MSTRG.143131	57.61	36.04	43.73	47.47	42.08	69.12	61.81	77.67	65.58	72.26	68.2	68.71	RE1	Beta-galactosidase [Dorcoceras hygrometricum]	-	-	-	-	-	-	-
MSTRG.143139	4.96	0	3.43	2	1.58	2.63	2.04	1.41	2.35	0.26	1.76	1.11	--	-	-	-	-	-	-	-	-
MSTRG.143190	1.67	0	6.02	1.23	0	0	3.64	0.79	1.84	0.82	1.32	0.11	ASHH3	PREDICTED: histone-lysine N-methyltransferase ASHH3-like isoform X3 [Fragaria vesca subsp. vesca] [Fragaria vesca]	Metabolism	Amino acid metabolism	ko00310//Lysine degradation	K11423	-	-	-
MSTRG.143202	23.14	0	12.52	14.59	8.39	14.79	18.35	7.66	8.57	9.03	10.2	5.58	WAXY	waxy 2, partial [Virotia neurophylla]	Metabolism;Metabolism;Metabolism	Global and overview maps;Global and overview maps;Carbohydrate metabolism	ko01100//Metabolic pathways;ko01110//Biosynthesis of secondary metabolites;ko00500//Starch and sucrose metabolism	K13679;K13679;K13679	-	-	-
MSTRG.143246	41.82	33.11	32.17	31.94	32.89	36.09	14.37	27.56	22.04	29.08	28.42	24.2	CUL4	PREDICTED: cullin-4-like [Solanum pennellii]	Genetic Information Processing;Genetic Information Processing	Folding, sorting and degradation;Replication and repair	ko04120//Ubiquitin mediated proteolysis;ko03420//Nucleotide excision repair	K10609;K10609	GO:0000151//ubiquitin ligase complex	GO:0044389//ubiquitin-like protein ligase binding	-
MSTRG.143255	12.72	6.56	7.66	10.73	11.99	10.2	16.2	7.57	6.99	6.79	8.35	7.2	At1g30090	PREDICTED: F-box/kelch-repeat protein At1g30090 isoform X4 [Vitis vinifera]	-	-	-	-	-	-	-
MSTRG.143261	1.77	0	1.28	1.27	0	2.27	0	0.71	0.85	1.21	1.07	1.06	--	-	-	-	-	-	-	-	-
MSTRG.143267	0	0	0	2.53	0	1.48	0	0.4	0.68	0.97	0.88	1.28	--	V-type proton ATPase catalytic subunit A, partial [Noccaea caerulescens]	-	-	-	-	GO:0005576//extracellular region;GO:0005773//vacuole;GO:0005911//cell-cell junction;GO:0009526//plastid envelope;GO:0030312//external encapsulating structure;GO:0031090//organelle membrane;GO:0033176//proton-transporting V-type ATPase complex	GO:0015078//hydrogen ion transmembrane transporter activity;GO:0019829//cation-transporting ATPase activity;GO:0019899//enzyme binding;GO:0032550//purine ribonucleoside binding	GO:0006006//glucose metabolic process;GO:0006090//pyruvate metabolic process;GO:0006739//NADP metabolic process;GO:0006970//response to osmotic stress;GO:0006996//organelle organization;GO:0009150//purine ribonucleotide metabolic process;GO:0010038//response to metal ion;GO:0015988//energy coupled proton transmembrane transport, against electrochemical gradient;GO:0016192//vesicle-mediated transp…
MSTRG.143292	14.99	2.86	3	7.08	5.88	4.69	12.39	4.36	4.16	4.82	5.94	4.84	ARF6	auxin response factor 6 [Camellia sinensis]	-	-	-	-	-	-	-
MSTRG.143297	0	0	0	0	0	0	0	1.62	0	0	0	0	--	-	-	-	-	-	-	-	-
MSTRG.143338	0	0	0	0.62	0	0	0	0	0	0	0	0	--	PREDICTED: probable LRR receptor-like serine/threonine-protein kinase At4g08850 isoform X2 [Citrus sinensis]	-	-	-	-	-	-	-
MSTRG.143362	0	0	0	1.1	0	1.08	0	1.61	0	0.24	0.73	1.14	CCR1	cinnamoyl-CoA reductase [Camellia oleifera]	-	-	-	-	GO:0044444//cytoplasmic part	GO:0048037//cofactor binding	GO:0019758//glycosinolate biosynthetic process
MSTRG.143402	0	0	0	0	0	2.3	0	0	0	0	0	0	--	DUF4228 domain-containing protein, partial [Cephalotus follicularis]	-	-	-	-	-	-	-
MSTRG.14345	0	0	0	1.54	0	0	0	0	0	0	0	0	SD11	PREDICTED: G-type lectin S-receptor-like serine/threonine-protein kinase At4g27290 isoform X1 [Ipomoea nil]	-	-	-	-	-	GO:0004672//protein kinase activity;GO:0032550//purine ribonucleoside binding	GO:0006464//cellular protein modification process;GO:0006796//phosphate-containing compound metabolic process;GO:0008037//cell recognition
MSTRG.143477	0	0	0	1.08	0	0.6	0	0	0	0	0	0	--	PREDICTED: protein MOR1 [Ricinus communis]	-	-	-	-	-	-	-
MSTRG.143557	173.02	20.85	75.73	26.16	46.15	17.97	11.32	13.2	18.53	11.9	8.54	18.45	--	-	-	-	-	-	-	-	-
MSTRG.143558	0	0.6	5.04	0	0	1.26	0	0	0	0	0	0	--	-	-	-	-	-	-	-	-
MSTRG.143568	1950.19	2669.01	1994.82	811.53	1087.39	1116.5	1018.45	653.58	640.41	750.42	385.95	793.36	--	-	-	-	-	-	-	-	-
MSTRG.143570	11.8	0.45	1.31	0.47	1.15	0.8	0	0.51	1.11	0.34	0	0.87	--	-	-	-	-	-	-	-	-
MSTRG.143572	0.35	1.12	3.68	1.07	1.95	1.08	0	16.63	0.36	0.08	1.12	1.22	--	hypothetical protein L484_002552 [Morus notabilis]	-	-	-	-	-	-	-
MSTRG.143574	2.27	0.26	0.66	2.02	3.78	0.55	0.3	1.11	0.59	0.33	1.36	0.99	--	-	-	-	-	-	-	-	-
MSTRG.143605	0	9.82	4.15	2.94	1.88	4.67	0	2.48	2.56	2.18	2.81	2.41	--	-	-	-	-	-	-	-	-
MSTRG.143612	53.34	110.71	76.51	135.94	111.02	102.23	121.35	94.13	113.06	93.71	101.82	84.47	SP1L1	PREDICTED: protein SPIRAL1-like 1 [Nicotiana sylvestris]	-	-	-	-	GO:0016020//membrane	-	-
MSTRG.143686	0	35.59	4.2	0	0	0	0	0	0	0	0.43	0	--	-	-	-	-	-	-	-	-
MSTRG.143697	4.26	2.48	25.1	16.35	10.16	13.63	13.15	9.22	11.93	9.79	11.91	12.47	AMI1	PREDICTED: amidase 1 [Vitis vinifera]	Metabolism;Metabolism;Metabolism	Amino acid metabolism;Amino acid metabolism;Amino acid metabolism	ko00330//Arginine and proline metabolism;ko00360//Phenylalanine metabolism;ko00380//Tryptophan metabolism	K01426;K01426;K01426	-	GO:0016879//ligase activity, forming carbon-nitrogen bonds	-
MSTRG.143701	0	0.04	0	0.9	0	2.43	0	2.43	1.76	2.79	1.23	1.01	--	zf-C3HC4 domain-containing protein [Cephalotus follicularis]	-	-	-	-	-	-	-
MSTRG.143703	8.49	2.2	9.19	20.35	16.71	18.66	3.73	16.12	13.37	14.64	14.31	12.39	AMI1	PREDICTED: amidase 1 isoform X1 [Juglans regia]	Metabolism;Metabolism;Metabolism	Amino acid metabolism;Amino acid metabolism;Amino acid metabolism	ko00330//Arginine and proline metabolism;ko00360//Phenylalanine metabolism;ko00380//Tryptophan metabolism	K01426;K01426;K01426	-	GO:0016879//ligase activity, forming carbon-nitrogen bonds	-
MSTRG.143743	2.03	0	12.11	1.81	1.5	12.77	1.96	4.49	3.35	5.83	9.71	4.34	--	PREDICTED: uncharacterized protein LOC109122759 [Vitis vinifera]	-	-	-	-	-	-	-
MSTRG.143755	0	0	0	2.94	2.49	3.92	0	3.09	2.59	3.03	3.57	2.94	--	unnamed protein product, partial [Vitis vinifera]	-	-	-	-	-	-	GO:0006412//translation
MSTRG.143766	0	0	0	0.54	3.4	0	0	3.62	3.56	4.67	1.78	1.62	PHB3	PREDICTED: prohibitin-3, mitochondrial [Amborella trichopoda]	-	-	-	-	-	-	-
MSTRG.143796	0	0	6.84	1.03	3.01	0.98	0	1.43	0.7	0.62	0.57	0.39	CCR1	cinnamyl alcohol dehydrogenase [Camellia sinensis]	-	-	-	-	-	GO:0016616//oxidoreductase activity, acting on the CH-OH group of donors, NAD or NADP as acceptor;GO:0048037//cofactor binding	GO:0003006//developmental process involved in reproduction;GO:0044710//single-organism metabolic process
MSTRG.143804	0	7.31	2.89	3.12	5.71	6.28	2.5	2.3	3.83	2.63	2.48	3.06	IDD1	PREDICTED: CTP synthase isoform X1 [Eucalyptus grandis]	Metabolism;Metabolism	Global and overview maps;Nucleotide metabolism	ko01100//Metabolic pathways;ko00240//Pyrimidine metabolism	K01937;K01937	-	-	-
MSTRG.143817	4.22	7.02	2.62	4.54	1.51	2.75	4.96	1.27	1.37	1	2.98	1.06	zcchc8	PREDICTED: zinc finger CCHC domain-containing protein 8-like [Nicotiana sylvestris]	-	-	-	-	-	-	-
MSTRG.143849	0	0	4.73	3.85	1.25	9	2.8	4.31	4.46	7.38	7.11	6.58	--	-	-	-	-	-	-	-	-
MSTRG.143855	0	0	1.02	0.32	3.17	1.37	0	2.03	1.27	2.08	2.72	0.49	RNP1	PREDICTED: heterogeneous nuclear ribonucleoprotein A3 homolog 2-like isoform X1 [Ipomoea nil]	Genetic Information Processing	Transcription	ko03040//Spliceosome	K12741	-	GO:0097159//organic cyclic compound binding	-
MSTRG.143874	0	0	0	2.08	1.11	2.97	5.86	5.91	6.07	3.26	5.15	4.19	GmSGT2	Methyltransferase FkbM [Corchorus olitorius]	-	-	-	-	-	-	-
MSTRG.143882	4.49	9.78	6.31	1.34	3.51	1.38	21.19	1.06	0.21	1.66	2.25	0.63	--	Mitochondrial brown fat uncoupling protein [Cynara cardunculus var. scolymus] [Cynara cardunculus]	-	-	-	-	-	-	-
MSTRG.143909	0	0	7.34	0	0	0	0	0	0	0	0	0.09	--	-	-	-	-	-	-	-	-
MSTRG.143977	0	0	0	1.23	0.35	2.01	0	2.13	1.21	0.25	1.96	1.12	--	sporulation-specific protein [Arabidopsis thaliana]	-	-	-	-	-	-	-
MSTRG.14402	6.3	0	0	2.62	0	1.69	0	1	0	0.16	1.14	0.98	SBT4.15	PREDICTED: subtilisin-like protease SBT4.15, partial [Juglans regia]	-	-	-	-	-	GO:0005515//protein binding;GO:0070011//peptidase activity, acting on L-amino acid peptides	GO:0009892//negative regulation of metabolic process;GO:0019538//protein metabolic process
MSTRG.1441	0	0	0	0	0	0	0	0.35	0	0	0	1.22	PMI1	PREDICTED: mannose-6-phosphate isomerase 2-like [Sesamum indicum]	Metabolism;Metabolism;Metabolism;Metabolism	Global and overview maps;Global and overview maps;Carbohydrate metabolism;Carbohydrate metabolism	ko01100//Metabolic pathways;ko01110//Biosynthesis of secondary metabolites;ko00520//Amino sugar and nucleotide sugar metabolism;ko00051//Fructose and mannose metabolism	K01809;K01809;K01809;K01809	-	GO:0003824//catalytic activity;GO:0046914//transition metal ion binding	GO:0009226//nucleotide-sugar biosynthetic process
MSTRG.144227	45.61	0	0	4.03	5.05	0	0	5.79	2.93	5.66	6.84	3.44	NADP-ME4	NADP-dependent malic enzyme, partial [Citrus maxima]	Metabolism;Metabolism;Metabolism;Metabolism	Global and overview maps;Global and overview maps;Carbohydrate metabolism;Energy metabolism	ko01100//Metabolic pathways;ko01200//Carbon metabolism;ko00620//Pyruvate metabolism;ko00710//Carbon fixation in photosynthetic organisms	K00029;K00029;K00029;K00029	GO:0009536//plastid	GO:0000166//nucleotide binding;GO:0004470//malic enzyme activity;GO:0046914//transition metal ion binding;GO:0046983//protein dimerization activity	GO:0006006//glucose metabolic process;GO:0006631//fatty acid metabolic process;GO:0006996//organelle organization;GO:0043648//dicarboxylic acid metabolic process;GO:0051260//protein homooligomerization;GO:0051603//proteolysis involved in cellular protein catabolic process
MSTRG.144238	33.7	0	7.3	40.54	33.98	40.34	17.71	28.96	36.89	28.31	30.47	33.99	--	Retrovirus-related Pol polyprotein from transposon TNT 1-94, partial [Cajanus cajan]	Metabolism	Glycan biosynthesis and metabolism	ko00511//Other glycan degradation	K01191	-	-	-
MSTRG.144247	0	0	2.47	8.83	8.31	7.52	0.93	12.18	10.56	11.92	10.7	10.34	Os03g0255100	beta-galactosidase [Diospyros kaki]	-	-	-	-	GO:0005576//extracellular region;GO:0030312//external encapsulating structure	GO:0005488//binding;GO:0015925//galactosidase activity	GO:0044238//primary metabolic process
MSTRG.144251	0	0	2.36	3.16	0.21	1.8	0	1.97	0.23	1.12	2.89	2.14	RIN2	PREDICTED: E3 ubiquitin protein ligase RIN2 isoform X1 [Brassica rapa]	Genetic Information Processing	Folding, sorting and degradation	ko04141//Protein processing in endoplasmic reticulum	K10636	-	-	-
MSTRG.144305	11.54	0	10.19	0	0	1.42	0	0.56	0.08	0.25	0.57	1.22	SRF6	Leucine-rich repeat-containing protein [Cynara cardunculus var. scolymus] [Cynara cardunculus]	-	-	-	-	-	-	-
MSTRG.144306	0	14.31	28.44	0	0	0	0	0.55	0	0	0.74	0	SCPL9	PREDICTED: serine carboxypeptidase-like 18 [Fragaria vesca subsp. vesca] [Fragaria vesca]	-	-	-	-	-	GO:0004180//carboxypeptidase activity	GO:0019538//protein metabolic process
MSTRG.14433	0	0	0	0	0	0	0	0	0	0	1	0	CG8230	PREDICTED: dymeclin isoform X2 [Nelumbo nucifera]	-	-	-	-	-	-	-
MSTRG.144331	44.99	0	3.54	0	0	1.59	0	0	0	0	0.79	0	TRY	PREDICTED: transcription factor CPC [Citrus sinensis]	Organismal Systems	Environmental adaptation	ko04626//Plant-pathogen interaction	K09422	-	GO:0005488//binding	-
MSTRG.144335	2.02	0	4.09	1.11	3.1	1.71	0	1.96	1.88	1.11	1.5	1.19	RE1	Integrase, catalytic core [Corchorus capsularis]	Metabolism;Metabolism	Global and overview maps;Metabolism of cofactors and vitamins	ko01100//Metabolic pathways;ko00760//Nicotinate and nicotinamide metabolism	K03517;K03517	GO:0043229//intracellular organelle	-	-
MSTRG.14436	0	10.99	8.25	7.54	2.98	5.53	6.68	7.87	7.46	4.87	6.02	6.59	At3g15260	PREDICTED: probable protein phosphatase 2C 39 [Juglans regia]	-	-	-	-	-	GO:0016791//phosphatase activity;GO:0043169//cation binding	GO:0006796//phosphate-containing compound metabolic process
MSTRG.144403	0	0	0	0	0	0	0	0	0	0.46	0	0	--	Transducin family protein / WD-40 repeat family protein isoform 8, partial [Theobroma cacao]	-	-	-	-	-	-	-
MSTRG.14442	0	0	9.51	4.82	4.75	1.05	0	1.52	1.89	1.85	1.9	0	RH15	PREDICTED: DEAD-box ATP-dependent RNA helicase 56 isoform X2 [Ipomoea nil]	Genetic Information Processing;Genetic Information Processing;Genetic Information Processing	Translation;Transcription;Translation	ko03013//RNA transport;ko03040//Spliceosome;ko03015//mRNA surveillance pathway	K12812;K12812;K12812	-	GO:0017111//nucleoside-triphosphatase activity;GO:0032550//purine ribonucleoside binding	-
MSTRG.144473	0	0	13.12	13.07	14.88	14.98	0	13.21	11.36	7.02	10.08	5.61	KRTCAP2	PREDICTED: keratinocyte-associated protein 2 [Vitis vinifera]	-	-	-	-	-	-	GO:0006637//acyl-CoA metabolic process;GO:0016129//phytosteroid biosynthetic process
MSTRG.14448	0	0.28	0	0	1.57	0	0	0.79	0.51	0.71	0.77	0.65	--	-	-	-	-	-	-	-	-
MSTRG.144542	1.26	2.95	0.83	0.84	1.79	1.68	1.21	1.88	1.79	1.77	1.26	1.64	--	PREDICTED: uncharacterized protein LOC104645282 [Solanum lycopersicum]	-	-	-	-	-	-	-
MSTRG.144556	0	5.47	0	3.2	4.8	3.55	0	3.2	1.29	2.81	2.46	1.17	NRPB9A	DNA-directed RNA polymerase, M/15kDa subunit [Cynara cardunculus var. scolymus] [Cynara cardunculus]	Metabolism;Metabolism;Metabolism;Genetic Information Processing	Global and overview maps;Nucleotide metabolism;Nucleotide metabolism;Transcription	ko01100//Metabolic pathways;ko00230//Purine metabolism;ko00240//Pyrimidine metabolism;ko03020//RNA polymerase	K03017;K03017;K03017;K03017	GO:0043231//intracellular membrane-bounded organelle	GO:0003676//nucleic acid binding;GO:0034062//RNA polymerase activity;GO:0046914//transition metal ion binding	GO:0034645//cellular macromolecule biosynthetic process
MSTRG.144560	0	0	4.21	0	0	1.49	0	3.08	1.48	1.61	2.19	2.72	RPS2D	PREDICTED: 40S ribosomal protein S2-4 [Prunus mume]	Genetic Information Processing	Translation	ko03010//Ribosome	K02981	-	-	-
MSTRG.14457	2.97	1.91	4.71	3.26	4.88	3.64	1.54	2.28	2.9	2.61	2.17	2.46	RE1	cysteine-rich RLK RECEPTOR-like protein kinase [Citrus limon]	-	-	-	-	-	-	-
MSTRG.144625	0	0.13	0	0	0	0	0	0	0	0.19	0.21	0	BGAL3	beta-galactosidase [Diospyros kaki]	-	-	-	-	GO:0005576//extracellular region	GO:0005488//binding;GO:0015925//galactosidase activity	GO:0006575//cellular modified amino acid metabolic process;GO:0006595//polyamine metabolic process;GO:0006725//cellular aromatic compound metabolic process;GO:0042546//cell wall biogenesis;GO:0044238//primary metabolic process;GO:0048509//regulation of meristem development;GO:0071555//cell wall organization
MSTRG.14463	0	35.15	0	2.9	3.52	1.61	0	2.74	0	2.07	1.9	2.58	--	HIG_1_N domain-containing protein [Cephalotus follicularis]	-	-	-	-	GO:0031224//intrinsic component of membrane	-	-
MSTRG.144667	0	0	11.29	2.72	0	3.98	0	3.35	0.55	2.21	2.04	1.28	HMGB2	PREDICTED: HMG1/2-like protein [Sesamum indicum]	-	-	-	-	-	-	-
MSTRG.14476	0	25.3	4.39	7.86	3.49	2.01	4.84	6.66	7.83	5.71	6.16	5.87	Os12g0234800	PREDICTED: urease isoform X1 [Vitis vinifera]	Metabolism;Metabolism;Metabolism	Global and overview maps;Nucleotide metabolism;Amino acid metabolism	ko01100//Metabolic pathways;ko00230//Purine metabolism;ko00220//Arginine biosynthesis	K01427;K01427;K01427	-	GO:0016811//hydrolase activity, acting on carbon-nitrogen (but not peptide) bonds, in linear amides;GO:0046914//transition metal ion binding	GO:0019627//urea metabolic process
MSTRG.144764	3.37	5.83	9.46	4.18	3.92	3.77	0	4.39	4.79	4.2	5.26	4.25	MNR1	PREDICTED: (+)-neomenthol dehydrogenase-like isoform X3 [Ziziphus jujuba]	Metabolism;Metabolism	Global and overview maps;Metabolism of terpenoids and polyketides	ko01110//Biosynthesis of secondary metabolites;ko00902//Monoterpenoid biosynthesis	K15095;K15095	-	-	-
MSTRG.144779	0	0	0	2.23	2.39	0	0	0.63	0	0	1.07	0.97	TIC56	PREDICTED: protein TIC 56, chloroplastic [Jatropha curcas]	-	-	-	-	-	-	-
MSTRG.144807	7.22	13	2.86	8.46	13.62	14.91	64.36	5.75	7.61	4.31	5.4	4.98	--	-	-	-	-	-	-	-	-
MSTRG.144810	0	0	0	0	0	0.97	0	0.09	0	0	0	0	B3GALT12	PREDICTED: probable beta-1,3-galactosyltransferase 12 [Ziziphus jujuba]	-	-	-	-	GO:0031224//intrinsic component of membrane;GO:0043231//intracellular membrane-bounded organelle	GO:0016758//transferase activity, transferring hexosyl groups	GO:0006464//cellular protein modification process
MSTRG.144819	0	0	3.45	0	0.73	0	0	1.12	0	0.2	0.55	0	RPP2A	PREDICTED: 60S acidic ribosomal protein P2B-like [Gossypium hirsutum]	Genetic Information Processing	Translation	ko03010//Ribosome	K02943	GO:0030529//intracellular ribonucleoprotein complex	-	GO:0034645//cellular macromolecule biosynthetic process
MSTRG.144821	12.6	0	0	0.87	0	0	0	0	0	0.93	0	0	--	DnaJ domain-containing protein [Cynara cardunculus var. scolymus] [Cynara cardunculus]	-	-	-	-	-	-	-
MSTRG.144828	0	0	0.78	0.17	0.48	2.48	3.61	1.39	0.31	0.39	1.98	1.36	RE1	Retrovirus-related Pol polyprotein from transposon TNT 1-94, partial [Cajanus cajan]	-	-	-	-	-	-	-
MSTRG.1449	9.75	1.62	8.54	3.02	1.77	1.95	0	4.17	2.64	4.01	3.68	3.06	--	PREDICTED: caffeoylshikimate esterase-like [Nicotiana sylvestris]	Metabolism;Metabolism	Global and overview maps;Lipid metabolism	ko01100//Metabolic pathways;ko00561//Glycerolipid metabolism	K01054;K01054	-	-	-
MSTRG.144913	0	0	2.29	0	1.43	3.23	0	0.6	0	0.38	0.27	0.74	GAMMA-ADR	Adaptor protein complex AP-1, gamma subunit [Cynara cardunculus var. scolymus] [Cynara cardunculus]	-	-	-	-	GO:0030119//AP-type membrane coat adaptor complex	GO:0022892//substrate-specific transporter activity	GO:0015031//protein transport
MSTRG.145072	0	11.57	0	0	0	0	0	1.67	0	0	0	0	--	PREDICTED: ankyrin repeat-containing protein At3g12360-like [Erythranthe guttata]	-	-	-	-	-	-	-
MSTRG.145081	0	0	0	1	2.29	0	0	2.07	0	0.1	0.24	0.13	VLN4	Villin 4 isoform 1 [Theobroma cacao]	-	-	-	-	-	GO:0003779//actin binding	GO:0006996//organelle organization;GO:0022607//cellular component assembly
MSTRG.145140	0	0	0	1.06	0	1.05	0	0.13	0.3	0	0	0	RVE8	MYB transcription factor [Camellia sinensis]	-	-	-	-	-	-	-
MSTRG.14515	0	9.25	0	0.57	1.58	3.16	5.7	1.85	2.69	0.86	0.99	2.44	yuiD	PREDICTED: uncharacterized membrane protein YuiD-like isoform X2 [Citrus sinensis]	-	-	-	-	GO:0043231//intracellular membrane-bounded organelle	GO:0032550//purine ribonucleoside binding;GO:0042623//ATPase activity, coupled	GO:0006305//DNA alkylation;GO:0034968//histone lysine methylation
MSTRG.145186	0	0	1.8	4.82	2.82	6.4	7.15	5.14	5.79	5.88	5.38	3.2	YAK1	PREDICTED: serine/threonine-protein kinase ppk15-like [Brassica napus]	-	-	-	-	-	GO:0004672//protein kinase activity;GO:0032550//purine ribonucleoside binding	GO:0006464//cellular protein modification process
MSTRG.145203	0	0	0	0	7.4	0	0	0	0.66	0	1.13	0.72	--	-	-	-	-	-	-	-	-
MSTRG.145216	0	9.41	16.52	3.47	4.99	3.33	9.06	2.22	1.04	1.01	0.81	1.26	Os02g0718900	PREDICTED: ADP,ATP carrier protein 3, mitochondrial-like [Malus domestica]	-	-	-	-	GO:0009526//plastid envelope;GO:0019866//organelle inner membrane	GO:0005347//ATP transmembrane transporter activity	GO:0006862//nucleotide transport;GO:0009814//defense response, incompatible interaction;GO:0015711//organic anion transport;GO:0033554//cellular response to stress;GO:0072530//purine-containing compound transmembrane transport;GO:1902582//single-organism intracellular transport
MSTRG.145246	0	0	0.44	1.64	1.16	1.9	0	0.36	1.32	1.26	1.42	0.81	--	-	-	-	-	-	-	-	-
MSTRG.145292	0	0	0	0.28	1.84	1.73	0	1.31	0.81	1.51	1.28	1.29	--	-	-	-	-	-	-	-	-
MSTRG.145313	0	0	10.36	6.01	11.05	5.06	0	4.25	1.51	1.52	5.58	2.54	SDH1-1	Os07g0134800, partial [Oryza sativa Japonica Group]	Metabolism;Metabolism;Metabolism;Metabolism;Metabolism	Global and overview maps;Global and overview maps;Global and overview maps;Energy metabolism;Carbohydrate metabolism	ko01100//Metabolic pathways;ko01110//Biosynthesis of secondary metabolites;ko01200//Carbon metabolism;ko00190//Oxidative phosphorylation;ko00020//Citrate cycle (TCA cycle)	K00234;K00234;K00234;K00234;K00234	GO:0019866//organelle inner membrane;GO:0030312//external encapsulating structure;GO:0044455//mitochondrial membrane part	GO:0000104//succinate dehydrogenase activity;GO:0000166//nucleotide binding;GO:0032550//purine ribonucleoside binding;GO:0046914//transition metal ion binding	GO:0006101//citrate metabolic process;GO:0022904//respiratory electron transport chain
MSTRG.14533	0	8.19	5.87	3	2.51	3.03	9.75	1.53	2.11	1.93	2.63	1.34	ACS12	Aminotransferase, class I/classII [Corchorus olitorius]	-	-	-	-	-	GO:0008483//transaminase activity	GO:0008152//metabolic process
MSTRG.145394	0	8.89	3.72	1.2	2.36	4.77	0	1.44	1.42	1.82	2.79	2.57	SMD1B	PREDICTED: small nuclear ribonucleoprotein Sm D1 isoform X1 [Elaeis guineensis]	Genetic Information Processing	Transcription	ko03040//Spliceosome	K11087	GO:0032991//macromolecular complex	-	-
[truncated: 34,190 more rows]

## Sheet: 2.2 lncRNA.expression
id	Bud1_fpkm	Bud2_fpkm	Bud3_fpkm	Alb1_fpkm	Alb2_fpkm	Alb3_fpkm	Med1_fpkm	Med2_fpkm	Med3_fpkm	Gre1_fpkm	Gre2_fpkm	Gre3_fpkm
MSTRG.10000.1	0	23.27	0	0	0	0	0	0	0	0	0	0
MSTRG.100003.1	0	5.23	0	0	0	0	0	0	0	0	0	0
MSTRG.100014.1	0	0	3.44	0	0	0	0	0	0	0	0	0
MSTRG.100021.1	0	0	13.09	0	0	0	0	0	0.19	0	0	0
MSTRG.100109.1	0	0	0	0	1.44	0	0	0	0	0	0.91	0
MSTRG.10011.2	0	0	0	1.11	0	0	0	0.23	0	0.18	0	0
MSTRG.100165.1	12.28	0	0	0	0	0	0	0	0	0.34	0	0
MSTRG.100168.1	0	0	0	0.88	0	1.25	4.17	0.31	1.26	0.64	1.16	0.58
MSTRG.100185.1	0	0	0	0.3	0.8	0.65	0	0.74	0.19	0.6	1.59	1.88
[truncated: 12,028 more rows]

## Sheet: 2.3 circRNA.expression.annot
id	Bud1_rpm	Bud2_rpm	Bud3_rpm	Alb1_rpm	Alb2_rpm	Alb3_rpm	Med1_rpm	Med2_rpm	Med3_rpm	Gre1_rpm	Gre2_rpm	Gre3_rpm	source_gene	chr	strand	genomic_start	genomic_end	spliced_length	annot_type
[truncated: 8,853 more rows]

[truncated: 1 more sheets: 2.4 miRNA.expression.annot]
