# Supplementary material for: Whole-Transcriptome Sequencing Reveals a ceRNA Regulatory Network Associated with the Process of Periodic Albinism under Low Temperature in Baiye No. 1 (Camellia sinensis)
Source: Int J Mol Sci. 2023 Apr 12;24(8):7162. doi: 10.3390/ijms24087162 (PMC10138444; doi:10.3390/ijms24087162)
Supplement: Supplementary file 1 [file ijms-24-07162-s001.zip › Table S3 List of DEmRNAs.xlsx]

## Sheet: S3.1 Alb-vs-Gre.filter.annot
id	Alb1_fpkm	Alb2_fpkm	Alb3_fpkm	Gre1_fpkm	Gre2_fpkm	Gre3_fpkm	Alb_mean	Gre_mean	log2(fc)	PValue	FDR	Symbol	Description	KEGG_A_class	KEGG_B_class	Pathway	K_ID	GO Component	GO Function	GO Process
TEA_011933	144.65	135.5	152.99	453.73	502.75	446.71	144.38	467.73	1.69581	9.32908e-132	1.89399e-127	CYP75A1	flavonoid 3',5'-hydroxylase [Camellia sinensis var. sinensis] [Camellia sinensis]	Metabolism;Metabolism;Metabolism	Global and overview maps;Biosynthesis of other secondary metabolites;Biosynthesis of other secondary metabolites	ko01110//Biosynthesis of secondary metabolites;ko00941//Flavonoid biosynthesis;ko00944//Flavone and flavonol biosynthesis	K13083;K13083;K13083	-	GO:0016491//oxidoreductase activity;GO:0046906//tetrapyrrole binding;GO:0046914//transition metal ion binding	GO:0044710//single-organism metabolic process
TEA_001699	960.56	964.52	877.01	1898.84	1986.14	1843.91	934.03	1909.63	1.03175	1.63782e-63	1.66255e-59	CAB21	chloroplast chlorophyll A/B binding protein [Canarium album]	Metabolism;Metabolism	Global and overview maps;Energy metabolism	ko01100//Metabolic pathways;ko00196//Photosynthesis - antenna proteins	K08912;K08912	-	-	-
TEA_000654	28.46	23.43	25.48	55.87	68.54	59.23	25.79	61.2133	1.24703	6.85106e-41	4.63634e-37	TMK1	PREDICTED: receptor protein kinase TMK1 [Vitis vinifera]	-	-	-	-	GO:0031224//intrinsic component of membrane	GO:0004672//protein kinase activity;GO:0032550//purine ribonucleoside binding	GO:0006464//cellular protein modification process;GO:0006796//phosphate-containing compound metabolic process
MSTRG.128383	51.62	43.8	42.8	143.19	149.37	179.99	46.0733	157.517	1.7735	9.43846e-40	3.19366e-36	SCPL18	serine carboxypeptidase-like protein [Camellia sinensis]	-	-	-	-	-	-	-
TEA_021188	110.78	125.46	112.4	12.17	21.56	13.47	116.213	15.7333	-2.88488	8.12502e-39	2.35649e-35	UGT71K1	PREDICTED: anthocyanidin 3-O-glucosyltransferase 2-like [Juglans regia]	-	-	-	-	-	-	-
TEA_004164	23.24	16.38	16.92	2.56	2.49	2.25	18.8467	2.43333	-2.9533	8.61973e-36	1.94442e-32	CYP72A1	PREDICTED: cytochrome P450 CYP72A219 [Vitis vinifera]	Metabolism;Metabolism;Metabolism	Global and overview maps;Lipid metabolism;Lipid metabolism	ko01100//Metabolic pathways;ko00071//Fatty acid degradation;ko00590//Arachidonic acid metabolism	K07425;K07425;K07425	-	GO:0016634//oxidoreductase activity, acting on the CH-CH group of donors, oxygen as acceptor;GO:0046906//tetrapyrrole binding;GO:0046914//transition metal ion binding	GO:0044710//single-organism metabolic process
TEA_027142	254.99	330.24	269.53	739.01	820.68	789.62	284.92	783.103	1.45865	1.56156e-34	3.17028e-31	CAB40	PREDICTED: chlorophyll a-b binding protein of LHCII type 1 [Vitis vinifera]	Metabolism;Metabolism	Global and overview maps;Energy metabolism	ko01100//Metabolic pathways;ko00196//Photosynthesis - antenna proteins	K08912;K08912	GO:0009521//photosystem;GO:0031224//intrinsic component of membrane	GO:0043169//cation binding;GO:0046906//tetrapyrrole binding	GO:0006091//generation of precursor metabolites and energy;GO:0006464//cellular protein modification process
TEA_029814	108.3	114.5	99.45	30.68	34.73	31.64	107.417	32.35	-1.73138	1.15217e-33	2.12649e-30	QS	NFS2 activator 4 [Prunus persica var. persica] [Prunus persica]	Metabolism;Metabolism	Global and overview maps;Metabolism of cofactors and vitamins	ko01100//Metabolic pathways;ko00760//Nicotinate and nicotinamide metabolism	K03517;K03517	GO:0009536//plastid	GO:0003824//catalytic activity;GO:0043169//cation binding;GO:0046983//protein dimerization activity;GO:0051536//iron-sulfur cluster binding	GO:0019359//nicotinamide nucleotide biosynthetic process;GO:0031325//positive regulation of cellular metabolic process;GO:0043085//positive regulation of catalytic activity;GO:0043650//dicarboxylic acid biosynthetic process;GO:0045333//cellular respiration
MSTRG.78774	59.94	66.86	57.3	21.51	23.75	22.06	61.3667	22.44	-1.45138	8.0759e-33	1.36631e-29	pol	reverse transcriptase, partial [Nymphaea tetragona]	-	-	-	-	-	-	-
TEA_003607	233.25	325.76	331.09	60.04	71.44	52.32	296.7	61.2667	-2.27583	4.45132e-32	6.45506e-29	--	-	-	-	-	-	-	-	-
MSTRG.147834	126.34	123.46	159.99	24.55	16.16	14.83	136.597	18.5133	-2.88329	4.19886e-31	5.68301e-28	--	-	-	-	-	-	-	-	-
TEA_016311	40.11	40.29	41.57	5.53	3.77	4.02	40.6567	4.44	-3.19486	2.90841e-30	3.47332e-27	AHL17	PREDICTED: AT-hook motif nuclear-localized protein 17-like [Ziziphus jujuba]	-	-	-	-	-	-	-
TEA_008676	623.91	745.86	599.75	1397.4	1834.3	1630.88	656.507	1620.86	1.30388	3.75499e-30	4.23522e-27	CAB40	PREDICTED: chlorophyll a-b binding protein of LHCII type 1 [Vitis vinifera]	Metabolism;Metabolism	Global and overview maps;Energy metabolism	ko01100//Metabolic pathways;ko00196//Photosynthesis - antenna proteins	K08912;K08912	GO:0009521//photosystem;GO:0031224//intrinsic component of membrane	GO:0043169//cation binding;GO:0046906//tetrapyrrole binding	GO:0006091//generation of precursor metabolites and energy;GO:0006464//cellular protein modification process
TEA_004187	245.04	213.57	205.8	38.05	56.5	31.08	221.47	41.8767	-2.40289	3.1226e-29	3.33658e-26	--	PREDICTED: 60 kDa jasmonate-induced protein [Elaeis guineensis]	-	-	-	-	-	-	-
TEA_020597	174.99	152.79	184.1	362.7	341.87	331.65	170.627	345.407	1.01745	3.59374e-29	3.648e-26	LHCB5	PREDICTED: chlorophyll a-b binding protein CP26, chloroplastic [Jatropha curcas]	Metabolism;Metabolism	Global and overview maps;Energy metabolism	ko01100//Metabolic pathways;ko00196//Photosynthesis - antenna proteins	K08916;K08916	GO:0009521//photosystem;GO:0031224//intrinsic component of membrane	GO:0043169//cation binding;GO:0046906//tetrapyrrole binding	GO:0006091//generation of precursor metabolites and energy;GO:0006464//cellular protein modification process
MSTRG.145455	0	0	0	139.05	125.01	100.49	0.001	121.517	16.8908	5.08275e-29	4.71834e-26	atpI	ATP synthase CF0 subunit IV (chloroplast) [Arachis hypogaea]	Metabolism;Metabolism;Metabolism	Global and overview maps;Energy metabolism;Energy metabolism	ko01100//Metabolic pathways;ko00190//Oxidative phosphorylation;ko00195//Photosynthesis	K02108;K02108;K02108	GO:0031224//intrinsic component of membrane;GO:0033177//proton-transporting two-sector ATPase complex, proton-transporting domain;GO:0044434//chloroplast part	GO:0015077//monovalent inorganic cation transmembrane transporter activity;GO:0019829//cation-transporting ATPase activity	GO:0006754//ATP biosynthetic process;GO:0006818//hydrogen transport
TEA_007351	12.44	12.96	12.58	32.98	34.15	36.3	12.66	34.4767	1.44534	5.11296e-29	4.71834e-26	LHCA4	PREDICTED: chlorophyll a-b binding protein 4, chloroplastic [Vitis vinifera]	Metabolism	Energy metabolism	ko00196//Photosynthesis - antenna proteins	K08910	GO:0009521//photosystem;GO:0009526//plastid envelope;GO:0031224//intrinsic component of membrane;GO:0031976//plastid thylakoid;GO:0044434//chloroplast part	GO:0043169//cation binding;GO:0046906//tetrapyrrole binding	GO:0000097//sulfur amino acid biosynthetic process;GO:0006091//generation of precursor metabolites and energy;GO:0006464//cellular protein modification process;GO:0006873//cellular ion homeostasis;GO:0030001//metal ion transport
TEA_014047	145.26	106.55	140.01	344.94	402.15	295.17	130.607	347.42	1.41145	2.30301e-28	1.94816e-25	--	Pollen_Ole_e_I domain-containing protein [Cephalotus follicularis]	-	-	-	-	-	-	-
TEA_023705	10.52	9.56	7.5	37.56	45.33	38.38	9.19333	40.4233	2.13653	4.92685e-28	4.001e-25	SOT15	PREDICTED: cytosolic sulfotransferase 15 [Vitis vinifera]	-	-	-	-	-	-	-
TEA_012480	146.03	110.73	120.82	254.32	264.21	255.36	125.86	257.963	1.03535	1.84126e-27	1.43774e-24	PSBP1	PREDICTED: oxygen-evolving enhancer protein 2, chloroplastic-like [Nelumbo nucifera]	Metabolism;Metabolism	Global and overview maps;Energy metabolism	ko01100//Metabolic pathways;ko00195//Photosynthesis	K02717;K02717	GO:0009521//photosystem	-	GO:0044237//cellular metabolic process
TEA_001550	478.62	342.42	362.17	879.15	874.32	894.27	394.403	882.58	1.16206	5.82556e-26	4.22394e-23	RBCS	PREDICTED: ribulose bisphosphate carboxylase small chain, chloroplastic isoform X1 [Juglans regia]	Metabolism;Metabolism;Metabolism;Metabolism	Global and overview maps;Global and overview maps;Energy metabolism;Carbohydrate metabolism	ko01100//Metabolic pathways;ko01200//Carbon metabolism;ko00710//Carbon fixation in photosynthetic organisms;ko00630//Glyoxylate and dicarboxylate metabolism	K01602;K01602;K01602;K01602	-	-	-
TEA_009817	465.38	383.63	440.55	994.5	856.56	966.73	429.853	939.263	1.12769	9.20676e-26	6.44537e-23	ABP19A	germin-like protein [Camellia sinensis]	-	-	-	-	GO:0005576//extracellular region;GO:0005618//cell wall;GO:0043231//intracellular membrane-bounded organelle	GO:0046914//transition metal ion binding	GO:0006091//generation of precursor metabolites and energy;GO:0006873//cellular ion homeostasis;GO:0009617//response to bacterium;GO:0009886//post-embryonic morphogenesis;GO:0030001//metal ion transport
TEA_017260	24.94	26.36	37.55	115.99	117.13	117.32	29.6167	116.813	1.97972	3.80228e-25	2.41231e-22	CAB40	PREDICTED: chlorophyll a-b binding protein of LHCII type 1-like [Gossypium raimondii]	Metabolism;Metabolism	Global and overview maps;Energy metabolism	ko01100//Metabolic pathways;ko00196//Photosynthesis - antenna proteins	K08912;K08912	GO:0009521//photosystem;GO:0031224//intrinsic component of membrane	GO:0043169//cation binding;GO:0046906//tetrapyrrole binding	GO:0006091//generation of precursor metabolites and energy;GO:0006464//cellular protein modification process
TEA_011678	239.38	200.7	184.58	32.79	57.43	39.28	208.22	43.1667	-2.27012	5.26426e-25	3.23864e-22	--	PREDICTED: 60 kDa jasmonate-induced protein [Elaeis guineensis]	-	-	-	-	-	-	-
TEA_001900	2.32	2.07	2.19	7.83	8.48	8.96	2.19333	8.42333	1.94127	5.70029e-25	3.40374e-22	ADG2	ADP glucose pyrophosphorylase [Actinidia chinensis]	Metabolism;Metabolism;Metabolism;Metabolism	Global and overview maps;Global and overview maps;Carbohydrate metabolism;Carbohydrate metabolism	ko01100//Metabolic pathways;ko01110//Biosynthesis of secondary metabolites;ko00500//Starch and sucrose metabolism;ko00520//Amino sugar and nucleotide sugar metabolism	K00975;K00975;K00975;K00975	GO:0009526//plastid envelope;GO:0009532//plastid stroma	GO:0032550//purine ribonucleoside binding;GO:0070566//adenylyltransferase activity	GO:0005977//glycogen metabolic process;GO:0005982//starch metabolic process;GO:0006739//NADP metabolic process;GO:0009639//response to red or far red light;GO:0009658//chloroplast organization;GO:0009668//plastid membrane organization;GO:0016072//rRNA metabolic process
TEA_008709	127.64	80.82	91.01	286	277.5	315.14	99.8233	292.88	1.55286	1.20986e-24	7.01788e-22	FBA2	fructose-bisphosphate aldolase 3 [Camellia oleifera]	Metabolism;Metabolism;Metabolism;Metabolism;Metabolism;Metabolism;Metabolism;Metabolism	Global and overview maps;Global and overview maps;Global and overview maps;Global and overview maps;Carbohydrate metabolism;Energy metabolism;Carbohydrate metabolism;Carbohydrate metabolism	ko01100//Metabolic pathways;ko01110//Biosynthesis of secondary metabolites;ko01200//Carbon metabolism;ko01230//Biosynthesis of amino acids;ko00010//Glycolysis / Gluconeogenesis;ko00710//Carbon fixation in photosynthetic organisms;ko00051//Fructose and mannose metabolism;ko00030//Pentose phosphate pathway	K01623;K01623;K01623;K01623;K01623;K01623;K01623;K01623	-	GO:0016832//aldehyde-lyase activity	GO:0006090//pyruvate metabolic process
TEA_005767	24.33	24.24	23.87	45.72	53.1	50.38	24.1467	49.7333	1.04239	3.02533e-24	1.70612e-21	--	Major facilitator superfamily domain, general substrate transporter [Cynara cardunculus var. scolymus] [Cynara cardunculus]	-	-	-	-	-	-	-
TEA_026240	209.41	239.17	209.28	67.71	85.2	59.06	219.287	70.6567	-1.63392	5.75939e-24	3.07703e-21	--	1,4-dihydroxy-2-naphthoate polyprenyltransferase [Catalpa bungei]	-	-	-	-	-	-	-
TEA_024875	5.29	3.99	4.44	19.26	16.83	20.53	4.57333	18.8733	2.04503	9.49836e-24	4.94451e-21	EMB3004	3-dehydroquinate dehydratase/shikimate dehydrogenase 2 [Camellia sinensis]	Metabolism;Metabolism;Metabolism;Metabolism	Global and overview maps;Global and overview maps;Global and overview maps;Amino acid metabolism	ko01100//Metabolic pathways;ko01110//Biosynthesis of secondary metabolites;ko01230//Biosynthesis of amino acids;ko00400//Phenylalanine, tyrosine and tryptophan biosynthesis	K13832;K13832;K13832;K13832	-	GO:0000166//nucleotide binding;GO:0016616//oxidoreductase activity, acting on the CH-OH group of donors, NAD or NADP as acceptor;GO:0016836//hydro-lyase activity	GO:0032787//monocarboxylic acid metabolic process
TEA_023081	21.68	25.22	28.88	75.52	87.17	60.42	25.26	74.37	1.55787	1.28643e-23	6.52929e-21	TUBA	PREDICTED: tubulin alpha chain [Ziziphus jujuba]	Cellular Processes	Transport and catabolism	ko04145//Phagosome	K07374	GO:0015630//microtubule cytoskeleton;GO:0032991//macromolecular complex	GO:0005198//structural molecule activity;GO:0017111//nucleoside-triphosphatase activity;GO:0032550//purine ribonucleoside binding	GO:0043623//cellular protein complex assembly;GO:0044763//single-organism cellular process
TEA_025144	73.33	74.92	65.99	28.11	28.91	25.77	71.4133	27.5967	-1.3717	2.34576e-23	1.16155e-20	PER51	PREDICTED: peroxidase 73 [Vitis vinifera]	Metabolism;Metabolism;Metabolism	Global and overview maps;Global and overview maps;Biosynthesis of other secondary metabolites	ko01100//Metabolic pathways;ko01110//Biosynthesis of secondary metabolites;ko00940//Phenylpropanoid biosynthesis	K00430;K00430;K00430	-	GO:0003824//catalytic activity;GO:0043169//cation binding;GO:0046906//tetrapyrrole binding	GO:0006950//response to stress;GO:0044710//single-organism metabolic process
TEA_015735	1702.42	1653.3	1332.52	3190.37	3014.49	3253.04	1562.75	3152.63	1.01247	3.73931e-23	1.80751e-20	RBCS1	ribulose-1,5-bisphosphate carboxylase/oxygenase small subunit [Camellia sinensis]	Metabolism;Metabolism;Metabolism;Metabolism	Global and overview maps;Global and overview maps;Energy metabolism;Carbohydrate metabolism	ko01100//Metabolic pathways;ko01200//Carbon metabolism;ko00710//Carbon fixation in photosynthetic organisms;ko00630//Glyoxylate and dicarboxylate metabolism	K01602;K01602;K01602;K01602	-	-	-
TEA_018561	39.21	33.36	38.4	8.13	9.84	10.37	36.99	9.44667	-1.96926	2.37077e-22	1.11933e-19	--	PREDICTED: uncharacterized protein LOC100243866 [Vitis vinifera]	-	-	-	-	-	-	-
TEA_015416	55.43	39.37	39.89	103.57	113.78	106.11	44.8967	107.82	1.26394	1.64333e-21	7.58246e-19	CAB13	PREDICTED: chlorophyll a-b binding protein 13, chloroplastic [Vitis vinifera]	Metabolism;Metabolism	Global and overview maps;Energy metabolism	ko01100//Metabolic pathways;ko00196//Photosynthesis - antenna proteins	K08914;K08914	GO:0009521//photosystem;GO:0031224//intrinsic component of membrane	GO:0043169//cation binding;GO:0046906//tetrapyrrole binding	GO:0006091//generation of precursor metabolites and energy;GO:0006464//cellular protein modification process
TEA_001646	45.55	61.79	48.67	136.65	144.66	118.35	52.0033	133.22	1.35713	4.40938e-21	1.98932e-18	At4g06744	PREDICTED: uncharacterized protein At4g06744-like [Capsicum annuum]	-	-	-	-	-	-	-
TEA_022055	15.42	12.42	11.09	41.54	42.42	57.79	12.9767	47.25	1.86439	6.73368e-21	2.97189e-18	PAL	phenylalanine ammonia-lyase [Camellia sinensis]	Metabolism;Metabolism;Metabolism;Metabolism	Global and overview maps;Global and overview maps;Biosynthesis of other secondary metabolites;Amino acid metabolism	ko01100//Metabolic pathways;ko01110//Biosynthesis of secondary metabolites;ko00940//Phenylpropanoid biosynthesis;ko00360//Phenylalanine metabolism	K10775;K10775;K10775;K10775	-	-	-
TEA_000466	0	0	0	10.81	8.81	6.56	0.001	8.72667	13.0912	1.26794e-20	5.36288e-18	SBT1.6	PREDICTED: subtilisin-like protease SBT1.6 [Nicotiana attenuata]	-	-	-	-	-	GO:0004175//endopeptidase activity;GO:0005515//protein binding	GO:0000226//microtubule cytoskeleton organization;GO:0006073//cellular glucan metabolic process;GO:0009664//plant-type cell wall organization;GO:0009892//negative regulation of metabolic process;GO:0019538//protein metabolic process;GO:0019758//glycosinolate biosynthetic process;GO:0042546//cell wall biogenesis;GO:0048509//regulation of meristem development;GO:1901605//alpha-amino acid metabolic …
TEA_012760	336.93	261.52	262.66	100.69	81.58	75.95	287.037	86.0733	-1.7376	1.48268e-20	6.14314e-18	--	PREDICTED: glycine-rich protein DC9.1-like [Prunus mume]	-	-	-	-	-	-	-
TEA_022275	202.02	138.45	199.98	51.05	42.33	33.54	180.15	42.3067	-2.09024	1.68145e-20	6.82737e-18	--	PREDICTED: extensin-2 [Solanum pennellii]	-	-	-	-	-	-	-
TEA_001936	2.56	8.65	8.18	0	0	0	6.46333	0.001	-12.6581	3.85014e-20	1.53266e-17	At1g74260	PREDICTED: probable phosphoribosylformylglycinamidine synthase, chloroplastic/mitochondrial [Vitis vinifera]	Metabolism;Metabolism;Metabolism	Global and overview maps;Global and overview maps;Nucleotide metabolism	ko01100//Metabolic pathways;ko01110//Biosynthesis of secondary metabolites;ko00230//Purine metabolism	K01952;K01952;K01952	GO:0009536//plastid	GO:0016884//carbon-nitrogen ligase activity, with glutamine as amido-N-donor;GO:0032550//purine ribonucleoside binding	GO:0006188//IMP biosynthetic process;GO:0009064//glutamine family amino acid metabolic process
TEA_013354	3.17	2.99	2.1	14.49	16.99	14.73	2.75333	15.4033	2.48399	6.08476e-20	2.28764e-17	CLH1	chlorophyllase-1 [Camellia sinensis]	Metabolism;Metabolism;Metabolism	Global and overview maps;Global and overview maps;Metabolism of cofactors and vitamins	ko01100//Metabolic pathways;ko01110//Biosynthesis of secondary metabolites;ko00860//Porphyrin and chlorophyll metabolism	K08099;K08099;K08099	-	-	-
TEA_018740	125.8	145.91	153.04	39.01	48.85	32.32	141.583	40.06	-1.82142	6.38733e-20	2.35774e-17	--	PREDICTED: glycine-rich cell wall structural protein 1.8-like [Nelumbo nucifera]	-	-	-	-	-	-	-
TEA_011308	51.33	37.16	40.7	88.66	120.53	96.05	43.0633	101.747	1.24045	3.08886e-19	1.11587e-16	UGT91C1	UDP-glycosyltransferase 91Q1 [Camellia sinensis]	-	-	-	-	-	-	-
TEA_008282	16.59	8.45	11.58	55.36	53.74	64.4	12.2067	57.8333	2.24423	3.13292e-19	1.11587e-16	ANR	anthocyanidin reductase 1 [Camellia sinensis]	-	-	-	-	-	GO:0016628//oxidoreductase activity, acting on the CH-CH group of donors, NAD or NADP as acceptor;GO:0048037//cofactor binding	GO:0009812//flavonoid metabolic process;GO:0009890//negative regulation of biosynthetic process;GO:0044710//single-organism metabolic process
TEA_026150	0	0	0	4.69	4.81	6.82	0.001	5.44	12.4094	5.45261e-19	1.9086e-16	FBL3	PREDICTED: F-box/LRR-repeat protein 3 [Sesamum indicum]	-	-	-	-	-	-	-
TEA_010998	12.16	9.83	11.22	25.42	24.52	21.69	11.07	23.8767	1.10895	1.609e-18	5.53661e-16	NHX2	PREDICTED: sodium/hydrogen exchanger 2 isoform X1 [Theobroma cacao]	-	-	-	-	GO:0031090//organelle membrane;GO:0031224//intrinsic component of membrane	GO:0005451//monovalent cation:proton antiporter activity	GO:0006814//sodium ion transport;GO:0006970//response to osmotic stress;GO:0015992//proton transport;GO:0044763//single-organism cellular process;GO:0055065//metal ion homeostasis;GO:0055067//monovalent inorganic cation homeostasis
MSTRG.79515	37.46	25.28	27.92	90.2	86.26	111.42	30.22	95.96	1.66693	1.64376e-18	5.56194e-16	SCPL18	PREDICTED: serine carboxypeptidase-like 18 isoform X1 [Juglans regia]	-	-	-	-	-	GO:0004180//carboxypeptidase activity	GO:0019538//protein metabolic process
TEA_014408	0	0	0	65.99	15.19	23.78	0.001	34.9867	15.0945	1.9653e-18	6.54091e-16	atpA	ATP synthase CF1 alpha subunit (chloroplast) [Camellia sinensis]	Metabolism;Metabolism;Metabolism	Global and overview maps;Energy metabolism;Energy metabolism	ko01100//Metabolic pathways;ko00190//Oxidative phosphorylation;ko00195//Photosynthesis	K02111;K02111;K02111	GO:0033178//proton-transporting two-sector ATPase complex, catalytic domain;GO:0044434//chloroplast part	GO:0015078//hydrogen ion transmembrane transporter activity;GO:0019829//cation-transporting ATPase activity;GO:0032550//purine ribonucleoside binding	GO:0006754//ATP biosynthetic process;GO:0015988//energy coupled proton transmembrane transport, against electrochemical gradient
TEA_021973	96.84	102.08	106.94	27.5	40.03	26.61	101.953	31.38	-1.69999	2.59572e-18	8.49973e-16	TRX1	PREDICTED: thioredoxin H-type [Prunus mume]	-	-	-	-	GO:0005576//extracellular region;GO:0044444//cytoplasmic part	GO:0015036//disulfide oxidoreductase activity;GO:0030234//enzyme regulator activity	GO:0009893//positive regulation of metabolic process;GO:0018904//ether metabolic process;GO:0019725//cellular homeostasis
TEA_006504	722.28	644.92	508.55	210.97	270.15	219.36	625.25	233.493	-1.42105	3.47393e-18	1.102e-15	COX1	cytochrome c oxidase subunit I [Corchorus capsularis]	Metabolism;Metabolism	Global and overview maps;Energy metabolism	ko01100//Metabolic pathways;ko00190//Oxidative phosphorylation	K02256;K02256	GO:0019866//organelle inner membrane;GO:0031224//intrinsic component of membrane;GO:0043231//intracellular membrane-bounded organelle	GO:0003824//catalytic activity;GO:0046906//tetrapyrrole binding;GO:0046914//transition metal ion binding	GO:0015992//proton transport;GO:0045333//cellular respiration
TEA_005966	540.26	561.7	447.6	1059.28	1010.46	1274.31	516.52	1114.68	1.10974	3.75514e-18	1.17287e-15	FLS	flavonol synthase [Camellia sinensis]	Metabolism;Metabolism;Metabolism	Global and overview maps;Global and overview maps;Biosynthesis of other secondary metabolites	ko01100//Metabolic pathways;ko01110//Biosynthesis of secondary metabolites;ko00941//Flavonoid biosynthesis	K05278;K05278;K05278	-	GO:0016705//oxidoreductase activity, acting on paired donors, with incorporation or reduction of molecular oxygen;GO:0043169//cation binding	GO:0044710//single-organism metabolic process
TEA_015850	297.1	343.02	266.74	97.21	104.07	74.51	302.287	91.93	-1.71731	5.43378e-18	1.67146e-15	PARA	glutathione S-transferase [Camellia sinensis]	Metabolism	Metabolism of other amino acids	ko00480//Glutathione metabolism	K00799	-	-	-
TEA_024055	93.65	88.49	66.03	181.71	165.87	184.28	82.7233	177.287	1.09972	1.77976e-17	5.31364e-15	At5g59250	Sugar/inositol transporter [Corchorus capsularis]	-	-	-	-	GO:0031224//intrinsic component of membrane;GO:0042170//plastid membrane	GO:0022857//transmembrane transporter activity	GO:0006091//generation of precursor metabolites and energy;GO:0044763//single-organism cellular process;GO:0044765//single-organism transport
TEA_020913	99.91	73.58	96.65	216.13	209.7	287.33	90.0467	237.72	1.40052	4.683e-17	1.37789e-14	CHS3	chalcone synthase [Camellia sinensis]	Metabolism;Metabolism;Metabolism;Organismal Systems	Global and overview maps;Global and overview maps;Biosynthesis of other secondary metabolites;Environmental adaptation	ko01100//Metabolic pathways;ko01110//Biosynthesis of secondary metabolites;ko00941//Flavonoid biosynthesis;ko04712//Circadian rhythm - plant	K00660;K00660;K00660;K00660	-	-	-
TEA_013230	2.91	2.93	2.36	12.36	20.97	12.69	2.73333	15.34	2.48857	6.46906e-17	1.87621e-14	PORA	protochlorophyllide reductase [Camellia sinensis]	Metabolism;Metabolism;Metabolism	Global and overview maps;Global and overview maps;Metabolism of cofactors and vitamins	ko01100//Metabolic pathways;ko01110//Biosynthesis of secondary metabolites;ko00860//Porphyrin and chlorophyll metabolism	K00218;K00218;K00218	-	-	-
TEA_010646	97.13	80.29	78.02	26.16	28.28	16.06	85.1467	23.5	-1.85729	7.51923e-17	2.15008e-14	At1g60420	PREDICTED: probable nucleoredoxin 1 [Ziziphus jujuba]	-	-	-	-	-	GO:0016668//oxidoreductase activity, acting on a sulfur group of donors, NAD(P) as acceptor	GO:0044710//single-organism metabolic process
TEA_003876	48.48	40.72	48.14	111.41	142.22	103.19	45.78	118.94	1.37744	2.15795e-16	6.08481e-14	H3-7	histone 3 [Camellia sinensis]	-	-	-	-	-	-	-
TEA_021076	92.65	82.92	103.34	11.69	6.14	14.6	92.97	10.81	-3.1044	3.55337e-16	9.88227e-14	KTI2	PREDICTED: miraculin [Theobroma cacao]	-	-	-	-	-	GO:0016787//hydrolase activity	GO:0010466//negative regulation of peptidase activity
TEA_025262	16.96	14.66	21.34	42.2	54.53	42.95	17.6533	46.56	1.39915	4.67765e-16	1.28332e-13	PER3	PREDICTED: peroxidase 3-like [Sesamum indicum]	Metabolism;Metabolism;Metabolism	Global and overview maps;Global and overview maps;Biosynthesis of other secondary metabolites	ko01100//Metabolic pathways;ko01110//Biosynthesis of secondary metabolites;ko00940//Phenylpropanoid biosynthesis	K00430;K00430;K00430	-	GO:0003824//catalytic activity;GO:0043169//cation binding;GO:0046906//tetrapyrrole binding	GO:0006950//response to stress;GO:0044710//single-organism metabolic process
TEA_002682	9.34	4.4	5.35	33.88	50.96	26.77	6.36333	37.2033	2.54758	5.79907e-16	1.54911e-13	GmSGT2	PREDICTED: soyasapogenol B glucuronide galactosyltransferase-like [Daucus carota subsp. sativus] [Daucus carota]	-	-	-	-	-	GO:0016757//transferase activity, transferring glycosyl groups	-
MSTRG.115388	151.85	173.54	135.28	57.44	61.77	46.59	153.557	55.2667	-1.47429	7.46496e-16	1.96823e-13	TBP	TATA-box-binding protin [Camellia oleifera]	Genetic Information Processing	Transcription	ko03022//Basal transcription factors	K03120	-	-	-
TEA_021645	124.76	100.65	112.09	40.31	46.1	30.01	112.5	38.8067	-1.53555	2.39261e-15	6.22755e-13	--	PREDICTED: sarcoplasmic reticulum histidine-rich calcium-binding protein-like [Populus euphratica]	-	-	-	-	-	-	-
TEA_026193	0	0	0	3.38	1.67	3.74	0.001	2.93	11.5167	2.48638e-15	6.38968e-13	NLP8	PREDICTED: protein NLP9-like [Solanum pennellii]	-	-	-	-	-	-	-
TEA_001265	192.28	105.35	155.32	382.71	382.46	362.24	150.983	375.803	1.31559	3.01333e-15	7.37068e-13	petA	cytochrome f (plastid) [Camellia taliensis]	Metabolism;Metabolism	Global and overview maps;Energy metabolism	ko01100//Metabolic pathways;ko00195//Photosynthesis	K02634;K02634	GO:0016021//integral component of membrane;GO:0044434//chloroplast part	GO:0043169//cation binding;GO:0046906//tetrapyrrole binding	GO:0044237//cellular metabolic process;GO:0044710//single-organism metabolic process
TEA_001277	192.28	105.35	155.32	382.71	382.46	362.24	150.983	375.803	1.31559	3.01333e-15	7.37068e-13	petA	cytochrome f (plastid) [Camellia taliensis]	Metabolism;Metabolism	Global and overview maps;Energy metabolism	ko01100//Metabolic pathways;ko00195//Photosynthesis	K02634;K02634	GO:0016021//integral component of membrane;GO:0044434//chloroplast part	GO:0043169//cation binding;GO:0046906//tetrapyrrole binding	GO:0044237//cellular metabolic process;GO:0044710//single-organism metabolic process
TEA_024135	192.28	105.35	155.32	382.71	382.46	362.24	150.983	375.803	1.31559	3.01333e-15	7.37068e-13	petA	cytochrome f (plastid) [Camellia taliensis]	Metabolism;Metabolism	Global and overview maps;Energy metabolism	ko01100//Metabolic pathways;ko00195//Photosynthesis	K02634;K02634	GO:0016021//integral component of membrane;GO:0044434//chloroplast part	GO:0043169//cation binding;GO:0046906//tetrapyrrole binding	GO:0044237//cellular metabolic process;GO:0044710//single-organism metabolic process
TEA_009170	3.24	2.95	3.89	11.59	15.51	11.69	3.36	12.93	1.94419	3.81461e-15	9.11109e-13	PCNA	PREDICTED: proliferating cell nuclear antigen-like [Juglans regia]	Genetic Information Processing;Genetic Information Processing;Genetic Information Processing;Genetic Information Processing	Replication and repair;Replication and repair;Replication and repair;Replication and repair	ko03420//Nucleotide excision repair;ko03030//DNA replication;ko03430//Mismatch repair;ko03410//Base excision repair	K04802;K04802;K04802;K04802	GO:0043231//intracellular membrane-bounded organelle	GO:0003676//nucleic acid binding;GO:0030234//enzyme regulator activity	GO:0051052//regulation of DNA metabolic process
TEA_026668	24.63	15.92	30.67	82.36	90.44	64.79	23.74	79.1967	1.73812	4.00161e-15	9.44659e-13	PORA	PREDICTED: protochlorophyllide reductase, chloroplastic [Jatropha curcas]	Metabolism;Metabolism;Metabolism	Global and overview maps;Global and overview maps;Metabolism of cofactors and vitamins	ko01100//Metabolic pathways;ko01110//Biosynthesis of secondary metabolites;ko00860//Porphyrin and chlorophyll metabolism	K00218;K00218;K00218	-	GO:0016628//oxidoreductase activity, acting on the CH-CH group of donors, NAD or NADP as acceptor	GO:0044710//single-organism metabolic process
TEA_023928	0	0	0	3.75	5.6	5.39	0.001	4.91333	12.2625	4.33981e-15	1.01272e-12	POR1	PREDICTED: mitochondrial outer membrane protein porin of 34 kDa [Nicotiana attenuata]	-	-	-	-	-	GO:0005244//voltage-gated ion channel activity	GO:0006820//anion transport;GO:0034765//regulation of ion transmembrane transport
TEA_000744	0	0	0	3.18	8.81	4.25	0.001	5.41333	12.4023	4.70384e-15	1.0852e-12	VDAC2	PREDICTED: mitochondrial outer membrane protein porin 2-like [Nicotiana attenuata]	-	-	-	-	-	-	-
TEA_007582	131.35	113.7	148.42	232.37	365.42	253.96	131.157	283.917	1.11418	7.15482e-15	1.61109e-12	CUT1	3-ketoacyl-CoA synthase 6 [Theobroma cacao]	Metabolism;Metabolism;Organismal Systems;Metabolism	Global and overview maps;Global and overview maps;Environmental adaptation;Lipid metabolism	ko01100//Metabolic pathways;ko01110//Biosynthesis of secondary metabolites;ko04626//Plant-pathogen interaction;ko00062//Fatty acid elongation	K15397;K15397;K15397;K15397	-	GO:0016746//transferase activity, transferring acyl groups	GO:0006631//fatty acid metabolic process
MSTRG.18586	60.83	78.65	63.61	18.23	24.04	17.74	67.6967	20.0033	-1.75884	7.22143e-15	1.61109e-12	CYP89A9	PREDICTED: cytochrome P450 89A2-like [Nicotiana sylvestris]	-	-	-	-	-	-	-
MSTRG.93312	1.43	1.38	1.67	10.56	11.56	11.4	1.49333	11.1733	2.90345	8.60933e-15	1.89986e-12	SCPL18	PREDICTED: serine carboxypeptidase-like 17 [Juglans regia]	-	-	-	-	-	GO:0004180//carboxypeptidase activity	GO:0019538//protein metabolic process
TEA_023794	2.39	4.41	2.32	0	0	0	3.04	0.001	-11.5699	9.98583e-15	2.17992e-12	At2g31400	PREDICTED: pentatricopeptide repeat-containing protein At2g31400, chloroplastic [Vitis vinifera]	-	-	-	-	GO:0009536//plastid	-	GO:0007165//signal transduction
MSTRG.20736	8.57	7.96	7.79	1.84	2.05	2.5	8.10667	2.13	-1.92826	1.34104e-14	2.89637e-12	--	-	-	-	-	-	-	-	-
TEA_023873	24.44	20.04	14.31	61.37	77.11	53.17	19.5967	63.8833	1.70483	1.45152e-14	3.10197e-12	HIS2A	PREDICTED: histone H2AX [Malus domestica]	-	-	-	-	-	-	-
TEA_021933	2.85	2.2	2.2	11.43	11.66	9.46	2.41667	10.85	2.1666	2.92589e-14	6.00015e-12	AUR1	PREDICTED: serine/threonine-protein kinase Aurora-2 [Ricinus communis]	-	-	-	-	-	GO:0004672//protein kinase activity;GO:0032550//purine ribonucleoside binding	GO:0006464//cellular protein modification process;GO:0006796//phosphate-containing compound metabolic process;GO:0010646//regulation of cell communication
TEA_028721	32.81	37.27	31.88	6.76	11.89	7.77	33.9867	8.80667	-1.9483	3.45398e-14	7.01228e-12	MIMI_L728	DUF2828 domain-containing protein [Cephalotus follicularis]	-	-	-	-	-	-	-
TEA_015760	0	0	0	1.89	3.42	3.13	0.001	2.81333	11.4581	7.1928e-14	1.43165e-11	CLC-E	Cystathionine beta-synthase, core [Corchorus capsularis]	-	-	-	-	GO:0016020//membrane	-	GO:0006820//anion transport;GO:0034220//ion transmembrane transport
TEA_024140	130.39	94.17	105.55	204.56	300.21	189.4	110.037	231.39	1.07234	7.61338e-14	1.50065e-11	AED3	PREDICTED: protein ASPARTIC PROTEASE IN GUARD CELL 1 [Ricinus communis]	-	-	-	-	GO:0005618//cell wall	GO:0004175//endopeptidase activity	GO:0019538//protein metabolic process
TEA_011822	3.25	4.72	3.95	0	0	0	3.97333	0.001	-11.9561	7.70853e-14	1.50479e-11	At5g17010	PREDICTED: D-xylose-proton symporter-like 2 [Jatropha curcas]	-	-	-	-	-	-	-
TEA_003095	6.44	4.1	4.91	15.68	23.7	18.11	5.15	19.1633	1.8957	1.03294e-13	1.97838e-11	AMT1-3	PREDICTED: ammonium transporter 1 member 3 [Theobroma cacao]	-	-	-	-	GO:0031224//intrinsic component of membrane	GO:0015077//monovalent inorganic cation transmembrane transporter activity	GO:0015696//ammonium transport
MSTRG.46180	4.01	5.1	4.2	13.58	13.81	17.71	4.43667	15.0333	1.76062	1.97289e-13	3.74333e-11	PAL	phenylalanine ammonia-lyase [Camellia sinensis]	Metabolism;Metabolism;Metabolism;Metabolism	Global and overview maps;Global and overview maps;Biosynthesis of other secondary metabolites;Amino acid metabolism	ko01100//Metabolic pathways;ko01110//Biosynthesis of secondary metabolites;ko00940//Phenylpropanoid biosynthesis;ko00360//Phenylalanine metabolism	K10775;K10775;K10775;K10775	-	-	-
TEA_014438	12.62	12.78	12.02	27.97	28.94	23.27	12.4733	26.7267	1.09943	2.62173e-13	4.92837e-11	NRS/ER	PREDICTED: bifunctional dTDP-4-dehydrorhamnose 3,5-epimerase/dTDP-4-dehydrorhamnose reductase [Nelumbo nucifera]	Metabolism	Carbohydrate metabolism	ko00520//Amino sugar and nucleotide sugar metabolism	K12451	-	-	-
TEA_010036	0	0	0	1.28	2.11	1.1	0.001	1.49667	10.5475	2.69503e-13	5.01967e-11	PS1	PREDICTED: FHA domain-containing protein PS1 [Juglans regia]	-	-	-	-	-	-	-
TEA_019854	11.73	11.21	9.28	1.67	1.78	1.95	10.74	1.8	-2.57693	4.76135e-13	8.63079e-11	CSLG3	PREDICTED: cellulose synthase-like protein G2 [Citrus sinensis]	-	-	-	-	-	GO:0016757//transferase activity, transferring glycosyl groups	-
MSTRG.79525	17.43	23.69	12.31	37.08	46.28	41.71	17.81	41.69	1.22701	5.21246e-13	9.36491e-11	SCPL18	serine carboxypeptidase-like protein [Camellia sinensis]	-	-	-	-	-	-	-
TEA_024819	22.51	14.2	16.94	42.32	43.09	39.89	17.8833	41.7667	1.22374	6.0779e-13	1.0824e-10	ABCI17	PREDICTED: ABC transporter I family member 17 [Nicotiana attenuata]	-	-	-	-	-	GO:0015114//phosphate ion transmembrane transporter activity;GO:0017111//nucleoside-triphosphatase activity;GO:0032550//purine ribonucleoside binding	GO:0006817//phosphate ion transport
MSTRG.164937	6048.2	6140.36	7419.05	3259.27	3612.88	2674.69	6535.87	3182.28	-1.03832	6.37483e-13	1.12541e-10	--	PREDICTED: extensin-2 [Solanum pennellii]	-	-	-	-	-	-	-
MSTRG.166437	412.01	484.33	344.16	132.18	127.34	154.44	413.5	137.987	-1.58336	6.78584e-13	1.18764e-10	--	-	-	-	-	-	-	-	-
TEA_005967	0	0	0	0.89	10.03	2.83	0.001	4.58333	12.1622	7.1275e-13	1.23677e-10	--	PREDICTED: H/ACA ribonucleoprotein complex non-core subunit NAF1-like [Nicotiana attenuata]	-	-	-	-	-	-	-
MSTRG.44058	11.13	15.6	15.6	3.38	4.12	3.7	14.11	3.73333	-1.91818	7.3633e-13	1.26686e-10	RZFP34	PREDICTED: RING finger and CHY zinc finger domain-containing protein 1 isoform X1 [Jatropha curcas]	Genetic Information Processing	Folding, sorting and degradation	ko04120//Ubiquitin mediated proteolysis	K10144	-	-	-
TEA_025684	7.57	8.6	7.33	16.1	28.76	19.53	7.83333	21.4633	1.45418	1.1756e-12	1.98892e-10	HMG3	3-hydroxy-3-methylglutaryl coenzyme A reductase [Camellia sinensis]	Metabolism;Metabolism;Metabolism	Global and overview maps;Global and overview maps;Metabolism of terpenoids and polyketides	ko01100//Metabolic pathways;ko01110//Biosynthesis of secondary metabolites;ko00900//Terpenoid backbone biosynthesis	K00021;K00021;K00021	-	-	-
MSTRG.86901	506.29	707.24	601.52	1168.2	1191.57	1528.38	605.017	1296.05	1.09907	1.28969e-12	2.14617e-10	FLS	flavonol synthase [Camellia sinensis]	Metabolism;Metabolism;Metabolism	Global and overview maps;Global and overview maps;Biosynthesis of other secondary metabolites	ko01100//Metabolic pathways;ko01110//Biosynthesis of secondary metabolites;ko00941//Flavonoid biosynthesis	K05278;K05278;K05278	-	GO:0016705//oxidoreductase activity, acting on paired donors, with incorporation or reduction of molecular oxygen;GO:0043169//cation binding	GO:0044710//single-organism metabolic process
TEA_014841	2.14	0.68	1.62	9.54	11.92	9.92	1.48	10.46	2.82121	1.57585e-12	2.58007e-10	NPF1.2	PREDICTED: protein NRT1/ PTR FAMILY 1.2-like [Daucus carota subsp. sativus] [Daucus carota]	-	-	-	-	-	-	-
MSTRG.98241	275.67	348.94	277.07	121.69	152.22	122.09	300.56	132	-1.18712	2.62328e-12	4.22681e-10	SGR9	PREDICTED: E3 ubiquitin-protein ligase SGR9, amyloplastic [Gossypium raimondii]	-	-	-	-	-	GO:0046872//metal ion binding	-
TEA_000773	3.17	9.8	3.2	0	0	0	5.39	0.001	-12.3961	3.41738e-12	5.46296e-10	NUP50B	PREDICTED: nuclear pore complex protein NUP50A [Citrus sinensis]	-	-	-	-	-	-	-
TEA_000947	0	0	0	3.97	4.18	2.24	0.001	3.46333	11.7579	3.9642e-12	6.28759e-10	PP2A	PREDICTED: serine/threonine-protein phosphatase PP2A catalytic subunit [Eucalyptus grandis]	Genetic Information Processing;Cellular Processes	Translation;Transport and catabolism	ko03015//mRNA surveillance pathway;ko04136//Autophagy - other eukaryotes	K04382;K04382	-	GO:0003824//catalytic activity	GO:0006796//phosphate-containing compound metabolic process
TEA_021488	5.08	6.66	6.76	16.53	17.13	13.86	6.16667	15.84	1.36101	7.69529e-12	1.19797e-09	At1g48100	PREDICTED: polygalacturonase At1g48100-like [Populus euphratica]	-	-	-	-	-	GO:0016787//hydrolase activity	GO:0044238//primary metabolic process;GO:0045229//external encapsulating structure organization
TEA_029789	5.98	4.46	3.15	0	0	0	4.53	0.001	-12.1453	7.72997e-12	1.19797e-09	ASIL2	PREDICTED: trihelix transcription factor ASIL1 [Vitis vinifera]	-	-	-	-	-	-	-
TEA_010944	58.87	41.87	58.64	12.38	17.49	8.12	53.1267	12.6633	-2.06878	8.14142e-12	1.25217e-09	UGT71E1	UGTPg19 [Panax ginseng]	-	-	-	-	-	-	-
TEA_013918	51.27	33.31	41.99	92.43	79.51	93.99	42.19	88.6433	1.07111	8.59002e-12	1.31124e-09	WSD1	PREDICTED: O-acyltransferase WSD1-like [Populus euphratica]	-	-	-	-	-	-	-
TEA_016929	0	0	0	3.16	0.88	0.64	0.001	1.56	10.6073	9.84499e-12	1.49159e-09	ABCG32	PREDICTED: ABC transporter G family member 32-like [Daucus carota subsp. sativus] [Daucus carota]	-	-	-	-	-	GO:0017111//nucleoside-triphosphatase activity;GO:0032550//purine ribonucleoside binding	-
TEA_003193	7.72	10.33	1.94	0	0	0	6.66333	0.001	-12.702	1.09414e-11	1.63332e-09	PDCB2	PREDICTED: PLASMODESMATA CALLOSE-BINDING PROTEIN 3 [Sesamum indicum]	-	-	-	-	-	-	-
TEA_018144	1.58	2.05	1.48	0	0	0	1.70333	0.001	-10.7341	1.50416e-11	2.22679e-09	PCMP-H83	PPR domain-containing protein/PPR_2 domain-containing protein/PPR_3 domain-containing protein, partial [Cephalotus follicularis]	-	-	-	-	-	-	-
TEA_010114	0	0	0	2.91	1.58	2.64	0.001	2.37667	11.2147	1.63042e-11	2.38135e-09	--	PREDICTED: uncharacterized protein C594.04c-like [Ziziphus jujuba]	-	-	-	-	GO:0031224//intrinsic component of membrane	GO:0016491//oxidoreductase activity	GO:0044238//primary metabolic process;GO:0044710//single-organism metabolic process
TEA_014945	0.9	0.52	0.55	2.93	3.18	2.06	0.656667	2.72333	2.05214	2.13272e-11	3.09275e-09	ESP1	PREDICTED: separase isoform X1 [Vitis vinifera]	-	-	-	-	-	-	-
TEA_004179	0	0	0	3.13	4.68	2.28	0.001	3.36333	11.7157	3.16434e-11	4.5562e-09	ACT	PREDICTED: BAHD acyltransferase At5g47980-like [Prunus mume]	-	-	-	-	-	GO:0016740//transferase activity	-
TEA_017325	0	0	0	11.98	2.44	5.87	0.001	6.76333	12.7235	5.61407e-11	7.86047e-09	PHB3	PREDICTED: prohibitin-3, mitochondrial [Vitis vinifera]	-	-	-	-	-	-	-
TEA_013655	4.24	3.55	5.75	20.54	15.88	15.18	4.51333	17.2	1.93014	6.59879e-11	9.11351e-09	--	HAD-superfamily hydrolase, subfamily IA, variant 3 [Corchorus olitorius]	-	-	-	-	-	GO:0003824//catalytic activity	-
TEA_008552	4.04	5.9	1.17	0	0	0	3.70333	0.001	-11.8546	6.78121e-11	9.30217e-09	SCPL34	PREDICTED: serine carboxypeptidase-like 34 [Nicotiana attenuata]	-	-	-	-	-	GO:0004180//carboxypeptidase activity	GO:0019538//protein metabolic process
TEA_012413	0	0	0	3.05	1.54	2.49	0.001	2.36	11.2046	8.643e-11	1.1698e-08	ABCA1	ABC transporter family protein [Hevea brasiliensis]	Environmental Information Processing	Membrane transport	ko02010//ABC transporters	K05643	-	-	-
TEA_004741	5.89	8.6	6.1	23.25	22.18	18.63	6.86333	21.3533	1.63748	1.02528e-10	1.3785e-08	At3g28850	glutaredoxin family protein [Populus trichocarpa]	-	-	-	-	-	-	-
TEA_011435	0	0	0	0.6	1.02	1.21	0.001	0.943333	9.88162	1.05982e-10	1.41555e-08	PHOT1	PREDICTED: phototropin-1 isoform X2 [Vitis vinifera]	-	-	-	-	-	-	-
TEA_023743	4.68	2.45	8.12	0	0	0	5.08333	0.001	-12.3116	1.07083e-10	1.42091e-08	PRA1B1	PREDICTED: PRA1 family protein B3-like [Vigna radiata var. radiata] [Vigna radiata]	-	-	-	-	GO:0031090//organelle membrane;GO:0031224//intrinsic component of membrane;GO:0043231//intracellular membrane-bounded organelle	-	GO:0006810//transport
TEA_026409	29.83	28.75	24.53	10.71	10.9	7.84	27.7033	9.81667	-1.49675	1.07785e-10	1.42095e-08	CER26	PREDICTED: protein ECERIFERUM 26 [Vitis vinifera]	-	-	-	-	-	GO:0016740//transferase activity	-
TEA_000081	1.39	8.31	8.82	0	0	0	6.17333	0.001	-12.5918	1.08958e-10	1.42714e-08	UBC35	BnaC06g20310D [Brassica napus]	Genetic Information Processing	Folding, sorting and degradation	ko04120//Ubiquitin mediated proteolysis	K10580	-	GO:0003824//catalytic activity	-
TEA_024831	0	0	0	1.77	1.63	3.56	0.001	2.32	11.1799	1.13491e-10	1.47699e-08	--	Abhydrolase_6 domain-containing protein [Cephalotus follicularis]	-	-	-	-	-	-	-
TEA_028964	245.13	203.21	432.58	1241.39	1279.04	1394.37	293.64	1304.93	2.15186	1.23362e-10	1.59522e-08	RD22	RD22-like protein [Camellia sinensis]	-	-	-	-	-	-	-
TEA_002319	951.34	449.93	1017.3	3067.81	2820.55	3176.23	806.19	3021.53	1.90609	1.33694e-10	1.71789e-08	psaB	photosystem I P700 chlorophyll a apoprotein A2 (chloroplast) [Camellia sinensis]	Metabolism;Metabolism	Global and overview maps;Energy metabolism	ko01100//Metabolic pathways;ko00195//Photosynthesis	K02690;K02690	GO:0009521//photosystem;GO:0031224//intrinsic component of membrane;GO:0044434//chloroplast part	GO:0003824//catalytic activity;GO:0043169//cation binding;GO:0046906//tetrapyrrole binding;GO:0051536//iron-sulfur cluster binding	GO:0006464//cellular protein modification process;GO:0044710//single-organism metabolic process
TEA_000039	0	0	0	1.13	0.67	1.38	0.001	1.06	10.0498	1.43108e-10	1.82729e-08	RCH2	PREDICTED: LRR receptor-like serine/threonine-protein kinase RCH1 [Vitis vinifera]	-	-	-	-	-	GO:0016301//kinase activity	-
TEA_004201	0	0	0	0.93	3.76	1.78	0.001	2.15667	11.0746	1.46691e-10	1.86133e-08	tilS	tRNA(Ile)-lysidine/2-thiocytidine synthase [Corchorus olitorius]	-	-	-	-	-	-	-
TEA_006771	0	0	0	0.67	1.96	1.02	0.001	1.21667	10.2487	1.64385e-10	2.06008e-08	RLK5	PREDICTED: receptor-like protein kinase HSL1 [Ricinus communis]	-	-	-	-	GO:0016020//membrane	GO:0004674//protein serine/threonine kinase activity;GO:0016491//oxidoreductase activity;GO:0036094//small molecule binding;GO:0097159//organic cyclic compound binding;GO:1901363//heterocyclic compound binding	GO:0006468//protein phosphorylation;GO:0044710//single-organism metabolic process
MSTRG.75277	33.45	29.94	32.72	7.84	11.28	5.67	32.0367	8.26333	-1.95493	1.68553e-10	2.09937e-08	LTF	PREDICTED: serotransferrin-like [Nelumbo nucifera]	-	-	-	-	-	-	-
TEA_009032	19.36	9.66	1.24	0	0	0	10.0867	0.001	-13.3002	2.03721e-10	2.52191e-08	--	PREDICTED: uncharacterized protein LOC104611804 [Nelumbo nucifera]	-	-	-	-	-	-	-
MSTRG.4165	21.3	28.48	25.23	8.17	7.26	7.92	25.0033	7.78333	-1.68366	2.23623e-10	2.73493e-08	--	hypothetical protein CFOL_v3_12224 [Cephalotus follicularis]	-	-	-	-	-	-	-
TEA_028786	0	0	0	1.26	1.5	1.54	0.001	1.43333	10.4852	2.60093e-10	3.1245e-08	At5g64320	PREDICTED: pentatricopeptide repeat-containing protein At5g64320, mitochondrial isoform X1 [Vitis vinifera]	-	-	-	-	GO:0043231//intracellular membrane-bounded organelle	-	-
TEA_012031	3.31	2.13	4.31	12.68	11.9	10.81	3.25	11.7967	1.85987	2.99825e-10	3.58061e-08	ABCG6	ABC transporter-like protein [Corchorus capsularis]	-	-	-	-	-	GO:0015604//organic phosphonate transmembrane transporter activity;GO:0017111//nucleoside-triphosphatase activity;GO:0032550//purine ribonucleoside binding	GO:0044765//single-organism transport
MSTRG.97140	114.04	94.11	96.52	42.18	60.91	41.63	101.557	48.24	-1.07398	3.40741e-10	4.04545e-08	--	Zinc ion binding,nucleic acid binding-like protein [Theobroma cacao]	-	-	-	-	-	-	-
TEA_022824	4.07	4.29	0.91	0	0	0	3.09	0.001	-11.5934	3.68762e-10	4.33515e-08	fam135b	PREDICTED: protein FAM135B-like [Nicotiana attenuata]	-	-	-	-	-	-	-
TEA_020400	5.24	4.79	4.87	0.38	0.5	0.73	4.96667	0.536667	-3.21018	3.69666e-10	4.33515e-08	AATP1	PREDICTED: AAA-ATPase ASD, mitochondrial-like [Daucus carota subsp. sativus] [Daucus carota]	-	-	-	-	-	-	-
TEA_029139	0	0	0	3.23	3.33	2.34	0.001	2.96667	11.5346	3.71547e-10	4.33515e-08	FLXL1	PREDICTED: protein FLX-like 1 [Nelumbo nucifera]	-	-	-	-	-	-	-
TEA_026188	17.08	19.86	16.13	3.73	4.07	3.11	17.69	3.63667	-2.28225	6.5936e-10	7.64933e-08	ABP19A	germin-like protein [Camellia sinensis]	-	-	-	-	GO:0005576//extracellular region;GO:0005618//cell wall;GO:0043231//intracellular membrane-bounded organelle	GO:0046914//transition metal ion binding	GO:0006091//generation of precursor metabolites and energy;GO:0006873//cellular ion homeostasis;GO:0009617//response to bacterium;GO:0009886//post-embryonic morphogenesis;GO:0030001//metal ion transport
TEA_002790	40.95	61.35	46.38	15.25	21.4	17.95	49.56	18.2	-1.44524	6.64001e-10	7.6594e-08	APUM12	Pumilio 7 isoform 1 [Theobroma cacao]	-	-	-	-	-	-	-
TEA_023355	28.22	44.52	33.08	11.34	13.69	12.82	35.2733	12.6167	-1.48325	8.38625e-10	9.5116e-08	NFXL1	PREDICTED: NF-X1-type zinc finger protein NFXL1 [Vitis vinifera]	-	-	-	-	-	GO:0046872//metal ion binding	-
MSTRG.148586	27.86	30.92	10.92	259.36	134.93	422.5	23.2333	272.263	3.55073	9.09537e-10	1.01123e-07	petB	PREDICTED: cytochrome b6 [Nicotiana tabacum]	Metabolism;Metabolism	Global and overview maps;Energy metabolism	ko01100//Metabolic pathways;ko00195//Photosynthesis	K02704;K02704	GO:0031224//intrinsic component of membrane;GO:0044434//chloroplast part	GO:0003824//catalytic activity;GO:0009055//electron carrier activity;GO:0043169//cation binding;GO:0046906//tetrapyrrole binding	GO:0022900//electron transport chain
TEA_004372	3.23	2.51	2.09	0	0	0	2.61	0.001	-11.3498	9.4766e-10	1.04562e-07	TRB1	PREDICTED: telomere repeat-binding factor 1-like isoform X2 [Juglans regia]	Organismal Systems	Environmental adaptation	ko04626//Plant-pathogen interaction	K09422	-	-	-
TEA_001888	260.28	318.01	348.41	146.89	143.42	151.54	308.9	147.283	-1.06855	1.10404e-09	1.20506e-07	CER2	PREDICTED: protein ECERIFERUM 1 [Nicotiana attenuata]	-	-	-	-	-	GO:0016740//transferase activity	-
TEA_023862	0	0	0	0.75	0.59	0.73	0.001	0.69	9.43045	1.2043e-09	1.30747e-07	ABCB1	PREDICTED: ABC transporter B family member 1 [Vitis vinifera]	Environmental Information Processing	Membrane transport	ko02010//ABC transporters	K05658	GO:0031224//intrinsic component of membrane	GO:0019829//cation-transporting ATPase activity;GO:0032550//purine ribonucleoside binding	GO:0006826//iron ion transport;GO:0015893//drug transport;GO:0044763//single-organism cellular process
TEA_022941	0	0	0	1.19	1.67	4.93	0.001	2.59667	11.3424	1.24896e-09	1.34874e-07	BGLU12	PREDICTED: beta-glucosidase 12-like, partial [Nicotiana tabacum]	Metabolism;Metabolism;Metabolism;Metabolism;Metabolism	Global and overview maps;Global and overview maps;Biosynthesis of other secondary metabolites;Carbohydrate metabolism;Metabolism of other amino acids	ko01100//Metabolic pathways;ko01110//Biosynthesis of secondary metabolites;ko00940//Phenylpropanoid biosynthesis;ko00500//Starch and sucrose metabolism;ko00460//Cyanoamino acid metabolism	K01188;K01188;K01188;K01188;K01188	-	-	-
TEA_019916	6.29	3.1	3.2	12.12	14.41	14.3	4.19667	13.61	1.69735	1.26775e-09	1.36179e-07	PSAH	PREDICTED: photosystem I reaction center subunit VI-2, chloroplastic [Citrus sinensis]	Metabolism;Metabolism	Global and overview maps;Energy metabolism	ko01100//Metabolic pathways;ko00195//Photosynthesis	K02695;K02695	GO:0043234//protein complex	-	GO:0044237//cellular metabolic process
TEA_019338	0	0	0	1.32	6.95	1.65	0.001	3.30667	11.6912	1.28556e-09	1.37365e-07	At1g67280	PREDICTED: probable lactoylglutathione lyase, chloroplastic [Prunus mume]	Metabolism	Carbohydrate metabolism	ko00620//Pyruvate metabolism	K01759	GO:0009526//plastid envelope;GO:0009532//plastid stroma;GO:0044436//thylakoid part	GO:0016491//oxidoreductase activity;GO:0043169//cation binding	GO:0006089//lactate metabolic process
TEA_012226	617.41	673.1	926.08	284.37	380.74	224.2	738.863	296.437	-1.31758	1.4766e-09	1.55326e-07	--	PREDICTED: extensin-2-like [Nicotiana attenuata]	-	-	-	-	-	-	-
TEA_024457	0	0	0	7.37	0.75	8.79	0.001	5.63667	12.4606	1.53102e-09	1.6022e-07	PLR_Lp1	PREDICTED: isoflavone reductase homolog [Solanum tuberosum]	Metabolism	Global and overview maps	ko01110//Biosynthesis of secondary metabolites	K21568	-	-	-
TEA_025127	25.35	24.69	31.78	60.89	54.2	71.5	27.2733	62.1967	1.18935	1.59901e-09	1.66478e-07	CYTB5-D	cytochrome b5 [Camellia sinensis var. sinensis] [Camellia sinensis]	-	-	-	-	-	GO:0043169//cation binding	-
TEA_024542	18.21	17.8	17.13	4.06	5.9	5.44	17.7133	5.13333	-1.78687	1.80842e-09	1.86368e-07	At4g03230	PREDICTED: receptor-like serine/threonine-protein kinase SD1-6 [Ipomoea nil]	-	-	-	-	-	-	-
TEA_015125	336.62	398.79	508.59	193.12	187.58	149.43	414.667	176.71	-1.23057	1.83076e-09	1.87717e-07	TPRP-F1	PREDICTED: 36.4 kDa proline-rich protein-like [Malus domestica]	-	-	-	-	-	-	-
MSTRG.41944	2.14	2.91	3.58	12.45	16.29	13.42	2.87667	14.0533	2.28844	1.84859e-09	1.88593e-07	GOLS4	eukaryotic galactinol synthase [Camellia sinensis]	Metabolism	Carbohydrate metabolism	ko00052//Galactose metabolism	K18819	GO:0044424//intracellular part	GO:0035250//UDP-galactosyltransferase activity;GO:0043169//cation binding	GO:0006950//response to stress;GO:0019318//hexose metabolic process
MSTRG.131874	13.42	11.91	11.66	0	0	0	12.33	0.001	-13.5899	1.94317e-09	1.97251e-07	ABCB1	PREDICTED: ABC transporter B family member 1-like, partial [Cicer arietinum]	Environmental Information Processing	Membrane transport	ko02010//ABC transporters	K05658	GO:0031224//intrinsic component of membrane	GO:0015405//P-P-bond-hydrolysis-driven transmembrane transporter activity;GO:0017111//nucleoside-triphosphatase activity;GO:0032550//purine ribonucleoside binding	GO:0044763//single-organism cellular process;GO:0051234//establishment of localization
TEA_002889	0	0	0	0.16	2.85	2.26	0.001	1.75667	10.7786	2.44392e-09	2.45626e-07	FH1	PREDICTED: formin-like protein 1 [Ipomoea nil]	-	-	-	-	-	-	-
MSTRG.69704	38.08	25.21	35.51	3.12	7.55	5.48	32.9333	5.38333	-2.61298	2.51391e-09	2.51416e-07	--	PREDICTED: methyltransferase-like protein 7A [Vitis vinifera]	-	-	-	-	-	GO:0016740//transferase activity	-
MSTRG.5950	22.76	28.77	23.08	9.32	8.95	8.41	24.87	8.89333	-1.48361	2.61262e-09	2.60007e-07	VHA-A	V-type proton ATPase catalytic subunit A, partial [Noccaea caerulescens]	Metabolism;Metabolism;Cellular Processes	Global and overview maps;Energy metabolism;Transport and catabolism	ko01100//Metabolic pathways;ko00190//Oxidative phosphorylation;ko04145//Phagosome	K02145;K02145;K02145	GO:0005576//extracellular region;GO:0005773//vacuole;GO:0005911//cell-cell junction;GO:0009526//plastid envelope;GO:0030312//external encapsulating structure;GO:0031090//organelle membrane;GO:0033176//proton-transporting V-type ATPase complex	GO:0003824//catalytic activity;GO:0015078//hydrogen ion transmembrane transporter activity;GO:0019899//enzyme binding;GO:0036094//small molecule binding	GO:0006006//glucose metabolic process;GO:0006090//pyruvate metabolic process;GO:0006739//NADP metabolic process;GO:0006970//response to osmotic stress;GO:0006996//organelle organization;GO:0009150//purine ribonucleotide metabolic process;GO:0010038//response to metal ion;GO:0015988//energy coupled proton transmembrane transport, against electrochemical gradient;GO:0016192//vesicle-mediated transp…
TEA_028646	3.02	2.46	3.29	7.37	9.15	8.45	2.92333	8.32333	1.50955	2.80356e-09	2.77648e-07	ROPGAP2	RhoGAP domain-containing protein/PBD domain-containing protein [Cephalotus follicularis]	-	-	-	-	GO:0044464//cell part	GO:0008047//enzyme activator activity	GO:0043087//regulation of GTPase activity;GO:1902410//mitotic cytokinetic process
TEA_014723	8.83	7.44	8.04	18.95	15.8	18.43	8.10333	17.7267	1.12933	3.1807e-09	3.08969e-07	ANT1	PREDICTED: ADP,ATP carrier protein, mitochondrial-like [Ipomoea nil]	-	-	-	-	GO:0019866//organelle inner membrane;GO:0031224//intrinsic component of membrane	-	GO:0044763//single-organism cellular process;GO:0051234//establishment of localization
TEA_024574	107.65	138.37	116.46	53.92	64.02	54.17	120.827	57.37	-1.07457	3.3491e-09	3.23778e-07	RHC2A	PREDICTED: E3 ubiquitin-protein ligase RDUF1-like [Nelumbo nucifera]	-	-	-	-	-	-	-
MSTRG.138386	3.97	1	3.91	11.17	14.79	9.6	2.96	11.8533	2.00162	3.45414e-09	3.3235e-07	KIN14D	PREDICTED: kinesin-1 [Ziziphus jujuba]	-	-	-	-	GO:0005875//microtubule associated complex	GO:0003774//motor activity;GO:0015631//tubulin binding;GO:0032550//purine ribonucleoside binding	GO:0007017//microtubule-based process
TEA_029286	5.74	3.5	5.73	11.72	16	14.64	4.99	14.12	1.50063	3.56416e-09	3.41319e-07	AMAT	alcohol acyltransferase [Actinidia deliciosa]	-	-	-	-	-	-	-
MSTRG.61055	591.32	1091.26	552.52	188.01	193.02	278.61	745.033	219.88	-1.76059	3.70024e-09	3.51039e-07	--	-	-	-	-	-	-	-	-
TEA_015333	32.91	37.16	29.91	14.04	15.24	12.17	33.3267	13.8167	-1.27027	3.74862e-09	3.53974e-07	--	PREDICTED: ankyrin-2 [Nicotiana sylvestris]	-	-	-	-	-	-	-
TEA_028404	5.01	1.04	4.26	0	0	0	3.43667	0.001	-11.7468	3.79269e-09	3.56478e-07	NUDT10	PREDICTED: nudix hydrolase 10-like [Ziziphus jujuba]	-	-	-	-	-	-	-
TEA_013108	0	0	0	0.8	1.21	2.27	0.001	1.42667	10.4784	3.84389e-09	3.59625e-07	--	PREDICTED: extensin-like [Nicotiana tomentosiformis]	-	-	-	-	-	-	-
TEA_011759	23.08	18.79	21.94	2.87	6.68	4.92	21.27	4.82333	-2.14072	3.92712e-09	3.65727e-07	PP2B1	PREDICTED: F-box protein PP2-B10-like [Nicotiana sylvestris]	-	-	-	-	-	-	-
TEA_022299	0	0	0	0.25	0.96	0.96	0.001	0.723333	9.49852	4.19973e-09	3.89329e-07	ABCC9	Multidrug resistance protein ABC transporter family [Theobroma cacao]	-	-	-	-	GO:0031224//intrinsic component of membrane	GO:0015405//P-P-bond-hydrolysis-driven transmembrane transporter activity;GO:0017111//nucleoside-triphosphatase activity;GO:0032550//purine ribonucleoside binding	GO:0044763//single-organism cellular process;GO:0051234//establishment of localization
TEA_004704	2.34	2.6	2.58	8.54	9.03	4.78	2.50667	7.45	1.57147	4.61578e-09	4.24026e-07	At1g30680	PREDICTED: twinkle homolog protein, chloroplastic/mitochondrial isoform X1 [Juglans regia]	-	-	-	-	-	-	-
MSTRG.110888	1720.15	1480.08	1628.74	871	677.95	823.96	1609.66	790.97	-1.02506	5.21519e-09	4.76931e-07	--	-	-	-	-	-	-	-	-
TEA_026523	7.26	6.42	4.06	0.59	0.43	0.52	5.91333	0.513333	-3.526	5.60351e-09	5.10146e-07	HSP26-A	PREDICTED: probable glutathione S-transferase [Populus euphratica]	Metabolism	Metabolism of other amino acids	ko00480//Glutathione metabolism	K00799	-	GO:0003824//catalytic activity	-
TEA_023936	9.47	8.81	9.89	2.88	2.53	1.7	9.39	2.37	-1.98624	5.70823e-09	5.17359e-07	CYP71D10	PREDICTED: cytochrome P450 71D9 [Theobroma cacao]	Metabolism	Global and overview maps	ko01100//Metabolic pathways	K00512	-	GO:0016491//oxidoreductase activity;GO:0046906//tetrapyrrole binding;GO:0046914//transition metal ion binding	GO:0044710//single-organism metabolic process
TEA_029647	45.91	33.65	24.47	7.5	9.5	10	34.6767	9	-1.94597	5.81994e-09	5.2514e-07	--	PREDICTED: 60 kDa jasmonate-induced protein [Elaeis guineensis]	-	-	-	-	-	-	-
TEA_005760	13.45	15.19	13.86	26.08	37.44	26.56	14.1667	30.0267	1.08374	6.44378e-09	5.76789e-07	At1g18250	thuamatin-like protein [Quercus suber]	-	-	-	-	-	-	-
MSTRG.74735	169.7	146.09	190.32	76.75	73.24	59.66	168.703	69.8833	-1.27147	6.47759e-09	5.76789e-07	--	PREDICTED: universal stress protein PHOS34 [Eucalyptus grandis]	-	-	-	-	GO:0016020//membrane;GO:0043231//intracellular membrane-bounded organelle	GO:0003824//catalytic activity	GO:0050896//response to stimulus
TEA_021425	0	0	0	0.6	1.26	0.74	0.001	0.866667	9.75933	6.72862e-09	5.96526e-07	RNR1	Ribonucleoside-diphosphate reductase large subunit [Glycine soja]	Metabolism;Metabolism;Metabolism;Metabolism	Global and overview maps;Nucleotide metabolism;Nucleotide metabolism;Metabolism of other amino acids	ko01100//Metabolic pathways;ko00230//Purine metabolism;ko00240//Pyrimidine metabolism;ko00480//Glutathione metabolism	K10807;K10807;K10807;K10807	-	-	-
TEA_001579	0	0	0	5.27	3.08	2.13	0.001	3.49333	11.7704	6.89573e-09	6.08683e-07	CAB7	PREDICTED: chlorophyll a-b binding protein 7, chloroplastic [Solanum tuberosum]	Metabolism	Energy metabolism	ko00196//Photosynthesis - antenna proteins	K08908	GO:0009521//photosystem;GO:0031224//intrinsic component of membrane;GO:0031976//plastid thylakoid;GO:0044434//chloroplast part	GO:0043169//cation binding;GO:0046906//tetrapyrrole binding	GO:0006091//generation of precursor metabolites and energy;GO:0006464//cellular protein modification process
TEA_011604	0	0	0	1.61	0.8	0.75	0.001	1.05333	10.0407	7.17647e-09	6.30722e-07	TKT2	PREDICTED: probable 1-deoxy-D-xylulose-5-phosphate synthase, chloroplastic [Vitis vinifera]	Metabolism;Metabolism;Metabolism;Metabolism	Global and overview maps;Global and overview maps;Metabolism of terpenoids and polyketides;Metabolism of cofactors and vitamins	ko01100//Metabolic pathways;ko01110//Biosynthesis of secondary metabolites;ko00900//Terpenoid backbone biosynthesis;ko00730//Thiamine metabolism	K01662;K01662;K01662;K01662	-	GO:0016744//transferase activity, transferring aldehyde or ketonic groups	GO:0006721//terpenoid metabolic process
TEA_014811	221.4	379.09	320.06	92.05	138.3	104.58	306.85	111.643	-1.45864	7.44973e-09	6.49117e-07	FL	flavonol synthase [Camellia nitidissima]	Metabolism;Metabolism;Metabolism	Global and overview maps;Global and overview maps;Biosynthesis of other secondary metabolites	ko01100//Metabolic pathways;ko01110//Biosynthesis of secondary metabolites;ko00941//Flavonoid biosynthesis	K05278;K05278;K05278	-	GO:0016706//oxidoreductase activity, acting on paired donors, with incorporation or reduction of molecular oxygen, 2-oxoglutarate as one donor, and incorporation of one atom each of oxygen into both donors;GO:0043169//cation binding	GO:0051553//flavone biosynthetic process
MSTRG.107608	14.25	21.2	11.73	2.4	3.94	2.01	15.7267	2.78333	-2.49833	8.58096e-09	7.38181e-07	--	plant tudor-like RNA-binding protein [Medicago truncatula]	-	-	-	-	-	-	-
TEA_004276	0.76	3.39	3.65	0	0	0	2.6	0.001	-11.3443	8.62419e-09	7.38769e-07	Os01g0513800	Brix domain-containing protein, partial [Cynara cardunculus var. scolymus] [Cynara cardunculus]	-	-	-	-	-	-	-
TEA_021703	80.52	64.02	54.89	34.05	33.89	27.95	66.4767	31.9633	-1.05643	8.7386e-09	7.45425e-07	CD4B	PREDICTED: ATP-dependent Clp protease ATP-binding subunit ClpA homolog CD4B, chloroplastic-like [Juglans regia]	-	-	-	-	-	-	-
TEA_001957	33.98	23.77	29.02	80.29	56.05	69.02	28.9233	68.4533	1.24289	9.49448e-09	8.06514e-07	ABP19A	germin-like protein [Camellia sinensis]	-	-	-	-	GO:0005576//extracellular region;GO:0005618//cell wall;GO:0043231//intracellular membrane-bounded organelle	GO:0046914//transition metal ion binding	GO:0006091//generation of precursor metabolites and energy;GO:0006873//cellular ion homeostasis;GO:0009617//response to bacterium;GO:0009886//post-embryonic morphogenesis;GO:0030001//metal ion transport
MSTRG.146604	6.88	0	0	0	0.01	0	2.29333	0.00333333	-9.42626	1.11452e-08	9.4279e-07	--	-	-	-	-	-	-	-	-
TEA_025799	0	0	0	1.55	0.94	1.41	0.001	1.3	10.3443	1.13714e-08	9.57932e-07	At5g51380	PREDICTED: F-box protein At5g51370-like isoform X1 [Solanum pennellii]	-	-	-	-	-	-	-
TEA_015685	0	0	0	1.25	0.78	0.78	0.001	0.936667	9.87139	1.27647e-08	1.07087e-06	NOMO2	PREDICTED: nodal modulator 1 [Vitis vinifera]	-	-	-	-	-	-	-
TEA_018813	1.56	1.15	0.88	3.81	4.78	3.58	1.19667	4.05667	1.76127	1.42612e-08	1.19092e-06	BAM3	CLAVATA1 [Rhododendron ovatum]	-	-	-	-	GO:0031224//intrinsic component of membrane	GO:0004672//protein kinase activity;GO:0032550//purine ribonucleoside binding	GO:0003006//developmental process involved in reproduction;GO:0005976//polysaccharide metabolic process;GO:0006464//cellular protein modification process;GO:0006796//phosphate-containing compound metabolic process;GO:0009799//specification of symmetry;GO:0009826//unidimensional cell growth;GO:0009933//meristem structural organization;GO:0043479//pigment accumulation in tissues in response to UV l…
TEA_021198	0	0	0	2.24	0.26	2.06	0.001	1.52	10.5699	1.4313e-08	1.19092e-06	IQD31	PREDICTED: protein IQ-DOMAIN 1 [Vitis vinifera]	-	-	-	-	-	-	-
TEA_024423	1.11	0	0	0	0	0	0.37	0.001	-8.53138	1.44917e-08	1.20086e-06	GA17800	PREDICTED: leishmanolysin isoform X1 [Fragaria vesca subsp. vesca] [Fragaria vesca]	-	-	-	-	-	GO:0046914//transition metal ion binding	GO:0019538//protein metabolic process;GO:0022610//biological adhesion
TEA_026831	0	0	0	1.92	1.06	1.03	0.001	1.33667	10.3844	1.57107e-08	1.29133e-06	PLP9	PREDICTED: probable inactive patatin-like protein 9 isoform X1 [Nelumbo nucifera]	-	-	-	-	-	GO:0003824//catalytic activity	GO:0006629//lipid metabolic process;GO:0048509//regulation of meristem development
TEA_025852	0	0	0	1.93	2.37	0.89	0.001	1.73	10.7566	1.61209e-08	1.3197e-06	INT1	inositol transporter 1 [Camellia sinensis]	-	-	-	-	GO:0031224//intrinsic component of membrane	GO:0022857//transmembrane transporter activity	GO:0044763//single-organism cellular process;GO:0051234//establishment of localization
TEA_027888	0	0	0	1.46	0.48	1.75	0.001	1.23	10.2644	1.69798e-08	1.38443e-06	MCCB	PREDICTED: methylcrotonoyl-CoA carboxylase beta chain, mitochondrial [Jatropha curcas]	Metabolism;Metabolism	Global and overview maps;Amino acid metabolism	ko01100//Metabolic pathways;ko00280//Valine, leucine and isoleucine degradation	K01969;K01969	-	-	-
MSTRG.18644	17.36	18.74	13.4	2.65	2.32	1.94	16.5	2.30333	-2.84067	1.7235e-08	1.39962e-06	--	-	-	-	-	-	-	-	-
MSTRG.151370	10.22	11.24	16.69	3.28	3.9	3.51	12.7167	3.56333	-1.83542	1.81168e-08	1.45956e-06	AtMg01410	PREDICTED: uncharacterized mitochondrial protein AtMg01110-like [Solanum tuberosum]	-	-	-	-	-	-	-
TEA_000596	0	0	0	0.45	1.48	2.42	0.001	1.45	10.5018	1.91565e-08	1.53722e-06	IMPA1	PREDICTED: importin subunit alpha-2-like [Nicotiana tabacum]	-	-	-	-	-	-	-
TEA_028836	23.78	21.05	19.69	9.72	9.27	8.04	21.5067	9.01	-1.25518	1.9929e-08	1.59291e-06	ROMT	PREDICTED: trans-resveratrol di-O-methyltransferase-like [Capsicum annuum]	-	-	-	-	-	-	-
MSTRG.77760	7.51	9.47	6.42	1.8	1.57	1.6	7.8	1.65667	-2.23519	2.26448e-08	1.80288e-06	--	hypothetical protein (mitochondrion) [Vicia faba]	-	-	-	-	-	-	-
TEA_029995	29	31.04	27.31	8.73	13.46	8.64	29.1167	10.2767	-1.50247	2.32573e-08	1.84441e-06	MYB106	PREDICTED: myb-related protein Myb4 [Theobroma cacao]	Organismal Systems	Environmental adaptation	ko04626//Plant-pathogen interaction	K09422	-	-	-
TEA_002284	13.79	15.49	12.53	23.03	32.12	31.91	13.9367	29.02	1.05816	2.36705e-08	1.86988e-06	--	PREDICTED: protodermal factor 1 [Ricinus communis]	-	-	-	-	-	-	-
TEA_018346	9.68	11.05	13.91	24.51	22.69	26.41	11.5467	24.5367	1.08746	2.69753e-08	2.10659e-06	PRXQ	PREDICTED: peroxiredoxin Q, chloroplastic-like [Juglans regia]	-	-	-	-	-	GO:0003824//catalytic activity;GO:0016209//antioxidant activity	GO:0044710//single-organism metabolic process
TEA_017273	5.75	4.1	5.37	12.26	13.64	11.31	5.07333	12.4033	1.28972	3.23606e-08	2.49805e-06	SBP1	PREDICTED: squamosa promoter-binding-like protein 3 [Prunus mume]	-	-	-	-	-	-	-
TEA_027862	6.2	0.43	2.53	0	0	0	3.05333	0.001	-11.5762	3.33432e-08	2.56415e-06	FKBP65	PREDICTED: 70 kDa peptidyl-prolyl isomerase [Vitis vinifera]	-	-	-	-	-	-	-
TEA_005188	0	0	0	0.62	1.1	1.44	0.001	1.05333	10.0407	3.68287e-08	2.80036e-06	At5g24080	PREDICTED: G-type lectin S-receptor-like serine/threonine-protein kinase At5g24080 [Pyrus x bretschneideri]	-	-	-	-	-	GO:0004672//protein kinase activity;GO:0032550//purine ribonucleoside binding	GO:0006464//cellular protein modification process;GO:0006796//phosphate-containing compound metabolic process;GO:0008037//cell recognition
TEA_022893	3.45	3.39	3.97	0.9	0.85	0.96	3.60333	0.903333	-1.996	3.73074e-08	2.82618e-06	EHD2	PREDICTED: epidermal growth factor receptor substrate 15-like 1 [Solanum tuberosum]	-	-	-	-	-	-	GO:0051640//organelle localization
TEA_017472	0	0	0	2.68	3.57	4.17	0.001	3.47333	11.7621	4.49504e-08	3.3925e-06	LPPG	PREDICTED: lipid phosphate phosphatase gamma, chloroplastic-like [Sesamum indicum]	Metabolism	Glycan biosynthesis and metabolism	ko00510//N-Glycan biosynthesis	K07252	-	-	-
TEA_015630	23.92	19.77	18.85	9.6	10.32	9.01	20.8467	9.64333	-1.11221	4.82585e-08	3.62868e-06	CYP71B10	PREDICTED: 2-methylbutanal oxime monooxygenase [Theobroma cacao]	-	-	-	-	-	GO:0016709//oxidoreductase activity, acting on paired donors, with incorporation or reduction of molecular oxygen, NAD(P)H as one donor, and incorporation of one atom of oxygen;GO:0046872//metal ion binding	-
MSTRG.139615	0	0	0	4.11	1.93	2.21	0.001	2.75	11.4252	5.22265e-08	3.91255e-06	TKI1	PREDICTED: TSL-kinase interacting protein 1 [Jatropha curcas]	-	-	-	-	-	-	-
TEA_001101	0.08	0.55	0.48	4.35	3.2	4.88	0.37	4.14333	3.48519	5.38426e-08	4.0188e-06	--	TPR_11 domain-containing protein [Cephalotus follicularis]	-	-	-	-	-	-	-
TEA_010966	32.63	47.91	51.53	3.8	11.35	7.69	44.0233	7.61333	-2.53167	6.31249e-08	4.62658e-06	--	Tetratricopeptide-like helical [Corchorus capsularis]	-	-	-	-	-	-	-
TEA_002775	0	0	0	1.36	1.82	3.81	0.001	2.33	11.1861	6.40721e-08	4.67911e-06	--	hypothetical protein CFOL_v3_20402 [Cephalotus follicularis]	-	-	-	-	-	-	-
TEA_026236	157.3	137.27	145.61	61.8	83.88	46.48	146.727	64.0533	-1.19579	6.87779e-08	4.98689e-06	--	hypothetical protein Ccrd_001753 [Cynara cardunculus var. scolymus] [Cynara cardunculus]	-	-	-	-	-	-	-
MSTRG.84770	8.99	11.86	10.86	4.3	2.31	2.48	10.57	3.03	-1.80259	6.96125e-08	5.02944e-06	--	PREDICTED: LRR receptor-like serine/threonine-protein kinase ERL2 [Capsicum annuum]	-	-	-	-	-	-	-
MSTRG.83458	3.78	4.99	1.98	9.73	17.23	9.04	3.58333	12	1.74366	7.03203e-08	5.06256e-06	ACT	PREDICTED: vinorine synthase-like [Juglans regia]	Metabolism;Metabolism;Metabolism;Metabolism;Metabolism	Global and overview maps;Global and overview maps;Biosynthesis of other secondary metabolites;Biosynthesis of other secondary metabolites;Biosynthesis of other secondary metabolites	ko01100//Metabolic pathways;ko01110//Biosynthesis of secondary metabolites;ko00940//Phenylpropanoid biosynthesis;ko00941//Flavonoid biosynthesis;ko00945//Stilbenoid, diarylheptanoid and gingerol biosynthesis	K13065;K13065;K13065;K13065;K13065	-	-	-
MSTRG.126343	28.66	39.3	33.03	12.5	13.1	13.55	33.6633	13.05	-1.36713	7.3297e-08	5.25822e-06	COX6B-2	PREDICTED: cytochrome c oxidase subunit 6b-2 [Theobroma cacao]	Metabolism;Metabolism	Global and overview maps;Energy metabolism	ko01100//Metabolic pathways;ko00190//Oxidative phosphorylation	K02267;K02267	GO:0043231//intracellular membrane-bounded organelle	GO:0003824//catalytic activity	GO:0015992//proton transport;GO:0044710//single-organism metabolic process
TEA_003334	7.66	19.92	12.27	1.87	3.41	2.1	13.2833	2.46	-2.43289	7.49513e-08	5.35797e-06	ARF15	auxin response factor 28 [Camellia sinensis]	Environmental Information Processing	Signal transduction	ko04075//Plant hormone signal transduction	K14486	-	-	GO:0007389//pattern specification process;GO:0009725//response to hormone;GO:0009791//post-embryonic development;GO:0044237//cellular metabolic process;GO:0048856//anatomical structure development;GO:0050789//regulation of biological process
MSTRG.52781	86.85	78.51	77.4	44.06	37.58	34.11	80.92	38.5833	-1.06852	7.58135e-08	5.40058e-06	NTRC	FAD-dependent pyridine nucleotide-disulfide oxidoreductase [Cynara cardunculus var. scolymus] [Cynara cardunculus]	Metabolism	Metabolism of other amino acids	ko00450//Selenocompound metabolism	K00384	-	-	-
TEA_009509	10.78	9.18	16.26	1.96	2.95	2.56	12.0733	2.49	-2.27761	1.04674e-07	7.37882e-06	--	dehydrin [Camellia sinensis]	-	-	-	-	-	-	-
TEA_030050	0	0	0	1.74	1.61	5.76	0.001	3.03667	11.5683	1.08352e-07	7.5593e-06	ATG8C	PREDICTED: autophagy-related protein 8C [Fragaria vesca subsp. vesca] [Fragaria vesca]	Cellular Processes	Transport and catabolism	ko04136//Autophagy - other eukaryotes	K08341	-	-	-
TEA_023359	0	0	0	0.64	0.81	3.88	0.001	1.77667	10.795	1.0931e-07	7.60001e-06	VHA-a1	PREDICTED: V-type proton ATPase subunit a1 [Vitis vinifera]	Metabolism;Metabolism;Cellular Processes	Global and overview maps;Energy metabolism;Transport and catabolism	ko01100//Metabolic pathways;ko00190//Oxidative phosphorylation;ko04145//Phagosome	K02154;K02154;K02154	GO:0030658//transport vesicle membrane;GO:0031224//intrinsic component of membrane;GO:0031984//organelle subcompartment;GO:0033177//proton-transporting two-sector ATPase complex, proton-transporting domain	GO:0015077//monovalent inorganic cation transmembrane transporter activity	GO:0015988//energy coupled proton transmembrane transport, against electrochemical gradient;GO:0070071//proton-transporting two-sector ATPase complex assembly
TEA_027634	0.84	0.5	0.78	2.17	3.17	2.22	0.706667	2.52	1.83432	1.11003e-07	7.69141e-06	Ncapd3	PREDICTED: condensin-2 complex subunit D3 [Vitis vinifera]	-	-	-	-	GO:0000796//condensin complex	-	-
TEA_026825	17.91	19.76	18.38	8.45	9.72	8.92	18.6833	9.03	-1.04895	1.12106e-07	7.7414e-06	--	PREDICTED: uncharacterized protein LOC100853077 isoform X2 [Vitis vinifera]	-	-	-	-	-	-	-
MSTRG.51820	98.26	131.77	107.45	41.38	52.21	44.32	112.493	45.97	-1.29107	1.17733e-07	8.10241e-06	GTS1	PREDICTED: WD repeat-containing protein 89 homolog [Prunus mume]	-	-	-	-	-	-	-
TEA_027657	2.17	2.97	2.44	0.08	0.38	0.13	2.52667	0.196667	-3.68341	1.19685e-07	8.20893e-06	RLP14	PREDICTED: LRR receptor-like serine/threonine-protein kinase GSO1 isoform X2 [Juglans regia]	-	-	-	-	-	-	-
TEA_011819	17.08	2.41	11.26	53.16	89.21	47.75	10.25	63.3733	2.62825	1.20881e-07	8.26303e-06	ACT-2	PREDICTED: agmatine coumaroyltransferase-2-like [Nicotiana tabacum]	Metabolism;Metabolism;Metabolism;Metabolism;Metabolism	Global and overview maps;Global and overview maps;Biosynthesis of other secondary metabolites;Biosynthesis of other secondary metabolites;Biosynthesis of other secondary metabolites	ko01100//Metabolic pathways;ko01110//Biosynthesis of secondary metabolites;ko00940//Phenylpropanoid biosynthesis;ko00941//Flavonoid biosynthesis;ko00945//Stilbenoid, diarylheptanoid and gingerol biosynthesis	K13065;K13065;K13065;K13065;K13065	-	-	-
MSTRG.73876	70.39	61.88	63.92	22.89	28.83	15.33	65.3967	22.35	-1.54894	1.24463e-07	8.47937e-06	NTRC	Thioredoxin domain-containing protein/Pyr_redox_2 domain-containing protein [Cephalotus follicularis]	Metabolism	Metabolism of other amino acids	ko00450//Selenocompound metabolism	K00384	GO:0044424//intracellular part	GO:0000166//nucleotide binding;GO:0003824//catalytic activity	GO:0006801//superoxide metabolic process;GO:0019725//cellular homeostasis;GO:0044710//single-organism metabolic process
TEA_025039	1.91	3.22	1.17	8.2	9.86	7.31	2.1	8.45667	2.0097	1.27414e-07	8.65138e-06	CMT3	PREDICTED: DNA (cytosine-5)-methyltransferase CMT3 [Vitis vinifera]	Metabolism;Metabolism	Global and overview maps;Amino acid metabolism	ko01100//Metabolic pathways;ko00270//Cysteine and methionine metabolism	K00558;K00558	-	GO:0008168//methyltransferase activity	GO:0006260//DNA replication;GO:0006342//chromatin silencing;GO:0007049//cell cycle;GO:0009791//post-embryonic development;GO:0032776//DNA methylation on cytosine;GO:0034968//histone lysine methylation
TEA_021862	0	0	0	0.91	0.8	0.52	0.001	0.743333	9.53787	1.36509e-07	9.2366e-06	INVC	neutral invertase 2 (chloroplast) [Camellia sinensis]	-	-	-	-	GO:0043231//intracellular membrane-bounded organelle	GO:0004564//beta-fructofuranosidase activity	GO:0009692//ethylene metabolic process;GO:0009845//seed germination;GO:0048506//regulation of timing of meristematic phase transition
TEA_001127	0.74	1.95	1.88	6.9	9.42	8.35	1.52333	8.22333	2.43249	1.36943e-07	9.2366e-06	UGT91A1	UDP-glycosyltransferase 91A5 [Camellia sinensis]	-	-	-	-	-	GO:0016758//transferase activity, transferring hexosyl groups	-
TEA_024166	0	0	0	0.62	0.89	1.52	0.001	1.01	9.98014	1.7816e-07	1.19373e-05	CPK3	Calcium-dependent protein kinase 3 [Morus notabilis]	Organismal Systems	Environmental adaptation	ko04626//Plant-pathogen interaction	K13412	-	GO:0004672//protein kinase activity;GO:0032550//purine ribonucleoside binding;GO:0046872//metal ion binding	GO:0006464//cellular protein modification process;GO:0006796//phosphate-containing compound metabolic process
TEA_016182	5.33	2.79	4.05	11.43	11.8	11.05	4.05667	11.4267	1.49404	1.81102e-07	1.20945e-05	DUT	PREDICTED: deoxyuridine 5'-triphosphate nucleotidohydrolase [Vitis vinifera]	Metabolism;Metabolism	Global and overview maps;Nucleotide metabolism	ko01100//Metabolic pathways;ko00240//Pyrimidine metabolism	K01520;K01520	GO:0044444//cytoplasmic part	GO:0005515//protein binding;GO:0046872//metal ion binding;GO:0047429//nucleoside-triphosphate diphosphatase activity	GO:0006260//DNA replication;GO:0009262//deoxyribonucleotide metabolic process
TEA_012975	0	0	0	1.89	1.61	0.87	0.001	1.45667	10.5085	1.89334e-07	1.26028e-05	At3g61320	PREDICTED: UPF0187 protein At3g61320, chloroplastic [Vitis vinifera]	-	-	-	-	-	-	-
MSTRG.63052	37	45.22	33.91	15.16	13.72	11.25	38.71	13.3767	-1.53299	2.03505e-07	1.34149e-05	--	DSPc domain-containing protein [Cephalotus follicularis]	-	-	-	-	-	-	-
TEA_009190	7.04	2.78	2.74	15.05	14.69	15.94	4.18667	15.2267	1.86273	2.25e-07	1.4783e-05	At3g55800	chloroplast sedoheptulose-1,7-bisphosphatase [Solanum lycopersicum]	Metabolism;Metabolism;Metabolism	Global and overview maps;Global and overview maps;Energy metabolism	ko01100//Metabolic pathways;ko01200//Carbon metabolism;ko00710//Carbon fixation in photosynthetic organisms	K01100;K01100;K01100	GO:0005576//extracellular region;GO:0009526//plastid envelope;GO:0009532//plastid stroma	GO:0043169//cation binding;GO:0050308//sugar-phosphatase activity	GO:0000097//sulfur amino acid biosynthetic process;GO:0005982//starch metabolic process;GO:0005985//sucrose metabolic process;GO:0006090//pyruvate metabolic process;GO:0006605//protein targeting;GO:0006739//NADP metabolic process;GO:0006996//organelle organization;GO:0009620//response to fungus;GO:0009696//salicylic acid metabolic process;GO:0009755//hormone-mediated signaling pathway;GO:0009767/…
MSTRG.1411	62.32	68.93	59.07	32.34	29.34	27.6	63.44	29.76	-1.09202	2.26697e-07	1.48464e-05	TIC214	hypothetical chloroplast RF19 (plastid) [Camellia taliensis]	-	-	-	-	GO:0043231//intracellular membrane-bounded organelle	-	-
TEA_022608	60	33.91	19.4	111.71	104.45	111	37.77	109.053	1.52972	2.60244e-07	1.69342e-05	GLO1	peroxisomal (S)-2-hydroxy-acid oxidase GLO1 isoform X1 [Cajanus cajan]	Metabolism;Metabolism;Metabolism;Cellular Processes;Metabolism	Global and overview maps;Global and overview maps;Global and overview maps;Transport and catabolism;Carbohydrate metabolism	ko01100//Metabolic pathways;ko01110//Biosynthesis of secondary metabolites;ko01200//Carbon metabolism;ko04146//Peroxisome;ko00630//Glyoxylate and dicarboxylate metabolism	K11517;K11517;K11517;K11517;K11517	-	GO:0003973//(S)-2-hydroxy-acid oxidase activity;GO:0032553//ribonucleotide binding	GO:0044710//single-organism metabolic process
TEA_019827	43.19	31.7	26.32	9.99	14.58	9.2	33.7367	11.2567	-1.58354	2.76008e-07	1.78456e-05	AtMg00660	orf176 (mitochondrion) [Beta vulgaris subsp. vulgaris] [Beta vulgaris]	-	-	-	-	GO:0044391//ribosomal subunit	GO:0004645//phosphorylase activity;GO:0005198//structural molecule activity	GO:0010467//gene expression;GO:0044238//primary metabolic process
TEA_020349	0	0	0	1.21	0.31	0.35	0.001	0.623333	9.28386	2.777e-07	1.7898e-05	--	Homeodomain-like protein [Cynara cardunculus var. scolymus] [Cynara cardunculus]	-	-	-	-	-	-	-
TEA_020016	13.85	16.22	9.93	4.9	3.92	3.13	13.3333	3.98333	-1.74299	2.83583e-07	1.82193e-05	At4g19440	PREDICTED: pentatricopeptide repeat-containing protein At4g19440, chloroplastic isoform X1 [Vitis vinifera]	-	-	-	-	-	-	-
TEA_011158	2.71	2.63	2.43	7.98	8.3	4.54	2.59	6.94	1.42198	2.89498e-07	1.85407e-05	TOP2	PREDICTED: DNA topoisomerase 2 [Vitis vinifera]	-	-	-	-	GO:0043231//intracellular membrane-bounded organelle	GO:0003676//nucleic acid binding;GO:0008094//DNA-dependent ATPase activity;GO:0016853//isomerase activity;GO:0032550//purine ribonucleoside binding;GO:0043169//cation binding	GO:0001708//cell fate specification;GO:0006305//DNA alkylation;GO:0006461//protein complex assembly;GO:0007017//microtubule-based process;GO:0014070//response to organic cyclic compound;GO:0016458//gene silencing;GO:0034968//histone lysine methylation;GO:0048580//regulation of post-embryonic development;GO:0051052//regulation of DNA metabolic process;GO:1902410//mitotic cytokinetic process
TEA_002096	1.96	2.88	2.71	0.64	0.45	0.35	2.51667	0.48	-2.39041	3.19464e-07	2.03315e-05	ABCB11	PREDICTED: ABC transporter B family member 11 [Vitis vinifera]	Environmental Information Processing	Membrane transport	ko02010//ABC transporters	K05658	GO:0031224//intrinsic component of membrane	GO:0015405//P-P-bond-hydrolysis-driven transmembrane transporter activity;GO:0017111//nucleoside-triphosphatase activity;GO:0032550//purine ribonucleoside binding	GO:0044763//single-organism cellular process;GO:0051234//establishment of localization
TEA_000724	23.09	40.12	40.7	9.21	13.5	10.05	34.6367	10.92	-1.66533	3.98706e-07	2.50604e-05	NAT12	PREDICTED: nucleobase-ascorbate transporter 12 [Ziziphus jujuba]	-	-	-	-	GO:0031224//intrinsic component of membrane	-	GO:0044763//single-organism cellular process;GO:0051234//establishment of localization
TEA_011330	12.33	16.55	11.97	4.9	5.18	4.28	13.6167	4.78667	-1.50828	4.19905e-07	2.63115e-05	SPAC57A10.07	Rossmann-like alpha/beta/alpha sandwich [Corchorus olitorius]	-	-	-	-	-	-	-
TEA_016124	1.33	0.82	0.52	0	0	0	0.89	0.001	-9.79766	4.52053e-07	2.82387e-05	Gtp-bp	PREDICTED: signal recognition particle receptor subunit alpha-like isoform X1 [Gossypium raimondii]	Genetic Information Processing	Folding, sorting and degradation	ko03060//Protein export	K13431	-	-	-
TEA_026833	21.32	23.6	8.94	2.98	4.25	3.97	17.9533	3.73333	-2.26572	4.57898e-07	2.85161e-05	METTL7A	PREDICTED: methyltransferase-like protein 7A [Vitis vinifera]	-	-	-	-	-	-	-
TEA_007548	0	0	0	1.61	0.83	1.18	0.001	1.20667	10.2368	4.69056e-07	2.91216e-05	tmem120	PREDICTED: transmembrane protein 120 homolog [Solanum lycopersicum]	-	-	-	-	-	-	-
TEA_015015	10.56	11.62	11.06	3	3.96	4.26	11.08	3.74	-1.56685	4.72037e-07	2.92173e-05	SUVH9	histone H3-K9 methyltransferase, plant [Cynara cardunculus var. scolymus] [Cynara cardunculus]	Metabolism	Amino acid metabolism	ko00310//Lysine degradation	K11420	GO:0043232//intracellular non-membrane-bounded organelle	GO:0005515//protein binding;GO:0016279//protein-lysine N-methyltransferase activity;GO:0046914//transition metal ion binding	GO:0016571//histone methylation
TEA_000221	82.92	101.93	63.31	32.1	42.69	26.44	82.72	33.7433	-1.29363	4.89143e-07	3.01841e-05	PIP1-5	aquaporin protein AQU18 [Camellia sinensis]	-	-	-	-	GO:0009536//plastid;GO:0031225//anchored component of membrane	GO:0005372//water transmembrane transporter activity	GO:0006090//pyruvate metabolic process;GO:0006970//response to osmotic stress;GO:0006996//organelle organization;GO:0008104//protein localization;GO:0010038//response to metal ion;GO:0015669//gas transport;GO:0042044//fluid transport
TEA_020420	6.1	6	5.9	1.33	1.12	0.51	6	0.986667	-2.60433	5.02499e-07	3.05804e-05	AATP1	AAA+ ATPase domain-containing protein [Cynara cardunculus var. scolymus] [Cynara cardunculus]	-	-	-	-	-	-	-
TEA_001735	0	0	0	1.45	0.59	0.7	0.001	0.913333	9.835	5.08377e-07	3.08092e-05	SUC3	sucrose transporter [Camellia sinensis]	-	-	-	-	-	-	GO:0044763//single-organism cellular process
TEA_023523	0	0	0	0.38	0.59	0.51	0.001	0.493333	8.94642	5.28337e-07	3.17882e-05	choD	PREDICTED: uncharacterized protein LOC104880154 [Vitis vinifera]	-	-	-	-	-	GO:0005488//binding	-
TEA_018953	21.05	12.01	13.15	31.36	30.97	34.88	15.4033	32.4033	1.0729	5.28915e-07	3.17882e-05	TCP3	PREDICTED: transcription factor TCP4-like [Sesamum indicum]	-	-	-	-	-	-	-
TEA_025588	37.19	40.94	36	16.54	23.59	15.37	38.0433	18.5	-1.04012	5.29229e-07	3.17882e-05	HEN2	PREDICTED: DExH-box ATP-dependent RNA helicase DExH10 [Nelumbo nucifera]	Genetic Information Processing	Folding, sorting and degradation	ko03018//RNA degradation	K12598	GO:0043231//intracellular membrane-bounded organelle;GO:0044444//cytoplasmic part	GO:0004386//helicase activity;GO:0032550//purine ribonucleoside binding;GO:0042623//ATPase activity, coupled	GO:0000338//protein deneddylation;GO:0000377//RNA splicing, via transesterification reactions with bulged adenosine as nucleophile;GO:0000904//cell morphogenesis involved in differentiation;GO:0003006//developmental process involved in reproduction;GO:0006355//regulation of transcription, DNA-templated;GO:0007015//actin filament organization;GO:0007049//cell cycle;GO:0007389//pattern specificatio…
MSTRG.61053	343.45	473.37	362.24	164.97	153.65	218	393.02	178.873	-1.13566	5.88394e-07	3.5134e-05	--	Periaxin [Symbiodinium microadriaticum]	-	-	-	-	-	-	-
MSTRG.168744	3.31	2.62	1.86	7.29	7.91	6.51	2.59667	7.23667	1.47866	6.77405e-07	4.02125e-05	--	PREDICTED: protein IQ-DOMAIN 14 [Vitis vinifera]	-	-	-	-	-	-	-
TEA_020275	10.45	9.81	6	30.67	23.43	37.84	8.75333	30.6467	1.80783	7.33392e-07	4.32829e-05	GSTU17	PREDICTED: glutathione S-transferase U17-like [Malus domestica]	Metabolism	Metabolism of other amino acids	ko00480//Glutathione metabolism	K00799	-	-	-
TEA_005085	19.85	31.98	18.56	6.87	8	6.07	23.4633	6.98	-1.74911	7.62554e-07	4.46149e-05	--	PREDICTED: uncharacterized protein At4g22758-like [Sesamum indicum]	-	-	-	-	-	-	-
TEA_009141	5.17	17.33	10.75	1.72	1.95	1.86	11.0833	1.84333	-2.588	8.44405e-07	4.89318e-05	KIN10	sucrose non-fermenting 1 [Camellia sinensis]	-	-	-	-	-	-	-
TEA_013735	12.01	11.74	4.66	0.79	1	0.52	9.47	0.77	-3.62043	9.42991e-07	5.39285e-05	--	PREDICTED: DUF724 domain-containing protein 6-like [Nicotiana attenuata]	-	-	-	-	-	-	-
TEA_026630	0	0	0	0.32	0.99	0.91	0.001	0.74	9.53138	1.11888e-06	6.32744e-05	LOI1	PREDICTED: pentatricopeptide repeat-containing protein At4g14850 [Ziziphus jujuba]	-	-	-	-	GO:0043231//intracellular membrane-bounded organelle	GO:0070717//poly-purine tract binding	GO:0006066//alcohol metabolic process;GO:0006084//acetyl-CoA metabolic process;GO:0006090//pyruvate metabolic process;GO:0019222//regulation of metabolic process;GO:0044767//single-organism developmental process
MSTRG.106557	54.91	75.32	70.66	23.44	31.98	16.4	66.9633	23.94	-1.48395	1.3634e-06	7.60435e-05	--	Fidgetin-like protein 1 [Gossypium arboreum]	-	-	-	-	-	-	-
TEA_005980	0	0	0	2.26	2.22	1.53	0.001	2.00333	10.9682	1.47499e-06	8.15948e-05	--	PREDICTED: ribosomal RNA small subunit methyltransferase nep-1 [Vitis vinifera]	Genetic Information Processing	Translation	ko03008//Ribosome biogenesis in eukaryotes	K14568	-	-	-
TEA_023306	0	0	0	0.32	0.12	0.68	0.001	0.373333	8.54432	1.53446e-06	8.41962e-05	ABCC9	Multidrug resistance protein ABC transporter family [Theobroma cacao]	-	-	-	-	GO:0031224//intrinsic component of membrane	GO:0015405//P-P-bond-hydrolysis-driven transmembrane transporter activity;GO:0017111//nucleoside-triphosphatase activity;GO:0032550//purine ribonucleoside binding	GO:0044763//single-organism cellular process;GO:0051234//establishment of localization
TEA_024179	0	0	0	0.34	0.34	0.4	0.001	0.36	8.49185	1.67103e-06	9.13728e-05	At1g74770	PREDICTED: zinc finger protein BRUTUS-like At1g18910 isoform X1 [Vitis vinifera]	-	-	-	-	-	-	-
TEA_004733	22.26	26.2	21.53	10.94	12.09	11.89	23.33	11.64	-1.0031	1.77603e-06	9.64092e-05	COX15	PREDICTED: cytochrome c oxidase assembly protein COX15-like [Nicotiana tabacum]	Metabolism;Metabolism;Metabolism;Metabolism	Global and overview maps;Global and overview maps;Energy metabolism;Metabolism of cofactors and vitamins	ko01100//Metabolic pathways;ko01110//Biosynthesis of secondary metabolites;ko00190//Oxidative phosphorylation;ko00860//Porphyrin and chlorophyll metabolism	K02259;K02259;K02259;K02259	-	-	-
TEA_017691	0	0	0	1.4	0.85	1.95	0.001	1.4	10.4512	1.78218e-06	9.6485e-05	ARL2	PREDICTED: ADP-ribosylation factor-like protein 2 [Nicotiana sylvestris]	-	-	-	-	GO:0044424//intracellular part	GO:0032550//purine ribonucleoside binding	GO:0003006//developmental process involved in reproduction;GO:0007349//cellularization;GO:0035556//intracellular signal transduction;GO:0043623//cellular protein complex assembly
MSTRG.104230	28.82	25.26	30	10.35	12.86	8.01	28.0267	10.4067	-1.42929	1.82707e-06	9.86519e-05	--	Mitochondrial protein [Dorcoceras hygrometricum]	-	-	-	-	-	-	-
TEA_017487	15.1	18.04	11.6	3.89	5.83	5.2	14.9133	4.97333	-1.58432	2.04581e-06	0.000109878	--	PREDICTED: suppressor protein SRP40-like [Ziziphus jujuba]	-	-	-	-	-	-	-
TEA_006733	3.59	2.73	2.69	8.49	7.48	8.23	3.00333	8.06667	1.42541	2.10347e-06	0.00011238	CPR1	F-box domain-containing protein [Cephalotus follicularis]	-	-	-	-	-	-	-
TEA_016413	2.87	1.87	3.28	5.63	10.47	9.43	2.67333	8.51	1.67052	2.11442e-06	0.000112669	At4g02290	PREDICTED: endoglucanase 17 [Gossypium raimondii]	-	-	-	-	-	GO:0004553//hydrolase activity, hydrolyzing O-glycosyl compounds	GO:0030243//cellulose metabolic process
TEA_005706	32.53	30.15	37.46	14.47	15.79	16.31	33.38	15.5233	-1.10455	2.14514e-06	0.000114007	RTNLB2	PREDICTED: reticulon-like protein B2 [Vitis vinifera]	-	-	-	-	GO:0031090//organelle membrane;GO:0031224//intrinsic component of membrane	-	-
TEA_004727	0	0	0	0.54	0.2	0.28	0.001	0.34	8.40939	2.23294e-06	0.000118363	VCS	enhancer of mRNA-decapping-like protein [Medicago truncatula]	Genetic Information Processing	Folding, sorting and degradation	ko03018//RNA degradation	K12616	-	-	-
MSTRG.42039	29.29	18.39	17.12	45.05	48.13	49.86	21.6	47.68	1.14235	2.2969e-06	0.000121436	LRK10L-2.6	PREDICTED: glycerophosphodiester phosphodiesterase GDPDL3-like [Ipomoea nil]	-	-	-	-	-	GO:0008081//phosphoric diester hydrolase activity	-
MSTRG.45691	148.52	161.04	177.71	48.19	91.01	43.58	162.423	60.9267	-1.41461	2.38008e-06	0.000125508	--	-	-	-	-	-	-	-	-
TEA_025007	0.41	2.55	3.59	0.04	0	0	2.18333	0.0133333	-7.35535	2.52507e-06	0.000132124	RPS2	PREDICTED: UTP--glucose-1-phosphate uridylyltransferase isoform X1 [Solanum tuberosum]	Metabolism;Metabolism;Metabolism;Metabolism;Metabolism	Global and overview maps;Carbohydrate metabolism;Carbohydrate metabolism;Carbohydrate metabolism;Carbohydrate metabolism	ko01100//Metabolic pathways;ko00500//Starch and sucrose metabolism;ko00520//Amino sugar and nucleotide sugar metabolism;ko00040//Pentose and glucuronate interconversions;ko00052//Galactose metabolism	K00963;K00963;K00963;K00963;K00963	GO:0005622//intracellular	GO:0070569//uridylyltransferase activity	GO:0044237//cellular metabolic process;GO:0044238//primary metabolic process;GO:0071704//organic substance metabolic process
TEA_013899	8.76	4.97	5.63	15.97	12.86	16.26	6.45333	15.03	1.21973	2.57937e-06	0.000134273	SHM1	PREDICTED: serine hydroxymethyltransferase, mitochondrial isoform X2 [Nicotiana tabacum]	Metabolism;Metabolism;Metabolism;Metabolism;Metabolism;Metabolism;Metabolism;Metabolism	Global and overview maps;Global and overview maps;Global and overview maps;Global and overview maps;Carbohydrate metabolism;Amino acid metabolism;Metabolism of other amino acids;Metabolism of cofactors and vitamins	ko01100//Metabolic pathways;ko01110//Biosynthesis of secondary metabolites;ko01200//Carbon metabolism;ko01230//Biosynthesis of amino acids;ko00630//Glyoxylate and dicarboxylate metabolism;ko00260//Glycine, serine and threonine metabolism;ko00460//Cyanoamino acid metabolism;ko00670//One carbon pool by folate	K00600;K00600;K00600;K00600;K00600;K00600;K00600;K00600	-	-	-
TEA_023180	4.94	6.04	6.81	1.31	1.65	1.52	5.93	1.49333	-1.9895	2.76391e-06	0.000142781	TOGT1	PREDICTED: scopoletin glucosyltransferase isoform X1 [Theobroma cacao]	-	-	-	-	-	GO:0016757//transferase activity, transferring glycosyl groups	-
TEA_023275	0	0	0	0.39	2.05	2.35	0.001	1.59667	10.6408	2.78529e-06	0.00014352	GA2OX6	PREDICTED: gibberellin 2-beta-dioxygenase 8 [Populus euphratica]	-	-	-	-	-	-	-
TEA_002665	5.95	4.83	8.08	13.14	13.6	12.25	6.28667	12.9967	1.04777	2.80676e-06	0.000144261	At1g19940	Glyco_hydro_9 domain-containing protein [Cephalotus follicularis]	-	-	-	-	-	GO:0004553//hydrolase activity, hydrolyzing O-glycosyl compounds	GO:0030243//cellulose metabolic process
TEA_004519	17.36	29.94	21.03	7.92	10.05	5.88	22.7767	7.95	-1.51853	2.9007e-06	0.000148338	At4g27190	PREDICTED: disease resistance protein At4g27190-like [Citrus sinensis]	-	-	-	-	-	-	-
TEA_023223	30.7	31.41	25.18	7.36	7.81	12.64	29.0967	9.27	-1.65021	3.03835e-06	0.000154986	DEGP7	PREDICTED: protease Do-like 7 [Sesamum indicum]	-	-	-	-	-	GO:0004175//endopeptidase activity	GO:0019538//protein metabolic process
TEA_004893	45.48	50.32	53.32	22.47	21.43	22.24	49.7067	22.0467	-1.17288	3.19999e-06	0.000162823	NHL1	PREDICTED: protein YLS9-like [Nicotiana sylvestris]	-	-	-	-	-	-	-
MSTRG.97325	112.23	133.41	142.73	53.77	69.52	45.91	129.457	56.4	-1.1987	3.20872e-06	0.000162859	OMT3	PREDICTED: trans-resveratrol di-O-methyltransferase [Vitis vinifera]	Metabolism	Biosynthesis of other secondary metabolites	ko00945//Stilbenoid, diarylheptanoid and gingerol biosynthesis	K16040	-	-	-
TEA_007667	9.58	9.54	7.89	4.06	3.8	3.58	9.00333	3.81333	-1.23941	3.34715e-06	0.000168999	CYP82C4	PREDICTED: cytochrome P450 82C4-like [Citrus sinensis]	Metabolism	Global and overview maps	ko01100//Metabolic pathways	K00512	-	-	-
TEA_001864	8.39	5.51	7.75	19.37	17.03	14.35	7.21667	16.9167	1.22904	3.7197e-06	0.000186003	At1g68590	Ribosomal protein PSRP-3/Ycf65 [Corchorus olitorius]	-	-	-	-	GO:0009507//chloroplast	-	GO:0044238//primary metabolic process;GO:0044249//cellular biosynthetic process;GO:0044699//single-organism process;GO:1901576//organic substance biosynthetic process
MSTRG.36144	16.52	29.91	34.57	8.25	10	6.67	27	8.30667	-1.70062	3.75844e-06	0.000187283	--	PREDICTED: extensin-2-like [Juglans regia]	-	-	-	-	-	-	-
TEA_022605	5.27	7.03	8.19	1.26	2.13	1.11	6.83	1.5	-2.18692	3.76374e-06	0.000187283	LPP2	PREDICTED: lipid phosphate phosphatase 2-like isoform X2 [Nelumbo nucifera]	Metabolism;Metabolism;Metabolism	Global and overview maps;Lipid metabolism;Lipid metabolism	ko01110//Biosynthesis of secondary metabolites;ko00564//Glycerophospholipid metabolism;ko00561//Glycerolipid metabolism	K18693;K18693;K18693	-	-	-
TEA_023297	0.84	1.92	0.58	0	0	0	1.11333	0.001	-10.1207	3.77791e-06	0.000187319	--	PREDICTED: uncharacterized protein LOC100260886 isoform X1 [Vitis vinifera]	-	-	-	-	-	-	-
TEA_001700	0	0	0	0.52	6.7	2.81	0.001	3.34333	11.7071	3.78291e-06	0.000187319	BHLH144	PREDICTED: transcription factor bHLH144 [Vitis vinifera]	-	-	-	-	-	-	GO:0010467//gene expression;GO:0034645//cellular macromolecule biosynthetic process
TEA_014932	0	0	0	1.66	0.29	0.64	0.001	0.863333	9.75377	3.88208e-06	0.000191722	At1g02270	PREDICTED: uncharacterized calcium-binding protein At1g02270 isoform X2 [Nicotiana sylvestris]	-	-	-	-	-	-	-
TEA_019087	4.81	4.32	4.41	0.82	1.73	1.3	4.51333	1.28333	-1.8143	3.89072e-06	0.000191722	ML2	PREDICTED: protein MEI2-like 5 [Vitis vinifera]	-	-	-	-	-	GO:0097159//organic cyclic compound binding	-
MSTRG.93310	0	0	0	5.55	6.27	4.14	0.001	5.32	12.3772	4.21031e-06	0.000206468	SCPL18	PREDICTED: serine carboxypeptidase-like 17 [Vitis vinifera]	-	-	-	-	-	-	-
TEA_024243	40.64	54.66	51.05	17.35	26.54	18.75	48.7833	20.88	-1.22427	4.49366e-06	0.000219832	PLT5	polyol transporter [Camellia sinensis]	-	-	-	-	GO:0016020//membrane	GO:0022857//transmembrane transporter activity	GO:0051234//establishment of localization
TEA_007395	2.48	2.17	2.45	0.1	0.33	0.38	2.36667	0.27	-3.13183	4.52832e-06	0.000220535	ACD6	PREDICTED: ankyrin repeat-containing protein At3g12360-like [Sesamum indicum]	-	-	-	-	-	-	-
TEA_027621	11.14	4.8	11.73	22.41	31.74	21.59	9.22333	25.2467	1.45273	4.53598e-06	0.000220535	MEE23	PREDICTED: reticuline oxidase-like protein [Sesamum indicum]	Metabolism;Metabolism;Metabolism	Global and overview maps;Global and overview maps;Biosynthesis of other secondary metabolites	ko01100//Metabolic pathways;ko01110//Biosynthesis of secondary metabolites;ko00940//Phenylpropanoid biosynthesis	K22395;K22395;K22395	-	GO:0000166//nucleotide binding;GO:0016616//oxidoreductase activity, acting on the CH-OH group of donors, NAD or NADP as acceptor	GO:0044710//single-organism metabolic process
TEA_027806	0	0	0	0.29	0.14	0.2	0.001	0.21	7.71425	4.54061e-06	0.000220535	NET1B	PREDICTED: protein NETWORKED 1A [Vitis vinifera]	-	-	-	-	-	-	-
TEA_027941	0	0	0	0.67	1.12	1.03	0.001	0.94	9.87652	4.63815e-06	0.000224735	C1	PREDICTED: transcription factor TT2 [Theobroma cacao]	Organismal Systems	Environmental adaptation	ko04626//Plant-pathogen interaction	K09422	-	-	-
TEA_014166	0	0	0	2.03	3.37	1.17	0.001	2.19	11.0967	4.80112e-06	0.000231526	--	Calcium-binding EF hand family protein [Theobroma cacao]	-	-	-	-	-	-	-
MSTRG.77901	79.93	61.6	56.67	32.36	29.01	29.54	66.0667	30.3033	-1.12445	4.83857e-06	0.000232779	--	-	-	-	-	-	-	-	-
TEA_028539	0.11	1.65	0.78	0	0	0	0.846667	0.001	-9.72565	5.26912e-06	0.000251363	APCB1	PREDICTED: aspartic proteinase Asp1 [Jatropha curcas]	-	-	-	-	-	-	-
MSTRG.151894	22.17	29.36	24.77	10.28	6.57	8.2	25.4333	8.35	-1.60687	5.28677e-06	0.000251363	RCI2B	PREDICTED: hydrophobic protein RCI2B [Erythranthe guttata]	-	-	-	-	GO:0031224//intrinsic component of membrane	-	GO:0001101//response to acid chemical;GO:0006090//pyruvate metabolic process;GO:0006972//hyperosmotic response;GO:0006996//organelle organization;GO:0010038//response to metal ion;GO:0042044//fluid transport
TEA_019499	0.11	0.67	0.73	0	0	0	0.503333	0.001	-8.97537	5.38117e-06	0.000254658	At5g45510	disease resistance family protein [Populus trichocarpa]	-	-	-	-	-	-	-
MSTRG.159981	9.7	8.18	7.9	20.5	17.5	13.73	8.59333	17.2433	1.00475	5.40603e-06	0.00025524	PSB28	PREDICTED: photosystem II reaction center PSB28 protein, chloroplastic [Vitis vinifera]	Metabolism;Metabolism	Global and overview maps;Energy metabolism	ko01100//Metabolic pathways;ko00195//Photosynthesis	K08903;K08903	GO:0044425//membrane part	-	GO:0044237//cellular metabolic process
TEA_027654	3.75	1.87	0.34	0	0	0	1.98667	0.001	-10.9561	5.65638e-06	0.000265852	HDT1	PREDICTED: histone deacetylase HDT1-like [Sesamum indicum]	-	-	-	-	-	-	-
TEA_019948	0	0	0	0.97	0.62	0.72	0.001	0.77	9.58871	5.73004e-06	0.000268154	--	PREDICTED: uncharacterized protein LOC100240969 [Vitis vinifera]	-	-	-	-	-	-	-
TEA_014663	9.35	6.72	4.89	0.79	1.52	0.65	6.98667	0.986667	-2.82397	5.73239e-06	0.000268154	FER1	Ferretin 1 isoform 1 [Theobroma cacao]	-	-	-	-	GO:0009532//plastid stroma;GO:0044434//chloroplast part	GO:0005506//iron ion binding;GO:0016724//oxidoreductase activity, oxidizing metal ions, oxygen as acceptor	GO:0000041//transition metal ion transport;GO:0044237//cellular metabolic process;GO:0044710//single-organism metabolic process;GO:0046916//cellular transition metal ion homeostasis;GO:0048827//phyllome development;GO:0090567//reproductive shoot system development
TEA_001150	0.14	0	0	2.35	2.17	1.32	0.0466667	1.94667	5.38247	5.76788e-06	0.000269194	PLC2	PREDICTED: phosphoinositide phospholipase C 2 [Vitis vinifera]	Metabolism;Environmental Information Processing;Metabolism	Global and overview maps;Signal transduction;Carbohydrate metabolism	ko01100//Metabolic pathways;ko04070//Phosphatidylinositol signaling system;ko00562//Inositol phosphate metabolism	K05857;K05857;K05857	-	GO:0042578//phosphoric ester hydrolase activity;GO:0060089//molecular transducer activity	GO:0006629//lipid metabolic process;GO:0007165//signal transduction
TEA_030104	30.14	24.46	22.5	10.98	13.71	10.79	25.7	11.8267	-1.11972	6.22259e-06	0.000288427	VIP2	NOT2 / NOT3 / NOT5 family isoform 8 [Theobroma cacao]	Genetic Information Processing	Folding, sorting and degradation	ko03018//RNA degradation	K12605	-	-	-
TEA_016636	13.67	14.8	9.89	22.89	36.3	24.22	12.7867	27.8033	1.12062	6.26813e-06	0.000289876	HMGA	BnaA06g34780D [Brassica napus]	-	-	-	-	GO:0043231//intracellular membrane-bounded organelle	GO:0003676//nucleic acid binding	GO:0048869//cellular developmental process
MSTRG.136560	2.05	1.97	2.31	6.82	8.92	5.27	2.11	7.00333	1.7308	6.31618e-06	0.000291434	TK1A	PREDICTED: thymidine kinase [Vitis vinifera]	Metabolism;Metabolism	Global and overview maps;Nucleotide metabolism	ko01100//Metabolic pathways;ko00240//Pyrimidine metabolism	K00857;K00857	-	GO:0005515//protein binding;GO:0019136//deoxynucleoside kinase activity;GO:0032550//purine ribonucleoside binding	GO:0006259//DNA metabolic process;GO:0009124//nucleoside monophosphate biosynthetic process
TEA_000982	79.67	81.2	93.57	36.26	38.3	19.5	84.8133	31.3533	-1.43567	6.76941e-06	0.000311638	DRM1	PREDICTED: auxin-repressed 12.5 kDa protein-like [Juglans regia]	-	-	-	-	-	-	-
TEA_030203	0.46	0	0	5.29	5.45	9.13	0.153333	6.62333	5.43281	7.46739e-06	0.000339917	At5g23430	PREDICTED: katanin p80 WD40 repeat-containing subunit B1 homolog [Juglans regia]	-	-	-	-	GO:0005875//microtubule associated complex	GO:0003824//catalytic activity;GO:0015631//tubulin binding	GO:0007017//microtubule-based process
TEA_001779	42.63	38.78	40.67	13.56	22.61	11.18	40.6933	15.7833	-1.36639	7.78105e-06	0.000352614	--	SGL domain-containing protein [Cephalotus follicularis]	-	-	-	-	GO:0044464//cell part	-	-
MSTRG.150522	28.68	39.6	20.35	9.48	13.53	8.03	29.5433	10.3467	-1.51367	7.99501e-06	0.000360699	--	SWIB domain-containing protein [Cephalotus follicularis]	-	-	-	-	-	-	-
TEA_022047	0	0	0	1.11	0.94	0.87	0.001	0.973333	9.92679	8.14512e-06	0.000365846	LHT1	PREDICTED: lysine histidine transporter 1-like [Tarenaya hassleriana]	-	-	-	-	-	-	-
TEA_003698	0	0	0	0.76	1.33	0.55	0.001	0.88	9.78136	8.20567e-06	0.000367752	--	PREDICTED: radial spoke head 10 homolog B-like [Nicotiana tabacum]	-	-	-	-	-	-	-
TEA_016677	0.57	0	1.01	8.84	8.7	9.22	0.526667	8.92	4.08208	8.66115e-06	0.000385611	20ox2	PREDICTED: gibberellin 20 oxidase 1-D [Vitis vinifera]	-	-	-	-	-	GO:0016491//oxidoreductase activity	-
TEA_020095	0.89	1.49	1.05	3.06	3.88	2.66	1.14333	3.2	1.48483	8.97567e-06	0.00039874	Wdhd1	PREDICTED: LOW QUALITY PROTEIN: WD repeat and HMG-box DNA-binding protein 1 [Vitis vinifera]	-	-	-	-	-	-	-
TEA_004969	4.21	3.62	2.95	7.28	8.49	6.68	3.59333	7.48333	1.05836	9.20945e-06	0.000408232	CDF2	PREDICTED: cyclic dof factor 2-like [Malus domestica]	-	-	-	-	-	-	-
TEA_003238	12.66	14.58	12.26	3.5	6.17	5.62	13.1667	5.09667	-1.36926	9.26631e-06	0.000409858	DCAF6	PREDICTED: WD and tetratricopeptide repeats protein 1 isoform X3 [Jatropha curcas]	-	-	-	-	GO:0005911//cell-cell junction;GO:0016020//membrane;GO:0031461//cullin-RING ubiquitin ligase complex	-	GO:0006342//chromatin silencing;GO:0007059//chromosome segregation;GO:0009606//tropism;GO:0035194//posttranscriptional gene silencing by RNA;GO:0045491//xylan metabolic process
MSTRG.165966	4.81	8.46	9.28	0.39	0	0.25	7.51667	0.213333	-5.13891	9.49299e-06	0.000418062	--	-	-	-	-	-	-	-	-
TEA_017596	0	0	0	1.82	0.97	1.52	0.001	1.43667	10.4885	9.94379e-06	0.000436023	--	PREDICTED: uncharacterized protein LOC109007218 isoform X1 [Juglans regia]	-	-	-	-	-	-	-
TEA_008887	0.16	0	0	2.95	2.03	1.27	0.0533333	2.08333	5.28771	9.9877e-06	0.000437005	NPF4.6	PREDICTED: protein NRT1/ PTR FAMILY 4.6-like [Sesamum indicum]	-	-	-	-	-	-	GO:0051234//establishment of localization
TEA_029020	6.23	6.05	11.17	27.92	19.85	16.06	7.81667	21.2767	1.44465	1.02709e-05	0.000448428	At1g32860	PREDICTED: glucan endo-1,3-beta-glucosidase 11-like [Jatropha curcas]	-	-	-	-	-	GO:0008422//beta-glucosidase activity	GO:0044238//primary metabolic process
TEA_000125	1.07	0.41	1.48	4.01	5.1	2.86	0.986667	3.99	2.01575	1.12339e-05	0.000488586	TOP2	PREDICTED: DNA topoisomerase 2-like isoform X2 [Nelumbo nucifera]	-	-	-	-	GO:0043231//intracellular membrane-bounded organelle	GO:0003676//nucleic acid binding;GO:0008094//DNA-dependent ATPase activity;GO:0016853//isomerase activity;GO:0032550//purine ribonucleoside binding;GO:0043169//cation binding	GO:0001708//cell fate specification;GO:0006305//DNA alkylation;GO:0006461//protein complex assembly;GO:0007017//microtubule-based process;GO:0014070//response to organic cyclic compound;GO:0016458//gene silencing;GO:0034968//histone lysine methylation;GO:0048580//regulation of post-embryonic development;GO:0051052//regulation of DNA metabolic process;GO:1902410//mitotic cytokinetic process
TEA_008967	22.7	21.61	26.02	9.28	9.66	6.92	23.4433	8.62	-1.44342	1.14995e-05	0.000497874	PYL1	PREDICTED: abscisic acid receptor PYR1-like [Ziziphus jujuba]	Environmental Information Processing;Environmental Information Processing	Signal transduction;Signal transduction	ko04075//Plant hormone signal transduction;ko04016//MAPK signaling pathway - plant	K14496;K14496	-	-	-
TEA_012657	0	0	0	0.68	0.21	1.91	0.001	0.933333	9.86625	1.15015e-05	0.000497874	VIT_19s0014g04930	terpene synthase 3 [Camellia sinensis]	Metabolism	Metabolism of terpenoids and polyketides	ko00909//Sesquiterpenoid and triterpenoid biosynthesis	K15803	-	-	-
MSTRG.109041	27.94	42.03	29.92	12.31	12.84	11.12	33.2967	12.09	-1.46156	1.16253e-05	0.000502163	--	PHD zinc finger protein [Medicago truncatula]	-	-	-	-	-	-	-
TEA_000716	0.1	8.51	1.41	0	0	0	3.34	0.001	-11.7056	1.22192e-05	0.000526697	At2g44860	PREDICTED: probable ribosome biogenesis protein RLP24 isoform X2 [Sesamum indicum]	Genetic Information Processing	Translation	ko03010//Ribosome	K02896	-	-	-
TEA_025858	133.86	108.42	86.71	49.93	63.53	45.1	109.663	52.8533	-1.05301	1.23062e-05	0.000529324	--	Protein of unknown function DUF1685 [Cynara cardunculus var. scolymus] [Cynara cardunculus]	-	-	-	-	-	-	-
TEA_012263	0	0	0	0.42	1.58	0.48	0.001	0.826667	9.69116	1.24349e-05	0.000533729	PCMP-E83	PREDICTED: pentatricopeptide repeat-containing protein At3g05340 [Vitis vinifera]	-	-	-	-	-	-	-
TEA_017950	8.74	9.75	13.72	4.08	2.47	2.65	10.7367	3.06667	-1.8078	1.25392e-05	0.000537071	UGT86A1	PREDICTED: UDP-glycosyltransferase 86A1 [Juglans regia]	-	-	-	-	-	GO:0016757//transferase activity, transferring glycosyl groups	GO:0000160//phosphorelay signal transduction system
TEA_001609	12.01	13.97	12.67	3.83	4.22	4.34	12.8833	4.13	-1.64129	1.26876e-05	0.00054114	--	CHCH domain-containing protein, partial [Cephalotus follicularis]	-	-	-	-	-	-	-
TEA_004852	121.42	113.89	82.34	56.2	55.45	45.14	105.883	52.2633	-1.0186	1.28625e-05	0.000547452	EXL2	PREDICTED: protein EXORDIUM-like 2 [Nicotiana tomentosiformis]	-	-	-	-	-	-	-
TEA_018301	0	0	0	2.37	1.1	1.81	0.001	1.76	10.7814	1.31933e-05	0.000559185	PSRP2	PREDICTED: 30S ribosomal protein 2, chloroplastic [Sesamum indicum]	Genetic Information Processing;Genetic Information Processing;Genetic Information Processing	Translation;Translation;Folding, sorting and degradation	ko03013//RNA transport;ko03015//mRNA surveillance pathway;ko03018//RNA degradation	K13126;K13126;K13126	GO:0044434//chloroplast part	-	GO:0044237//cellular metabolic process;GO:0044710//single-organism metabolic process;GO:0044763//single-organism cellular process
TEA_028334	0	0	0	0.35	0.3	0.36	0.001	0.336667	8.39518	1.35511e-05	0.000573154	PDR1	PREDICTED: pleiotropic drug resistance protein 1-like [Juglans regia]	-	-	-	-	-	-	-
TEA_000522	2.78	3.1	1.77	0.18	0.07	0.37	2.55	0.206667	-3.62512	1.36049e-05	0.000574234	CYP81E9	PREDICTED: cytochrome P450 81E8-like [Vitis vinifera]	-	-	-	-	-	GO:0016705//oxidoreductase activity, acting on paired donors, with incorporation or reduction of molecular oxygen;GO:0046872//metal ion binding	-
TEA_011010	0	0	0	0.12	0.95	0.18	0.001	0.416667	8.70275	1.46232e-05	0.000614659	RUK	Serine/threonine-protein kinase ULK4 [Gossypium arboreum]	-	-	-	-	-	-	-
MSTRG.728	41.45	58.42	64.09	18.5	26.61	19.5	54.6533	21.5367	-1.34351	1.5175e-05	0.000636535	--	GPCR_chapero_1 domain-containing protein/Ank_2 domain-containing protein [Cephalotus follicularis]	-	-	-	-	-	-	-
TEA_018233	4.25	3.64	5.32	0.61	1.38	0.74	4.40333	0.91	-2.27466	1.5518e-05	0.00064958	At2g18193	PREDICTED: AAA-ATPase At2g18193-like [Juglans regia]	-	-	-	-	-	GO:0032550//purine ribonucleoside binding	-
TEA_021109	1.96	2.44	4.1	5.57	12.13	9.3	2.83333	9	1.66742	1.56148e-05	0.000652287	Os07g0682400	PREDICTED: zinc finger CCCH domain-containing protein 22-like [Nicotiana attenuata]	-	-	-	-	-	-	-
TEA_003855	8.59	6.57	4.42	1.84	1.82	1.24	6.52667	1.63333	-1.99853	1.58235e-05	0.000659649	--	LOW QUALITY PROTEIN: DUF2828 domain-containing protein, partial [Cephalotus follicularis]	-	-	-	-	-	-	-
TEA_018374	5.21	9.44	11.2	18.49	17.86	21.44	8.61667	19.2633	1.16066	1.6037e-05	0.00066718	PMA4	PREDICTED: plasma membrane ATPase 4 isoform X1 [Theobroma cacao]	Metabolism	Energy metabolism	ko00190//Oxidative phosphorylation	K01535	GO:0031224//intrinsic component of membrane	GO:0017111//nucleoside-triphosphatase activity;GO:0032550//purine ribonucleoside binding;GO:0043169//cation binding	GO:0009152//purine ribonucleotide biosynthetic process
TEA_023886	0	0	0.04	0.62	1.37	0.54	0.0133333	0.843333	5.98299	1.67683e-05	0.00069334	Os07g0190000	1-deoxyxylulose 5-phosphate synthase [Catharanthus roseus]	Metabolism;Metabolism;Metabolism;Metabolism	Global and overview maps;Global and overview maps;Metabolism of terpenoids and polyketides;Metabolism of cofactors and vitamins	ko01100//Metabolic pathways;ko01110//Biosynthesis of secondary metabolites;ko00900//Terpenoid backbone biosynthesis;ko00730//Thiamine metabolism	K01662;K01662;K01662;K01662	-	GO:0016744//transferase activity, transferring aldehyde or ketonic groups	GO:0006721//terpenoid metabolic process
TEA_004445	5.65	0.75	7.28	30.3	17.61	28.28	4.56	25.3967	2.47753	1.69593e-05	0.000699812	MDH1	PREDICTED: malate dehydrogenase [NADP], chloroplastic-like [Juglans regia]	Metabolism;Metabolism;Metabolism;Metabolism	Global and overview maps;Global and overview maps;Carbohydrate metabolism;Energy metabolism	ko01100//Metabolic pathways;ko01200//Carbon metabolism;ko00620//Pyruvate metabolism;ko00710//Carbon fixation in photosynthetic organisms	K00051;K00051;K00051;K00051	-	GO:0016615//malate dehydrogenase activity	GO:0043648//dicarboxylic acid metabolic process;GO:0044238//primary metabolic process
TEA_015828	0	0	0	0.78	2.7	0.3	0.001	1.26	10.2992	1.76965e-05	0.000724344	At1g54790	PREDICTED: GDSL esterase/lipase At1g54790 [Sesamum indicum]	-	-	-	-	-	-	-
TEA_004259	12.83	8.24	7.65	19.76	16.7	22.86	9.57333	19.7733	1.04646	1.82891e-05	0.000745667	RCA1	PREDICTED: ribulose bisphosphate carboxylase/oxygenase activase, chloroplastic-like isoform X1 [Nelumbo nucifera]	-	-	-	-	-	-	-
TEA_014704	5.26	3.36	6.17	0.7	1.1	0.45	4.93	0.75	-2.71663	1.83276e-05	0.000745667	--	PREDICTED: remorin [Ziziphus jujuba]	-	-	-	-	-	-	-
TEA_014751	0	0	0	0.63	1.71	1.87	0.001	1.40333	10.4546	1.84052e-05	0.000747324	SAP4	Zinc finger, AN1-type [Corchorus olitorius]	-	-	-	-	-	GO:0046914//transition metal ion binding	GO:0000280//nuclear division;GO:0009648//photoperiodism
TEA_001191	0	0	0	3	0.93	0.14	0.001	1.35667	10.4059	1.84854e-05	0.000749082	ADK2	Adenosine kinase 2 [Theobroma cacao]	Metabolism;Metabolism	Global and overview maps;Nucleotide metabolism	ko01100//Metabolic pathways;ko00230//Purine metabolism	K00856;K00856	-	GO:0016772//transferase activity, transferring phosphorus-containing groups	GO:0009152//purine ribonucleotide biosynthetic process;GO:0043101//purine-containing compound salvage
TEA_000275	0	0	0	0.91	0.24	0.39	0.001	0.513333	9.00375	1.86529e-05	0.000753465	ORTH2	PREDICTED: E3 ubiquitin-protein ligase ORTHRUS 2 [Ricinus communis]	-	-	-	-	-	GO:0005515//protein binding;GO:0043169//cation binding	-
MSTRG.163814	0.56	0.37	0.78	2.7	3.04	2.27	0.57	2.67	2.22781	1.87446e-05	0.000755067	AOG	PREDICTED: anthocyanin 3'-O-beta-glucosyltransferase-like [Malus domestica]	Metabolism;Metabolism;Metabolism	Global and overview maps;Global and overview maps;Metabolism of terpenoids and polyketides	ko01100//Metabolic pathways;ko01110//Biosynthesis of secondary metabolites;ko00906//Carotenoid biosynthesis	K14595;K14595;K14595	-	GO:0016757//transferase activity, transferring glycosyl groups	-
TEA_005358	0	0	0	3.17	0.53	1.78	0.001	1.82667	10.835	1.97112e-05	0.000786203	--	PREDICTED: UV-B-induced protein At3g17800, chloroplastic [Solanum tuberosum]	-	-	-	-	-	-	-
MSTRG.11543	6.18	8.02	6.34	2.81	2.23	2.76	6.84667	2.6	-1.39689	2.00375e-05	0.000797651	At5g13980	PREDICTED: alpha-mannosidase isoform X1 [Prunus mume]	Metabolism	Glycan biosynthesis and metabolism	ko00511//Other glycan degradation	K01191	GO:0005576//extracellular region;GO:0005618//cell wall;GO:0031090//organelle membrane;GO:0043231//intracellular membrane-bounded organelle	GO:0015923//mannosidase activity;GO:0046914//transition metal ion binding	GO:0000097//sulfur amino acid biosynthetic process;GO:0000226//microtubule cytoskeleton organization;GO:0019318//hexose metabolic process
MSTRG.79012	15.85	16.74	12.72	5.1	7.56	5.12	15.1033	5.92667	-1.34957	2.13702e-05	0.000847379	At1g78750	PREDICTED: F-box/LRR-repeat protein At4g14103-like [Daucus carota subsp. sativus] [Daucus carota]	-	-	-	-	-	-	-
TEA_014034	5.1	4.76	7.82	0	0.51	0.32	5.89333	0.276667	-4.41286	2.25732e-05	0.000893337	--	Peptide transporter PTR2 [Anthurium amnicola]	-	-	-	-	-	-	-
TEA_000692	0.71	0.39	0.46	1.74	2.76	1.53	0.52	2.01	1.95061	2.26755e-05	0.000895637	NIA2	nitrite reductase [Camellia sinensis]	Metabolism	Energy metabolism	ko00910//Nitrogen metabolism	K10534	-	GO:0000166//nucleotide binding;GO:0016661//oxidoreductase activity, acting on other nitrogenous compounds as donors;GO:0046906//tetrapyrrole binding;GO:0046914//transition metal ion binding;GO:0050662//coenzyme binding	GO:0042126//nitrate metabolic process
TEA_019363	0	0	0	0.16	0.81	0.72	0.001	0.563333	9.13785	2.2746e-05	0.000896679	MMK2	PREDICTED: mitogen-activated protein kinase homolog MMK2 isoform X1 [Vitis vinifera]	-	-	-	-	-	GO:0004702//receptor signaling protein serine/threonine kinase activity;GO:0032550//purine ribonucleoside binding	GO:0006605//protein targeting;GO:0006796//phosphate-containing compound metabolic process;GO:0006952//defense response;GO:0009755//hormone-mediated signaling pathway;GO:0009863//salicylic acid mediated signaling pathway;GO:0010468//regulation of gene expression;GO:0031399//regulation of protein modification process;GO:0042743//hydrogen peroxide metabolic process;GO:0043067//regulation of programm…
TEA_002255	0	0	0	0.85	0.79	0.45	0.001	0.696667	9.44432	2.30846e-05	0.000905148	PRAF1	regulator of chromosome condensation (RCC1) family protein [Medicago truncatula]	-	-	-	-	-	-	-
TEA_006905	0	0	0	3.81	1.11	5.95	0.001	3.62333	11.8231	2.30946e-05	0.000905148	NIFU1	PREDICTED: nifU-like protein 1, chloroplastic [Tarenaya hassleriana]	-	-	-	-	GO:0009532//plastid stroma	GO:0046914//transition metal ion binding;GO:0051540//metal cluster binding	GO:0009058//biosynthetic process
TEA_007831	0	0	0	0.43	0.36	0.14	0.001	0.31	8.27612	2.3481e-05	0.000916751	EMB1444	transcription factor BHLH008, partial [Vaccinium corymbosum]	-	-	-	-	-	-	-
TEA_013515	20.75	18.78	15.52	8.63	6.38	7.16	18.35	7.39	-1.31213	2.38817e-05	0.000930608	LBD38	PREDICTED: LOB domain-containing protein 37 [Ricinus communis]	-	-	-	-	-	-	-
TEA_026895	0	0	0	0.69	0.23	1.04	0.001	0.653333	9.35168	2.4305e-05	0.000945288	--	PREDICTED: F-box protein At3g07870-like [Malus domestica]	-	-	-	-	-	-	-
TEA_008088	2.21	1.95	1.66	3.33	5.53	3.89	1.94	4.25	1.13141	2.49406e-05	0.000962941	TCX3	PREDICTED: CRC domain-containing protein TSO1 [Vitis vinifera]	-	-	-	-	-	-	-
TEA_027424	5.32	9.47	9.54	15.62	19.38	17.87	8.11	17.6233	1.11971	2.49486e-05	0.000962941	UGT87A2	PREDICTED: UDP-glycosyltransferase 87A1-like [Fragaria vesca subsp. vesca] [Fragaria vesca]	-	-	-	-	-	GO:0016757//transferase activity, transferring glycosyl groups	-
MSTRG.112544	41.41	46.55	36.33	13.21	19.5	9.03	41.43	13.9133	-1.57421	2.65481e-05	0.001017	--	-	-	-	-	-	-	-	-
TEA_022440	0	0	0	0.24	0.52	1.07	0.001	0.61	9.25267	2.65998e-05	0.001017	--	PREDICTED: ankyrin-2 [Vitis vinifera]	-	-	-	-	-	-	-
TEA_020212	5.25	3.87	4.15	8.8	11.1	10.58	4.42333	10.16	1.19969	2.78458e-05	0.00105866	MTERF1	mTERF domain-containing protein [Cephalotus follicularis]	-	-	-	-	GO:0009536//plastid	-	GO:0010468//regulation of gene expression
TEA_020277	12.06	5.81	10.69	21.76	22.48	19.13	9.52	21.1233	1.1498	2.90769e-05	0.00110134	GPX1	PREDICTED: phospholipid hydroperoxide glutathione peroxidase 1, chloroplastic-like [Sesamum indicum]	Metabolism;Metabolism	Metabolism of other amino acids;Lipid metabolism	ko00480//Glutathione metabolism;ko00590//Arachidonic acid metabolism	K00432;K00432	-	GO:0016491//oxidoreductase activity	-
TEA_021102	3.94	4.65	3.21	0.33	0.57	0.34	3.93333	0.413333	-3.25037	2.94739e-05	0.00111223	ACA8	calcium-transporting ATPase 8, plasma membrane-type-like isoform X2 [Cajanus cajan]	-	-	-	-	-	-	GO:0006810//transport
TEA_005522	6.51	0.87	2.83	14.33	15.7	17.34	3.40333	15.79	2.21399	3.0136e-05	0.0011351	DTX33	PREDICTED: protein DETOXIFICATION 33 [Ricinus communis]	-	-	-	-	GO:0031224//intrinsic component of membrane	GO:0015291//secondary active transmembrane transporter activity	GO:0015893//drug transport;GO:0044763//single-organism cellular process
MSTRG.35036	66.62	80.36	62.06	32.21	37.79	29.45	69.68	33.15	-1.07174	3.0706e-05	0.00115443	SKIP22	F-box domain, cyclin-like protein, partial [Cynara cardunculus var. scolymus] [Cynara cardunculus]	-	-	-	-	-	-	-
TEA_010898	20.59	25.08	14.21	8.21	9.11	7.23	19.96	8.18333	-1.28635	3.09505e-05	0.00116147	MYB5	transcription factor MYB10, partial [Vaccinium corymbosum]	Organismal Systems	Environmental adaptation	ko04626//Plant-pathogen interaction	K09422	-	-	-
TEA_009567	8.22	6.36	6.09	1.92	2.83	1.89	6.89	2.21333	-1.63828	3.19262e-05	0.00119368	At5g13200	PREDICTED: GEM-like protein 5 [Vitis vinifera]	-	-	-	-	-	-	GO:0009408//response to heat
TEA_007650	0	0	0	2.12	0.48	1.93	0.001	1.51	10.5603	3.21597e-05	0.0012002	GAL1	galactokinase 1 [Camellia sinensis]	-	-	-	-	GO:0044424//intracellular part	GO:0016773//phosphotransferase activity, alcohol group as acceptor;GO:0032550//purine ribonucleoside binding	GO:0016310//phosphorylation;GO:0019318//hexose metabolic process
TEA_024278	0	0	0	0.49	0.31	0.29	0.001	0.363333	8.50515	3.25596e-05	0.00121289	IRE1B	PREDICTED: serine/threonine-protein kinase/endoribonuclease IRE1b [Vitis vinifera]	Genetic Information Processing	Folding, sorting and degradation	ko04141//Protein processing in endoplasmic reticulum	K08852	-	GO:0016301//kinase activity	GO:0044238//primary metabolic process;GO:0044260//cellular macromolecule metabolic process
TEA_005475	1.34	1.7	1.51	3.37	4.6	4.98	1.51667	4.31667	1.50901	3.34248e-05	0.00124057	--	Zeaxanthin epoxidase, chloroplastic [Gossypium arboreum]	-	-	-	-	-	-	-
TEA_021456	0.07	1.33	1.32	0	0	0	0.906667	0.001	-9.82443	3.5787e-05	0.001321	--	BAT2 domain-containing protein 1 [Theobroma cacao]	-	-	-	-	GO:0044444//cytoplasmic part	-	-
MSTRG.107804	11.24	9.19	9.59	2.32	3.2	2.99	10.0067	2.83667	-1.81869	3.6176e-05	0.00133293	FER1	PREDICTED: ferritin-1, chloroplastic-like [Eucalyptus grandis]	-	-	-	-	-	-	-
MSTRG.114515	15.21	11.3	5.99	1.14	1.34	0.69	10.8333	1.05667	-3.35788	3.65943e-05	0.00134347	--	-	-	-	-	-	-	-	-
TEA_011526	3.22	2.25	2.07	4.33	6.15	5.34	2.51333	5.27333	1.06911	3.7564e-05	0.0013741	HSL1	PREDICTED: receptor-like protein kinase HSL1 [Nicotiana tomentosiformis]	-	-	-	-	-	-	-
TEA_019729	15.91	23.78	17.14	7.19	8.53	6.05	18.9433	7.25667	-1.38431	3.91618e-05	0.0014274	--	Pre-mRNA-splicing factor ISY1 [Anthurium amnicola]	-	-	-	-	-	-	-
MSTRG.136431	1.48	0.54	2.01	5.43	5.43	5.27	1.34333	5.37667	2.00089	3.92462e-05	0.00142791	Os01g0868300	PREDICTED: DNA polymerase alpha catalytic subunit [Vitis vinifera]	Metabolism;Metabolism;Metabolism;Genetic Information Processing	Global and overview maps;Nucleotide metabolism;Nucleotide metabolism;Replication and repair	ko01100//Metabolic pathways;ko00230//Purine metabolism;ko00240//Pyrimidine metabolism;ko03030//DNA replication	K02320;K02320;K02320;K02320	GO:0043231//intracellular membrane-bounded organelle	GO:0003676//nucleic acid binding;GO:0034061//DNA polymerase activity;GO:0036094//small molecule binding;GO:0043169//cation binding;GO:0051536//iron-sulfur cluster binding	GO:0006259//DNA metabolic process
TEA_026881	0	0	0	2.15	3.46	0.69	0.001	2.1	11.0362	3.99441e-05	0.00145071	OEP16	PREDICTED: outer envelope pore protein 16, chloroplastic [Nicotiana tomentosiformis]	-	-	-	-	-	-	-
TEA_013586	18.65	24.83	25.78	5.65	6.57	8.91	23.0867	7.04333	-1.71273	4.34196e-05	0.00156404	PMEI11	PREDICTED: 21 kDa protein [Prunus mume]	-	-	-	-	-	GO:0052689//carboxylic ester hydrolase activity	GO:0009892//negative regulation of metabolic process
TEA_016727	0.06	0	0	1	0.84	0.6	0.02	0.813333	5.34577	4.55538e-05	0.00162823	chtf18	PREDICTED: chromosome transmission fidelity protein 18 homolog [Vitis vinifera]	-	-	-	-	-	GO:0016787//hydrolase activity	-
TEA_018903	1.02	0.58	0.58	0	0	0	0.726667	0.001	-9.50515	4.57175e-05	0.00163121	RL9	PREDICTED: myb family transcription factor APL [Vitis vinifera]	-	-	-	-	-	-	-
TEA_025572	10.87	4.05	6.8	18.14	16.41	18.89	7.24	17.8133	1.2989	4.63111e-05	0.00164372	--	PREDICTED: uncharacterized protein LOC107861963 [Capsicum annuum]	-	-	-	-	-	-	-
TEA_025632	30.11	27.86	31.49	9.68	16.85	10.11	29.82	12.2133	-1.28782	4.91434e-05	0.00172614	TIL	PREDICTED: temperature-induced lipocalin-1-like [Cucumis melo]	-	-	-	-	-	-	GO:0051234//establishment of localization
TEA_000605	0	0	0	0.39	0.33	0.15	0.001	0.29	8.17991	5.02282e-05	0.00175819	MIK2	PREDICTED: MDIS1-interacting receptor like kinase 2-like [Vitis vinifera]	-	-	-	-	-	-	-
TEA_017034	0	0	0	0.52	1.33	2.61	0.001	1.48667	10.5379	5.0229e-05	0.00175819	PIP2-7	aquaporin PIP2;2 [Olea europaea]	-	-	-	-	GO:0005911//cell-cell junction;GO:0031225//anchored component of membrane;GO:0043231//intracellular membrane-bounded organelle	GO:0005372//water transmembrane transporter activity;GO:0005488//binding	GO:0001101//response to acid chemical;GO:0051234//establishment of localization
TEA_008310	8.19	4.64	8.49	13.31	15.27	15.35	7.10667	14.6433	1.043	5.09811e-05	0.00177533	UGT85A24	PREDICTED: 7-deoxyloganetin glucosyltransferase-like isoform X2 [Prunus mume]	Metabolism;Metabolism	Global and overview maps;Global and overview maps	ko01100//Metabolic pathways;ko01110//Biosynthesis of secondary metabolites	K21374;K21374	-	GO:0016757//transferase activity, transferring glycosyl groups	-
TEA_003891	2.28	1.74	2.62	5.53	7.27	3.56	2.21333	5.45333	1.30092	5.25053e-05	0.0018199	QKY	PREDICTED: protein QUIRKY [Juglans regia]	-	-	-	-	-	-	-
TEA_010840	0.1	0	0	0.86	1.55	1.11	0.0333333	1.17333	5.1375	5.28085e-05	0.00182643	RMI1	PREDICTED: recQ-mediated genome instability protein 1 [Theobroma cacao]	-	-	-	-	-	-	GO:0044699//single-organism process
TEA_014807	0	0	0	0.46	0.15	0.91	0.001	0.506667	8.98489	5.36079e-05	0.00184779	yihQ	AGL3 [Actinidia deliciosa]	-	-	-	-	-	GO:0005488//binding;GO:0090599//alpha-glucosidase activity	GO:0044238//primary metabolic process
TEA_027187	0.68	0.6	0.75	1.83	2.88	2.09	0.676667	2.26667	1.74406	5.47793e-05	0.00188496	SINE1	ARM repeat superfamily protein [Theobroma cacao]	-	-	-	-	-	-	-
MSTRG.81892	11.91	19.16	9.33	4.19	4.09	3.76	13.4667	4.01333	-1.74652	5.52541e-05	0.00189809	At5g45780	LRR-RLK [Vernicia montana]	-	-	-	-	GO:0031224//intrinsic component of membrane	GO:0004672//protein kinase activity;GO:0032550//purine ribonucleoside binding	GO:0003006//developmental process involved in reproduction;GO:0006464//cellular protein modification process;GO:0006796//phosphate-containing compound metabolic process
TEA_012621	0	0	0	1.07	2.46	3.72	0.001	2.41667	11.2388	5.65207e-05	0.00193179	VQ31	PREDICTED: VQ motif-containing protein 11-like [Vitis vinifera]	-	-	-	-	-	-	-
MSTRG.8382	35.66	29.71	39.68	15.87	17.64	14.81	35.0167	16.1067	-1.12038	5.69631e-05	0.00194038	PA200	PREDICTED: proteasome activator subunit 4-like [Nicotiana tabacum]	Genetic Information Processing	Folding, sorting and degradation	ko03050//Proteasome	K06699	-	-	-
MSTRG.44593	106.63	174.75	138.72	63.65	71.38	61.95	140.033	65.66	-1.09268	5.71471e-05	0.00194339	ABCD1	PREDICTED: ABC transporter D family member 1 isoform X1 [Daucus carota subsp. sativus] [Daucus carota]	Cellular Processes;Environmental Information Processing	Transport and catabolism;Membrane transport	ko04146//Peroxisome;ko02010//ABC transporters	K05677;K05677	GO:0031224//intrinsic component of membrane	GO:0015405//P-P-bond-hydrolysis-driven transmembrane transporter activity;GO:0017111//nucleoside-triphosphatase activity;GO:0032550//purine ribonucleoside binding	GO:0044763//single-organism cellular process;GO:0051234//establishment of localization
TEA_028982	2.37	1.55	2.06	3.99	5.23	4.39	1.99333	4.53667	1.18645	5.98842e-05	0.00202291	IRKI	PREDICTED: IRK-interacting protein [Vitis vinifera]	-	-	-	-	-	-	-
MSTRG.83056	38.49	15.66	34.32	61.41	69.64	75.51	29.49	68.8533	1.2233	6.13278e-05	0.00206824	CHC2	PREDICTED: clathrin heavy chain 1-like [Oryza brachyantha]	Cellular Processes	Transport and catabolism	ko04144//Endocytosis	K04646	GO:0030125//clathrin vesicle coat	-	GO:0015031//protein transport
TEA_019887	0	0	0.06	0.77	1.04	1.03	0.02	0.946667	5.56478	6.23456e-05	0.00209264	HEMC	porphobilinogen deaminase, chloroplastic-like [Dorcoceras hygrometricum]	Metabolism;Metabolism;Metabolism	Global and overview maps;Global and overview maps;Metabolism of cofactors and vitamins	ko01100//Metabolic pathways;ko01110//Biosynthesis of secondary metabolites;ko00860//Porphyrin and chlorophyll metabolism	K01749;K01749;K01749	-	GO:0003824//catalytic activity	GO:0018065//protein-cofactor linkage;GO:0018130//heterocycle biosynthetic process
TEA_011845	10.43	10.43	8.64	4.22	3.35	4.15	9.83333	3.90667	-1.33174	6.23608e-05	0.00209264	NIR1	PREDICTED: ferredoxin--nitrite reductase, chloroplastic [Sesamum indicum]	Metabolism	Energy metabolism	ko00910//Nitrogen metabolism	K00366	-	GO:0046906//tetrapyrrole binding;GO:0051540//metal cluster binding	GO:0044710//single-organism metabolic process
TEA_021001	5.07	4.5	7.45	11.87	14.77	10.37	5.67333	12.3367	1.12068	6.63421e-05	0.00222257	DIOX2	PREDICTED: 1-aminocyclopropane-1-carboxylate oxidase-like [Juglans regia]	-	-	-	-	-	-	-
TEA_005225	3.31	3.16	3.26	0	0	0.21	3.24333	0.07	-5.53398	6.91588e-05	0.00231312	--	Calcium and calcium/calmodulin-dependent serine/threonine-protein kinase isoform 1 [Theobroma cacao]	-	-	-	-	-	GO:0016772//transferase activity, transferring phosphorus-containing groups	GO:0006796//phosphate-containing compound metabolic process
TEA_016740	0	0	0	0.61	1.01	0.68	0.001	0.766667	9.58246	7.08377e-05	0.00236149	NAP1;4	PREDICTED: nucleosome assembly protein 1;4 isoform X3 [Nelumbo nucifera]	-	-	-	-	-	-	-
TEA_002279	5.31	5.96	5.67	2.33	2.24	1.66	5.64667	2.07667	-1.44313	7.09805e-05	0.00236237	--	TolB protein-related isoform 1 [Theobroma cacao]	-	-	-	-	-	-	GO:0007165//signal transduction;GO:0009725//response to hormone;GO:0044237//cellular metabolic process;GO:0044710//single-organism metabolic process
TEA_026774	0	0	0	0.88	0.61	1.27	0.001	0.92	9.84549	7.12941e-05	0.00236505	At5g45960	PREDICTED: GDSL esterase/lipase At5g45960-like [Sesamum indicum]	-	-	-	-	-	-	-
TEA_029032	7.33	5.37	6.78	13.05	20.3	13.23	6.49333	15.5267	1.25772	7.39712e-05	0.00244986	WUN1	PREDICTED: wound-induced protein 1-like, partial [Nicotiana attenuata]	-	-	-	-	-	-	-
TEA_023345	0	0	0	1.06	0.18	0.07	0.001	0.436667	8.77039	7.61654e-05	0.00249898	CESA7	cellulose synthase 3 [Eucalyptus urophylla]	-	-	-	-	-	-	-
TEA_020825	12.1	8.34	12.48	2.37	2.6	1.45	10.9733	2.14	-2.35832	7.6193e-05	0.00249898	--	PREDICTED: WW domain-binding protein 2 [Eucalyptus grandis]	-	-	-	-	-	-	-
TEA_025838	20.87	14.29	17.81	5.41	9.3	5.51	17.6567	6.74	-1.38939	7.65876e-05	0.00250787	ZIP3	PREDICTED: zinc transporter 8-like [Nelumbo nucifera]	-	-	-	-	GO:0031224//intrinsic component of membrane	GO:0016628//oxidoreductase activity, acting on the CH-CH group of donors, NAD or NADP as acceptor;GO:0022890//inorganic cation transmembrane transporter activity	GO:0006829//zinc II ion transport;GO:0044710//single-organism metabolic process;GO:0044763//single-organism cellular process
TEA_023736	0	0	0	0.64	0.6	0.63	0.001	0.623333	9.28386	7.79741e-05	0.00254916	--	PREDICTED: uncharacterized protein LOC100246465 [Vitis vinifera]	-	-	-	-	-	-	-
TEA_015201	17.71	8.02	15.73	33.65	29.11	28.05	13.82	30.27	1.13113	8.00894e-05	0.00261411	STR9	PREDICTED: rhodanese-like domain-containing protein 9, chloroplastic [Vitis vinifera]	-	-	-	-	-	-	-
MSTRG.166337	3.74	5.32	5.28	1.89	1.91	1.65	4.78	1.81667	-1.39572	8.10228e-05	0.00264033	At3g59020	PREDICTED: importin beta-like SAD2 homolog, partial [Phoenix dactylifera]	-	-	-	-	-	-	-
TEA_024101	0	0	0.16	11.76	1.81	8.64	0.0533333	7.40333	7.11699	8.38364e-05	0.00272328	TMN10	PREDICTED: transmembrane 9 superfamily member 10-like [Nelumbo nucifera]	-	-	-	-	GO:0031224//intrinsic component of membrane	-	GO:0006498//N-terminal protein lipidation
TEA_018774	1.8	2.11	2.08	3.59	6.68	4.99	1.99667	5.08667	1.34913	8.55192e-05	0.00276027	MAG2L	PREDICTED: RINT1-like protein MAG2L [Juglans regia]	-	-	-	-	-	-	-
TEA_001952	7.72	6.51	8.13	13.2	13.51	19.35	7.45333	15.3533	1.04259	8.59605e-05	0.00276572	At4g04930	PREDICTED: sphingolipid delta(4)-desaturase DES1-like [Juglans regia]	Metabolism;Metabolism	Global and overview maps;Lipid metabolism	ko01100//Metabolic pathways;ko00600//Sphingolipid metabolism	K04712;K04712	GO:0031224//intrinsic component of membrane	GO:0016491//oxidoreductase activity	GO:0006665//sphingolipid metabolic process
MSTRG.153886	5.76	10.79	11.91	2.15	2.31	2.24	9.48667	2.23333	-2.0867	8.67588e-05	0.00278699	ACBP5	Acyl-CoA-binding protein, ACBP, partial [Cynara cardunculus var. scolymus] [Cynara cardunculus]	-	-	-	-	-	-	-
TEA_016314	0	0	0	0.55	0.46	0.05	0.001	0.353333	8.46489	9.07359e-05	0.00289187	UBP16	PREDICTED: ubiquitin carboxyl-terminal hydrolase 16 [Vitis vinifera]	-	-	-	-	-	GO:0016787//hydrolase activity	GO:0044267//cellular protein metabolic process;GO:0048731//system development
TEA_016358	4.8	3.71	2.78	9.22	8.73	7.21	3.76333	8.38667	1.15609	9.19875e-05	0.00292492	At3g58140	phenylalanyl-tRNA synthetase class IIc family protein [Populus trichocarpa]	Genetic Information Processing	Translation	ko00970//Aminoacyl-tRNA biosynthesis	K01889	-	-	-
TEA_006021	0	0	0	0.59	0.51	0.46	0.001	0.52	9.02237	9.21817e-05	0.00292492	SQD1	PREDICTED: UDP-sulfoquinovose synthase, chloroplastic [Vitis vinifera]	Metabolism;Metabolism	Carbohydrate metabolism;Lipid metabolism	ko00520//Amino sugar and nucleotide sugar metabolism;ko00561//Glycerolipid metabolism	K06118;K06118	GO:0009536//plastid	GO:0016782//transferase activity, transferring sulfur-containing groups;GO:0046508//hydrolase activity, acting on carbon-sulfur bonds;GO:0046914//transition metal ion binding;GO:0048037//cofactor binding	GO:0009247//glycolipid biosynthetic process
MSTRG.145216	3.47	4.99	3.33	1.01	0.81	1.26	3.93	1.02667	-1.93656	9.22208e-05	0.00292492	Os02g0718900	PREDICTED: ADP,ATP carrier protein 3, mitochondrial-like [Malus domestica]	-	-	-	-	GO:0009526//plastid envelope;GO:0019866//organelle inner membrane	GO:0005347//ATP transmembrane transporter activity	GO:0006862//nucleotide transport;GO:0009814//defense response, incompatible interaction;GO:0015711//organic anion transport;GO:0033554//cellular response to stress;GO:0072530//purine-containing compound transmembrane transport;GO:1902582//single-organism intracellular transport
TEA_005963	11.39	13.54	11.54	5.52	6.3	5.16	12.1567	5.66	-1.10287	9.23491e-05	0.00292492	ULT1	PREDICTED: protein ULTRAPETALA 1-like [Juglans regia]	-	-	-	-	-	-	-
MSTRG.48923	13.56	6.14	8.72	3.74	2.62	1.71	9.47333	2.69	-1.81627	9.6613e-05	0.00304571	--	PREDICTED: vacuolar protein 8 [Citrus sinensis]	-	-	-	-	-	-	-
TEA_013646	12.81	18.29	12.91	6.46	7.7	7.3	14.67	7.15333	-1.03618	9.71088e-05	0.00305659	AGO2	PREDICTED: protein argonaute 2-like [Daucus carota subsp. sativus] [Daucus carota]	-	-	-	-	-	-	-
TEA_028449	1.75	1.6	2.87	4.24	6.28	4.66	2.07333	5.06	1.28719	9.91269e-05	0.00310648	2023-08-08	PREDICTED: AUGMIN subunit 8 [Solanum pennellii]	-	-	-	-	-	-	-
MSTRG.82840	0	0	0	0.65	1.82	2.01	0.001	1.49333	10.5443	9.95975e-05	0.00311561	--	-	-	-	-	-	-	-	-
TEA_014203	3.16	3.46	2.85	5.51	9.29	7.52	3.15667	7.44	1.2369	0.000100501	0.00313422	BAHD1	PREDICTED: BAHD acyltransferase At5g47980 [Ricinus communis]	-	-	-	-	-	GO:0016740//transferase activity	-
TEA_010311	3.17	3.51	1.81	0.76	0.84	0.53	2.83	0.71	-1.99491	0.00010244	0.00318977	CNGC14	cyclic nucleotide-regulated ion channel family protein [Populus trichocarpa]	Organismal Systems	Environmental adaptation	ko04626//Plant-pathogen interaction	K05391	GO:0031224//intrinsic component of membrane	GO:0005267//potassium channel activity;GO:0005515//protein binding;GO:0030551//cyclic nucleotide binding	GO:0009746//response to hexose;GO:0030001//metal ion transport;GO:0034220//ion transmembrane transport;GO:0034285//response to disaccharide
TEA_025101	0.58	0.32	0.5	0	0	0	0.466667	0.001	-8.86625	0.000105476	0.00325931	LPR1	Cupredoxin superfamily protein isoform 1 [Theobroma cacao]	-	-	-	-	-	GO:0016634//oxidoreductase activity, acting on the CH-CH group of donors, oxygen as acceptor	GO:0044710//single-organism metabolic process
MSTRG.138261	1	1.8	1.46	4.81	6.02	3.39	1.42	4.74	1.739	0.000106638	0.00329021	--	PREDICTED: BRASSINOSTEROID INSENSITIVE 1-associated receptor kinase 1 [Sesamum indicum]	-	-	-	-	GO:0031224//intrinsic component of membrane	GO:0016772//transferase activity, transferring phosphorus-containing groups;GO:0032550//purine ribonucleoside binding	GO:0006464//cellular protein modification process;GO:0006796//phosphate-containing compound metabolic process;GO:0048509//regulation of meristem development
MSTRG.98831	36.27	63.49	50.53	20.33	25.73	21.93	50.0967	22.6633	-1.14435	0.000106922	0.00329396	--	PREDICTED: proteasome assembly chaperone 4 isoform X1 [Vitis vinifera]	-	-	-	-	-	-	-
TEA_028783	6.29	4.42	2.46	10.64	11.99	11.34	4.39	11.3233	1.36701	0.000108079	0.00332094	CNB1	Calcium-binding EF-hand [Cynara cardunculus var. scolymus] [Cynara cardunculus]	-	-	-	-	-	-	-
TEA_025915	50.91	47.85	70.21	25.88	29.64	17.52	56.3233	24.3467	-1.21001	0.000108124	0.00332094	At2g43090	PREDICTED: 3-isopropylmalate dehydratase small subunit 3-like [Ipomoea nil]	Metabolism;Metabolism;Metabolism;Metabolism;Metabolism;Metabolism	Global and overview maps;Global and overview maps;Global and overview maps;Global and overview maps;Amino acid metabolism;Carbohydrate metabolism	ko01100//Metabolic pathways;ko01110//Biosynthesis of secondary metabolites;ko01230//Biosynthesis of amino acids;ko01210//2-Oxocarboxylic acid metabolism;ko00290//Valine, leucine and isoleucine biosynthesis;ko00660//C5-Branched dibasic acid metabolism	K01704;K01704;K01704;K01704;K01704;K01704	GO:0044445//cytosolic part	-	GO:0006551//leucine metabolic process
TEA_026908	21.75	22.55	23.63	11.31	9.37	11.12	22.6433	10.6	-1.09502	0.000108488	0.00332706	znrf3	PREDICTED: probable E3 ubiquitin-protein ligase RHY1A [Vitis vinifera]	-	-	-	-	-	-	-
TEA_011273	27	18.39	29.66	12.61	13.12	10.98	25.0167	12.2367	-1.03168	0.00010896	0.00333652	DTM1	PREDICTED: signal peptidase complex-like protein DTM1 [Pyrus x bretschneideri]	-	-	-	-	-	-	-
TEA_028239	0	0	0	0.42	0.74	0.52	0.001	0.56	9.12928	0.000110591	0.00338136	BSK5	PREDICTED: probable serine/threonine-protein kinase At5g41260 isoform X1 [Vitis vinifera]	-	-	-	-	-	GO:0016772//transferase activity, transferring phosphorus-containing groups;GO:0032550//purine ribonucleoside binding	GO:0006464//cellular protein modification process;GO:0006796//phosphate-containing compound metabolic process
TEA_008241	31.86	24.55	23.72	13.92	15.1	10.48	26.71	13.1667	-1.02049	0.000119208	0.003623	AIP2	PREDICTED: E3 ubiquitin-protein ligase AIP2 [Citrus sinensis]	-	-	-	-	-	-	-
TEA_023411	0	0	0	0.48	0.78	0.67	0.001	0.643333	9.32942	0.000123257	0.00374046	KAS1	beta-ketoacyl-ACP synthase I [Cocos nucifera]	Metabolism;Metabolism;Metabolism;Metabolism	Global and overview maps;Global and overview maps;Lipid metabolism;Metabolism of cofactors and vitamins	ko01100//Metabolic pathways;ko01212//Fatty acid metabolism;ko00061//Fatty acid biosynthesis;ko00780//Biotin metabolism	K09458;K09458;K09458;K09458	-	GO:0016740//transferase activity	GO:0008152//metabolic process
MSTRG.23137	8.95	10.09	10.65	3.9	3.94	4.87	9.89667	4.23667	-1.22401	0.000123827	0.00374654	AtMg00810	gag-pol polyprotein [Populus deltoides]	-	-	-	-	-	-	-
TEA_025467	0	0	0	0.1	0.2	0.67	0.001	0.323333	8.33688	0.000125083	0.00376529	RAPTOR2	PREDICTED: regulatory-associated protein of TOR 1 [Citrus sinensis]	Cellular Processes	Transport and catabolism	ko04136//Autophagy - other eukaryotes	K07204	-	-	-
TEA_018028	0	0	0	0.75	0.14	0.89	0.001	0.593333	9.2127	0.000125188	0.00376529	DTX16	PREDICTED: protein DETOXIFICATION 16-like [Juglans regia]	-	-	-	-	GO:0031224//intrinsic component of membrane	GO:0015291//secondary active transmembrane transporter activity	GO:0044763//single-organism cellular process
TEA_021575	8.26	10.94	9.91	4.44	2.47	3.06	9.70333	3.32333	-1.54585	0.000129269	0.00387084	At4g18820	PREDICTED: protein STICHEL-like 3 isoform X2 [Vitis vinifera]	-	-	-	-	GO:0042575//DNA polymerase complex	GO:0032550//purine ribonucleoside binding;GO:0034061//DNA polymerase activity	GO:0006259//DNA metabolic process
TEA_004332	0	0	0	1.71	4.49	0	0.001	2.06667	11.0131	0.000129495	0.00387187	DRM3	PREDICTED: probable inactive DNA (cytosine-5)-methyltransferase DRM3 isoform X2 [Vitis vinifera]	-	-	-	-	-	-	-
MSTRG.8809	6.07	9.95	5.54	3.53	2.77	2.06	7.18667	2.78667	-1.36678	0.000130182	0.00388671	RNP1	DAZ-associated protein 1 [Glycine soja]	Genetic Information Processing	Translation	ko03015//mRNA surveillance pathway	K14411	-	-	-
TEA_022354	0	4.27	0.69	0	0	0	1.65333	0.001	-10.6912	0.00013114	0.00390955	ILR1	PREDICTED: IAA-amino acid hydrolase ILR1 [Vitis vinifera]	-	-	-	-	GO:0043231//intracellular membrane-bounded organelle	GO:0010178//IAA-amino acid conjugate hydrolase activity	GO:0009072//aromatic amino acid family metabolic process;GO:0042445//hormone metabolic process
TEA_009713	6.38	4.89	6.12	3	2.92	2.64	5.79667	2.85333	-1.02258	0.000131817	0.00392398	Neurl1b	Zinc finger, RING/FYVE/PHD-type [Corchorus olitorius]	-	-	-	-	-	GO:0046914//transition metal ion binding	-
MSTRG.162853	13.68	13.24	9.52	5.34	4.98	6.7	12.1467	5.67333	-1.09829	0.000132409	0.00393583	pol	Transposon TX1 uncharacterized [Cajanus cajan]	-	-	-	-	-	-	-
TEA_008420	0	0	0	0.54	0.96	1.53	0.001	1.01	9.98014	0.000137478	0.00406862	HXK9	PREDICTED: uncharacterized protein LOC100263114 [Vitis vinifera]	-	-	-	-	-	-	-
TEA_005675	7.44	9.93	13.9	4.04	2.9	2.93	10.4233	3.29	-1.66366	0.000140815	0.00414925	NCL2	Calcium-binding EF-hand [Cynara cardunculus var. scolymus] [Cynara cardunculus]	-	-	-	-	GO:0016020//membrane	-	-
TEA_009272	0	0	0	0.53	0.26	0.35	0.001	0.38	8.56986	0.00014615	0.00429716	CLSY3	PREDICTED: SNF2 domain-containing protein CLASSY 3-like [Vitis vinifera]	Genetic Information Processing	Replication and repair	ko03440//Homologous recombination	K10875	-	-	-
TEA_003762	7.61	8.88	10.41	4.67	4.29	4.11	8.96667	4.35667	-1.04135	0.000146258	0.00429716	--	PREDICTED: protein EFR3 homolog B isoform X1 [Theobroma cacao]	-	-	-	-	-	-	-
TEA_000433	12.43	7.75	9.73	2.95	4.09	2.18	9.97	3.07333	-1.69779	0.000150757	0.00441655	--	PREDICTED: probable 37S ribosomal protein S28, mitochondrial isoform X2 [Malus domestica]	-	-	-	-	-	-	-
MSTRG.152462	65.81	46.75	54.69	22.51	33.16	22.76	55.75	26.1433	-1.09253	0.000162453	0.0047251	--	hypothetical protein POPTR_0019s05440g, partial [Populus trichocarpa]	-	-	-	-	-	-	-
TEA_025095	19.41	17.49	15.78	7.56	6.8	9.27	17.56	7.87667	-1.15664	0.000165726	0.00480654	PCMP-E17	PREDICTED: pentatricopeptide repeat-containing protein At4g14170 [Vitis vinifera]	-	-	-	-	-	-	-
TEA_024425	16.79	7.09	11.6	31.38	21.64	26.06	11.8267	26.36	1.15631	0.000167197	0.00483537	At4g02530	PREDICTED: thylakoid lumenal 16.5 kDa protein, chloroplastic [Ziziphus jujuba]	-	-	-	-	GO:0031976//plastid thylakoid;GO:0031977//thylakoid lumen;GO:0044434//chloroplast part	-	GO:0006139//nucleobase-containing compound metabolic process;GO:0006796//phosphate-containing compound metabolic process;GO:0006952//defense response;GO:0008299//isoprenoid biosynthetic process;GO:0019438//aromatic compound biosynthetic process;GO:0019637//organophosphate metabolic process;GO:0051186//cofactor metabolic process;GO:0051707//response to other organism;GO:0071840//cellular component…
TEA_000218	17.38	12.53	17.76	6.09	7.86	7.43	15.89	7.12667	-1.15682	0.000172425	0.00497241	UGT84B1	UDP-glycosyltransferase 84J2 [Camellia sinensis]	-	-	-	-	-	GO:0035251//UDP-glucosyltransferase activity	-
TEA_002941	29.27	19.88	22.56	5.75	10.47	5.85	23.9033	7.35667	-1.70009	0.000172808	0.00497639	--	PREDICTED: uncharacterized protein LOC18600916 [Theobroma cacao]	-	-	-	-	-	-	-
TEA_008209	3.77	2.9	4.71	8.25	13.9	6.6	3.79333	9.58333	1.33706	0.000176754	0.00508282	MYC2	PREDICTED: transcription factor bHLH14 [Theobroma cacao]	Environmental Information Processing;Environmental Information Processing	Signal transduction;Signal transduction	ko04075//Plant hormone signal transduction;ko04016//MAPK signaling pathway - plant	K13422;K13422	-	-	-
TEA_015327	6.81	10.37	11.66	2.71	2.66	3.75	9.61333	3.04	-1.66097	0.000185153	0.00529909	At1g32780	8HGO-5 [Gentiana rigescens]	Metabolism;Metabolism;Metabolism;Metabolism;Metabolism;Metabolism	Global and overview maps;Global and overview maps;Global and overview maps;Carbohydrate metabolism;Lipid metabolism;Amino acid metabolism	ko01100//Metabolic pathways;ko01110//Biosynthesis of secondary metabolites;ko01200//Carbon metabolism;ko00010//Glycolysis / Gluconeogenesis;ko00071//Fatty acid degradation;ko00350//Tyrosine metabolism	K00121;K00121;K00121;K00121;K00121;K00121	-	-	-
TEA_020247	2.21	1.57	1.75	2.94	4.02	4.26	1.84333	3.74	1.02072	0.000185319	0.00529909	NPC6	PREDICTED: non-specific phospholipase C6-like [Sesamum indicum]	Metabolism;Metabolism;Metabolism;Metabolism;Metabolism	Global and overview maps;Global and overview maps;Lipid metabolism;Carbohydrate metabolism;Lipid metabolism	ko01100//Metabolic pathways;ko01110//Biosynthesis of secondary metabolites;ko00564//Glycerophospholipid metabolism;ko00562//Inositol phosphate metabolism;ko00565//Ether lipid metabolism	K01114;K01114;K01114;K01114;K01114	-	GO:0004629//phospholipase C activity	-
TEA_015911	2.46	1.27	2.6	4.45	5.76	5.04	2.11	5.08333	1.26853	0.00019089	0.00543543	NAT7	Xanthine/uracil/vitamin C permease [Corchorus capsularis]	-	-	-	-	-	-	GO:0044763//single-organism cellular process;GO:0051234//establishment of localization
TEA_015330	1.72	2.28	0	0	0	0	1.33333	0.001	-10.3808	0.000194056	0.00551136	CDKD-1	PREDICTED: cyclin-dependent kinase D-3 [Sesamum indicum]	Genetic Information Processing;Genetic Information Processing	Replication and repair;Transcription	ko03420//Nucleotide excision repair;ko03022//Basal transcription factors	K02202;K02202	-	GO:0004674//protein serine/threonine kinase activity;GO:0032550//purine ribonucleoside binding	GO:0006464//cellular protein modification process
TEA_011999	0	0	0	0.92	0.44	0.55	0.001	0.636667	9.31439	0.000197601	0.00558732	IP5P13	PREDICTED: type II inositol polyphosphate 5-phosphatase 15 isoform X2 [Vitis vinifera]	-	-	-	-	-	-	-
MSTRG.143017	23.05	24.61	21.77	3.91	9.56	4.61	23.1433	6.02667	-1.94116	0.000199302	0.00562759	--	-	-	-	-	-	-	-	-
TEA_012241	0.87	2.6	1.96	0	0	0	1.81	0.001	-10.8218	0.000202583	0.00571227	PEI1	PREDICTED: zinc finger CCCH domain-containing protein 54 [Nelumbo nucifera]	-	-	-	-	-	-	-
TEA_011698	0.37	0.11	0.3	1.28	1.29	0.63	0.26	1.06667	2.03653	0.000203141	0.00572006	MIK2	PREDICTED: probable LRR receptor-like serine/threonine-protein kinase At4g08850 isoform X1 [Ziziphus jujuba]	-	-	-	-	-	-	-
TEA_008348	27.27	13.34	21.54	6.46	6.65	4.62	20.7167	5.91	-1.80956	0.000204458	0.00574917	BIC1	protein BIC1-like [Cajanus cajan]	-	-	-	-	-	-	-
TEA_002366	2.27	0	4.78	0	0	0	2.35	0.001	-11.1984	0.000216782	0.00607049	FKFBP	PREDICTED: 6-phosphofructo-2-kinase/fructose-2,6-bisphosphatase-like [Nicotiana sylvestris]	Metabolism	Carbohydrate metabolism	ko00051//Fructose and mannose metabolism	K01103	GO:0016020//membrane;GO:0044444//cytoplasmic part	GO:0008443//phosphofructokinase activity;GO:0030247//polysaccharide binding;GO:0032550//purine ribonucleoside binding;GO:0050308//sugar-phosphatase activity	GO:0015976//carbon utilization;GO:0016310//phosphorylation;GO:0019318//hexose metabolic process;GO:0019321//pentose metabolic process
TEA_004593	0	0	0	0.36	0.67	2.06	0.001	1.03	10.0084	0.000217966	0.00609525	--	PREDICTED: translocon-associated protein subunit beta [Vitis vinifera]	Genetic Information Processing	Folding, sorting and degradation	ko04141//Protein processing in endoplasmic reticulum	K13250	GO:0031224//intrinsic component of membrane	-	-
TEA_006422	0.98	0.84	2.13	3.2	8.04	4.17	1.31667	5.13667	1.96394	0.000223892	0.00622666	At1g21400	PREDICTED: 2-oxoisovalerate dehydrogenase subunit alpha 1, mitochondrial-like isoform X1 [Nelumbo nucifera]	Metabolism;Metabolism;Metabolism;Metabolism	Global and overview maps;Global and overview maps;Amino acid metabolism;Carbohydrate metabolism	ko01100//Metabolic pathways;ko01110//Biosynthesis of secondary metabolites;ko00280//Valine, leucine and isoleucine degradation;ko00640//Propanoate metabolism	K00166;K00166;K00166;K00166	GO:0005739//mitochondrion	GO:0016491//oxidoreductase activity	GO:0008152//metabolic process
MSTRG.136433	1.02	1.42	0.28	4.85	4.06	4.83	0.906667	4.58	2.3367	0.000230686	0.00638935	Os01g0868300	PREDICTED: DNA polymerase alpha catalytic subunit [Vitis vinifera]	Metabolism;Metabolism;Metabolism;Genetic Information Processing	Global and overview maps;Nucleotide metabolism;Nucleotide metabolism;Replication and repair	ko01100//Metabolic pathways;ko00230//Purine metabolism;ko00240//Pyrimidine metabolism;ko03030//DNA replication	K02320;K02320;K02320;K02320	GO:0043231//intracellular membrane-bounded organelle	GO:0003676//nucleic acid binding;GO:0034061//DNA polymerase activity;GO:0036094//small molecule binding;GO:0043169//cation binding;GO:0051536//iron-sulfur cluster binding	GO:0006259//DNA metabolic process
TEA_019638	0	0	0	0.36	0.45	0.24	0.001	0.35	8.45121	0.00023187	0.00641338	OPT4	PREDICTED: oligopeptide transporter 4 [Capsicum annuum]	-	-	-	-	-	-	-
TEA_013398	0	0	0	0.14	0.46	1.44	0.001	0.68	9.40939	0.000236617	0.0065269	--	hypothetical protein DCAR_019495 [Daucus carota subsp. sativus] [Daucus carota]	-	-	-	-	-	-	-
MSTRG.73453	22.65	13.9	21.61	7.5	10.65	7.36	19.3867	8.50333	-1.18896	0.000237701	0.00654324	UBQ10	PREDICTED: polyubiquitin 4 isoform X2 [Vitis vinifera]	-	-	-	-	-	-	-
MSTRG.164533	0	0	0	1.66	0.75	2.05	0.001	1.48667	10.5379	0.000239282	0.00656472	CAPH	PREDICTED: condensin complex subunit 2 [Vitis vinifera]	-	-	-	-	GO:0005694//chromosome	-	GO:0000280//nuclear division;GO:0006305//DNA alkylation;GO:0006342//chromatin silencing;GO:0007017//microtubule-based process;GO:0019932//second-messenger-mediated signaling;GO:0034968//histone lysine methylation;GO:0048580//regulation of post-embryonic development;GO:0051052//regulation of DNA metabolic process;GO:1901990//regulation of mitotic cell cycle phase transition;GO:1902410//mitotic cyt…
TEA_026360	0.13	1.42	1.01	0	0	0	0.853333	0.001	-9.73697	0.000240095	0.00657816	At5g58090	PREDICTED: glucan endo-1,3-beta-glucosidase 6 [Juglans regia]	Metabolism	Carbohydrate metabolism	ko00500//Starch and sucrose metabolism	K19893	-	GO:0008422//beta-glucosidase activity	GO:0044238//primary metabolic process
TEA_014331	3.25	6.33	3.74	1.45	0.93	1.08	4.44	1.15333	-1.94475	0.000242742	0.0066417	ANTR3	PREDICTED: probable anion transporter 3, chloroplastic [Nicotiana tomentosiformis]	-	-	-	-	-	-	GO:0044763//single-organism cellular process
TEA_001613	0	0	0	0.64	0.79	0	0.001	0.476667	8.89684	0.000245238	0.00669826	SAB	PREDICTED: protein SABRE isoform X3 [Vitis vinifera]	-	-	-	-	-	-	-
TEA_028331	0.96	2.36	0.83	6.77	3.42	7.25	1.38333	5.81333	2.07122	0.000246824	0.0067262	--	PREDICTED: ankyrin repeat-containing protein At3g12360-like [Solanum tuberosum]	-	-	-	-	-	-	-
TEA_016257	0	0	0	0.92	0.12	0.39	0.001	0.476667	8.89684	0.00024727	0.00672932	--	PREDICTED: cyclin-dependent kinase 12 isoform X2 [Nicotiana tomentosiformis]	-	-	-	-	-	-	-
TEA_029309	1.97	3.04	7.23	0	0.31	0	4.08	0.103333	-5.30319	0.000248585	0.00675606	AP180	clathrin assembly family protein [Populus trichocarpa]	-	-	-	-	GO:0030135//coated vesicle	GO:0005515//protein binding;GO:0016628//oxidoreductase activity, acting on the CH-CH group of donors, NAD or NADP as acceptor;GO:0035091//phosphatidylinositol binding	GO:0006901//vesicle coating;GO:0044710//single-organism metabolic process
TEA_012869	6.3	6.79	11.79	1.31	3.18	1.05	8.29333	1.84667	-2.16703	0.000254453	0.00689707	CGT	UGT15 [Panax ginseng]	-	-	-	-	-	GO:0016758//transferase activity, transferring hexosyl groups	-
TEA_004228	1.06	0.52	0.59	2.04	2.43	2.99	0.723333	2.48667	1.78148	0.000255234	0.006909	rbcL	ribulose-1 (chloroplast) [Carpinus putoensis]	Metabolism;Metabolism;Metabolism;Metabolism	Global and overview maps;Global and overview maps;Energy metabolism;Carbohydrate metabolism	ko01100//Metabolic pathways;ko01200//Carbon metabolism;ko00710//Carbon fixation in photosynthetic organisms;ko00630//Glyoxylate and dicarboxylate metabolism	K01601;K01601;K01601;K01601	GO:0009536//plastid	GO:0016491//oxidoreductase activity;GO:0016831//carboxy-lyase activity;GO:0043169//cation binding	GO:0015977//carbon fixation;GO:0043094//cellular metabolic compound salvage
TEA_016320	1.95	3.11	0	0	0	0	1.68667	0.001	-10.72	0.000258501	0.00698812	At4g33920	PREDICTED: probable protein phosphatase 2C 63 [Vitis vinifera]	-	-	-	-	-	GO:0004721//phosphoprotein phosphatase activity;GO:0043169//cation binding	GO:0006464//cellular protein modification process;GO:0006605//protein targeting;GO:0006952//defense response;GO:0007165//signal transduction;GO:0010243//response to organonitrogen compound;GO:0043067//regulation of programmed cell death
TEA_028584	0.05	0	0	1.38	0.2	2.14	0.0166667	1.24	6.21723	0.000259187	0.00698876	LAC14	PREDICTED: laccase-14 [Vitis vinifera]	-	-	-	-	-	-	-
TEA_012379	0	0	0	0.99	0.63	0.16	0.001	0.593333	9.2127	0.000259213	0.00698876	SMT1	PREDICTED: cycloartenol-C-24-methyltransferase [Ziziphus jujuba]	Metabolism;Metabolism;Metabolism	Global and overview maps;Global and overview maps;Lipid metabolism	ko01100//Metabolic pathways;ko01110//Biosynthesis of secondary metabolites;ko00100//Steroid biosynthesis	K00559;K00559;K00559	-	GO:0016741//transferase activity, transferring one-carbon groups	GO:0008152//metabolic process
TEA_012068	1.1	1.74	1.35	0.45	0.54	0.3	1.39667	0.43	-1.69958	0.000269069	0.00720664	SRO1	PREDICTED: probable inactive poly [ADP-ribose] polymerase SRO3 [Nicotiana sylvestris]	-	-	-	-	-	-	-
TEA_011773	24.23	19.29	25.87	10.4	12.38	7.07	23.13	9.95	-1.217	0.000271659	0.00726644	At5g19025	PREDICTED: uncharacterized protein At5g19025 isoform X2 [Vitis vinifera]	-	-	-	-	-	-	-
TEA_023045	0.05	0	0	0.58	1.23	1.09	0.0166667	0.966667	5.85798	0.000274803	0.00733122	SPAC22A12.08c	PREDICTED: uncharacterized protein YKR070W isoform X7 [Vitis vinifera]	-	-	-	-	-	-	-
TEA_024529	2.66	2.89	2.34	5.48	6.06	6.34	2.63	5.96	1.18025	0.000280158	0.00744472	RABH1B	PREDICTED: ras-related protein RABH1b [Nicotiana sylvestris]	-	-	-	-	GO:0005911//cell-cell junction;GO:0031090//organelle membrane;GO:0031984//organelle subcompartment;GO:0043231//intracellular membrane-bounded organelle;GO:0044444//cytoplasmic part	GO:0003824//catalytic activity;GO:0032550//purine ribonucleoside binding	GO:0008104//protein localization;GO:0035556//intracellular signal transduction;GO:0046903//secretion;GO:0048193//Golgi vesicle transport
TEA_007134	0	0	0	0.58	0.92	0.45	0.001	0.65	9.3443	0.000281226	0.00746332	ALN	PREDICTED: uncharacterized protein LOC104608045 isoform X1 [Nelumbo nucifera]	-	-	-	-	-	-	-
TEA_020702	11.39	8.68	12.83	4.52	6.34	5.09	10.9667	5.31667	-1.04453	0.000282168	0.00746913	--	PREDICTED: golgin candidate 5 [Theobroma cacao]	-	-	-	-	-	-	-
TEA_015411	1.6	2.31	0	0	0	0	1.30333	0.001	-10.348	0.000285341	0.00754295	PCMP-E67	PREDICTED: pentatricopeptide repeat-containing protein At1g71490 [Vitis vinifera]	-	-	-	-	-	-	-
TEA_003260	0.61	0	0.23	2.33	3.77	3.68	0.28	3.26	3.54137	0.000291816	0.00768325	At5g49980	PREDICTED: transport inhibitor response 1-like protein [Vitis vinifera]	-	-	-	-	-	-	-
TEA_013158	0	0	0	0.37	0.53	0.64	0.001	0.513333	9.00375	0.000292162	0.00768325	IRE	PREDICTED: probable serine/threonine protein kinase IRE [Vitis vinifera]	-	-	-	-	-	GO:0016301//kinase activity	-
TEA_024862	0	0	0	0.2	0.34	0.12	0.001	0.22	7.78136	0.000292578	0.00768424	DRP5A	PREDICTED: dynamin-related protein 5A-like [Juglans regia]	-	-	-	-	GO:0015630//microtubule cytoskeleton;GO:0044444//cytoplasmic part	GO:0017111//nucleoside-triphosphatase activity;GO:0032550//purine ribonucleoside binding	GO:0006305//DNA alkylation;GO:0006342//chromatin silencing;GO:0006997//nucleus organization;GO:0034968//histone lysine methylation;GO:0048285//organelle fission;GO:0048580//regulation of post-embryonic development;GO:0051052//regulation of DNA metabolic process;GO:1901990//regulation of mitotic cell cycle phase transition;GO:1902410//mitotic cytokinetic process
TEA_012670	11.14	3.4	9.93	15.87	25.15	21.63	8.15667	20.8833	1.3563	0.000297842	0.00779224	CYCD3-2	cyclin D3-1 [Camellia sinensis]	Environmental Information Processing	Signal transduction	ko04075//Plant hormone signal transduction	K14505	-	-	-
TEA_008318	0	0	0	0.3	1.03	0.13	0.001	0.486667	8.92679	0.000298796	0.00780714	--	Nuclear transport factor 2 family protein with RNA binding domain isoform 1 [Theobroma cacao]	-	-	-	-	-	-	-
TEA_029017	0	0	0	0.16	0.38	0.3	0.001	0.28	8.12928	0.000304335	0.00794165	At3g47570	PREDICTED: probable LRR receptor-like serine/threonine-protein kinase At3g47570 isoform X1 [Ricinus communis]	-	-	-	-	GO:0016020//membrane	GO:0004674//protein serine/threonine kinase activity;GO:0016491//oxidoreductase activity	GO:0006796//phosphate-containing compound metabolic process
TEA_004632	0	0	0	0.97	1.3	0	0.001	0.756667	9.56351	0.000304972	0.007944	XA21	PREDICTED: probable LRR receptor-like serine/threonine-protein kinase At3g47570 [Ricinus communis]	-	-	-	-	-	GO:0016301//kinase activity	GO:0008152//metabolic process
TEA_000036	2.96	3.36	2.07	4.78	6.69	6.56	2.79667	6.01	1.10366	0.000305207	0.007944	SCRM	ICE1 [Camellia sinensis]	-	-	-	-	-	-	-
MSTRG.141152	8.77	6.49	9.44	1.2	3.33	2.29	8.23333	2.27333	-1.85667	0.000306721	0.00796297	--	-	-	-	-	-	-	-	-
TEA_012275	14.83	15.42	9.95	3.43	6.2	3.72	13.4	4.45	-1.59036	0.000311773	0.0080735	SAP12	PREDICTED: zinc finger AN1 domain-containing stress-associated protein 12-like [Juglans regia]	-	-	-	-	-	GO:0046872//metal ion binding	GO:0001101//response to acid chemical;GO:0006950//response to stress;GO:0009628//response to abiotic stimulus;GO:0009755//hormone-mediated signaling pathway;GO:0014070//response to organic cyclic compound
TEA_018623	0	0	0	1.01	1.01	0.76	0.001	0.926667	9.85591	0.000312171	0.0080735	MPK3	mitogen-activated protein kinase [Citrus sinensis]	Organismal Systems;Environmental Information Processing	Environmental adaptation;Signal transduction	ko04626//Plant-pathogen interaction;ko04016//MAPK signaling pathway - plant	K20536;K20536	-	GO:0004702//receptor signaling protein serine/threonine kinase activity;GO:0032550//purine ribonucleoside binding	GO:0006464//cellular protein modification process;GO:0006796//phosphate-containing compound metabolic process
TEA_000414	0.03	0	0	0.24	0.51	0.6	0.01	0.45	5.49185	0.000322052	0.00827279	PXC3	PREDICTED: leucine-rich repeat receptor-like tyrosine-protein kinase PXC3 [Capsicum annuum]	-	-	-	-	GO:0016020//membrane	GO:0016740//transferase activity	GO:0044237//cellular metabolic process
TEA_026358	0.95	2.44	0	0	0	0.01	1.13	0.00333333	-8.40514	0.000324293	0.00831285	At4g30825	PREDICTED: pentatricopeptide repeat-containing protein At4g30825, chloroplastic [Vitis vinifera]	-	-	-	-	GO:0009536//plastid	-	GO:0009451//RNA modification;GO:0044763//single-organism cellular process
MSTRG.17834	113.6	120.54	70.1	40.65	31.66	50.25	101.413	40.8533	-1.31172	0.000324702	0.00831285	--	-	-	-	-	-	-	-	-
MSTRG.1611	13.99	19.55	15.43	6.64	6.07	5.57	16.3233	6.09333	-1.42163	0.000325914	0.00832688	--	PREDICTED: pre-rRNA-processing protein TSR1 homolog [Tarenaya hassleriana]	-	-	-	-	-	-	-
TEA_009748	7.36	3.27	0.02	0	0	0	3.55	0.001	-11.7936	0.000327217	0.00833522	IYO	PREDICTED: transcriptional elongation regulator MINIYO isoform X2 [Vitis vinifera]	-	-	-	-	-	-	-
TEA_009795	2.21	2.38	1.67	4.59	4.33	4.98	2.08667	4.63333	1.15085	0.000328278	0.00835174	--	RRM_6 domain-containing protein [Cephalotus follicularis]	-	-	-	-	-	-	-
TEA_011053	52.4	68	72.6	30.84	38.6	24.37	64.3333	31.27	-1.04079	0.000337316	0.00854956	NHL1	PREDICTED: NDR1/HIN1-like protein 12 [Daucus carota subsp. sativus] [Daucus carota]	-	-	-	-	-	-	-
TEA_029463	52.4	68	72.6	30.84	38.6	24.37	64.3333	31.27	-1.04079	0.000337316	0.00854956	NHL1	PREDICTED: NDR1/HIN1-like protein 12 [Daucus carota subsp. sativus] [Daucus carota]	-	-	-	-	-	-	-
TEA_010313	1.14	0	1.47	0	0	0	0.87	0.001	-9.76487	0.000340415	0.00861733	--	PWWP domain-containing protein, partial [Cephalotus follicularis]	-	-	-	-	-	-	-
TEA_009284	1.25	2.22	1.79	3.39	5.5	4.87	1.75333	4.58667	1.38735	0.000342392	0.0086566	--	DUF3741 domain-containing protein/DUF4378 domain-containing protein/VARLMGL domain-containing protein [Cephalotus follicularis]	-	-	-	-	-	-	-
TEA_001853	0.67	0.4	0.62	1.61	1.78	1.13	0.563333	1.50667	1.4193	0.00034425	0.00869274	KIN4C	PREDICTED: kinesin-like protein FRA1 [Citrus sinensis]	-	-	-	-	GO:0015630//microtubule cytoskeleton;GO:0043234//protein complex;GO:0044430//cytoskeletal part	GO:0005488//binding;GO:0016787//hydrolase activity	GO:0044763//single-organism cellular process
TEA_028100	0	0	0	0.13	0.26	0.74	0.001	0.376667	8.55714	0.000351458	0.00884177	ABCB27	PREDICTED: ABC transporter B family member 27-like [Juglans regia]	-	-	-	-	GO:0031224//intrinsic component of membrane	GO:0015405//P-P-bond-hydrolysis-driven transmembrane transporter activity;GO:0017111//nucleoside-triphosphatase activity;GO:0032550//purine ribonucleoside binding	GO:0044763//single-organism cellular process;GO:0051234//establishment of localization
TEA_021673	0	0	0	0.2	0.85	0.48	0.001	0.51	8.99435	0.000356883	0.00894459	NPF1.2	PREDICTED: protein NRT1/ PTR FAMILY 1.2-like isoform X2 [Nicotiana attenuata]	-	-	-	-	-	-	-
TEA_017895	0	0	0	3.83	4.48	0	0.001	2.77	11.4357	0.000356987	0.00894459	--	-	-	-	-	-	-	-	-
MSTRG.73505	0.45	0.4	0.78	1.55	3.24	2.07	0.543333	2.28667	2.07334	0.000359537	0.0089848	TOR1L2	PREDICTED: microtubule-associated protein TORTIFOLIA1 [Vitis vinifera]	-	-	-	-	-	-	GO:0006342//chromatin silencing;GO:0034968//histone lysine methylation
TEA_011207	8.26	3.66	5.13	11.55	20.82	10.27	5.68333	14.2133	1.32244	0.000359799	0.0089848	ACT	PREDICTED: BAHD acyltransferase At5g47980-like [Prunus mume]	-	-	-	-	-	-	-
TEA_008663	0	4.91	2.44	0	0	0	2.45	0.001	-11.2586	0.000360918	0.00900166	--	Hop-interacting protein THI002 [Medicago truncatula]	-	-	-	-	GO:0044444//cytoplasmic part	-	GO:0006839//mitochondrial transport
MSTRG.147472	4.51	10.44	3.76	0.77	1.43	0.33	6.23667	0.843333	-2.8866	0.000364941	0.00909084	--	-	-	-	-	-	-	-	-
TEA_001817	0	0	0	0.82	1.32	0.52	0.001	0.886667	9.79225	0.000365892	0.00910336	At4g39670	PREDICTED: ACD11 homolog protein [Nelumbo nucifera]	-	-	-	-	-	-	GO:0006952//defense response;GO:0007165//signal transduction;GO:0009725//response to hormone;GO:0033036//macromolecule localization;GO:0033554//cellular response to stress;GO:0071310//cellular response to organic substance
TEA_022498	0	0	0	0.9	0.29	1.05	0.001	0.746667	9.54432	0.00036644	0.00910584	--	UPF0081 domain-containing protein [Cephalotus follicularis]	-	-	-	-	-	-	-
TEA_001079	0	0	0	0	0.49	2.03	0.001	0.84	9.71425	0.000367992	0.00913322	SMG7	PREDICTED: protein SMG7 [Vitis vinifera]	Genetic Information Processing	Translation	ko03015//mRNA surveillance pathway	K14409	-	-	-
TEA_013919	0	0	0	0.35	0.45	0.24	0.001	0.346667	8.43741	0.000372522	0.00921432	PP2AB2	PREDICTED: serine/threonine protein phosphatase 2A 55 kDa regulatory subunit B beta isoform-like isoform X2 [Cicer arietinum]	Genetic Information Processing	Translation	ko03015//mRNA surveillance pathway	K04354	-	-	-
TEA_011027	5.43	13.63	8.27	2.21	3.03	2.04	9.11	2.42667	-1.90848	0.00037394	0.00923568	At5g10770	PREDICTED: aspartyl protease family protein At5g10770-like [Gossypium arboreum]	-	-	-	-	-	GO:0016787//hydrolase activity	-
TEA_027356	6.33	9.97	7.2	3.25	2.6	2.29	7.83333	2.71333	-1.52956	0.000375237	0.00925645	UEV1A	PREDICTED: ubiquitin-conjugating enzyme E2 variant 1A [Theobroma cacao]	-	-	-	-	-	-	-
TEA_005702	0.24	0	0.2	1.71	1.91	1.58	0.146667	1.73333	3.56294	0.000385418	0.00949396	CYCA2-1	PREDICTED: cyclin-A2-2-like isoform X2 [Populus euphratica]	-	-	-	-	-	-	GO:0007049//cell cycle
TEA_001460	1.07	20.83	7.08	0.76	0	0.33	9.66	0.363333	-4.73266	0.000389219	0.00956648	psbA	PsbA (chloroplast) [Magnolia denudata]	Metabolism;Metabolism	Global and overview maps;Energy metabolism	ko01100//Metabolic pathways;ko00195//Photosynthesis	K02703;K02703	GO:0009521//photosystem;GO:0031224//intrinsic component of membrane;GO:0044434//chloroplast part	GO:0009055//electron carrier activity;GO:0016491//oxidoreductase activity;GO:0043169//cation binding;GO:0046906//tetrapyrrole binding	GO:0006464//cellular protein modification process;GO:0006950//response to stress;GO:0009767//photosynthetic electron transport chain
TEA_016735	25.2	36.7	32.73	16.15	15.25	15.1	31.5433	15.5	-1.02507	0.000394166	0.00966469	At3g04930	PREDICTED: probable transcription factor At5g28040 [Solanum lycopersicum]	-	-	-	-	-	-	-
TEA_026449	3.45	2.31	2.64	6.74	13.12	7.06	2.8	8.97333	1.68022	0.000408029	0.00994107	DIR23	PREDICTED: dirigent protein 21-like [Sesamum indicum]	-	-	-	-	-	-	-
TEA_006385	1.54	0	1.25	9.66	13.27	7.06	0.93	9.99667	3.42614	0.000408376	0.00994107	ACT	PREDICTED: vinorine synthase-like [Pyrus x bretschneideri]	Metabolism;Metabolism;Metabolism;Metabolism;Metabolism	Global and overview maps;Global and overview maps;Biosynthesis of other secondary metabolites;Biosynthesis of other secondary metabolites;Biosynthesis of other secondary metabolites	ko01100//Metabolic pathways;ko01110//Biosynthesis of secondary metabolites;ko00940//Phenylpropanoid biosynthesis;ko00941//Flavonoid biosynthesis;ko00945//Stilbenoid, diarylheptanoid and gingerol biosynthesis	K13065;K13065;K13065;K13065;K13065	-	-	-
TEA_015669	0	0	0	0.74	0.63	0.35	0.001	0.573333	9.16323	0.000409241	0.00994834	--	PREDICTED: uncharacterized protein LOC100245328 isoform X3 [Vitis vinifera]	-	-	-	-	-	-	-
TEA_019036	0.81	1.93	0.65	4.58	4.29	4.41	1.13	4.42667	1.9699	0.000409655	0.00994834	DCR	anthocyanin 5-aromatic acyltransferase [Vaccinium dunalianum]	-	-	-	-	-	GO:0016746//transferase activity, transferring acyl groups	-
TEA_027847	0	0	0	1.2	0.77	0.79	0.001	0.92	9.84549	0.000410855	0.00996557	CSU2	Hep_59 domain-containing protein [Cephalotus follicularis]	-	-	-	-	-	-	-
TEA_003994	0.34	0.55	0.58	1.44	1.74	1.4	0.49	1.52667	1.63953	0.000413779	0.0100126	trmH	PREDICTED: tRNA (guanosine(18)-2'-O)-methyltransferase [Ricinus communis]	-	-	-	-	-	GO:0003676//nucleic acid binding;GO:0016423//tRNA (guanine) methyltransferase activity	GO:0001510//RNA methylation;GO:0010467//gene expression
TEA_006178	6.29	10.56	5.22	1.77	0.46	1.2	7.35667	1.14333	-2.68581	0.000415541	0.0100432	At3g48380	PREDICTED: probable Ufm1-specific protease [Daucus carota subsp. sativus] [Daucus carota]	-	-	-	-	-	-	-
TEA_010326	0	0	0	0.12	0.54	0.38	0.001	0.346667	8.43741	0.000436727	0.0105177	NEK2	PREDICTED: serine/threonine-protein kinase Nek2 [Vitis vinifera]	-	-	-	-	-	GO:0004702//receptor signaling protein serine/threonine kinase activity;GO:0032550//purine ribonucleoside binding	GO:0032147//activation of protein kinase activity
MSTRG.35987	32.16	33.23	27.22	17.24	13.21	12.04	30.87	14.1633	-1.12404	0.000441266	0.0106019	ASK4	Pkinase domain-containing protein [Cephalotus follicularis]	-	-	-	-	-	-	-
TEA_005486	0.15	0.52	0.63	2.12	3.28	1.74	0.433333	2.38	2.45741	0.000443935	0.0106534	CCX1	PREDICTED: cation/calcium exchanger 1 [Vitis vinifera]	-	-	-	-	-	-	-
TEA_016559	0	0	0	0.65	0.76	0.26	0.001	0.556667	9.12067	0.000448674	0.0107544	GATA5	PREDICTED: GATA transcription factor 5-like [Nicotiana tomentosiformis]	-	-	-	-	-	-	-
MSTRG.72938	1.81	0.59	2.42	6.16	5.5	4.11	1.60667	5.25667	1.71008	0.000455222	0.0108912	--	T4.5 [Malus x robusta]	-	-	-	-	-	-	-
TEA_026014	0	0	0	0.51	3.57	0	0.001	1.36	10.4094	0.000455705	0.0108912	dnajb14	PREDICTED: meiotically up-regulated gene 184 protein [Sesamum indicum]	-	-	-	-	-	-	-
TEA_029311	0.12	0	0	1.29	1.07	0.87	0.04	1.07667	4.75043	0.000457063	0.010904	CRK10	PREDICTED: cysteine-rich receptor-like protein kinase 10 [Vitis vinifera]	-	-	-	-	-	GO:0004672//protein kinase activity;GO:0032550//purine ribonucleoside binding	GO:0006464//cellular protein modification process;GO:0006796//phosphate-containing compound metabolic process
TEA_008112	6.57	3.48	7.14	11.5	11.34	16.89	5.73	13.2433	1.20866	0.000457602	0.010904	At2g42690	PREDICTED: phospholipase A1-IIdelta isoform X2 [Solanum tuberosum]	-	-	-	-	-	GO:0003824//catalytic activity	-
TEA_007938	10.06	7.65	9.29	4.01	5.06	3.04	9	4.03667	-1.15676	0.000458367	0.0109094	--	PREDICTED: LOW QUALITY PROTEIN: cleavage and polyadenylation specificity factor subunit 6 [Sesamum indicum]	Genetic Information Processing	Translation	ko03015//mRNA surveillance pathway	K14398	-	-	-
TEA_022546	0	0.93	1.18	0	0	0	0.703333	0.001	-9.45806	0.000460564	0.0109233	--	PREDICTED: probable disease resistance protein At4g27220 isoform X2 [Vitis vinifera]	-	-	-	-	-	-	-
TEA_023387	0	0	0	0.58	1.2	1.3	0.001	1.02667	10.0038	0.000461484	0.0109324	ZHD6	PREDICTED: zinc-finger homeodomain protein 5 [Sesamum indicum]	-	-	-	-	-	-	-
TEA_016157	0	0	0	0.55	0.16	0.04	0.001	0.25	7.96578	0.000465844	0.0110228	Brd9	Bromodomain-containing protein 9 [Morus notabilis]	-	-	-	-	-	-	-
TEA_026210	0	0	0	0.42	0.39	0.52	0.001	0.443333	8.79225	0.000471731	0.0111361	At1g27190	PREDICTED: probable inactive receptor kinase At1g27190 [Jatropha curcas]	-	-	-	-	-	-	-
TEA_002207	0	0	0	0.39	0.33	0.4	0.001	0.373333	8.54432	0.000479912	0.0113051	At3g22470	PREDICTED: LOW QUALITY PROTEIN: pentatricopeptide repeat-containing protein At1g12300, mitochondrial-like [Prunus mume]	-	-	-	-	-	-	-
TEA_013602	3.82	2.91	3.33	6.01	8.81	5.42	3.35333	6.74667	1.00858	0.00048	0.0113051	--	hypothetical protein CFOL_v3_20402 [Cephalotus follicularis]	-	-	-	-	-	-	-
TEA_003935	1	0.7	3.77	0.18	0.2	0.07	1.82333	0.15	-3.60354	0.000482192	0.0113435	--	hypothetical protein PRUPE_ppa025999mg, partial [Prunus persica]	-	-	-	-	GO:0043231//intracellular membrane-bounded organelle	-	GO:0010208//pollen wall assembly
MSTRG.150173	5.44	3.92	2.84	0	0	0.13	4.06667	0.0433333	-6.55223	0.000483226	0.0113547	--	DNA topoisomerase 4 subunit B (DUF810) [Arabidopsis thaliana]	-	-	-	-	-	-	-
TEA_012650	2.47	1.87	2.83	7.38	5.3	4.08	2.39	5.58667	1.22498	0.000483794	0.0113549	--	PREDICTED: acidic leucine-rich nuclear phosphoprotein 32 family member B [Ziziphus jujuba]	-	-	-	-	-	-	-
TEA_001039	3.33	2.78	1.99	0.7	0.65	0.83	2.7	0.726667	-1.89359	0.000487584	0.0114306	NAC087	PREDICTED: NAC domain-containing protein 92 [Vitis vinifera]	-	-	-	-	-	-	-
TEA_007047	12.77	16.84	11.75	6.39	7.69	5.67	13.7867	6.58333	-1.06638	0.000489515	0.0114627	TLP1	PREDICTED: thaumatin-like protein 1b [Theobroma cacao]	-	-	-	-	-	-	-
TEA_017518	16.89	18.28	14.11	7.25	6.35	8.24	16.4267	7.28	-1.17403	0.00049316	0.0115347	RER4	PREDICTED: protein RETICULATA-RELATED 4, chloroplastic-like [Gossypium hirsutum]	-	-	-	-	-	-	-
TEA_000121	1.53	2.92	1.57	0.29	0.4	0.37	2.00667	0.353333	-2.5057	0.000495845	0.0115842	GLOX	WSC domain-containing protein ARB_07867 precursor [Ziziphus jujuba]	-	-	-	-	-	-	-
TEA_021626	1.63	1.12	0	0	0	0	0.916667	0.001	-9.84025	0.000496654	0.0115897	FRL3	PREDICTED: FRIGIDA-like protein 5 [Nicotiana attenuata]	-	-	-	-	-	-	-
TEA_018077	0	0	0	0.64	0	2.59	0.001	1.07667	10.0724	0.00049782	0.0116036	At1g75680	Glyco_hydro_9 domain-containing protein [Cephalotus follicularis]	-	-	-	-	-	GO:0004553//hydrolase activity, hydrolyzing O-glycosyl compounds	GO:0030243//cellulose metabolic process
TEA_010247	0	0	0	0.07	0.33	0.53	0.001	0.31	8.27612	0.000512181	0.0119247	PHL7	PREDICTED: myb family transcription factor PHL7 isoform X1 [Vitis vinifera]	-	-	-	-	GO:0044464//cell part	GO:0001071//nucleic acid binding transcription factor activity;GO:0005488//binding	GO:0006498//N-terminal protein lipidation;GO:0006625//protein targeting to peroxisome;GO:0009062//fatty acid catabolic process;GO:0010468//regulation of gene expression;GO:0048193//Golgi vesicle transport
MSTRG.93763	10.97	12.68	14.28	3.99	6.67	5.89	12.6433	5.51667	-1.19651	0.000522659	0.0121507	NEN1	PREDICTED: protein NEN1-like [Prunus mume]	-	-	-	-	-	-	-
TEA_028644	5.85	6.25	2.52	1.51	1.2	1.3	4.87333	1.33667	-1.86627	0.000523207	0.0121507	VIT_07s0104g01170	PREDICTED: U1 small nuclear ribonucleoprotein C-like [Nelumbo nucifera]	Genetic Information Processing	Transcription	ko03040//Spliceosome	K11095	GO:0030529//intracellular ribonucleoprotein complex;GO:0044428//nuclear part	GO:0003723//RNA binding;GO:0046872//metal ion binding	GO:0000398//mRNA splicing, via spliceosome;GO:0022618//ribonucleoprotein complex assembly
TEA_015680	4.7	3.55	2.31	7.13	8.46	7.62	3.52	7.73667	1.13614	0.000523684	0.0121507	--	hypothetical protein PRUPE_ppa008545mg [Prunus persica]	-	-	-	-	-	-	-
TEA_019411	0	0	0	0.57	0.88	0.95	0.001	0.8	9.64386	0.000539923	0.0124846	--	PREDICTED: transmembrane protein 33 homolog [Juglans regia]	-	-	-	-	GO:0005911//cell-cell junction;GO:0031224//intrinsic component of membrane;GO:0043231//intracellular membrane-bounded organelle	-	-
TEA_003419	0.02	0	0	0.27	0.29	0.51	0.00666667	0.356667	5.74147	0.00055597	0.0128119	HSL2	PREDICTED: receptor-like protein kinase HSL1 [Sesamum indicum]	-	-	-	-	GO:0016020//membrane	GO:0004672//protein kinase activity	GO:0006796//phosphate-containing compound metabolic process
TEA_004551	26.82	24.41	16.32	8.89	5.73	7.25	22.5167	7.29	-1.627	0.000568429	0.0130546	GAMMACAL2	Trimeric LpxA-like protein [Cynara cardunculus var. scolymus] [Cynara cardunculus]	-	-	-	-	-	-	-
TEA_013587	0.55	0.14	0	1.62	3.87	3.93	0.23	3.14	3.77106	0.000574064	0.0131542	--	PREDICTED: uncharacterized protein LOC104215470 [Nicotiana sylvestris]	-	-	-	-	-	-	-
TEA_016066	27.1	40.74	60.12	18.66	14.59	17.94	42.6533	17.0633	-1.32176	0.000578581	0.0132428	AKR4C9	PREDICTED: aldo-keto reductase family 4 member C9-like [Vitis vinifera]	Metabolism;Metabolism;Metabolism;Metabolism;Metabolism	Global and overview maps;Global and overview maps;Carbohydrate metabolism;Carbohydrate metabolism;Lipid metabolism	ko01100//Metabolic pathways;ko01110//Biosynthesis of secondary metabolites;ko00010//Glycolysis / Gluconeogenesis;ko00040//Pentose and glucuronate interconversions;ko00561//Glycerolipid metabolism	K00002;K00002;K00002;K00002;K00002	-	GO:0003824//catalytic activity	GO:0044710//single-organism metabolic process
TEA_029698	8.76	9.24	6.96	3.41	4.28	2.81	8.32	3.5	-1.24923	0.000581072	0.0132699	ephA	PREDICTED: bifunctional epoxide hydrolase 2-like [Sesamum indicum]	-	-	-	-	-	GO:0003824//catalytic activity	-
TEA_029088	3.58	1.58	2.68	0.04	0.32	0.1	2.61333	0.153333	-4.09115	0.000606681	0.0138081	HSP26-A	PREDICTED: probable glutathione S-transferase [Vitis vinifera]	Metabolism	Metabolism of other amino acids	ko00480//Glutathione metabolism	K00799	-	GO:0003824//catalytic activity	-
TEA_015088	0	0	0	0.73	0.44	0.32	0.001	0.496667	8.95613	0.000609762	0.0138627	SCPL45	serine carboxypeptidase II, partial [Platanus x hispanica]	-	-	-	-	-	GO:0004180//carboxypeptidase activity	GO:0019538//protein metabolic process
TEA_013085	0	0	0	0.31	0.41	0.22	0.001	0.313333	8.29155	0.000615941	0.0139719	PHO1;H3	phosphate transporter PHO1-like protein [Camellia oleifera]	-	-	-	-	-	-	-
MSTRG.4947	15.89	17.33	15.15	3.81	5.94	2.5	16.1233	4.08333	-1.98133	0.000617729	0.0139968	At2g47680	PREDICTED: zinc finger CCCH domain-containing protein 31 isoform X2 [Populus euphratica]	-	-	-	-	GO:0009536//plastid	GO:0003676//nucleic acid binding;GO:0032550//purine ribonucleoside binding;GO:0042623//ATPase activity, coupled;GO:0043169//cation binding	GO:0006089//lactate metabolic process
TEA_014474	5.88	5.96	3.9	15.9	8.17	9.42	5.24667	11.1633	1.08929	0.000619084	0.0140119	RPL17	PREDICTED: 50S ribosomal protein L17, chloroplastic-like [Nicotiana tomentosiformis]	Genetic Information Processing	Translation	ko03010//Ribosome	K02879	-	-	-
MSTRG.110980	6.19	6.03	4.53	0.84	1.6	1.67	5.58333	1.37	-2.02695	0.000621198	0.014044	--	PREDICTED: protein XRI1 [Ricinus communis]	-	-	-	-	-	-	-
MSTRG.25227	0	0	0	2.25	2.63	0.65	0.001	1.84333	10.8481	0.000623321	0.0140764	CHR4	Chromo domain-containing protein [Cynara cardunculus var. scolymus] [Cynara cardunculus]	-	-	-	-	GO:0043231//intracellular membrane-bounded organelle	GO:0017111//nucleoside-triphosphatase activity;GO:0032550//purine ribonucleoside binding;GO:0046914//transition metal ion binding	-
MSTRG.33126	1.18	2.37	2.12	3.92	4.29	3.89	1.89	4.03333	1.09359	0.000628964	0.0141784	At1g34110	PREDICTED: probable LRR receptor-like serine/threonine-protein kinase At1g34110 [Prunus mume]	-	-	-	-	GO:0031224//intrinsic component of membrane	GO:0004672//protein kinase activity;GO:0032550//purine ribonucleoside binding	GO:0006464//cellular protein modification process;GO:0006796//phosphate-containing compound metabolic process
TEA_016329	0.5	1.22	0	0	0	0	0.573333	0.001	-9.16323	0.000629235	0.0141784	SRFR1	PREDICTED: suppressor of RPS4-RLD 1 isoform X1 [Vitis vinifera]	-	-	-	-	-	-	-
TEA_026115	2.15	0.64	1.28	4.72	4.53	3.63	1.35667	4.29333	1.66203	0.000631693	0.014218	--	PREDICTED: cyclin-D1-binding protein 1 homolog [Nelumbo nucifera]	-	-	-	-	-	-	-
TEA_029478	0	0	0	0.56	0.16	0.26	0.001	0.326667	8.35168	0.000636258	0.0143049	--	hypothetical protein CCACVL1_11325 [Corchorus capsularis]	-	-	-	-	-	-	-
TEA_012100	1.11	1.96	4.33	7.4	7.11	7.63	2.46667	7.38	1.58106	0.000642175	0.014406	MNS1	PREDICTED: mannosyl-oligosaccharide 1,2-alpha-mannosidase MNS1-like [Nicotiana tomentosiformis]	Metabolism;Genetic Information Processing;Metabolism	Global and overview maps;Folding, sorting and degradation;Glycan biosynthesis and metabolism	ko01100//Metabolic pathways;ko04141//Protein processing in endoplasmic reticulum;ko00510//N-Glycan biosynthesis	K01230;K01230;K01230	-	-	-
TEA_023569	0	0	0	0.61	2.11	0	0.001	0.906667	9.82443	0.000652656	0.0145964	BHLH74	PREDICTED: transcription factor bHLH74 [Fragaria vesca subsp. vesca] [Fragaria vesca]	-	-	-	-	-	-	-
TEA_018547	6.51	7.16	5.67	1.58	3.3	1.65	6.44667	2.17667	-1.56643	0.00065282	0.0145964	CARB	PREDICTED: carbamoyl-phosphate synthase large chain, chloroplastic [Nicotiana attenuata]	Metabolism;Metabolism;Metabolism	Global and overview maps;Nucleotide metabolism;Amino acid metabolism	ko01100//Metabolic pathways;ko00240//Pyrimidine metabolism;ko00250//Alanine, aspartate and glutamate metabolism	K01955;K01955;K01955	-	-	-
TEA_011866	12.47	10.83	8.51	5.07	4.56	4.52	10.6033	4.71667	-1.16868	0.000655178	0.0146228	BHLH3	PREDICTED: transcription factor bHLH3 [Solanum tuberosum]	-	-	-	-	-	-	-
TEA_003780	0	0	0	1.66	0.96	0.25	0.001	0.956667	9.90187	0.000656298	0.0146228	At5g08350	GRAM domain-containing protein / ABA-responsive protein-related [Theobroma cacao]	-	-	-	-	-	-	-
TEA_013451	7.15	6.46	5.86	2.23	2.71	2.01	6.49	2.31667	-1.48617	0.000657712	0.0146228	--	DUF761 domain-containing protein/DUF4408 domain-containing protein [Cephalotus follicularis]	-	-	-	-	-	-	-
TEA_004434	3.1	1.39	1.05	0.44	0.47	0.15	1.84667	0.353333	-2.38582	0.000657837	0.0146228	RDM3	PREDICTED: protein RNA-directed DNA methylation 3 isoform X3 [Vitis vinifera]	-	-	-	-	-	-	-
TEA_012644	0.26	0	0.04	1.78	2.32	1.5	0.1	1.86667	4.22239	0.000658323	0.0146228	--	PREDICTED: RNA demethylase ALKBH5 [Capsicum annuum]	-	-	-	-	-	-	-
TEA_021659	2.01	2.68	0	0	0	0	1.56333	0.001	-10.6104	0.000661981	0.014688	AOG	PREDICTED: anthocyanin 3'-O-beta-glucosyltransferase-like [Malus domestica]	Metabolism;Metabolism;Metabolism	Global and overview maps;Global and overview maps;Metabolism of terpenoids and polyketides	ko01100//Metabolic pathways;ko01110//Biosynthesis of secondary metabolites;ko00906//Carotenoid biosynthesis	K14595;K14595;K14595	-	GO:0016757//transferase activity, transferring glycosyl groups	-
TEA_010655	9.88	6.76	5	1.64	2.99	0.88	7.21333	1.83667	-1.97358	0.000665813	0.0147569	At1g60420	PREDICTED: probable nucleoredoxin 1 isoform X1 [Juglans regia]	-	-	-	-	-	-	-
MSTRG.166932	16.09	5.77	11.59	27.85	37.76	19.51	11.15	28.3733	1.34749	0.000666787	0.0147624	SlH4	PREDICTED: histone H4-like [Juglans regia]	-	-	-	-	GO:0005911//cell-cell junction;GO:0009536//plastid;GO:0031090//organelle membrane;GO:0043232//intracellular non-membrane-bounded organelle	GO:0003676//nucleic acid binding;GO:0046983//protein dimerization activity	GO:0034728//nucleosome organization
TEA_005803	0	0	0	0.33	0.47	0.52	0.001	0.44	8.78136	0.000670069	0.0148189	At2g46850	Probably inactive receptor-like protein kinase [Theobroma cacao]	-	-	-	-	GO:0016020//membrane	GO:0005488//binding;GO:0016301//kinase activity	GO:0006796//phosphate-containing compound metabolic process
TEA_006759	0	0	0	0.36	0.88	0.68	0.001	0.64	9.32193	0.000672998	0.0148513	--	PREDICTED: uncharacterized protein LOC100247771 [Vitis vinifera]	-	-	-	-	-	-	-
TEA_014985	4.07	7.21	4.08	1.86	1.49	1.72	5.12	1.69	-1.59912	0.000677307	0.0148978	CCR1	PREDICTED: serine/threonine-protein kinase-like protein CCR1 [Sesamum indicum]	-	-	-	-	-	-	-
TEA_020382	0	0	0	0	2.15	2.3	0.001	1.48333	10.5346	0.000682345	0.0149924	RPL24A	PREDICTED: 60S ribosomal protein L24-like [Jatropha curcas]	Genetic Information Processing	Translation	ko03010//Ribosome	K02896	-	-	-
TEA_018954	17.31	6.97	24.57	35.7	43.38	32.56	16.2833	37.2133	1.19242	0.000686385	0.0150649	Os03g0328900	PREDICTED: zinc finger CCCH domain-containing protein 22-like [Nicotiana tabacum]	-	-	-	-	-	-	-
TEA_005145	0	0	0	0.37	0.13	0.12	0.001	0.206667	7.69116	0.000695063	0.0151896	PKL	PREDICTED: CHD3-type chromatin-remodeling factor PICKLE [Ziziphus jujuba]	-	-	-	-	-	-	-
MSTRG.110726	5.68	2.57	1.15	0	0.13	0	3.13333	0.0433333	-6.17608	0.000698396	0.015246	RAPTOR1	PREDICTED: regulatory-associated protein of TOR 1-like isoform X4 [Nelumbo nucifera]	Cellular Processes	Transport and catabolism	ko04136//Autophagy - other eukaryotes	K07204	-	-	-
TEA_010366	0.62	0.82	0.19	2.06	1.82	1.95	0.543333	1.94333	1.83862	0.000702867	0.0153272	KIN12F	PREDICTED: kinesin-like protein KIN-12F [Vitis vinifera]	-	-	-	-	GO:0015630//microtubule cytoskeleton;GO:0043234//protein complex;GO:0044430//cytoskeletal part	GO:0005488//binding	GO:0006259//DNA metabolic process;GO:0006342//chromatin silencing;GO:0016569//covalent chromatin modification;GO:0043414//macromolecule methylation;GO:1902589//single-organism organelle organization
TEA_010262	23.01	23.78	31.34	2.69	10.71	2.04	26.0433	5.14667	-2.3392	0.000706838	0.0153972	OEP163	PREDICTED: outer envelope pore protein 16-3, chloroplastic/mitochondrial [Citrus sinensis]	-	-	-	-	GO:0031224//intrinsic component of membrane	-	-
MSTRG.27328	22.69	32.61	46.39	12.96	16.32	9.01	33.8967	12.7633	-1.40914	0.000708405	0.0154148	PIP2-5	aquaporin protein 11 [Camellia sinensis]	-	-	-	-	GO:0031224//intrinsic component of membrane	-	GO:0051234//establishment of localization
TEA_009948	0.32	0.72	0.45	3.32	2.18	2.19	0.496667	2.56333	2.36767	0.000715896	0.0155279	MAKR4	PREDICTED: probable membrane-associated kinase regulator 4 [Theobroma cacao]	-	-	-	-	-	-	GO:0010033//response to organic substance
TEA_007593	1.03	1.48	1.33	0.21	0.1	0.31	1.28	0.206667	-2.63077	0.000727335	0.0157256	APUM11	LOW QUALITY PROTEIN: PUF domain-containing protein/DUF4057 domain-containing protein [Cephalotus follicularis]	-	-	-	-	-	-	-
MSTRG.33328	11.63	8.03	11.66	4.14	4.18	3.03	10.44	3.78333	-1.46439	0.000733502	0.0158421	TRAPPC6B	trafficking protein [Camellia sinensis]	-	-	-	-	-	-	-
MSTRG.56867	7.76	9.55	11.79	3.64	3.12	2.26	9.7	3.00667	-1.68982	0.0007533	0.0161744	GAPC	glyceraldehyde-3-phosphate dehydrogenase, partial [Camellia oleifera]	Metabolism;Metabolism;Metabolism;Metabolism;Metabolism;Metabolism	Global and overview maps;Global and overview maps;Global and overview maps;Global and overview maps;Carbohydrate metabolism;Energy metabolism	ko01100//Metabolic pathways;ko01110//Biosynthesis of secondary metabolites;ko01200//Carbon metabolism;ko01230//Biosynthesis of amino acids;ko00010//Glycolysis / Gluconeogenesis;ko00710//Carbon fixation in photosynthetic organisms	K00134;K00134;K00134;K00134;K00134;K00134	-	-	-
TEA_014800	1.57	2.45	2.43	5.63	5.03	4.94	2.15	5.2	1.27417	0.000753669	0.0161744	PUB28	PREDICTED: U-box domain-containing protein 28-like [Ipomoea nil]	-	-	-	-	-	-	-
TEA_019920	10.14	4.5	9.58	14.14	19.39	16.69	8.07333	16.74	1.05206	0.000755185	0.0161898	ACT	PREDICTED: BAHD acyltransferase At5g47980-like [Prunus mume]	-	-	-	-	-	GO:0016740//transferase activity	-
TEA_016305	4.99	6.14	6.5	2.18	3.8	2.15	5.87667	2.71	-1.11671	0.000756651	0.0162041	SS	sucrose synthase 1 [Camellia sinensis]	Metabolism;Metabolism	Global and overview maps;Carbohydrate metabolism	ko01100//Metabolic pathways;ko00500//Starch and sucrose metabolism	K00695;K00695	-	-	-
MSTRG.153556	64.92	121.85	59.19	22.55	30.25	39.42	81.9867	30.74	-1.41527	0.000758168	0.0162195	--	hypothetical protein AK812_SmicGene10786 [Symbiodinium microadriaticum]	-	-	-	-	-	-	-
TEA_006717	0.47	0.75	0.64	2.44	1.05	1.93	0.62	1.80667	1.54299	0.000760059	0.0162429	RFS2	PREDICTED: probable galactinol--sucrose galactosyltransferase 2 [Juglans regia]	-	-	-	-	-	GO:0016757//transferase activity, transferring glycosyl groups	-
MSTRG.109295	12.32	17.44	12.12	6.78	6.41	5.49	13.96	6.22667	-1.16477	0.00076462	0.016288	CLPTM1L	Menaquinone biosynthesis protein MenD [Corchorus olitorius]	Metabolism;Metabolism;Metabolism	Global and overview maps;Global and overview maps;Metabolism of cofactors and vitamins	ko01100//Metabolic pathways;ko01110//Biosynthesis of secondary metabolites;ko00130//Ubiquinone and other terpenoid-quinone biosynthesis	K14759;K14759;K14759	GO:0009536//plastid;GO:0016020//membrane	GO:0016829//lyase activity	GO:0044237//cellular metabolic process;GO:0044281//small molecule metabolic process;GO:0044763//single-organism cellular process;GO:0071704//organic substance metabolic process
MSTRG.50203	27.19	16.52	20.35	9.66	12.35	8.57	21.3533	10.1933	-1.06684	0.000765351	0.016288	KIN7E	PREDICTED: kinesin-like protein NACK1, partial [Nicotiana tabacum]	-	-	-	-	-	-	-
TEA_019028	0	0	0	0.45	0.65	0.4	0.001	0.5	8.96578	0.00076538	0.016288	RRP5	S1 domain-containing protein/Suf domain-containing protein [Cephalotus follicularis]	-	-	-	-	GO:0043231//intracellular membrane-bounded organelle	-	GO:0006396//RNA processing;GO:0044699//single-organism process
TEA_026051	0	0	0	0	1.74	3.42	0.001	1.72	10.7482	0.000769482	0.0163581	csgA	PREDICTED: uncharacterized oxidoreductase C663.09c [Populus euphratica]	-	-	-	-	-	GO:0003824//catalytic activity	GO:0005982//starch metabolic process;GO:0044710//single-organism metabolic process
MSTRG.49453	2.71	6.37	5.04	0.7	0.4	0.15	4.70667	0.416667	-3.49774	0.000776001	0.0164795	--	-	-	-	-	-	-	-	-
TEA_021999	0	0	0.04	0.57	0.65	0.63	0.0133333	0.616667	5.53138	0.000778645	0.0165183	FMOGS-OX5	PREDICTED: flavin-containing monooxygenase FMO GS-OX5-like isoform X1 [Nicotiana tomentosiformis]	-	-	-	-	-	-	-
TEA_023977	5.64	9.96	7.92	3.36	2.17	3.01	7.84	2.84667	-1.46158	0.000792187	0.0167706	ATX1	PREDICTED: histone-lysine N-methyltransferase ATX1 [Vitis vinifera]	-	-	-	-	-	GO:0016279//protein-lysine N-methyltransferase activity;GO:0046914//transition metal ion binding	GO:0016571//histone methylation
TEA_022737	0.64	0.95	0.7	1.65	2.03	2.03	0.763333	1.90333	1.31814	0.000802896	0.0169796	DDM1	DECREASED DNA METHYLATION 1 family protein [Populus trichocarpa]	-	-	-	-	-	GO:0016787//hydrolase activity;GO:0032550//purine ribonucleoside binding	-
TEA_024796	0.21	0	0.04	0.82	1.08	1.25	0.0833333	1.05	3.65535	0.000809073	0.0170746	TCX2	PREDICTED: CRC domain-containing protein TSO1 [Vitis vinifera]	-	-	-	-	-	-	-
MSTRG.122878	4.68	5.59	4.12	1.87	2.34	1.66	4.79667	1.95667	-1.29363	0.000814314	0.0171451	--	-	-	-	-	-	-	-	-
TEA_015678	6.65	5.1	5.82	2.25	2.56	1.66	5.85667	2.15667	-1.44128	0.000829151	0.0173899	WRKY23	WRKY1 [Hevea brasiliensis]	-	-	-	-	-	-	-
TEA_020929	0	0	0	0.14	0.28	0.23	0.001	0.216667	7.75933	0.000833448	0.017444	Carnmt1	PREDICTED: carnosine N-methyltransferase [Vitis vinifera]	Metabolism	Amino acid metabolism	ko00340//Histidine metabolism	K19787	-	-	-
TEA_009090	0	0	0	0.41	0.1	0.44	0.001	0.316667	8.30682	0.000837732	0.0175156	RDR5	PREDICTED: probable RNA-dependent RNA polymerase 5 isoform X1 [Juglans regia]	-	-	-	-	-	-	-
TEA_028191	12.81	8	14.99	0.21	2.09	2.53	11.9333	1.61	-2.88986	0.000844724	0.017617	CSN8	PREDICTED: COP9 signalosome complex subunit 8 [Vigna angularis]	-	-	-	-	-	-	-
TEA_021984	0	0	0.36	1.48	4.91	3.14	0.12	3.17667	4.72641	0.000850058	0.0177004	--	SIP1 domain-containing protein, partial [Cephalotus follicularis]	Genetic Information Processing	Translation	ko03013//RNA transport	K13130	-	-	-
MSTRG.23312	28.37	48.52	36.13	14.85	14.25	17.29	37.6733	15.4633	-1.28469	0.000852107	0.0177239	--	PREDICTED: protein BIG GRAIN 1-like B [Juglans regia]	-	-	-	-	-	-	-
MSTRG.24988	2.19	3.4	2.41	0.44	0.54	0.72	2.66667	0.566667	-2.23447	0.000852933	0.0177239	NUDT13	PREDICTED: nudix hydrolase 12, mitochondrial-like [Fragaria vesca subsp. vesca] [Fragaria vesca]	-	-	-	-	-	GO:0003824//catalytic activity	-
MSTRG.45753	3.33	4.64	8.22	0.97	0.71	0.24	5.39667	0.64	-3.07592	0.000855994	0.0177693	--	-	-	-	-	-	-	-	-
TEA_002094	0.06	0	0	0.78	0.45	0.54	0.02	0.59	4.88264	0.000858078	0.01778	PMM	phosphomannomutase isoform 2 [Camellia sinensis]	Metabolism;Metabolism;Metabolism;Metabolism	Global and overview maps;Global and overview maps;Carbohydrate metabolism;Carbohydrate metabolism	ko01100//Metabolic pathways;ko01110//Biosynthesis of secondary metabolites;ko00520//Amino sugar and nucleotide sugar metabolism;ko00051//Fructose and mannose metabolism	K17497;K17497;K17497;K17497	-	-	GO:0005996//monosaccharide metabolic process;GO:0044237//cellular metabolic process;GO:0044281//small molecule metabolic process;GO:0044711//single-organism biosynthetic process;GO:0044763//single-organism cellular process;GO:0050896//response to stimulus;GO:1901576//organic substance biosynthetic process
TEA_013746	0.42	0.55	0	2.89	5.56	3	0.323333	3.81667	3.56122	0.000858258	0.01778	GSTF12	glutathione S-transferase [Vitis vinifera]	Metabolism	Metabolism of other amino acids	ko00480//Glutathione metabolism	K00799	-	GO:0003824//catalytic activity	-
TEA_017105	1.05	1.28	0	0	0	0	0.776667	0.001	-9.60115	0.000865328	0.0178746	--	-	-	-	-	-	-	-	-
TEA_012686	17.85	12.82	17.11	6.86	7.57	8.54	15.9267	7.65667	-1.05666	0.000870745	0.0179653	AC101	actin 1, partial [Vaccaria hispanica]	-	-	-	-	-	-	-
TEA_003261	0.97	0.98	0.73	1.63	3.26	2.66	0.893333	2.51667	1.49424	0.000882432	0.0181879	CYCD3-1	cyclin D4 [Camellia oleifera]	-	-	-	-	-	-	-
TEA_024197	20.91	26.71	27.66	10.4	15.18	7	25.0933	10.86	-1.20828	0.000891123	0.0183299	NAD-ME2	PREDICTED: NAD-dependent malic enzyme 59 kDa isoform, mitochondrial [Erythranthe guttata]	Metabolism;Metabolism;Metabolism;Metabolism	Global and overview maps;Global and overview maps;Carbohydrate metabolism;Energy metabolism	ko01100//Metabolic pathways;ko01200//Carbon metabolism;ko00620//Pyruvate metabolism;ko00710//Carbon fixation in photosynthetic organisms	K00028;K00028;K00028;K00028	-	-	-
TEA_004978	0.06	0	0.02	0.49	0.61	0.31	0.0266667	0.47	4.13955	0.000903667	0.0185505	PLC4	PREDICTED: phosphoinositide phospholipase C 4 [Theobroma cacao]	Metabolism;Environmental Information Processing;Metabolism	Global and overview maps;Signal transduction;Carbohydrate metabolism	ko01100//Metabolic pathways;ko04070//Phosphatidylinositol signaling system;ko00562//Inositol phosphate metabolism	K05857;K05857;K05857	-	GO:0042578//phosphoric ester hydrolase activity;GO:0060089//molecular transducer activity	GO:0006629//lipid metabolic process;GO:0007165//signal transduction
MSTRG.1057	9.18	9.01	12.01	5.28	4.28	5.2	10.0667	4.92	-1.03286	0.000903675	0.0185505	--	PREDICTED: golgin subfamily A member 4-like [Gossypium raimondii]	-	-	-	-	-	-	-
TEA_021231	0	0	0	0.35	0.29	0.47	0.001	0.37	8.53138	0.000906255	0.0185846	VHA-c''1	PREDICTED: V-type proton ATPase subunit c''1 [Citrus sinensis]	Metabolism;Metabolism;Cellular Processes	Global and overview maps;Energy metabolism;Transport and catabolism	ko01100//Metabolic pathways;ko00190//Oxidative phosphorylation;ko04145//Phagosome	K03661;K03661;K03661	GO:0031224//intrinsic component of membrane;GO:0033177//proton-transporting two-sector ATPase complex, proton-transporting domain	GO:0015077//monovalent inorganic cation transmembrane transporter activity	GO:0015988//energy coupled proton transmembrane transport, against electrochemical gradient
TEA_008593	0.47	0.25	0.34	0.91	1.37	0.8	0.353333	1.02667	1.53887	0.000908258	0.0185882	Scyl1	PREDICTED: probable inactive serine/threonine-protein kinase scy1 [Ziziphus jujuba]	-	-	-	-	-	GO:0016772//transferase activity, transferring phosphorus-containing groups;GO:0032550//purine ribonucleoside binding	GO:0006464//cellular protein modification process;GO:0006796//phosphate-containing compound metabolic process;GO:0044763//single-organism cellular process
TEA_029269	0.12	1	0.54	0	0	0	0.553333	0.001	-9.11201	0.000924932	0.0188913	CYP72A154	PREDICTED: cytochrome P450 72A15-like [Juglans regia]	-	-	-	-	-	GO:0016491//oxidoreductase activity;GO:0046872//metal ion binding	-
TEA_028985	0.85	0.49	0.96	2.08	1.81	1.74	0.766667	1.87667	1.2915	0.000935928	0.0190967	OVA2	PREDICTED: isoleucine--tRNA ligase, chloroplastic/mitochondrial isoform X2 [Vitis vinifera]	Genetic Information Processing	Translation	ko00970//Aminoacyl-tRNA biosynthesis	K01870	GO:0009532//plastid stroma	GO:0004812//aminoacyl-tRNA ligase activity;GO:0032550//purine ribonucleoside binding;GO:0052689//carboxylic ester hydrolase activity	GO:0003006//developmental process involved in reproduction;GO:0006418//tRNA aminoacylation for protein translation;GO:0006448//regulation of translational elongation;GO:0009668//plastid membrane organization;GO:0016109//tetraterpenoid biosynthetic process
TEA_004317	0	0.53	3.01	0	0	0	1.18	0.001	-10.2046	0.000943724	0.0192364	dnj-1	DnaJ domain-containing protein [Cynara cardunculus var. scolymus] [Cynara cardunculus]	-	-	-	-	-	-	-
MSTRG.77223	17.98	7.44	9.12	25.31	22.6	27.96	11.5133	25.29	1.13526	0.000961867	0.019567	SPA	PREDICTED: protein SPA, chloroplastic [Prunus mume]	-	-	-	-	-	GO:0005515//protein binding	-
MSTRG.13255	1.34	3.69	2.8	5.18	8.47	11.5	2.61	8.38333	1.68347	0.000970102	0.0197147	CAD	cinnamyl alcohol dehydrogenase 3 [Camellia sinensis]	Metabolism;Metabolism;Metabolism	Global and overview maps;Global and overview maps;Biosynthesis of other secondary metabolites	ko01100//Metabolic pathways;ko01110//Biosynthesis of secondary metabolites;ko00940//Phenylpropanoid biosynthesis	K00083;K00083;K00083	-	GO:0003824//catalytic activity;GO:0043169//cation binding	GO:0044710//single-organism metabolic process
MSTRG.55353	15.4	28.17	14.43	5.77	4.89	2.35	19.3333	4.33667	-2.15643	0.000988135	0.0200411	UPL6	PREDICTED: E3 ubiquitin-protein ligase UPL6 isoform X3 [Juglans regia]	Genetic Information Processing	Folding, sorting and degradation	ko04120//Ubiquitin mediated proteolysis	K10589	-	GO:0003824//catalytic activity	GO:0032446//protein modification by small protein conjugation
TEA_005878	0	0	0	0.62	0.12	0.87	0.001	0.536667	9.06788	0.00100592	0.0202904	SYP22	PREDICTED: syntaxin-22-like isoform X1 [Jatropha curcas]	Cellular Processes;Genetic Information Processing	Transport and catabolism;Folding, sorting and degradation	ko04145//Phagosome;ko04130//SNARE interactions in vesicular transport	K08488;K08488	-	-	-
TEA_017978	0	0.02	0	0.12	0.81	0.12	0.00666667	0.35	5.71425	0.00101219	0.0203864	--	PREDICTED: uncharacterized protein LOC109161314 [Ipomoea nil]	-	-	-	-	-	-	-
MSTRG.148596	15.68	14.62	13.08	2.68	4.95	3.67	14.46	3.76667	-1.94071	0.00101383	0.0203992	--	-	-	-	-	-	-	-	-
TEA_009461	0	1.55	0.75	0	0	0	0.766667	0.001	-9.58246	0.00101801	0.0204631	--	PREDICTED: monoglyceride lipase [Prunus mume]	Metabolism;Metabolism	Global and overview maps;Lipid metabolism	ko01100//Metabolic pathways;ko00561//Glycerolipid metabolism	K01054;K01054	-	-	-
TEA_029302	9.54	9.32	2.66	17.56	19.81	21.34	7.17333	19.57	1.44793	0.00102655	0.0205532	THF1	Photosystem II Psp29, biogenesis [Corchorus capsularis]	-	-	-	-	GO:0009521//photosystem;GO:0009527//plastid outer membrane;GO:0009532//plastid stroma;GO:0019866//organelle inner membrane;GO:0031224//intrinsic component of membrane;GO:0031976//plastid thylakoid;GO:0044434//chloroplast part	-	GO:0006090//pyruvate metabolic process;GO:0006355//regulation of transcription, DNA-templated;GO:0006612//protein targeting to membrane;GO:0007166//cell surface receptor signaling pathway;GO:0009617//response to bacterium;GO:0009658//chloroplast organization;GO:0009668//plastid membrane organization;GO:0009756//carbohydrate mediated signaling;GO:0009767//photosynthetic electron transport chain;GO…
TEA_015529	1.62	0	1.45	0	0	0	1.02333	0.001	-9.99906	0.00103034	0.0205909	AAE17	PREDICTED: probable acyl-activating enzyme 17, peroxisomal isoform X1 [Ziziphus jujuba]	-	-	-	-	-	-	-
TEA_002987	3.48	2.48	1.72	0.77	0.62	0.43	2.56	0.606667	-2.07717	0.00103046	0.0205909	BHLH48	PREDICTED: transcription factor bHLH48 [Vitis vinifera]	-	-	-	-	-	-	-
TEA_021022	0.1	0	0	0.7	1.18	0.96	0.0333333	0.946667	4.82782	0.00103678	0.0206968	PBL3	PREDICTED: protein kinase 2B, chloroplastic-like isoform X2 [Nelumbo nucifera]	-	-	-	-	-	GO:0004713//protein tyrosine kinase activity;GO:0032550//purine ribonucleoside binding	GO:0006468//protein phosphorylation;GO:0010646//regulation of cell communication
TEA_013816	1.68	2.13	2.2	0.43	0.18	0.15	2.00333	0.253333	-2.98329	0.00104073	0.0207496	PCAP1	PREDICTED: plasma membrane-associated cation-binding protein 1 [Solanum tuberosum]	-	-	-	-	-	-	-
TEA_011859	0	0	0	0.35	0.39	0.48	0.001	0.406667	8.6677	0.00104146	0.0207496	NAKR2	PREDICTED: protein SODIUM POTASSIUM ROOT DEFECTIVE 2-like [Nicotiana attenuata]	-	-	-	-	-	-	GO:0044707//single-multicellular organism process
TEA_015218	0.46	0.45	0	0	0	0	0.303333	0.001	-8.24476	0.00105085	0.020916	CHR5	PREDICTED: protein CHROMATIN REMODELING 5-like isoform X4 [Gossypium arboreum]	-	-	-	-	-	-	-
TEA_017011	0.04	3.15	1.05	0	0	0	1.41333	0.001	-10.4649	0.00106029	0.0210833	PBL27	PREDICTED: serine/threonine-protein kinase CDL1-like [Juglans regia]	-	-	-	-	-	GO:0004713//protein tyrosine kinase activity;GO:0032550//purine ribonucleoside binding	GO:0006468//protein phosphorylation
TEA_002550	0	0	0	1.91	0.7	0	0.001	0.87	9.76487	0.00107554	0.0213447	HMGR	HMG-CoA reductase [Camellia sinensis]	Metabolism;Metabolism;Metabolism	Global and overview maps;Global and overview maps;Metabolism of terpenoids and polyketides	ko01100//Metabolic pathways;ko01110//Biosynthesis of secondary metabolites;ko00900//Terpenoid backbone biosynthesis	K00021;K00021;K00021	GO:0031090//organelle membrane;GO:0031224//intrinsic component of membrane;GO:0043231//intracellular membrane-bounded organelle	GO:0000166//nucleotide binding;GO:0016614//oxidoreductase activity, acting on CH-OH group of donors;GO:0048037//cofactor binding	GO:0006720//isoprenoid metabolic process;GO:0006732//coenzyme metabolic process
TEA_023133	1.88	0.37	0	0	0	0	0.75	0.001	-9.55075	0.00108238	0.0214385	SHM7	PREDICTED: serine hydroxymethyltransferase 7-like [Nelumbo nucifera]	Metabolism;Metabolism;Metabolism;Metabolism;Metabolism;Metabolism;Metabolism;Metabolism	Global and overview maps;Global and overview maps;Global and overview maps;Global and overview maps;Carbohydrate metabolism;Amino acid metabolism;Metabolism of other amino acids;Metabolism of cofactors and vitamins	ko01100//Metabolic pathways;ko01110//Biosynthesis of secondary metabolites;ko01200//Carbon metabolism;ko01230//Biosynthesis of amino acids;ko00630//Glyoxylate and dicarboxylate metabolism;ko00260//Glycine, serine and threonine metabolism;ko00460//Cyanoamino acid metabolism;ko00670//One carbon pool by folate	K00600;K00600;K00600;K00600;K00600;K00600;K00600;K00600	-	GO:0016742//hydroxymethyl-, formyl- and related transferase activity;GO:0043168//anion binding	GO:0006730//one-carbon metabolic process;GO:0009069//serine family amino acid metabolic process
MSTRG.77598	9.3	9.27	5.72	3.13	3.47	1.86	8.09667	2.82	-1.52163	0.00108728	0.0215147	--	heavy-metal-associated domain-containing family protein [Populus trichocarpa]	-	-	-	-	-	-	GO:0044707//single-multicellular organism process
TEA_020470	0.83	2.11	1.21	0.11	0.3	0.35	1.38333	0.253333	-2.44904	0.00109762	0.0216979	NRT2.7	PREDICTED: high affinity nitrate transporter 2.7 [Solanum tuberosum]	Metabolism	Energy metabolism	ko00910//Nitrogen metabolism	K02575	-	-	GO:0044763//single-organism cellular process
TEA_005361	11.31	11.89	8.53	4.05	5.9	5.28	10.5767	5.07667	-1.05893	0.00110618	0.021846	--	PREDICTED: aspartate, glycine, lysine and serine-rich protein-like [Nelumbo nucifera]	-	-	-	-	-	-	-
TEA_012233	0	0	0	0.07	1.05	0.96	0.001	0.693333	9.43741	0.0011082	0.0218574	RABA5D	PREDICTED: ras-related protein RABA5c-like [Juglans regia]	Cellular Processes	Transport and catabolism	ko04144//Endocytosis	K07904	GO:0016020//membrane;GO:0043231//intracellular membrane-bounded organelle;GO:0044444//cytoplasmic part	GO:0003824//catalytic activity;GO:0032550//purine ribonucleoside binding	GO:0008104//protein localization;GO:0035556//intracellular signal transduction
TEA_011169	1.03	0.65	1.34	2.42	2.21	2.05	1.00667	2.22667	1.1453	0.00111308	0.0219183	SEC16B	PREDICTED: protein transport protein SEC16B homolog [Vitis vinifera]	-	-	-	-	-	-	-
TEA_006632	1.84	2.92	1.67	3.21	5.51	4.42	2.14333	4.38	1.03107	0.00112968	0.0221577	IRK	PREDICTED: probable LRR receptor-like serine/threonine-protein kinase IRK [Nicotiana attenuata]	-	-	-	-	GO:0031224//intrinsic component of membrane	GO:0004713//protein tyrosine kinase activity;GO:0016628//oxidoreductase activity, acting on the CH-CH group of donors, NAD or NADP as acceptor;GO:0032550//purine ribonucleoside binding	GO:0006468//protein phosphorylation;GO:0009617//response to bacterium;GO:0009886//post-embryonic morphogenesis;GO:0044710//single-organism metabolic process;GO:0048437//floral organ development;GO:0048509//regulation of meristem development;GO:0050794//regulation of cellular process
TEA_011438	0	0	0	0	0.43	1.95	0.001	0.793333	9.63178	0.0011307	0.0221577	CDC48	PREDICTED: cell division cycle protein 48 homolog [Juglans regia]	Genetic Information Processing	Folding, sorting and degradation	ko04141//Protein processing in endoplasmic reticulum	K13525	-	GO:0032550//purine ribonucleoside binding;GO:0042623//ATPase activity, coupled	-
MSTRG.114306	0	0	0	1.11	2.52	1.31	0.001	1.64667	10.6853	0.0011401	0.022299	ATHB-15	PREDICTED: homeobox-leucine zipper protein ATHB-15-like [Malus domestica]	-	-	-	-	GO:0043231//intracellular membrane-bounded organelle	GO:0001071//nucleic acid binding transcription factor activity;GO:0003677//DNA binding	GO:0000904//cell morphogenesis involved in differentiation;GO:0003006//developmental process involved in reproduction;GO:0007015//actin filament organization;GO:0009267//cellular response to starvation;GO:0009799//specification of symmetry;GO:0009887//organ morphogenesis;GO:0009933//meristem structural organization;GO:0009943//adaxial/abaxial axis specification;GO:0009953//dorsal/ventral pattern …
MSTRG.138224	30.18	35.09	35.5	11.99	16.39	11.3	33.59	13.2267	-1.34458	0.00114263	0.022327	--	-	-	-	-	-	-	-	-
TEA_025823	9.91	4.16	7.53	2.24	2.97	1.91	7.2	2.37333	-1.60108	0.0011506	0.0224611	WRKY69	PREDICTED: probable WRKY transcription factor 65 isoform X2 [Solanum pennellii]	-	-	-	-	-	-	-
TEA_027619	6.35	6.14	6.92	17.53	8.5	16.5	6.47	14.1767	1.13168	0.00115343	0.0224946	COR2	Aldo/keto reductase [Corchorus olitorius]	-	-	-	-	-	GO:0016740//transferase activity	-
TEA_023108	0	1.07	1.45	0	0	0	0.84	0.001	-9.71425	0.00115981	0.0225757	KIN10B	PREDICTED: kinesin-like protein KIN-10B isoform X1 [Vitis vinifera]	-	-	-	-	GO:0015630//microtubule cytoskeleton;GO:0043234//protein complex;GO:0044430//cytoskeletal part	GO:0097159//organic cyclic compound binding;GO:1901363//heterocyclic compound binding	GO:0003006//developmental process involved in reproduction;GO:0006259//DNA metabolic process;GO:0009791//post-embryonic development;GO:0044763//single-organism cellular process;GO:0050794//regulation of cellular process
TEA_012853	0	0	0	0.43	0.33	0.78	0.001	0.513333	9.00375	0.00116652	0.0226629	RBP47	PREDICTED: pentatricopeptide repeat-containing protein At1g63330-like [Daucus carota subsp. sativus] [Daucus carota]	-	-	-	-	-	-	-
MSTRG.62238	31.82	50.58	44.93	13.95	25.02	21.37	42.4433	20.1133	-1.07739	0.0011992	0.0232089	CESA1	PREDICTED: cellulose synthase A catalytic subunit 1 [UDP-forming] [Populus euphratica]	-	-	-	-	GO:0031224//intrinsic component of membrane	GO:0016759//cellulose synthase activity;GO:0046914//transition metal ion binding	GO:0030243//cellulose metabolic process;GO:0045229//external encapsulating structure organization
TEA_024738	10.96	15.01	15.69	3.88	6.79	5.37	13.8867	5.34667	-1.37699	0.00120468	0.0232927	CPK19	PREDICTED: calcium-dependent protein kinase 19 isoform X2 [Juglans regia]	Organismal Systems	Environmental adaptation	ko04626//Plant-pathogen interaction	K13412	-	GO:0004672//protein kinase activity	-
TEA_012334	0.61	0	0.31	2.43	2.66	4.15	0.306667	3.08	3.32819	0.00121035	0.0233579	BHLH94	PREDICTED: transcription factor bHLH94-like [Juglans regia]	-	-	-	-	-	-	-
MSTRG.21951	3.33	4.7	6.61	0.85	0.98	0.83	4.88	0.886667	-2.46042	0.0012161	0.0234466	RBG2	PREDICTED: glycine-rich RNA-binding protein 4, mitochondrial-like [Jatropha curcas]	-	-	-	-	-	-	-
MSTRG.164936	4.77	9.03	1.74	0.54	0.41	0.59	5.18	0.513333	-3.33498	0.00121922	0.0234621	--	PREDICTED: extensin-2 [Solanum pennellii]	-	-	-	-	-	-	-
TEA_028714	1.26	0.81	1.22	3.04	2.67	2.09	1.09667	2.6	1.24539	0.00122037	0.0234621	SCD2	PREDICTED: coiled-coil domain-containing protein SCD2 [Jatropha curcas]	-	-	-	-	-	-	-
MSTRG.63420	7.84	7.14	8.12	3.11	4.68	3.2	7.7	3.66333	-1.0717	0.00124577	0.02386	--	-	-	-	-	-	-	-	-
TEA_029029	0	2.47	1.77	0	0	0	1.41333	0.001	-10.4649	0.00126006	0.024111	ASNAP2	PREDICTED: alpha-soluble NSF attachment protein-like [Erythranthe guttata]	-	-	-	-	-	-	-
TEA_021244	4.17	0	5.37	0.07	0	0	3.18	0.0233333	-7.09049	0.00126423	0.0241679	ATG10	PREDICTED: ubiquitin-like-conjugating enzyme ATG10 isoform X3 [Vitis vinifera]	Cellular Processes	Transport and catabolism	ko04136//Autophagy - other eukaryotes	K17888	-	-	-
TEA_018090	0.93	0.81	0.82	2.05	2.81	1.31	0.853333	2.05667	1.26913	0.0012665	0.0241886	ARF5	PREDICTED: auxin response factor 5 [Vitis vinifera]	Environmental Information Processing	Signal transduction	ko04075//Plant hormone signal transduction	K14486	GO:0043231//intracellular membrane-bounded organelle	GO:0000975//regulatory region DNA binding;GO:0001071//nucleic acid binding transcription factor activity;GO:0005515//protein binding	GO:0000578//embryonic axis specification;GO:0000904//cell morphogenesis involved in differentiation;GO:0006342//chromatin silencing;GO:0007015//actin filament organization;GO:0009755//hormone-mediated signaling pathway;GO:0009799//specification of symmetry;GO:0009887//organ morphogenesis;GO:0009933//meristem structural organization;GO:0009943//adaxial/abaxial axis specification;GO:0010051//xylem …
TEA_017347	0.72	0	1.52	0	0	0	0.746667	0.001	-9.54432	0.00126778	0.0241904	PIGG	PREDICTED: GPI ethanolamine phosphate transferase 2 [Vitis vinifera]	Metabolism	Glycan biosynthesis and metabolism	ko00563//Glycosylphosphatidylinositol(GPI)-anchor biosynthesis	K05310	-	-	-
MSTRG.124142	0	0	0	2.8	1.14	0.76	0.001	1.56667	10.6135	0.00127414	0.0242661	CCR1	PREDICTED: cinnamoyl-CoA reductase 1-like [Sesamum indicum]	-	-	-	-	-	-	-
TEA_016774	17.53	12.58	13.07	3.49	5.39	7.19	14.3933	5.35667	-1.42599	0.00128221	0.0243968	NUDT14	PREDICTED: nudix hydrolase 14, chloroplastic isoform X1 [Daucus carota subsp. sativus] [Daucus carota]	Metabolism;Metabolism;Metabolism;Metabolism;Metabolism	Global and overview maps;Global and overview maps;Nucleotide metabolism;Carbohydrate metabolism;Carbohydrate metabolism	ko01100//Metabolic pathways;ko01110//Biosynthesis of secondary metabolites;ko00230//Purine metabolism;ko00500//Starch and sucrose metabolism;ko00051//Fructose and mannose metabolism	K18447;K18447;K18447;K18447;K18447	GO:0009532//plastid stroma	GO:0019144//ADP-sugar diphosphatase activity;GO:0043169//cation binding	-
MSTRG.62535	0.73	5.11	1.34	0.07	0	0	2.39333	0.0233333	-6.68049	0.0012887	0.0244974	FLY2	PREDICTED: transmembrane E3 ubiquitin-protein ligase 1-like [Solanum pennellii]	-	-	-	-	-	GO:0043169//cation binding	-
TEA_000709	0	0	0	1.01	0.26	0.4	0.001	0.556667	9.12067	0.00129157	0.0245289	yfkJ	Low molecular weight protein-tyrosine-phosphatase slr0328 [Theobroma cacao]	-	-	-	-	-	-	GO:0006470//protein dephosphorylation
MSTRG.32512	3.46	2.5	2.76	0.59	0.81	0.44	2.90667	0.613333	-2.24462	0.00130276	0.0246825	RPS21C	40S ribosomal protein s21e [Camellia sinensis]	Genetic Information Processing	Translation	ko03010//Ribosome	K02971	GO:0030529//intracellular ribonucleoprotein complex	-	GO:0010467//gene expression
TEA_001050	9.72	10.21	6.73	2.41	2.6	4.26	8.88667	3.09	-1.52404	0.00130424	0.0246825	WRKY57	PREDICTED: probable WRKY transcription factor 57 [Populus euphratica]	-	-	-	-	-	-	GO:0006950//response to stress;GO:0009628//response to abiotic stimulus
TEA_015687	11.57	22.56	21.9	4.9	6.35	6.25	18.6767	5.83333	-1.67884	0.00132587	0.0249471	BZIP53	common plant regulatory factor 6 [Petroselinum crispum]	-	-	-	-	-	GO:0005488//binding	GO:0006355//regulation of transcription, DNA-templated;GO:0006810//transport;GO:0044699//single-organism process
TEA_011549	0.09	0	0	1.64	0.49	0.87	0.03	1	5.05889	0.00132715	0.0249481	--	EG2771 [Manihot esculenta]	-	-	-	-	-	-	-
TEA_000448	1.17	1.22	1.6	2.8	3.58	2.4	1.33	2.92667	1.13783	0.00133147	0.0250061	CLS	PREDICTED: ent-copalyl diphosphate synthase, chloroplastic [Theobroma cacao]	Metabolism;Metabolism;Metabolism	Global and overview maps;Global and overview maps;Metabolism of terpenoids and polyketides	ko01100//Metabolic pathways;ko01110//Biosynthesis of secondary metabolites;ko00904//Diterpenoid biosynthesis	K04120;K04120;K04120	GO:0009536//plastid	GO:0016838//carbon-oxygen lyase activity, acting on phosphates;GO:0016872//intramolecular lyase activity;GO:0043169//cation binding	GO:0009685//gibberellin metabolic process;GO:0010476//gibberellin mediated signaling pathway
TEA_029333	1.21	1.36	1.04	2.29	2.83	3.23	1.20333	2.78333	1.20978	0.00135902	0.0254528	PERK8	PREDICTED: serine/threonine-protein kinase CDL1 [Vitis vinifera]	-	-	-	-	-	GO:0016772//transferase activity, transferring phosphorus-containing groups	-
MSTRG.126875	9.47	3.05	10.04	18.87	17.51	20.84	7.52	19.0733	1.34275	0.00136436	0.0255057	--	PREDICTED: protein MARD1 [Juglans regia]	-	-	-	-	-	-	-
TEA_012376	16.64	21.64	10.42	4.64	7.23	4.77	16.2333	5.54667	-1.54927	0.00137945	0.0257511	VQ4	PREDICTED: VQ motif-containing protein 4-like [Daucus carota subsp. sativus] [Daucus carota]	-	-	-	-	-	-	-
TEA_011436	1.43	1.4	3.55	0.48	0.08	0.34	2.12667	0.3	-2.82556	0.00138002	0.0257511	EVN	PREDICTED: dolichol kinase EVAN [Nelumbo nucifera]	Metabolism;Metabolism	Global and overview maps;Glycan biosynthesis and metabolism	ko01100//Metabolic pathways;ko00510//N-Glycan biosynthesis	K00902;K00902	GO:0031227//intrinsic component of endoplasmic reticulum membrane	GO:0016772//transferase activity, transferring phosphorus-containing groups	GO:0006952//defense response;GO:0007165//signal transduction;GO:0008654//phospholipid biosynthetic process;GO:0009696//salicylic acid metabolic process;GO:0010243//response to organonitrogen compound
TEA_020319	26.97	36.38	21.81	11.12	11.3	15.31	28.3867	12.5767	-1.17446	0.00139374	0.0259832	At1g06620	PREDICTED: 1-aminocyclopropane-1-carboxylate oxidase homolog 1 [Vitis vinifera]	-	-	-	-	-	-	-
TEA_001897	3.39	2.63	1.9	5	5.65	6.35	2.64	5.66667	1.10196	0.00141	0.0262382	UGT75L6	UDP-glycosyltransferase 75L14 [Camellia sinensis]	Metabolism	Global and overview maps	ko01110//Biosynthesis of secondary metabolites	K21371	-	-	-
MSTRG.161064	11.2	15.94	11.81	5.62	7.28	4.89	12.9833	5.93	-1.13056	0.00141895	0.0263805	GATA21	PREDICTED: GATA transcription factor 21 isoform X3 [Citrus sinensis]	-	-	-	-	-	GO:0005488//binding	-
MSTRG.40005	10.97	8.32	14.83	4.33	4.58	2.64	11.3733	3.85	-1.56272	0.0014259	0.0264641	SAOUHSC_00855	PREDICTED: nitronate monooxygenase isoform X1 [Theobroma cacao]	-	-	-	-	GO:0044444//cytoplasmic part	GO:0016703//oxidoreductase activity, acting on single donors with incorporation of molecular oxygen, incorporation of one atom of oxygen (internal monooxygenases or internal mixed function oxidases)	GO:0009072//aromatic amino acid family metabolic process;GO:0009608//response to symbiont;GO:0010038//response to metal ion
TEA_026863	0	0	0	0.47	0.32	1.03	0.001	0.606667	9.24476	0.00142605	0.0264641	BHLH7	PREDICTED: transcription factor bHLH69 isoform X2 [Vitis vinifera]	-	-	-	-	-	-	-
TEA_009649	0	0	0	0.88	0.43	0.72	0.001	0.676667	9.4023	0.00143521	0.0265855	CSLB3	PREDICTED: cellulose synthase-like protein H1 isoform X1 [Eucalyptus grandis]	-	-	-	-	-	-	-
TEA_020699	0	0	0	0.33	1.4	0.13	0.001	0.62	9.27612	0.00143821	0.0265933	At1g54790	PREDICTED: GDSL esterase/lipase At1g54790-like [Jatropha curcas]	-	-	-	-	-	GO:0016787//hydrolase activity;GO:0046914//transition metal ion binding	GO:0006996//organelle organization;GO:0032446//protein modification by small protein conjugation
MSTRG.102918	0.12	0	0	2.43	2.2	0.94	0.04	1.85667	5.53657	0.00143826	0.0265933	--	PREDICTED: uncharacterized protein LOC101292967 [Fragaria vesca subsp. vesca] [Fragaria vesca]	-	-	-	-	-	-	-
TEA_009752	13.82	15.8	13.45	6.18	5.52	3.61	14.3567	5.10333	-1.49221	0.00144883	0.0267159	--	DUF1639 domain-containing protein [Cephalotus follicularis]	-	-	-	-	-	-	-
TEA_025220	1.7	4.59	4.23	0.76	1.18	0.99	3.50667	0.976667	-1.84416	0.0014506	0.0267242	PTAC2	PREDICTED: pentatricopeptide repeat-containing protein At1g74850, chloroplastic [Juglans regia]	-	-	-	-	-	-	-
TEA_019020	0.91	1.32	0.99	4.26	2.44	2.27	1.07333	2.99	1.47805	0.00145191	0.0267242	BHLH62	PREDICTED: transcription factor bHLH62 [Ziziphus jujuba]	-	-	-	-	-	-	-
TEA_013162	0	0	0	0.56	0.39	0.24	0.001	0.396667	8.63178	0.00146154	0.026877	IRE	PREDICTED: probable serine/threonine protein kinase IRE [Pyrus x bretschneideri]	-	-	-	-	-	GO:0004672//protein kinase activity;GO:0032550//purine ribonucleoside binding	GO:0000904//cell morphogenesis involved in differentiation;GO:0003006//developmental process involved in reproduction;GO:0006464//cellular protein modification process;GO:0006796//phosphate-containing compound metabolic process;GO:0009664//plant-type cell wall organization
TEA_010094	0	0	0	1.32	1.11	0.28	0.001	0.903333	9.81911	0.00146701	0.0269288	ABCI6	PREDICTED: ABC transporter I family member 6, chloroplastic-like [Nicotiana tabacum]	-	-	-	-	-	-	-
TEA_005017	4.93	5.26	2.31	0.15	0.21	1.18	4.16667	0.513333	-3.02093	0.00147241	0.0270034	At5g14050	PREDICTED: U3 small nucleolar RNA-associated protein 18 homolog [Vitis vinifera]	Genetic Information Processing	Translation	ko03008//Ribosome biogenesis in eukaryotes	K14553	-	-	-
TEA_013647	0.4	3.96	1.03	0	0	0	1.79667	0.001	-10.8111	0.00147373	0.0270034	PSAT	Phospholipid sterol acyl transferase 1 isoform 2 [Theobroma cacao]	-	-	-	-	GO:0016020//membrane;GO:0043227//membrane-bounded organelle	GO:0008374//O-acyltransferase activity	GO:0008202//steroid metabolic process
TEA_024119	0	0	0	0.7	0.37	0.09	0.001	0.386667	8.59495	0.00147537	0.0270089	nt5c2	PREDICTED: 5'-nucleotidase domain-containing protein 4 isoform X1 [Nicotiana tomentosiformis]	-	-	-	-	-	-	-
TEA_000928	0	37.2	19.05	0	0	0	18.75	0.001	-14.1946	0.00147942	0.0270541	--	PREDICTED: vacuolar protein 8 [Vitis vinifera]	-	-	-	-	-	-	-
TEA_017158	2.14	14.02	6.04	0.36	0.82	0	7.4	0.393333	-4.2337	0.0014805	0.0270541	--	-	-	-	-	-	-	-	-
TEA_029425	7.71	8.82	6.07	3.95	4.07	3.1	7.53333	3.70667	-1.02317	0.00151039	0.0274521	VIT_19s0014g03930	PREDICTED: tRNA (guanine(37)-N1)-methyltransferase 1 isoform X2 [Ipomoea nil]	-	-	-	-	GO:0005737//cytoplasm	GO:0008168//methyltransferase activity	GO:0008152//metabolic process
TEA_017318	8.22	12.69	11.81	4.63	5.55	3.47	10.9067	4.55	-1.26127	0.00151185	0.027454	ngdn-b	PREDICTED: neuroguidin-B isoform X1 [Vitis vinifera]	-	-	-	-	-	-	-
TEA_009340	1.29	0.47	0.5	3.38	2.9	1.65	0.753333	2.64333	1.811	0.00153131	0.0277329	RPA1B	PREDICTED: replication protein A 70 kDa DNA-binding subunit B [Nicotiana attenuata]	Genetic Information Processing;Genetic Information Processing;Genetic Information Processing;Genetic Information Processing	Replication and repair;Replication and repair;Replication and repair;Replication and repair	ko03420//Nucleotide excision repair;ko03440//Homologous recombination;ko03030//DNA replication;ko03430//Mismatch repair	K07466;K07466;K07466;K07466	GO:0043231//intracellular membrane-bounded organelle	GO:0003676//nucleic acid binding	GO:0006259//DNA metabolic process
TEA_022228	1.39	1.34	2.3	0.6	0.67	0.37	1.67667	0.546667	-1.61686	0.00155127	0.0279945	TP7	PREDICTED: isoflavone reductase-like protein [Ipomoea nil]	-	-	-	-	-	-	-
TEA_015704	0.81	2.08	1.7	3.37	4.79	2.72	1.53	3.62667	1.24511	0.00155478	0.0280245	MCM7	PREDICTED: DNA replication licensing factor MCM7 [Populus euphratica]	Genetic Information Processing	Replication and repair	ko03030//DNA replication	K02210	GO:0043231//intracellular membrane-bounded organelle;GO:0043234//protein complex	GO:0003676//nucleic acid binding;GO:0004386//helicase activity;GO:0032550//purine ribonucleoside binding	GO:0006305//DNA alkylation;GO:0009756//carbohydrate mediated signaling;GO:0016458//gene silencing;GO:0032508//DNA duplex unwinding;GO:0034645//cellular macromolecule biosynthetic process;GO:0034968//histone lysine methylation
MSTRG.127688	0	0	0	2.05	0.9	3.46	0.001	2.13667	11.0611	0.00155569	0.0280245	VPS29	Calcineurin-like phosphoesterase superfamily domain-containing protein [Cynara cardunculus var. scolymus] [Cynara cardunculus]	Cellular Processes	Transport and catabolism	ko04144//Endocytosis	K18467	-	-	-
TEA_002798	4.54	4.61	7.62	2	1.22	2.07	5.59	1.76333	-1.66454	0.00156011	0.0280793	NPF8.1	PREDICTED: protein NRT1/ PTR FAMILY 8.1-like [Citrus sinensis]	-	-	-	-	GO:0031224//intrinsic component of membrane	-	GO:0015833//peptide transport
TEA_024342	0	0	0	0.65	0.06	0.41	0.001	0.373333	8.54432	0.00157526	0.0283017	BHLH68	PREDICTED: transcription factor bHLH68 [Vitis vinifera]	-	-	-	-	-	GO:0005515//protein binding	-
TEA_002370	0	0	0	0.38	0.32	0.38	0.001	0.36	8.49185	0.00157978	0.0283272	SIS3	PREDICTED: E3 ubiquitin-protein ligase SIS3 isoform X1 [Gossypium raimondii]	-	-	-	-	GO:0031224//intrinsic component of membrane	GO:0019787//ubiquitin-like protein transferase activity;GO:0046914//transition metal ion binding	GO:0000302//response to reactive oxygen species;GO:0009642//response to light intensity;GO:0009756//carbohydrate mediated signaling;GO:0032446//protein modification by small protein conjugation;GO:0045491//xylan metabolic process
TEA_029255	4.91	2.8	0.44	0	0.26	0	2.71667	0.0866667	-4.97022	0.00158005	0.0283272	PLL4	PREDICTED: probable protein phosphatase 2C 23 [Vitis vinifera]	-	-	-	-	-	-	-
TEA_008575	6.13	7.59	5.74	2.59	2.62	2.13	6.48667	2.44667	-1.40666	0.00158087	0.0283272	TIM21	PREDICTED: probable mitochondrial import inner membrane translocase subunit TIM21 [Nicotiana tomentosiformis]	-	-	-	-	-	-	-
TEA_023183	20.5	11.46	27.72	6.96	8.15	3.88	19.8933	6.33	-1.65201	0.00158332	0.0283462	RPS7	ribosomal protein S7 (mitochondrion) [Populus tremula]	Genetic Information Processing	Translation	ko03010//Ribosome	K02992	GO:0000314//organellar small ribosomal subunit;GO:0009536//plastid	GO:0003723//RNA binding;GO:0005198//structural molecule activity	GO:0010467//gene expression
TEA_000429	0	0	0	0.64	0.61	0.4	0.001	0.55	9.10329	0.00158545	0.0283594	RPL11A	Ribosomal protein large subunit 16A [Theobroma cacao]	Genetic Information Processing	Translation	ko03010//Ribosome	K02868	GO:0030529//intracellular ribonucleoprotein complex	-	GO:0010467//gene expression
TEA_005380	0	0	0	0.93	0.06	0.36	0.001	0.45	8.81378	0.00159587	0.0285205	FH20	Formin-like protein 20 [Morus notabilis]	-	-	-	-	-	-	-
TEA_004774	81.01	74.79	84.57	37.03	54.06	28.16	80.1233	39.75	-1.01127	0.00160018	0.0285474	At5g17165	hydrogen peroxide induced protein 1 [Camellia sinensis]	-	-	-	-	-	-	-
TEA_026048	0	0	0	0.49	0.52	0.28	0.001	0.43	8.74819	0.00161296	0.0286996	SKU5	PREDICTED: monocopper oxidase-like protein SKU5 [Sesamum indicum]	-	-	-	-	-	-	-
TEA_009398	0	0	0	0.96	0.22	0.43	0.001	0.536667	9.06788	0.00162602	0.0288811	--	hypothetical protein CISIN_1g043005mg [Citrus sinensis]	-	-	-	-	-	-	-
TEA_023233	12.73	13.99	9.33	5.61	4.9	5.8	12.0167	5.43667	-1.14424	0.00162627	0.0288811	MYB330	Myb_DNA-binding domain-containing protein [Cephalotus follicularis]	Organismal Systems	Environmental adaptation	ko04626//Plant-pathogen interaction	K09422	-	-	-
TEA_021921	0	0	0	0.51	0.15	0.18	0.001	0.28	8.12928	0.00162924	0.0288811	--	hypothetical protein PRUPE_3G191600 [Prunus persica]	-	-	-	-	-	-	-
TEA_029911	0.35	0.29	1.61	3.66	5.71	2.58	0.75	3.98333	2.40901	0.00162937	0.0288811	ACT	PREDICTED: vinorine synthase-like [Juglans regia]	Metabolism;Metabolism;Metabolism;Metabolism;Metabolism	Global and overview maps;Global and overview maps;Biosynthesis of other secondary metabolites;Biosynthesis of other secondary metabolites;Biosynthesis of other secondary metabolites	ko01100//Metabolic pathways;ko01110//Biosynthesis of secondary metabolites;ko00940//Phenylpropanoid biosynthesis;ko00941//Flavonoid biosynthesis;ko00945//Stilbenoid, diarylheptanoid and gingerol biosynthesis	K13065;K13065;K13065;K13065;K13065	-	GO:0016746//transferase activity, transferring acyl groups	-
TEA_025206	0	0	0	0.25	0.17	0.33	0.001	0.25	7.96578	0.00163139	0.0288811	OsI_35105	pyruvate kinase [Diospyros kaki]	Metabolism;Metabolism;Metabolism;Metabolism;Metabolism;Metabolism;Metabolism	Global and overview maps;Global and overview maps;Global and overview maps;Global and overview maps;Nucleotide metabolism;Carbohydrate metabolism;Carbohydrate metabolism	ko01100//Metabolic pathways;ko01110//Biosynthesis of secondary metabolites;ko01200//Carbon metabolism;ko01230//Biosynthesis of amino acids;ko00230//Purine metabolism;ko00010//Glycolysis / Gluconeogenesis;ko00620//Pyruvate metabolism	K00873;K00873;K00873;K00873;K00873;K00873;K00873	-	-	-
TEA_026704	0	0	0	0.11	0.62	0.17	0.001	0.3	8.22882	0.00163169	0.0288811	Os06g0508700	PREDICTED: probable methionine--tRNA ligase [Vitis vinifera]	Genetic Information Processing;Metabolism	Translation;Metabolism of other amino acids	ko00970//Aminoacyl-tRNA biosynthesis;ko00450//Selenocompound metabolism	K01874;K01874	-	-	-
MSTRG.5265	8.69	4.74	9.75	2.51	2.33	1	7.72667	1.94667	-1.98884	0.00165643	0.0292425	TRE1	trehalase [Camellia sinensis]	Metabolism;Metabolism	Global and overview maps;Carbohydrate metabolism	ko01100//Metabolic pathways;ko00500//Starch and sucrose metabolism	K01194;K01194	-	GO:0016798//hydrolase activity, acting on glycosyl bonds	GO:0008152//metabolic process
TEA_005775	0	0	0	0.15	0.27	0.4	0.001	0.273333	8.09452	0.00167759	0.0295389	At1g01540	PREDICTED: probable serine/threonine-protein kinase At1g01540 [Ipomoea nil]	-	-	-	-	-	GO:0004702//receptor signaling protein serine/threonine kinase activity;GO:0032550//purine ribonucleoside binding	GO:0032147//activation of protein kinase activity
TEA_007933	1.78	0.82	2.03	4.95	3.19	3.92	1.54333	4.02	1.38115	0.00168197	0.0295648	CYP71A6	PREDICTED: cytochrome P450 71A1-like isoform X1 [Populus euphratica]	-	-	-	-	-	GO:0016491//oxidoreductase activity;GO:0046872//metal ion binding	-
MSTRG.42477	17.81	27.77	18.87	9.88	9.85	8.93	21.4833	9.55333	-1.16914	0.0016933	0.0297382	VIP1	PREDICTED: inositol hexakisphosphate and diphosphoinositol-pentakisphosphate kinase 1 isoform X2 [Vitis vinifera]	Environmental Information Processing	Signal transduction	ko04070//Phosphatidylinositol signaling system	K13024	-	GO:0016772//transferase activity, transferring phosphorus-containing groups	GO:0006796//phosphate-containing compound metabolic process
TEA_002437	1.31	3.07	1.6	5	7.45	7.51	1.99333	6.65333	1.73889	0.00171885	0.0301088	At3g10080	oxalate oxidase 2 precursor [Prunus armeniaca]	-	-	-	-	GO:0005576//extracellular region	GO:0016623//oxidoreductase activity, acting on the aldehyde or oxo group of donors, oxygen as acceptor;GO:0046914//transition metal ion binding	GO:0044710//single-organism metabolic process
MSTRG.36364	8.36	5.79	8.71	3.31	3.51	3.45	7.62	3.42333	-1.15439	0.00172222	0.0301283	--	hypothetical protein ABT39_MTgene206 (mitochondrion) [Picea glauca]	-	-	-	-	-	-	-
TEA_009597	0	0	0	1.37	0.19	0	0.001	0.52	9.02237	0.00177396	0.0308611	SMXL7	PREDICTED: protein SMAX1-LIKE 6 [Vitis vinifera]	-	-	-	-	-	-	-
TEA_023843	0	0	0	2.28	0.97	0	0.001	1.08333	10.0813	0.00177854	0.0309143	At3g22470	PREDICTED: LOW QUALITY PROTEIN: pentatricopeptide repeat-containing protein At1g63330-like [Prunus mume]	-	-	-	-	-	-	-
TEA_028076	5.73	5.52	5.76	3.01	2.41	1.89	5.67	2.43667	-1.21844	0.00178889	0.0310676	--	NB-ARC domain-containing disease resistance protein, partial [Citrus limon]	-	-	-	-	-	-	-
TEA_025846	0.61	0.54	0.36	1.33	1.37	0.78	0.503333	1.16	1.20454	0.00179259	0.0311052	CHUP1	Protein CHUP1, chloroplastic [Gossypium arboreum]	-	-	-	-	GO:0009527//plastid outer membrane	-	GO:0006091//generation of precursor metabolites and energy;GO:0006355//regulation of transcription, DNA-templated;GO:0009658//chloroplast organization;GO:0009668//plastid membrane organization;GO:0031399//regulation of protein modification process;GO:0043623//cellular protein complex assembly
MSTRG.111942	12	14.09	9.38	5.43	6.48	5.05	11.8233	5.65333	-1.06446	0.00179836	0.031162	PYD2	dihydropyrimidinase-like protein [Camellia sinensis]	Metabolism;Metabolism;Metabolism;Metabolism	Global and overview maps;Nucleotide metabolism;Metabolism of other amino acids;Metabolism of cofactors and vitamins	ko01100//Metabolic pathways;ko00240//Pyrimidine metabolism;ko00410//beta-Alanine metabolism;ko00770//Pantothenate and CoA biosynthesis	K01464;K01464;K01464;K01464	GO:0043231//intracellular membrane-bounded organelle	GO:0016810//hydrolase activity, acting on carbon-nitrogen (but not peptide) bonds	GO:0006208//pyrimidine nucleobase catabolic process;GO:0006625//protein targeting to peroxisome;GO:0009062//fatty acid catabolic process
TEA_020167	0	0	0	0.54	0.45	4.21	0.001	1.73333	10.7593	0.00179893	0.031162	PR-1	PREDICTED: pathogenesis-related protein PR-1-like [Juglans regia]	-	-	-	-	-	-	-
TEA_005607	2.2	2.71	5.43	0.46	0.94	1	3.44667	0.8	-2.10713	0.00180449	0.0312226	rrp40	exonuclease-related family protein [Populus trichocarpa]	Genetic Information Processing	Folding, sorting and degradation	ko03018//RNA degradation	K03681	-	-	-
TEA_009139	12.96	19.76	13.72	6.31	9.24	6.05	15.48	7.2	-1.10434	0.0018055	0.0312226	CYP89A9	PREDICTED: cytochrome P450 89A2-like [Nicotiana sylvestris]	-	-	-	-	-	GO:0016705//oxidoreductase activity, acting on paired donors, with incorporation or reduction of molecular oxygen;GO:0046872//metal ion binding	-
TEA_005996	20.34	20.3	14.12	6.71	9.55	9.67	18.2533	8.64333	-1.0785	0.0018181	0.0313869	LRK10	PREDICTED: probable receptor-like protein kinase At1g67000 [Citrus sinensis]	-	-	-	-	-	GO:0001871//pattern binding;GO:0004672//protein kinase activity;GO:0032550//purine ribonucleoside binding	GO:0006464//cellular protein modification process;GO:0006796//phosphate-containing compound metabolic process
TEA_027304	0	0	0	0.45	0	2.83	0.001	1.09333	10.0945	0.00182065	0.031401	DJA6	PREDICTED: chaperone protein DnaJ [Prunus mume]	-	-	-	-	-	GO:0005515//protein binding;GO:0043169//cation binding	GO:0006950//response to stress;GO:0044267//cellular protein metabolic process
TEA_025483	17.88	21.03	20.58	0.58	3.47	7.11	19.83	3.72	-2.41431	0.00182201	0.031401	UXT3	PREDICTED: uncharacterized membrane protein At1g06890 [Nicotiana sylvestris]	-	-	-	-	GO:0016020//membrane;GO:0031984//organelle subcompartment;GO:0043231//intracellular membrane-bounded organelle	-	GO:0006464//cellular protein modification process;GO:0016192//vesicle-mediated transport;GO:0061024//membrane organization
MSTRG.74961	6.72	9.31	6.9	3.2	3.86	3.61	7.64333	3.55667	-1.10368	0.00183509	0.0315997	--	WRKY transcription factor 26 [Manihot esculenta]	-	-	-	-	-	-	-
MSTRG.8887	0.81	0.6	1.59	2.95	3.62	4.09	1	3.55333	1.82917	0.00185693	0.0319136	SFT2D2	PREDICTED: vesicle transport protein SFT2B [Lupinus angustifolius]	-	-	-	-	GO:0031224//intrinsic component of membrane	-	GO:0000097//sulfur amino acid biosynthetic process;GO:0006810//transport;GO:0046474//glycerophospholipid biosynthetic process
TEA_019134	0	0	0	0.12	0.16	0.3	0.001	0.193333	7.59495	0.00187362	0.032154	BGAL8	beta-galactosidase [Diospyros kaki]	-	-	-	-	GO:0005576//extracellular region;GO:0030312//external encapsulating structure	GO:0005488//binding;GO:0015925//galactosidase activity	GO:0044238//primary metabolic process
TEA_010769	0.61	0	0.86	0	0	0	0.49	0.001	-8.93664	0.00187823	0.0321942	--	Zinc finger, RING/FYVE/PHD-type [Corchorus olitorius]	-	-	-	-	-	-	-
TEA_024923	0.49	1.36	1.17	4.78	3.09	2.87	1.00667	3.58	1.83037	0.00188574	0.0322272	GATA21	PREDICTED: GATA transcription factor 21 [Vitis vinifera]	-	-	-	-	-	-	-
MSTRG.47039	4.14	10.12	5.73	0.9	1.75	1.72	6.66333	1.45667	-2.19357	0.00188741	0.0322272	RABG2	PREDICTED: ras-related protein Rab7 [Juglans regia]	Cellular Processes;Cellular Processes	Transport and catabolism;Transport and catabolism	ko04144//Endocytosis;ko04145//Phagosome	K07897;K07897	-	-	-
TEA_029189	0	0	0	1.24	0.68	0	0.001	0.64	9.32193	0.0018935	0.0322769	DDB_G0280111	PREDICTED: AP2-associated protein kinase 1 isoform X2 [Prunus mume]	-	-	-	-	-	-	-
MSTRG.168024	5.68	7.61	4.15	2.24	2.46	1.87	5.81333	2.19	-1.40843	0.00190228	0.0323964	MCM9	PREDICTED: probable DNA helicase MCM9 isoform X3 [Sesamum indicum]	-	-	-	-	-	-	-
TEA_029496	0	0	0	0.12	1.63	0.63	0.001	0.793333	9.63178	0.00195472	0.0330981	At5g12110	PREDICTED: elongation factor 1-beta-like isoform X1 [Sesamum indicum]	-	-	-	-	GO:0043234//protein complex	-	GO:0010467//gene expression;GO:0034645//cellular macromolecule biosynthetic process
TEA_024502	0	0	0	0.14	0.89	0.3	0.001	0.443333	8.79225	0.00196881	0.0333078	BHLH137	PREDICTED: transcription factor bHLH137 isoform X1 [Ziziphus jujuba]	-	-	-	-	-	-	-
TEA_004508	1.12	1.16	1.33	3.83	3.14	2.92	1.20333	3.29667	1.45397	0.00198773	0.0335172	DHAR1	dehydroascorbate reductase [Camellia sinensis]	Metabolism;Metabolism;Metabolism	Global and overview maps;Metabolism of other amino acids;Carbohydrate metabolism	ko01100//Metabolic pathways;ko00480//Glutathione metabolism;ko00053//Ascorbate and aldarate metabolism	K21888;K21888;K21888	-	-	-
TEA_008292	1.73	3.57	0	0	0	0	1.76667	0.001	-10.7868	0.00198806	0.0335172	2023-08-02	PREDICTED: AUGMIN subunit 2-like [Juglans regia]	-	-	-	-	-	-	GO:0000226//microtubule cytoskeleton organization;GO:0000280//nuclear division;GO:0006461//protein complex assembly
TEA_028044	0	0	0	0.31	0.11	0.53	0.001	0.316667	8.30682	0.00198937	0.0335172	NDA1	PREDICTED: internal alternative NAD(P)H-ubiquinone oxidoreductase A1, mitochondrial [Theobroma cacao]	-	-	-	-	-	GO:0000166//nucleotide binding	GO:0044710//single-organism metabolic process
TEA_029606	0.2	0	0	0.68	3.02	3.2	0.0666667	2.3	5.10852	0.00199407	0.0335594	--	TLDc [Corchorus olitorius]	-	-	-	-	GO:0009536//plastid	-	-
TEA_022118	2.95	3.76	0	0	0	0	2.23667	0.001	-11.1271	0.00199518	0.0335594	MENG	PREDICTED: 2-phytyl-1,4-beta-naphthoquinone methyltransferase, chloroplastic [Vitis vinifera]	Metabolism;Metabolism;Metabolism	Global and overview maps;Global and overview maps;Metabolism of cofactors and vitamins	ko01100//Metabolic pathways;ko01110//Biosynthesis of secondary metabolites;ko00130//Ubiquinone and other terpenoid-quinone biosynthesis	K03183;K03183;K03183	GO:0009536//plastid	GO:0008169//C-methyltransferase activity	GO:0042374//phylloquinone metabolic process
TEA_007632	0	0	0	0.26	0.79	0.11	0.001	0.386667	8.59495	0.00199779	0.0335754	GUX1	PREDICTED: UDP-glucuronate:xylan alpha-glucuronosyltransferase 1-like [Glycine max]	-	-	-	-	GO:0031090//organelle membrane;GO:0031224//intrinsic component of membrane;GO:0043231//intracellular membrane-bounded organelle	GO:0015020//glucuronosyltransferase activity;GO:0043169//cation binding	GO:0009832//plant-type cell wall biogenesis;GO:0010413//glucuronoxylan metabolic process
MSTRG.50432	1.31	2.43	0.9	4.59	5.49	7.78	1.54667	5.95333	1.94454	0.00201039	0.0337593	At1g54730	PREDICTED: sugar transporter ERD6-like 5 isoform X1 [Vitis vinifera]	-	-	-	-	-	-	-
MSTRG.126250	10.03	9.9	9.14	3.44	4.61	4.76	9.69	4.27	-1.18226	0.00201771	0.0337898	--	-	-	-	-	-	-	-	-
TEA_018923	1.69	0.34	0.56	3.6	3.9	2.6	0.863333	3.36667	1.96333	0.00202248	0.0337898	COR2	PREDICTED: non-functional NADPH-dependent codeinone reductase 2-like [Jatropha curcas]	-	-	-	-	-	GO:0016747//transferase activity, transferring acyl groups other than amino-acyl groups	GO:0044710//single-organism metabolic process
MSTRG.106652	0.14	3.89	4.17	0	0	0	2.73333	0.001	-11.4164	0.00202327	0.0337898	HAG2	PREDICTED: histone acetyltransferase type B catalytic subunit isoform X2 [Citrus sinensis]	-	-	-	-	-	-	-
TEA_030125	1.81	1.48	2.13	3.96	4.85	2.64	1.80667	3.81667	1.07898	0.00202677	0.0337898	--	PREDICTED: ankyrin repeat-containing protein ITN1-like [Nicotiana attenuata]	-	-	-	-	-	-	-
TEA_003884	0.83	0.56	0.47	1.65	1.42	2.1	0.62	1.72333	1.47486	0.00205453	0.0342175	At2g19130	PREDICTED: G-type lectin S-receptor-like serine/threonine-protein kinase At2g19130 isoform X1 [Vitis vinifera]	-	-	-	-	-	GO:0004672//protein kinase activity;GO:0032550//purine ribonucleoside binding	GO:0006464//cellular protein modification process;GO:0006796//phosphate-containing compound metabolic process;GO:0008037//cell recognition
TEA_017190	0.77	1.04	1.1	0.07	0.04	0	0.97	0.0366667	-4.72544	0.00205857	0.0342539	--	unnamed protein product [Coffea canephora]	-	-	-	-	-	-	-
TEA_003441	0	0	0	0.84	0.19	1.03	0.001	0.686667	9.42347	0.00206362	0.0342683	XTH23	PREDICTED: xyloglucan endotransglucosylase/hydrolase protein 22-like [Gossypium hirsutum]	Environmental Information Processing	Signal transduction	ko04075//Plant hormone signal transduction	K14504	GO:0005576//extracellular region;GO:0030312//external encapsulating structure	GO:0016758//transferase activity, transferring hexosyl groups;GO:0016787//hydrolase activity	GO:0044042//glucan metabolic process;GO:0045229//external encapsulating structure organization
TEA_001155	0	0	0	0.57	0.28	0.08	0.001	0.31	8.27612	0.00211365	0.0349291	--	zf-C3HC4_3 domain-containing protein [Cephalotus follicularis]	-	-	-	-	-	-	-
MSTRG.148997	2.19	2.32	2.88	0.52	0.4	0.36	2.46333	0.426667	-2.52943	0.00211389	0.0349291	--	Pleckstrin homology-like domain-containing protein [Cynara cardunculus var. scolymus] [Cynara cardunculus]	-	-	-	-	-	-	-
TEA_016803	241.26	456.9	778.8	54.22	177.08	57.03	492.32	96.11	-2.35684	0.00211446	0.0349291	PRP4	PREDICTED: proline-rich protein 4 [Vitis vinifera]	-	-	-	-	-	-	-
TEA_013950	0	0	0	2.1	3.01	0	0.001	1.70333	10.7341	0.00213628	0.0352609	--	PREDICTED: nicalin-1-like isoform X2 [Glycine max]	-	-	-	-	-	-	-
MSTRG.140370	0	0	0	2.07	4.28	2.53	0.001	2.96	11.5314	0.00214503	0.0353765	--	-	-	-	-	-	-	-	-
TEA_017453	6.05	2.18	4.4	10.16	10.6	9.23	4.21	9.99667	1.24763	0.00214862	0.035391	AZI1	PREDICTED: 14 kDa proline-rich protein DC2.15 [Ricinus communis]	-	-	-	-	-	-	-
MSTRG.36255	33.74	25.19	32.14	11.29	15.95	12.27	30.3567	13.17	-1.20476	0.00215473	0.03545	RPL23	60s ribosomal protein l23, partial [Nicotiana attenuata]	Genetic Information Processing	Translation	ko03010//Ribosome	K02894	-	-	-
TEA_028538	0.62	0.62	0.34	1.28	1.9	2.2	0.526667	1.79333	1.76768	0.00218303	0.0358286	COL16	PREDICTED: zinc finger protein CONSTANS-LIKE 16-like [Nelumbo nucifera]	-	-	-	-	-	-	-
TEA_016763	11.58	20.52	14.08	3.63	2.84	8.16	15.3933	4.87667	-1.65834	0.00220314	0.0360711	PRP31	PREDICTED: U4/U6 small nuclear ribonucleoprotein Prp31 homolog [Vitis vinifera]	Genetic Information Processing	Transcription	ko03040//Spliceosome	K12844	GO:0044423//virion part;GO:0097525//spliceosomal snRNP complex	-	GO:0000377//RNA splicing, via transesterification reactions with bulged adenosine as nucleophile
TEA_011480	1.75	2.93	1.49	4	4.86	4.02	2.05667	4.29333	1.06179	0.00220671	0.0361004	SERK4	PREDICTED: LRR receptor-like serine/threonine-protein kinase RCH1 [Vitis vinifera]	-	-	-	-	GO:0031224//intrinsic component of membrane	GO:0016772//transferase activity, transferring phosphorus-containing groups;GO:0032550//purine ribonucleoside binding	GO:0006464//cellular protein modification process;GO:0006796//phosphate-containing compound metabolic process;GO:0048509//regulation of meristem development
TEA_020552	0	0	0	0.2	0.19	0.63	0.001	0.34	8.40939	0.00222277	0.0363339	--	PREDICTED: ankyrin repeat domain-containing protein 13C-like [Juglans regia]	-	-	-	-	-	-	-
TEA_004116	0.56	0.66	0.19	0	0	0	0.47	0.001	-8.87652	0.00222859	0.0363997	CYP71A6	PREDICTED: cytochrome P450 71A25 [Vitis vinifera]	-	-	-	-	-	GO:0016709//oxidoreductase activity, acting on paired donors, with incorporation or reduction of molecular oxygen, NAD(P)H as one donor, and incorporation of one atom of oxygen;GO:0046872//metal ion binding	-
TEA_026535	0.99	0	1.52	0	0	0	0.836667	0.001	-9.70851	0.00225451	0.0367935	At4g27290	PREDICTED: G-type lectin S-receptor-like serine/threonine-protein kinase At4g27290 [Vitis vinifera]	-	-	-	-	-	-	-
TEA_000952	0	0	0.31	1.62	0.64	5.2	0.103333	2.48667	4.58884	0.00225804	0.0368214	UGT85A24	PREDICTED: 7-deoxyloganetin glucosyltransferase-like isoform X4 [Prunus mume]	Metabolism;Metabolism	Global and overview maps;Global and overview maps	ko01100//Metabolic pathways;ko01110//Biosynthesis of secondary metabolites	K21374;K21374	-	GO:0016758//transferase activity, transferring hexosyl groups	-
TEA_007767	2.94	4.94	2.24	7.48	11.11	7.04	3.37333	8.54333	1.34062	0.00227083	0.0370002	AT4	PREDICTED: probable long-chain-alcohol O-fatty-acyltransferase 5 [Vitis vinifera]	-	-	-	-	-	-	-
MSTRG.58592	4.01	3.27	4.08	1.16	1.67	1.77	3.78667	1.53333	-1.30426	0.00227494	0.0370376	--	D-isomer specific 2-hydroxyacid dehydrogenase family protein isoform 5 [Theobroma cacao]	-	-	-	-	-	GO:0000166//nucleotide binding;GO:0016614//oxidoreductase activity, acting on CH-OH group of donors	GO:0044710//single-organism metabolic process
TEA_024958	2.82	0.88	2.78	0	0.1	0	2.16	0.0333333	-6.01792	0.00228606	0.037131	--	-	-	-	-	-	-	-	-
MSTRG.71648	0.78	2.33	3.71	0	0	0	2.27333	0.001	-11.1506	0.00228617	0.037131	GDH1	Glutamate dehydrogenase [Zea mays]	Metabolism;Metabolism;Metabolism;Metabolism;Metabolism	Global and overview maps;Global and overview maps;Amino acid metabolism;Energy metabolism;Amino acid metabolism	ko01100//Metabolic pathways;ko01200//Carbon metabolism;ko00250//Alanine, aspartate and glutamate metabolism;ko00910//Nitrogen metabolism;ko00220//Arginine biosynthesis	K00261;K00261;K00261;K00261;K00261	-	GO:0016638//oxidoreductase activity, acting on the CH-NH2 group of donors	GO:0044710//single-organism metabolic process
TEA_023887	0	0	0	0.28	0.12	0.55	0.001	0.316667	8.30682	0.0022886	0.0371408	--	PREDICTED: ankyrin repeat-containing protein At5g02620-like [Musa acuminata subsp. malaccensis] [Musa acuminata]	-	-	-	-	-	-	-
TEA_010666	1.42	1.74	0.78	0.25	0.1	0.11	1.31333	0.153333	-3.09849	0.00229732	0.0372526	--	PREDICTED: dnaJ homolog subfamily C member 16 [Jatropha curcas]	-	-	-	-	-	-	-
TEA_023021	15.5	21.96	12.85	6.71	9.13	5.61	16.77	7.15	-1.22987	0.00232684	0.0376711	IPT5	PREDICTED: adenylate isopentenyltransferase 5, chloroplastic-like [Juglans regia]	Metabolism;Metabolism;Metabolism	Global and overview maps;Global and overview maps;Metabolism of terpenoids and polyketides	ko01100//Metabolic pathways;ko01110//Biosynthesis of secondary metabolites;ko00908//Zeatin biosynthesis	K10760;K10760;K10760	-	-	-
TEA_006377	4.81	6.37	7.19	2.65	2.9	1.51	6.12333	2.35333	-1.37961	0.00234203	0.0378565	TPPF	PREDICTED: probable trehalose-phosphate phosphatase F [Ipomoea nil]	Metabolism;Metabolism	Global and overview maps;Carbohydrate metabolism	ko01100//Metabolic pathways;ko00500//Starch and sucrose metabolism	K01087;K01087	-	GO:0019203//carbohydrate phosphatase activity	GO:0005991//trehalose metabolic process;GO:0006796//phosphate-containing compound metabolic process
MSTRG.137656	2.59	5.32	4.15	1.35	0.97	0.98	4.02	1.1	-1.86969	0.00235905	0.0380806	--	PREDICTED: transmembrane protein 120 homolog [Sesamum indicum]	-	-	-	-	-	-	-
TEA_022809	0.81	0.42	1.04	2.55	2.67	2.64	0.756667	2.62	1.79184	0.00237148	0.0382412	--	PREDICTED: protein PYRICULARIA ORYZAE RESISTANCE 21-like isoform X2 [Nicotiana tomentosiformis]	-	-	-	-	-	-	-
TEA_024828	3.74	3.81	2.28	0.64	0.73	0.36	3.27667	0.576667	-2.50642	0.00237993	0.0383221	ROMT	PREDICTED: trans-resveratrol di-O-methyltransferase [Vitis vinifera]	-	-	-	-	-	-	-
TEA_024824	4.7	8.89	12.08	2.53	1.19	0.98	8.55667	1.56667	-2.44935	0.00238388	0.0383499	--	PREDICTED: uncharacterized protein LOC105168070 [Sesamum indicum]	-	-	-	-	-	-	-
TEA_000807	0.21	0	0	0.74	1.48	1.84	0.07	1.35333	4.27302	0.00238613	0.0383557	At5g53970	probable aminotransferase [Olea europaea]	Metabolism;Metabolism;Metabolism;Metabolism;Metabolism;Metabolism;Metabolism;Metabolism;Metabolism;Metabolism	Global and overview maps;Global and overview maps;Global and overview maps;Amino acid metabolism;Amino acid metabolism;Amino acid metabolism;Amino acid metabolism;Metabolism of cofactors and vitamins;Biosynthesis of other secondary metabolites;Biosynthesis of other secondary metabolites	ko01100//Metabolic pathways;ko01110//Biosynthesis of secondary metabolites;ko01230//Biosynthesis of amino acids;ko00270//Cysteine and methionine metabolism;ko00360//Phenylalanine metabolism;ko00350//Tyrosine metabolism;ko00400//Phenylalanine, tyrosine and tryptophan biosynthesis;ko00130//Ubiquinone and other terpenoid-quinone biosynthesis;ko00960//Tropane, piperidine and pyridine alkaloid biosynt…	K00815;K00815;K00815;K00815;K00815;K00815;K00815;K00815;K00815;K00815	-	GO:0016769//transferase activity, transferring nitrogenous groups;GO:0043168//anion binding	GO:0019752//carboxylic acid metabolic process
TEA_008185	10.27	14.16	12.81	5.76	6.3	5.77	12.4133	5.94333	-1.06255	0.00245192	0.0393015	2023-10-02	PREDICTED: organic cation/carnitine transporter 2 [Vitis vinifera]	-	-	-	-	-	-	-
TEA_029335	0.08	0	0.02	0.62	0.24	1.02	0.0333333	0.626667	4.23266	0.00245893	0.0393701	BSK1	PREDICTED: probable serine/threonine-protein kinase At4g35230 [Vitis vinifera]	Environmental Information Processing	Signal transduction	ko04075//Plant hormone signal transduction	K14500	-	GO:0016772//transferase activity, transferring phosphorus-containing groups;GO:0032550//purine ribonucleoside binding	GO:0006464//cellular protein modification process;GO:0006796//phosphate-containing compound metabolic process
TEA_024266	0.78	2.04	3.18	0.07	0.04	0	2	0.0366667	-5.76939	0.0024705	0.039493	--	PREDICTED: uncharacterized protein LOC104596560 [Nelumbo nucifera]	-	-	-	-	-	-	-
TEA_026636	0.78	2.04	3.18	0.07	0.04	0	2	0.0366667	-5.76939	0.0024705	0.039493	--	PREDICTED: uncharacterized protein LOC104596560 [Nelumbo nucifera]	-	-	-	-	-	-	-
TEA_022197	0	0	0	0	0.71	2.36	0.001	1.02333	9.99906	0.00247965	0.039588	THA1	Beta_elim_lyase domain-containing protein, partial [Cephalotus follicularis]	Metabolism;Metabolism;Metabolism;Metabolism	Global and overview maps;Global and overview maps;Global and overview maps;Amino acid metabolism	ko01100//Metabolic pathways;ko01110//Biosynthesis of secondary metabolites;ko01230//Biosynthesis of amino acids;ko00260//Glycine, serine and threonine metabolism	K01620;K01620;K01620;K01620	-	GO:0003824//catalytic activity;GO:0043168//anion binding	GO:0019752//carboxylic acid metabolic process
TEA_030200	0	0	0	0	1.08	2.67	0.001	1.25	10.2877	0.0024824	0.039588	PNSL5	cyclophilin [Camellia japonica]	-	-	-	-	GO:0009534//chloroplast thylakoid;GO:0016020//membrane;GO:0031977//thylakoid lumen	GO:0005488//binding;GO:0016853//isomerase activity	GO:0044237//cellular metabolic process;GO:0044238//primary metabolic process;GO:0071704//organic substance metabolic process
TEA_004432	15.08	12.02	16.64	4.98	7.69	7.08	14.58	6.58333	-1.1471	0.00248355	0.039588	B'BETA	PREDICTED: serine/threonine protein phosphatase 2A 57 kDa regulatory subunit B' beta isoform-like [Ziziphus jujuba]	Genetic Information Processing	Translation	ko03015//mRNA surveillance pathway	K11584	-	GO:0019888//protein phosphatase regulator activity	GO:0019222//regulation of metabolic process;GO:0050794//regulation of cellular process
MSTRG.126990	10.11	15.18	10.53	5.55	4.93	6.16	11.94	5.54667	-1.10611	0.0025125	0.0399445	--	-	-	-	-	-	-	-	-
MSTRG.71516	14.18	7.34	11.95	4.39	1.9	2.17	11.1567	2.82	-1.98414	0.00252522	0.0400837	--	hypothetical protein COLO4_28668 [Corchorus olitorius]	-	-	-	-	-	-	-
TEA_000205	0	0	0	0.72	0.75	1.04	0.001	0.836667	9.70851	0.00254176	0.0402548	RPP8L3	PREDICTED: disease resistance protein RPM1-like [Solanum tuberosum]	Organismal Systems	Environmental adaptation	ko04626//Plant-pathogen interaction	K13457	-	-	-
TEA_013730	0	0	0	0.14	0.53	0.4	0.001	0.356667	8.47843	0.00254195	0.0402548	IPT2	PREDICTED: tRNA dimethylallyltransferase 2 [Daucus carota subsp. sativus] [Daucus carota]	Metabolism;Metabolism;Metabolism	Global and overview maps;Global and overview maps;Metabolism of terpenoids and polyketides	ko01100//Metabolic pathways;ko01110//Biosynthesis of secondary metabolites;ko00908//Zeatin biosynthesis	K00791;K00791;K00791	-	-	-
TEA_014996	1.69	1.02	0.52	2.82	4.5	2.55	1.07667	3.29	1.61152	0.0025443	0.0402606	--	DUF547 domain-containing protein/Lzipper-MIP1 domain-containing protein [Cephalotus follicularis]	-	-	-	-	-	-	-
MSTRG.168461	7.17	10.01	11.48	5.26	4.86	4.18	9.55333	4.76667	-1.00302	0.00255319	0.0403698	TMN2	PREDICTED: transmembrane 9 superfamily member 2 [Oryza sativa Japonica Group]	-	-	-	-	-	-	-
TEA_021309	0	0	0	0.56	0.49	0.65	0.001	0.566667	9.14636	0.00255778	0.0404109	CODM	Oxoglutarate/iron-dependent dioxygenase [Corchorus olitorius]	-	-	-	-	-	-	-
TEA_016475	1.2	1.37	1.08	0.14	0.03	0	1.21667	0.0566667	-4.42429	0.00256615	0.0404802	POPTR_0001s40980g	PREDICTED: probable bifunctional methylthioribulose-1-phosphate dehydratase/enolase-phosphatase E1 [Malus domestica]	Metabolism;Metabolism	Global and overview maps;Amino acid metabolism	ko01100//Metabolic pathways;ko00270//Cysteine and methionine metabolism	K16054;K16054	-	-	-
TEA_025521	0	0	0	0.29	0.17	0.14	0.001	0.2	7.64386	0.00258131	0.0406561	PAPS1	PREDICTED: nuclear poly(A) polymerase 1 [Nicotiana attenuata]	Genetic Information Processing	Translation	ko03015//mRNA surveillance pathway	K14376	-	-	-
TEA_003704	0.07	0.79	0.33	2.03	2.63	1.48	0.396667	2.04667	2.36728	0.00259548	0.0408476	OFUT27	O-fucosyltransferase family protein isoform 2 [Theobroma cacao]	-	-	-	-	GO:0031984//organelle subcompartment;GO:0043231//intracellular membrane-bounded organelle	GO:0016740//transferase activity	GO:0000097//sulfur amino acid biosynthetic process;GO:0008380//RNA splicing
TEA_004804	1.42	3.7	0	0	0	0	1.70667	0.001	-10.737	0.00259912	0.0408732	--	OB-fold-like isoform 1 [Theobroma cacao]	-	-	-	-	-	-	GO:0003006//developmental process involved in reproduction;GO:0006605//protein targeting;GO:0044707//single-multicellular organism process
MSTRG.57023	17.15	17.06	37.33	3.36	7.16	6.68	23.8467	5.73333	-2.05634	0.00262534	0.0412534	--	-	-	-	-	-	-	-	-
TEA_011383	0.08	0	0.16	1.08	0.85	0.67	0.08	0.866667	3.43741	0.00263168	0.0412574	O10	PREDICTED: uncharacterized protein LOC104879939 isoform X1 [Vitis vinifera]	-	-	-	-	-	-	-
TEA_021833	0	2.17	2.59	0	0	0	1.58667	0.001	-10.6318	0.00264586	0.0414478	HVA22K	PREDICTED: HVA22-like protein k [Vitis vinifera]	-	-	-	-	-	-	-
TEA_017450	0.08	0	0	1.09	0.66	0.63	0.0266667	0.793333	4.89482	0.00266388	0.0416929	--	PREDICTED: uncharacterized protein LOC109008629 [Juglans regia]	-	-	-	-	-	-	-
TEA_010081	0.48	0.69	0.25	1.65	2.72	1.77	0.473333	2.04667	2.11235	0.00266562	0.0416929	MAKR4	PREDICTED: probable membrane-associated kinase regulator 4 [Theobroma cacao]	-	-	-	-	-	-	-
TEA_007278	1.88	1.18	0.74	3.03	2.66	2.72	1.26667	2.80333	1.14611	0.00267493	0.0417507	RGI3	PREDICTED: probable LRR receptor-like serine/threonine-protein kinase At4g26540 [Sesamum indicum]	-	-	-	-	GO:0031224//intrinsic component of membrane	GO:0004672//protein kinase activity;GO:0032550//purine ribonucleoside binding	GO:0006464//cellular protein modification process;GO:0006796//phosphate-containing compound metabolic process
TEA_017138	0.22	0.35	0.31	0.91	1.41	0.97	0.293333	1.09667	1.90251	0.00267548	0.0417507	--	Nucleic acid-binding proteins superfamily isoform 1 [Theobroma cacao]	-	-	-	-	-	-	-
MSTRG.108541	1094.71	2614.56	1102.49	441.44	507	783.48	1603.92	577.307	-1.47419	0.00269038	0.041951	--	-	-	-	-	-	-	-	-
TEA_029479	8.91	10.44	14.31	4.04	3.74	5.67	11.22	4.48333	-1.32343	0.00269343	0.0419663	--	-	-	-	-	-	-	-	-
TEA_021711	0	0	0	0.28	0.58	0.45	0.001	0.436667	8.77039	0.00270648	0.0420909	A6	PREDICTED: probable glucan endo-1,3-beta-glucosidase A6 [Ricinus communis]	-	-	-	-	-	GO:0016787//hydrolase activity	GO:0044238//primary metabolic process
TEA_018450	0.15	0.17	0	1	1.06	1.01	0.106667	1.02333	3.26209	0.00270682	0.0420909	IQD1	PREDICTED: protein IQ-DOMAIN 1 [Vitis vinifera]	-	-	-	-	-	-	-
TEA_010668	0	0	0	0.31	0.37	0.29	0.001	0.323333	8.33688	0.00270997	0.0420909	GB210	PREDICTED: nuclear pore complex protein GP210 [Vitis vinifera]	Genetic Information Processing	Translation	ko03013//RNA transport	K14314	-	-	-
TEA_027138	0	0	0.18	1.38	1.53	0.86	0.06	1.25667	4.3885	0.00271722	0.0421429	NCED3	PREDICTED: probable 9-cis-epoxycarotenoid dioxygenase NCED5, chloroplastic [Sesamum indicum]	Metabolism;Metabolism;Metabolism	Global and overview maps;Global and overview maps;Metabolism of terpenoids and polyketides	ko01100//Metabolic pathways;ko01110//Biosynthesis of secondary metabolites;ko00906//Carotenoid biosynthesis	K09840;K09840;K09840	-	-	GO:0044710//single-organism metabolic process
TEA_022398	5.14	1.32	3.46	6.65	9.65	8.23	3.30667	8.17667	1.30614	0.00272292	0.042199	At3g50940	PREDICTED: AAA-ATPase At3g50940 [Vitis vinifera]	-	-	-	-	-	-	-
MSTRG.28064	13.7	9.43	7.7	4.42	5.23	3.23	10.2767	4.29333	-1.2592	0.00273384	0.0423359	--	PREDICTED: proton pump-interactor 1-like [Nelumbo nucifera]	-	-	-	-	-	-	-
TEA_003521	0	0	0	0.3	0.5	0.43	0.001	0.41	8.67948	0.00273643	0.0423437	ALMT10	PREDICTED: aluminum-activated malate transporter 10-like [Juglans regia]	-	-	-	-	-	-	-
TEA_011775	0	0	0	0.24	0.36	0.13	0.001	0.243333	7.92679	0.00274968	0.0425165	Mctp1	RasGAP-activating-like protein 1 [Morus notabilis]	-	-	-	-	-	-	-
TEA_012768	0	0	0	0.44	0.8	0.32	0.001	0.52	9.02237	0.0027786	0.0428982	PLT4	polyol transporter 4 [Camellia sinensis]	-	-	-	-	GO:0031224//intrinsic component of membrane	GO:0015291//secondary active transmembrane transporter activity	GO:0044763//single-organism cellular process;GO:0044765//single-organism transport
MSTRG.157717	0.54	1.5	1.89	4.37	5.7	3.77	1.31	4.61333	1.81624	0.00280074	0.0432072	At4g34880	amidase family protein [Populus trichocarpa]	Metabolism;Metabolism;Metabolism	Amino acid metabolism;Amino acid metabolism;Amino acid metabolism	ko00330//Arginine and proline metabolism;ko00360//Phenylalanine metabolism;ko00380//Tryptophan metabolism	K01426;K01426;K01426	-	-	-
TEA_007246	0	0	0	0.13	0.3	1.31	0.001	0.58	9.17991	0.00282095	0.0434114	FLXL3	PREDICTED: protein FLX-like 3 isoform X1 [Nicotiana tabacum]	-	-	-	-	-	-	-
TEA_018141	4.19	4.24	4.87	2.18	2.08	1.34	4.43333	1.86667	-1.24793	0.00282211	0.0434114	THRRS	PREDICTED: threonine--tRNA ligase, mitochondrial 1-like [Nelumbo nucifera]	Genetic Information Processing	Translation	ko00970//Aminoacyl-tRNA biosynthesis	K01868	-	-	-
MSTRG.53639	18.71	25.61	17.02	7.26	11.93	8.03	20.4467	9.07333	-1.17216	0.00285449	0.0438696	HNRNPF	PREDICTED: heterogeneous nuclear ribonucleoprotein H2 isoform X2 [Jatropha curcas]	-	-	-	-	-	GO:0097159//organic cyclic compound binding	-
TEA_028290	2.74	1.15	0	0	0	0	1.29667	0.001	-10.3406	0.00286471	0.0439788	BHLH87	PREDICTED: transcription factor bHLH87 [Vitis vinifera]	-	-	-	-	-	-	-
TEA_029046	1.64	3.13	0	0	0	0	1.59	0.001	-10.6348	0.00286592	0.0439788	SPI	PREDICTED: protein SPIRRIG [Vitis vinifera]	-	-	-	-	-	-	-
TEA_008964	0	0	0	0.06	0.2	0.11	0.001	0.123333	6.94642	0.00287208	0.04404	CESA5	PREDICTED: probable cellulose synthase A catalytic subunit 5 [UDP-forming] [Vitis vinifera]	-	-	-	-	-	-	-
TEA_003390	68.82	86.61	45.72	25	26.85	36.89	67.05	29.58	-1.18062	0.00288654	0.044195	BZIP44	bZIP transcription factor 13 [Camellia sinensis]	-	-	-	-	-	GO:0003677//DNA binding	GO:0010468//regulation of gene expression
TEA_027037	0.02	0	0	0.33	0.18	0.15	0.00666667	0.22	5.04439	0.00289173	0.0442406	DTX42	PREDICTED: protein DETOXIFICATION 42 [Nelumbo nucifera]	-	-	-	-	-	-	-
TEA_027593	3.14	5.24	4	2.21	1.54	1.14	4.12667	1.63	-1.3401	0.00289388	0.0442406	CSLD2	PREDICTED: cellulose synthase-like protein D3 [Ziziphus jujuba]	-	-	-	-	GO:0031224//intrinsic component of membrane	GO:0016759//cellulose synthase activity	GO:0030243//cellulose metabolic process
TEA_025156	2.2	3.07	1.76	0.56	0.96	1.03	2.34333	0.85	-1.46303	0.00289769	0.0442655	GALT6	PREDICTED: hydroxyproline O-galactosyltransferase GALT6-like [Nelumbo nucifera]	-	-	-	-	-	-	-
TEA_030004	5.17	4.24	1.59	8.22	9.9	7.8	3.66667	8.64	1.23656	0.00292149	0.0445696	LECRKS7	PREDICTED: probable L-type lectin-domain containing receptor kinase S.7 [Sesamum indicum]	-	-	-	-	-	GO:0004672//protein kinase activity;GO:0032550//purine ribonucleoside binding	GO:0006464//cellular protein modification process;GO:0006796//phosphate-containing compound metabolic process
TEA_018345	13.42	6.16	3.83	19.38	17.57	15.62	7.80333	17.5233	1.16711	0.00292198	0.0445696	PRXQ	PREDICTED: peroxiredoxin Q, chloroplastic [Ricinus communis]	-	-	-	-	-	GO:0003824//catalytic activity;GO:0016209//antioxidant activity	GO:0044710//single-organism metabolic process
TEA_006610	0	0	0	0.44	0.36	0.81	0.001	0.536667	9.06788	0.0029285	0.0446355	SPX3	SPX domain-containing protein 3 [Camellia oleifera]	-	-	-	-	-	-	-
TEA_008389	6.89	6.07	6.32	2.27	2.17	3.32	6.42667	2.58667	-1.31298	0.00295007	0.0448968	MYB12	PREDICTED: transcription factor MYB12 [Theobroma cacao]	Organismal Systems	Environmental adaptation	ko04626//Plant-pathogen interaction	K09422	-	-	-
MSTRG.113099	7.09	8.49	9.96	3.78	4.72	3.74	8.51333	4.08	-1.06115	0.00295394	0.044922	--	PREDICTED: protein NRDE2 homolog isoform X2 [Fragaria vesca subsp. vesca] [Fragaria vesca]	-	-	-	-	-	-	GO:0010467//gene expression
MSTRG.139632	17.1	15.34	15.63	6.08	9.34	6.55	16.0233	7.32333	-1.1296	0.00295904	0.0449658	--	PREDICTED: cytochrome c oxidase subunit 6b-2 isoform X1 [Prunus mume]	-	-	-	-	GO:0043231//intracellular membrane-bounded organelle	GO:0003824//catalytic activity	GO:0015992//proton transport;GO:0044710//single-organism metabolic process
TEA_010525	0.96	1.05	0.83	0	0	0	0.946667	0.001	-9.88671	0.00296744	0.0450261	RNR1	PREDICTED: ribonucleoside-diphosphate reductase large subunit-like [Camelina sativa]	Metabolism;Metabolism;Metabolism;Metabolism	Global and overview maps;Nucleotide metabolism;Nucleotide metabolism;Metabolism of other amino acids	ko01100//Metabolic pathways;ko00230//Purine metabolism;ko00240//Pyrimidine metabolism;ko00480//Glutathione metabolism	K10807;K10807;K10807;K10807	GO:0044444//cytoplasmic part	GO:0003824//catalytic activity;GO:0032550//purine ribonucleoside binding	GO:0006006//glucose metabolic process;GO:0006260//DNA replication;GO:0006996//organelle organization;GO:0009117//nucleotide metabolic process;GO:0009142//nucleoside triphosphate biosynthetic process;GO:0010038//response to metal ion;GO:0051603//proteolysis involved in cellular protein catabolic process
TEA_005154	1.01	1	0.71	0.14	0.05	0	0.906667	0.0633333	-3.83954	0.00297762	0.0451469	HDR1	PREDICTED: uncharacterized protein LOC100241465 [Vitis vinifera]	-	-	-	-	-	-	-
TEA_006177	0	0	0	0.07	0.18	0.17	0.001	0.14	7.12928	0.00298629	0.0452446	NUP107	PREDICTED: nuclear pore complex protein NUP107 [Sesamum indicum]	Genetic Information Processing	Translation	ko03013//RNA transport	K14301	-	-	-
TEA_027395	3.83	3.82	3.66	1.94	1.73	1.12	3.77	1.59667	-1.2395	0.00301964	0.0455849	At1g43190	PREDICTED: polypyrimidine tract-binding protein homolog 3 isoform X1 [Vitis vinifera]	-	-	-	-	GO:0036464//cytoplasmic ribonucleoprotein granule;GO:0043231//intracellular membrane-bounded organelle	GO:0003676//nucleic acid binding	GO:0006396//RNA processing;GO:0010468//regulation of gene expression
MSTRG.20875	7.7	9.84	7.85	4.5	4.4	3.78	8.46333	4.22667	-1.00171	0.00301998	0.0455849	At1g16060	PREDICTED: deSI-like protein At4g17486 [Theobroma cacao]	-	-	-	-	-	-	-
MSTRG.100984	15.03	20.61	12.83	6.49	9.81	5.67	16.1567	7.32333	-1.14156	0.00302285	0.0455943	--	PREDICTED: geranylgeranyl transferase type-2 subunit alpha 1 [Theobroma cacao]	-	-	-	-	-	GO:0003824//catalytic activity	GO:0006464//cellular protein modification process
TEA_015313	11.45	11.82	7.6	4.91	4.5	2.82	10.29	4.07667	-1.33578	0.00303873	0.045785	RUP2	PREDICTED: WD repeat-containing protein RUP2 [Juglans regia]	Genetic Information Processing;Organismal Systems	Folding, sorting and degradation;Environmental adaptation	ko04120//Ubiquitin mediated proteolysis;ko04712//Circadian rhythm - plant	K10143;K10143	-	GO:0003824//catalytic activity	-
TEA_006183	1.71	1.74	2.46	0.17	0.43	0.36	1.97	0.32	-2.62205	0.00304	0.045785	TAF4B	PREDICTED: transcription initiation factor TFIID subunit 4b isoform X1 [Theobroma cacao]	Genetic Information Processing	Transcription	ko03022//Basal transcription factors	K03129	-	GO:0046983//protein dimerization activity	GO:0032774//RNA biosynthetic process
TEA_015486	3.87	3.13	2.92	1.14	0.97	1.25	3.30667	1.12	-1.56188	0.00304485	0.0458239	At5g57480	PREDICTED: probable mitochondrial chaperone BCS1-B [Sesamum indicum]	-	-	-	-	-	GO:0003824//catalytic activity;GO:0032550//purine ribonucleoside binding	GO:0017062//respiratory chain complex III assembly
TEA_026209	8.63	4.93	5.36	2.94	2.38	1.79	6.30667	2.37	-1.41199	0.00305223	0.0459011	NPC3	PREDICTED: non-specific phospholipase C3 isoform X1 [Vitis vinifera]	Metabolism;Metabolism;Metabolism;Metabolism;Metabolism	Global and overview maps;Global and overview maps;Lipid metabolism;Carbohydrate metabolism;Lipid metabolism	ko01100//Metabolic pathways;ko01110//Biosynthesis of secondary metabolites;ko00564//Glycerophospholipid metabolism;ko00562//Inositol phosphate metabolism;ko00565//Ether lipid metabolism	K01114;K01114;K01114;K01114;K01114	-	-	-
TEA_021735	0	0	0.03	0.22	1.23	0.86	0.01	0.77	6.26679	0.00308726	0.0463935	CXE1	CXE carboxylesterase [Actinidia eriantha]	-	-	-	-	-	-	-
MSTRG.60403	12.85	19.88	22.42	7.8	6.5	8.14	18.3833	7.48	-1.29729	0.00310212	0.0465134	--	hypothetical protein VIGAN_01118000, partial [Vigna angularis var. angularis] [Vigna angularis]	-	-	-	-	-	-	-
TEA_019792	1.87	1	0	0	0	0	0.956667	0.001	-9.90187	0.00311007	0.0465983	IP5P7	CVP2 like 1 isoform 1 [Theobroma cacao]	-	-	-	-	-	-	-
TEA_008712	1.3	1.05	0.4	0.29	0.07	0.13	0.916667	0.163333	-2.48858	0.0031227	0.0466952	XPO1	PREDICTED: protein EXPORTIN 1A [Vitis vinifera]	Genetic Information Processing;Genetic Information Processing	Translation;Translation	ko03013//RNA transport;ko03008//Ribosome biogenesis in eukaryotes	K14290;K14290	-	GO:0017016//Ras GTPase binding	-
TEA_013566	1.99	1.61	1.05	0	0.31	0.1	1.55	0.136667	-3.50353	0.00314037	0.0469077	RLT2	PREDICTED: homeobox-DDT domain protein RLT2 isoform X2 [Vitis vinifera]	-	-	-	-	-	-	GO:0010467//gene expression;GO:0034645//cellular macromolecule biosynthetic process
MSTRG.26947	1.64	0.31	2.58	0	0	0	1.51	0.001	-10.5603	0.00314227	0.0469077	GDCST	Glycine cleavage system T protein [Cynara cardunculus var. scolymus] [Cynara cardunculus]	Metabolism;Metabolism;Metabolism;Metabolism;Metabolism;Metabolism	Global and overview maps;Global and overview maps;Global and overview maps;Carbohydrate metabolism;Amino acid metabolism;Metabolism of cofactors and vitamins	ko01100//Metabolic pathways;ko01110//Biosynthesis of secondary metabolites;ko01200//Carbon metabolism;ko00630//Glyoxylate and dicarboxylate metabolism;ko00260//Glycine, serine and threonine metabolism;ko00670//One carbon pool by folate	K00605;K00605;K00605;K00605;K00605;K00605	-	-	-
TEA_027341	0	0	0	0.16	1.07	0.73	0.001	0.653333	9.35168	0.0031464	0.0469088	At3g54460	PREDICTED: F-box protein At3g54460-like isoform X1 [Nelumbo nucifera]	-	-	-	-	-	-	-
TEA_028592	19.98	31.64	25.97	12.48	10.96	12.63	25.8633	12.0233	-1.10507	0.00315621	0.047012	ERF4	PREDICTED: ethylene-responsive transcription factor 4-like [Solanum tuberosum]	-	-	-	-	-	-	-
MSTRG.45762	1.36	3.91	0.62	0.21	0.16	0.3	1.96333	0.223333	-3.13603	0.00323109	0.0479515	AMAT	PREDICTED: methanol O-anthraniloyltransferase-like [Populus euphratica]	-	-	-	-	-	GO:0016413//O-acetyltransferase activity	-
TEA_012646	0.6	0.69	0.7	0.04	0	0.09	0.663333	0.0433333	-3.93618	0.00323894	0.0479627	--	PREDICTED: uncharacterized protein LOC107424399 [Ziziphus jujuba]	-	-	-	-	-	-	-
MSTRG.120985	15.04	22.46	27.05	10.56	9.65	6.86	21.5167	9.02333	-1.25372	0.00325085	0.048104	--	hypothetical protein VITISV_004899 [Vitis vinifera]	-	-	-	-	-	-	-
TEA_019451	0	1.04	2.39	0	0	0	1.14333	0.001	-10.159	0.00328854	0.0485589	AATL1	PREDICTED: lysine histidine transporter-like 8 [Ricinus communis]	-	-	-	-	GO:0031224//intrinsic component of membrane	-	-
TEA_014248	0	0	0	0.57	0.63	0.46	0.001	0.553333	9.11201	0.00328877	0.0485589	EMB2654	PREDICTED: pentatricopeptide repeat-containing protein At2g41720 isoform X3 [Nelumbo nucifera]	-	-	-	-	-	-	-
TEA_017377	2.12	3.37	1.24	0.25	0.35	0.38	2.24333	0.326667	-2.77975	0.00329814	0.048662	TPRP-F1	PREDICTED: LOW QUALITY PROTEIN: 36.4 kDa proline-rich protein-like [Sesamum indicum]	-	-	-	-	-	-	-
TEA_020228	3.01	4.28	3.43	10.15	5.4	7.01	3.57333	7.52	1.07346	0.00330354	0.0487062	At4g24930	PREDICTED: thylakoid lumenal 17.9 kDa protein, chloroplastic [Nelumbo nucifera]	-	-	-	-	-	-	-
TEA_030146	0	0	0	0	2.47	2.27	0.001	1.58	10.6257	0.00330739	0.0487276	mtnN	PREDICTED: 5'-methylthioadenosine/S-adenosylhomocysteine nucleosidase-like isoform X2 [Gossypium hirsutum]	-	-	-	-	-	-	-
MSTRG.168960	0.61	1.62	0.57	3.41	4.03	4.78	0.933333	4.07333	2.12575	0.00333146	0.0489756	At1g67320	PREDICTED: probable DNA primase large subunit [Vitis vinifera]	Metabolism;Metabolism;Metabolism;Genetic Information Processing	Global and overview maps;Nucleotide metabolism;Nucleotide metabolism;Replication and repair	ko01100//Metabolic pathways;ko00230//Purine metabolism;ko00240//Pyrimidine metabolism;ko03030//DNA replication	K02685;K02685;K02685;K02685	-	-	-
TEA_019701	43.24	48.28	35.56	12.34	25.63	17.52	42.36	18.4967	-1.19544	0.00338821	0.0497019	CXE18	PREDICTED: probable carboxylesterase 18 [Nicotiana sylvestris]	-	-	-	-	-	-	-

## Sheet: S3.2 Alb-vs-Med.filter.annot
id	Alb1_fpkm	Alb2_fpkm	Alb3_fpkm	Med1_fpkm	Med2_fpkm	Med3_fpkm	Alb_mean	Med_mean	log2(fc)	PValue	FDR	Symbol	Description	KEGG_A_class	KEGG_B_class	Pathway	K_ID	GO Component	GO Function	GO Process
TEA_000466	0	0	0	10.3	5.49	5.3	0.001	7.03	12.7793	2.78672e-12	4.8397e-08	SBT1.6	PREDICTED: subtilisin-like protease SBT1.6 [Nicotiana attenuata]	-	-	-	-	-	GO:0004175//endopeptidase activity;GO:0005515//protein binding	GO:0000226//microtubule cytoskeleton organization;GO:0006073//cellular glucan metabolic process;GO:0009664//plant-type cell wall organization;GO:0009892//negative regulation of metabolic process;GO:0019538//protein metabolic process;GO:0019758//glycosinolate biosynthetic process;GO:0042546//cell wall biogenesis;GO:0048509//regulation of meristem development;GO:1901605//alpha-amino acid metabolic …
TEA_026014	0	0	0	8.68	2.54	2.24	0.001	4.48667	12.1314	2.71583e-09	2.35829e-05	dnajb14	PREDICTED: meiotically up-regulated gene 184 protein [Sesamum indicum]	-	-	-	-	-	-	-
TEA_014440	0	0	0	11.12	1.72	2.27	0.001	5.03667	12.2983	1.26053e-08	7.29718e-05	Eif2s3x	PREDICTED: eukaryotic translation initiation factor 2 subunit gamma-like [Jatropha curcas]	Genetic Information Processing	Translation	ko03013//RNA transport	K03242	-	GO:0032550//purine ribonucleoside binding	GO:0006412//translation
TEA_011775	0	0	0	25.72	1.73	0.4	0.001	9.28333	13.1804	7.41313e-08	0.000276492	Mctp1	RasGAP-activating-like protein 1 [Morus notabilis]	-	-	-	-	-	-	-
TEA_024179	0	0	0	2.35	0.57	0.74	0.001	1.22	10.2527	7.96028e-08	0.000276492	At1g74770	PREDICTED: zinc finger protein BRUTUS-like At1g18910 isoform X1 [Vitis vinifera]	-	-	-	-	-	-	-
TEA_018589	0	0	0	10.4	2.17	1.31	0.001	4.62667	12.1758	1.30748e-07	0.000345971	B'ETA	PREDICTED: serine/threonine protein phosphatase 2A 57 kDa regulatory subunit B' theta isoform isoform X1 [Vitis vinifera]	Genetic Information Processing	Translation	ko03015//mRNA surveillance pathway	K11584	-	GO:0019888//protein phosphatase regulator activity	GO:0019222//regulation of metabolic process;GO:0050794//regulation of cellular process
TEA_000318	3.53	3.89	2.67	0	0	0	3.36333	0.001	-11.7157	1.4806e-07	0.000345971	CDC2	cell division control protein 2 homolog isoform X1 [Cajanus cajan]	-	-	-	-	-	-	-
TEA_009141	5.17	17.33	10.75	0	0	0.12	11.0833	0.04	-8.11418	1.59369e-07	0.000345971	KIN10	sucrose non-fermenting 1 [Camellia sinensis]	-	-	-	-	-	-	-
TEA_020259	4.79	3.55	1.92	0.05	0	0	3.42	0.0166667	-7.68089	2.75176e-07	0.000530997	SAC3A	PREDICTED: SAC3 family protein A isoform X2 [Vitis vinifera]	-	-	-	-	-	-	-
TEA_002968	16.84	1.99	12.46	0	0	0	10.43	0.001	-13.3485	7.57775e-07	0.00104825	SAP8	PREDICTED: zinc finger A20 and AN1 domain-containing stress-associated protein 8 [Vitis vinifera]	-	-	-	-	-	GO:0046914//transition metal ion binding	-
TEA_009315	0	0	0	4.43	0.72	2.96	0.001	2.70333	11.4005	8.32062e-07	0.00104825	CBP60A	PREDICTED: calmodulin-binding protein 60 A isoform X1 [Theobroma cacao]	-	-	-	-	-	-	-
TEA_001728	0	0	0	7	1.46	0.88	0.001	3.11333	11.6042	8.46714e-07	0.00104825	--	PREDICTED: transmembrane protein 33 homolog [Juglans regia]	-	-	-	-	GO:0005911//cell-cell junction;GO:0031224//intrinsic component of membrane;GO:0043231//intracellular membrane-bounded organelle	-	-
TEA_014538	1.65	2.52	2.05	0	0	0	2.07333	0.001	-11.0177	8.55817e-07	0.00104825	CDF2	PREDICTED: cyclic dof factor 1 [Ziziphus jujuba]	-	-	-	-	-	-	-
TEA_029918	2.07	4.75	2.99	0	0	0	3.27	0.001	-11.6751	8.58881e-07	0.00104825	GRXS10	PREDICTED: monothiol glutaredoxin-S10-like [Juglans regia]	-	-	-	-	-	-	GO:0044699//single-organism process
TEA_029491	0	0	0	1.66	0.87	1.66	0.001	1.39667	10.4478	9.0538e-07	0.00104825	--	Ubiquitin-associated/translation elongation factor EF1B protein [Theobroma cacao]	-	-	-	-	-	-	-
TEA_029611	0	0	0	2.31	1.85	0.89	0.001	1.68333	10.7171	1.00701e-06	0.00109304	--	Emp24/gp25L/p24 family/GOLD family protein [Corchorus capsularis]	-	-	-	-	-	-	-
TEA_017965	0	0	0	4.08	0.85	1.96	0.001	2.29667	11.1653	1.27915e-06	0.00118784	CYP82C4	PREDICTED: cytochrome P450 82C4-like [Citrus sinensis]	-	-	-	-	-	-	-
MSTRG.165966	4.81	8.46	9.28	0	0	0	7.51667	0.001	-12.8759	1.28812e-06	0.00118784	--	-	-	-	-	-	-	-	-
TEA_016157	0	0	0	3.01	0.53	0.24	0.001	1.26	10.2992	1.29954e-06	0.00118784	Brd9	Bromodomain-containing protein 9 [Morus notabilis]	-	-	-	-	-	-	-
TEA_014687	0	0	0	4.2	0.93	0.8	0.001	1.97667	10.9489	1.36857e-06	0.0011884	NEK2	PREDICTED: serine/threonine-protein kinase Nek2 [Vitis vinifera]	-	-	-	-	-	GO:0004674//protein serine/threonine kinase activity;GO:0036094//small molecule binding;GO:0097159//organic cyclic compound binding;GO:1901363//heterocyclic compound binding	GO:0006468//protein phosphorylation
MSTRG.153554	2.55	1.51	5.41	0	0	0	3.15667	0.001	-11.6242	1.48546e-06	0.00121996	--	FBD-associated F-box protein [Dorcoceras hygrometricum]	-	-	-	-	-	-	-
TEA_028404	5.01	1.04	4.26	0	0	0	3.43667	0.001	-11.7468	1.54541e-06	0.00121996	NUDT10	PREDICTED: nudix hydrolase 10-like [Ziziphus jujuba]	-	-	-	-	-	-	-
TEA_004276	0.76	3.39	3.65	0	0	0	2.6	0.001	-11.3443	2.46407e-06	0.00186059	Os01g0513800	Brix domain-containing protein, partial [Cynara cardunculus var. scolymus] [Cynara cardunculus]	-	-	-	-	-	-	-
TEA_020763	3.44	2.13	2.86	0	0	0	2.81	0.001	-11.4564	2.98473e-06	0.00215982	Os05g0134200	PREDICTED: probable protein phosphatase 2C 49 [Nicotiana tabacum]	-	-	-	-	-	-	-
MSTRG.108542	15.23	6.3	49.07	0.06	0.15	0.13	23.5333	0.113333	-7.69799	3.37179e-06	0.00234232	--	-	-	-	-	-	-	-	-
TEA_007469	0	0	0	10.3	1.58	0.16	0.001	4.01333	11.9706	3.79696e-06	0.00251781	alkB	Oxoglutarate/iron-dependent dioxygenase [Corchorus olitorius]	-	-	-	-	-	GO:0016491//oxidoreductase activity	-
TEA_016708	0.85	4.38	1.23	0	0	0	2.15333	0.001	-11.0724	3.91438e-06	0.00251781	PAO1	PREDICTED: polyamine oxidase 1 isoform X2 [Jatropha curcas]	Metabolism;Metabolism;Metabolism	Global and overview maps;Amino acid metabolism;Metabolism of other amino acids	ko01100//Metabolic pathways;ko00330//Arginine and proline metabolism;ko00410//beta-Alanine metabolism	K13366;K13366;K13366	-	GO:0016647//oxidoreductase activity, acting on the CH-NH group of donors, oxygen as acceptor	GO:0044710//single-organism metabolic process
TEA_014198	3.32	2.25	4.49	0	0	0	3.35333	0.001	-11.7114	4.73333e-06	0.00288486	PER12	PREDICTED: peroxidase 12 [Fragaria vesca subsp. vesca] [Fragaria vesca]	Metabolism;Metabolism;Metabolism	Global and overview maps;Global and overview maps;Biosynthesis of other secondary metabolites	ko01100//Metabolic pathways;ko01110//Biosynthesis of secondary metabolites;ko00940//Phenylpropanoid biosynthesis	K00430;K00430;K00430	GO:0005618//cell wall;GO:0005911//cell-cell junction;GO:0043231//intracellular membrane-bounded organelle	GO:0003824//catalytic activity;GO:0043169//cation binding;GO:0046906//tetrapyrrole binding	GO:0003006//developmental process involved in reproduction;GO:0006950//response to stress;GO:0042743//hydrogen peroxide metabolic process;GO:0044710//single-organism metabolic process;GO:0048509//regulation of meristem development
TEA_025007	0.41	2.55	3.59	0	0	0	2.18333	0.001	-11.0923	4.81724e-06	0.00288486	RPS2	PREDICTED: UTP--glucose-1-phosphate uridylyltransferase isoform X1 [Solanum tuberosum]	Metabolism;Metabolism;Metabolism;Metabolism;Metabolism	Global and overview maps;Carbohydrate metabolism;Carbohydrate metabolism;Carbohydrate metabolism;Carbohydrate metabolism	ko01100//Metabolic pathways;ko00500//Starch and sucrose metabolism;ko00520//Amino sugar and nucleotide sugar metabolism;ko00040//Pentose and glucuronate interconversions;ko00052//Galactose metabolism	K00963;K00963;K00963;K00963;K00963	GO:0005622//intracellular	GO:0070569//uridylyltransferase activity	GO:0044237//cellular metabolic process;GO:0044238//primary metabolic process;GO:0071704//organic substance metabolic process
MSTRG.139615	0	0	0	2.45	2.05	2.45	0.001	2.31667	11.1778	8.267e-06	0.00478577	TKI1	PREDICTED: TSL-kinase interacting protein 1 [Jatropha curcas]	-	-	-	-	-	-	-
MSTRG.145455	0	0	0	0	189.15	18.71	0.001	69.2867	16.0803	1.12027e-05	0.00627604	atpI	ATP synthase CF0 subunit IV (chloroplast) [Arachis hypogaea]	Metabolism;Metabolism;Metabolism	Global and overview maps;Energy metabolism;Energy metabolism	ko01100//Metabolic pathways;ko00190//Oxidative phosphorylation;ko00195//Photosynthesis	K02108;K02108;K02108	GO:0031224//intrinsic component of membrane;GO:0033177//proton-transporting two-sector ATPase complex, proton-transporting domain;GO:0044434//chloroplast part	GO:0015077//monovalent inorganic cation transmembrane transporter activity;GO:0019829//cation-transporting ATPase activity	GO:0006754//ATP biosynthetic process;GO:0006818//hydrogen transport
TEA_024067	0	0	0	1.04	1.75	4	0.001	2.26333	11.1442	1.39586e-05	0.00757559	CXE15	PREDICTED: probable carboxylesterase 15 [Jatropha curcas]	-	-	-	-	-	-	-
TEA_028622	0	0	0	20.03	0	7.83	0.001	9.28667	13.1809	1.53048e-05	0.00790309	At5g39840	PREDICTED: DExH-box ATP-dependent RNA helicase DExH18, mitochondrial-like [Nicotiana tabacum]	-	-	-	-	-	GO:0017111//nucleoside-triphosphatase activity;GO:0032550//purine ribonucleoside binding	GO:0006221//pyrimidine nucleotide biosynthetic process
TEA_024511	0	0	0	5.44	0.44	0.43	0.001	2.10333	11.0385	1.54722e-05	0.00790309	RHL1	PREDICTED: DNA-binding protein RHL1 [Vitis vinifera]	-	-	-	-	-	-	-
TEA_017978	0	0.02	0	3.14	0.18	0.68	0.00666667	1.33333	7.64386	1.73577e-05	0.00861292	--	PREDICTED: uncharacterized protein LOC109161314 [Ipomoea nil]	-	-	-	-	-	-	-
MSTRG.45753	3.33	4.64	8.22	0	0.1	0.11	5.39667	0.07	-6.26857	2.38583e-05	0.0115096	--	-	-	-	-	-	-	-	-
TEA_013334	0	0	0	11.19	0.13	1.41	0.001	4.24333	12.051	2.79324e-05	0.0131109	HPR-A	PREDICTED: glycerate dehydrogenase [Malus domestica]	Metabolism;Metabolism;Metabolism;Metabolism;Metabolism	Global and overview maps;Global and overview maps;Global and overview maps;Carbohydrate metabolism;Amino acid metabolism	ko01100//Metabolic pathways;ko01110//Biosynthesis of secondary metabolites;ko01200//Carbon metabolism;ko00630//Glyoxylate and dicarboxylate metabolism;ko00260//Glycine, serine and threonine metabolism	K15893;K15893;K15893;K15893;K15893	-	-	-
TEA_010023	0	0	0	8.33	0.35	0.79	0.001	3.15667	11.6242	3.34189e-05	0.0152733	FAP2	PREDICTED: fatty-acid-binding protein 2 [Vitis vinifera]	-	-	-	-	GO:0009536//plastid	GO:0016853//isomerase activity	-
TEA_003070	1.12	6.22	1.2	0	0	0	2.84667	0.001	-11.4751	3.72482e-05	0.0165869	MINE1	PREDICTED: cell division topological specificity factor homolog, chloroplastic [Capsicum annuum]	-	-	-	-	-	-	-
TEA_028218	0	0.12	0	12.31	0.99	3.14	0.04	5.48	7.09803	3.98868e-05	0.0173178	At2g06000	PREDICTED: pentatricopeptide repeat-containing protein At2g06000 [Juglans regia]	-	-	-	-	-	-	-
TEA_008778	0	0	0	5.41	0.54	0.72	0.001	2.22333	11.1185	4.40589e-05	0.0186627	CAR7	C2 calcium-dependent membrane targeting [Corchorus olitorius]	-	-	-	-	-	-	-
TEA_026150	0	0	0	0	8.15	6.53	0.001	4.89333	12.2566	5.13745e-05	0.0206147	FBL3	PREDICTED: F-box/LRR-repeat protein 3 [Sesamum indicum]	-	-	-	-	-	-	-
TEA_004973	0	0	0	2.94	0.14	0.41	0.001	1.16333	10.184	5.15826e-05	0.0206147	PLC2	PREDICTED: phosphoinositide phospholipase C 2-like isoform X1 [Populus euphratica]	Metabolism;Environmental Information Processing;Metabolism	Global and overview maps;Signal transduction;Carbohydrate metabolism	ko01100//Metabolic pathways;ko04070//Phosphatidylinositol signaling system;ko00562//Inositol phosphate metabolism	K05857;K05857;K05857	-	-	-
TEA_017472	0	0	0	0.14	7.26	9.89	0.001	5.76333	12.4927	5.28019e-05	0.0206147	LPPG	PREDICTED: lipid phosphate phosphatase gamma, chloroplastic-like [Sesamum indicum]	Metabolism	Glycan biosynthesis and metabolism	ko00510//N-Glycan biosynthesis	K07252	-	-	-
TEA_007934	0	0	0	18.31	0.1	1.07	0.001	6.49333	12.6647	5.34151e-05	0.0206147	Os07g0190000	1-deoxy-D-xylulose-5-phosphate synthase [Camellia sinensis]	Metabolism;Metabolism;Metabolism;Metabolism	Global and overview maps;Global and overview maps;Metabolism of terpenoids and polyketides;Metabolism of cofactors and vitamins	ko01100//Metabolic pathways;ko01110//Biosynthesis of secondary metabolites;ko00900//Terpenoid backbone biosynthesis;ko00730//Thiamine metabolism	K01662;K01662;K01662;K01662	-	GO:0016744//transferase activity, transferring aldehyde or ketonic groups	GO:0006721//terpenoid metabolic process
TEA_011048	1.28	1.27	4.47	0	0.05	0	2.34	0.0166667	-7.1334	5.65287e-05	0.021342	--	PREDICTED: UBP1-associated proteins 1C-like isoform X3 [Juglans regia]	-	-	-	-	-	-	-
TEA_000621	1.16	0.92	0.47	0	0	0	0.85	0.001	-9.73132	6.09945e-05	0.0225381	PCMP-H83	PREDICTED: pentatricopeptide repeat-containing protein At3g09040, mitochondrial [Vitis vinifera]	-	-	-	-	-	-	-
TEA_029738	0	0	0	3.01	0.72	1.35	0.001	1.69333	10.7257	6.67983e-05	0.0241685	ENT3	PREDICTED: equilibrative nucleotide transporter 3-like [Nicotiana attenuata]	-	-	-	-	-	-	-
TEA_010536	0.73	9.81	0.19	0	0	0	3.57667	0.001	-11.8044	7.72006e-05	0.0273621	TIM17-2	PREDICTED: mitochondrial import inner membrane translocase subunit TIM17-2-like [Daucus carota subsp. sativus] [Daucus carota]	-	-	-	-	-	-	-
TEA_012010	0.47	0.95	0.98	0	0	0	0.8	0.001	-9.64386	8.03451e-05	0.0277206	Ergic3	PREDICTED: endoplasmic reticulum-Golgi intermediate compartment protein 3 isoform X1 [Jatropha curcas]	-	-	-	-	-	-	-
TEA_015493	0.17	0.98	0.64	0	0	0	0.596667	0.001	-9.22078	8.14045e-05	0.0277206	AKHSDH2	PREDICTED: bifunctional aspartokinase/homoserine dehydrogenase 1, chloroplastic-like [Citrus sinensis]	Metabolism;Metabolism;Metabolism;Metabolism;Metabolism;Metabolism;Metabolism	Global and overview maps;Global and overview maps;Global and overview maps;Amino acid metabolism;Amino acid metabolism;Amino acid metabolism;Biosynthesis of other secondary metabolites	ko01100//Metabolic pathways;ko01110//Biosynthesis of secondary metabolites;ko01230//Biosynthesis of amino acids;ko00270//Cysteine and methionine metabolism;ko00260//Glycine, serine and threonine metabolism;ko00300//Lysine biosynthesis;ko00261//Monobactam biosynthesis	K12524;K12524;K12524;K12524;K12524;K12524;K12524	-	GO:0000166//nucleotide binding;GO:0016772//transferase activity, transferring phosphorus-containing groups;GO:0031406//carboxylic acid binding	GO:0006520//cellular amino acid metabolic process;GO:0006796//phosphate-containing compound metabolic process
TEA_026437	0	0	0	2.84	0.04	0.2	0.001	1.02667	10.0038	8.61116e-05	0.0287596	PREP2	PREDICTED: presequence protease 1, chloroplastic/mitochondrial-like [Juglans regia]	-	-	-	-	-	-	-
TEA_027654	3.75	1.87	0.34	0	0	0	1.98667	0.001	-10.9561	0.000110629	0.0362509	HDT1	PREDICTED: histone deacetylase HDT1-like [Sesamum indicum]	-	-	-	-	-	-	-
TEA_002714	0	0	0	4.54	0.47	0.8	0.001	1.93667	10.9194	0.000116009	0.0373099	SH3P3	PREDICTED: src substrate protein p85 [Sesamum indicum]	-	-	-	-	-	-	-
TEA_021462	7.45	14.82	0	0	0	0	7.42333	0.001	-12.8579	0.000118294	0.037353	SRK2E	PREDICTED: serine/threonine-protein kinase SRK2E isoform X2 [Gossypium hirsutum]	Environmental Information Processing;Environmental Information Processing	Signal transduction;Signal transduction	ko04075//Plant hormone signal transduction;ko04016//MAPK signaling pathway - plant	K14498;K14498	-	GO:0004672//protein kinase activity;GO:0032550//purine ribonucleoside binding	GO:0006464//cellular protein modification process;GO:0006796//phosphate-containing compound metabolic process
TEA_026774	0	0	0	8.15	0.1	0.84	0.001	3.03	11.5651	0.000120919	0.0375001	At5g45960	PREDICTED: GDSL esterase/lipase At5g45960-like [Sesamum indicum]	-	-	-	-	-	-	-
TEA_006753	0	0	0	16.98	0	0.9	0.001	5.96	12.5411	0.000140273	0.0427391	PUS7	PREDICTED: multisubstrate pseudouridine synthase 7 isoform X1 [Vitis vinifera]	-	-	-	-	-	GO:0003676//nucleic acid binding;GO:0016866//intramolecular transferase activity	GO:0003006//developmental process involved in reproduction;GO:0006997//nucleus organization;GO:0016070//RNA metabolic process
TEA_012054	0	0	0	5.79	0.12	0.32	0.001	2.07667	11.0201	0.00014819	0.0440214	ACX4	PREDICTED: acyl-coenzyme A oxidase 4, peroxisomal [Nicotiana sylvestris]	Metabolism;Metabolism;Cellular Processes;Metabolism;Metabolism;Metabolism;Metabolism	Global and overview maps;Global and overview maps;Transport and catabolism;Global and overview maps;Lipid metabolism;Lipid metabolism;Lipid metabolism	ko01100//Metabolic pathways;ko01110//Biosynthesis of secondary metabolites;ko04146//Peroxisome;ko01212//Fatty acid metabolism;ko00071//Fatty acid degradation;ko00592//alpha-Linolenic acid metabolism;ko01040//Biosynthesis of unsaturated fatty acids	K00232;K00232;K00232;K00232;K00232;K00232;K00232	GO:0005777//peroxisome	GO:0000166//nucleotide binding;GO:0016634//oxidoreductase activity, acting on the CH-CH group of donors, oxygen as acceptor	GO:0003006//developmental process involved in reproduction;GO:0006625//protein targeting to peroxisome;GO:0009057//macromolecule catabolic process;GO:0009062//fatty acid catabolic process
TEA_029335	0.08	0	0.02	3.11	0.72	0.84	0.0333333	1.55667	5.54535	0.000152075	0.0440214	BSK1	PREDICTED: probable serine/threonine-protein kinase At4g35230 [Vitis vinifera]	Environmental Information Processing	Signal transduction	ko04075//Plant hormone signal transduction	K14500	-	GO:0016772//transferase activity, transferring phosphorus-containing groups;GO:0032550//purine ribonucleoside binding	GO:0006464//cellular protein modification process;GO:0006796//phosphate-containing compound metabolic process
TEA_005967	0	0	0	6.53	0	3.67	0.001	3.4	11.7313	0.000152086	0.0440214	--	PREDICTED: H/ACA ribonucleoprotein complex non-core subunit NAF1-like [Nicotiana attenuata]	-	-	-	-	-	-	-
TEA_023928	0	0	0	0	3.8	12.53	0.001	5.44333	12.4103	0.000162878	0.0463721	POR1	PREDICTED: mitochondrial outer membrane protein porin of 34 kDa [Nicotiana attenuata]	-	-	-	-	-	GO:0005244//voltage-gated ion channel activity	GO:0006820//anion transport;GO:0034765//regulation of ion transmembrane transport

## Sheet: S3.3 Bud-vs-Alb.filter.annot
id	Bud1_fpkm	Bud2_fpkm	Bud3_fpkm	Alb1_fpkm	Alb2_fpkm	Alb3_fpkm	Bud_mean	Alb_mean	log2(fc)	PValue	FDR	Symbol	Description	KEGG_A_class	KEGG_B_class	Pathway	K_ID	GO Component	GO Function	GO Process
TEA_000208	242.16	505.23	416.06	0	0	0	387.817	0.001	-18.565	2.29441e-21	4.08772e-17	MED37C	PREDICTED: heat shock cognate 70 kDa protein 2-like [Gossypium arboreum]	Genetic Information Processing;Genetic Information Processing;Cellular Processes	Folding, sorting and degradation;Transcription;Transport and catabolism	ko04141//Protein processing in endoplasmic reticulum;ko03040//Spliceosome;ko04144//Endocytosis	K03283;K03283;K03283	-	GO:0032550//purine ribonucleoside binding	-
TEA_028964	0	0	0	245.13	203.21	432.58	0.001	293.64	18.1637	1.00976e-20	8.99491e-17	RD22	RD22-like protein [Camellia sinensis]	-	-	-	-	-	-	-
TEA_011657	0	0	0	31.11	28.56	24.7	0.001	28.1233	14.7795	7.93275e-18	4.71099e-14	ECPAS	PREDICTED: proteasome-associated protein ECM29 homolog [Vitis vinifera]	-	-	-	-	-	-	-
TEA_029507	131.29	118.19	0	0	0	0	83.16	0.001	-16.3436	1.48054e-17	6.59433e-14	AGO4	PREDICTED: protein argonaute 4-like isoform X2 [Juglans regia]	-	-	-	-	-	-	-
TEA_020139	71.75	60.72	61.4	0.59	0.52	1.11	64.6233	0.74	-6.44839	2.94189e-16	1.04825e-12	ABCG5	PREDICTED: ABC transporter G family member 5-like [Juglans regia]	Environmental Information Processing	Membrane transport	ko02010//ABC transporters	K05681	GO:0031224//intrinsic component of membrane	GO:0017111//nucleoside-triphosphatase activity;GO:0032550//purine ribonucleoside binding	GO:0009886//post-embryonic morphogenesis;GO:0051234//establishment of localization
TEA_028214	80.59	41.28	44.73	0	0	0	55.5333	0.001	-15.7611	4.09585e-16	1.21619e-12	MODA	PREDICTED: NADP-dependent malic enzyme, chloroplastic-like [Erythranthe guttata]	Metabolism;Metabolism;Metabolism;Metabolism	Global and overview maps;Global and overview maps;Carbohydrate metabolism;Energy metabolism	ko01100//Metabolic pathways;ko01200//Carbon metabolism;ko00620//Pyruvate metabolism;ko00710//Carbon fixation in photosynthetic organisms	K00029;K00029;K00029;K00029	-	GO:0000166//nucleotide binding;GO:0004470//malic enzyme activity;GO:0043169//cation binding	GO:0043648//dicarboxylic acid metabolic process
TEA_024730	66.74	53.03	50.18	0.37	0.33	0.83	56.65	0.51	-6.79543	1.41241e-15	3.59479e-12	GRF1	PREDICTED: growth-regulating factor 1 [Vitis vinifera]	-	-	-	-	-	-	-
TEA_009367	0	0	0	18.84	23.36	23.53	0.001	21.91	14.4193	2.00375e-15	4.46235e-12	--	Nucleolar protein gar2-related isoform 1 [Theobroma cacao]	-	-	-	-	-	-	-
TEA_023873	1522.96	889.01	918.17	24.44	20.04	14.31	1110.05	19.5967	-5.82387	6.44642e-15	1.27611e-11	HIS2A	PREDICTED: histone H2AX [Malus domestica]	-	-	-	-	-	-	-
TEA_023167	77.67	103.42	33.69	0	0	0	71.5933	0.001	-16.1275	8.46149e-15	1.5075e-11	MED37C	PREDICTED: heat shock cognate 70 kDa protein 2 [Vitis vinifera]	Genetic Information Processing;Genetic Information Processing;Cellular Processes	Folding, sorting and degradation;Transcription;Transport and catabolism	ko04141//Protein processing in endoplasmic reticulum;ko03040//Spliceosome;ko04144//Endocytosis	K03283;K03283;K03283	-	GO:0032550//purine ribonucleoside binding	-
TEA_015764	0	0	0	16.78	18.57	11.05	0.001	15.4667	13.9169	1.27165e-14	2.05961e-11	PATROL1	PREDICTED: uncharacterized protein LOC109190978 [Ipomoea nil]	-	-	-	-	-	-	-
TEA_006238	0	0	0	26.1	35.35	22.32	0.001	27.9233	14.7692	1.65673e-14	2.4597e-11	SKIP19	PREDICTED: F-box protein SKIP19 [Ziziphus jujuba]	-	-	-	-	-	-	-
MSTRG.138386	161.8	161.58	132.81	3.97	1	3.91	152.063	2.96	-5.68293	2.18647e-14	2.99647e-11	KIN14D	PREDICTED: kinesin-1 [Ziziphus jujuba]	-	-	-	-	GO:0005875//microtubule associated complex	GO:0003774//motor activity;GO:0015631//tubulin binding;GO:0032550//purine ribonucleoside binding	GO:0007017//microtubule-based process
TEA_028596	137.52	189.68	181.25	5.44	3.83	5.09	169.483	4.78667	-5.14598	4.14691e-14	5.27724e-11	RTNLB17	PREDICTED: reticulon-like protein B17 [Daucus carota subsp. sativus] [Daucus carota]	-	-	-	-	-	-	-
TEA_012852	0	0	0	35.91	36.86	34.25	0.001	35.6733	15.1226	1.00204e-13	1.19016e-10	EXO	PREDICTED: protein EXORDIUM-like [Populus euphratica]	-	-	-	-	-	-	-
TEA_017940	0	0	0	14.64	9.63	11.88	0.001	12.05	13.5567	1.47125e-13	1.5527e-10	PLD1	PREDICTED: phospholipase D alpha 1 [Sesamum indicum]	Metabolism;Metabolism;Cellular Processes;Metabolism;Metabolism	Global and overview maps;Global and overview maps;Transport and catabolism;Lipid metabolism;Lipid metabolism	ko01100//Metabolic pathways;ko01110//Biosynthesis of secondary metabolites;ko04144//Endocytosis;ko00564//Glycerophospholipid metabolism;ko00565//Ether lipid metabolism	K01115;K01115;K01115;K01115;K01115	-	GO:0004620//phospholipase activity;GO:0046872//metal ion binding	GO:0006650//glycerophospholipid metabolic process
TEA_016393	13.61	14.52	15.93	0	0	0	14.6867	0.001	-13.8422	1.48158e-13	1.5527e-10	KPNB1	PREDICTED: importin subunit beta-1 [Vitis vinifera]	Genetic Information Processing	Translation	ko03013//RNA transport	K14293	-	GO:0017016//Ras GTPase binding	-
TEA_002647	19.16	27.81	13.01	0	0	0	19.9933	0.001	-14.2872	2.21221e-13	2.18959e-10	BLH2	PREDICTED: BEL1-like homeodomain protein 2 [Vitis vinifera]	-	-	-	-	-	-	-
TEA_026544	0	0	0	7.33	9.67	6.44	0.001	7.81333	12.9317	2.96317e-13	2.77852e-10	RDR1	PREDICTED: probable RNA-dependent RNA polymerase 1 [Vitis vinifera]	-	-	-	-	-	-	-
TEA_021198	12.17	16.85	18.23	0	0	0	15.75	0.001	-13.9431	3.18913e-13	2.84088e-10	IQD31	PREDICTED: protein IQ-DOMAIN 1 [Vitis vinifera]	-	-	-	-	-	-	-
TEA_022616	0	0	0	35.55	18.38	36.94	0.001	30.29	14.8866	3.48004e-13	2.9524e-10	At5g10770	PREDICTED: basic 7S globulin-like [Nicotiana tabacum]	-	-	-	-	-	-	-
TEA_022608	0	0	0	60	33.91	19.4	0.001	37.77	15.205	4.38208e-13	3.54869e-10	GLO1	peroxisomal (S)-2-hydroxy-acid oxidase GLO1 isoform X1 [Cajanus cajan]	Metabolism;Metabolism;Metabolism;Cellular Processes;Metabolism	Global and overview maps;Global and overview maps;Global and overview maps;Transport and catabolism;Carbohydrate metabolism	ko01100//Metabolic pathways;ko01110//Biosynthesis of secondary metabolites;ko01200//Carbon metabolism;ko04146//Peroxisome;ko00630//Glyoxylate and dicarboxylate metabolism	K11517;K11517;K11517;K11517;K11517	-	GO:0003973//(S)-2-hydroxy-acid oxidase activity;GO:0032553//ribonucleotide binding	GO:0044710//single-organism metabolic process
TEA_000785	0	0	0	28.7	33.78	32.71	0.001	31.73	14.9536	4.61649e-13	3.57597e-10	--	Oxidative stress 3 [Theobroma cacao]	-	-	-	-	-	-	-
TEA_019288	0	0	0	9.95	6.97	8.61	0.001	8.51	13.0549	4.98931e-13	3.70373e-10	GLR3.2	PREDICTED: glutamate receptor 3.2 [Vitis vinifera]	-	-	-	-	GO:0031224//intrinsic component of membrane	-	GO:0007215//glutamate receptor signaling pathway;GO:0044765//single-organism transport
TEA_029543	0	0	0	11.89	23.1	12	0.001	15.6633	13.9351	1.29358e-12	8.97199e-10	BHLH62	PREDICTED: transcription factor bHLH62 [Theobroma cacao]	-	-	-	-	-	-	-
TEA_017091	0	0	0	9.82	8.95	10.59	0.001	9.78667	13.2566	1.30934e-12	8.97199e-10	ACBP4	PREDICTED: acyl-CoA-binding domain-containing protein 4 isoform X1 [Vitis vinifera]	-	-	-	-	-	-	-
TEA_015719	0	0	0	20.74	18.03	14.53	0.001	17.7667	14.1169	1.46145e-12	9.40967e-10	At5g55050	PREDICTED: GDSL esterase/lipase At5g55050 [Vitis vinifera]	-	-	-	-	-	GO:0016788//hydrolase activity, acting on ester bonds	GO:0006629//lipid metabolic process
TEA_003715	0	0	0	25.16	13.61	40.75	0.001	26.5067	14.6941	1.47884e-12	9.40967e-10	--	PREDICTED: vegetative cell wall protein gp1 [Nelumbo nucifera]	-	-	-	-	-	-	-
MSTRG.116049	0	0	0	10.2	12.46	11.76	0.001	11.4733	13.486	1.93988e-12	1.19175e-09	RLP7	PREDICTED: receptor-like protein 12 [Vitis vinifera]	-	-	-	-	-	-	-
TEA_001545	0	0	0	15.97	24.81	10.49	0.001	17.09	14.0609	2.16023e-12	1.28289e-09	TIFY6B	jasmonate ZIM-domain protein 2 [Vitis quinquangularis]	Environmental Information Processing	Signal transduction	ko04075//Plant hormone signal transduction	K13464	-	-	-
TEA_018781	0	0	0	19.39	13.67	16.14	0.001	16.4	14.0014	2.52389e-12	1.45051e-09	--	PREDICTED: 4-sulfomuconolactone hydrolase [Prunus mume]	-	-	-	-	GO:0009536//plastid	GO:0003824//catalytic activity	-
TEA_015761	0	0	0	17.01	21.17	13.31	0.001	17.1633	14.067	6.35748e-12	3.53953e-09	AKR2A	PREDICTED: ankyrin repeat domain-containing protein 2 [Jatropha curcas]	-	-	-	-	-	-	-
TEA_004187	3.2	4.98	9.74	245.04	213.57	205.8	5.97333	221.47	5.21243	6.94974e-12	3.75202e-09	--	PREDICTED: 60 kDa jasmonate-induced protein [Elaeis guineensis]	-	-	-	-	-	-	-
TEA_004404	0	0	0	18.94	25.75	19.39	0.001	21.36	14.3826	7.39847e-12	3.77874e-09	--	PREDICTED: protein BPS1, chloroplastic-like [Prunus mume]	-	-	-	-	-	-	-
TEA_006109	0	0	0	21.57	17.77	17.76	0.001	19.0333	14.2162	7.42647e-12	3.77874e-09	SOT5	PREDICTED: cytosolic sulfotransferase 12-like [Citrus sinensis]	-	-	-	-	-	GO:0003824//catalytic activity	-
TEA_012183	0	0	0	25.4	8.74	9.1	0.001	14.4133	13.8151	7.63554e-12	3.77874e-09	APP1	PREDICTED: probable Xaa-Pro aminopeptidase P [Ziziphus jujuba]	-	-	-	-	GO:0016020//membrane;GO:0044444//cytoplasmic part	GO:0003824//catalytic activity;GO:0008144//drug binding;GO:0043169//cation binding	GO:0006486//protein glycosylation;GO:0006625//protein targeting to peroxisome;GO:0030001//metal ion transport;GO:0048193//Golgi vesicle transport;GO:0060918//auxin transport
TEA_012012	28.63	38.51	18.56	0	0	0	28.5667	0.001	-14.802	1.1745e-11	5.65537e-09	At5g24840	tRNA (guanine-N-7) methyltransferase [Corchorus capsularis]	-	-	-	-	GO:0043231//intracellular membrane-bounded organelle	GO:0003676//nucleic acid binding;GO:0016423//tRNA (guanine) methyltransferase activity	GO:0001510//RNA methylation;GO:0006605//protein targeting;GO:0008033//tRNA processing;GO:0009117//nucleotide metabolic process
TEA_010506	0	0	0	6.7	3.55	7.86	0.001	6.03667	12.5595	1.24325e-11	5.8021e-09	RCH2	PREDICTED: LRR receptor-like serine/threonine-protein kinase RCH1 [Vitis vinifera]	-	-	-	-	GO:0031224//intrinsic component of membrane	GO:0004672//protein kinase activity;GO:0016628//oxidoreductase activity, acting on the CH-CH group of donors, NAD or NADP as acceptor;GO:0032550//purine ribonucleoside binding	GO:0006464//cellular protein modification process;GO:0006796//phosphate-containing compound metabolic process;GO:0044710//single-organism metabolic process
TEA_024325	29.01	21.17	8.96	0	0	0	19.7133	0.001	-14.2669	1.27011e-11	5.8021e-09	TMN12	PREDICTED: transmembrane 9 superfamily member 12-like [Daucus carota subsp. sativus] [Daucus carota]	-	-	-	-	-	-	-
TEA_004944	0	0	0	9	3.71	7.31	0.001	6.67333	12.7042	1.48478e-11	6.61323e-09	At1g61550	PREDICTED: G-type lectin S-receptor-like serine/threonine-protein kinase At1g61370 isoform X1 [Capsicum annuum]	-	-	-	-	-	-	-
TEA_012160	0	0	0	2.15	4.69	2.99	0.001	3.27667	11.678	1.53434e-11	6.66728e-09	BIG2	PREDICTED: brefeldin A-inhibited guanine nucleotide-exchange protein 2 [Vitis vinifera]	Cellular Processes	Transport and catabolism	ko04144//Endocytosis	K18442	-	-	GO:0043087//regulation of GTPase activity
TEA_019855	0	0	0	7.6	6.43	5.01	0.001	6.34667	12.6318	1.78427e-11	7.45177e-09	--	F3H9.11 protein isoform 1 [Theobroma cacao]	-	-	-	-	-	-	-
TEA_000300	0	0	0	4.71	7.68	4.03	0.001	5.47333	12.4182	1.80151e-11	7.45177e-09	ML4	PREDICTED: protein MEI2-like 4 isoform X3 [Vitis vinifera]	-	-	-	-	-	-	-
MSTRG.69704	0	0	0	38.08	25.21	35.51	0.001	32.9333	15.0073	1.84036e-11	7.45177e-09	--	PREDICTED: methyltransferase-like protein 7A [Vitis vinifera]	-	-	-	-	-	GO:0016740//transferase activity	-
TEA_019601	0	0	0	4.39	4.94	5.31	0.001	4.88	12.2527	1.97672e-11	7.82605e-09	slc37a2	glycerol-3-phosphate transporter family protein [Populus trichocarpa]	-	-	-	-	-	-	-
TEA_029647	0.14	0	0	45.91	33.65	24.47	0.0466667	34.6767	9.53736	2.2404e-11	8.67717e-09	--	PREDICTED: 60 kDa jasmonate-induced protein [Elaeis guineensis]	-	-	-	-	-	-	-
TEA_023021	0	0	0	15.5	21.96	12.85	0.001	16.77	14.0336	3.16973e-11	1.19885e-08	IPT5	PREDICTED: adenylate isopentenyltransferase 5, chloroplastic-like [Juglans regia]	Metabolism;Metabolism;Metabolism	Global and overview maps;Global and overview maps;Metabolism of terpenoids and polyketides	ko01100//Metabolic pathways;ko01110//Biosynthesis of secondary metabolites;ko00908//Zeatin biosynthesis	K10760;K10760;K10760	-	-	-
TEA_027136	5.56	4.95	6.59	0	0	0	5.7	0.001	-12.4767	3.22995e-11	1.19885e-08	--	Limkain-b1 [Cynara cardunculus var. scolymus] [Cynara cardunculus]	-	-	-	-	-	-	-
TEA_013439	0	0	0	4.45	2.43	5.98	0.001	4.28667	12.0656	3.58889e-11	1.30489e-08	GI	PREDICTED: protein GIGANTEA [Vitis vinifera]	Organismal Systems	Environmental adaptation	ko04712//Circadian rhythm - plant	K12124	GO:0031981//nuclear lumen	-	GO:0000302//response to reactive oxygen species;GO:0006073//cellular glucan metabolic process;GO:0007602//phototransduction;GO:0009266//response to temperature stimulus;GO:0009639//response to red or far red light;GO:0010468//regulation of gene expression;GO:0048511//rhythmic process;GO:0048571//long-day photoperiodism;GO:0048573//photoperiodism, flowering;GO:0048582//positive regulation of post-…
TEA_000212	0	0	0	4.44	7.54	6.36	0.001	6.11333	12.5777	4.8423e-11	1.72541e-08	FUC95A	PREDICTED: alpha-L-fucosidase 2-like isoform X1 [Juglans regia]	Metabolism	Glycan biosynthesis and metabolism	ko00511//Other glycan degradation	K15923	-	GO:0015928//fucosidase activity	-
TEA_027660	0	0	0	3.36	3.89	6.13	0.001	4.46	12.1228	5.08612e-11	1.77675e-08	ATG18G	PREDICTED: autophagy-related protein 18g [Vitis vinifera]	-	-	-	-	GO:0031090//organelle membrane;GO:0043231//intracellular membrane-bounded organelle	-	GO:0051234//establishment of localization
TEA_023496	0	0	0	4.23	4.84	4.01	0.001	4.36	12.0901	5.88036e-11	2.0147e-08	VSR1	PREDICTED: vacuolar-sorting receptor 1-like isoform X2 [Nelumbo nucifera]	-	-	-	-	-	-	-
TEA_004429	0	0	0	7.26	13.27	11.12	0.001	10.55	13.365	8.00427e-11	2.69064e-08	NAC078	PREDICTED: NAC domain-containing protein 78-like [Nicotiana attenuata]	-	-	-	-	-	-	-
TEA_014942	0	0	0	8.01	22.5	14.93	0.001	15.1467	13.8867	8.33575e-11	2.72497e-08	COX5B-1	PREDICTED: cytochrome c oxidase subunit 5b-1, mitochondrial [Vitis vinifera]	Metabolism;Metabolism	Global and overview maps;Energy metabolism	ko01100//Metabolic pathways;ko00190//Oxidative phosphorylation	K02265;K02265	-	-	-
TEA_018128	0	0	0	4.58	5.48	5.79	0.001	5.28333	12.3672	8.54036e-11	2.72497e-08	SEOB	PREDICTED: protein SIEVE ELEMENT OCCLUSION B-like [Daucus carota subsp. sativus] [Daucus carota]	-	-	-	-	-	-	-
TEA_007232	16.81	17.24	6.89	0	0	0	13.6467	0.001	-13.7363	8.56523e-11	2.72497e-08	XEG113	PREDICTED: arabinosyltransferase XEG113 [Juglans regia]	Metabolism	Glycan biosynthesis and metabolism	ko00514//Other types of O-glycan biosynthesis	K20784	-	-	-
TEA_011010	7.99	12.92	2.79	0	0	0	7.9	0.001	-12.9476	8.94796e-11	2.72808e-08	RUK	Serine/threonine-protein kinase ULK4 [Gossypium arboreum]	-	-	-	-	-	-	-
TEA_028138	0	0	0	9.52	11.42	43.12	0.001	21.3533	14.3822	8.99414e-11	2.72808e-08	PI4KG3	PREDICTED: phosphatidylinositol 4-kinase gamma 3 [Vitis vinifera]	-	-	-	-	GO:0042579//microbody	GO:0016772//transferase activity, transferring phosphorus-containing groups	GO:0046488//phosphatidylinositol metabolic process
TEA_003893	0	0	0	6.39	6.51	5.54	0.001	6.14667	12.5856	9.03439e-11	2.72808e-08	--	Choline_transpo domain-containing protein [Cephalotus follicularis]	-	-	-	-	-	-	-
TEA_003234	0	0	0	2.68	3.85	6.66	0.001	4.39667	12.1022	1.01578e-10	3.01618e-08	--	Phosphoglucose isomerase (PGI) [Corchorus capsularis]	-	-	-	-	-	-	-
TEA_024418	0	0	0	13.25	5.98	5.67	0.001	8.3	13.0189	1.05888e-10	3.09263e-08	--	PREDICTED: RNA polymerase II degradation factor 1 [Vitis vinifera]	-	-	-	-	-	-	-
MSTRG.77396	0	0	0	6.2	8.65	9.74	0.001	8.19667	13.0008	1.07666e-10	3.09385e-08	BGLU18	PREDICTED: beta-glucosidase 18 [Theobroma cacao]	Metabolism;Metabolism;Metabolism;Metabolism;Metabolism	Global and overview maps;Global and overview maps;Biosynthesis of other secondary metabolites;Carbohydrate metabolism;Metabolism of other amino acids	ko01100//Metabolic pathways;ko01110//Biosynthesis of secondary metabolites;ko00940//Phenylpropanoid biosynthesis;ko00500//Starch and sucrose metabolism;ko00460//Cyanoamino acid metabolism	K05350;K05350;K05350;K05350;K05350	-	-	-
MSTRG.133912	0	0	0	18.37	17.11	8.17	0.001	14.55	13.8287	1.14682e-10	3.24313e-08	Imp4	PREDICTED: U3 small nucleolar ribonucleoprotein protein IMP4 [Vitis vinifera]	Genetic Information Processing	Translation	ko03008//Ribosome biogenesis in eukaryotes	K14561	-	-	-
TEA_005932	0	0	0	8.18	10.2	10.01	0.001	9.46333	13.2081	1.16972e-10	3.25621e-08	UGT75L6	UDP-glycosyltransferase 75L13 [Camellia sinensis]	Metabolism	Global and overview maps	ko01110//Biosynthesis of secondary metabolites	K21371	-	-	-
TEA_019974	0	0	0	1.83	7.61	5.77	0.001	5.07	12.3078	1.30206e-10	3.56885e-08	SDP1	PREDICTED: triacylglycerol lipase SDP1 [Vitis vinifera]	Metabolism;Metabolism;Metabolism;Metabolism;Metabolism;Metabolism;Metabolism;Metabolism;Metabolism	Global and overview maps;Global and overview maps;Lipid metabolism;Lipid metabolism;Lipid metabolism;Lipid metabolism;Lipid metabolism;Lipid metabolism;Lipid metabolism	ko01100//Metabolic pathways;ko01110//Biosynthesis of secondary metabolites;ko00564//Glycerophospholipid metabolism;ko00561//Glycerolipid metabolism;ko00592//alpha-Linolenic acid metabolism;ko00565//Ether lipid metabolism;ko00100//Steroid biosynthesis;ko00590//Arachidonic acid metabolism;ko00591//Linoleic acid metabolism	K14674;K14674;K14674;K14674;K14674;K14674;K14674;K14674;K14674	-	-	-
TEA_012405	0	0	0	4.36	6.23	4.97	0.001	5.18667	12.3406	1.38133e-10	3.72876e-08	ABA2	zeaxanthin epoxidase family protein [Populus trichocarpa]	Metabolism;Metabolism;Metabolism	Global and overview maps;Global and overview maps;Metabolism of terpenoids and polyketides	ko01100//Metabolic pathways;ko01110//Biosynthesis of secondary metabolites;ko00906//Carotenoid biosynthesis	K09838;K09838;K09838	GO:0042170//plastid membrane;GO:0044434//chloroplast part	GO:0016709//oxidoreductase activity, acting on paired donors, with incorporation or reduction of molecular oxygen, NAD(P)H as one donor, and incorporation of one atom of oxygen	GO:0006950//response to stress;GO:0009687//abscisic acid metabolic process;GO:0009756//carbohydrate mediated signaling;GO:0016117//carotenoid biosynthetic process;GO:0032958//inositol phosphate biosynthetic process
TEA_009159	104.02	70.44	160.97	1.36	2.19	0.51	111.81	1.35333	-6.36839	1.4286e-10	3.7988e-08	DCTPP1	PREDICTED: dCTP pyrophosphatase 1-like [Ipomoea nil]	Metabolism;Metabolism	Global and overview maps;Nucleotide metabolism	ko01100//Metabolic pathways;ko00240//Pyrimidine metabolism	K16904;K16904	-	GO:0003824//catalytic activity	-
TEA_027427	0	0	0	12.8	5.71	10.71	0.001	9.74	13.2497	1.47172e-10	3.80788e-08	ACT	PREDICTED: BAHD acyltransferase At5g47980-like [Daucus carota subsp. sativus] [Daucus carota]	-	-	-	-	-	GO:0016740//transferase activity	-
TEA_006533	0	0	0	10.91	13.95	7.19	0.001	10.6833	13.3831	1.47476e-10	3.80788e-08	VTI13	PREDICTED: vesicle transport v-SNARE 13-like [Arachis duranensis]	Genetic Information Processing	Folding, sorting and degradation	ko04130//SNARE interactions in vesicular transport	K08493	-	-	GO:0015031//protein transport
MSTRG.164179	0	0	0	17.07	38.53	30.84	0.001	28.8133	14.8144	1.54951e-10	3.94372e-08	CESA3	cellulose synthase A, partial [Camellia oleifera]	-	-	-	-	GO:0005911//cell-cell junction;GO:0031224//intrinsic component of membrane;GO:0031984//organelle subcompartment;GO:0043231//intracellular membrane-bounded organelle	GO:0016759//cellulose synthase activity;GO:0046914//transition metal ion binding	GO:0000281//mitotic cytokinesis;GO:0006090//pyruvate metabolic process;GO:0006109//regulation of carbohydrate metabolic process;GO:0006694//steroid biosynthetic process;GO:0006970//response to osmotic stress;GO:0006996//organelle organization;GO:0007275//multicellular organism development;GO:0009699//phenylpropanoid biosynthetic process;GO:0009746//response to hexose;GO:0009826//unidimensional ce…
TEA_005229	0	0	0	11.7	5.86	12.23	0.001	9.93	13.2776	1.91668e-10	4.80951e-08	At1g67750	PREDICTED: probable pectate lyase 5 [Vitis vinifera]	Metabolism	Carbohydrate metabolism	ko00040//Pentose and glucuronate interconversions	K01728	-	GO:0016837//carbon-oxygen lyase activity, acting on polysaccharides;GO:0043169//cation binding	GO:0000272//polysaccharide catabolic process
TEA_011775	6.02	4.96	7.96	0	0	0	6.31333	0.001	-12.6242	2.02949e-10	5.02186e-08	Mctp1	RasGAP-activating-like protein 1 [Morus notabilis]	-	-	-	-	-	-	-
TEA_011064	0	0	0	11.34	8.7	7.59	0.001	9.21	13.169	2.20384e-10	5.34091e-08	--	FAM210B-like protein [Medicago truncatula]	-	-	-	-	GO:0044434//chloroplast part	-	GO:0006355//regulation of transcription, DNA-templated;GO:0009887//organ morphogenesis;GO:0048869//cellular developmental process
TEA_025233	0	0	0	3.45	5.37	3.5	0.001	4.10667	12.0038	2.22339e-10	5.34091e-08	--	PREDICTED: 2-hydroxy-6-oxononadienedioate/2-hydroxy-6-oxononatrienedioate hydrolase isoform X1 [Vigna radiata var. radiata] [Vigna radiata]	-	-	-	-	-	-	-
TEA_029685	0	0	0	9.04	12.28	15.6	0.001	12.3067	13.5872	2.24836e-10	5.34091e-08	--	senescence-associated family protein [Populus trichocarpa]	-	-	-	-	-	-	-
TEA_006270	0	0	0	4.15	3.9	4.89	0.001	4.31333	12.0746	2.76695e-10	6.48631e-08	SN1	WD40 domain-containing protein [Cephalotus follicularis]	-	-	-	-	-	-	-
TEA_023665	0	0	0	10.63	8.94	15.47	0.001	11.68	13.5118	2.95332e-10	6.8333e-08	At5g25090	PREDICTED: early nodulin-like protein 1 [Nicotiana attenuata]	-	-	-	-	-	-	-
TEA_000714	30.95	23.05	8.56	0	0	0	20.8533	0.001	-14.348	3.09339e-10	7.04843e-08	GRF1	PREDICTED: growth-regulating factor 1 [Vitis vinifera]	-	-	-	-	-	-	-
TEA_025326	0	0	0	3.41	5.08	3.68	0.001	4.05667	11.9861	3.12543e-10	7.04843e-08	CNOT3	PREDICTED: CCR4-NOT transcription complex subunit 3 isoform X1 [Vitis vinifera]	Genetic Information Processing	Folding, sorting and degradation	ko03018//RNA degradation	K12580	-	-	GO:0010468//regulation of gene expression
TEA_002562	0	0	0	15.97	11.67	10.98	0.001	12.8733	13.6521	3.3081e-10	7.36713e-08	--	PREDICTED: protein PYRICULARIA ORYZAE RESISTANCE 21-like isoform X2 [Nicotiana tomentosiformis]	-	-	-	-	-	-	-
TEA_012299	0	0	0	3.29	1.4	2.36	0.001	2.35	11.1984	3.63519e-10	7.99563e-08	PRH	PREDICTED: homeobox protein HAT3.1 isoform X2 [Vitis vinifera]	-	-	-	-	-	-	-
TEA_002799	0	0	0	3.26	5.83	3.71	0.001	4.26667	12.0589	4.16719e-10	9.05398e-08	NTMC2T6.1	PREDICTED: C2 domain-containing protein At1g53590 isoform X1 [Vitis vinifera]	-	-	-	-	-	-	-
TEA_029643	0	0	0	3.05	4.07	6.9	0.001	4.67333	12.1902	4.36361e-10	9.36653e-08	FRO7	PREDICTED: ferric reduction oxidase 7, chloroplastic isoform X1 [Vitis vinifera]	-	-	-	-	GO:0031224//intrinsic component of membrane	GO:0050664//oxidoreductase activity, acting on NAD(P)H, oxygen as acceptor	GO:0044710//single-organism metabolic process
TEA_029611	4.98	13.26	15.61	0	0	0	11.2833	0.001	-13.4619	5.76336e-10	1.22238e-07	--	Emp24/gp25L/p24 family/GOLD family protein [Corchorus capsularis]	-	-	-	-	-	-	-
TEA_007947	0	0	0	10.89	14.97	13.33	0.001	13.0633	13.6732	6.02151e-10	1.25437e-07	SPL5	PREDICTED: squamosa promoter-binding protein 1 [Nelumbo nucifera]	-	-	-	-	-	-	-
TEA_011853	3.67	3.26	3.29	0	0	0	3.40667	0.001	-11.7341	6.055e-10	1.25437e-07	At4g27190	PREDICTED: probable disease resistance protein At4g27220 [Jatropha curcas]	-	-	-	-	-	-	-
TEA_009494	0	0	0	29.07	34.27	17.05	0.001	26.7967	14.7098	6.40151e-10	1.31091e-07	SEND33	PREDICTED: ferredoxin [Ziziphus jujuba]	Metabolism	Energy metabolism	ko00195//Photosynthesis	K02639	-	GO:0043169//cation binding;GO:0051536//iron-sulfur cluster binding	GO:0006091//generation of precursor metabolites and energy
TEA_016107	0	0	0	2.32	2.76	2.39	0.001	2.49	11.2819	6.72694e-10	1.35365e-07	--	Ubiquitin carboxyl-terminal hydrolase-related protein isoform 4 [Theobroma cacao]	-	-	-	-	-	GO:0016787//hydrolase activity	-
TEA_008107	6.44	8.88	7.87	0	0	0	7.73	0.001	-12.9163	6.7956e-10	1.35365e-07	ASA1	anthranilate synthase alpha 1 [Camptotheca acuminata]	Metabolism;Metabolism;Metabolism;Metabolism	Global and overview maps;Global and overview maps;Global and overview maps;Amino acid metabolism	ko01100//Metabolic pathways;ko01110//Biosynthesis of secondary metabolites;ko01230//Biosynthesis of amino acids;ko00400//Phenylalanine, tyrosine and tryptophan biosynthesis	K01657;K01657;K01657;K01657	-	GO:0016833//oxo-acid-lyase activity	GO:0008152//metabolic process
TEA_018149	0	0	0	1.81	4.51	3.91	0.001	3.41	11.7356	6.83815e-10	1.35365e-07	--	PREDICTED: microtubule-associated protein futsch [Vitis vinifera]	-	-	-	-	-	-	-
TEA_009015	0	0	0	29.18	12.97	24.68	0.001	22.2767	14.4432	7.12884e-10	1.39569e-07	--	-	-	-	-	-	-	-	-
TEA_000433	0	0	0	12.43	7.75	9.73	0.001	9.97	13.2834	7.27481e-10	1.40878e-07	--	PREDICTED: probable 37S ribosomal protein S28, mitochondrial isoform X2 [Malus domestica]	-	-	-	-	-	-	-
TEA_004700	0	0	0	6.9	4.8	5.33	0.001	5.67667	12.4708	7.37645e-10	1.41311e-07	FRL4B	FRIGIDA-like protein isoform 1 [Theobroma cacao]	-	-	-	-	-	-	-
TEA_017427	0	0	0	6.46	2.4	7.89	0.001	5.58333	12.4469	7.61019e-10	1.44237e-07	Os06g0717800	PREDICTED: probable protein phosphatase 2C 60 [Nelumbo nucifera]	-	-	-	-	-	GO:0004721//phosphoprotein phosphatase activity;GO:0043169//cation binding	GO:0006464//cellular protein modification process
TEA_013557	5.79	7.5	10.96	0	0	0	8.08333	0.001	-12.9807	7.77456e-10	1.45093e-07	At2g14510	PREDICTED: probable LRR receptor-like serine/threonine-protein kinase At1g67720 [Vitis vinifera]	-	-	-	-	-	-	-
TEA_018778	0	0	0	4.68	6.65	13.44	0.001	8.25667	13.0113	7.81824e-10	1.45093e-07	NAC083	NAC transcription factor [Camellia sinensis]	-	-	-	-	GO:0043231//intracellular membrane-bounded organelle	-	GO:0010468//regulation of gene expression;GO:0034645//cellular macromolecule biosynthetic process
TEA_011896	0	0	0	2.64	1.43	1.98	0.001	2.01667	10.9778	8.05793e-10	1.48e-07	UPL4	PREDICTED: E3 ubiquitin-protein ligase UPL4 isoform X1 [Vitis vinifera]	Genetic Information Processing	Folding, sorting and degradation	ko04120//Ubiquitin mediated proteolysis	K10590	-	-	GO:0008152//metabolic process
TEA_013397	0	0	0	8.93	6.91	6.03	0.001	7.29	12.8317	8.52212e-10	1.54929e-07	--	PREDICTED: uncharacterized protein LOC100250065 isoform X2 [Vitis vinifera]	-	-	-	-	-	-	-
TEA_020357	5.19	7.46	3.6	0	0	0	5.41667	0.001	-12.4032	8.69584e-10	1.5649e-07	maoII	Copper amine oxidase [Corchorus olitorius]	Metabolism;Metabolism;Metabolism;Metabolism;Metabolism;Metabolism;Metabolism;Metabolism	Global and overview maps;Global and overview maps;Amino acid metabolism;Amino acid metabolism;Amino acid metabolism;Metabolism of other amino acids;Biosynthesis of other secondary metabolites;Biosynthesis of other secondary metabolites	ko01100//Metabolic pathways;ko01110//Biosynthesis of secondary metabolites;ko00260//Glycine, serine and threonine metabolism;ko00360//Phenylalanine metabolism;ko00350//Tyrosine metabolism;ko00410//beta-Alanine metabolism;ko00960//Tropane, piperidine and pyridine alkaloid biosynthesis;ko00950//Isoquinoline alkaloid biosynthesis	K00276;K00276;K00276;K00276;K00276;K00276;K00276;K00276	-	GO:0016641//oxidoreductase activity, acting on the CH-NH2 group of donors, oxygen as acceptor;GO:0048037//cofactor binding	GO:0044710//single-organism metabolic process;GO:1901564//organonitrogen compound metabolic process
TEA_015974	0	0	0	17.94	12.21	15.24	0.001	15.13	13.8851	8.81102e-10	1.56632e-07	--	PREDICTED: 50S ribosomal protein 5, chloroplastic [Cucumis sativus]	-	-	-	-	-	-	-
TEA_022024	0	0	0	14.96	6.07	11.78	0.001	10.9367	13.4169	8.90598e-10	1.56632e-07	CSE	PREDICTED: caffeoylshikimate esterase-like [Vitis vinifera]	Metabolism;Metabolism	Global and overview maps;Lipid metabolism	ko01100//Metabolic pathways;ko00561//Glycerolipid metabolism	K01054;K01054	-	-	-
TEA_007722	0	0	0	2.21	1.61	1.09	0.001	1.63667	10.6765	8.9675e-10	1.56632e-07	PCMP-E38	PREDICTED: auxilin-like protein 1 isoform X2 [Vitis vinifera]	-	-	-	-	-	-	-
TEA_011637	0	0	0	3.54	3.47	5.86	0.001	4.29	12.0668	9.09829e-10	1.57374e-07	RKS1	PREDICTED: G-type lectin S-receptor-like serine/threonine-protein kinase RKS1 [Nicotiana tabacum]	-	-	-	-	-	GO:0004672//protein kinase activity;GO:0005488//binding	GO:0006796//phosphate-containing compound metabolic process
TEA_004665	0	0	0	5.38	5.27	5.69	0.001	5.44667	12.4112	9.2251e-10	1.58033e-07	--	Methyltransferase type 11 [Corchorus capsularis]	-	-	-	-	GO:0009536//plastid	GO:0016741//transferase activity, transferring one-carbon groups	GO:0008152//metabolic process
TEA_024144	0	0	0	3.24	2.7	2.07	0.001	2.67	11.3826	9.3993e-10	1.59484e-07	At1g65240	PREDICTED: aspartic proteinase-like protein 2 [Juglans regia]	-	-	-	-	-	-	-
TEA_008503	0	0	0	5.15	4.06	4.89	0.001	4.7	12.1984	9.69011e-10	1.62867e-07	APF2	EKC/KEOPS complex, subunit Pcc1 [Corchorus capsularis]	-	-	-	-	-	GO:0003824//catalytic activity	-
TEA_003826	0	0	0	2.71	1.66	1.35	0.001	1.90667	10.8968	9.82093e-10	1.63523e-07	SPAC31G5.19	PREDICTED: uncharacterized protein LOC109228893 [Nicotiana attenuata]	-	-	-	-	-	-	-
TEA_001945	0	0	0	6.93	6.8	6.97	0.001	6.9	12.7524	1.01499e-09	1.67436e-07	MED16	PREDICTED: LOW QUALITY PROTEIN: mediator of RNA polymerase II transcription subunit 16 [Sesamum indicum]	-	-	-	-	GO:0043231//intracellular membrane-bounded organelle	-	GO:0006950//response to stress;GO:0009628//response to abiotic stimulus;GO:0009653//anatomical structure morphogenesis;GO:0009755//hormone-mediated signaling pathway;GO:0009966//regulation of signal transduction;GO:0010228//vegetative to reproductive phase transition of meristem;GO:0010468//regulation of gene expression;GO:0016043//cellular component organization;GO:0034645//cellular macromolecul…
TEA_021524	0	0	0	6.35	7.72	10.27	0.001	8.11333	12.9861	1.1081e-09	1.81118e-07	--	unnamed protein product [Coffea canephora]	-	-	-	-	-	-	-
TEA_027857	5.47	7.94	2.68	0	0	0	5.36333	0.001	-12.3889	1.12054e-09	1.81189e-07	--	DUF3133 domain-containing protein [Cephalotus follicularis]	-	-	-	-	-	-	-
TEA_022664	0	0	0	1.03	1.24	2.44	0.001	1.57	10.6165	1.12887e-09	1.81189e-07	ALDH3I1	PREDICTED: aldehyde dehydrogenase family 3 member H1 isoform X1 [Vitis vinifera]	Metabolism;Metabolism;Metabolism;Metabolism;Metabolism;Metabolism;Metabolism;Metabolism;Metabolism;Metabolism;Metabolism;Metabolism;Metabolism	Global and overview maps;Global and overview maps;Carbohydrate metabolism;Carbohydrate metabolism;Lipid metabolism;Amino acid metabolism;Lipid metabolism;Amino acid metabolism;Amino acid metabolism;Carbohydrate metabolism;Metabolism of other amino acids;Amino acid metabolism;Amino acid metabolism	ko01100//Metabolic pathways;ko01110//Biosynthesis of secondary metabolites;ko00010//Glycolysis / Gluconeogenesis;ko00620//Pyruvate metabolism;ko00561//Glycerolipid metabolism;ko00330//Arginine and proline metabolism;ko00071//Fatty acid degradation;ko00280//Valine, leucine and isoleucine degradation;ko00380//Tryptophan metabolism;ko00053//Ascorbate and aldarate metabolism;ko00410//beta-Alanine met…	K00128;K00128;K00128;K00128;K00128;K00128;K00128;K00128;K00128;K00128;K00128;K00128;K00128	GO:0009526//plastid envelope	GO:0016620//oxidoreductase activity, acting on the aldehyde or oxo group of donors, NAD or NADP as acceptor	GO:0044237//cellular metabolic process;GO:0044710//single-organism metabolic process;GO:0050896//response to stimulus
TEA_020285	10.35	12.55	17.7	0	0	0	13.5333	0.001	-13.7242	1.15186e-09	1.82764e-07	--	PREDICTED: fruit protein pKIWI501-like [Juglans regia]	-	-	-	-	-	-	-
TEA_001172	0	0	0	10.46	16.34	16.52	0.001	14.44	13.8178	1.1592e-09	1.82764e-07	--	unnamed protein product [Coffea canephora]	-	-	-	-	-	-	-
TEA_015009	0	0	0	1.27	1.55	1.34	0.001	1.38667	10.4374	1.17572e-09	1.83742e-07	SEC16B	PREDICTED: protein transport protein SEC16A homolog [Nicotiana tomentosiformis]	-	-	-	-	-	-	-
TEA_029020	0	0	0	6.23	6.05	11.17	0.001	7.81667	12.9323	1.22032e-09	1.89054e-07	At1g32860	PREDICTED: glucan endo-1,3-beta-glucosidase 11-like [Jatropha curcas]	-	-	-	-	-	GO:0008422//beta-glucosidase activity	GO:0044238//primary metabolic process
TEA_009170	52.14	59.53	60.14	3.24	2.95	3.89	57.27	3.36	-4.09125	1.34773e-09	2.06993e-07	PCNA	PREDICTED: proliferating cell nuclear antigen-like [Juglans regia]	Genetic Information Processing;Genetic Information Processing;Genetic Information Processing;Genetic Information Processing	Replication and repair;Replication and repair;Replication and repair;Replication and repair	ko03420//Nucleotide excision repair;ko03030//DNA replication;ko03430//Mismatch repair;ko03410//Base excision repair	K04802;K04802;K04802;K04802	GO:0043231//intracellular membrane-bounded organelle	GO:0003676//nucleic acid binding;GO:0030234//enzyme regulator activity	GO:0051052//regulation of DNA metabolic process
MSTRG.28744	0.03	0	0.02	2.89	3.17	4.72	0.0166667	3.59333	7.75221	1.40928e-09	2.14595e-07	--	-	-	-	-	-	-	-	-
TEA_014847	22.05	15.35	8.34	0	0	0	15.2467	0.001	-13.8962	1.52081e-09	2.29617e-07	RPN9A	Proteasome component (PCI) domain-containing protein [Cynara cardunculus var. scolymus] [Cynara cardunculus]	Genetic Information Processing	Folding, sorting and degradation	ko03050//Proteasome	K03039	-	-	-
TEA_009108	0	0	0	48.93	6.58	34.23	0.001	29.9133	14.8685	1.63086e-09	2.44163e-07	GDCSP	PREDICTED: glycine dehydrogenase (decarboxylating), mitochondrial [Nelumbo nucifera]	Metabolism;Metabolism;Metabolism;Metabolism;Metabolism	Global and overview maps;Global and overview maps;Global and overview maps;Carbohydrate metabolism;Amino acid metabolism	ko01100//Metabolic pathways;ko01110//Biosynthesis of secondary metabolites;ko01200//Carbon metabolism;ko00630//Glyoxylate and dicarboxylate metabolism;ko00260//Glycine, serine and threonine metabolism	K00281;K00281;K00281;K00281;K00281	-	-	-
TEA_004790	0	0	0	3.76	3.9	4.23	0.001	3.96333	11.9525	1.67054e-09	2.4802e-07	At2g05160	PREDICTED: zinc finger CCCH domain-containing protein 18 isoform X3 [Citrus sinensis]	-	-	-	-	-	GO:0003676//nucleic acid binding;GO:0043169//cation binding	-
TEA_011678	14.1	7.56	4.34	239.38	200.7	184.58	8.66667	208.22	4.58649	1.69244e-09	2.49194e-07	--	PREDICTED: 60 kDa jasmonate-induced protein [Elaeis guineensis]	-	-	-	-	-	-	-
TEA_002798	0	0	0	4.54	4.61	7.62	0.001	5.59	12.4486	1.71516e-09	2.5047e-07	NPF8.1	PREDICTED: protein NRT1/ PTR FAMILY 8.1-like [Citrus sinensis]	-	-	-	-	GO:0031224//intrinsic component of membrane	-	GO:0015833//peptide transport
MSTRG.42703	35.82	36.24	26.45	0	0	0	32.8367	0.001	-15.003	1.76824e-09	2.56122e-07	--	disease resistance protein (CC-NBS-LRR class) family protein [Medicago truncatula]	-	-	-	-	-	-	-
TEA_000673	0	0	0	4.96	1.74	5.42	0.001	4.04	11.9801	1.83818e-09	2.64106e-07	dnajb14	DnaJ domain-containing protein [Cephalotus follicularis]	-	-	-	-	-	-	-
TEA_029039	8.64	6.63	7.87	0	0	0	7.71333	0.001	-12.9131	1.91389e-09	2.72783e-07	BPA1	PREDICTED: binding partner of ACD11 1 [Vitis vinifera]	-	-	-	-	-	GO:0097159//organic cyclic compound binding	GO:0006810//transport
MSTRG.15029	0	0	0	15.78	8.02	10.16	0.001	11.32	13.4666	1.9748e-09	2.79231e-07	TIC32	PREDICTED: short-chain dehydrogenase TIC 32, chloroplastic-like [Solanum tuberosum]	-	-	-	-	-	-	-
TEA_020335	0	0	0	9.47	9.51	7.75	0.001	8.91	13.1212	2.00581e-09	2.81382e-07	--	S-adenosyl-L-methionine-dependent methyltransferases superfamily protein [Theobroma cacao]	-	-	-	-	-	-	-
TEA_003399	0	0	0	5.83	9.6	6.93	0.001	7.45333	12.8637	2.09982e-09	2.92269e-07	MSRA1	PREDICTED: peptide methionine sulfoxide reductase A1 [Vitis vinifera]	-	-	-	-	-	-	-
TEA_026335	104.47	127.92	101.52	5.81	6.43	7.75	111.303	6.66333	-4.06211	2.14869e-09	2.96311e-07	--	unnamed protein product, partial [Vitis vinifera]	-	-	-	-	-	-	-
TEA_026435	0	0	0	2.78	2.02	2.37	0.001	2.39	11.2228	2.16576e-09	2.96311e-07	SDP1	PREDICTED: triacylglycerol lipase SDP1 [Vitis vinifera]	Metabolism;Metabolism;Metabolism;Metabolism;Metabolism;Metabolism;Metabolism;Metabolism;Metabolism	Global and overview maps;Global and overview maps;Lipid metabolism;Lipid metabolism;Lipid metabolism;Lipid metabolism;Lipid metabolism;Lipid metabolism;Lipid metabolism	ko01100//Metabolic pathways;ko01110//Biosynthesis of secondary metabolites;ko00564//Glycerophospholipid metabolism;ko00561//Glycerolipid metabolism;ko00592//alpha-Linolenic acid metabolism;ko00565//Ether lipid metabolism;ko00100//Steroid biosynthesis;ko00590//Arachidonic acid metabolism;ko00591//Linoleic acid metabolism	K14674;K14674;K14674;K14674;K14674;K14674;K14674;K14674;K14674	-	-	-
TEA_014163	41.1	18.88	39.13	0.84	0.22	0.7	33.0367	0.586667	-5.81538	2.17875e-09	2.96311e-07	ANT17	anthocyanidin synthase [Camellia sinensis]	Metabolism;Metabolism;Metabolism	Global and overview maps;Global and overview maps;Biosynthesis of other secondary metabolites	ko01100//Metabolic pathways;ko01110//Biosynthesis of secondary metabolites;ko00941//Flavonoid biosynthesis	K05277;K05277;K05277	-	GO:0016706//oxidoreductase activity, acting on paired donors, with incorporation or reduction of molecular oxygen, 2-oxoglutarate as one donor, and incorporation of one atom each of oxygen into both donors;GO:0019842//vitamin binding;GO:0043169//cation binding	GO:0009699//phenylpropanoid biosynthetic process;GO:0009813//flavonoid biosynthetic process
TEA_018824	0	0	0	9.58	8.25	10.83	0.001	9.55333	13.2218	2.19541e-09	2.96314e-07	FKBP13	FKBP-type peptidyl-prolyl cis-trans isomerase 3 family protein [Populus trichocarpa]	-	-	-	-	GO:0009536//plastid;GO:0031977//thylakoid lumen	GO:0016853//isomerase activity	GO:0008299//isoprenoid biosynthetic process;GO:0032787//monocarboxylic acid metabolic process
TEA_014724	0	0	0	6.01	5.52	4.98	0.001	5.50333	12.4261	2.21889e-09	2.97231e-07	NIP1-1	aquaporin protein 25 [Camellia sinensis]	-	-	-	-	GO:0031224//intrinsic component of membrane	-	GO:0051234//establishment of localization
TEA_000456	0	0	0	1.91	1.53	1.76	0.001	1.73333	10.7593	2.26326e-09	3.00913e-07	sympk	DUF3453 domain-containing protein/Symplekin_C domain-containing protein [Cephalotus follicularis]	Genetic Information Processing	Translation	ko03015//mRNA surveillance pathway	K06100	-	-	GO:0009987//cellular process;GO:0010467//gene expression
TEA_003307	0	0	0	21.51	18.1	14.83	0.001	18.1467	14.1474	2.45661e-09	3.242e-07	XERICO	RING-H2 zinc finger protein [Camellia sinensis]	-	-	-	-	-	-	-
TEA_016122	0	0	0	6.52	2.26	6.25	0.001	5.01	12.2906	2.49549e-09	3.26909e-07	At5g58620	Zinc finger, CCCH-type [Corchorus capsularis]	-	-	-	-	-	GO:0001071//nucleic acid binding transcription factor activity;GO:0043169//cation binding	GO:0006865//amino acid transport;GO:0010468//regulation of gene expression;GO:0016482//cytoplasmic transport
TEA_014945	10.97	20.46	17.63	0.9	0.52	0.55	16.3533	0.656667	-4.63828	2.55051e-09	3.31076e-07	ESP1	PREDICTED: separase isoform X1 [Vitis vinifera]	-	-	-	-	-	-	-
MSTRG.63597	108.6	94.85	116.68	5.24	5.64	7.45	106.71	6.11	-4.12638	2.57523e-09	3.31076e-07	--	-	-	-	-	-	-	-	-
TEA_017813	9.53	10.6	10.4	0	0	0	10.1767	0.001	-13.313	2.59956e-09	3.31076e-07	SAPK3	Protein kinase, ATP binding site-containing protein [Cynara cardunculus var. scolymus] [Cynara cardunculus]	Environmental Information Processing;Environmental Information Processing	Signal transduction;Signal transduction	ko04075//Plant hormone signal transduction;ko04016//MAPK signaling pathway - plant	K14498;K14498	-	GO:0004672//protein kinase activity	GO:0006796//phosphate-containing compound metabolic process
TEA_003830	0	0	0	7.01	4.67	8.15	0.001	6.61	12.6904	2.60163e-09	3.31076e-07	--	PREDICTED: 6-hydroxynicotinate 3-monooxygenase-like [Nicotiana tabacum]	-	-	-	-	-	-	-
TEA_024013	0	0	0	4.94	7.22	3.53	0.001	5.23	12.3526	2.66202e-09	3.36359e-07	WDL4	PREDICTED: protein WVD2-like 4 [Prunus mume]	-	-	-	-	-	-	-
TEA_002510	0	0	0	9.67	3.44	16.07	0.001	9.72667	13.2477	2.79851e-09	3.51115e-07	HIPP05	PREDICTED: heavy metal-associated isoprenylated plant protein 3-like [Nicotiana tomentosiformis]	-	-	-	-	-	-	-
TEA_023836	0	0	0	2.28	2.1	1.4	0.001	1.92667	10.9119	2.92777e-09	3.64763e-07	PCFS4	PREDICTED: polyadenylation and cleavage factor homolog 4 isoform X1 [Vitis vinifera]	Genetic Information Processing	Translation	ko03015//mRNA surveillance pathway	K14400	-	-	-
TEA_023381	0	0	0	5.89	4.23	4.61	0.001	4.91	12.2615	3.03533e-09	3.75538e-07	SF1	PREDICTED: splicing factor U2af large subunit A-like isoform X2 [Erythranthe guttata]	-	-	-	-	-	-	-
TEA_027657	0	0	0	2.17	2.97	2.44	0.001	2.52667	11.303	3.12145e-09	3.82796e-07	RLP14	PREDICTED: LRR receptor-like serine/threonine-protein kinase GSO1 isoform X2 [Juglans regia]	-	-	-	-	-	-	-
TEA_006108	0	0	0	3.82	5.18	3.59	0.001	4.19667	12.035	3.14005e-09	3.82796e-07	TPS11	trehalose-6-phosphate synthase [Camellia sinensis]	Metabolism;Metabolism	Global and overview maps;Carbohydrate metabolism	ko01100//Metabolic pathways;ko00500//Starch and sucrose metabolism	K16055;K16055	-	-	-
TEA_022228	0	0	0	1.39	1.34	2.3	0.001	1.67667	10.7114	3.15846e-09	3.82796e-07	TP7	PREDICTED: isoflavone reductase-like protein [Ipomoea nil]	-	-	-	-	-	-	-
TEA_001660	0	0	0	3.83	1.47	2.56	0.001	2.62	11.3554	3.23554e-09	3.89489e-07	STK11IP	Leucine rich repeat 4 [Corchorus olitorius]	-	-	-	-	-	-	-
TEA_007910	0	0	0	3.23	5.43	7.25	0.001	5.30333	12.3727	3.4344e-09	4.10653e-07	PAP27	PREDICTED: probable inactive purple acid phosphatase 27 [Juglans regia]	-	-	-	-	-	-	-
TEA_020400	0	0	0	5.24	4.79	4.87	0.001	4.96667	12.2781	3.47198e-09	4.12379e-07	AATP1	PREDICTED: AAA-ATPase ASD, mitochondrial-like [Daucus carota subsp. sativus] [Daucus carota]	-	-	-	-	-	-	-
TEA_027311	0	0	0	3.42	4.01	4.94	0.001	4.12333	12.0096	3.5421e-09	4.17921e-07	SCPL40	PREDICTED: serine carboxypeptidase-like 40 [Citrus sinensis]	-	-	-	-	-	GO:0004180//carboxypeptidase activity	GO:0019538//protein metabolic process
TEA_017652	0	0	0	4.86	6.7	5.33	0.001	5.63	12.4589	4.03992e-09	4.73521e-07	XTH16	xyloglucan endotransglucosylase/hydrolase [Diospyros kaki]	-	-	-	-	GO:0005576//extracellular region;GO:0030312//external encapsulating structure	GO:0016758//transferase activity, transferring hexosyl groups;GO:0016787//hydrolase activity	GO:0044042//glucan metabolic process;GO:0045229//external encapsulating structure organization
TEA_014588	0	0	0	3.94	5	2.96	0.001	3.96667	11.9537	4.20889e-09	4.88808e-07	NPF5.6	PREDICTED: protein NRT1/ PTR FAMILY 5.6-like [Sesamum indicum]	-	-	-	-	-	-	-
TEA_005316	0	0	0	18.89	2.69	21.94	0.001	14.5067	13.8244	4.23383e-09	4.88808e-07	AMC1	PREDICTED: metacaspase-1 [Jatropha curcas]	-	-	-	-	-	-	-
TEA_013119	0	0	0	4.88	4.44	3.95	0.001	4.42333	12.1109	4.25265e-09	4.88808e-07	TMN4	PREDICTED: transmembrane 9 superfamily member 3 [Nelumbo nucifera]	-	-	-	-	-	-	-
TEA_002106	0	0	0	2.31	3.71	1.91	0.001	2.64333	11.3681	4.3817e-09	4.96984e-07	At4g27190	PREDICTED: disease resistance protein At4g27190-like isoform X2 [Citrus sinensis]	-	-	-	-	-	-	-
TEA_014034	0	0	0	5.1	4.76	7.82	0.001	5.89333	12.5249	4.42227e-09	4.96984e-07	--	Peptide transporter PTR2 [Anthurium amnicola]	-	-	-	-	-	-	-
TEA_014077	0	0	0	17.42	9.32	17.7	0.001	14.8133	13.8546	4.43438e-09	4.96984e-07	--	PREDICTED: uncharacterized protein LOC104592576 [Nelumbo nucifera]	-	-	-	-	-	-	-
MSTRG.162657	0	0	0	8.38	10.9	6.91	0.001	8.73	13.0918	4.44856e-09	4.96984e-07	RE1	Beta-galactosidase [Dorcoceras hygrometricum]	-	-	-	-	-	-	-
TEA_003192	0	0	0	9.21	6.45	5.38	0.001	7.01333	12.7759	4.47584e-09	4.96984e-07	Cbwd1	PREDICTED: COBW domain-containing protein 1 isoform X1 [Ipomoea nil]	-	-	-	-	-	-	-
MSTRG.93312	46.9	24.74	38.89	1.43	1.38	1.67	36.8433	1.49333	-4.6248	4.49894e-09	4.96984e-07	SCPL18	PREDICTED: serine carboxypeptidase-like 17 [Juglans regia]	-	-	-	-	-	GO:0004180//carboxypeptidase activity	GO:0019538//protein metabolic process
TEA_022996	0	0	0	2.14	0.87	4.55	0.001	2.52	11.2992	4.51905e-09	4.96984e-07	--	PREDICTED: uncharacterized protein LOC100257683 [Vitis vinifera]	-	-	-	-	-	-	-
TEA_016843	0	0	0	3.62	3.61	5.46	0.001	4.23	12.0464	4.81507e-09	5.2629e-07	At5g10770	aspartic protease [Sarracenia purpurea subsp. venosa] [Sarracenia purpurea]	-	-	-	-	-	-	-
TEA_013534	19.35	31.89	38.6	0	0	0	29.9467	0.001	-14.8701	5.11943e-09	5.56145e-07	GRXC7	PREDICTED: glutaredoxin-C1 [Juglans regia]	-	-	-	-	-	GO:0015036//disulfide oxidoreductase activity	GO:0019725//cellular homeostasis;GO:0044710//single-organism metabolic process
TEA_009256	0	0	0	4.37	9.33	2.13	0.001	5.27667	12.3654	5.22247e-09	5.639e-07	--	Histone H3 K4-specific methyltransferase SET7/9 family protein [Theobroma cacao]	-	-	-	-	-	-	-
MSTRG.132150	13.69	30.76	27.65	0	0	0	24.0333	0.001	-14.5527	5.29585e-09	5.68379e-07	--	uncharacterized protein A4U43_C03F16110 [Asparagus officinalis]	-	-	-	-	-	-	-
TEA_026790	0	0	0	1.85	2.69	4.41	0.001	2.98333	11.5427	5.36675e-09	5.72539e-07	BHLH	bHLH transcription factor MYC1 [Diospyros kaki]	-	-	-	-	GO:0043231//intracellular membrane-bounded organelle	GO:0001071//nucleic acid binding transcription factor activity;GO:0005515//protein binding	GO:0009411//response to UV;GO:0009813//flavonoid biosynthetic process;GO:0009889//regulation of biosynthetic process;GO:0010468//regulation of gene expression;GO:0030154//cell differentiation;GO:0034285//response to disaccharide;GO:0034645//cellular macromolecule biosynthetic process
MSTRG.75626	0	0	0	13.34	6.56	5.06	0.001	8.32	13.0224	5.53526e-09	5.87001e-07	At1g65240	PREDICTED: aspartic proteinase-like protein 2 [Nicotiana sylvestris]	-	-	-	-	-	-	GO:0019538//protein metabolic process
TEA_008914	0	0	0	8.65	5.23	6.49	0.001	6.79	12.7292	5.75678e-09	6.0688e-07	PNSL2	PREDICTED: photosynthetic NDH subunit of lumenal location 2, chloroplastic [Vitis vinifera]	Metabolism;Metabolism	Global and overview maps;Energy metabolism	ko01100//Metabolic pathways;ko00195//Photosynthesis	K08901;K08901	GO:0009521//photosystem;GO:0031976//plastid thylakoid;GO:0044434//chloroplast part	-	GO:0044237//cellular metabolic process;GO:0044710//single-organism metabolic process;GO:0044763//single-organism cellular process
TEA_015106	0	0	0	3.94	3.23	3.77	0.001	3.64667	11.8324	5.94119e-09	6.22637e-07	BHLH63	transcription factor BHLH055, partial [Vaccinium corymbosum]	-	-	-	-	-	-	GO:0010467//gene expression;GO:0034645//cellular macromolecule biosynthetic process;GO:0050789//regulation of biological process
MSTRG.11359	0	0	0	8.61	8.38	8.18	0.001	8.39	13.0345	6.02225e-09	6.27441e-07	ARF1	PREDICTED: ubiquitin domain-containing protein DSK2a-like isoform X2 [Nelumbo nucifera]	Genetic Information Processing	Folding, sorting and degradation	ko04141//Protein processing in endoplasmic reticulum	K04523	-	-	-
TEA_024962	0	0	0	3.82	3.1	3.22	0.001	3.38	11.7228	6.48965e-09	6.72207e-07	--	albumin-2 protein [Medicago truncatula]	-	-	-	-	-	-	-
TEA_025220	0	0	0	1.7	4.59	4.23	0.001	3.50667	11.7759	6.6107e-09	6.80787e-07	PTAC2	PREDICTED: pentatricopeptide repeat-containing protein At1g74850, chloroplastic [Juglans regia]	-	-	-	-	-	-	-
TEA_002683	0	0	0	1.98	1.54	3.22	0.001	2.24667	11.1336	6.80504e-09	6.928e-07	hflX	PREDICTED: GTPase HflX-like [Ziziphus jujuba]	-	-	-	-	GO:0009536//plastid	GO:0032550//purine ribonucleoside binding	GO:0016192//vesicle-mediated transport
TEA_024788	0	0	0	1.05	2.49	3.48	0.001	2.34	11.1923	6.80512e-09	6.928e-07	UBA1	ubiquitin activating enzyme E1 [Camellia sinensis]	Genetic Information Processing	Folding, sorting and degradation	ko04120//Ubiquitin mediated proteolysis	K03178	-	-	-
TEA_028709	0	0	0	4.67	8.76	6.31	0.001	6.58	12.6839	6.98441e-09	7.04886e-07	PDK	PREDICTED: pyruvate dehydrogenase (acetyl-transferring) kinase, mitochondrial [Sesamum indicum]	-	-	-	-	GO:0043231//intracellular membrane-bounded organelle	GO:0004672//protein kinase activity;GO:0004871//signal transducer activity;GO:0032550//purine ribonucleoside binding;GO:0046983//protein dimerization activity	GO:0006468//protein phosphorylation;GO:0006873//cellular ion homeostasis;GO:0030001//metal ion transport;GO:0050794//regulation of cellular process
TEA_018465	0	0	0.04	6.19	3.94	4.28	0.0133333	4.80333	8.49285	7.00297e-09	7.04886e-07	lip	PREDICTED: lipase [Prunus mume]	-	-	-	-	-	GO:0003824//catalytic activity	-
TEA_005683	0	0	0	3.93	5.73	1.84	0.001	3.83333	11.9044	7.31075e-09	7.31732e-07	IP5P4	PREDICTED: type I inositol polyphosphate 5-phosphatase 4 [Theobroma cacao]	Metabolism;Environmental Information Processing;Metabolism	Global and overview maps;Signal transduction;Carbohydrate metabolism	ko01100//Metabolic pathways;ko04070//Phosphatidylinositol signaling system;ko00562//Inositol phosphate metabolism	K01099;K01099;K01099	-	-	-
TEA_017168	0	0	0	5.51	4.27	5.17	0.001	4.98333	12.2829	8.00142e-09	7.96387e-07	--	PREDICTED: protein FAM179B-like [Malus domestica]	-	-	-	-	-	-	-
TEA_013714	0	0	0	5.12	3.97	3.75	0.001	4.28	12.0634	8.20013e-09	8.11631e-07	LSF2	PREDICTED: phosphoglucan phosphatase LSF2, chloroplastic isoform X1 [Gossypium raimondii]	-	-	-	-	GO:0009536//plastid	GO:0004721//phosphoprotein phosphatase activity;GO:0019203//carbohydrate phosphatase activity;GO:0030247//polysaccharide binding	GO:0005982//starch metabolic process;GO:0006464//cellular protein modification process;GO:0006796//phosphate-containing compound metabolic process;GO:0009893//positive regulation of metabolic process
TEA_013744	0	0	0	4.59	6.12	2.79	0.001	4.5	12.1357	8.27769e-09	8.14335e-07	--	uncharacterized serine-rich protein C215.13-like [Cajanus cajan]	-	-	-	-	-	-	-
TEA_018800	0	0	0	5.83	23.57	16.53	0.001	15.31	13.9022	8.31887e-09	8.14335e-07	--	PREDICTED: universal stress protein A-like protein [Sesamum indicum]	-	-	-	-	GO:0043231//intracellular membrane-bounded organelle	GO:0003824//catalytic activity	GO:0050896//response to stimulus
TEA_024226	0	0	0	13.42	6.96	9.54	0.001	9.97333	13.2839	8.448e-09	8.20444e-07	DREB3	AP2/ERF domain-containing protein [Cynara cardunculus var. scolymus] [Cynara cardunculus]	-	-	-	-	-	-	-
MSTRG.90882	0	0	0	4.58	4.22	4.2	0.001	4.33333	12.0813	8.47338e-09	8.20444e-07	SEOB	PREDICTED: protein SIEVE ELEMENT OCCLUSION B [Ricinus communis]	-	-	-	-	-	-	-
TEA_006121	0	0	0	4.33	6.04	6.69	0.001	5.68667	12.4734	8.6925e-09	8.37111e-07	PPD1	PREDICTED: psbP domain-containing protein 1, chloroplastic [Vitis vinifera]	-	-	-	-	GO:0009521//photosystem;GO:0009532//plastid stroma;GO:0031978//plastid thylakoid lumen;GO:0044434//chloroplast part	-	GO:0043623//cellular protein complex assembly;GO:0044237//cellular metabolic process
TEA_021694	0	0	0	4.83	7.06	4.55	0.001	5.48	12.42	9.39933e-09	8.95729e-07	At1g13570	PREDICTED: F-box/FBD/LRR-repeat protein At1g13570 isoform X1 [Vitis vinifera]	-	-	-	-	-	-	-
MSTRG.138314	102.19	152.32	137.12	2.19	6.59	5.37	130.543	4.71667	-4.79062	9.40173e-09	8.95729e-07	CYCB2-3	PREDICTED: G2/mitotic-specific cyclin-2-like [Nicotiana sylvestris]	-	-	-	-	-	-	-
TEA_006323	5.64	7.72	2.81	0	0	0	5.39	0.001	-12.3961	1.00497e-08	9.47326e-07	CYP71A9	PREDICTED: cytochrome P450 71A1 [Vitis vinifera]	-	-	-	-	-	GO:0016709//oxidoreductase activity, acting on paired donors, with incorporation or reduction of molecular oxygen, NAD(P)H as one donor, and incorporation of one atom of oxygen;GO:0046906//tetrapyrrole binding;GO:0046914//transition metal ion binding	GO:0044710//single-organism metabolic process
TEA_016134	0	0	0	16.29	3.68	9.72	0.001	9.89667	13.2727	1.00774e-08	9.47326e-07	At3g50210	PREDICTED: probable 2-oxoglutarate-dependent dioxygenase At3g49630 isoform X1 [Theobroma cacao]	-	-	-	-	-	GO:0016705//oxidoreductase activity, acting on paired donors, with incorporation or reduction of molecular oxygen;GO:0043169//cation binding	GO:0044710//single-organism metabolic process
TEA_007494	0	0	0	4.22	6.18	3.29	0.001	4.56333	12.1559	1.01028e-08	9.47326e-07	CNGC4	PREDICTED: cyclic nucleotide-gated ion channel 4 [Ziziphus jujuba]	-	-	-	-	-	-	-
TEA_003060	0	0	0	6.22	3.02	3.51	0.001	4.25	12.0532	1.01922e-08	9.49034e-07	CM3	PREDICTED: chorismate mutase 3, chloroplastic [Juglans regia]	Metabolism;Metabolism;Metabolism;Metabolism	Global and overview maps;Global and overview maps;Global and overview maps;Amino acid metabolism	ko01100//Metabolic pathways;ko01110//Biosynthesis of secondary metabolites;ko01230//Biosynthesis of amino acids;ko00400//Phenylalanine, tyrosine and tryptophan biosynthesis	K01850;K01850;K01850;K01850	GO:0009536//plastid	GO:0003824//catalytic activity	GO:0006568//tryptophan metabolic process;GO:0008652//cellular amino acid biosynthetic process;GO:0043648//dicarboxylic acid metabolic process
TEA_004434	0	0	0	3.1	1.39	1.05	0.001	1.84667	10.8507	1.02276e-08	9.49034e-07	RDM3	PREDICTED: protein RNA-directed DNA methylation 3 isoform X3 [Vitis vinifera]	-	-	-	-	-	-	-
TEA_010615	0	0	0	2.98	3.6	2.54	0.001	3.04	11.5699	1.04312e-08	9.62915e-07	IRX10L	PREDICTED: probable beta-1,4-xylosyltransferase IRX10L [Daucus carota subsp. sativus] [Daucus carota]	-	-	-	-	-	-	-
TEA_016282	0	0	0	11.7	7.45	3.84	0.001	7.66333	12.9038	1.05944e-08	9.7294e-07	RHN1	PREDICTED: ras-related protein RHN1 isoform X1 [Vitis vinifera]	Cellular Processes;Cellular Processes	Transport and catabolism;Transport and catabolism	ko04144//Endocytosis;ko04145//Phagosome	K07889;K07889	-	GO:0032550//purine ribonucleoside binding	GO:0008104//protein localization;GO:0035556//intracellular signal transduction
TEA_029932	0	0	0	2.63	2.4	1.14	0.001	2.05667	11.0061	1.13612e-08	1.03801e-06	GI	GIGANTEA family protein [Populus trichocarpa]	Organismal Systems	Environmental adaptation	ko04712//Circadian rhythm - plant	K12124	-	-	-
TEA_002631	10.07	12.37	7.67	0	0	0	10.0367	0.001	-13.293	1.15599e-08	1.05078e-06	--	PREDICTED: uncharacterized protein LOC107861217 [Capsicum annuum]	-	-	-	-	-	-	-
TEA_014904	0	0	0	2.45	4.45	3.36	0.001	3.42	11.7398	1.20585e-08	1.09053e-06	--	PREDICTED: uncharacterized protein LOC107791602 [Nicotiana tabacum]	-	-	-	-	-	-	-
TEA_012104	0	0	0	4.72	5.61	8.35	0.001	6.22667	12.6042	1.27554e-08	1.14773e-06	ATL54	PREDICTED: RING-H2 finger protein ATL54 [Vitis vinifera]	-	-	-	-	-	-	GO:0044238//primary metabolic process;GO:0044260//cellular macromolecule metabolic process
TEA_009463	0	0	0	5.24	11.83	3.28	0.001	6.78333	12.7278	1.33479e-08	1.19501e-06	--	PREDICTED: RNA polymerase II-associated protein 3 [Daucus carota subsp. sativus] [Daucus carota]	-	-	-	-	-	-	-
TEA_001864	0	0	0	8.39	5.51	7.75	0.001	7.21667	12.8171	1.35476e-08	1.20682e-06	At1g68590	Ribosomal protein PSRP-3/Ycf65 [Corchorus olitorius]	-	-	-	-	GO:0009507//chloroplast	-	GO:0044238//primary metabolic process;GO:0044249//cellular biosynthetic process;GO:0044699//single-organism process;GO:1901576//organic substance biosynthetic process
TEA_015820	0	0	0	2.86	0.98	1.96	0.001	1.93333	10.9169	1.41796e-08	1.25683e-06	--	PREDICTED: uncharacterized protein LOC100265170 isoform X1 [Vitis vinifera]	-	-	-	-	-	-	-
TEA_009190	0	0	0	7.04	2.78	2.74	0.001	4.18667	12.0316	1.42797e-08	1.25944e-06	At3g55800	chloroplast sedoheptulose-1,7-bisphosphatase [Solanum lycopersicum]	Metabolism;Metabolism;Metabolism	Global and overview maps;Global and overview maps;Energy metabolism	ko01100//Metabolic pathways;ko01200//Carbon metabolism;ko00710//Carbon fixation in photosynthetic organisms	K01100;K01100;K01100	GO:0005576//extracellular region;GO:0009526//plastid envelope;GO:0009532//plastid stroma	GO:0043169//cation binding;GO:0050308//sugar-phosphatase activity	GO:0000097//sulfur amino acid biosynthetic process;GO:0005982//starch metabolic process;GO:0005985//sucrose metabolic process;GO:0006090//pyruvate metabolic process;GO:0006605//protein targeting;GO:0006739//NADP metabolic process;GO:0006996//organelle organization;GO:0009620//response to fungus;GO:0009696//salicylic acid metabolic process;GO:0009755//hormone-mediated signaling pathway;GO:0009767/…
TEA_023504	0	0	0	2.08	1.79	1.14	0.001	1.67	10.7056	1.44042e-08	1.26417e-06	PIX7	PREDICTED: probable receptor-like protein kinase At3g55450 [Jatropha curcas]	-	-	-	-	-	GO:0016772//transferase activity, transferring phosphorus-containing groups;GO:0032550//purine ribonucleoside binding	GO:0006464//cellular protein modification process;GO:0006796//phosphate-containing compound metabolic process;GO:0044248//cellular catabolic process
TEA_011984	0	0	0	14.62	13.7	10.87	0.001	13.0633	13.6732	1.50175e-08	1.31153e-06	ATJ11	PREDICTED: chaperone protein dnaJ 11, chloroplastic [Vitis vinifera]	-	-	-	-	-	-	-
TEA_009424	0	0	0	9.68	6.12	8.05	0.001	7.95	12.9567	1.52133e-08	1.32214e-06	--	LOW QUALITY PROTEIN: NB-ARC domain-containing protein/LRR_8 domain-containing protein, partial [Cephalotus follicularis]	-	-	-	-	-	-	-
MSTRG.145568	0	0	0	20.96	23.79	35.61	0.001	26.7867	14.7092	1.55479e-08	1.34466e-06	BAG3	PREDICTED: BAG family molecular chaperone regulator 1 [Theobroma cacao]	-	-	-	-	-	-	-
TEA_020026	0	0	0	3.8	6.27	2.2	0.001	4.09	11.9979	1.62879e-08	1.40186e-06	YML018C	PREDICTED: uncharacterized vacuolar membrane protein YML018C [Vitis vinifera]	-	-	-	-	GO:0031224//intrinsic component of membrane	-	-
TEA_012175	0	0	0	2.38	6.18	3.48	0.001	4.01333	11.9706	1.65057e-08	1.41378e-06	--	DUF688 domain-containing protein, partial [Cephalotus follicularis]	-	-	-	-	-	-	-
TEA_012031	0	0	0	3.31	2.13	4.31	0.001	3.25	11.6662	1.72948e-08	1.47428e-06	ABCG6	ABC transporter-like protein [Corchorus capsularis]	-	-	-	-	-	GO:0015604//organic phosphonate transmembrane transporter activity;GO:0017111//nucleoside-triphosphatase activity;GO:0032550//purine ribonucleoside binding	GO:0044765//single-organism transport
TEA_008112	0	0	0	6.57	3.48	7.14	0.001	5.73	12.4843	1.74772e-08	1.48273e-06	At2g42690	PREDICTED: phospholipase A1-IIdelta isoform X2 [Solanum tuberosum]	-	-	-	-	-	GO:0003824//catalytic activity	-
TEA_009882	0	0	0	3.21	5.24	3.31	0.001	3.92	11.9366	1.82355e-08	1.53745e-06	EXO	Protein EXORDIUM [Ananas comosus]	-	-	-	-	-	-	-
TEA_016923	24.9	74.72	28.76	0.76	1.48	0.78	42.7933	1.00667	-5.40973	1.83315e-08	1.53745e-06	Brpf1	PHD finger family protein [Populus trichocarpa]	-	-	-	-	-	-	-
TEA_009464	0	0	0	4.35	6.66	6.4	0.001	5.80333	12.5027	1.8381e-08	1.53745e-06	RING1	PREDICTED: E3 ubiquitin-protein ligase RING1-like [Nelumbo nucifera]	-	-	-	-	-	-	-
TEA_003313	21.55	41.7	31.2	0.5	1.44	0.69	31.4833	0.876667	-5.16642	1.88161e-08	1.5602e-06	CYP724B1	PREDICTED: cytochrome P450 724B1 isoform X2 [Vitis vinifera]	Metabolism;Metabolism;Metabolism	Global and overview maps;Global and overview maps;Metabolism of terpenoids and polyketides	ko01100//Metabolic pathways;ko01110//Biosynthesis of secondary metabolites;ko00905//Brassinosteroid biosynthesis	K12639;K12639;K12639	-	GO:0016491//oxidoreductase activity;GO:0046906//tetrapyrrole binding;GO:0046914//transition metal ion binding	GO:0044710//single-organism metabolic process
MSTRG.107609	0	0	0	9.97	12.01	12.89	0.001	11.6233	13.5047	1.88281e-08	1.5602e-06	--	PREDICTED: uncharacterized protein LOC100267997 [Vitis vinifera]	-	-	-	-	-	-	-
TEA_012786	0	0	0	5.04	7.79	1.38	0.001	4.73667	12.2097	1.9886e-08	1.64022e-06	--	PREDICTED: F-box protein At5g07610-like [Prunus mume]	-	-	-	-	-	-	-
TEA_006193	0	0	0	3.52	2.92	1.22	0.001	2.55333	11.3182	2.05403e-08	1.68639e-06	SBT3.5	PREDICTED: subtilisin-like protease SBT3.5 isoform X1 [Vitis vinifera]	-	-	-	-	-	GO:0003824//catalytic activity	GO:0019538//protein metabolic process
TEA_005434	0	0	0	8.18	10.4	19.16	0.001	12.58	13.6188	2.08937e-08	1.70753e-06	PMEI6	PREDICTED: 21 kDa protein [Vitis vinifera]	-	-	-	-	-	-	GO:0008152//metabolic process
TEA_027634	20.61	10.59	14.92	0.84	0.5	0.78	15.3733	0.706667	-4.44326	2.15947e-08	1.75407e-06	Ncapd3	PREDICTED: condensin-2 complex subunit D3 [Vitis vinifera]	-	-	-	-	GO:0000796//condensin complex	-	-
MSTRG.126169	0	0	0	2.5	1.81	2.67	0.001	2.32667	11.184	2.166e-08	1.75407e-06	--	LINE-type retrotransposon LIb DNA [Ipomoea batatas]	-	-	-	-	-	-	-
TEA_005661	0	0	0	2.45	2.41	2.82	0.001	2.56	11.3219	2.24707e-08	1.81148e-06	Bp10	PREDICTED: L-ascorbate oxidase homolog [Pyrus x bretschneideri]	-	-	-	-	-	GO:0016682//oxidoreductase activity, acting on diphenols and related substances as donors, oxygen as acceptor	GO:0044710//single-organism metabolic process
TEA_007534	0	0	0	9.42	12.85	6.04	0.001	9.43667	13.2041	2.30585e-08	1.85049e-06	--	PREDICTED: organ-specific protein S2-like [Nicotiana attenuata]	-	-	-	-	-	-	-
TEA_025976	0	0	0	1.97	1.7	2.86	0.001	2.17667	11.0879	2.34008e-08	1.86954e-06	EIX1	PREDICTED: probable LRR receptor-like serine/threonine-protein kinase At4g36180 [Theobroma cacao]	-	-	-	-	-	-	-
TEA_029054	0	0	0	9.2	11.13	10.52	0.001	10.2833	13.328	2.37168e-08	1.88633e-06	AGL61	PREDICTED: agamous-like MADS-box protein AGL61 [Nelumbo nucifera]	-	-	-	-	-	-	-
TEA_003342	0	0	0	2.58	3.66	1.38	0.001	2.54	11.3106	2.50907e-08	1.98674e-06	HSP70	PREDICTED: heat shock 70 kDa protein 6, chloroplastic [Gossypium arboreum]	Genetic Information Processing;Genetic Information Processing;Cellular Processes	Folding, sorting and degradation;Transcription;Transport and catabolism	ko04141//Protein processing in endoplasmic reticulum;ko03040//Spliceosome;ko04144//Endocytosis	K03283;K03283;K03283	-	GO:0005515//protein binding;GO:0032550//purine ribonucleoside binding	GO:0044267//cellular protein metabolic process
TEA_007395	0	0	0	2.48	2.17	2.45	0.001	2.36667	11.2086	2.55226e-08	2.01199e-06	ACD6	PREDICTED: ankyrin repeat-containing protein At3g12360-like [Sesamum indicum]	-	-	-	-	-	-	-
MSTRG.105807	0	0	0	7.41	4.74	6.4	0.001	6.18333	12.5942	2.61635e-08	2.05343e-06	--	PREDICTED: uncharacterized protein LOC104604520 [Nelumbo nucifera]	-	-	-	-	-	-	-
TEA_022218	0	0	0	8.75	2.69	8.43	0.001	6.62333	12.6933	2.64673e-08	2.06191e-06	WLIM1	PREDICTED: LIM domain-containing protein WLIM1 [Vitis vinifera]	-	-	-	-	-	GO:0043169//cation binding	-
TEA_000045	0	0	0	5.7	4.84	5.75	0.001	5.43	12.4067	2.6503e-08	2.06191e-06	DOF1.2	PREDICTED: dof zinc finger protein DOF1.2-like [Populus euphratica]	-	-	-	-	-	-	-
TEA_004449	0	0	0	3.64	4.25	1.65	0.001	3.18	11.6348	2.70675e-08	2.09667e-06	VHA-d2	PREDICTED: V-type proton ATPase subunit d2-like [Daucus carota subsp. sativus] [Daucus carota]	Metabolism;Metabolism;Cellular Processes	Global and overview maps;Energy metabolism;Transport and catabolism	ko01100//Metabolic pathways;ko00190//Oxidative phosphorylation;ko04145//Phagosome	K02146;K02146;K02146	GO:0033177//proton-transporting two-sector ATPase complex, proton-transporting domain	-	GO:0015988//energy coupled proton transmembrane transport, against electrochemical gradient
TEA_004698	0	0	0	9.65	10.05	7.43	0.001	9.04333	13.1426	2.99269e-08	2.30813e-06	OFP11	PREDICTED: transcription repressor OFP11 [Vitis vinifera]	-	-	-	-	-	-	-
MSTRG.18821	13.49	13.5	12.14	0	0	0	13.0433	0.001	-13.671	3.12783e-08	2.40196e-06	--	-	-	-	-	-	-	-	-
MSTRG.99016	0	0	0	7.82	9.95	15	0.001	10.9233	13.4151	3.17713e-08	2.42934e-06	CAB39	Mo25 domain-containing protein [Cephalotus follicularis]	-	-	-	-	-	-	-
TEA_002516	0	0	0	4.48	3.44	8.04	0.001	5.32	12.3772	3.27409e-08	2.48833e-06	ACT-2	PREDICTED: agmatine coumaroyltransferase-2-like [Nicotiana tabacum]	Metabolism;Metabolism;Metabolism;Metabolism;Metabolism	Global and overview maps;Global and overview maps;Biosynthesis of other secondary metabolites;Biosynthesis of other secondary metabolites;Biosynthesis of other secondary metabolites	ko01100//Metabolic pathways;ko01110//Biosynthesis of secondary metabolites;ko00940//Phenylpropanoid biosynthesis;ko00941//Flavonoid biosynthesis;ko00945//Stilbenoid, diarylheptanoid and gingerol biosynthesis	K13065;K13065;K13065;K13065;K13065	-	-	-
TEA_023568	0	0	0	6.82	2.04	9.73	0.001	6.19667	12.5973	3.28221e-08	2.48833e-06	CCT2	PREDICTED: choline-phosphate cytidylyltransferase 2 [Vitis vinifera]	Metabolism;Metabolism;Metabolism	Global and overview maps;Lipid metabolism;Metabolism of other amino acids	ko01100//Metabolic pathways;ko00564//Glycerophospholipid metabolism;ko00440//Phosphonate and phosphinate metabolism	K00968;K00968;K00968	-	-	-
TEA_024531	3.8	5.68	6.15	48.56	51.38	51.29	5.21	50.41	3.27435	3.37359e-08	2.54677e-06	TBL19	PREDICTED: protein trichome birefringence-like 19 [Juglans regia]	-	-	-	-	-	-	-
TEA_025063	0	0	0	4.92	2.17	4.5	0.001	3.86333	11.9156	3.53608e-08	2.64824e-06	WRKY46	PREDICTED: WRKY transcription factor 1-like [Daucus carota subsp. sativus] [Daucus carota]	Organismal Systems	Environmental adaptation	ko04626//Plant-pathogen interaction	K18834	-	-	-
TEA_004821	0	0	0	2.7	2.93	3.33	0.001	2.98667	11.5443	3.53772e-08	2.64824e-06	DTX27	PREDICTED: protein DETOXIFICATION 27 isoform X1 [Theobroma cacao]	-	-	-	-	GO:0031224//intrinsic component of membrane	GO:0015291//secondary active transmembrane transporter activity	GO:0044763//single-organism cellular process
TEA_004561	0	0	0.01	1.15	2.42	1.61	0.00333333	1.72667	9.01681	3.58112e-08	2.66951e-06	--	Nuclear factor related to kappa-B-binding protein [Corchorus capsularis]	-	-	-	-	-	-	-
TEA_001072	0	0	0	5.89	15.21	6.06	0.001	9.05333	13.1442	3.65594e-08	2.71393e-06	tropI	PREDICTED: endo-1,3;1,4-beta-D-glucanase isoform X2 [Solanum lycopersicum]	-	-	-	-	-	GO:0016787//hydrolase activity	-
TEA_021188	13.92	8.4	12.94	110.78	125.46	112.4	11.7533	116.213	3.30563	3.79564e-08	2.80594e-06	UGT71K1	PREDICTED: anthocyanidin 3-O-glucosyltransferase 2-like [Juglans regia]	-	-	-	-	-	-	-
TEA_017788	0	0	0	2.52	1.82	1	0.001	1.78	10.7977	3.90425e-08	2.86623e-06	AGO7	PREDICTED: protein argonaute 7 [Juglans regia]	-	-	-	-	GO:0032991//macromolecular complex;GO:0044424//intracellular part	GO:0008135//translation factor activity, RNA binding	GO:0006412//translation;GO:0006950//response to stress;GO:0009791//post-embryonic development;GO:0030422//production of siRNA involved in RNA interference;GO:0050793//regulation of developmental process
TEA_022083	0	0	0	16.39	14.65	7.74	0.001	12.9267	13.6581	3.90937e-08	2.86623e-06	HHT1	PREDICTED: omega-hydroxypalmitate O-feruloyl transferase [Vitis vinifera]	Metabolism	Lipid metabolism	ko00073//Cutin, suberine and wax biosynthesis	K15400	-	-	-
TEA_017760	0	0	0	5.62	9.89	1.05	0.001	5.52	12.4305	4.07156e-08	2.96631e-06	LAX2	auxin transport carrier [Camellia sinensis]	Environmental Information Processing	Signal transduction	ko04075//Plant hormone signal transduction	K13946	GO:0031224//intrinsic component of membrane	-	-
MSTRG.70136	0	0	0.08	14.1	7.18	13.36	0.0266667	11.5467	8.75822	4.07918e-08	2.96631e-06	--	-	-	-	-	-	-	-	-
TEA_000845	0.02	0	0	6.04	3.99	5.73	0.00666667	5.25333	9.62205	4.1106e-08	2.97701e-06	--	DTW domain-containing protein 2 [Cajanus cajan]	-	-	-	-	-	-	-
TEA_009477	10.24	11.51	5.02	0	0	0	8.92333	0.001	-13.1234	4.13875e-08	2.98526e-06	ATL54	PREDICTED: RING-H2 finger protein ATL54 [Vitis vinifera]	-	-	-	-	-	-	-
MSTRG.73246	13.91	27.63	33.35	0	0	0	24.9633	0.001	-14.6075	4.19296e-08	3.01217e-06	TPS1	PREDICTED: alpha,alpha-trehalose-phosphate synthase [UDP-forming] 1-like isoform X2 [Nicotiana attenuata]	Metabolism;Metabolism	Global and overview maps;Carbohydrate metabolism	ko01100//Metabolic pathways;ko00500//Starch and sucrose metabolism	K16055;K16055	-	GO:0035251//UDP-glucosyltransferase activity	GO:0005991//trehalose metabolic process
TEA_018264	0	0	0	3.87	4.44	2.28	0.001	3.53	11.7855	4.22105e-08	3.02017e-06	BEL1	PREDICTED: homeobox protein BEL1 homolog [Juglans regia]	-	-	-	-	GO:0044424//intracellular part	-	GO:0010467//gene expression;GO:0034645//cellular macromolecule biosynthetic process;GO:0044699//single-organism process;GO:0050794//regulation of cellular process
TEA_017874	0	0	0	2.89	2.68	11.25	0.001	5.60667	12.4529	4.2744e-08	3.04611e-06	UGT85A24	PREDICTED: 7-deoxyloganetin glucosyltransferase-like isoform X4 [Prunus mume]	Metabolism;Metabolism	Global and overview maps;Global and overview maps	ko01100//Metabolic pathways;ko01110//Biosynthesis of secondary metabolites	K21374;K21374	-	GO:0016740//transferase activity	-
TEA_015738	0	0	0	4.36	4.17	0.87	0.001	3.13333	11.6135	4.31416e-08	3.06219e-06	GBA2	PREDICTED: non-lysosomal glucosylceramidase-like isoform X2 [Juglans regia]	Metabolism;Metabolism;Metabolism	Global and overview maps;Lipid metabolism;Glycan biosynthesis and metabolism	ko01100//Metabolic pathways;ko00600//Sphingolipid metabolism;ko00511//Other glycan degradation	K17108;K17108;K17108	GO:0016020//membrane;GO:0044464//cell part	GO:0016798//hydrolase activity, acting on glycosyl bonds	GO:0006665//sphingolipid metabolic process
MSTRG.168091	0	0	0	12.22	2.36	21.77	0.001	12.1167	13.5647	4.45303e-08	3.14822e-06	ML4	PREDICTED: protein MEI2-like 4 isoform X4 [Vitis vinifera]	-	-	-	-	-	-	-
TEA_012976	0	0	0	3.95	1.73	6.34	0.001	4.00667	11.9682	4.47565e-08	3.15171e-06	SKIP4	PREDICTED: F-box/kelch-repeat protein SKIP4 [Vitis vinifera]	-	-	-	-	-	-	-
MSTRG.32169	0	0	0	2.4	2.22	2.28	0.001	2.3	11.1674	4.51279e-08	3.16487e-06	DDB1A	DNA damage-binding protein 1 [Zostera marina]	Genetic Information Processing;Genetic Information Processing	Folding, sorting and degradation;Replication and repair	ko04120//Ubiquitin mediated proteolysis;ko03420//Nucleotide excision repair	K10610;K10610	GO:0043231//intracellular membrane-bounded organelle	GO:0003676//nucleic acid binding	-
MSTRG.36142	269.81	407.63	372	2973.91	3732.46	4797.85	349.813	3834.74	3.45447	4.52988e-08	3.16487e-06	--	-	-	-	-	-	-	-	-
TEA_015297	0	0	0	1.43	2.24	1.21	0.001	1.62667	10.6677	4.73425e-08	3.28272e-06	SMXL6	PREDICTED: protein SMAX1-LIKE 6 [Vitis vinifera]	-	-	-	-	-	-	-
TEA_027652	67.24	38.81	59.04	516.86	540.69	533.43	55.03	530.327	3.26859	4.7354e-08	3.28272e-06	DCR	PREDICTED: BAHD acyltransferase DCR [Nicotiana attenuata]	-	-	-	-	GO:0044444//cytoplasmic part	GO:0016747//transferase activity, transferring acyl groups other than amino-acyl groups	GO:0000904//cell morphogenesis involved in differentiation;GO:0002009//morphogenesis of an epithelium;GO:0009059//macromolecule biosynthetic process
TEA_013872	4.94	4.18	9.07	0	0	0	6.06333	0.001	-12.5659	4.79447e-08	3.31079e-06	EIN3	ethylene insensitive 3 -like protein [Gossypium arboreum]	Environmental Information Processing;Environmental Information Processing	Signal transduction;Signal transduction	ko04075//Plant hormone signal transduction;ko04016//MAPK signaling pathway - plant	K14514;K14514	-	-	-
TEA_025352	13.65	11.77	19.13	0.53	0.35	0.09	14.85	0.323333	-5.5213	5.06042e-08	3.48095e-06	SCR	PREDICTED: protein SCARECROW [Vitis vinifera]	-	-	-	-	-	-	GO:0009987//cellular process;GO:0010468//regulation of gene expression;GO:0044699//single-organism process
TEA_028343	0	0	0	2.39	2.5	3.23	0.001	2.70667	11.4023	5.10202e-08	3.49606e-06	At4g13360	PREDICTED: 3-hydroxyisobutyryl-CoA hydrolase-like protein 3, mitochondrial isoform X1 [Juglans regia]	Metabolism;Metabolism;Metabolism;Metabolism;Metabolism	Global and overview maps;Global and overview maps;Amino acid metabolism;Metabolism of other amino acids;Carbohydrate metabolism	ko01100//Metabolic pathways;ko01200//Carbon metabolism;ko00280//Valine, leucine and isoleucine degradation;ko00410//beta-Alanine metabolism;ko00640//Propanoate metabolism	K05605;K05605;K05605;K05605;K05605	-	-	-
TEA_030040	0	0	0	6.2	6.26	8.06	0.001	6.84	12.7398	5.12768e-08	3.50018e-06	--	unnamed protein product [Coffea canephora]	-	-	-	-	-	-	-
TEA_021386	0	0	0	13.54	4.74	6.36	0.001	8.21333	13.0038	5.1935e-08	3.53158e-06	SHW1	PREDICTED: uncharacterized protein LOC105649805 [Jatropha curcas]	-	-	-	-	-	-	-
TEA_021320	3.96	9.42	4.73	0	0	0	6.03667	0.001	-12.5595	5.31609e-08	3.59347e-06	2023-08-07	PREDICTED: AUGMIN subunit 7 [Ipomoea nil]	-	-	-	-	GO:0044444//cytoplasmic part	GO:0008017//microtubule binding	-
TEA_001039	0	0	0	3.33	2.78	1.99	0.001	2.7	11.3987	5.32486e-08	3.59347e-06	NAC087	PREDICTED: NAC domain-containing protein 92 [Vitis vinifera]	-	-	-	-	-	-	-
TEA_019645	0	0	0	3.33	3.63	5.36	0.001	4.10667	12.0038	5.59963e-08	3.76464e-06	SHT	PREDICTED: spermidine hydroxycinnamoyl transferase [Nelumbo nucifera]	Metabolism;Metabolism;Metabolism;Metabolism;Metabolism	Global and overview maps;Global and overview maps;Biosynthesis of other secondary metabolites;Biosynthesis of other secondary metabolites;Biosynthesis of other secondary metabolites	ko01100//Metabolic pathways;ko01110//Biosynthesis of secondary metabolites;ko00940//Phenylpropanoid biosynthesis;ko00941//Flavonoid biosynthesis;ko00945//Stilbenoid, diarylheptanoid and gingerol biosynthesis	K13065;K13065;K13065;K13065;K13065	-	GO:0016746//transferase activity, transferring acyl groups	-
MSTRG.79515	383.3	404.84	445.61	37.46	25.28	27.92	411.25	30.22	-3.76644	5.67144e-08	3.79859e-06	SCPL18	PREDICTED: serine carboxypeptidase-like 18 isoform X1 [Juglans regia]	-	-	-	-	-	GO:0004180//carboxypeptidase activity	GO:0019538//protein metabolic process
TEA_013655	0	0	0	4.24	3.55	5.75	0.001	4.51333	12.14	5.90402e-08	3.93955e-06	--	HAD-superfamily hydrolase, subfamily IA, variant 3 [Corchorus olitorius]	-	-	-	-	-	GO:0003824//catalytic activity	-
MSTRG.167659	0	0	0	6.06	5.19	5.03	0.001	5.42667	12.4059	5.98813e-08	3.96714e-06	HEMH	PREDICTED: ferrochelatase-2, chloroplastic [Ricinus communis]	Metabolism;Metabolism;Metabolism	Global and overview maps;Global and overview maps;Metabolism of cofactors and vitamins	ko01100//Metabolic pathways;ko01110//Biosynthesis of secondary metabolites;ko00860//Porphyrin and chlorophyll metabolism	K01772;K01772;K01772	GO:0042170//plastid membrane;GO:0044434//chloroplast part	GO:0003824//catalytic activity	GO:0006089//lactate metabolic process;GO:0006605//protein targeting;GO:0006779//porphyrin-containing compound biosynthetic process;GO:0006952//defense response;GO:0007165//signal transduction;GO:0043067//regulation of programmed cell death
TEA_026523	0	0	0	7.26	6.42	4.06	0.001	5.91333	12.5298	5.9899e-08	3.96714e-06	HSP26-A	PREDICTED: probable glutathione S-transferase [Populus euphratica]	Metabolism	Metabolism of other amino acids	ko00480//Glutathione metabolism	K00799	-	GO:0003824//catalytic activity	-
TEA_024096	0	0	0	1.94	2.43	2.31	0.001	2.22667	11.1207	6.17963e-08	4.07764e-06	P85	PREDICTED: senescence/dehydration-associated protein At4g35985, chloroplastic [Vitis vinifera]	-	-	-	-	-	-	-
MSTRG.136415	0	0	0	9.28	6.34	7.32	0.001	7.64667	12.9006	6.68726e-08	4.38369e-06	PNSB1	PREDICTED: photosynthetic NDH subunit of subcomplex B 1, chloroplastic [Juglans regia]	-	-	-	-	-	-	-
TEA_017496	0	0	0	11.74	7.24	7.32	0.001	8.76667	13.0978	6.69265e-08	4.38369e-06	--	PREDICTED: uncharacterized protein LOC107425528 [Ziziphus jujuba]	-	-	-	-	GO:0031224//intrinsic component of membrane	-	-
TEA_023094	10.93	20.12	3.25	0	0	0	11.4333	0.001	-13.481	6.7325e-08	4.39364e-06	--	unnamed protein product, partial [Vitis vinifera]	-	-	-	-	-	GO:0016740//transferase activity	-
MSTRG.166932	242.85	212.42	355.69	16.09	5.77	11.59	270.32	11.15	-4.59955	6.88716e-08	4.47816e-06	SlH4	PREDICTED: histone H4-like [Juglans regia]	-	-	-	-	GO:0005911//cell-cell junction;GO:0009536//plastid;GO:0031090//organelle membrane;GO:0043232//intracellular non-membrane-bounded organelle	GO:0003676//nucleic acid binding;GO:0046983//protein dimerization activity	GO:0034728//nucleosome organization
TEA_014933	0	0	0	1.16	3.84	1.89	0.001	2.29667	11.1653	6.93146e-08	4.48038e-06	GWD3	GWD3 [Actinidia deliciosa]	-	-	-	-	GO:0009536//plastid	GO:0016301//kinase activity;GO:0030246//carbohydrate binding;GO:0043167//ion binding	GO:0005982//starch metabolic process;GO:0016310//phosphorylation
TEA_016607	4.63	1.46	2.75	0	0	0	2.94667	0.001	-11.5249	6.94087e-08	4.48038e-06	VHA-a3	PREDICTED: V-type proton ATPase subunit a2-like [Nicotiana tabacum]	Metabolism;Metabolism;Cellular Processes	Global and overview maps;Energy metabolism;Transport and catabolism	ko01100//Metabolic pathways;ko00190//Oxidative phosphorylation;ko04145//Phagosome	K02154;K02154;K02154	-	-	-
TEA_000655	0	0	0	1.3	1.05	0.82	0.001	1.05667	10.0453	6.97258e-08	4.4846e-06	NEK5	serine/threonine-protein kinase [Camellia sinensis]	-	-	-	-	-	GO:0016301//kinase activity	GO:0009888//tissue development;GO:0016043//cellular component organization;GO:0030154//cell differentiation
TEA_010151	0	0	0	2.54	2.97	1.79	0.001	2.43333	11.2487	7.10302e-08	4.55206e-06	At1g03010	PREDICTED: BTB/POZ domain-containing protein At1g03010-like isoform X2 [Jatropha curcas]	-	-	-	-	-	-	-
TEA_012623	0	0	0	4.7	1.39	6.01	0.001	4.03333	11.9778	7.14439e-08	4.56216e-06	HST	hydroxycinnamoyl-CoA shikimate/quinate hydroxycinnamoyl transferase, partial [Coffea arabica]	Metabolism;Metabolism;Metabolism;Metabolism;Metabolism	Global and overview maps;Global and overview maps;Biosynthesis of other secondary metabolites;Biosynthesis of other secondary metabolites;Biosynthesis of other secondary metabolites	ko01100//Metabolic pathways;ko01110//Biosynthesis of secondary metabolites;ko00940//Phenylpropanoid biosynthesis;ko00941//Flavonoid biosynthesis;ko00945//Stilbenoid, diarylheptanoid and gingerol biosynthesis	K13065;K13065;K13065;K13065;K13065	-	GO:0016747//transferase activity, transferring acyl groups other than amino-acyl groups	GO:0044763//single-organism cellular process;GO:0065007//biological regulation;GO:1901576//organic substance biosynthetic process
TEA_020044	0	0	0	21.76	11.18	8	0.001	13.6467	13.7363	7.19224e-08	4.57632e-06	--	hypothetical protein CCACVL1_06603 [Corchorus capsularis]	-	-	-	-	-	-	-
TEA_012021	2.8	5.46	8.19	0	0	0	5.48333	0.001	-12.4208	7.41622e-08	4.70204e-06	CPP1	PREDICTED: protein CHAPERONE-LIKE PROTEIN OF POR1, chloroplastic [Erythranthe guttata]	-	-	-	-	-	-	-
TEA_016864	0	0	0	1.73	3.36	1.72	0.001	2.27	11.1485	7.44324e-08	4.70244e-06	SFT2	PREDICTED: protein transport protein SFT2 [Nelumbo nucifera]	-	-	-	-	GO:0031224//intrinsic component of membrane	-	GO:0006810//transport
TEA_024983	2.98	6.16	20.75	0	0	0	9.96333	0.001	-13.2824	7.56788e-08	4.76429e-06	FBL25	PREDICTED: F-box/FBD/LRR-repeat protein At5g56420-like [Populus euphratica]	-	-	-	-	-	-	-
TEA_020491	3.51	4.14	6.77	0	0	0	4.80667	0.001	-12.2308	7.77406e-08	4.87485e-06	RGLG2	von Willebrand factor, type A [Corchorus capsularis]	-	-	-	-	-	GO:0003824//catalytic activity;GO:0046914//transition metal ion binding	-
TEA_016182	56.58	63.12	80.13	5.33	2.79	4.05	66.61	4.05667	-4.03737	7.79823e-08	4.87485e-06	DUT	PREDICTED: deoxyuridine 5'-triphosphate nucleotidohydrolase [Vitis vinifera]	Metabolism;Metabolism	Global and overview maps;Nucleotide metabolism	ko01100//Metabolic pathways;ko00240//Pyrimidine metabolism	K01520;K01520	GO:0044444//cytoplasmic part	GO:0005515//protein binding;GO:0046872//metal ion binding;GO:0047429//nucleoside-triphosphate diphosphatase activity	GO:0006260//DNA replication;GO:0009262//deoxyribonucleotide metabolic process
TEA_016271	0	0	0	2.13	1.9	1.49	0.001	1.84	10.8455	7.86143e-08	4.89718e-06	--	Lipase, class 3 [Corchorus olitorius]	-	-	-	-	-	-	-
TEA_016894	0	0	0	2.9	1.25	1.17	0.001	1.77333	10.7922	8.04901e-08	4.99656e-06	PUB33	PREDICTED: U-box domain-containing protein 33 [Ipomoea nil]	-	-	-	-	-	-	-
TEA_028276	0	0	0	2.23	1.7	2.72	0.001	2.21667	11.1142	8.2042e-08	5.07521e-06	PSRP3	plastid-specific ribosomal protein 3 precursor [Spinacia oleracea]	-	-	-	-	-	-	-
TEA_014704	0	0	0	5.26	3.36	6.17	0.001	4.93	12.2674	8.23672e-08	5.0777e-06	--	PREDICTED: remorin [Ziziphus jujuba]	-	-	-	-	-	-	-
TEA_010969	9.34	15.99	15.2	131.32	136.51	114.6	13.51	127.477	3.23813	8.42222e-08	5.17415e-06	CYP93B1	flavone synthase II [Camellia sinensis]	Metabolism;Metabolism	Global and overview maps;Amino acid metabolism	ko01100//Metabolic pathways;ko00380//Tryptophan metabolism	K07408;K07408	-	GO:0016491//oxidoreductase activity;GO:0046872//metal ion binding	-
TEA_011872	0	0	0	7.26	5.85	7.82	0.001	6.97667	12.7683	8.70422e-08	5.32902e-06	--	-	-	-	-	-	-	-	-
TEA_007602	0	0	0	3.99	3.65	2	0.001	3.21333	11.6499	8.90712e-08	5.40954e-06	--	PREDICTED: uncharacterized protein LOC109013374 [Juglans regia]	-	-	-	-	-	-	-
MSTRG.154297	0	0	0.09	13.16	5.94	5.31	0.03	8.13667	8.08333	8.91861e-08	5.40954e-06	--	-	-	-	-	-	-	-	-
TEA_023856	3.37	6.07	4.37	0	0	0	4.60333	0.001	-12.1685	8.95235e-08	5.40954e-06	At3g42630	PREDICTED: pentatricopeptide repeat-containing protein At3g42630 isoform X1 [Vitis vinifera]	-	-	-	-	-	-	-
TEA_017866	0	0	0	1.61	3.21	6.75	0.001	3.85667	11.9131	8.9572e-08	5.40954e-06	PDIL2-1	PREDICTED: probable protein disulfide-isomerase A6 [Nicotiana tomentosiformis]	Genetic Information Processing	Folding, sorting and degradation	ko04141//Protein processing in endoplasmic reticulum	K09584	GO:0043231//intracellular membrane-bounded organelle	GO:0003824//catalytic activity	GO:0019725//cellular homeostasis;GO:0044267//cellular protein metabolic process
TEA_017594	0	0	0	4.76	8.84	6.12	0.001	6.57333	12.6824	9.26034e-08	5.57372e-06	TET2	PREDICTED: tetraspanin-2 [Nicotiana sylvestris]	-	-	-	-	GO:0031224//intrinsic component of membrane	-	-
TEA_018090	13.61	9.57	11.33	0.93	0.81	0.82	11.5033	0.853333	-3.7528	9.58354e-08	5.73527e-06	ARF5	PREDICTED: auxin response factor 5 [Vitis vinifera]	Environmental Information Processing	Signal transduction	ko04075//Plant hormone signal transduction	K14486	GO:0043231//intracellular membrane-bounded organelle	GO:0000975//regulatory region DNA binding;GO:0001071//nucleic acid binding transcription factor activity;GO:0005515//protein binding	GO:0000578//embryonic axis specification;GO:0000904//cell morphogenesis involved in differentiation;GO:0006342//chromatin silencing;GO:0007015//actin filament organization;GO:0009755//hormone-mediated signaling pathway;GO:0009799//specification of symmetry;GO:0009887//organ morphogenesis;GO:0009933//meristem structural organization;GO:0009943//adaxial/abaxial axis specification;GO:0010051//xylem …
MSTRG.136433	46.47	24.07	51.18	1.02	1.42	0.28	40.5733	0.906667	-5.48382	9.60242e-08	5.73527e-06	Os01g0868300	PREDICTED: DNA polymerase alpha catalytic subunit [Vitis vinifera]	Metabolism;Metabolism;Metabolism;Genetic Information Processing	Global and overview maps;Nucleotide metabolism;Nucleotide metabolism;Replication and repair	ko01100//Metabolic pathways;ko00230//Purine metabolism;ko00240//Pyrimidine metabolism;ko03030//DNA replication	K02320;K02320;K02320;K02320	GO:0043231//intracellular membrane-bounded organelle	GO:0003676//nucleic acid binding;GO:0034061//DNA polymerase activity;GO:0036094//small molecule binding;GO:0043169//cation binding;GO:0051536//iron-sulfur cluster binding	GO:0006259//DNA metabolic process
TEA_007290	0	0	0	1.57	0	0	0.001	0.523333	9.03159	9.62532e-08	5.73527e-06	CBL3	PREDICTED: calcineurin B-like protein 3 [Daucus carota subsp. sativus] [Daucus carota]	-	-	-	-	-	-	-
TEA_016900	0	0	0	2.29	0	0	0.001	0.763333	9.57617	9.86573e-08	5.82475e-06	VTC2	PREDICTED: GDP-L-galactose phosphorylase 1-like [Nelumbo nucifera]	Metabolism;Metabolism;Metabolism	Global and overview maps;Global and overview maps;Carbohydrate metabolism	ko01100//Metabolic pathways;ko01110//Biosynthesis of secondary metabolites;ko00053//Ascorbate and aldarate metabolism	K14190;K14190;K14190	-	-	-
TEA_019423	0	0	0	3.8	0	0	0.001	1.26667	10.3068	9.86573e-08	5.82475e-06	CHI9	chitinase 1-like [Ananas comosus]	Metabolism;Environmental Information Processing;Metabolism	Global and overview maps;Signal transduction;Carbohydrate metabolism	ko01100//Metabolic pathways;ko04016//MAPK signaling pathway - plant;ko00520//Amino sugar and nucleotide sugar metabolism	K20547;K20547;K20547	GO:0030312//external encapsulating structure;GO:0043231//intracellular membrane-bounded organelle	GO:0004553//hydrolase activity, hydrolyzing O-glycosyl compounds;GO:0097367//carbohydrate derivative binding	GO:0006026//aminoglycan catabolic process;GO:0006950//response to stress;GO:0044036//cell wall macromolecule metabolic process;GO:0044238//primary metabolic process
TEA_005994	0	0	0	1.67	1.21	1.4	0.001	1.42667	10.4784	9.88068e-08	5.82475e-06	Tbc1d5	microtubule-associated protein [Nicotiana benthamiana]	-	-	-	-	-	-	-
MSTRG.136104	0	0	0.05	5.02	9.48	6.81	0.0166667	7.10333	8.73539	9.90626e-08	5.82475e-06	--	PREDICTED: CCR4-NOT transcription complex subunit 1 isoform X1 [Cucumis sativus]	Genetic Information Processing	Folding, sorting and degradation	ko03018//RNA degradation	K12604	-	-	-
TEA_004213	0	0	0	1.24	0	0	0.001	0.413333	8.69116	1.01405e-07	5.94289e-06	XA21	PREDICTED: probable LRR receptor-like serine/threonine-protein kinase At3g47570 [Vitis vinifera]	-	-	-	-	-	-	-
TEA_012948	0	0	0	4.62	9.17	3.29	0.001	5.69333	12.4751	1.03259e-07	6.0245e-06	--	PREDICTED: coiled-coil domain-containing protein 9-like [Sesamum indicum]	-	-	-	-	-	-	-
TEA_023408	0	0	0	2.76	1.74	2.25	0.001	2.25	11.1357	1.04152e-07	6.0245e-06	ULP2B	PREDICTED: probable ubiquitin-like-specific protease 2B [Nelumbo nucifera]	-	-	-	-	-	-	-
TEA_005833	0	0	0	1.55	0	0	0.001	0.516667	9.01309	1.04938e-07	6.0245e-06	TRI1	PREDICTED: upstream activation factor subunit spp27 [Vitis vinifera]	-	-	-	-	-	-	-
TEA_006391	0	0	0	1.31	0	0	0.001	0.436667	8.77039	1.04938e-07	6.0245e-06	At5g08430	PREDICTED: uncharacterized protein At5g08430 isoform X2 [Jatropha curcas]	-	-	-	-	-	-	GO:0044238//primary metabolic process;GO:0044260//cellular macromolecule metabolic process
TEA_017213	0	0	0	1.1	0	0	0.001	0.366667	8.51833	1.04938e-07	6.0245e-06	ATG4	PREDICTED: pentatricopeptide repeat-containing protein At3g59040 [Citrus sinensis]	Cellular Processes	Transport and catabolism	ko04136//Autophagy - other eukaryotes	K08342	-	-	-
TEA_025212	0	0	0	1.83	0	0	0.001	0.61	9.25267	1.04938e-07	6.0245e-06	OFUT1	O-FucT domain-containing protein [Cephalotus follicularis]	-	-	-	-	GO:0031224//intrinsic component of membrane;GO:0031984//organelle subcompartment;GO:0043231//intracellular membrane-bounded organelle	GO:0016740//transferase activity	-
TEA_005782	0	0	0	1.83	1.26	1.09	0.001	1.39333	10.4443	1.05291e-07	6.0245e-06	RNL	PREDICTED: uncharacterized protein LOC100258617 isoform X1 [Vitis vinifera]	-	-	-	-	-	-	-
TEA_005891	0	0	0	1.58	1.8	1.79	0.001	1.72333	10.751	1.05503e-07	6.0245e-06	MAP65-8	PREDICTED: 65-kDa microtubule-associated protein 8 [Vitis vinifera]	-	-	-	-	GO:0005819//spindle;GO:0043231//intracellular membrane-bounded organelle	GO:0015631//tubulin binding	GO:0000280//nuclear division;GO:0022402//cell cycle process
TEA_004032	0	0	0	3.64	0	0	0.001	1.21333	10.2448	1.07205e-07	6.06336e-06	MAEA	PREDICTED: macrophage erythroblast attacher-like [Ziziphus jujuba]	-	-	-	-	-	-	-
TEA_007123	0	0	0	0.87	0	0	0.001	0.29	8.17991	1.07205e-07	6.06336e-06	GALT3	PREDICTED: hydroxyproline O-galactosyltransferase GALT3 [Vitis vinifera]	-	-	-	-	GO:0016020//membrane	GO:0016757//transferase activity, transferring glycosyl groups	-
TEA_024423	0	0	0	1.11	0	0	0.001	0.37	8.53138	1.07205e-07	6.06336e-06	GA17800	PREDICTED: leishmanolysin isoform X1 [Fragaria vesca subsp. vesca] [Fragaria vesca]	-	-	-	-	-	GO:0046914//transition metal ion binding	GO:0019538//protein metabolic process;GO:0022610//biological adhesion
TEA_001510	0	0	0	6.14	4.99	3.13	0.001	4.75333	12.2147	1.08616e-07	6.12373e-06	NAC073	PREDICTED: NAC domain-containing protein 73 isoform X2 [Vitis vinifera]	-	-	-	-	GO:0043231//intracellular membrane-bounded organelle	GO:0001071//nucleic acid binding transcription factor activity	GO:0003006//developmental process involved in reproduction;GO:0006355//regulation of transcription, DNA-templated;GO:0009834//plant-type secondary cell wall biogenesis;GO:0018205//peptidyl-lysine modification;GO:0042743//hydrogen peroxide metabolic process
TEA_018317	0	0	0	1.24	3.51	2.66	0.001	2.47	11.2703	1.10942e-07	6.18036e-06	OFUT19	GDP-fucose O-fucosyltransferase-like protein [Medicago truncatula]	-	-	-	-	-	GO:0016740//transferase activity	-
TEA_000294	0	0	0	1.42	0	0	0.001	0.473333	8.88671	1.10997e-07	6.18036e-06	Khsrp	Far upstream element-binding 2 [Gossypium arboreum]	-	-	-	-	-	-	-
TEA_014898	0	0	0	3.07	0	0	0.001	1.02333	9.99906	1.10997e-07	6.18036e-06	AMMECR1	PREDICTED: uncharacterized protein At2g38710 [Vitis vinifera]	-	-	-	-	-	-	-
TEA_009285	0	0	0	2.2	3.04	1.09	0.001	2.11	11.043	1.11281e-07	6.18036e-06	--	PREDICTED: serine/threonine-protein phosphatase 6 regulatory ankyrin repeat subunit B-like [Jatropha curcas]	-	-	-	-	-	-	-
TEA_005737	0	0	0	5.39	1.67	4.96	0.001	4.00667	11.9682	1.11555e-07	6.18036e-06	ALE2	PREDICTED: serine/threonine-protein kinase CDL1-like [Juglans regia]	-	-	-	-	-	-	-
TEA_012373	0	0	0	4.31	1.53	4.48	0.001	3.44	11.7482	1.11702e-07	6.18036e-06	--	PREDICTED: uncharacterized protein LOC109158628 [Ipomoea nil]	-	-	-	-	-	-	-
TEA_000522	0	0	0	2.78	3.1	1.77	0.001	2.55	11.3163	1.13175e-07	6.24248e-06	CYP81E9	PREDICTED: cytochrome P450 81E8-like [Vitis vinifera]	-	-	-	-	-	GO:0016705//oxidoreductase activity, acting on paired donors, with incorporation or reduction of molecular oxygen;GO:0046872//metal ion binding	-
TEA_018540	0	0	0	3.33	3.13	1.36	0.001	2.60667	11.348	1.16187e-07	6.38888e-06	CARB	PREDICTED: carbamoyl-phosphate synthase large chain, chloroplastic-like [Nelumbo nucifera]	Metabolism;Metabolism;Metabolism	Global and overview maps;Nucleotide metabolism;Amino acid metabolism	ko01100//Metabolic pathways;ko00240//Pyrimidine metabolism;ko00250//Alanine, aspartate and glutamate metabolism	K01955;K01955;K01955	GO:0009536//plastid	GO:0016874//ligase activity;GO:0032550//purine ribonucleoside binding;GO:0043169//cation binding	GO:0006221//pyrimidine nucleotide biosynthetic process;GO:0006520//cellular amino acid metabolic process;GO:0006996//organelle organization;GO:0044267//cellular protein metabolic process
TEA_019671	0	0	0	11.07	5.76	10.04	0.001	8.95667	13.1287	1.16783e-07	6.39836e-06	--	PREDICTED: uncharacterized protein LOC104245986 [Nicotiana sylvestris]	-	-	-	-	-	-	-
TEA_007023	0	0	0	2.49	1.16	1.27	0.001	1.64	10.6795	1.17078e-07	6.39836e-06	VIP2	PREDICTED: protein PAF1 homolog [Solanum tuberosum]	-	-	-	-	-	-	-
TEA_018055	0	0	0	1.87	2.34	3.5	0.001	2.57	11.3276	1.19708e-07	6.52205e-06	TFIIIA	PREDICTED: transcription factor IIIA [Vitis vinifera]	-	-	-	-	-	-	-
TEA_020228	0	0	0	3.01	4.28	3.43	0.001	3.57333	11.8031	1.22715e-07	6.66553e-06	At4g24930	PREDICTED: thylakoid lumenal 17.9 kDa protein, chloroplastic [Nelumbo nucifera]	-	-	-	-	-	-	-
MSTRG.126875	0	0	0	9.47	3.05	10.04	0.001	7.52	12.8765	1.23742e-07	6.70089e-06	--	PREDICTED: protein MARD1 [Juglans regia]	-	-	-	-	-	-	-
TEA_018429	0	0	0	2.01	3.02	3.59	0.001	2.87333	11.4885	1.26668e-07	6.83853e-06	CBWD2	PREDICTED: COBW domain-containing protein 1-like [Nicotiana sylvestris]	-	-	-	-	-	-	-
TEA_024271	0	0	0	3.05	1.3	6.71	0.001	3.68667	11.8481	1.28091e-07	6.87707e-06	MARD1	PREDICTED: protein MARD1 [Nelumbo nucifera]	-	-	-	-	-	-	-
MSTRG.81894	0	0	0.04	3.82	3.83	5.56	0.0133333	4.40333	8.36741	1.28154e-07	6.87707e-06	--	hypothetical protein MANES_18G034200 [Manihot esculenta]	-	-	-	-	-	-	-
TEA_016049	0	0	0	2.97	1.69	3.66	0.001	2.77333	11.4374	1.28838e-07	6.89302e-06	--	PREDICTED: chitinase-like protein PB1E7.04c [Nelumbo nucifera]	-	-	-	-	-	-	-
TEA_026774	2.17	23.71	11.7	0	0	0	12.5267	0.001	-13.6127	1.30566e-07	6.96456e-06	At5g45960	PREDICTED: GDSL esterase/lipase At5g45960-like [Sesamum indicum]	-	-	-	-	-	-	-
TEA_029765	0	0	0	3.77	0.5	5.83	0.001	3.36667	11.7171	1.31853e-07	7.01223e-06	EBM	PREDICTED: mannosylglycoprotein endo-beta-mannosidase [Vitis vinifera]	-	-	-	-	-	GO:0004567//beta-mannosidase activity	GO:0044238//primary metabolic process
TEA_005665	0	0	0	15.39	12.21	6.32	0.001	11.3067	13.4649	1.34015e-07	7.10598e-06	LPEAT2	PREDICTED: lysophospholipid acyltransferase LPEAT2 isoform X2 [Vitis vinifera]	Metabolism;Metabolism;Metabolism	Global and overview maps;Lipid metabolism;Lipid metabolism	ko01100//Metabolic pathways;ko00564//Glycerophospholipid metabolism;ko00565//Ether lipid metabolism	K13510;K13510;K13510	-	-	-
TEA_003470	0	0	0	1.7	2.17	0.86	0.001	1.57667	10.6227	1.35463e-07	7.16144e-06	ABC1K3	PREDICTED: uncharacterized aarF domain-containing protein kinase At1g79600, chloroplastic isoform X1 [Gossypium raimondii]	-	-	-	-	-	GO:0016772//transferase activity, transferring phosphorus-containing groups;GO:0032550//purine ribonucleoside binding	GO:0006464//cellular protein modification process;GO:0006796//phosphate-containing compound metabolic process;GO:0051234//establishment of localization
MSTRG.160397	0	0	0	2.85	12.58	1.48	0.001	5.63667	12.4606	1.42553e-07	7.51398e-06	NUP155	PREDICTED: nuclear pore complex protein NUP155 [Malus domestica]	Genetic Information Processing	Translation	ko03013//RNA transport	K14312	-	GO:0005198//structural molecule activity	GO:0016482//cytoplasmic transport
TEA_027558	0	0	0	2.01	2.75	1.56	0.001	2.10667	11.0407	1.4444e-07	7.57531e-06	EF1	PREDICTED: elongation factor 1-alpha [Juglans regia]	Genetic Information Processing	Translation	ko03013//RNA transport	K03231	-	-	-
TEA_008946	0	0	0	13.17	18.54	7.32	0.001	13.01	13.6673	1.44567e-07	7.57531e-06	--	unnamed protein product [Coffea canephora]	-	-	-	-	-	-	-
MSTRG.99797	0	0	0	2.53	2.19	4.03	0.001	2.91667	11.5101	1.45759e-07	7.61535e-06	--	A-type inclusion [Gossypium arboreum]	-	-	-	-	-	GO:0003824//catalytic activity	-
TEA_013261	0	0	0	8.26	6.24	4.8	0.001	6.43333	12.6514	1.47331e-07	7.67497e-06	PDI	PREDICTED: protein disulfide-isomerase-like [Vigna angularis]	Genetic Information Processing	Folding, sorting and degradation	ko04141//Protein processing in endoplasmic reticulum	K09580	-	-	-
MSTRG.127381	0	0	0	7.55	16.14	7.85	0.001	10.5133	13.3599	1.48849e-07	7.73145e-06	TBL39	protein trichome birefringence-like 39 [Dorcoceras hygrometricum]	-	-	-	-	-	-	-
TEA_003479	0	0	0	1.79	3.26	1.7	0.001	2.25	11.1357	1.49357e-07	7.7353e-06	DIVARICATA	PREDICTED: transcription factor DIVARICATA [Vitis vinifera]	-	-	-	-	GO:0043231//intracellular membrane-bounded organelle	GO:0001071//nucleic acid binding transcription factor activity;GO:0005488//binding	GO:0010468//regulation of gene expression
TEA_005220	0	0	0	2.86	0.87	2.03	0.001	1.92	10.9069	1.51162e-07	7.80611e-06	ASD1	PREDICTED: alpha-L-arabinofuranosidase 1 [Theobroma cacao]	Metabolism	Carbohydrate metabolism	ko00520//Amino sugar and nucleotide sugar metabolism	K01209	-	GO:0004553//hydrolase activity, hydrolyzing O-glycosyl compounds	GO:0019566//arabinose metabolic process
TEA_006573	0	0	0	4.01	2.08	1.8	0.001	2.63	11.3608	1.5209e-07	7.83133e-06	LCAT1	PREDICTED: lecithin-cholesterol acyltransferase-like 1 [Juglans regia]	Metabolism	Lipid metabolism	ko00564//Glycerophospholipid metabolism	K06129	GO:0031090//organelle membrane;GO:0031224//intrinsic component of membrane	GO:0016747//transferase activity, transferring acyl groups other than amino-acyl groups	GO:0006873//cellular ion homeostasis;GO:0009451//RNA modification;GO:0030001//metal ion transport
TEA_000974	0	0	0	1.24	2.85	1.54	0.001	1.87667	10.874	1.53213e-07	7.86639e-06	RCD1	PREDICTED: inactive poly [ADP-ribose] polymerase RCD1 isoform X1 [Vitis vinifera]	-	-	-	-	-	-	-
TEA_023112	0	0	0	0.85	1.64	4.84	0.001	2.44333	11.2546	1.56821e-07	8.0285e-06	YSL1	PREDICTED: YS1-like protein-like isoform X1 [Vitis vinifera]	-	-	-	-	GO:0031224//intrinsic component of membrane	GO:0015603//iron chelate transmembrane transporter activity	GO:0009791//post-embryonic development;GO:0022414//reproductive process;GO:0055076//transition metal ion homeostasis;GO:1901678//iron coordination entity transport
TEA_014723	99.47	112.91	76.89	8.83	7.44	8.04	96.4233	8.10333	-3.57279	1.71591e-07	8.74097e-06	ANT1	PREDICTED: ADP,ATP carrier protein, mitochondrial-like [Ipomoea nil]	-	-	-	-	GO:0019866//organelle inner membrane;GO:0031224//intrinsic component of membrane	-	GO:0044763//single-organism cellular process;GO:0051234//establishment of localization
TEA_024056	4.88	5.62	2.83	0	0	0	4.44333	0.001	-12.1174	1.71969e-07	8.74097e-06	SMO2-2	PREDICTED: methylsterol monooxygenase 2-2 [Ricinus communis]	Metabolism;Metabolism;Metabolism	Global and overview maps;Global and overview maps;Lipid metabolism	ko01100//Metabolic pathways;ko01110//Biosynthesis of secondary metabolites;ko00100//Steroid biosynthesis	K14424;K14424;K14424	GO:0031224//intrinsic component of membrane	GO:0003824//catalytic activity;GO:0046914//transition metal ion binding	GO:0006631//fatty acid metabolic process
TEA_015871	0	0	0	2.14	1.12	2.76	0.001	2.00667	10.9706	1.72209e-07	8.74097e-06	KN1	PREDICTED: probable ADP-ribosylation factor GTPase-activating protein AGD14 [Nelumbo nucifera]	-	-	-	-	-	-	-
TEA_025276	0	0	0	2.81	2.89	1.99	0.001	2.56333	11.3238	1.80787e-07	9.1503e-06	Ighmbp2	DNA-binding family protein [Populus trichocarpa]	-	-	-	-	-	-	-
TEA_007816	0	0	0	2.31	1.82	0.59	0.001	1.57333	10.6196	1.84661e-07	9.31987e-06	RAD5A	SNF2_N domain-containing protein/Helicase_C domain-containing protein/HIRAN domain-containing protein/zf-C3HC4_2 domain-containing protein [Cephalotus follicularis]	-	-	-	-	GO:0043231//intracellular membrane-bounded organelle	GO:0003676//nucleic acid binding;GO:0017111//nucleoside-triphosphatase activity;GO:0032550//purine ribonucleoside binding;GO:0046914//transition metal ion binding	GO:0000724//double-strand break repair via homologous recombination;GO:0006260//DNA replication;GO:0006325//chromatin organization;GO:0009292//genetic transfer
TEA_014539	0	0	0	6.92	3.17	8.29	0.001	6.12667	12.5809	1.95674e-07	9.84784e-06	LECRKS2	PREDICTED: receptor like protein kinase S.2 [Prunus mume]	-	-	-	-	-	-	-
TEA_009923	0	0	0.69	87.44	63.88	98.57	0.23	83.2967	8.50048	1.98787e-07	9.97629e-06	--	plant/F25P12-18 protein [Medicago truncatula]	-	-	-	-	-	-	-
TEA_016305	58.01	92.86	80.99	4.99	6.14	6.5	77.2867	5.87667	-3.71715	1.99601e-07	9.989e-06	SS	sucrose synthase 1 [Camellia sinensis]	Metabolism;Metabolism	Global and overview maps;Carbohydrate metabolism	ko01100//Metabolic pathways;ko00500//Starch and sucrose metabolism	K00695;K00695	-	-	-
TEA_023526	7.88	15.65	2.58	0	0	0	8.70333	0.001	-13.0874	2.01799e-07	1.00707e-05	ORLIKE	PREDICTED: protein ORANGE-LIKE, chloroplastic [Vitis vinifera]	-	-	-	-	-	-	-
TEA_019374	0	0	0	5.91	3.25	4.19	0.001	4.45	12.1196	2.06664e-07	1.02847e-05	HSP26-A	PREDICTED: probable glutathione S-transferase [Populus euphratica]	Metabolism	Metabolism of other amino acids	ko00480//Glutathione metabolism	K00799	-	GO:0003824//catalytic activity	-
TEA_000065	0	0	0	3.16	2.91	2.33	0.001	2.8	11.4512	2.10772e-07	1.04599e-05	UGT92A1	PREDICTED: UDP-glycosyltransferase 92A1-like [Vitis vinifera]	-	-	-	-	-	-	-
MSTRG.14816	0	0	0	5.69	3.56	9.88	0.001	6.37667	12.6386	2.15639e-07	1.06568e-05	ROPGEF3	PREDICTED: rop guanine nucleotide exchange factor 3 [Ziziphus jujuba]	-	-	-	-	-	-	GO:0043087//regulation of GTPase activity
TEA_021056	0	0	0	9.83	8.74	7.01	0.001	8.52667	13.0578	2.15935e-07	1.06568e-05	--	PREDICTED: uncharacterized protein LOC107423372 [Ziziphus jujuba]	-	-	-	-	-	-	-
MSTRG.157053	0	0	0	7.72	6.29	6.78	0.001	6.93	12.7586	2.20381e-07	1.08461e-05	--	uncharacterized protein LOC109797563 [Cajanus cajan]	-	-	-	-	-	-	-
TEA_003504	0.04	0	0	4.95	2.04	6.24	0.0133333	4.41	8.3696	2.21153e-07	1.08541e-05	Mfap1	PREDICTED: microfibrillar-associated protein 1-like [Prunus mume]	-	-	-	-	-	-	-
MSTRG.113248	0	0	0	3.07	1.1	1.52	0.001	1.89667	10.8893	2.26888e-07	1.10518e-05	N	PREDICTED: TMV resistance protein N-like [Jatropha curcas]	-	-	-	-	-	-	-
MSTRG.146107	0	0	0	4.14	2.56	2.72	0.001	3.14	11.6165	2.27011e-07	1.10518e-05	DER1	PREDICTED: derlin-1-like [Ipomoea nil]	Genetic Information Processing	Folding, sorting and degradation	ko04141//Protein processing in endoplasmic reticulum	K13989	-	-	-
TEA_011436	0	0	0	1.43	1.4	3.55	0.001	2.12667	11.0544	2.2704e-07	1.10518e-05	EVN	PREDICTED: dolichol kinase EVAN [Nelumbo nucifera]	Metabolism;Metabolism	Global and overview maps;Glycan biosynthesis and metabolism	ko01100//Metabolic pathways;ko00510//N-Glycan biosynthesis	K00902;K00902	GO:0031227//intrinsic component of endoplasmic reticulum membrane	GO:0016772//transferase activity, transferring phosphorus-containing groups	GO:0006952//defense response;GO:0007165//signal transduction;GO:0008654//phospholipid biosynthetic process;GO:0009696//salicylic acid metabolic process;GO:0010243//response to organonitrogen compound
TEA_029024	0	0	0	0.85	0.91	1.01	0.001	0.923333	9.85071	2.28284e-07	1.1082e-05	SIGA	PREDICTED: RNA polymerase sigma factor sigA isoform X1 [Theobroma cacao]	-	-	-	-	GO:0009536//plastid	-	GO:0010467//gene expression;GO:0010556//regulation of macromolecule biosynthetic process;GO:0031323//regulation of cellular metabolic process;GO:0032774//RNA biosynthetic process;GO:0034645//cellular macromolecule biosynthetic process;GO:0050896//response to stimulus
TEA_014348	0	0	0	4.76	1.37	4.53	0.001	3.55333	11.795	2.3435e-07	1.13456e-05	BZIP9	bZIP transcription factor family protein 4 [Camellia sinensis]	-	-	-	-	-	GO:0005488//binding	-
TEA_006607	0	0	0	13.43	2.09	4.69	0.001	6.73667	12.7178	2.35349e-07	1.13631e-05	--	PREDICTED: ganglioside-induced differentiation-associated protein 2 [Theobroma cacao]	-	-	-	-	-	-	-
TEA_016075	0	0	0	5.4	3.51	3.02	0.001	3.97667	11.9573	2.45423e-07	1.18174e-05	PEX16	PREDICTED: peroxisome biogenesis protein 16-like isoform X2 [Populus euphratica]	Cellular Processes	Transport and catabolism	ko04146//Peroxisome	K13335	GO:0031090//organelle membrane;GO:0031224//intrinsic component of membrane;GO:0044439//peroxisomal part	-	GO:0006996//organelle organization;GO:0009062//fatty acid catabolic process
TEA_002446	0	0	0	3.65	0.68	2.35	0.001	2.22667	11.1207	2.48743e-07	1.19261e-05	At1g06840	LRR_1 domain-containing protein/Pkinase_Tyr domain-containing protein/LRRNT_2 domain-containing protein [Cephalotus follicularis]	-	-	-	-	GO:0016020//membrane	GO:0004672//protein kinase activity	GO:0006796//phosphate-containing compound metabolic process
TEA_017542	0	0	0	6.35	6.91	5.28	0.001	6.18	12.5934	2.49619e-07	1.19261e-05	CABIN1	PREDICTED: uncharacterized protein LOC109009460 isoform X1 [Juglans regia]	-	-	-	-	-	-	-
TEA_012100	0	0	0	1.11	1.96	4.33	0.001	2.46667	11.2683	2.49688e-07	1.19261e-05	MNS1	PREDICTED: mannosyl-oligosaccharide 1,2-alpha-mannosidase MNS1-like [Nicotiana tomentosiformis]	Metabolism;Genetic Information Processing;Metabolism	Global and overview maps;Folding, sorting and degradation;Glycan biosynthesis and metabolism	ko01100//Metabolic pathways;ko04141//Protein processing in endoplasmic reticulum;ko00510//N-Glycan biosynthesis	K01230;K01230;K01230	-	-	-
TEA_020117	0	0	0	1.46	1.27	3.45	0.001	2.06	11.0084	2.53084e-07	1.20535e-05	ANKZF1	PREDICTED: ankyrin repeat and zinc finger domain-containing protein 1 isoform X1 [Populus euphratica]	-	-	-	-	-	-	-
MSTRG.85328	0	0	0	4.9	4.84	4.5	0.001	4.74667	12.2127	2.53708e-07	1.20535e-05	At4g27740	PREDICTED: protein yippee-like At4g27745 [Sesamum indicum]	-	-	-	-	-	-	-
TEA_023283	0	0	0	1.09	2.43	0.8	0.001	1.44	10.4919	2.56788e-07	1.21674e-05	ECA4	PREDICTED: calcium-transporting ATPase 4, endoplasmic reticulum-type-like isoform X2 [Tarenaya hassleriana]	-	-	-	-	GO:0031224//intrinsic component of membrane	GO:0003824//catalytic activity;GO:0032550//purine ribonucleoside binding;GO:0043169//cation binding	-
TEA_022011	0	0	0	4.01	4.01	5.08	0.001	4.36667	12.0923	2.58421e-07	1.22123e-05	EXO	PREDICTED: protein EXORDIUM [Vitis vinifera]	-	-	-	-	-	-	-
MSTRG.93310	14.46	22.92	23.51	0	0	0	20.2967	0.001	-14.309	2.61109e-07	1.23067e-05	SCPL18	PREDICTED: serine carboxypeptidase-like 17 [Vitis vinifera]	-	-	-	-	-	-	-
MSTRG.78770	0	0	0	2.73	2.63	3.99	0.001	3.11667	11.6058	2.69005e-07	1.26454e-05	--	Gag-pro-like protein [Theobroma cacao]	-	-	-	-	-	-	-
MSTRG.84936	7.78	23.79	36.33	0	0	0	22.6333	0.001	-14.4662	2.778e-07	1.30245e-05	At2g29150	PREDICTED: tropinone reductase homolog [Nicotiana attenuata]	Metabolism;Metabolism;Metabolism	Global and overview maps;Global and overview maps;Biosynthesis of other secondary metabolites	ko01100//Metabolic pathways;ko01110//Biosynthesis of secondary metabolites;ko00960//Tropane, piperidine and pyridine alkaloid biosynthesis	K08081;K08081;K08081	-	-	-
TEA_005387	0	0	0	13.19	8.93	6.19	0.001	9.43667	13.2041	2.8243e-07	1.32068e-05	ATJ11	PREDICTED: chaperone protein dnaJ 11, chloroplastic [Vitis vinifera]	-	-	-	-	-	-	-
MSTRG.89828	0	0	0	2.5	2.54	3.78	0.001	2.94	11.5216	2.84531e-07	1.32453e-05	AMY2	PREDICTED: probable alpha-amylase 2 [Ziziphus jujuba]	Metabolism;Metabolism	Global and overview maps;Carbohydrate metabolism	ko01100//Metabolic pathways;ko00500//Starch and sucrose metabolism	K01176;K01176	-	GO:0016160//amylase activity;GO:0046872//metal ion binding	GO:0044238//primary metabolic process
TEA_015479	0	0	0	3.74	0.9	3.34	0.001	2.66	11.3772	2.84742e-07	1.32453e-05	DSK2B	PREDICTED: ubiquitin domain-containing protein DSK2a [Ricinus communis]	Genetic Information Processing	Folding, sorting and degradation	ko04141//Protein processing in endoplasmic reticulum	K04523	-	-	-
MSTRG.123034	37.16	36.43	44.2	3.51	2.7	3.88	39.2633	3.36333	-3.54522	2.87204e-07	1.32968e-05	CSLD5	PREDICTED: cellulose synthase-like protein D5 [Solanum pennellii]	Metabolism;Metabolism	Global and overview maps;Carbohydrate metabolism	ko01100//Metabolic pathways;ko00520//Amino sugar and nucleotide sugar metabolism	K00770;K00770	GO:0031224//intrinsic component of membrane;GO:0043231//intracellular membrane-bounded organelle	GO:0016759//cellulose synthase activity;GO:0019187//beta-1,4-mannosyltransferase activity	GO:0000725//recombinational repair;GO:0006970//response to osmotic stress;GO:0007017//microtubule-based process;GO:0008283//cell proliferation;GO:0009887//organ morphogenesis;GO:0014070//response to organic cyclic compound;GO:0030243//cellulose metabolic process;GO:0044085//cellular component biogenesis;GO:0070085//glycosylation;GO:1902410//mitotic cytokinetic process
MSTRG.6627	0	0	0	5.89	4.36	6.94	0.001	5.73	12.4843	2.8734e-07	1.32968e-05	--	(Dimethylallyl)adenosine tRNA methylthiotransferase MiaB [Gossypium arboreum]	-	-	-	-	GO:0009532//plastid stroma	-	GO:0005982//starch metabolic process;GO:0006090//pyruvate metabolic process;GO:0006739//NADP metabolic process;GO:0009658//chloroplast organization;GO:0009668//plastid membrane organization;GO:0016070//RNA metabolic process
MSTRG.152653	0	0	0	4.91	5.27	8.09	0.001	6.09	12.5722	2.88572e-07	1.33192e-05	OVA2	PREDICTED: isoleucine--tRNA ligase, chloroplastic/mitochondrial [Daucus carota subsp. sativus] [Daucus carota]	Genetic Information Processing	Translation	ko00970//Aminoacyl-tRNA biosynthesis	K01870	GO:0044424//intracellular part	GO:0004812//aminoacyl-tRNA ligase activity;GO:0032550//purine ribonucleoside binding;GO:0052689//carboxylic ester hydrolase activity	GO:0006418//tRNA aminoacylation for protein translation;GO:0006448//regulation of translational elongation
TEA_014602	0	0	0	1.57	0.96	3.28	0.001	1.93667	10.9194	2.95069e-07	1.35616e-05	NLP7	PREDICTED: protein NLP6-like isoform X2 [Nicotiana tomentosiformis]	-	-	-	-	-	-	-
TEA_030029	0	0	0	2.51	9.42	6.28	0.001	6.07	12.5675	2.95347e-07	1.35616e-05	NRPB7	PREDICTED: DNA-directed RNA polymerase II subunit RPB7 [Nicotiana tomentosiformis]	Metabolism;Metabolism;Metabolism;Genetic Information Processing	Global and overview maps;Nucleotide metabolism;Nucleotide metabolism;Transcription	ko01100//Metabolic pathways;ko00230//Purine metabolism;ko00240//Pyrimidine metabolism;ko03020//RNA polymerase	K03015;K03015;K03015;K03015	GO:0044451//nucleoplasm part	GO:0003676//nucleic acid binding;GO:0034062//RNA polymerase activity	GO:0006351//transcription, DNA-templated;GO:0008380//RNA splicing
MSTRG.165956	0	0	0	4.64	2.99	3.08	0.001	3.57	11.8017	2.96307e-07	1.35707e-05	DCUN1D1	Defective-in-cullin neddylation protein [Cynara cardunculus var. scolymus] [Cynara cardunculus]	-	-	-	-	-	-	-
TEA_026949	0	0	0	1.87	2.72	3.6	0.001	2.73	11.4147	3.06228e-07	1.39891e-05	GLOX	PREDICTED: WSC domain-containing protein ARB_07867-like [Nicotiana tabacum]	-	-	-	-	-	-	-
TEA_004445	0	0	0	5.65	0.75	7.28	0.001	4.56	12.1548	3.18204e-07	1.4499e-05	MDH1	PREDICTED: malate dehydrogenase [NADP], chloroplastic-like [Juglans regia]	Metabolism;Metabolism;Metabolism;Metabolism	Global and overview maps;Global and overview maps;Carbohydrate metabolism;Energy metabolism	ko01100//Metabolic pathways;ko01200//Carbon metabolism;ko00620//Pyruvate metabolism;ko00710//Carbon fixation in photosynthetic organisms	K00051;K00051;K00051;K00051	-	GO:0016615//malate dehydrogenase activity	GO:0043648//dicarboxylic acid metabolic process;GO:0044238//primary metabolic process
TEA_017027	0	0	0	1.9	0.68	2.49	0.001	1.69	10.7228	3.20416e-07	1.45626e-05	At5g66150	PREDICTED: alpha-mannosidase isoform X2 [Nelumbo nucifera]	Metabolism	Glycan biosynthesis and metabolism	ko00511//Other glycan degradation	K01191	-	GO:0015923//mannosidase activity;GO:0046914//transition metal ion binding	GO:0019318//hexose metabolic process
TEA_001550	31.56	25.93	54.57	478.62	342.42	362.17	37.3533	394.403	3.40036	3.24688e-07	1.47192e-05	RBCS	PREDICTED: ribulose bisphosphate carboxylase small chain, chloroplastic isoform X1 [Juglans regia]	Metabolism;Metabolism;Metabolism;Metabolism	Global and overview maps;Global and overview maps;Energy metabolism;Carbohydrate metabolism	ko01100//Metabolic pathways;ko01200//Carbon metabolism;ko00710//Carbon fixation in photosynthetic organisms;ko00630//Glyoxylate and dicarboxylate metabolism	K01602;K01602;K01602;K01602	-	-	-
TEA_018406	0	0	0	4.36	8.86	4.05	0.001	5.75667	12.491	3.36953e-07	1.52278e-05	GPT1	EamA domain-containing protein/TPT domain-containing protein [Cephalotus follicularis]	-	-	-	-	-	-	-
TEA_018436	0	0	0	7.74	3.78	2.5	0.001	4.67333	12.1902	3.38364e-07	1.52278e-05	SRG1	PREDICTED: protein SRG1-like [Solanum pennellii]	-	-	-	-	-	GO:0016705//oxidoreductase activity, acting on paired donors, with incorporation or reduction of molecular oxygen;GO:0043169//cation binding	GO:0044710//single-organism metabolic process
TEA_007239	0	0	0	2.73	4.36	3.47	0.001	3.52	11.7814	3.38472e-07	1.52278e-05	--	envelope glycoprotein [Arabidopsis thaliana]	-	-	-	-	-	-	-
TEA_003929	0	0	0	1.57	2.21	3.8	0.001	2.52667	11.303	3.47899e-07	1.56125e-05	BIN4	PREDICTED: DNA-binding protein BIN4 isoform X4 [Vitis vinifera]	-	-	-	-	-	-	GO:0000280//nuclear division;GO:0022402//cell cycle process;GO:0033043//regulation of organelle organization;GO:0044260//cellular macromolecule metabolic process;GO:0048518//positive regulation of biological process;GO:0048731//system development;GO:0051276//chromosome organization;GO:0090304//nucleic acid metabolic process;GO:1902589//single-organism organelle organization
TEA_008955	0	0	0	9.6	5.92	3.48	0.001	6.33333	12.6287	3.60651e-07	1.61441e-05	--	PsaN domain-containing protein [Cephalotus follicularis]	-	-	-	-	GO:0009521//photosystem	-	GO:0044237//cellular metabolic process
MSTRG.7043	0	0	0	6.41	9.6	12.28	0.001	9.43	13.203	3.62268e-07	1.6151e-05	NTF2A	PREDICTED: nuclear transport factor 2 isoform X2 [Vitis vinifera]	-	-	-	-	-	-	GO:0051234//establishment of localization
TEA_028552	0	0	0	3.26	3.59	5.91	0.001	4.25333	12.0544	3.62618e-07	1.6151e-05	--	Mitochondrial import protein TIM15 [Cynara cardunculus var. scolymus] [Cynara cardunculus]	-	-	-	-	-	-	-
TEA_018309	0.14	0	0	10.8	11.03	6.74	0.0466667	9.52333	7.67293	3.77924e-07	1.67569e-05	At4g32130	PREDICTED: ER membrane protein complex subunit 7 homolog [Theobroma cacao]	-	-	-	-	-	-	-
TEA_012588	3.78	0.64	2.8	0	0	0	2.40667	0.001	-11.2328	3.78102e-07	1.67569e-05	At3g26560	PREDICTED: probable pre-mRNA-splicing factor ATP-dependent RNA helicase DEAH5 [Vitis vinifera]	Genetic Information Processing	Transcription	ko03040//Spliceosome	K12818	-	GO:0032550//purine ribonucleoside binding;GO:0042623//ATPase activity, coupled	-
TEA_011515	0	0	0	2.01	0.79	1.37	0.001	1.39	10.4409	3.81361e-07	1.68594e-05	SPS4	sucrose-phosphate synthase 1 [Vitis vinifera]	Metabolism;Metabolism	Global and overview maps;Carbohydrate metabolism	ko01100//Metabolic pathways;ko00500//Starch and sucrose metabolism	K00696;K00696	GO:0016020//membrane	GO:0035251//UDP-glucosyltransferase activity	GO:0005985//sucrose metabolic process;GO:0006950//response to stress;GO:0009247//glycolipid biosynthetic process;GO:0048509//regulation of meristem development
TEA_030090	0	0	0	1.31	3.05	3.14	0.001	2.5	11.2877	3.83048e-07	1.6892e-05	RIBA3	PREDICTED: monofunctional riboflavin biosynthesis protein RIBA 3, chloroplastic [Theobroma cacao]	Metabolism;Metabolism;Metabolism;Metabolism	Global and overview maps;Global and overview maps;Metabolism of cofactors and vitamins;Metabolism of cofactors and vitamins	ko01100//Metabolic pathways;ko01110//Biosynthesis of secondary metabolites;ko00790//Folate biosynthesis;ko00740//Riboflavin metabolism	K14652;K14652;K14652;K14652	-	GO:0016830//carbon-carbon lyase activity	GO:0006771//riboflavin metabolic process
TEA_020997	0	0	0	0.76	0.98	1.41	0.001	1.05	10.0362	3.87856e-07	1.70478e-05	TPR4	PREDICTED: topless-related protein 4-like isoform X5 [Daucus carota subsp. sativus] [Daucus carota]	-	-	-	-	-	-	-
MSTRG.66752	0	0	0	1.72	1.31	2.36	0.001	1.79667	10.8111	3.88495e-07	1.70478e-05	FPP4	PREDICTED: filament-like plant protein 4 [Prunus mume]	-	-	-	-	-	-	-
MSTRG.41459	0	0	0	10.04	6.36	11.43	0.001	9.27667	13.1794	3.96785e-07	1.73688e-05	At2g40920	PREDICTED: F-box only protein 8-like [Populus euphratica]	-	-	-	-	-	-	-
TEA_008778	4.67	3.41	4.23	0	0	0	4.10333	0.001	-12.0026	4.05636e-07	1.77128e-05	CAR7	C2 calcium-dependent membrane targeting [Corchorus olitorius]	-	-	-	-	-	-	-
TEA_011940	0	0	0	3.23	7.03	0.99	0.001	3.75	11.8727	4.06657e-07	1.77139e-05	PDRP1	PREDICTED: probable pyruvate, phosphate dikinase regulatory protein, chloroplastic [Juglans regia]	-	-	-	-	-	GO:0016772//transferase activity, transferring phosphorus-containing groups	GO:0006796//phosphate-containing compound metabolic process
MSTRG.101828	0	0	0	8.42	11.47	5.74	0.001	8.54333	13.0606	4.09095e-07	1.77767e-05	CYP20-1	cyclophilin [Camellia oleifera]	-	-	-	-	-	GO:0016859//cis-trans isomerase activity	GO:0044267//cellular protein metabolic process
TEA_013230	0	0	0	2.91	2.93	2.36	0.001	2.73333	11.4164	4.10348e-07	1.77877e-05	PORA	protochlorophyllide reductase [Camellia sinensis]	Metabolism;Metabolism;Metabolism	Global and overview maps;Global and overview maps;Metabolism of cofactors and vitamins	ko01100//Metabolic pathways;ko01110//Biosynthesis of secondary metabolites;ko00860//Porphyrin and chlorophyll metabolism	K00218;K00218;K00218	-	-	-
MSTRG.52479	0	0	0	1.6	1.23	1.22	0.001	1.35	10.3987	4.14036e-07	1.7904e-05	--	-	-	-	-	-	-	-	-
TEA_013391	0	0	0	1.31	0.43	1.33	0.001	1.02333	9.99906	4.19495e-07	1.80962e-05	FRL4A	PREDICTED: truncated FRIGIDA-like protein 1 [Nelumbo nucifera]	-	-	-	-	-	-	-
TEA_027141	0	0	0	3.62	1.33	2.54	0.001	2.49667	11.2858	4.20883e-07	1.81122e-05	At2g19790	PREDICTED: putative UPF0481 protein At3g02645 [Fragaria vesca subsp. vesca] [Fragaria vesca]	-	-	-	-	-	-	-
TEA_010316	0	0	0	1.95	1.59	3.1	0.001	2.21333	11.112	4.24078e-07	1.82057e-05	--	PWWP domain-containing protein, partial [Cephalotus follicularis]	-	-	-	-	-	-	-
MSTRG.80698	14.94	11.33	11.1	0	0	0	12.4567	0.001	-13.6046	4.25879e-07	1.82062e-05	SP1L5	PREDICTED: protein SPIRAL1-like 5 [Juglans regia]	-	-	-	-	-	-	-
TEA_027941	3.78	2.11	5.25	0	0	0	3.71333	0.001	-11.8585	4.26134e-07	1.82062e-05	C1	PREDICTED: transcription factor TT2 [Theobroma cacao]	Organismal Systems	Environmental adaptation	ko04626//Plant-pathogen interaction	K09422	-	-	-
TEA_000375	0	0	0	6.06	2.25	4.38	0.001	4.23	12.0464	4.54711e-07	1.93807e-05	--	PREDICTED: uncharacterized protein LOC100242269 [Vitis vinifera]	-	-	-	-	-	-	-
TEA_008414	0	0	0	4.17	11.36	3.52	0.001	6.35	12.6325	4.58536e-07	1.94971e-05	B120	PREDICTED: G-type lectin S-receptor-like serine/threonine-protein kinase At1g11330 [Nelumbo nucifera]	-	-	-	-	-	-	-
TEA_018895	0	0	0	0.65	4.31	8.38	0.001	4.44667	12.1185	4.66374e-07	1.97831e-05	--	PREDICTED: uncharacterized protein LOC104604941 [Nelumbo nucifera]	-	-	-	-	-	GO:0043169//cation binding	-
TEA_024161	0	0	0	1.99	0.9	0.96	0.001	1.28333	10.3257	4.80525e-07	2.0335e-05	spast	PREDICTED: transitional endoplasmic reticulum ATPase homolog 2-like [Nicotiana tabacum]	-	-	-	-	-	GO:0003824//catalytic activity;GO:0032550//purine ribonucleoside binding	-
TEA_024806	0	0	0	1.03	1.96	0.8	0.001	1.26333	10.303	4.8834e-07	2.05714e-05	At2g32560	PREDICTED: F-box protein At2g32560-like [Citrus sinensis]	-	-	-	-	-	-	-
TEA_021071	0	0	0	3.34	2.32	2.49	0.001	2.71667	11.4076	4.8906e-07	2.05714e-05	--	unnamed protein product [Coffea canephora]	-	-	-	-	-	-	-
TEA_016385	0	0	0	2.67	0.8	2.25	0.001	1.90667	10.8968	4.90719e-07	2.05714e-05	RNFT2	PREDICTED: RING finger and transmembrane domain-containing protein 1 isoform X1 [Vitis vinifera]	-	-	-	-	-	-	-
TEA_004712	0	0	0	2.5	4.35	2.58	0.001	3.14333	11.6181	4.90731e-07	2.05714e-05	Os06g0651600	phosphatase 2C (PP2C)-like protein [Corchorus olitorius]	-	-	-	-	-	GO:0016787//hydrolase activity	-
MSTRG.110296	0	0	0	3.88	3.38	2.63	0.001	3.29667	11.6868	4.94447e-07	2.06785e-05	--	PREDICTED: uncharacterized protein LOC107012313 [Solanum pennellii]	-	-	-	-	-	-	-
TEA_026291	0	0	0	3.38	6.67	1.23	0.001	3.76	11.8765	4.97451e-07	2.07555e-05	At1g70590	PREDICTED: F-box protein At1g70590 isoform X1 [Vitis vinifera]	-	-	-	-	-	-	-
TEA_000729	0	0	0	3.22	5.07	4.12	0.001	4.13667	12.0143	5.04987e-07	2.10207e-05	IKU1	PREDICTED: protein HAIKU1-like [Juglans regia]	-	-	-	-	-	-	-
TEA_000938	8.66	15.98	9.29	0.07	0	0.13	11.31	0.0666667	-7.40642	5.0772e-07	2.1052e-05	ABCG39	PREDICTED: pleiotropic drug resistance protein 2 [Vitis vinifera]	-	-	-	-	-	GO:0017111//nucleoside-triphosphatase activity;GO:0032550//purine ribonucleoside binding	-
TEA_023081	312.82	238.53	277.61	21.68	25.22	28.88	276.32	25.26	-3.45141	5.08104e-07	2.1052e-05	TUBA	PREDICTED: tubulin alpha chain [Ziziphus jujuba]	Cellular Processes	Transport and catabolism	ko04145//Phagosome	K07374	GO:0015630//microtubule cytoskeleton;GO:0032991//macromolecular complex	GO:0005198//structural molecule activity;GO:0017111//nucleoside-triphosphatase activity;GO:0032550//purine ribonucleoside binding	GO:0043623//cellular protein complex assembly;GO:0044763//single-organism cellular process
TEA_022757	0	0	0	1.99	1	2.62	0.001	1.87	10.8688	5.18001e-07	2.14123e-05	GAM1	PREDICTED: transcription factor GAMYB [Vitis vinifera]	Organismal Systems	Environmental adaptation	ko04626//Plant-pathogen interaction	K09422	-	-	-
TEA_024477	0	0	0	5.77	5.87	2.99	0.001	4.87667	12.2517	5.35845e-07	2.20773e-05	ARF17	PREDICTED: auxin response factor 17 [Jatropha curcas]	-	-	-	-	-	-	GO:0007275//multicellular organism development;GO:0009725//response to hormone;GO:0010467//gene expression;GO:0034645//cellular macromolecule biosynthetic process;GO:0048856//anatomical structure development;GO:0050794//regulation of cellular process
TEA_012490	0	0	0	4.33	1.87	2.32	0.001	2.84	11.4717	5.36566e-07	2.20773e-05	At1g16060	PREDICTED: AP2-like ethylene-responsive transcription factor At1g16060 isoform X1 [Populus euphratica]	-	-	-	-	-	-	GO:0010467//gene expression;GO:0034645//cellular macromolecule biosynthetic process
TEA_004378	0	0	0	4.02	4.96	0.56	0.001	3.18	11.6348	5.50691e-07	2.26063e-05	ZFPL1	PREDICTED: zinc finger protein-like 1 [Vitis vinifera]	-	-	-	-	-	-	-
TEA_008718	0	0	0	5.12	3.73	1.83	0.001	3.56	11.7977	5.51962e-07	2.26063e-05	Ufd1	PREDICTED: ubiquitin fusion degradation protein 1 homolog isoform X2 [Populus euphratica]	Genetic Information Processing	Folding, sorting and degradation	ko04141//Protein processing in endoplasmic reticulum	K14016	-	-	-
TEA_013995	0	0	0	2.01	2.66	1.98	0.001	2.21667	11.1142	5.61887e-07	2.29601e-05	MRS2-5	PREDICTED: magnesium transporter MRS2-5 [Vitis vinifera]	-	-	-	-	GO:0031224//intrinsic component of membrane	GO:0022890//inorganic cation transmembrane transporter activity	GO:0044763//single-organism cellular process;GO:0070838//divalent metal ion transport
MSTRG.9467	0	0	0	4.55	4.19	4.37	0.001	4.37	12.0934	5.64429e-07	2.29723e-05	--	PREDICTED: uncharacterized protein LOC108825261 [Raphanus sativus]	-	-	-	-	-	-	-
MSTRG.78942	0	0	0	3.21	6.38	2.96	0.001	4.18333	12.0304	5.64766e-07	2.29723e-05	SEC3A	PREDICTED: exocyst complex component SEC3A [Cucumis melo]	-	-	-	-	-	-	-
TEA_014663	0.1	0	0	9.35	6.72	4.89	0.0333333	6.98667	7.71149	5.69806e-07	2.31245e-05	FER1	Ferretin 1 isoform 1 [Theobroma cacao]	-	-	-	-	GO:0009532//plastid stroma;GO:0044434//chloroplast part	GO:0005506//iron ion binding;GO:0016724//oxidoreductase activity, oxidizing metal ions, oxygen as acceptor	GO:0000041//transition metal ion transport;GO:0044237//cellular metabolic process;GO:0044710//single-organism metabolic process;GO:0046916//cellular transition metal ion homeostasis;GO:0048827//phyllome development;GO:0090567//reproductive shoot system development
TEA_019734	112.78	65.15	135.26	6.85	2	2.63	104.397	3.82667	-4.76984	5.83108e-07	2.36106e-05	MtrDRAFT_AC149210g4v1	histone H2A [Camellia sinensis]	-	-	-	-	GO:0043231//intracellular membrane-bounded organelle;GO:0043232//intracellular non-membrane-bounded organelle	GO:0003676//nucleic acid binding;GO:0046983//protein dimerization activity	-
TEA_006763	0	0	0	0.99	1.27	1.05	0.001	1.10333	10.1077	5.87991e-07	2.37543e-05	TRM32	DUF4378 domain-containing protein [Cephalotus follicularis]	-	-	-	-	-	-	-
TEA_000385	0	0	0	1.36	1.58	1.87	0.001	1.60333	10.6469	6.00082e-07	2.41879e-05	CBSX6	PREDICTED: CBS domain-containing protein CBSX6 [Ipomoea nil]	-	-	-	-	-	-	-
TEA_018549	0	0	0	2.2	2.81	0.64	0.001	1.88333	10.8791	6.03897e-07	2.42867e-05	STN8	PREDICTED: serine/threonine-protein kinase STN8, chloroplastic isoform X1 [Vitis vinifera]	-	-	-	-	GO:0031976//plastid thylakoid	GO:0004672//protein kinase activity;GO:0032550//purine ribonucleoside binding	GO:0006464//cellular protein modification process;GO:0006796//phosphate-containing compound metabolic process;GO:0042548//regulation of photosynthesis, light reaction
TEA_004908	0	0	0	2.94	2.81	2.85	0.001	2.86667	11.4852	6.07631e-07	2.43819e-05	IQD1	PREDICTED: protein IQ-DOMAIN 1-like [Juglans regia]	-	-	-	-	-	-	-
TEA_011393	0	0	0	6.14	0.8	4.95	0.001	3.96333	11.9525	6.09639e-07	2.43906e-05	TAF10	PREDICTED: endoplasmic reticulum-Golgi intermediate compartment protein 3 isoform X1 [Juglans regia]	-	-	-	-	-	-	-
TEA_008897	0	0	0	1.16	2.04	2.03	0.001	1.74333	10.7676	6.10723e-07	2.43906e-05	DYW9	PREDICTED: pentatricopeptide repeat-containing protein At3g12770-like [Vitis vinifera]	-	-	-	-	-	-	-
TEA_022965	8.36	0.56	5.36	0	0	0	4.76	0.001	-12.2167	6.11956e-07	2.43906e-05	CNGC14	PREDICTED: probable cyclic nucleotide-gated ion channel 14 [Vitis vinifera]	Organismal Systems	Environmental adaptation	ko04626//Plant-pathogen interaction	K05391	GO:0031224//intrinsic component of membrane	GO:0005267//potassium channel activity;GO:0005515//protein binding;GO:0030551//cyclic nucleotide binding	GO:0009746//response to hexose;GO:0030001//metal ion transport;GO:0034220//ion transmembrane transport;GO:0034285//response to disaccharide
TEA_009096	0	0	0	2.31	2.4	2.57	0.001	2.42667	11.2448	6.16911e-07	2.45332e-05	RDR3	PREDICTED: probable RNA-dependent RNA polymerase 5 isoform X2 [Vitis vinifera]	-	-	-	-	-	-	-
MSTRG.134891	0	0	0	5.85	5.47	6.23	0.001	5.85	12.5142	6.20186e-07	2.45343e-05	--	PREDICTED: serine--tRNA ligase, chloroplastic/mitochondrial isoform X1 [Juglans regia]	Genetic Information Processing	Translation	ko00970//Aminoacyl-tRNA biosynthesis	K01875	GO:0005737//cytoplasm	GO:0016874//ligase activity	GO:0003006//developmental process involved in reproduction;GO:0006399//tRNA metabolic process;GO:0006520//cellular amino acid metabolic process;GO:0009657//plastid organization;GO:0010467//gene expression;GO:0034645//cellular macromolecule biosynthetic process;GO:0044085//cellular component biogenesis;GO:0044267//cellular protein metabolic process;GO:0048731//system development
TEA_026851	0	0	0	6.56	1.1	5.21	0.001	4.29	12.0668	6.20368e-07	2.45343e-05	METTL7A	PREDICTED: methyltransferase-like protein 7A [Vitis vinifera]	-	-	-	-	-	-	-
TEA_029686	0	0	0.02	1.64	1.04	1.51	0.00666667	1.39667	7.71081	6.21069e-07	2.45343e-05	Vps13b	PREDICTED: uncharacterized protein LOC107886399 [Gossypium hirsutum]	-	-	-	-	-	-	-
TEA_004611	0	0	0	2.93	3.26	4.64	0.001	3.61	11.8178	6.24308e-07	2.46077e-05	CIPK7	NAF domain-containing protein [Cynara cardunculus var. scolymus] [Cynara cardunculus]	-	-	-	-	GO:0016020//membrane	GO:0005488//binding;GO:0016772//transferase activity, transferring phosphorus-containing groups	GO:0006605//protein targeting;GO:0006873//cellular ion homeostasis;GO:0006970//response to osmotic stress;GO:0009746//response to hexose;GO:0009891//positive regulation of biosynthetic process;GO:0030001//metal ion transport;GO:0042044//fluid transport;GO:0043067//regulation of programmed cell death
TEA_029875	0	0	0	2.32	1.51	4.42	0.001	2.75	11.4252	6.28914e-07	2.46817e-05	NAC091	PREDICTED: NAC domain-containing protein 91-like [Daucus carota subsp. sativus] [Daucus carota]	-	-	-	-	-	-	-
TEA_022737	18.47	7.77	17.91	0.64	0.95	0.7	14.7167	0.763333	-4.26899	6.28957e-07	2.46817e-05	DDM1	DECREASED DNA METHYLATION 1 family protein [Populus trichocarpa]	-	-	-	-	-	GO:0016787//hydrolase activity;GO:0032550//purine ribonucleoside binding	-
[truncated: 2,089 more rows]

## Sheet: S3.4 Bud-vs-Gre.filter.annot
id	Bud1_fpkm	Bud2_fpkm	Bud3_fpkm	Gre1_fpkm	Gre2_fpkm	Gre3_fpkm	Bud_mean	Gre_mean	log2(fc)	PValue	FDR	Symbol	Description	KEGG_A_class	KEGG_B_class	Pathway	K_ID	GO Component	GO Function	GO Process
TEA_028964	0	0	0	1241.39	1279.04	1394.37	0.001	1304.93	20.3155	6.94805e-32	1.45798e-27	RD22	RD22-like protein [Camellia sinensis]	-	-	-	-	-	-	-
[truncated: 5,451 more rows]

## Sheet: S3.5 Bud-vs-Med.filter.annot
id	Bud1_fpkm	Bud2_fpkm	Bud3_fpkm	Med1_fpkm	Med2_fpkm	Med3_fpkm	Bud_mean	Med_mean	log2(fc)	PValue	FDR	Symbol	Description	KEGG_A_class	KEGG_B_class	Pathway	K_ID	GO Component	GO Function	GO Process
[truncated: 616 more rows]

[truncated: 1 more sheets: S3.6 Med-vs-Gre.filter.annot]
