# Supplementary material for: Whole-Transcriptome Sequencing Reveals a ceRNA Regulatory Network Associated with the Process of Periodic Albinism under Low Temperature in Baiye No. 1 (Camellia sinensis)
Source: Int J Mol Sci. 2023 Apr 12;24(8):7162. doi: 10.3390/ijms24087162 (PMC10138444; doi:10.3390/ijms24087162)
Supplement: Supplementary file 1 [file ijms-24-07162-s001.zip › Table S4 List of GO terms for DEmRNAs.xlsx]

## Sheet: 4.1 pv.mRNA.go
Type	Term	Med-vs-Gre	Alb-vs-Med	Alb-vs-Gre	Bud-vs-Alb	Bud-vs-Med	Bud-vs-Gre
Biological Process	GO:0000003 reproduction	0.357688	0.0452007	0.774667	0.0179893	0.00987878	0.380384
Biological Process	GO:0000187 activation of MAPK activity	NA	NA	NA	0.153032	0.0357114	0.314493
Biological Process	GO:0000278 mitotic cell cycle	NA	NA	0.0835881	0.00243124	0.750225	0.556792
Biological Process	GO:0000280 nuclear division	NA	NA	0.397444	0.0315947	0.386405	0.193302
Biological Process	GO:0000281 mitotic cytokinesis	NA	NA	0.0153166	0.0343319	0.583073	0.446567
Biological Process	GO:0000375 RNA splicing, via transesterification reactions	NA	NA	0.0285956	0.839422	NA	0.756077
Biological Process	GO:0000377 RNA splicing, via transesterification reactions with bulged adenosine as nucleophile	NA	NA	0.0285956	0.839422	NA	0.756077
Biological Process	GO:0000819 sister chromatid segregation	0.0037018	NA	NA	NA	NA	0.53012
Biological Process	GO:0000910 cytokinesis	NA	NA	0.0226976	0.0570692	0.619483	0.574078
Biological Process	GO:0001708 cell fate specification	NA	NA	0.012968	0.392488	NA	NA
Biological Process	GO:0003002 regionalization	NA	NA	0.597528	0.000488744	0.327653	0.137906
Biological Process	GO:0003006 developmental process involved in reproduction	0.325078	0.0337113	0.625984	0.0203396	0.00792773	0.335917
Biological Process	GO:0005975 carbohydrate metabolic process	0.440126	0.66583	0.234471	0.541257	0.00624548	0.179226
Biological Process	GO:0005976 polysaccharide metabolic process	NA	0.447637	0.144633	0.153347	0.0784385	0.0277861
Biological Process	GO:0005982 starch metabolic process	NA	NA	0.355503	0.181721	0.353998	0.00476126
Biological Process	GO:0005984 disaccharide metabolic process	0.0400553	NA	0.392923	0.134328	0.00788584	0.0300219
Biological Process	GO:0005985 sucrose metabolic process	NA	NA	0.220716	0.0208271	0.00841516	0.000524569
Biological Process	GO:0005991 trehalose metabolic process	0.0211195	NA	0.512044	0.557271	0.0637781	0.576242
Biological Process	GO:0006011 UDP-glucose metabolic process	NA	NA	NA	0.079687	0.0180171	0.172037
Biological Process	GO:0006073 cellular glucan metabolic process	NA	0.272588	0.102246	0.187624	0.106571	0.0319128
Biological Process	GO:0006089 lactate metabolic process	0.0301776	NA	0.268855	0.751533	0.118648	0.939933
Biological Process	GO:0006090 pyruvate metabolic process	NA	NA	0.286179	0.741052	0.383481	0.0294821
Biological Process	GO:0006091 generation of precursor metabolites and energy	NA	NA	1.0747e-08	0.00595839	0.199642	0.0026296
Biological Process	GO:0006220 pyrimidine nucleotide metabolic process	0.0400553	0.0743406	NA	0.469439	0.187728	0.493479
Biological Process	GO:0006221 pyrimidine nucleotide biosynthetic process	0.0364738	0.0678036	NA	0.396393	0.161901	0.38134
Biological Process	GO:0006259 DNA metabolic process	0.258259	NA	0.0349013	0.0190146	0.928888	0.726014
Biological Process	GO:0006304 DNA modification	NA	NA	0.00329037	0.0840967	NA	0.59904
Biological Process	GO:0006305 DNA alkylation	NA	NA	0.00329037	0.0840967	NA	0.59904
Biological Process	GO:0006325 chromatin organization	NA	NA	0.00257931	0.0923884	0.971647	0.634001
Biological Process	GO:0006342 chromatin silencing	NA	NA	0.000456663	0.00935237	NA	0.0848311
Biological Process	GO:0006351 transcription, DNA-templated	NA	NA	0.155158	0.107221	0.481242	0.0347606
Biological Process	GO:0006355 regulation of transcription, DNA-templated	NA	NA	0.0539766	0.0646152	0.317389	0.0359036
Biological Process	GO:0006403 RNA localization	0.0247517	NA	NA	0.894099	NA	0.506669
Biological Process	GO:0006405 RNA export from nucleus	0.0220287	NA	NA	0.864049	NA	0.398244
Biological Process	GO:0006414 translational elongation	NA	NA	0.373595	0.111816	0.0290567	0.249912
Biological Process	GO:0006448 regulation of translational elongation	NA	NA	0.333255	0.0790023	0.0220981	0.171993
Biological Process	GO:0006461 protein complex assembly	NA	NA	0.0403407	0.516921	0.20192	0.167249
Biological Process	GO:0006464 cellular protein modification process	0.758776	0.461787	0.00517351	0.644401	0.741558	0.910887
Biological Process	GO:0006479 protein methylation	NA	NA	0.000173589	0.011223	NA	0.421564
Biological Process	GO:0006525 arginine metabolic process	NA	NA	NA	0.189163	0.0451584	0.418043
Biological Process	GO:0006563 L-serine metabolic process	NA	NA	NA	0.0319675	NA	0.19154
Biological Process	GO:0006576 cellular biogenic amine metabolic process	NA	NA	NA	0.300567	0.0191721	0.665754
Biological Process	GO:0006754 ATP biosynthetic process	NA	0.047931	0.211643	0.388191	0.399381	0.348167
Biological Process	GO:0006778 porphyrin-containing compound metabolic process	NA	NA	NA	0.224259	0.44894	0.0245717
Biological Process	GO:0006779 porphyrin-containing compound biosynthetic process	NA	NA	NA	0.511432	0.659025	0.0183771
Biological Process	GO:0006810 transport	0.383036	0.456371	0.407034	0.2839	0.565098	0.0195139
Biological Process	GO:0006811 ion transport	NA	0.673243	0.344838	0.20807	0.790954	0.0489977
Biological Process	GO:0006812 cation transport	NA	NA	0.141731	0.164494	0.768462	0.0271877
Biological Process	GO:0006818 hydrogen transport	NA	0.176165	0.00659947	0.0975774	0.593018	0.0180301
Biological Process	GO:0006873 cellular ion homeostasis	NA	NA	0.0410723	0.222077	NA	0.101099
Biological Process	GO:0006913 nucleocytoplasmic transport	0.0346786	NA	NA	0.81774	NA	0.657933
Biological Process	GO:0006996 organelle organization	0.518858	0.142228	0.0398013	0.160587	0.39127	0.492486
Biological Process	GO:0006997 nucleus organization	NA	0.0190947	0.290327	NA	0.18135	0.874799
Biological Process	GO:0007017 microtubule-based process	NA	0.17324	0.0178063	0.495301	0.861181	0.907569
Biological Process	GO:0007049 cell cycle	0.203215	NA	0.466014	0.00157731	0.81625	0.367697
Biological Process	GO:0007062 sister chromatid cohesion	0.0037018	NA	NA	NA	NA	0.53012
Biological Process	GO:0007275 multicellular organism development	0.488019	0.346811	0.171009	1.13357e-05	0.122912	0.154488
Biological Process	GO:0007389 pattern specification process	NA	NA	0.142446	0.00181378	0.0791366	0.131093
Biological Process	GO:0007602 phototransduction	NA	NA	NA	0.0412648	0.266069	0.333482
Biological Process	GO:0008213 protein alkylation	NA	NA	0.000259574	0.0164939	NA	0.501687
Biological Process	GO:0009058 biosynthetic process	0.838417	0.380605	0.957417	0.110893	0.00181931	0.381583
Biological Process	GO:0009144 purine nucleoside triphosphate metabolic process	NA	0.047931	0.211643	0.388191	0.399381	0.348167
Biological Process	GO:0009145 purine nucleoside triphosphate biosynthetic process	NA	0.047931	0.211643	0.388191	0.399381	0.348167
Biological Process	GO:0009150 purine ribonucleotide metabolic process	NA	0.129727	0.0340332	0.765111	0.763588	0.727564
Biological Process	GO:0009165 nucleotide biosynthetic process	0.11175	0.0202912	0.195106	0.803374	0.401989	0.704688
Biological Process	GO:0009205 purine ribonucleoside triphosphate metabolic process	NA	0.047931	0.211643	0.388191	0.399381	0.348167
Biological Process	GO:0009206 purine ribonucleoside triphosphate biosynthetic process	NA	0.047931	0.211643	0.388191	0.399381	0.348167
Biological Process	GO:0009262 deoxyribonucleotide metabolic process	NA	NA	0.0306805	0.079687	NA	0.172037
Biological Process	GO:0009308 amine metabolic process	NA	NA	NA	0.309937	0.035593	0.771489
Biological Process	GO:0009311 oligosaccharide metabolic process	0.043625	NA	0.435844	0.180192	0.0106935	0.0577179
Biological Process	GO:0009403 toxin biosynthetic process	NA	NA	NA	0.153032	0.0357114	0.314493
Biological Process	GO:0009404 toxin metabolic process	NA	NA	NA	0.839476	0.51748	0.0324151
Biological Process	GO:0009411 response to UV	NA	NA	0.820703	0.028542	0.0170157	0.752501
Biological Process	GO:0009581 detection of external stimulus	NA	NA	NA	0.0498196	0.279316	0.375896
Biological Process	GO:0009582 detection of abiotic stimulus	NA	NA	NA	0.0412648	0.266069	0.333482
Biological Process	GO:0009583 detection of light stimulus	NA	NA	NA	0.0412648	0.266069	0.333482
Biological Process	GO:0009653 anatomical structure morphogenesis	NA	NA	0.322939	0.00185956	0.12002	0.380687
Biological Process	GO:0009664 plant-type cell wall organization	NA	0.0429009	0.177939	0.133437	0.365617	0.251245
Biological Process	GO:0009694 jasmonic acid metabolic process	0.0247517	NA	NA	0.645798	0.388329	0.506669
Biological Process	GO:0009700 indole phytoalexin biosynthetic process	NA	NA	NA	0.153032	0.0357114	0.314493
Biological Process	GO:0009733 response to auxin	NA	NA	NA	0.018019	NA	0.0785783
Biological Process	GO:0009734 auxin-activated signaling pathway	NA	NA	NA	0.018019	NA	0.0785783
Biological Process	GO:0009751 response to salicylic acid	NA	NA	0.211643	0.0207548	0.0899458	0.194513
Biological Process	GO:0009756 carbohydrate mediated signaling	NA	NA	0.00343863	0.231842	NA	0.499856
Biological Process	GO:0009767 photosynthetic electron transport chain	NA	NA	0.0285956	0.0928056	0.329966	0.00752343
Biological Process	GO:0009791 post-embryonic development	NA	NA	0.0463496	0.002642	0.139826	0.328823
Biological Process	GO:0009798 axis specification	NA	NA	0.245897	0.00237017	0.431357	0.0718916
Biological Process	GO:0009799 specification of symmetry	NA	NA	0.130293	0.0042497	0.526209	0.0816137
Biological Process	GO:0009812 flavonoid metabolic process	NA	NA	0.337336	0.00296668	0.50859	0.0107878
Biological Process	GO:0009813 flavonoid biosynthetic process	NA	NA	0.512044	0.00156636	0.342066	0.0325852
Biological Process	GO:0009832 plant-type cell wall biogenesis	NA	NA	0.373595	0.111816	0.0290567	0.099975
Biological Process	GO:0009834 plant-type secondary cell wall biogenesis	NA	NA	NA	0.0539283	0.0869145	0.0386412
Biological Process	GO:0009853 photorespiration	NA	NA	NA	0.28267	0.0701545	0.0177167
Biological Process	GO:0009863 salicylic acid mediated signaling pathway	NA	NA	0.211643	0.0207548	0.0899458	0.194513
Biological Process	GO:0009886 post-embryonic morphogenesis	NA	NA	0.0664413	0.00123415	0.136001	0.230352
Biological Process	GO:0009887 organ morphogenesis	NA	NA	0.702686	0.00913435	0.763588	0.61671
Biological Process	GO:0009888 tissue development	NA	0.0652958	0.206433	0.000739454	0.0698458	0.356435
Biological Process	GO:0009889 regulation of biosynthetic process	NA	NA	0.110163	0.0368558	0.0787941	0.0888799
Biological Process	GO:0009890 negative regulation of biosynthetic process	NA	NA	0.000166022	0.0204065	NA	0.0988769
Biological Process	GO:0009892 negative regulation of metabolic process	NA	0.289282	0.000870587	0.369376	0.971116	0.693464
Biological Process	GO:0009933 meristem structural organization	NA	NA	0.29632	0.00317246	0.30771	0.101099
Biological Process	GO:0009943 adaxial/abaxial axis specification	NA	NA	0.234442	0.00188811	0.420891	0.0597809
Biological Process	GO:0009955 adaxial/abaxial pattern specification	NA	NA	0.257372	0.00294357	0.441635	0.0854127
Biological Process	GO:0009967 positive regulation of signal transduction	NA	NA	NA	0.153032	0.0357114	0.314493
Biological Process	GO:0009987 cellular process	0.482948	0.0870203	0.194987	0.0347984	0.270579	0.565381
Biological Process	GO:0010033 response to organic substance	NA	NA	0.193403	0.0419242	0.0808498	0.134996
Biological Process	GO:0010228 vegetative to reproductive phase transition of meristem	NA	NA	NA	0.00189673	0.00189106	0.0177167
Biological Process	GO:0010260 organ senescence	NA	NA	NA	0.0498196	NA	0.620865
Biological Process	GO:0010375 stomatal complex patterning	NA	NA	NA	0.153032	0.0357114	0.314493
Biological Process	GO:0010506 regulation of autophagy	NA	NA	NA	0.153032	NA	0.0295822
Biological Process	GO:0010556 regulation of macromolecule biosynthetic process	NA	NA	0.106131	0.0262972	0.0994001	0.041812
Biological Process	GO:0010558 negative regulation of macromolecule biosynthetic process	NA	NA	0.000596146	0.0123497	NA	0.109976
Biological Process	GO:0010605 negative regulation of macromolecule metabolic process	NA	NA	0.00165278	0.179059	0.929787	0.617494
Biological Process	GO:0010629 negative regulation of gene expression	NA	NA	0.00189353	0.139985	0.903933	0.35548
Biological Process	GO:0010928 regulation of auxin mediated signaling pathway	NA	NA	NA	0.018019	NA	0.0785783
Biological Process	GO:0015031 protein transport	0.03617	0.448638	0.810154	0.498713	0.149055	0.0540877
Biological Process	GO:0015672 monovalent inorganic cation transport	NA	NA	0.025019	0.410206	0.918619	0.131508
Biological Process	GO:0015780 nucleotide-sugar transport	NA	NA	NA	NA	NA	0.0177167
Biological Process	GO:0015977 carbon fixation	NA	NA	0.0505506	0.247217	0.196117	0.0410233
Biological Process	GO:0015979 photosynthesis	NA	NA	0.0683443	0.096066	0.431357	0.011161
Biological Process	GO:0015980 energy derivation by oxidation of organic compounds	NA	NA	0.0485859	0.645798	0.388329	0.70688
Biological Process	GO:0015988 energy coupled proton transmembrane transport, against electrochemical gradient	NA	NA	0.0282557	0.182041	0.499538	0.104717
Biological Process	GO:0015992 proton transport	NA	NA	0.00412845	0.12996	0.784298	0.0245717
Biological Process	GO:0016143 S-glycoside metabolic process	NA	0.0872854	0.477078	0.231339	0.240736	0.00477805
Biological Process	GO:0016144 S-glycoside biosynthetic process	NA	0.0775929	0.414579	0.303103	0.200848	0.0192554
Biological Process	GO:0016458 gene silencing	NA	NA	0.00166858	0.1279	0.900327	0.325087
Biological Process	GO:0016568 chromatin modification	NA	NA	0.00107717	0.134966	NA	0.885499
Biological Process	GO:0016569 covalent chromatin modification	NA	NA	0.000382738	0.0640201	NA	0.809113
Biological Process	GO:0016570 histone modification	NA	NA	0.00097548	0.0858219	NA	0.823766
Biological Process	GO:0016571 histone methylation	NA	NA	8.02202e-05	0.0315947	NA	0.393926
Biological Process	GO:0017062 respiratory chain complex III assembly	NA	NA	0.0306805	NA	NA	0.172037
Biological Process	GO:0018022 peptidyl-lysine methylation	NA	NA	0.000248037	0.00356566	NA	0.621364
Biological Process	GO:0018193 peptidyl-amino acid modification	0.0778158	NA	0.00511459	0.0197477	0.467005	0.540898
Biological Process	GO:0018205 peptidyl-lysine modification	0.0726275	NA	0.00329583	0.011223	0.430538	0.7593
Biological Process	GO:0019219 regulation of nucleobase-containing compound metabolic process	NA	NA	0.0205848	0.0594621	0.463784	0.0686433
Biological Process	GO:0019222 regulation of metabolic process	NA	0.546006	0.329	0.0258094	0.214803	0.0947441
Biological Process	GO:0019438 aromatic compound biosynthetic process	0.401341	0.242016	0.152108	0.177373	0.172474	0.0323226
Biological Process	GO:0019566 arabinose metabolic process	NA	NA	NA	0.153032	0.0357114	0.314493
Biological Process	GO:0019684 photosynthesis, light reaction	NA	NA	0.0631068	0.0859157	0.420891	0.00849381
Biological Process	GO:0019748 secondary metabolic process	NA	0.22441	0.938781	0.479917	0.261282	0.000979288
Biological Process	GO:0019757 glycosinolate metabolic process	NA	0.0872854	0.477078	0.231339	0.240736	0.00477805
Biological Process	GO:0019758 glycosinolate biosynthetic process	NA	0.0775929	0.414579	0.303103	0.200848	0.0192554
Biological Process	GO:0022402 cell cycle process	0.149399	NA	0.617001	0.010247	0.606826	0.670969
Biological Process	GO:0022414 reproductive process	0.352667	0.043281	0.75441	0.0133346	0.00844567	0.361547
Biological Process	GO:0022607 cellular component assembly	NA	NA	0.0419584	0.612956	0.37466	0.344879
Biological Process	GO:0022610 biological adhesion	NA	NA	0.0705129	0.00620072	0.23405	0.154935
Biological Process	GO:0022900 electron transport chain	NA	NA	0.0552505	0.319165	0.207449	0.0495973
Biological Process	GO:0023056 positive regulation of signaling	NA	NA	NA	0.153032	0.0357114	0.314493
Biological Process	GO:0030001 metal ion transport	NA	NA	0.316316	0.0897299	0.869472	0.038092
Biological Process	GO:0030154 cell differentiation	NA	NA	0.325453	0.0180843	0.110799	0.201226
Biological Process	GO:0031323 regulation of cellular metabolic process	NA	NA	0.0232215	0.0336462	0.245475	0.0649583
Biological Process	GO:0031324 negative regulation of cellular metabolic process	NA	NA	0.000788802	0.0319191	NA	0.444309
Biological Process	GO:0031327 negative regulation of cellular biosynthetic process	NA	NA	0.000677544	0.0140919	NA	0.124015
Biological Process	GO:0032259 methylation	NA	NA	0.000412358	0.019006	NA	0.569254
Biological Process	GO:0032501 multicellular organismal process	0.521753	0.391161	0.135367	0.000128549	0.145382	0.135
Biological Process	GO:0032502 developmental process	0.23998	0.093197	0.458315	0.00335872	0.0400947	0.524116
Biological Process	GO:0032506 cytokinetic process	NA	NA	0.0140638	0.0768393	NA	0.573628
Biological Process	GO:0033013 tetrapyrrole metabolic process	NA	NA	NA	0.244985	0.461022	0.0316445
Biological Process	GO:0033014 tetrapyrrole biosynthetic process	NA	NA	NA	0.526669	0.665206	0.0216528
Biological Process	GO:0033692 cellular polysaccharide biosynthetic process	NA	NA	NA	0.0341412	NA	0.13944
Biological Process	GO:0034637 cellular carbohydrate biosynthetic process	NA	NA	NA	0.0341412	NA	0.13944
Biological Process	GO:0034762 regulation of transmembrane transport	NA	0.0310666	0.429589	0.776001	NA	0.620865
Biological Process	GO:0034765 regulation of ion transmembrane transport	NA	0.0310666	0.429589	0.776001	NA	0.620865
Biological Process	GO:0034968 histone lysine methylation	NA	NA	0.000190409	0.00819394	NA	0.574078
Biological Process	GO:0035246 peptidyl-arginine N-methylation	NA	NA	NA	NA	NA	0.0295822
Biological Process	GO:0035247 peptidyl-arginine omega-N-methylation	NA	NA	NA	NA	NA	0.0295822
Biological Process	GO:0036079 purine nucleotide-sugar transport	NA	NA	NA	NA	NA	0.0295822
Biological Process	GO:0036211 protein modification process	0.760082	0.464243	0.00558727	0.620022	0.74771	0.908805
Biological Process	GO:0040029 regulation of gene expression, epigenetic	NA	NA	0.0135559	0.122694	0.780306	0.252463
Biological Process	GO:0042126 nitrate metabolic process	NA	NA	0.117206	0.0341412	0.0701545	0.13944
Biological Process	GO:0042435 indole-containing compound biosynthetic process	NA	NA	NA	0.153032	0.0357114	0.314493
Biological Process	GO:0042440 pigment metabolic process	NA	NA	0.541596	0.0119587	NA	0.124059
Biological Process	GO:0042743 hydrogen peroxide metabolic process	0.0769529	0.140424	0.746126	0.0393175	0.00449046	0.408372
Biological Process	GO:0043406 positive regulation of MAP kinase activity	NA	NA	NA	0.153032	0.0357114	0.314493
Biological Process	GO:0043410 positive regulation of MAPK cascade	NA	NA	NA	0.153032	0.0357114	0.314493
Biological Process	GO:0043412 macromolecule modification	0.781588	0.505889	0.00557918	0.571142	0.632468	0.871847
Biological Process	GO:0043414 macromolecule methylation	NA	NA	0.000204073	0.00936518	NA	0.517539
Biological Process	GO:0043446 cellular alkane metabolic process	NA	NA	NA	0.079687	0.0180171	0.172037
Biological Process	GO:0043933 macromolecular complex subunit organization	NA	NA	0.00497619	0.178159	0.551497	0.43799
Biological Process	GO:0044042 glucan metabolic process	NA	0.306857	0.104526	0.100383	0.170455	0.010152
Biological Process	GO:0044106 cellular amine metabolic process	NA	NA	NA	0.34382	0.022711	0.726245
Biological Process	GO:0044237 cellular metabolic process	0.3408	0.0511987	0.307343	0.20967	0.0346809	0.697056
Biological Process	GO:0044238 primary metabolic process	0.404093	0.0366372	0.166383	0.442883	0.329549	0.730005
Biological Process	GO:0044249 cellular biosynthetic process	0.810216	0.318937	0.957255	0.270392	0.00550165	0.501514
Biological Process	GO:0044262 cellular carbohydrate metabolic process	0.191781	0.331256	0.160247	0.137908	0.0215773	0.0493208
Biological Process	GO:0044264 cellular polysaccharide metabolic process	NA	0.27518	0.107541	0.135827	0.110799	0.0246911
Biological Process	GO:0044550 secondary metabolite biosynthetic process	NA	0.123559	0.675201	0.0730135	0.0461128	0.00289277
Biological Process	GO:0044699 single-organism process	0.0383426	0.473532	0.00111558	0.00412757	0.544365	0.24433
Biological Process	GO:0044702 single organism reproductive process	NA	NA	0.962596	0.0337877	0.34236	0.442714
Biological Process	GO:0044707 single-multicellular organism process	0.520789	0.389871	0.132366	0.000117086	0.142959	0.127543
Biological Process	GO:0044710 single-organism metabolic process	0.125931	0.143629	0.0171766	0.109215	0.148113	0.213494
Biological Process	GO:0044723 single-organism carbohydrate metabolic process	0.246809	NA	0.444398	0.697363	0.00308006	0.449513
Biological Process	GO:0044763 single-organism cellular process	0.0165408	0.461226	0.010175	0.000544235	0.671414	0.0866674
Biological Process	GO:0044767 single-organism developmental process	0.563801	0.448749	0.311468	0.000106618	0.0890612	0.239712
Biological Process	GO:0045165 cell fate commitment	NA	NA	0.0177901	0.440928	NA	0.733388
Biological Process	GO:0045184 establishment of protein localization	0.0367704	0.451631	0.817748	0.518275	0.154737	0.063351
Biological Process	GO:0045814 negative regulation of gene expression, epigenetic	NA	NA	0.000522711	0.0107731	NA	0.0969112
Biological Process	GO:0045892 negative regulation of transcription, DNA-templated	NA	NA	0.000522711	0.0107731	NA	0.0969112
Biological Process	GO:0045934 negative regulation of nucleobase-containing compound metabolic process	NA	NA	0.000596146	0.0123497	NA	0.109976
Biological Process	GO:0046034 ATP metabolic process	NA	0.047931	0.211643	0.388191	0.399381	0.348167
Biological Process	GO:0046148 pigment biosynthetic process	NA	NA	0.512044	0.00781228	NA	0.0858387
Biological Process	GO:0046217 indole phytoalexin metabolic process	NA	NA	NA	0.153032	0.0357114	0.314493
Biological Process	GO:0048367 shoot system development	NA	NA	0.878858	0.00465345	0.168139	0.522109
Biological Process	GO:0048507 meristem development	NA	0.0341164	0.0340381	0.000332929	0.0830366	0.226109
Biological Process	GO:0048509 regulation of meristem development	NA	0.0101038	0.00548041	0.00378622	0.799559	0.447269
Biological Process	GO:0048513 animal organ development	0.115082	NA	0.914615	0.00764499	0.9091	0.586243
Biological Process	GO:0048519 negative regulation of biological process	NA	0.31057	0.0020291	0.23277	0.978935	0.61143
Biological Process	GO:0048523 negative regulation of cellular process	NA	NA	0.00170049	0.0120963	NA	0.373188
Biological Process	GO:0048532 anatomical structure arrangement	NA	NA	0.29632	0.00317246	0.30771	0.101099
Biological Process	GO:0048569 post-embryonic organ development	NA	NA	0.643007	0.0435867	NA	0.195385
Biological Process	GO:0048573 photoperiodism, flowering	NA	NA	NA	0.018019	0.0530886	0.0785783
Biological Process	GO:0048582 positive regulation of post-embryonic development	NA	NA	NA	0.0341412	0.0701545	0.13944
Biological Process	GO:0048608 reproductive structure development	NA	NA	0.893561	0.0453571	0.18628	0.442484
Biological Process	GO:0048731 system development	0.287583	NA	0.987337	0.00259301	0.19951	0.452441
Biological Process	GO:0048856 anatomical structure development	0.480817	0.33758	0.526579	0.000949066	0.107582	0.447146
Biological Process	GO:0048869 cellular developmental process	NA	NA	0.312294	0.0374639	0.112941	0.352498
Biological Process	GO:0050657 nucleic acid transport	0.0247517	NA	NA	0.894099	NA	0.506669
Biological Process	GO:0050658 RNA transport	0.0247517	NA	NA	0.894099	NA	0.506669
Biological Process	GO:0050789 regulation of biological process	0.842945	0.391471	0.314322	0.024577	0.342817	0.363979
Biological Process	GO:0050793 regulation of developmental process	NA	0.0520093	0.00570107	0.00541816	0.740097	0.49024
Biological Process	GO:0050794 regulation of cellular process	0.687473	0.628187	0.16517	0.0175174	0.461322	0.562426
Biological Process	GO:0051052 regulation of DNA metabolic process	NA	NA	0.0040085	0.14224	NA	0.396935
Biological Process	GO:0051094 positive regulation of developmental process	NA	NA	NA	0.0341412	0.0701545	0.13944
Biological Process	GO:0051168 nuclear export	0.0220287	NA	NA	0.864049	NA	0.398244
Biological Process	GO:0051169 nuclear transport	0.0346786	NA	NA	0.81774	NA	0.657933
Biological Process	GO:0051171 regulation of nitrogen compound metabolic process	NA	NA	0.0391198	0.0303302	0.285339	0.0694297
Biological Process	GO:0051172 negative regulation of nitrogen compound metabolic process	NA	NA	0.000596146	0.0123497	NA	0.109976
Biological Process	GO:0051179 localization	0.513102	0.628442	0.0931518	0.445151	0.693441	0.0175334
Biological Process	GO:0051234 establishment of localization	0.477313	0.582688	0.106568	0.246543	0.628174	0.00461786
Biological Process	GO:0051236 establishment of RNA localization	0.0247517	NA	NA	0.894099	NA	0.506669
Biological Process	GO:0051239 regulation of multicellular organismal process	NA	0.0451678	0.00283356	0.00350823	0.690286	0.432964
Biological Process	GO:0051240 positive regulation of multicellular organismal process	NA	NA	NA	0.0341412	0.0701545	0.13944
Biological Process	GO:0051252 regulation of RNA metabolic process	NA	NA	0.0706025	0.062693	0.353112	0.0351798
Biological Process	GO:0051253 negative regulation of RNA metabolic process	NA	NA	0.000596146	0.0123497	NA	0.109976
Biological Process	GO:0051276 chromosome organization	0.214506	NA	0.0269469	0.0837348	0.948708	0.72948
Biological Process	GO:0051301 cell division	NA	NA	0.0799873	0.014864	0.745606	0.303155
Biological Process	GO:0051726 regulation of cell cycle	NA	NA	0.466939	0.018111	NA	0.670368
Biological Process	GO:0052314 phytoalexin metabolic process	NA	NA	NA	0.153032	0.0357114	0.314493
Biological Process	GO:0052315 phytoalexin biosynthetic process	NA	NA	NA	0.153032	0.0357114	0.314493
Biological Process	GO:0055082 cellular chemical homeostasis	NA	NA	0.0410723	0.222077	NA	0.101099
Biological Process	GO:0055085 transmembrane transport	NA	0.227163	0.035661	0.622245	0.931071	0.457071
Biological Process	GO:0055114 oxidation-reduction process	NA	NA	0.00591755	0.336251	0.367038	0.0917225
Biological Process	GO:0060255 regulation of macromolecule metabolic process	NA	NA	0.47836	0.0365032	0.161846	0.162232
Biological Process	GO:0061024 membrane organization	NA	NA	0.176563	0.654528	0.382461	0.0427807
Biological Process	GO:0061458 reproductive system development	NA	NA	0.893561	0.0453571	0.18628	0.442484
Biological Process	GO:0061640 cytoskeleton-dependent cytokinesis	NA	NA	0.0166417	0.0382811	0.590622	0.472802
Biological Process	GO:0065003 macromolecular complex assembly	NA	NA	0.0321617	0.446916	0.258043	0.226793
Biological Process	GO:0065007 biological regulation	0.87486	0.47668	0.228254	0.00692611	0.318426	0.210572
Biological Process	GO:0070271 protein complex biogenesis	NA	NA	0.044485	0.543677	0.211513	0.195732
Biological Process	GO:0071229 cellular response to acid chemical	NA	NA	0.338605	0.0383746	0.340866	0.101573
Biological Process	GO:0071322 cellular response to carbohydrate stimulus	NA	NA	0.00343863	0.231842	NA	0.499856
Biological Process	GO:0071365 cellular response to auxin stimulus	NA	NA	NA	0.018019	NA	0.0785783
Biological Process	GO:0071446 cellular response to salicylic acid stimulus	NA	NA	0.211643	0.0207548	0.0899458	0.194513
Biological Process	GO:0071669 plant-type cell wall organization or biogenesis	NA	0.0678036	0.123401	0.0366416	0.0349034	0.0701515
Biological Process	GO:0071822 protein complex subunit organization	NA	NA	0.0301999	0.193113	0.191641	0.136934
Biological Process	GO:0071902 positive regulation of protein serine/threonine kinase activity	NA	NA	NA	0.153032	0.0357114	0.314493
Biological Process	GO:0072528 pyrimidine-containing compound biosynthetic process	0.0400553	0.0743406	NA	0.469439	0.187728	0.493479
Biological Process	GO:0072593 reactive oxygen species metabolic process	0.0940758	0.170307	0.636255	0.136611	0.0121521	0.362574
Biological Process	GO:0080090 regulation of primary metabolic process	NA	NA	0.0311223	0.0455804	0.217579	0.118747
Biological Process	GO:0090407 organophosphate biosynthetic process	0.164531	0.0435154	0.0714555	0.675783	0.264891	0.532817
Biological Process	GO:0090558 plant epidermis development	NA	NA	0.630161	0.0456783	0.127843	0.196987
Biological Process	GO:0090567 reproductive shoot system development	NA	NA	0.762141	0.0136022	0.203361	0.461338
Biological Process	GO:0097659 nucleic acid-templated transcription	NA	NA	0.160957	0.114648	0.488173	0.0397347
Biological Process	GO:0098813 nuclear chromosome segregation	0.0037018	NA	NA	NA	NA	0.53012
Biological Process	GO:1901264 carbohydrate derivative transport	NA	NA	NA	0.308298	NA	0.0220485
Biological Process	GO:1901293 nucleoside phosphate biosynthetic process	0.12501	0.025331	0.072969	0.814319	0.257316	0.673681
Biological Process	GO:1901362 organic cyclic compound biosynthetic process	0.431207	0.276501	0.269996	0.193352	0.177277	0.0474942
Biological Process	GO:1901564 organonitrogen compound metabolic process	0.581647	0.015958	0.891221	0.178301	0.657022	0.629794
Biological Process	GO:1901576 organic substance biosynthetic process	0.815441	0.329622	0.966826	0.0821665	0.0119027	0.370296
Biological Process	GO:1901657 glycosyl compound metabolic process	NA	0.0157385	0.444706	0.172494	0.140145	0.0566863
Biological Process	GO:1901659 glycosyl compound biosynthetic process	NA	0.0107754	0.305266	0.299348	0.0816692	0.0914536
Biological Process	GO:1901700 response to oxygen-containing compound	NA	NA	0.372316	0.0490333	0.106325	0.169306
Biological Process	GO:1901701 cellular response to oxygen-containing compound	NA	NA	0.0278925	0.0194053	0.519033	0.140148
Biological Process	GO:1902410 mitotic cytokinetic process	NA	NA	0.011769	0.0634678	NA	0.520758
Biological Process	GO:1902533 positive regulation of intracellular signal transduction	NA	NA	NA	0.153032	0.0357114	0.314493
Biological Process	GO:1902589 single-organism organelle organization	0.280697	0.122913	0.021695	0.0919951	0.87955	0.938736
Biological Process	GO:1902600 hydrogen ion transmembrane transport	NA	NA	0.0307494	0.196139	0.50859	0.120215
Biological Process	GO:1902679 negative regulation of RNA biosynthetic process	NA	NA	0.000596146	0.0123497	NA	0.109976
Biological Process	GO:1903047 mitotic cell cycle process	NA	NA	0.057195	0.00689564	0.710806	0.511501
Biological Process	GO:1903506 regulation of nucleic acid-templated transcription	NA	NA	0.0539766	0.0646152	0.317389	0.0359036
Biological Process	GO:1903507 negative regulation of nucleic acid-templated transcription	NA	NA	0.000522711	0.0107731	NA	0.0969112
Biological Process	GO:2000026 regulation of multicellular organismal development	NA	0.0451678	0.00283356	0.00350823	0.690286	0.432964
Biological Process	GO:2000113 negative regulation of cellular macromolecule biosynthetic process	NA	NA	0.000522711	0.0107731	NA	0.0969112
Biological Process	GO:2001057 reactive nitrogen species metabolic process	NA	NA	0.117206	0.0341412	0.0701545	0.13944
Biological Process	GO:2001141 regulation of RNA biosynthetic process	NA	NA	0.0570683	0.0438778	0.324503	0.028299
Cellular Component	GO:0000793 condensed chromosome	0.00274223	NA	0.0961051	0.229092	NA	0.0807011
Cellular Component	GO:0005576 extracellular region	NA	NA	0.0179771	0.745811	0.940645	0.328605
Cellular Component	GO:0005694 chromosome	0.025361	NA	0.236886	0.199206	NA	0.361521
Cellular Component	GO:0005737 cytoplasm	0.03351	0.269004	0.209932	0.855085	0.219457	0.692476
Cellular Component	GO:0005777 peroxisome	NA	0.0271428	NA	0.344761	0.390637	0.837729
Cellular Component	GO:0005911 cell-cell junction	0.159005	0.0157847	0.585691	0.783643	0.885046	0.643791
Cellular Component	GO:0008278 cohesin complex	0.000914746	NA	NA	NA	NA	0.174533
Cellular Component	GO:0009507 chloroplast	NA	0.190416	0.000469341	0.507245	0.0762231	0.0147072
Cellular Component	GO:0009521 photosystem	NA	NA	8.78723e-07	0.0106729	0.0845894	0.000995906
Cellular Component	GO:0009536 plastid	0.603099	0.268048	0.0251049	0.122304	0.0024224	0.0261695
Cellular Component	GO:0009579 thylakoid	0.116752	NA	0.000121295	0.0141513	0.121416	0.000114418
Cellular Component	GO:0016469 proton-transporting two-sector ATPase complex	NA	0.0515691	0.0203906	0.204955	0.241679	0.118885
Cellular Component	GO:0030054 cell junction	0.159005	0.0157847	0.585691	0.783643	0.885046	0.643791
Cellular Component	GO:0030117 membrane coat	0.0378471	NA	0.758226	0.875094	NA	0.45497
Cellular Component	GO:0030119 AP-type membrane coat adaptor complex	0.0163633	NA	NA	NA	NA	0.848266
Cellular Component	GO:0030532 small nuclear ribonucleoprotein complex	NA	NA	0.0331138	NA	NA	0.174533
Cellular Component	GO:0031224 intrinsic component of membrane	NA	0.568864	0.0237759	0.0477174	0.261534	0.0497546
Cellular Component	GO:0031976 plastid thylakoid	NA	NA	0.124797	0.217145	0.20592	0.00384908
Cellular Component	GO:0031977 thylakoid lumen	NA	NA	0.129195	0.0169094	0.00562518	0.0350682
Cellular Component	GO:0031978 plastid thylakoid lumen	NA	NA	NA	0.0712302	0.0220474	0.0432933
Cellular Component	GO:0032991 macromolecular complex	0.0301723	0.641682	0.0744437	0.331794	0.726555	0.474632
Cellular Component	GO:0033177 proton-transporting two-sector ATPase complex, proton-transporting domain	NA	0.0206852	0.023415	0.205764	0.0522864	0.098323
Cellular Component	GO:0034357 photosynthetic membrane	NA	NA	5.31714e-06	0.0333421	0.125093	0.00394404
Cellular Component	GO:0043234 protein complex	0.00699638	0.444547	0.00482242	0.239659	0.678567	0.178993
Cellular Component	GO:0044422 organelle part	0.298169	0.770012	0.0333371	0.547933	0.108122	0.716675
Cellular Component	GO:0044425 membrane part	0.85896	0.630263	0.0290815	0.027776	0.210844	0.0156762
Cellular Component	GO:0044427 chromosomal part	0.0163633	NA	0.455072	0.183854	NA	0.193021
Cellular Component	GO:0044434 chloroplast part	NA	0.174633	0.000516681	0.681965	0.120003	0.066423
Cellular Component	GO:0044435 plastid part	0.379874	0.436424	0.0221459	0.550904	0.0597579	0.144204
Cellular Component	GO:0044436 thylakoid part	0.0788319	NA	1.00073e-06	0.0141959	0.0296708	0.00187336
Cellular Component	GO:0044444 cytoplasmic part	0.0313579	0.25873	0.209047	0.84394	0.183972	0.600061
Cellular Component	GO:0044446 intracellular organelle part	0.22307	0.697038	0.029371	0.61602	0.205751	0.662782
Cellular Component	GO:0048475 coated membrane	0.0378471	NA	0.758226	0.875094	NA	0.45497
Cellular Component	GO:0097525 spliceosomal snRNP complex	NA	NA	0.0331138	NA	NA	0.174533
Cellular Component	GO:0098796 membrane protein complex	0.139709	0.16523	2.10131e-05	0.0772513	0.210524	0.0113878
Molecular Function	GO:0000033 alpha-1,3-mannosyltransferase activity	NA	NA	NA	NA	0.0322368	0.30077
Molecular Function	GO:0001071 nucleic acid binding transcription factor activity	NA	NA	0.869574	0.0119079	0.119325	0.0903534
Molecular Function	GO:0003676 nucleic acid binding	NA	0.656442	0.401945	0.0275152	0.947859	0.601405
Molecular Function	GO:0003905 alkylbase DNA N-glycosylase activity	NA	NA	NA	0.149111	NA	0.0268142
Molecular Function	GO:0003973 (S)-2-hydroxy-acid oxidase activity	NA	NA	0.242711	0.150467	0.137144	0.0082649
Molecular Function	GO:0004180 carboxypeptidase activity	NA	NA	0.0229692	0.304162	NA	0.227288
Molecular Function	GO:0004774 succinate-CoA ligase activity	NA	NA	NA	NA	0.0479657	0.0716677
Molecular Function	GO:0005215 transporter activity	0.48165	0.390682	0.0886251	0.199467	0.946572	0.0195388
Molecular Function	GO:0005244 voltage-gated ion channel activity	NA	0.0225065	0.309775	0.237478	NA	0.312344
Molecular Function	GO:0005310 dicarboxylic acid transmembrane transporter activity	NA	NA	NA	0.332186	NA	0.0338156
Molecular Function	GO:0005342 organic acid transmembrane transporter activity	NA	NA	NA	0.078452	0.0849224	0.0456786
Molecular Function	GO:0005372 water transmembrane transporter activity	NA	NA	0.0288035	NA	NA	0.447734
Molecular Function	GO:0005488 binding	0.774279	0.371589	0.0206114	0.14682	0.587578	0.903893
Molecular Function	GO:0008081 phosphoric diester hydrolase activity	NA	NA	0.0288035	NA	NA	0.447734
Molecular Function	GO:0008094 DNA-dependent ATPase activity	NA	NA	0.0422835	0.588735	NA	0.55915
Molecular Function	GO:0008144 drug binding	NA	NA	NA	0.149111	0.0322368	0.30077
Molecular Function	GO:0008234 cysteine-type peptidase activity	NA	NA	NA	0.149111	0.0322368	0.30077
Molecular Function	GO:0008324 cation transmembrane transporter activity	NA	0.379993	0.227029	0.376641	0.916155	0.0237803
Molecular Function	GO:0008374 O-acyltransferase activity	NA	NA	0.0659206	0.0191693	NA	0.0646195
Molecular Function	GO:0008422 beta-glucosidase activity	NA	NA	0.143136	0.517771	0.0490194	0.0188689
Molecular Function	GO:0008509 anion transmembrane transporter activity	NA	NA	0.691187	0.0374534	0.0379254	0.0444253
Molecular Function	GO:0008514 organic anion transmembrane transporter activity	NA	NA	0.700772	0.181675	0.131853	0.0440606
Molecular Function	GO:0009055 electron carrier activity	NA	NA	0.0228561	0.475911	NA	0.129424
Molecular Function	GO:0010178 IAA-amino acid conjugate hydrolase activity	NA	NA	0.0304057	0.0775596	NA	NA
Molecular Function	GO:0015075 ion transmembrane transporter activity	NA	0.142096	0.274544	0.106623	0.511454	0.0117849
Molecular Function	GO:0015077 monovalent inorganic cation transmembrane transporter activity	NA	0.184492	0.0161314	0.316756	0.828367	0.0985633
Molecular Function	GO:0015399 primary active transmembrane transporter activity	NA	0.269107	0.0626279	0.394512	0.749961	0.00869775
Molecular Function	GO:0015405 P-P-bond-hydrolysis-driven transmembrane transporter activity	NA	0.269107	0.0626279	0.394512	0.749961	0.00869775
Molecular Function	GO:0015556 C4-dicarboxylate transmembrane transporter activity	NA	NA	NA	0.149111	NA	0.0268142
Molecular Function	GO:0015562 efflux transmembrane transporter activity	NA	NA	NA	0.00600835	NA	0.0268142
Molecular Function	GO:0015926 glucosidase activity	NA	NA	0.148888	0.448167	0.159965	0.0462554
Molecular Function	GO:0016273 arginine N-methyltransferase activity	NA	NA	NA	0.276012	NA	0.0153974
Molecular Function	GO:0016274 protein-arginine N-methyltransferase activity	NA	NA	NA	0.276012	NA	0.0153974
Molecular Function	GO:0016278 lysine N-methyltransferase activity	NA	NA	0.0497416	NA	NA	0.883263
Molecular Function	GO:0016279 protein-lysine N-methyltransferase activity	NA	NA	0.0497416	NA	NA	0.883263
Molecular Function	GO:0016298 lipase activity	0.0292331	NA	0.639627	0.250958	0.0160831	0.648127
Molecular Function	GO:0016412 serine O-acyltransferase activity	NA	NA	NA	0.00600835	NA	0.30077
Molecular Function	GO:0016620 oxidoreductase activity, acting on the aldehyde or oxo group of donors, NAD or NADP as acceptor	NA	NA	NA	0.219818	0.0450331	0.115507
Molecular Function	GO:0016623 oxidoreductase activity, acting on the aldehyde or oxo group of donors, oxygen as acceptor	NA	NA	0.0304057	0.0775596	NA	0.163792
Molecular Function	GO:0016634 oxidoreductase activity, acting on the CH-CH group of donors, oxygen as acceptor	NA	0.0317418	0.0928753	NA	NA	0.543845
Molecular Function	GO:0016645 oxidoreductase activity, acting on the CH-NH group of donors	NA	0.0206494	NA	0.20795	NA	0.264008
Molecular Function	GO:0016647 oxidoreductase activity, acting on the CH-NH group of donors, oxygen as acceptor	NA	0.00378486	NA	NA	NA	NA
Molecular Function	GO:0016651 oxidoreductase activity, acting on NAD(P)H	NA	NA	0.800071	0.0454705	0.206823	0.132619
Molecular Function	GO:0016661 oxidoreductase activity, acting on other nitrogenous compounds as donors	NA	NA	0.0304057	NA	NA	NA
Molecular Function	GO:0016668 oxidoreductase activity, acting on a sulfur group of donors, NAD(P) as acceptor	NA	NA	0.194433	0.0128337	NA	0.322116
Molecular Function	GO:0016744 transferase activity, transferring aldehyde or ketonic groups	0.00983013	0.0206494	0.0422835	0.588735	NA	0.55915
Molecular Function	GO:0016763 transferase activity, transferring pentosyl groups	NA	NA	NA	0.54209	NA	0.0248808
Molecular Function	GO:0016778 diphosphotransferase activity	NA	NA	NA	NA	0.0936442	0.0081398
Molecular Function	GO:0016788 hydrolase activity, acting on ester bonds	0.332263	NA	0.867359	0.608251	0.0123591	0.420146
Molecular Function	GO:0016791 phosphatase activity	NA	NA	0.756571	0.156008	0.00605948	0.260815
Molecular Function	GO:0016798 hydrolase activity, acting on glycosyl bonds	NA	NA	0.145193	0.210929	0.157664	0.0397445
Molecular Function	GO:0016813 hydrolase activity, acting on carbon-nitrogen (but not peptide) bonds, in linear amidines	NA	NA	NA	0.150467	0.00876548	0.171489
Molecular Function	GO:0016814 hydrolase activity, acting on carbon-nitrogen (but not peptide) bonds, in cyclic amidines	NA	NA	NA	0.123118	NA	0.0288378
Molecular Function	GO:0016820 hydrolase activity, acting on acid anhydrides, catalyzing transmembrane movement of substances	NA	0.179791	0.617218	0.28606	0.506498	0.0275449
Molecular Function	GO:0016853 isomerase activity	NA	0.0337535	0.693714	0.765231	0.0127475	0.232574
Molecular Function	GO:0016859 cis-trans isomerase activity	NA	NA	NA	0.609457	0.0268278	0.328046
Molecular Function	GO:0016903 oxidoreductase activity, acting on the aldehyde or oxo group of donors	NA	NA	0.743744	0.253265	0.159965	0.0462554
Molecular Function	GO:0017076 purine nucleotide binding	NA	NA	NA	0.110635	NA	0.0321109
Molecular Function	GO:0017169 CDP-alcohol phosphatidyltransferase activity	NA	NA	NA	0.215119	0.0479657	0.415321
Molecular Function	GO:0019104 DNA N-glycosylase activity	NA	NA	NA	0.149111	NA	0.0268142
Molecular Function	GO:0019144 ADP-sugar diphosphatase activity	NA	NA	0.0304057	NA	NA	0.163792
Molecular Function	GO:0019203 carbohydrate phosphatase activity	NA	NA	0.0568199	0.0696114	0.0112911	0.335577
Molecular Function	GO:0019208 phosphatase regulator activity	NA	0.0299014	0.390074	0.122246	NA	0.0348745
Molecular Function	GO:0019238 cyclohydrolase activity	NA	NA	NA	0.0730806	NA	0.0081398
Molecular Function	GO:0019783 ubiquitin-like protein-specific protease activity	NA	NA	NA	0.149111	0.0322368	0.30077
Molecular Function	GO:0019888 protein phosphatase regulator activity	NA	0.0299014	0.390074	0.122246	NA	0.0348745
Molecular Function	GO:0022804 active transmembrane transporter activity	NA	0.433153	0.115375	0.109574	0.711094	0.0199793
Molecular Function	GO:0022832 voltage-gated channel activity	NA	0.0225065	0.309775	0.237478	NA	0.312344
Molecular Function	GO:0022836 gated channel activity	NA	0.0317418	0.408648	0.384266	NA	0.299405
Molecular Function	GO:0022857 transmembrane transporter activity	NA	0.332921	0.0246519	0.106964	0.888194	0.0130217
Molecular Function	GO:0022891 substrate-specific transmembrane transporter activity	NA	0.165329	0.200377	0.190566	0.604954	0.00973265
Molecular Function	GO:0022892 substrate-specific transporter activity	0.327862	0.196872	0.3385	0.29031	0.711656	0.0212813
Molecular Function	GO:0030234 enzyme regulator activity	NA	0.0923842	0.0687098	0.0411519	NA	0.031233
Molecular Function	GO:0030246 carbohydrate binding	NA	NA	0.309775	0.00138378	0.0155648	0.119
Molecular Function	GO:0030247 polysaccharide binding	NA	NA	0.242711	0.00329742	0.00876548	0.447734
Molecular Function	GO:0034061 DNA polymerase activity	NA	NA	0.0279454	0.0240678	NA	0.497063
Molecular Function	GO:0042578 phosphoric ester hydrolase activity	NA	NA	0.294676	0.180823	0.0196302	0.107175
Molecular Function	GO:0042625 ATPase coupled ion transmembrane transporter activity	NA	0.144524	0.456908	0.453767	0.386051	0.0213198
Molecular Function	GO:0042626 ATPase activity, coupled to transmembrane movement of substances	NA	0.179791	0.617218	0.28606	0.506498	0.0275449
Molecular Function	GO:0043167 ion binding	0.863903	0.759036	0.0167318	0.744569	0.264936	0.703137
Molecular Function	GO:0043169 cation binding	0.821655	0.86847	0.00325875	0.421446	0.14479	0.604902
Molecular Function	GO:0043492 ATPase activity, coupled to movement of substances	NA	0.179791	0.617218	0.28606	0.506498	0.0275449
Molecular Function	GO:0043733 DNA-3-methylbase glycosylase activity	NA	NA	NA	0.149111	NA	0.0268142
Molecular Function	GO:0046508 hydrolase activity, acting on carbon-sulfur bonds	NA	NA	0.0304057	NA	NA	0.163792
Molecular Function	GO:0046906 tetrapyrrole binding	NA	0.400167	5.99319e-05	0.592264	0.811626	0.202204
Molecular Function	GO:0046912 transferase activity, transferring acyl groups, acyl groups converted into alkyl on transfer	NA	NA	NA	0.178853	NA	0.014321
Molecular Function	GO:0046943 carboxylic acid transmembrane transporter activity	NA	NA	NA	0.078452	0.0849224	0.0456786
Molecular Function	GO:0046983 protein dimerization activity	NA	NA	0.480545	0.00547048	NA	0.0311109
Molecular Function	GO:0050308 sugar-phosphatase activity	NA	NA	0.0497416	0.0603098	0.178568	0.119
Molecular Function	GO:0050662 coenzyme binding	NA	NA	0.0304057	NA	NA	NA
Molecular Function	GO:0051540 metal cluster binding	NA	NA	0.0327973	0.268039	0.368601	0.307841
Molecular Function	GO:0070569 uridylyltransferase activity	NA	0.00567219	0.0884804	NA	0.0479657	0.415321
Molecular Function	GO:0097159 organic cyclic compound binding	0.518934	0.0736703	0.00817543	0.0339286	0.820144	0.726916
Molecular Function	GO:1901363 heterocyclic compound binding	0.492882	0.0610004	0.00559996	0.0510053	0.795256	0.672163
Molecular Function	GO:1901981 phosphatidylinositol phosphate binding	NA	NA	NA	NA	0.0479657	0.0716677
Molecular Function	GO:1902936 phosphatidylinositol bisphosphate binding	NA	NA	NA	NA	0.0479657	0.0716677

## Sheet: 4.2 Alb-vs-Gre
Type	GO ID	Description	Alb-vs-Gre (181)	All (5466)	pvalue	p.adjust	Genes
Biological Process	GO:0006091	generation of precursor metabolites and energy	19	128	1.0747e-08	7.93129e-06	MSTRG.148586(petB);TEA_001460(psbA);TEA_001579(CAB7);TEA_001900(ADG2);TEA_001957(ABP19A);TEA_006504(COX1);TEA_007351(LHCA4);TEA_008676(CAB40);TEA_009190(At3g55800);TEA_009817(ABP19A);TEA_015416(CAB13);TEA_017260(CAB40);TEA_020597(LHCB5);TEA_024055(At5g59250);TEA_025846(CHUP1);TEA_026188(ABP19A);TEA_027142(CAB40);TEA_029302(THF1);TEA_029814(QS)
Biological Process	GO:0016571	histone methylation	10	74	8.02202e-05	0.0219978	MSTRG.164533(CAPH);MSTRG.73505(TOR1L2);TEA_000125(TOP2);TEA_011158(TOP2);TEA_015015(SUVH9);TEA_015704(MCM7);TEA_018090(ARF5);TEA_023977(ATX1);TEA_024862(DRP5A);TEA_025039(CMT3)
Biological Process	GO:0009890	negative regulation of biosynthetic process	8	52	0.000166022	0.0219978	MSTRG.164533(CAPH);MSTRG.73505(TOR1L2);TEA_003238(DCAF6);TEA_008282(ANR);TEA_010366(KIN12F);TEA_018090(ARF5);TEA_024862(DRP5A);TEA_025039(CMT3)
Biological Process	GO:0006479	protein methylation	10	81	0.000173589	0.0219978	MSTRG.164533(CAPH);MSTRG.73505(TOR1L2);TEA_000125(TOP2);TEA_011158(TOP2);TEA_015015(SUVH9);TEA_015704(MCM7);TEA_018090(ARF5);TEA_023977(ATX1);TEA_024862(DRP5A);TEA_025039(CMT3)
Biological Process	GO:0034968	histone lysine methylation	8	53	0.000190409	0.0219978	MSTRG.164533(CAPH);MSTRG.73505(TOR1L2);TEA_000125(TOP2);TEA_011158(TOP2);TEA_015704(MCM7);TEA_018090(ARF5);TEA_024862(DRP5A);TEA_025039(CMT3)
Biological Process	GO:0043414	macromolecule methylation	12	115	0.000204073	0.0219978	MSTRG.164533(CAPH);MSTRG.73505(TOR1L2);TEA_000125(TOP2);TEA_003994(trmH);TEA_010366(KIN12F);TEA_011158(TOP2);TEA_015015(SUVH9);TEA_015704(MCM7);TEA_018090(ARF5);TEA_023977(ATX1);TEA_024862(DRP5A);TEA_025039(CMT3)
Biological Process	GO:0018022	peptidyl-lysine methylation	8	55	0.000248037	0.0219978	MSTRG.164533(CAPH);MSTRG.73505(TOR1L2);TEA_000125(TOP2);TEA_011158(TOP2);TEA_015704(MCM7);TEA_018090(ARF5);TEA_024862(DRP5A);TEA_025039(CMT3)
Biological Process	GO:0008213	protein alkylation	10	85	0.000259574	0.0219978	MSTRG.164533(CAPH);MSTRG.73505(TOR1L2);TEA_000125(TOP2);TEA_011158(TOP2);TEA_015015(SUVH9);TEA_015704(MCM7);TEA_018090(ARF5);TEA_023977(ATX1);TEA_024862(DRP5A);TEA_025039(CMT3)
Biological Process	GO:0016569	covalent chromatin modification	12	123	0.000382738	0.0219978	MSTRG.164533(CAPH);MSTRG.73505(TOR1L2);TEA_000125(TOP2);TEA_010366(KIN12F);TEA_011158(TOP2);TEA_015015(SUVH9);TEA_015704(MCM7);TEA_018090(ARF5);TEA_023977(ATX1);TEA_024862(DRP5A);TEA_025039(CMT3);TEA_025588(HEN2)
Biological Process	GO:0032259	methylation	12	124	0.000412358	0.0219978	MSTRG.164533(CAPH);MSTRG.73505(TOR1L2);TEA_000125(TOP2);TEA_003994(trmH);TEA_010366(KIN12F);TEA_011158(TOP2);TEA_015015(SUVH9);TEA_015704(MCM7);TEA_018090(ARF5);TEA_023977(ATX1);TEA_024862(DRP5A);TEA_025039(CMT3)
Biological Process	GO:0006342	chromatin silencing	7	46	0.000456663	0.0219978	MSTRG.164533(CAPH);MSTRG.73505(TOR1L2);TEA_003238(DCAF6);TEA_010366(KIN12F);TEA_018090(ARF5);TEA_024862(DRP5A);TEA_025039(CMT3)
Biological Process	GO:0045814	negative regulation of gene expression, epigenetic	7	47	0.000522711	0.0219978	MSTRG.164533(CAPH);MSTRG.73505(TOR1L2);TEA_003238(DCAF6);TEA_010366(KIN12F);TEA_018090(ARF5);TEA_024862(DRP5A);TEA_025039(CMT3)
Biological Process	GO:0045892	negative regulation of transcription, DNA-templated	7	47	0.000522711	0.0219978	MSTRG.164533(CAPH);MSTRG.73505(TOR1L2);TEA_003238(DCAF6);TEA_010366(KIN12F);TEA_018090(ARF5);TEA_024862(DRP5A);TEA_025039(CMT3)
Biological Process	GO:1903507	negative regulation of nucleic acid-templated transcription	7	47	0.000522711	0.0219978	MSTRG.164533(CAPH);MSTRG.73505(TOR1L2);TEA_003238(DCAF6);TEA_010366(KIN12F);TEA_018090(ARF5);TEA_024862(DRP5A);TEA_025039(CMT3)
Biological Process	GO:2000113	negative regulation of cellular macromolecule biosynthetic process	7	47	0.000522711	0.0219978	MSTRG.164533(CAPH);MSTRG.73505(TOR1L2);TEA_003238(DCAF6);TEA_010366(KIN12F);TEA_018090(ARF5);TEA_024862(DRP5A);TEA_025039(CMT3)
Biological Process	GO:0010558	negative regulation of macromolecule biosynthetic process	7	48	0.000596146	0.0219978	MSTRG.164533(CAPH);MSTRG.73505(TOR1L2);TEA_003238(DCAF6);TEA_010366(KIN12F);TEA_018090(ARF5);TEA_024862(DRP5A);TEA_025039(CMT3)
Biological Process	GO:0045934	negative regulation of nucleobase-containing compound metabolic process	7	48	0.000596146	0.0219978	MSTRG.164533(CAPH);MSTRG.73505(TOR1L2);TEA_003238(DCAF6);TEA_010366(KIN12F);TEA_018090(ARF5);TEA_024862(DRP5A);TEA_025039(CMT3)
Biological Process	GO:0051172	negative regulation of nitrogen compound metabolic process	7	48	0.000596146	0.0219978	MSTRG.164533(CAPH);MSTRG.73505(TOR1L2);TEA_003238(DCAF6);TEA_010366(KIN12F);TEA_018090(ARF5);TEA_024862(DRP5A);TEA_025039(CMT3)
Biological Process	GO:0051253	negative regulation of RNA metabolic process	7	48	0.000596146	0.0219978	MSTRG.164533(CAPH);MSTRG.73505(TOR1L2);TEA_003238(DCAF6);TEA_010366(KIN12F);TEA_018090(ARF5);TEA_024862(DRP5A);TEA_025039(CMT3)
Biological Process	GO:1902679	negative regulation of RNA biosynthetic process	7	48	0.000596146	0.0219978	MSTRG.164533(CAPH);MSTRG.73505(TOR1L2);TEA_003238(DCAF6);TEA_010366(KIN12F);TEA_018090(ARF5);TEA_024862(DRP5A);TEA_025039(CMT3)
Biological Process	GO:0031327	negative regulation of cellular biosynthetic process	7	49	0.000677544	0.0238108	MSTRG.164533(CAPH);MSTRG.73505(TOR1L2);TEA_003238(DCAF6);TEA_010366(KIN12F);TEA_018090(ARF5);TEA_024862(DRP5A);TEA_025039(CMT3)
Biological Process	GO:0031324	negative regulation of cellular metabolic process	8	65	0.000788802	0.0264607	MSTRG.164533(CAPH);MSTRG.73505(TOR1L2);TEA_003238(DCAF6);TEA_010366(KIN12F);TEA_018090(ARF5);TEA_021076(KTI2);TEA_024862(DRP5A);TEA_025039(CMT3)
Biological Process	GO:0009892	negative regulation of metabolic process	15	193	0.000870587	0.0279345	MSTRG.164533(CAPH);MSTRG.73505(TOR1L2);TEA_000125(TOP2);TEA_000466(SBT1.6);TEA_003238(DCAF6);TEA_008282(ANR);TEA_010366(KIN12F);TEA_011158(TOP2);TEA_013586(PMEI11);TEA_015704(MCM7);TEA_018090(ARF5);TEA_021076(KTI2);TEA_024862(DRP5A);TEA_025039(CMT3);TEA_025588(HEN2)
Biological Process	GO:0016570	histone modification	11	118	0.00097548	0.029996	MSTRG.164533(CAPH);MSTRG.73505(TOR1L2);TEA_000125(TOP2);TEA_011158(TOP2);TEA_015015(SUVH9);TEA_015704(MCM7);TEA_018090(ARF5);TEA_023977(ATX1);TEA_024862(DRP5A);TEA_025039(CMT3);TEA_025588(HEN2)
Biological Process	GO:0016568	chromatin modification	12	138	0.00107717	0.0316654	MSTRG.164533(CAPH);MSTRG.73505(TOR1L2);TEA_000125(TOP2);TEA_010366(KIN12F);TEA_011158(TOP2);TEA_015015(SUVH9);TEA_015704(MCM7);TEA_018090(ARF5);TEA_023977(ATX1);TEA_024862(DRP5A);TEA_025039(CMT3);TEA_025588(HEN2)
Biological Process	GO:0044699	single-organism process	190	5340	0.00111558	0.0316654	MSTRG.109295(CLPTM1L);MSTRG.111942(PYD2);MSTRG.114306(ATHB-15);MSTRG.11543(At5g13980);MSTRG.126343(COX6B-2);MSTRG.131874(ABCB1);MSTRG.13255(CAD);MSTRG.136560(TK1A);MSTRG.138261(--);MSTRG.138386(KIN14D);MSTRG.139632(--);MSTRG.145216(Os02g0718900);MSTRG.145455(atpI);MSTRG.148586(petB);MSTRG.151894(RCI2B);MSTRG.164533(CAPH);MSTRG.40005(SAOUHSC_00855);MSTRG.41944(GOLS4);MSTRG.44593(ABCD1);MSTRG.4947(…
Biological Process	GO:0010605	negative regulation of macromolecule metabolic process	12	145	0.00165278	0.0432745	MSTRG.164533(CAPH);MSTRG.73505(TOR1L2);TEA_000125(TOP2);TEA_003238(DCAF6);TEA_010366(KIN12F);TEA_011158(TOP2);TEA_015704(MCM7);TEA_018090(ARF5);TEA_021076(KTI2);TEA_024862(DRP5A);TEA_025039(CMT3);TEA_025588(HEN2)
Biological Process	GO:0016458	gene silencing	11	126	0.00166858	0.0432745	MSTRG.164533(CAPH);MSTRG.73505(TOR1L2);TEA_000125(TOP2);TEA_003238(DCAF6);TEA_010366(KIN12F);TEA_011158(TOP2);TEA_015704(MCM7);TEA_018090(ARF5);TEA_024862(DRP5A);TEA_025039(CMT3);TEA_025588(HEN2)
Biological Process	GO:0048523	negative regulation of cellular process	8	73	0.00170049	0.0432745	MSTRG.164533(CAPH);MSTRG.73505(TOR1L2);TEA_003238(DCAF6);TEA_010366(KIN12F);TEA_018090(ARF5);TEA_021076(KTI2);TEA_024862(DRP5A);TEA_025039(CMT3)
Biological Process	GO:0010629	negative regulation of gene expression	11	128	0.00189353	0.0465808	MSTRG.164533(CAPH);MSTRG.73505(TOR1L2);TEA_000125(TOP2);TEA_003238(DCAF6);TEA_010366(KIN12F);TEA_011158(TOP2);TEA_015704(MCM7);TEA_018090(ARF5);TEA_024862(DRP5A);TEA_025039(CMT3);TEA_025588(HEN2)
Biological Process	GO:0048519	negative regulation of biological process	15	210	0.0020291	0.0483056	MSTRG.164533(CAPH);MSTRG.73505(TOR1L2);TEA_000125(TOP2);TEA_000466(SBT1.6);TEA_003238(DCAF6);TEA_008282(ANR);TEA_010366(KIN12F);TEA_011158(TOP2);TEA_013586(PMEI11);TEA_015704(MCM7);TEA_018090(ARF5);TEA_021076(KTI2);TEA_024862(DRP5A);TEA_025039(CMT3);TEA_025588(HEN2)
Biological Process	GO:0006325	chromatin organization	14	194	0.00257931	0.0594854	MSTRG.164533(CAPH);MSTRG.166932(SlH4);MSTRG.73505(TOR1L2);TEA_000125(TOP2);TEA_003238(DCAF6);TEA_010366(KIN12F);TEA_011158(TOP2);TEA_015015(SUVH9);TEA_015704(MCM7);TEA_018090(ARF5);TEA_023977(ATX1);TEA_024862(DRP5A);TEA_025039(CMT3);TEA_025588(HEN2)
Biological Process	GO:0051239	regulation of multicellular organismal process	14	196	0.00283356	0.061505	MSTRG.114306(ATHB-15);MSTRG.138261(--);MSTRG.164533(CAPH);TEA_000125(TOP2);TEA_000466(SBT1.6);TEA_006632(IRK);TEA_011158(TOP2);TEA_011480(SERK4);TEA_018090(ARF5);TEA_018813(BAM3);TEA_021862(INVC);TEA_024862(DRP5A);TEA_025588(HEN2);TEA_026831(PLP9)
Biological Process	GO:2000026	regulation of multicellular organismal development	14	196	0.00283356	0.061505	MSTRG.114306(ATHB-15);MSTRG.138261(--);MSTRG.164533(CAPH);TEA_000125(TOP2);TEA_000466(SBT1.6);TEA_006632(IRK);TEA_011158(TOP2);TEA_011480(SERK4);TEA_018090(ARF5);TEA_018813(BAM3);TEA_021862(INVC);TEA_024862(DRP5A);TEA_025588(HEN2);TEA_026831(PLP9)
Biological Process	GO:0006304	DNA modification	6	48	0.00329037	0.0650695	MSTRG.164533(CAPH);TEA_000125(TOP2);TEA_011158(TOP2);TEA_015704(MCM7);TEA_024862(DRP5A);TEA_025039(CMT3)
Biological Process	GO:0006305	DNA alkylation	6	48	0.00329037	0.0650695	MSTRG.164533(CAPH);TEA_000125(TOP2);TEA_011158(TOP2);TEA_015704(MCM7);TEA_024862(DRP5A);TEA_025039(CMT3)
Biological Process	GO:0018205	peptidyl-lysine modification	8	81	0.00329583	0.0650695	MSTRG.164533(CAPH);MSTRG.73505(TOR1L2);TEA_000125(TOP2);TEA_011158(TOP2);TEA_015704(MCM7);TEA_018090(ARF5);TEA_024862(DRP5A);TEA_025039(CMT3)
Biological Process	GO:0009756	carbohydrate mediated signaling	4	21	0.00343863	0.0650695	TEA_002370(SIS3);TEA_015704(MCM7);TEA_025588(HEN2);TEA_029302(THF1)
Biological Process	GO:0071322	cellular response to carbohydrate stimulus	4	21	0.00343863	0.0650695	TEA_002370(SIS3);TEA_015704(MCM7);TEA_025588(HEN2);TEA_029302(THF1)
Biological Process	GO:0051052	regulation of DNA metabolic process	5	35	0.0040085	0.0739568	MSTRG.164533(CAPH);TEA_000125(TOP2);TEA_009170(PCNA);TEA_011158(TOP2);TEA_024862(DRP5A)
Biological Process	GO:0015992	proton transport	8	84	0.00412845	0.0743121	MSTRG.126343(COX6B-2);MSTRG.139632(--);MSTRG.5950(VHA-A);TEA_006504(COX1);TEA_010998(NHX2);TEA_014408(atpA);TEA_021231(VHA-c''1);TEA_023359(VHA-a1)
Biological Process	GO:0043933	macromolecular complex subunit organization	24	444	0.00497619	0.0867738	MSTRG.114306(ATHB-15);MSTRG.164533(CAPH);MSTRG.166932(SlH4);MSTRG.73505(TOR1L2);TEA_000125(TOP2);TEA_003238(DCAF6);TEA_008292(AUG2);TEA_009190(At3g55800);TEA_010366(KIN12F);TEA_011158(TOP2);TEA_015015(SUVH9);TEA_015486(At5g57480);TEA_015704(MCM7);TEA_017691(ARL2);TEA_018090(ARF5);TEA_023081(TUBA);TEA_023359(VHA-a1);TEA_023977(ATX1);TEA_024862(DRP5A);TEA_025039(CMT3);TEA_025588(HEN2);TEA_025846(CH…
Biological Process	GO:0018193	peptidyl-amino acid modification	8	87	0.00511459	0.0867738	MSTRG.164533(CAPH);MSTRG.73505(TOR1L2);TEA_000125(TOP2);TEA_011158(TOP2);TEA_015704(MCM7);TEA_018090(ARF5);TEA_024862(DRP5A);TEA_025039(CMT3)
Biological Process	GO:0006464	cellular protein modification process	60	1419	0.00517351	0.0867738	MSTRG.100984(--);MSTRG.138261(--);MSTRG.164533(CAPH);MSTRG.33126(At1g34110);MSTRG.55353(UPL6);MSTRG.73505(TOR1L2);MSTRG.81892(At5g45780);TEA_000125(TOP2);TEA_000654(TMK1);TEA_000709(yfkJ);TEA_001460(psbA);TEA_001579(CAB7);TEA_002319(psaB);TEA_002370(SIS3);TEA_003884(At2g19130);TEA_005188(At5g24080);TEA_005775(At1g01540);TEA_005996(LRK10);TEA_006632(IRK);TEA_006771(RLK5);TEA_007278(RGI3);TEA_00735…
Biological Process	GO:0048509	regulation of meristem development	8	88	0.00548041	0.0876539	MSTRG.114306(ATHB-15);MSTRG.138261(--);TEA_000466(SBT1.6);TEA_006632(IRK);TEA_011480(SERK4);TEA_018813(BAM3);TEA_021862(INVC);TEA_026831(PLP9)
Biological Process	GO:0043412	macromolecule modification	63	1510	0.00557918	0.0876539	MSTRG.100984(--);MSTRG.138261(--);MSTRG.164533(CAPH);MSTRG.33126(At1g34110);MSTRG.55353(UPL6);MSTRG.73505(TOR1L2);MSTRG.81892(At5g45780);TEA_000125(TOP2);TEA_000654(TMK1);TEA_000709(yfkJ);TEA_001460(psbA);TEA_001579(CAB7);TEA_002319(psaB);TEA_002370(SIS3);TEA_003884(At2g19130);TEA_003994(trmH);TEA_005188(At5g24080);TEA_005775(At1g01540);TEA_005996(LRK10);TEA_006632(IRK);TEA_006771(RLK5);TEA_00727…
Biological Process	GO:0036211	protein modification process	60	1424	0.00558727	0.0876539	MSTRG.100984(--);MSTRG.138261(--);MSTRG.164533(CAPH);MSTRG.33126(At1g34110);MSTRG.55353(UPL6);MSTRG.73505(TOR1L2);MSTRG.81892(At5g45780);TEA_000125(TOP2);TEA_000654(TMK1);TEA_000709(yfkJ);TEA_001460(psbA);TEA_001579(CAB7);TEA_002319(psaB);TEA_002370(SIS3);TEA_003884(At2g19130);TEA_005188(At5g24080);TEA_005775(At1g01540);TEA_005996(LRK10);TEA_006632(IRK);TEA_006771(RLK5);TEA_007278(RGI3);TEA_00735…
Biological Process	GO:0050793	regulation of developmental process	14	212	0.00570107	0.0876539	MSTRG.114306(ATHB-15);MSTRG.138261(--);MSTRG.164533(CAPH);TEA_000125(TOP2);TEA_000466(SBT1.6);TEA_006632(IRK);TEA_011158(TOP2);TEA_011480(SERK4);TEA_018090(ARF5);TEA_018813(BAM3);TEA_021862(INVC);TEA_024862(DRP5A);TEA_025588(HEN2);TEA_026831(PLP9)
Biological Process	GO:0055114	oxidation-reduction process	7	71	0.00591755	0.0891255	MSTRG.148586(petB);TEA_001460(psbA);TEA_001900(ADG2);TEA_006504(COX1);TEA_009190(At3g55800);TEA_029302(THF1);TEA_029814(QS)
Biological Process	GO:0006818	hydrogen transport	9	110	0.00659947	0.0974082	MSTRG.126343(COX6B-2);MSTRG.139632(--);MSTRG.145455(atpI);MSTRG.5950(VHA-A);TEA_006504(COX1);TEA_010998(NHX2);TEA_014408(atpA);TEA_021231(VHA-c''1);TEA_023359(VHA-a1)
Biological Process	GO:0044763	single-organism cellular process	131	3627	0.010175	0.147238	MSTRG.109295(CLPTM1L);MSTRG.111942(PYD2);MSTRG.114306(ATHB-15);MSTRG.11543(At5g13980);MSTRG.131874(ABCB1);MSTRG.136560(TK1A);MSTRG.138386(KIN14D);MSTRG.145216(Os02g0718900);MSTRG.145455(atpI);MSTRG.148586(petB);MSTRG.151894(RCI2B);MSTRG.164533(CAPH);MSTRG.40005(SAOUHSC_00855);MSTRG.44593(ABCD1);MSTRG.4947(At2g47680);MSTRG.5950(VHA-A);MSTRG.73505(TOR1L2);MSTRG.73876(NTRC);MSTRG.8887(SFT2D2);TEA_00…
Biological Process	GO:1902410	mitotic cytokinetic process	5	45	0.011769	0.167029	MSTRG.164533(CAPH);TEA_000125(TOP2);TEA_011158(TOP2);TEA_024862(DRP5A);TEA_028646(ROPGAP2)
Biological Process	GO:0001708	cell fate specification	2	6	0.012968	0.180574	TEA_000125(TOP2);TEA_011158(TOP2)
Biological Process	GO:0040029	regulation of gene expression, epigenetic	7	83	0.0135559	0.185264	MSTRG.164533(CAPH);MSTRG.73505(TOR1L2);TEA_003238(DCAF6);TEA_010366(KIN12F);TEA_018090(ARF5);TEA_024862(DRP5A);TEA_025039(CMT3)
Biological Process	GO:0032506	cytokinetic process	5	47	0.0140638	0.188711	MSTRG.164533(CAPH);TEA_000125(TOP2);TEA_011158(TOP2);TEA_024862(DRP5A);TEA_028646(ROPGAP2)
Biological Process	GO:0000281	mitotic cytokinesis	5	48	0.0153166	0.20185	MSTRG.164533(CAPH);TEA_000125(TOP2);TEA_011158(TOP2);TEA_024862(DRP5A);TEA_028646(ROPGAP2)
Biological Process	GO:0061640	cytoskeleton-dependent cytokinesis	5	49	0.0166417	0.215467	MSTRG.164533(CAPH);TEA_000125(TOP2);TEA_011158(TOP2);TEA_024862(DRP5A);TEA_028646(ROPGAP2)
Biological Process	GO:0044710	single-organism metabolic process	113	3114	0.0171766	0.218557	MSTRG.109295(CLPTM1L);MSTRG.111942(PYD2);MSTRG.11543(At5g13980);MSTRG.126343(COX6B-2);MSTRG.13255(CAD);MSTRG.136560(TK1A);MSTRG.139632(--);MSTRG.145455(atpI);MSTRG.148586(petB);MSTRG.151894(RCI2B);MSTRG.164533(CAPH);MSTRG.40005(SAOUHSC_00855);MSTRG.41944(GOLS4);MSTRG.4947(At2g47680);MSTRG.58592(--);MSTRG.5950(VHA-A);MSTRG.71648(GDH1);MSTRG.73505(TOR1L2);MSTRG.73876(NTRC);MSTRG.86901(FLS);MSTRG.88…
Biological Process	GO:0045165	cell fate commitment	2	7	0.0177901	0.219017	TEA_000125(TOP2);TEA_011158(TOP2)
Biological Process	GO:0007017	microtubule-based process	8	108	0.0178063	0.219017	MSTRG.11543(At5g13980);MSTRG.138386(KIN14D);MSTRG.164533(CAPH);TEA_000125(TOP2);TEA_000466(SBT1.6);TEA_008292(AUG2);TEA_011158(TOP2);TEA_030203(At5g23430)
Biological Process	GO:0019219	regulation of nucleobase-containing compound metabolic process	14	248	0.0205848	0.249042	MSTRG.164533(CAPH);MSTRG.73505(TOR1L2);TEA_000125(TOP2);TEA_003238(DCAF6);TEA_009170(PCNA);TEA_010366(KIN12F);TEA_011158(TOP2);TEA_015687(BZIP53);TEA_018090(ARF5);TEA_024862(DRP5A);TEA_025039(CMT3);TEA_025588(HEN2);TEA_025846(CHUP1);TEA_029302(THF1)
Biological Process	GO:1902589	single-organism organelle organization	18	349	0.021695	0.258241	MSTRG.111942(PYD2);MSTRG.114306(ATHB-15);MSTRG.11543(At5g13980);MSTRG.164533(CAPH);MSTRG.73505(TOR1L2);TEA_000125(TOP2);TEA_000466(SBT1.6);TEA_008292(AUG2);TEA_010247(PHL7);TEA_010366(KIN12F);TEA_011158(TOP2);TEA_015015(SUVH9);TEA_015704(MCM7);TEA_018090(ARF5);TEA_023977(ATX1);TEA_024862(DRP5A);TEA_025039(CMT3);TEA_025588(HEN2)
Biological Process	GO:0000910	cytokinesis	5	53	0.0226976	0.265886	MSTRG.164533(CAPH);TEA_000125(TOP2);TEA_011158(TOP2);TEA_024862(DRP5A);TEA_028646(ROPGAP2)
Biological Process	GO:0031323	regulation of cellular metabolic process	21	429	0.0232215	0.267773	MSTRG.164533(CAPH);MSTRG.73505(TOR1L2);TEA_000125(TOP2);TEA_003238(DCAF6);TEA_005775(At1g01540);TEA_009170(PCNA);TEA_009190(At3g55800);TEA_010326(NEK2);TEA_010366(KIN12F);TEA_011158(TOP2);TEA_015687(BZIP53);TEA_018090(ARF5);TEA_019363(MMK2);TEA_021076(KTI2);TEA_024862(DRP5A);TEA_025039(CMT3);TEA_025588(HEN2);TEA_025846(CHUP1);TEA_028985(OVA2);TEA_029302(THF1);TEA_029814(QS)
Biological Process	GO:0015672	monovalent inorganic cation transport	9	137	0.025019	0.284062	MSTRG.126343(COX6B-2);MSTRG.139632(--);MSTRG.5950(VHA-A);TEA_003095(AMT1-3);TEA_006504(COX1);TEA_010998(NHX2);TEA_014408(atpA);TEA_021231(VHA-c''1);TEA_023359(VHA-a1)
Biological Process	GO:0051276	chromosome organization	14	257	0.0269469	0.297233	MSTRG.164533(CAPH);MSTRG.166932(SlH4);MSTRG.73505(TOR1L2);TEA_000125(TOP2);TEA_003238(DCAF6);TEA_010366(KIN12F);TEA_011158(TOP2);TEA_015015(SUVH9);TEA_015704(MCM7);TEA_018090(ARF5);TEA_023977(ATX1);TEA_024862(DRP5A);TEA_025039(CMT3);TEA_025588(HEN2)
Biological Process	GO:1901701	cellular response to oxygen-containing compound	7	96	0.0278925	0.297233	TEA_000448(CLS);TEA_002370(SIS3);TEA_009190(At3g55800);TEA_015704(MCM7);TEA_019363(MMK2);TEA_025588(HEN2);TEA_029302(THF1)
Biological Process	GO:0015988	energy coupled proton transmembrane transport, against electrochemical gradient	4	38	0.0282557	0.297233	MSTRG.5950(VHA-A);TEA_014408(atpA);TEA_021231(VHA-c''1);TEA_023359(VHA-a1)
Biological Process	GO:0000375	RNA splicing, via transesterification reactions	3	22	0.0285956	0.297233	TEA_016763(PRP31);TEA_025588(HEN2);TEA_028644(VIT_07s0104g01170)
Biological Process	GO:0000377	RNA splicing, via transesterification reactions with bulged adenosine as nucleophile	3	22	0.0285956	0.297233	TEA_016763(PRP31);TEA_025588(HEN2);TEA_028644(VIT_07s0104g01170)
Biological Process	GO:0009767	photosynthetic electron transport chain	3	22	0.0285956	0.297233	TEA_001460(psbA);TEA_009190(At3g55800);TEA_029302(THF1)
Biological Process	GO:0071822	protein complex subunit organization	14	261	0.0301999	0.302214	MSTRG.114306(ATHB-15);MSTRG.166932(SlH4);TEA_000125(TOP2);TEA_008292(AUG2);TEA_009190(At3g55800);TEA_011158(TOP2);TEA_015486(At5g57480);TEA_017691(ARL2);TEA_018090(ARF5);TEA_023081(TUBA);TEA_023359(VHA-a1);TEA_025588(HEN2);TEA_025846(CHUP1);TEA_029302(THF1)
Biological Process	GO:0009262	deoxyribonucleotide metabolic process	1	1	0.0306805	0.302214	TEA_016182(DUT)
Biological Process	GO:0017062	respiratory chain complex III assembly	1	1	0.0306805	0.302214	TEA_015486(At5g57480)
Biological Process	GO:1902600	hydrogen ion transmembrane transport	4	39	0.0307494	0.302214	MSTRG.5950(VHA-A);TEA_014408(atpA);TEA_021231(VHA-c''1);TEA_023359(VHA-a1)
Biological Process	GO:0080090	regulation of primary metabolic process	20	416	0.0311223	0.302214	MSTRG.164533(CAPH);MSTRG.73505(TOR1L2);TEA_000125(TOP2);TEA_003238(DCAF6);TEA_005775(At1g01540);TEA_009170(PCNA);TEA_009190(At3g55800);TEA_010326(NEK2);TEA_010366(KIN12F);TEA_011158(TOP2);TEA_015687(BZIP53);TEA_018090(ARF5);TEA_019363(MMK2);TEA_021076(KTI2);TEA_024862(DRP5A);TEA_025039(CMT3);TEA_025588(HEN2);TEA_025846(CHUP1);TEA_028985(OVA2);TEA_029302(THF1)
Biological Process	GO:0065003	macromolecular complex assembly	11	190	0.0321617	0.308251	TEA_000125(TOP2);TEA_008292(AUG2);TEA_009190(At3g55800);TEA_011158(TOP2);TEA_015486(At5g57480);TEA_017691(ARL2);TEA_023081(TUBA);TEA_023359(VHA-a1);TEA_025846(CHUP1);TEA_028644(VIT_07s0104g01170);TEA_029302(THF1)
Biological Process	GO:0009150	purine ribonucleotide metabolic process	6	79	0.0340332	0.317976	MSTRG.145455(atpI);MSTRG.5950(VHA-A);TEA_001191(ADK2);TEA_001936(At1g74260);TEA_014408(atpA);TEA_018374(PMA4)
Biological Process	GO:0048507	meristem development	10	168	0.0340381	0.317976	MSTRG.114306(ATHB-15);MSTRG.138261(--);TEA_000466(SBT1.6);TEA_006632(IRK);TEA_011480(SERK4);TEA_018090(ARF5);TEA_018813(BAM3);TEA_021862(INVC);TEA_025588(HEN2);TEA_026831(PLP9)
Biological Process	GO:0006259	DNA metabolic process	16	317	0.0349013	0.321965	MSTRG.136431(Os01g0868300);MSTRG.136433(Os01g0868300);MSTRG.136560(TK1A);MSTRG.164533(CAPH);TEA_000125(TOP2);TEA_009170(PCNA);TEA_009340(RPA1B);TEA_010366(KIN12F);TEA_010525(RNR1);TEA_011158(TOP2);TEA_015704(MCM7);TEA_016182(DUT);TEA_021575(At4g18820);TEA_023108(KIN10B);TEA_024862(DRP5A);TEA_025039(CMT3)
Biological Process	GO:0055085	transmembrane transport	9	146	0.035661	0.324911	MSTRG.145216(Os02g0718900);MSTRG.5950(VHA-A);TEA_010311(CNGC14);TEA_014408(atpA);TEA_015760(CLC-E);TEA_021231(VHA-c''1);TEA_023359(VHA-a1);TEA_023928(POR1);TEA_029302(THF1)
Biological Process	GO:0051171	regulation of nitrogen compound metabolic process	15	296	0.0391198	0.352078	MSTRG.164533(CAPH);MSTRG.73505(TOR1L2);TEA_000125(TOP2);TEA_003238(DCAF6);TEA_009170(PCNA);TEA_010366(KIN12F);TEA_011158(TOP2);TEA_015687(BZIP53);TEA_018090(ARF5);TEA_024862(DRP5A);TEA_025039(CMT3);TEA_025588(HEN2);TEA_025846(CHUP1);TEA_028985(OVA2);TEA_029302(THF1)
Biological Process	GO:0006996	organelle organization	32	758	0.0398013	0.352457	MSTRG.111942(PYD2);MSTRG.114306(ATHB-15);MSTRG.11543(At5g13980);MSTRG.151894(RCI2B);MSTRG.164533(CAPH);MSTRG.166932(SlH4);MSTRG.5950(VHA-A);MSTRG.73505(TOR1L2);TEA_000125(TOP2);TEA_000221(PIP1-5);TEA_000466(SBT1.6);TEA_001900(ADG2);TEA_003238(DCAF6);TEA_008292(AUG2);TEA_009190(At3g55800);TEA_010247(PHL7);TEA_010366(KIN12F);TEA_010525(RNR1);TEA_011158(TOP2);TEA_014751(SAP4);TEA_015015(SUVH9);TEA_0…
Biological Process	GO:0006461	protein complex assembly	10	173	0.0403407	0.352457	TEA_000125(TOP2);TEA_008292(AUG2);TEA_009190(At3g55800);TEA_011158(TOP2);TEA_015486(At5g57480);TEA_017691(ARL2);TEA_023081(TUBA);TEA_023359(VHA-a1);TEA_025846(CHUP1);TEA_029302(THF1)
Biological Process	GO:0006873	cellular ion homeostasis	5	62	0.0410723	0.352457	TEA_001957(ABP19A);TEA_007351(LHCA4);TEA_009817(ABP19A);TEA_014663(FER1);TEA_026188(ABP19A)
Biological Process	GO:0055082	cellular chemical homeostasis	5	62	0.0410723	0.352457	TEA_001957(ABP19A);TEA_007351(LHCA4);TEA_009817(ABP19A);TEA_014663(FER1);TEA_026188(ABP19A)
Biological Process	GO:0022607	cellular component assembly	12	223	0.0419584	0.355923	TEA_000125(TOP2);TEA_003935(--);TEA_008292(AUG2);TEA_009190(At3g55800);TEA_011158(TOP2);TEA_015486(At5g57480);TEA_017691(ARL2);TEA_023081(TUBA);TEA_023359(VHA-a1);TEA_025846(CHUP1);TEA_028644(VIT_07s0104g01170);TEA_029302(THF1)
Biological Process	GO:0070271	protein complex biogenesis	10	176	0.044485	0.373067	TEA_000125(TOP2);TEA_008292(AUG2);TEA_009190(At3g55800);TEA_011158(TOP2);TEA_015486(At5g57480);TEA_017691(ARL2);TEA_023081(TUBA);TEA_023359(VHA-a1);TEA_025846(CHUP1);TEA_029302(THF1)
Biological Process	GO:0009791	post-embryonic development	16	329	0.0463496	0.384337	MSTRG.164533(CAPH);TEA_000125(TOP2);TEA_001957(ABP19A);TEA_003334(ARF15);TEA_006632(IRK);TEA_009190(At3g55800);TEA_009817(ABP19A);TEA_011158(TOP2);TEA_014663(FER1);TEA_018090(ARF5);TEA_021862(INVC);TEA_023108(KIN10B);TEA_024862(DRP5A);TEA_025039(CMT3);TEA_025588(HEN2);TEA_026188(ABP19A)
Biological Process	GO:0015980	energy derivation by oxidation of organic compounds	3	27	0.0485859	0.398404	TEA_001900(ADG2);TEA_006504(COX1);TEA_029814(QS)
Biological Process	GO:0015977	carbon fixation	2	12	0.0505506	0.409869	TEA_004228(rbcL);TEA_009190(At3g55800)
Biological Process	GO:0050801	ion homeostasis	6	88	0.0530198	0.409869	TEA_001957(ABP19A);TEA_007351(LHCA4);TEA_009817(ABP19A);TEA_010998(NHX2);TEA_014663(FER1);TEA_026188(ABP19A)
Biological Process	GO:0006355	regulation of transcription, DNA-templated	11	207	0.0539766	0.409869	MSTRG.164533(CAPH);MSTRG.73505(TOR1L2);TEA_003238(DCAF6);TEA_010366(KIN12F);TEA_015687(BZIP53);TEA_018090(ARF5);TEA_024862(DRP5A);TEA_025039(CMT3);TEA_025588(HEN2);TEA_025846(CHUP1);TEA_029302(THF1)
Biological Process	GO:1903506	regulation of nucleic acid-templated transcription	11	207	0.0539766	0.409869	MSTRG.164533(CAPH);MSTRG.73505(TOR1L2);TEA_003238(DCAF6);TEA_010366(KIN12F);TEA_015687(BZIP53);TEA_018090(ARF5);TEA_024862(DRP5A);TEA_025039(CMT3);TEA_025588(HEN2);TEA_025846(CHUP1);TEA_029302(THF1)
Biological Process	GO:0022900	electron transport chain	4	47	0.0552505	0.409869	MSTRG.148586(petB);TEA_001460(psbA);TEA_009190(At3g55800);TEA_029302(THF1)
Biological Process	GO:0034654	nucleobase-containing compound biosynthetic process	20	446	0.0569007	0.409869	MSTRG.136560(TK1A);MSTRG.145455(atpI);MSTRG.164533(CAPH);MSTRG.73505(TOR1L2);TEA_001191(ADK2);TEA_001936(At1g74260);TEA_003238(DCAF6);TEA_006183(TAF4B);TEA_010366(KIN12F);TEA_010525(RNR1);TEA_014408(atpA);TEA_015687(BZIP53);TEA_018090(ARF5);TEA_018374(PMA4);TEA_024862(DRP5A);TEA_025039(CMT3);TEA_025588(HEN2);TEA_025846(CHUP1);TEA_029302(THF1);TEA_029814(QS)
Biological Process	GO:2001141	regulation of RNA biosynthetic process	11	209	0.0570683	0.409869	MSTRG.164533(CAPH);MSTRG.73505(TOR1L2);TEA_003238(DCAF6);TEA_010366(KIN12F);TEA_015687(BZIP53);TEA_018090(ARF5);TEA_024862(DRP5A);TEA_025039(CMT3);TEA_025588(HEN2);TEA_025846(CHUP1);TEA_029302(THF1)
Biological Process	GO:0030243	cellulose metabolic process	5	68	0.057195	0.409869	MSTRG.62238(CESA1);TEA_002665(At1g19940);TEA_016413(At4g02290);TEA_018077(At1g75680);TEA_027593(CSLD2)
Biological Process	GO:1903047	mitotic cell cycle process	5	68	0.057195	0.409869	MSTRG.164533(CAPH);TEA_000125(TOP2);TEA_011158(TOP2);TEA_024862(DRP5A);TEA_028646(ROPGAP2)
Biological Process	GO:0000578	embryonic axis specification	1	2	0.0604228	0.409869	TEA_018090(ARF5)
Biological Process	GO:0006208	pyrimidine nucleobase catabolic process	1	2	0.0604228	0.409869	MSTRG.111942(PYD2)
Biological Process	GO:0009880	embryonic pattern specification	1	2	0.0604228	0.409869	TEA_018090(ARF5)
Biological Process	GO:0015669	gas transport	1	2	0.0604228	0.409869	TEA_000221(PIP1-5)
Biological Process	GO:0032508	DNA duplex unwinding	1	2	0.0604228	0.409869	TEA_015704(MCM7)
Biological Process	GO:0046113	nucleobase catabolic process	1	2	0.0604228	0.409869	MSTRG.111942(PYD2)
Biological Process	GO:0070071	proton-transporting two-sector ATPase complex assembly	1	2	0.0604228	0.409869	TEA_023359(VHA-a1)
Biological Process	GO:0072529	pyrimidine-containing compound catabolic process	1	2	0.0604228	0.409869	MSTRG.111942(PYD2)
Biological Process	GO:0009259	ribonucleotide metabolic process	6	91	0.0605362	0.409869	MSTRG.145455(atpI);MSTRG.5950(VHA-A);TEA_001191(ADK2);TEA_001936(At1g74260);TEA_014408(atpA);TEA_018374(PMA4)
Biological Process	GO:0019693	ribose phosphate metabolic process	6	91	0.0605362	0.409869	MSTRG.145455(atpI);MSTRG.5950(VHA-A);TEA_001191(ADK2);TEA_001936(At1g74260);TEA_014408(atpA);TEA_018374(PMA4)
Biological Process	GO:0019684	photosynthesis, light reaction	3	30	0.0631068	0.423389	TEA_001460(psbA);TEA_009190(At3g55800);TEA_029302(THF1)
Biological Process	GO:0006163	purine nucleotide metabolic process	6	93	0.0658816	0.42977	MSTRG.145455(atpI);MSTRG.5950(VHA-A);TEA_001191(ADK2);TEA_001936(At1g74260);TEA_014408(atpA);TEA_018374(PMA4)
Biological Process	GO:0009743	response to carbohydrate	5	71	0.0664413	0.42977	TEA_002370(SIS3);TEA_010311(CNGC14);TEA_015704(MCM7);TEA_025588(HEN2);TEA_029302(THF1)
Biological Process	GO:0009886	post-embryonic morphogenesis	5	71	0.0664413	0.42977	TEA_001957(ABP19A);TEA_006632(IRK);TEA_009190(At3g55800);TEA_009817(ABP19A);TEA_026188(ABP19A)
Biological Process	GO:0044772	mitotic cell cycle phase transition	2	14	0.0669696	0.42977	MSTRG.164533(CAPH);TEA_024862(DRP5A)
Biological Process	GO:1901990	regulation of mitotic cell cycle phase transition	2	14	0.0669696	0.42977	MSTRG.164533(CAPH);TEA_024862(DRP5A)
Biological Process	GO:0015979	photosynthesis	3	31	0.0683443	0.434811	TEA_001460(psbA);TEA_009190(At3g55800);TEA_029302(THF1)
Biological Process	GO:0044267	cellular protein metabolic process	66	1812	0.0694564	0.437854	MSTRG.100984(--);MSTRG.138261(--);MSTRG.164533(CAPH);MSTRG.33126(At1g34110);MSTRG.55353(UPL6);MSTRG.5950(VHA-A);MSTRG.73505(TOR1L2);MSTRG.81892(At5g45780);TEA_000125(TOP2);TEA_000654(TMK1);TEA_000709(yfkJ);TEA_001460(psbA);TEA_001579(CAB7);TEA_002319(psaB);TEA_002370(SIS3);TEA_003884(At2g19130);TEA_005188(At5g24080);TEA_005775(At1g01540);TEA_005996(LRK10);TEA_006632(IRK);TEA_006771(RLK5);TEA_0072…
Biological Process	GO:0022610	biological adhesion	4	51	0.0705129	0.437854	MSTRG.114306(ATHB-15);TEA_018090(ARF5);TEA_024423(GA17800);TEA_025588(HEN2)
Biological Process	GO:0051252	regulation of RNA metabolic process	11	217	0.0706025	0.437854	MSTRG.164533(CAPH);MSTRG.73505(TOR1L2);TEA_003238(DCAF6);TEA_010366(KIN12F);TEA_015687(BZIP53);TEA_018090(ARF5);TEA_024862(DRP5A);TEA_025039(CMT3);TEA_025588(HEN2);TEA_025846(CHUP1);TEA_029302(THF1)
Biological Process	GO:0090407	organophosphate biosynthetic process	10	192	0.0714555	0.43825	MSTRG.136560(TK1A);MSTRG.145455(atpI);MSTRG.8887(SFT2D2);TEA_001191(ADK2);TEA_001936(At1g74260);TEA_010525(RNR1);TEA_011436(EVN);TEA_014408(atpA);TEA_018374(PMA4);TEA_029814(QS)
Biological Process	GO:1901293	nucleoside phosphate biosynthetic process	8	143	0.072969	0.43825	MSTRG.136560(TK1A);MSTRG.145455(atpI);TEA_001191(ADK2);TEA_001936(At1g74260);TEA_010525(RNR1);TEA_014408(atpA);TEA_018374(PMA4);TEA_029814(QS)
Biological Process	GO:0006164	purine nucleotide biosynthetic process	5	73	0.0730417	0.43825	MSTRG.145455(atpI);TEA_001191(ADK2);TEA_001936(At1g74260);TEA_014408(atpA);TEA_018374(PMA4)
Biological Process	GO:0009152	purine ribonucleotide biosynthetic process	5	73	0.0730417	0.43825	MSTRG.145455(atpI);TEA_001191(ADK2);TEA_001936(At1g74260);TEA_014408(atpA);TEA_018374(PMA4)
Biological Process	GO:0008380	RNA splicing	4	52	0.0746334	0.440191	TEA_003704(OFUT27);TEA_016763(PRP31);TEA_025588(HEN2);TEA_028644(VIT_07s0104g01170)
Biological Process	GO:0044770	cell cycle phase transition	2	15	0.075751	0.440191	MSTRG.164533(CAPH);TEA_024862(DRP5A)
Biological Process	GO:0045333	cellular respiration	2	15	0.075751	0.440191	TEA_006504(COX1);TEA_029814(QS)
Biological Process	GO:1901987	regulation of cell cycle phase transition	2	15	0.075751	0.440191	MSTRG.164533(CAPH);TEA_024862(DRP5A)
Biological Process	GO:0048878	chemical homeostasis	6	97	0.0773751	0.446116	TEA_001957(ABP19A);TEA_007351(LHCA4);TEA_009817(ABP19A);TEA_010998(NHX2);TEA_014663(FER1);TEA_026188(ABP19A)
Biological Process	GO:0010038	response to metal ion	5	75	0.0799873	0.454082	MSTRG.151894(RCI2B);MSTRG.40005(SAOUHSC_00855);MSTRG.5950(VHA-A);TEA_000221(PIP1-5);TEA_010525(RNR1)
Biological Process	GO:0051301	cell division	5	75	0.0799873	0.454082	MSTRG.164533(CAPH);TEA_000125(TOP2);TEA_011158(TOP2);TEA_024862(DRP5A);TEA_028646(ROPGAP2)
Biological Process	GO:0000278	mitotic cell cycle	5	76	0.0835881	0.470901	MSTRG.164533(CAPH);TEA_000125(TOP2);TEA_011158(TOP2);TEA_024862(DRP5A);TEA_028646(ROPGAP2)
Biological Process	GO:0048580	regulation of post-embryonic development	6	100	0.0866928	0.484691	MSTRG.164533(CAPH);TEA_000125(TOP2);TEA_011158(TOP2);TEA_018090(ARF5);TEA_024862(DRP5A);TEA_025588(HEN2)
Biological Process	GO:0007349	cellularization	1	3	0.0892555	0.48556	TEA_017691(ARL2)
Biological Process	GO:0018065	protein-cofactor linkage	1	3	0.0892555	0.48556	TEA_019887(HEMC)
Biological Process	GO:0042374	phylloquinone metabolic process	1	3	0.0892555	0.48556	TEA_022118(MENG)
Biological Process	GO:0044085	cellular component biogenesis	14	307	0.0901681	0.48556	TEA_000125(TOP2);TEA_000466(SBT1.6);TEA_003935(--);TEA_007632(GUX1);TEA_008292(AUG2);TEA_009190(At3g55800);TEA_011158(TOP2);TEA_015486(At5g57480);TEA_017691(ARL2);TEA_023081(TUBA);TEA_023359(VHA-a1);TEA_025846(CHUP1);TEA_028644(VIT_07s0104g01170);TEA_029302(THF1)
Biological Process	GO:0019538	protein metabolic process	74	2089	0.0904625	0.48556	MSTRG.100984(--);MSTRG.138261(--);MSTRG.164533(CAPH);MSTRG.33126(At1g34110);MSTRG.55353(UPL6);MSTRG.5950(VHA-A);MSTRG.73505(TOR1L2);MSTRG.79515(SCPL18);MSTRG.81892(At5g45780);MSTRG.93312(SCPL18);TEA_000125(TOP2);TEA_000466(SBT1.6);TEA_000654(TMK1);TEA_000709(yfkJ);TEA_001460(psbA);TEA_001579(CAB7);TEA_002319(psaB);TEA_002370(SIS3);TEA_003884(At2g19130);TEA_005188(At5g24080);TEA_005775(At1g01540);…
Biological Process	GO:0072522	purine-containing compound biosynthetic process	5	78	0.0910425	0.48556	MSTRG.145455(atpI);TEA_001191(ADK2);TEA_001936(At1g74260);TEA_014408(atpA);TEA_018374(PMA4)
Biological Process	GO:0019725	cellular homeostasis	7	126	0.0925617	0.48556	MSTRG.73876(NTRC);TEA_001957(ABP19A);TEA_007351(LHCA4);TEA_009817(ABP19A);TEA_014663(FER1);TEA_021973(TRX1);TEA_026188(ABP19A)
Biological Process	GO:0051179	localization	64	1784	0.0931518	0.48556	MSTRG.111942(PYD2);MSTRG.126343(COX6B-2);MSTRG.131874(ABCB1);MSTRG.139632(--);MSTRG.145216(Os02g0718900);MSTRG.145455(atpI);MSTRG.151894(RCI2B);MSTRG.27328(PIP2-5);MSTRG.44593(ABCD1);MSTRG.5950(VHA-A);MSTRG.83056(CHC2);MSTRG.8887(SFT2D2);TEA_000221(PIP1-5);TEA_000724(NAT12);TEA_001817(At4g39670);TEA_001957(ABP19A);TEA_002096(ABCB11);TEA_002798(NPF8.1);TEA_003095(AMT1-3);TEA_004804(--);TEA_005522(…
Biological Process	GO:0014070	response to organic cyclic compound	6	102	0.0932326	0.48556	TEA_000125(TOP2);TEA_009190(At3g55800);TEA_011158(TOP2);TEA_012275(SAP12);TEA_019363(MMK2);TEA_025588(HEN2)
Biological Process	GO:2000112	regulation of cellular macromolecule biosynthetic process	12	255	0.0934275	0.48556	MSTRG.164533(CAPH);MSTRG.73505(TOR1L2);TEA_003238(DCAF6);TEA_010366(KIN12F);TEA_015687(BZIP53);TEA_018090(ARF5);TEA_024862(DRP5A);TEA_025039(CMT3);TEA_025588(HEN2);TEA_025846(CHUP1);TEA_028985(OVA2);TEA_029302(THF1)
Biological Process	GO:0071840	cellular component organization or biogenesis	46	1239	0.0955749	0.490264	MSTRG.111942(PYD2);MSTRG.114306(ATHB-15);MSTRG.11543(At5g13980);MSTRG.151894(RCI2B);MSTRG.164533(CAPH);MSTRG.166932(SlH4);MSTRG.5950(VHA-A);MSTRG.62238(CESA1);MSTRG.73505(TOR1L2);TEA_000125(TOP2);TEA_000221(PIP1-5);TEA_000466(SBT1.6);TEA_001900(ADG2);TEA_003238(DCAF6);TEA_003441(XTH23);TEA_003935(--);TEA_007632(GUX1);TEA_008292(AUG2);TEA_009190(At3g55800);TEA_010247(PHL7);TEA_010366(KIN12F);TEA_0…
Biological Process	GO:0006720	isoprenoid metabolic process	6	103	0.0965999	0.490264	TEA_000448(CLS);TEA_002550(HMGR);TEA_011604(TKT2);TEA_023886(Os07g0190000);TEA_024425(At4g02530);TEA_028985(OVA2)
Biological Process	GO:0098660	inorganic ion transmembrane transport	4	57	0.0969899	0.490264	MSTRG.5950(VHA-A);TEA_014408(atpA);TEA_021231(VHA-c''1);TEA_023359(VHA-a1)
Biological Process	GO:0098662	inorganic cation transmembrane transport	4	57	0.0969899	0.490264	MSTRG.5950(VHA-A);TEA_014408(atpA);TEA_021231(VHA-c''1);TEA_023359(VHA-a1)
Biological Process	GO:0034220	ion transmembrane transport	7	128	0.0985745	0.494884	MSTRG.5950(VHA-A);TEA_010311(CNGC14);TEA_014408(atpA);TEA_015760(CLC-E);TEA_021231(VHA-c''1);TEA_023359(VHA-a1);TEA_023928(POR1)
Biological Process	GO:0006073	cellular glucan metabolic process	9	180	0.102246	0.49999	MSTRG.62238(CESA1);TEA_000466(SBT1.6);TEA_001900(ADG2);TEA_002665(At1g19940);TEA_009190(At3g55800);TEA_016413(At4g02290);TEA_018077(At1g75680);TEA_026051(csgA);TEA_027593(CSLD2)
Biological Process	GO:0016043	cellular component organization	44	1186	0.102639	0.49999	MSTRG.111942(PYD2);MSTRG.114306(ATHB-15);MSTRG.11543(At5g13980);MSTRG.151894(RCI2B);MSTRG.164533(CAPH);MSTRG.166932(SlH4);MSTRG.5950(VHA-A);MSTRG.62238(CESA1);MSTRG.73505(TOR1L2);TEA_000125(TOP2);TEA_000221(PIP1-5);TEA_000466(SBT1.6);TEA_001900(ADG2);TEA_003238(DCAF6);TEA_003441(XTH23);TEA_003935(--);TEA_008292(AUG2);TEA_009190(At3g55800);TEA_010247(PHL7);TEA_010366(KIN12F);TEA_010525(RNR1);TEA_0…
Biological Process	GO:0031399	regulation of protein modification process	6	105	0.103527	0.49999	TEA_005775(At1g01540);TEA_009190(At3g55800);TEA_010326(NEK2);TEA_019363(MMK2);TEA_025846(CHUP1);TEA_029302(THF1)
Biological Process	GO:0000226	microtubule cytoskeleton organization	3	37	0.103585	0.49999	MSTRG.11543(At5g13980);TEA_000466(SBT1.6);TEA_008292(AUG2)
Biological Process	GO:0044042	glucan metabolic process	10	207	0.104526	0.49999	MSTRG.62238(CESA1);TEA_000466(SBT1.6);TEA_001900(ADG2);TEA_002665(At1g19940);TEA_003441(XTH23);TEA_009190(At3g55800);TEA_016413(At4g02290);TEA_018077(At1g75680);TEA_026051(csgA);TEA_027593(CSLD2)
Biological Process	GO:0010556	regulation of macromolecule biosynthetic process	12	261	0.106131	0.49999	MSTRG.164533(CAPH);MSTRG.73505(TOR1L2);TEA_003238(DCAF6);TEA_010366(KIN12F);TEA_015687(BZIP53);TEA_018090(ARF5);TEA_024862(DRP5A);TEA_025039(CMT3);TEA_025588(HEN2);TEA_025846(CHUP1);TEA_028985(OVA2);TEA_029302(THF1)
Biological Process	GO:0051234	establishment of localization	60	1677	0.106568	0.49999	MSTRG.111942(PYD2);MSTRG.126343(COX6B-2);MSTRG.131874(ABCB1);MSTRG.139632(--);MSTRG.145216(Os02g0718900);MSTRG.145455(atpI);MSTRG.151894(RCI2B);MSTRG.27328(PIP2-5);MSTRG.44593(ABCD1);MSTRG.5950(VHA-A);MSTRG.83056(CHC2);MSTRG.8887(SFT2D2);TEA_000221(PIP1-5);TEA_000724(NAT12);TEA_001957(ABP19A);TEA_002096(ABCB11);TEA_002798(NPF8.1);TEA_003095(AMT1-3);TEA_004804(--);TEA_005522(DTX33);TEA_006504(COX1…
Biological Process	GO:0007165	signal transduction	21	512	0.106637	0.49999	MSTRG.164533(CAPH);TEA_000448(CLS);TEA_001150(PLC2);TEA_001817(At4g39670);TEA_002279(--);TEA_002370(SIS3);TEA_004978(PLC4);TEA_009190(At3g55800);TEA_011436(EVN);TEA_012233(RABA5D);TEA_012275(SAP12);TEA_015704(MCM7);TEA_016320(At4g33920);TEA_017691(ARL2);TEA_017950(UGT86A1);TEA_018090(ARF5);TEA_019363(MMK2);TEA_023794(At2g31400);TEA_024529(RABH1B);TEA_025588(HEN2);TEA_029302(THF1)
Biological Process	GO:0044264	cellular polysaccharide metabolic process	9	182	0.107541	0.49999	MSTRG.62238(CESA1);TEA_000466(SBT1.6);TEA_001900(ADG2);TEA_002665(At1g19940);TEA_009190(At3g55800);TEA_016413(At4g02290);TEA_018077(At1g75680);TEA_026051(csgA);TEA_027593(CSLD2)
Biological Process	GO:0042044	fluid transport	3	38	0.110041	0.49999	MSTRG.151894(RCI2B);MSTRG.5950(VHA-A);TEA_000221(PIP1-5)
Biological Process	GO:0009889	regulation of biosynthetic process	13	290	0.110163	0.49999	MSTRG.164533(CAPH);MSTRG.73505(TOR1L2);TEA_003238(DCAF6);TEA_008282(ANR);TEA_010366(KIN12F);TEA_015687(BZIP53);TEA_018090(ARF5);TEA_024862(DRP5A);TEA_025039(CMT3);TEA_025588(HEN2);TEA_025846(CHUP1);TEA_028985(OVA2);TEA_029302(THF1)
Biological Process	GO:0023052	signaling	21	516	0.112998	0.49999	MSTRG.164533(CAPH);TEA_000448(CLS);TEA_001150(PLC2);TEA_001817(At4g39670);TEA_002279(--);TEA_002370(SIS3);TEA_004978(PLC4);TEA_009190(At3g55800);TEA_011436(EVN);TEA_012233(RABA5D);TEA_012275(SAP12);TEA_015704(MCM7);TEA_016320(At4g33920);TEA_017691(ARL2);TEA_017950(UGT86A1);TEA_018090(ARF5);TEA_019363(MMK2);TEA_023794(At2g31400);TEA_024529(RABH1B);TEA_025588(HEN2);TEA_029302(THF1)
Biological Process	GO:0044700	single organism signaling	21	516	0.112998	0.49999	MSTRG.164533(CAPH);TEA_000448(CLS);TEA_001150(PLC2);TEA_001817(At4g39670);TEA_002279(--);TEA_002370(SIS3);TEA_004978(PLC4);TEA_009190(At3g55800);TEA_011436(EVN);TEA_012233(RABA5D);TEA_012275(SAP12);TEA_015704(MCM7);TEA_016320(At4g33920);TEA_017691(ARL2);TEA_017950(UGT86A1);TEA_018090(ARF5);TEA_019363(MMK2);TEA_023794(At2g31400);TEA_024529(RABH1B);TEA_025588(HEN2);TEA_029302(THF1)
Biological Process	GO:0018130	heterocycle biosynthetic process	21	518	0.116266	0.49999	MSTRG.136560(TK1A);MSTRG.145455(atpI);MSTRG.164533(CAPH);MSTRG.73505(TOR1L2);TEA_001191(ADK2);TEA_001936(At1g74260);TEA_003238(DCAF6);TEA_006183(TAF4B);TEA_010366(KIN12F);TEA_010525(RNR1);TEA_014408(atpA);TEA_015687(BZIP53);TEA_018090(ARF5);TEA_018374(PMA4);TEA_019887(HEMC);TEA_024862(DRP5A);TEA_025039(CMT3);TEA_025588(HEN2);TEA_025846(CHUP1);TEA_029302(THF1);TEA_029814(QS)
Biological Process	GO:0010243	response to organonitrogen compound	3	39	0.116649	0.49999	TEA_009190(At3g55800);TEA_011436(EVN);TEA_016320(At4g33920)
Biological Process	GO:0098655	cation transmembrane transport	4	61	0.116866	0.49999	MSTRG.5950(VHA-A);TEA_014408(atpA);TEA_021231(VHA-c''1);TEA_023359(VHA-a1)
Biological Process	GO:0000398	mRNA splicing, via spliceosome	1	4	0.117206	0.49999	TEA_028644(VIT_07s0104g01170)
Biological Process	GO:0010413	glucuronoxylan metabolic process	1	4	0.117206	0.49999	TEA_007632(GUX1)
Biological Process	GO:0015976	carbon utilization	1	4	0.117206	0.49999	TEA_002366(FKFBP)
Biological Process	GO:0032776	DNA methylation on cytosine	1	4	0.117206	0.49999	TEA_025039(CMT3)
Biological Process	GO:0040034	regulation of development, heterochronic	1	4	0.117206	0.49999	TEA_021862(INVC)
Biological Process	GO:0042126	nitrate metabolic process	1	4	0.117206	0.49999	TEA_000692(NIA2)
Biological Process	GO:0046903	secretion	1	4	0.117206	0.49999	TEA_024529(RABH1B)
Biological Process	GO:0048506	regulation of timing of meristematic phase transition	1	4	0.117206	0.49999	TEA_021862(INVC)
Biological Process	GO:0072530	purine-containing compound transmembrane transport	1	4	0.117206	0.49999	MSTRG.145216(Os02g0718900)
Biological Process	GO:2001057	reactive nitrogen species metabolic process	1	4	0.117206	0.49999	TEA_000692(NIA2)
Biological Process	GO:0009260	ribonucleotide biosynthetic process	5	85	0.119694	0.504585	MSTRG.145455(atpI);TEA_001191(ADK2);TEA_001936(At1g74260);TEA_014408(atpA);TEA_018374(PMA4)
Biological Process	GO:0046390	ribose phosphate biosynthetic process	5	85	0.119694	0.504585	MSTRG.145455(atpI);TEA_001191(ADK2);TEA_001936(At1g74260);TEA_014408(atpA);TEA_018374(PMA4)
Biological Process	GO:0034622	cellular macromolecular complex assembly	8	161	0.12207	0.504585	TEA_009190(At3g55800);TEA_015486(At5g57480);TEA_017691(ARL2);TEA_023081(TUBA);TEA_023359(VHA-a1);TEA_025846(CHUP1);TEA_028644(VIT_07s0104g01170);TEA_029302(THF1)
Biological Process	GO:0071669	plant-type cell wall organization or biogenesis	3	40	0.123401	0.504585	TEA_000466(SBT1.6);TEA_007632(GUX1);TEA_013162(IRE)
Biological Process	GO:0051273	beta-glucan metabolic process	5	86	0.124099	0.504585	MSTRG.62238(CESA1);TEA_002665(At1g19940);TEA_016413(At4g02290);TEA_018077(At1g75680);TEA_027593(CSLD2)
Biological Process	GO:0007346	regulation of mitotic cell cycle	2	20	0.124201	0.504585	MSTRG.164533(CAPH);TEA_024862(DRP5A)
Biological Process	GO:0015893	drug transport	2	20	0.124201	0.504585	TEA_005522(DTX33);TEA_023862(ABCB1)
Biological Process	GO:0042493	response to drug	2	20	0.124201	0.504585	TEA_005522(DTX33);TEA_023862(ABCB1)
Biological Process	GO:0032268	regulation of cellular protein metabolic process	8	162	0.125214	0.504585	TEA_005775(At1g01540);TEA_009190(At3g55800);TEA_010326(NEK2);TEA_019363(MMK2);TEA_021076(KTI2);TEA_025846(CHUP1);TEA_028985(OVA2);TEA_029302(THF1)
Biological Process	GO:0051246	regulation of protein metabolic process	8	162	0.125214	0.504585	TEA_005775(At1g01540);TEA_009190(At3g55800);TEA_010326(NEK2);TEA_019363(MMK2);TEA_021076(KTI2);TEA_025846(CHUP1);TEA_028985(OVA2);TEA_029302(THF1)
Biological Process	GO:0072521	purine-containing compound metabolic process	6	111	0.125804	0.504585	MSTRG.145455(atpI);MSTRG.5950(VHA-A);TEA_001191(ADK2);TEA_001936(At1g74260);TEA_014408(atpA);TEA_018374(PMA4)
Biological Process	GO:0031326	regulation of cellular biosynthetic process	12	270	0.127011	0.506672	MSTRG.164533(CAPH);MSTRG.73505(TOR1L2);TEA_003238(DCAF6);TEA_010366(KIN12F);TEA_015687(BZIP53);TEA_018090(ARF5);TEA_024862(DRP5A);TEA_025039(CMT3);TEA_025588(HEN2);TEA_025846(CHUP1);TEA_028985(OVA2);TEA_029302(THF1)
Biological Process	GO:0007154	cell communication	24	613	0.129531	0.513945	MSTRG.114306(ATHB-15);MSTRG.164533(CAPH);TEA_000448(CLS);TEA_001150(PLC2);TEA_001817(At4g39670);TEA_002279(--);TEA_002370(SIS3);TEA_004978(PLC4);TEA_009190(At3g55800);TEA_011436(EVN);TEA_012233(RABA5D);TEA_012275(SAP12);TEA_015704(MCM7);TEA_016320(At4g33920);TEA_017691(ARL2);TEA_017950(UGT86A1);TEA_018090(ARF5);TEA_019363(MMK2);TEA_021022(PBL3);TEA_021933(AUR1);TEA_023794(At2g31400);TEA_024529(RA…
Biological Process	GO:0009799	specification of symmetry	3	41	0.130293	0.514203	MSTRG.114306(ATHB-15);TEA_018090(ARF5);TEA_018813(BAM3)
Biological Process	GO:0044707	single-multicellular organism process	29	762	0.132366	0.519607	MSTRG.114306(ATHB-15);MSTRG.138261(--);MSTRG.164533(CAPH);MSTRG.5950(VHA-A);MSTRG.77598(--);TEA_000125(TOP2);TEA_000466(SBT1.6);TEA_001957(ABP19A);TEA_003334(ARF15);TEA_003935(--);TEA_004804(--);TEA_006632(IRK);TEA_009190(At3g55800);TEA_009817(ABP19A);TEA_011158(TOP2);TEA_011480(SERK4);TEA_011859(NAKR2);TEA_014663(FER1);TEA_016314(UBP16);TEA_017691(ARL2);TEA_018090(ARF5);TEA_018813(BAM3);TEA_0218…
Biological Process	GO:0009696	salicylic acid metabolic process	2	21	0.134616	0.522877	TEA_009190(At3g55800);TEA_011436(EVN)
Biological Process	GO:0042537	benzene-containing compound metabolic process	2	21	0.134616	0.522877	TEA_009190(At3g55800);TEA_011436(EVN)
Biological Process	GO:0032501	multicellular organismal process	29	764	0.135367	0.523039	MSTRG.114306(ATHB-15);MSTRG.138261(--);MSTRG.164533(CAPH);MSTRG.5950(VHA-A);MSTRG.77598(--);TEA_000125(TOP2);TEA_000466(SBT1.6);TEA_001957(ABP19A);TEA_003334(ARF15);TEA_003935(--);TEA_004804(--);TEA_006632(IRK);TEA_009190(At3g55800);TEA_009817(ABP19A);TEA_011158(TOP2);TEA_011480(SERK4);TEA_011859(NAKR2);TEA_014663(FER1);TEA_016314(UBP16);TEA_017691(ARL2);TEA_018090(ARF5);TEA_018813(BAM3);TEA_0218…
Biological Process	GO:0006812	cation transport	17	417	0.141731	0.533696	MSTRG.126343(COX6B-2);MSTRG.139632(--);MSTRG.5950(VHA-A);TEA_001957(ABP19A);TEA_003095(AMT1-3);TEA_006504(COX1);TEA_007351(LHCA4);TEA_009817(ABP19A);TEA_010311(CNGC14);TEA_010998(NHX2);TEA_014408(atpA);TEA_014663(FER1);TEA_021231(VHA-c''1);TEA_023359(VHA-a1);TEA_023862(ABCB1);TEA_025838(ZIP3);TEA_026188(ABP19A)
Biological Process	GO:0007389	pattern specification process	5	90	0.142446	0.533696	MSTRG.114306(ATHB-15);TEA_003334(ARF15);TEA_018090(ARF5);TEA_018813(BAM3);TEA_025588(HEN2)
Biological Process	GO:0009123	nucleoside monophosphate metabolic process	4	66	0.14396	0.533696	MSTRG.136560(TK1A);MSTRG.145455(atpI);TEA_001936(At1g74260);TEA_014408(atpA)
Biological Process	GO:0009124	nucleoside monophosphate biosynthetic process	4	66	0.14396	0.533696	MSTRG.136560(TK1A);MSTRG.145455(atpI);TEA_001936(At1g74260);TEA_014408(atpA)
Biological Process	GO:0006814	sodium ion transport	1	5	0.144302	0.533696	TEA_010998(NHX2)
Biological Process	GO:0006817	phosphate ion transport	1	5	0.144302	0.533696	TEA_024819(ABCI17)
Biological Process	GO:0006829	zinc II ion transport	1	5	0.144302	0.533696	TEA_025838(ZIP3)
Biological Process	GO:0018904	ether metabolic process	1	5	0.144302	0.533696	TEA_021973(TRX1)
Biological Process	GO:0005976	polysaccharide metabolic process	14	333	0.144633	0.533696	MSTRG.62238(CESA1);TEA_000466(SBT1.6);TEA_001900(ADG2);TEA_002370(SIS3);TEA_002665(At1g19940);TEA_003238(DCAF6);TEA_003441(XTH23);TEA_007632(GUX1);TEA_009190(At3g55800);TEA_016413(At4g02290);TEA_018077(At1g75680);TEA_018813(BAM3);TEA_026051(csgA);TEA_027593(CSLD2)
Biological Process	GO:0009126	purine nucleoside monophosphate metabolic process	3	44	0.151736	0.544929	MSTRG.145455(atpI);TEA_001936(At1g74260);TEA_014408(atpA)
Biological Process	GO:0009127	purine nucleoside monophosphate biosynthetic process	3	44	0.151736	0.544929	MSTRG.145455(atpI);TEA_001936(At1g74260);TEA_014408(atpA)
Biological Process	GO:0009142	nucleoside triphosphate biosynthetic process	3	44	0.151736	0.544929	MSTRG.145455(atpI);TEA_010525(RNR1);TEA_014408(atpA)
Biological Process	GO:0009167	purine ribonucleoside monophosphate metabolic process	3	44	0.151736	0.544929	MSTRG.145455(atpI);TEA_001936(At1g74260);TEA_014408(atpA)
Biological Process	GO:0009168	purine ribonucleoside monophosphate biosynthetic process	3	44	0.151736	0.544929	MSTRG.145455(atpI);TEA_001936(At1g74260);TEA_014408(atpA)
Biological Process	GO:0019438	aromatic compound biosynthetic process	21	538	0.152108	0.544929	MSTRG.136560(TK1A);MSTRG.145455(atpI);MSTRG.164533(CAPH);MSTRG.73505(TOR1L2);TEA_001191(ADK2);TEA_001936(At1g74260);TEA_003238(DCAF6);TEA_006183(TAF4B);TEA_010366(KIN12F);TEA_010525(RNR1);TEA_014408(atpA);TEA_015687(BZIP53);TEA_018090(ARF5);TEA_018374(PMA4);TEA_024425(At4g02530);TEA_024862(DRP5A);TEA_025039(CMT3);TEA_025588(HEN2);TEA_025846(CHUP1);TEA_029302(THF1);TEA_029814(QS)
Biological Process	GO:0006351	transcription, DNA-templated	11	253	0.155158	0.54756	MSTRG.164533(CAPH);MSTRG.73505(TOR1L2);TEA_003238(DCAF6);TEA_010366(KIN12F);TEA_015687(BZIP53);TEA_018090(ARF5);TEA_024862(DRP5A);TEA_025039(CMT3);TEA_025588(HEN2);TEA_025846(CHUP1);TEA_029302(THF1)
Biological Process	GO:0018958	phenol-containing compound metabolic process	2	23	0.155986	0.54756	TEA_009190(At3g55800);TEA_011436(EVN)
Biological Process	GO:0042221	response to chemical	26	688	0.156671	0.54756	MSTRG.151894(RCI2B);MSTRG.40005(SAOUHSC_00855);MSTRG.5950(VHA-A);TEA_000125(TOP2);TEA_000221(PIP1-5);TEA_000448(CLS);TEA_001817(At4g39670);TEA_002279(--);TEA_002370(SIS3);TEA_003334(ARF15);TEA_005522(DTX33);TEA_009190(At3g55800);TEA_009948(MAKR4);TEA_010311(CNGC14);TEA_010525(RNR1);TEA_011158(TOP2);TEA_011436(EVN);TEA_012275(SAP12);TEA_015704(MCM7);TEA_016320(At4g33920);TEA_017034(PIP2-7);TEA_018…
Biological Process	GO:0055086	nucleobase-containing small molecule metabolic process	13	310	0.15771	0.54756	MSTRG.111942(PYD2);MSTRG.136560(TK1A);MSTRG.145455(atpI);MSTRG.5950(VHA-A);TEA_001191(ADK2);TEA_001900(ADG2);TEA_001936(At1g74260);TEA_009190(At3g55800);TEA_010525(RNR1);TEA_014408(atpA);TEA_016182(DUT);TEA_018374(PMA4);TEA_029814(QS)
Biological Process	GO:0005996	monosaccharide metabolic process	7	145	0.157854	0.54756	MSTRG.11543(At5g13980);MSTRG.41944(GOLS4);MSTRG.5950(VHA-A);TEA_002094(PMM);TEA_002366(FKFBP);TEA_007650(GAL1);TEA_010525(RNR1)
Biological Process	GO:0006753	nucleoside phosphate metabolic process	12	282	0.158163	0.54756	MSTRG.136560(TK1A);MSTRG.145455(atpI);MSTRG.5950(VHA-A);TEA_001191(ADK2);TEA_001900(ADG2);TEA_001936(At1g74260);TEA_009190(At3g55800);TEA_010525(RNR1);TEA_014408(atpA);TEA_016182(DUT);TEA_018374(PMA4);TEA_029814(QS)
Biological Process	GO:0009141	nucleoside triphosphate metabolic process	3	45	0.159119	0.54756	MSTRG.145455(atpI);TEA_010525(RNR1);TEA_014408(atpA)
Biological Process	GO:0009658	chloroplast organization	3	45	0.159119	0.54756	TEA_001900(ADG2);TEA_025846(CHUP1);TEA_029302(THF1)
Biological Process	GO:0044262	cellular carbohydrate metabolic process	10	227	0.160247	0.54756	MSTRG.62238(CESA1);TEA_000466(SBT1.6);TEA_001900(ADG2);TEA_002665(At1g19940);TEA_006377(TPPF);TEA_009190(At3g55800);TEA_016413(At4g02290);TEA_018077(At1g75680);TEA_026051(csgA);TEA_027593(CSLD2)
Biological Process	GO:0097659	nucleic acid-templated transcription	11	255	0.160957	0.54756	MSTRG.164533(CAPH);MSTRG.73505(TOR1L2);TEA_003238(DCAF6);TEA_010366(KIN12F);TEA_015687(BZIP53);TEA_018090(ARF5);TEA_024862(DRP5A);TEA_025039(CMT3);TEA_025588(HEN2);TEA_025846(CHUP1);TEA_029302(THF1)
Biological Process	GO:0044765	single-organism transport	38	1052	0.161003	0.54756	MSTRG.111942(PYD2);MSTRG.126343(COX6B-2);MSTRG.139632(--);MSTRG.145216(Os02g0718900);MSTRG.145455(atpI);MSTRG.151894(RCI2B);MSTRG.5950(VHA-A);TEA_000221(PIP1-5);TEA_001957(ABP19A);TEA_002798(NPF8.1);TEA_003095(AMT1-3);TEA_004804(--);TEA_005522(DTX33);TEA_006504(COX1);TEA_007351(LHCA4);TEA_008663(--);TEA_009190(At3g55800);TEA_009817(ABP19A);TEA_010247(PHL7);TEA_010311(CNGC14);TEA_010998(NHX2);TEA_…
Biological Process	GO:0050794	regulation of cellular process	42	1177	0.16517	0.559153	MSTRG.164533(CAPH);MSTRG.73505(TOR1L2);TEA_000125(TOP2);TEA_000448(CLS);TEA_001150(PLC2);TEA_001817(At4g39670);TEA_002279(--);TEA_002370(SIS3);TEA_003238(DCAF6);TEA_004432(B'BETA);TEA_004978(PLC4);TEA_005775(At1g01540);TEA_006632(IRK);TEA_009170(PCNA);TEA_009190(At3g55800);TEA_010326(NEK2);TEA_010366(KIN12F);TEA_011158(TOP2);TEA_011436(EVN);TEA_012233(RABA5D);TEA_012275(SAP12);TEA_015687(BZIP53);…
Biological Process	GO:0044238	primary metabolic process	146	4475	0.166383	0.560687	MSTRG.100984(--);MSTRG.111942(PYD2);MSTRG.11543(At5g13980);MSTRG.136431(Os01g0868300);MSTRG.136433(Os01g0868300);MSTRG.136560(TK1A);MSTRG.138261(--);MSTRG.145455(atpI);MSTRG.164533(CAPH);MSTRG.33126(At1g34110);MSTRG.40005(SAOUHSC_00855);MSTRG.41944(GOLS4);MSTRG.55353(UPL6);MSTRG.5950(VHA-A);MSTRG.62238(CESA1);MSTRG.73505(TOR1L2);MSTRG.79515(SCPL18);MSTRG.81892(At5g45780);MSTRG.8887(SFT2D2);MSTRG.…
Biological Process	GO:0051707	response to other organism	10	230	0.169681	0.569202	MSTRG.145216(Os02g0718900);MSTRG.40005(SAOUHSC_00855);TEA_001957(ABP19A);TEA_006632(IRK);TEA_009190(At3g55800);TEA_009817(ABP19A);TEA_019363(MMK2);TEA_024425(At4g02530);TEA_026188(ABP19A);TEA_029302(THF1)
Biological Process	GO:0007275	multicellular organism development	26	696	0.171009	0.571061	MSTRG.114306(ATHB-15);MSTRG.138261(--);MSTRG.164533(CAPH);MSTRG.5950(VHA-A);TEA_000125(TOP2);TEA_000466(SBT1.6);TEA_001957(ABP19A);TEA_003334(ARF15);TEA_003935(--);TEA_006632(IRK);TEA_009190(At3g55800);TEA_009817(ABP19A);TEA_011158(TOP2);TEA_011480(SERK4);TEA_014663(FER1);TEA_016314(UBP16);TEA_017691(ARL2);TEA_018090(ARF5);TEA_018813(BAM3);TEA_021862(INVC);TEA_023108(KIN10B);TEA_024862(DRP5A);TEA…
Biological Process	GO:0032774	RNA biosynthetic process	12	287	0.172209	0.572145	MSTRG.164533(CAPH);MSTRG.73505(TOR1L2);TEA_003238(DCAF6);TEA_006183(TAF4B);TEA_010366(KIN12F);TEA_015687(BZIP53);TEA_018090(ARF5);TEA_024862(DRP5A);TEA_025039(CMT3);TEA_025588(HEN2);TEA_025846(CHUP1);TEA_029302(THF1)
Biological Process	GO:0043207	response to external biotic stimulus	10	231	0.172884	0.572145	MSTRG.145216(Os02g0718900);MSTRG.40005(SAOUHSC_00855);TEA_001957(ABP19A);TEA_006632(IRK);TEA_009190(At3g55800);TEA_009817(ABP19A);TEA_019363(MMK2);TEA_024425(At4g02530);TEA_026188(ABP19A);TEA_029302(THF1)
Biological Process	GO:0061024	membrane organization	6	123	0.176563	0.578497	TEA_001900(ADG2);TEA_025483(UXT3);TEA_025846(CHUP1);TEA_028985(OVA2);TEA_029302(THF1);TEA_029309(AP180)
Biological Process	GO:0043623	cellular protein complex assembly	7	150	0.17785	0.578497	TEA_009190(At3g55800);TEA_015486(At5g57480);TEA_017691(ARL2);TEA_023081(TUBA);TEA_023359(VHA-a1);TEA_025846(CHUP1);TEA_029302(THF1)
Biological Process	GO:0008654	phospholipid biosynthetic process	2	25	0.177939	0.578497	MSTRG.8887(SFT2D2);TEA_011436(EVN)
Biological Process	GO:0009664	plant-type cell wall organization	2	25	0.177939	0.578497	TEA_000466(SBT1.6);TEA_013162(IRE)
Biological Process	GO:0044281	small molecule metabolic process	47	1342	0.180893	0.585521	MSTRG.109295(CLPTM1L);MSTRG.111942(PYD2);MSTRG.11543(At5g13980);MSTRG.136560(TK1A);MSTRG.145455(atpI);MSTRG.151894(RCI2B);MSTRG.40005(SAOUHSC_00855);MSTRG.41944(GOLS4);MSTRG.4947(At2g47680);MSTRG.5950(VHA-A);MSTRG.8887(SFT2D2);TEA_000221(PIP1-5);TEA_000448(CLS);TEA_000466(SBT1.6);TEA_000692(NIA2);TEA_000807(At5g53970);TEA_001191(ADK2);TEA_001900(ADG2);TEA_001936(At1g74260);TEA_002094(PMM);TEA_002…
Biological Process	GO:1902578	single-organism localization	38	1068	0.185281	0.59675	MSTRG.111942(PYD2);MSTRG.126343(COX6B-2);MSTRG.139632(--);MSTRG.145216(Os02g0718900);MSTRG.145455(atpI);MSTRG.151894(RCI2B);MSTRG.5950(VHA-A);TEA_000221(PIP1-5);TEA_001957(ABP19A);TEA_002798(NPF8.1);TEA_003095(AMT1-3);TEA_004804(--);TEA_005522(DTX33);TEA_006504(COX1);TEA_007351(LHCA4);TEA_008663(--);TEA_009190(At3g55800);TEA_009817(ABP19A);TEA_010247(PHL7);TEA_010311(CNGC14);TEA_010998(NHX2);TEA_…
Biological Process	GO:0009607	response to biotic stimulus	10	235	0.185979	0.59675	MSTRG.145216(Os02g0718900);MSTRG.40005(SAOUHSC_00855);TEA_001957(ABP19A);TEA_006632(IRK);TEA_009190(At3g55800);TEA_009817(ABP19A);TEA_019363(MMK2);TEA_024425(At4g02530);TEA_026188(ABP19A);TEA_029302(THF1)
Biological Process	GO:0010033	response to organic substance	18	469	0.193403	0.599905	TEA_000125(TOP2);TEA_000448(CLS);TEA_001817(At4g39670);TEA_002279(--);TEA_002370(SIS3);TEA_003334(ARF15);TEA_009190(At3g55800);TEA_009948(MAKR4);TEA_010311(CNGC14);TEA_011158(TOP2);TEA_011436(EVN);TEA_012275(SAP12);TEA_015704(MCM7);TEA_016320(At4g33920);TEA_018090(ARF5);TEA_019363(MMK2);TEA_025588(HEN2);TEA_029302(THF1)
Biological Process	GO:0009117	nucleotide metabolic process	11	266	0.194721	0.599905	MSTRG.145455(atpI);MSTRG.5950(VHA-A);TEA_001191(ADK2);TEA_001900(ADG2);TEA_001936(At1g74260);TEA_009190(At3g55800);TEA_010525(RNR1);TEA_014408(atpA);TEA_016182(DUT);TEA_018374(PMA4);TEA_029814(QS)
Biological Process	GO:0009987	cellular process	218	6872	0.194987	0.599905	MSTRG.100984(--);MSTRG.109295(CLPTM1L);MSTRG.111942(PYD2);MSTRG.114306(ATHB-15);MSTRG.11543(At5g13980);MSTRG.131874(ABCB1);MSTRG.136431(Os01g0868300);MSTRG.136433(Os01g0868300);MSTRG.136560(TK1A);MSTRG.138261(--);MSTRG.138386(KIN14D);MSTRG.145216(Os02g0718900);MSTRG.145455(atpI);MSTRG.148586(petB);MSTRG.151894(RCI2B);MSTRG.159981(PSB28);MSTRG.164533(CAPH);MSTRG.166932(SlH4);MSTRG.33126(At1g34110)…
Biological Process	GO:0009165	nucleotide biosynthetic process	6	127	0.195106	0.599905	MSTRG.145455(atpI);TEA_001191(ADK2);TEA_001936(At1g74260);TEA_014408(atpA);TEA_018374(PMA4);TEA_029814(QS)
Biological Process	GO:0006839	mitochondrial transport	1	7	0.196032	0.599905	TEA_008663(--)
Biological Process	GO:0015696	ammonium transport	1	7	0.196032	0.599905	TEA_003095(AMT1-3)
Biological Process	GO:0017004	cytochrome complex assembly	1	7	0.196032	0.599905	TEA_015486(At5g57480)
Biological Process	GO:0043650	dicarboxylic acid biosynthetic process	1	7	0.196032	0.599905	TEA_029814(QS)
Biological Process	GO:0044743	intracellular protein transmembrane import	1	7	0.196032	0.599905	TEA_029302(THF1)
Biological Process	GO:0042592	homeostatic process	8	182	0.196423	0.599905	MSTRG.73876(NTRC);TEA_001957(ABP19A);TEA_007351(LHCA4);TEA_009817(ABP19A);TEA_010998(NHX2);TEA_014663(FER1);TEA_021973(TRX1);TEA_026188(ABP19A)
Biological Process	GO:0000041	transition metal ion transport	3	50	0.19753	0.599905	TEA_014663(FER1);TEA_023862(ABCB1);TEA_025838(ZIP3)
Biological Process	GO:0043085	positive regulation of catalytic activity	3	50	0.19753	0.599905	TEA_005775(At1g01540);TEA_010326(NEK2);TEA_029814(QS)
Biological Process	GO:0044093	positive regulation of molecular function	3	50	0.19753	0.599905	TEA_005775(At1g01540);TEA_010326(NEK2);TEA_029814(QS)
Biological Process	GO:1902582	single-organism intracellular transport	10	240	0.202959	0.600741	MSTRG.111942(PYD2);MSTRG.145216(Os02g0718900);TEA_004804(--);TEA_008663(--);TEA_009190(At3g55800);TEA_010247(PHL7);TEA_016320(At4g33920);TEA_019363(MMK2);TEA_024529(RABH1B);TEA_029302(THF1)
Biological Process	GO:0009888	tissue development	10	241	0.206433	0.600741	MSTRG.114306(ATHB-15);MSTRG.138261(--);TEA_000466(SBT1.6);TEA_006632(IRK);TEA_011480(SERK4);TEA_018090(ARF5);TEA_018813(BAM3);TEA_021862(INVC);TEA_025588(HEN2);TEA_026831(PLP9)
Biological Process	GO:0050790	regulation of catalytic activity	5	103	0.209148	0.600741	TEA_005775(At1g01540);TEA_010326(NEK2);TEA_021076(KTI2);TEA_028646(ROPGAP2);TEA_029814(QS)
Biological Process	GO:0019318	hexose metabolic process	6	130	0.209474	0.600741	MSTRG.11543(At5g13980);MSTRG.41944(GOLS4);MSTRG.5950(VHA-A);TEA_002366(FKFBP);TEA_007650(GAL1);TEA_010525(RNR1)
Biological Process	GO:0009668	plastid membrane organization	4	77	0.210806	0.600741	TEA_001900(ADG2);TEA_025846(CHUP1);TEA_028985(OVA2);TEA_029302(THF1)
Biological Process	GO:0046496	nicotinamide nucleotide metabolic process	4	77	0.210806	0.600741	MSTRG.5950(VHA-A);TEA_001900(ADG2);TEA_009190(At3g55800);TEA_029814(QS)
Biological Process	GO:0006754	ATP biosynthetic process	2	28	0.211643	0.600741	MSTRG.145455(atpI);TEA_014408(atpA)
Biological Process	GO:0009144	purine nucleoside triphosphate metabolic process	2	28	0.211643	0.600741	MSTRG.145455(atpI);TEA_014408(atpA)
Biological Process	GO:0009145	purine nucleoside triphosphate biosynthetic process	2	28	0.211643	0.600741	MSTRG.145455(atpI);TEA_014408(atpA)
Biological Process	GO:0009205	purine ribonucleoside triphosphate metabolic process	2	28	0.211643	0.600741	MSTRG.145455(atpI);TEA_014408(atpA)
Biological Process	GO:0009206	purine ribonucleoside triphosphate biosynthetic process	2	28	0.211643	0.600741	MSTRG.145455(atpI);TEA_014408(atpA)
Biological Process	GO:0009751	response to salicylic acid	2	28	0.211643	0.600741	TEA_009190(At3g55800);TEA_019363(MMK2)
Biological Process	GO:0009863	salicylic acid mediated signaling pathway	2	28	0.211643	0.600741	TEA_009190(At3g55800);TEA_019363(MMK2)
Biological Process	GO:0010564	regulation of cell cycle process	2	28	0.211643	0.600741	MSTRG.164533(CAPH);TEA_024862(DRP5A)
Biological Process	GO:0046034	ATP metabolic process	2	28	0.211643	0.600741	MSTRG.145455(atpI);TEA_014408(atpA)
Biological Process	GO:0055065	metal ion homeostasis	2	28	0.211643	0.600741	TEA_010998(NHX2);TEA_014663(FER1)
Biological Process	GO:0071446	cellular response to salicylic acid stimulus	2	28	0.211643	0.600741	TEA_009190(At3g55800);TEA_019363(MMK2)
Biological Process	GO:0032989	cellular component morphogenesis	7	159	0.21634	0.605533	MSTRG.114306(ATHB-15);MSTRG.5950(VHA-A);TEA_003935(--);TEA_013162(IRE);TEA_018090(ARF5);TEA_018813(BAM3);TEA_025588(HEN2)
Biological Process	GO:0005985	sucrose metabolic process	1	8	0.220716	0.605533	TEA_009190(At3g55800)
Biological Process	GO:0006084	acetyl-CoA metabolic process	1	8	0.220716	0.605533	TEA_026630(LOI1)
Biological Process	GO:0006306	DNA methylation	1	8	0.220716	0.605533	TEA_025039(CMT3)
Biological Process	GO:0006900	membrane budding	1	8	0.220716	0.605533	TEA_029309(AP180)
Biological Process	GO:0006901	vesicle coating	1	8	0.220716	0.605533	TEA_029309(AP180)
Biological Process	GO:0044728	DNA methylation or demethylation	1	8	0.220716	0.605533	TEA_025039(CMT3)
Biological Process	GO:0065002	intracellular protein transmembrane transport	1	8	0.220716	0.605533	TEA_029302(THF1)
Biological Process	GO:0071806	protein transmembrane transport	1	8	0.220716	0.605533	TEA_029302(THF1)
Biological Process	GO:0006721	terpenoid metabolic process	4	79	0.223807	0.609483	TEA_000448(CLS);TEA_011604(TKT2);TEA_023886(Os07g0190000);TEA_028985(OVA2)
Biological Process	GO:0019362	pyridine nucleotide metabolic process	4	79	0.223807	0.609483	MSTRG.5950(VHA-A);TEA_001900(ADG2);TEA_009190(At3g55800);TEA_029814(QS)
Biological Process	GO:0009617	response to bacterium	5	106	0.225816	0.612246	TEA_001957(ABP19A);TEA_006632(IRK);TEA_009817(ABP19A);TEA_026188(ABP19A);TEA_029302(THF1)
Biological Process	GO:0065007	biological regulation	67	2002	0.228254	0.612246	MSTRG.114306(ATHB-15);MSTRG.138261(--);MSTRG.164533(CAPH);MSTRG.73505(TOR1L2);MSTRG.73876(NTRC);TEA_000125(TOP2);TEA_000448(CLS);TEA_000466(SBT1.6);TEA_001150(PLC2);TEA_001817(At4g39670);TEA_001957(ABP19A);TEA_002279(--);TEA_002370(SIS3);TEA_003238(DCAF6);TEA_003334(ARF15);TEA_003390(BZIP44);TEA_004432(B'BETA);TEA_004978(PLC4);TEA_005775(At1g01540);TEA_006632(IRK);TEA_007351(LHCA4);TEA_008282(ANR…
Biological Process	GO:0007010	cytoskeleton organization	6	134	0.229189	0.612246	MSTRG.114306(ATHB-15);MSTRG.11543(At5g13980);TEA_000466(SBT1.6);TEA_008292(AUG2);TEA_018090(ARF5);TEA_025588(HEN2)
Biological Process	GO:0031325	positive regulation of cellular metabolic process	3	54	0.229692	0.612246	TEA_005775(At1g01540);TEA_010326(NEK2);TEA_029814(QS)
Biological Process	GO:0006952	defense response	7	162	0.229801	0.612246	MSTRG.145216(Os02g0718900);TEA_001817(At4g39670);TEA_009190(At3g55800);TEA_011436(EVN);TEA_016320(At4g33920);TEA_019363(MMK2);TEA_024425(At4g02530)
Biological Process	GO:0048285	organelle fission	4	80	0.230385	0.612246	MSTRG.164533(CAPH);TEA_008292(AUG2);TEA_014751(SAP4);TEA_024862(DRP5A)
Biological Process	GO:0051704	multi-organism process	10	248	0.231427	0.612246	MSTRG.145216(Os02g0718900);MSTRG.40005(SAOUHSC_00855);TEA_001957(ABP19A);TEA_006632(IRK);TEA_009190(At3g55800);TEA_009817(ABP19A);TEA_019363(MMK2);TEA_024425(At4g02530);TEA_026188(ABP19A);TEA_029302(THF1)
Biological Process	GO:0000097	sulfur amino acid biosynthetic process	5	107	0.231459	0.612246	MSTRG.11543(At5g13980);MSTRG.8887(SFT2D2);TEA_003704(OFUT27);TEA_007351(LHCA4);TEA_009190(At3g55800)
Biological Process	GO:0009943	adaxial/abaxial axis specification	2	30	0.234442	0.613616	MSTRG.114306(ATHB-15);TEA_018090(ARF5)
Biological Process	GO:0048193	Golgi vesicle transport	2	30	0.234442	0.613616	TEA_010247(PHL7);TEA_024529(RABH1B)
Biological Process	GO:0005975	carbohydrate metabolic process	22	606	0.234471	0.613616	MSTRG.11543(At5g13980);MSTRG.41944(GOLS4);MSTRG.5950(VHA-A);MSTRG.62238(CESA1);TEA_000466(SBT1.6);TEA_001900(ADG2);TEA_002094(PMM);TEA_002366(FKFBP);TEA_002370(SIS3);TEA_002665(At1g19940);TEA_003238(DCAF6);TEA_003441(XTH23);TEA_006377(TPPF);TEA_007632(GUX1);TEA_007650(GAL1);TEA_009190(At3g55800);TEA_010525(RNR1);TEA_016413(At4g02290);TEA_018077(At1g75680);TEA_018813(BAM3);TEA_026051(csgA);TEA_027…
Biological Process	GO:0005977	glycogen metabolic process	1	9	0.244644	0.622787	TEA_001900(ADG2)
Biological Process	GO:0006112	energy reserve metabolic process	1	9	0.244644	0.622787	TEA_001900(ADG2)
Biological Process	GO:0006206	pyrimidine nucleobase metabolic process	1	9	0.244644	0.622787	MSTRG.111942(PYD2)
Biological Process	GO:0006826	iron ion transport	1	9	0.244644	0.622787	TEA_023862(ABCB1)
Biological Process	GO:0051552	flavone metabolic process	1	9	0.244644	0.622787	TEA_014811(FL)
Biological Process	GO:0051553	flavone biosynthetic process	1	9	0.244644	0.622787	TEA_014811(FL)
Biological Process	GO:0006082	organic acid metabolic process	32	917	0.244727	0.622787	MSTRG.111942(PYD2);MSTRG.11543(At5g13980);MSTRG.151894(RCI2B);MSTRG.40005(SAOUHSC_00855);MSTRG.4947(At2g47680);MSTRG.5950(VHA-A);MSTRG.8887(SFT2D2);TEA_000221(PIP1-5);TEA_000448(CLS);TEA_000466(SBT1.6);TEA_000692(NIA2);TEA_000807(At5g53970);TEA_001936(At1g74260);TEA_003704(OFUT27);TEA_004445(MDH1);TEA_007351(LHCA4);TEA_007582(CUT1);TEA_008709(FBA2);TEA_009190(At3g55800);TEA_010247(PHL7);TEA_01143…
Biological Process	GO:0043436	oxoacid metabolic process	32	917	0.244727	0.622787	MSTRG.111942(PYD2);MSTRG.11543(At5g13980);MSTRG.151894(RCI2B);MSTRG.40005(SAOUHSC_00855);MSTRG.4947(At2g47680);MSTRG.5950(VHA-A);MSTRG.8887(SFT2D2);TEA_000221(PIP1-5);TEA_000448(CLS);TEA_000466(SBT1.6);TEA_000692(NIA2);TEA_000807(At5g53970);TEA_001936(At1g74260);TEA_003704(OFUT27);TEA_004445(MDH1);TEA_007351(LHCA4);TEA_007582(CUT1);TEA_008709(FBA2);TEA_009190(At3g55800);TEA_010247(PHL7);TEA_01143…
Biological Process	GO:0009798	axis specification	2	31	0.245897	0.623614	MSTRG.114306(ATHB-15);TEA_018090(ARF5)
Biological Process	GO:0019752	carboxylic acid metabolic process	31	888	0.248492	0.626221	MSTRG.111942(PYD2);MSTRG.11543(At5g13980);MSTRG.151894(RCI2B);MSTRG.40005(SAOUHSC_00855);MSTRG.4947(At2g47680);MSTRG.5950(VHA-A);MSTRG.8887(SFT2D2);TEA_000221(PIP1-5);TEA_000448(CLS);TEA_000466(SBT1.6);TEA_000807(At5g53970);TEA_001936(At1g74260);TEA_003704(OFUT27);TEA_004445(MDH1);TEA_007351(LHCA4);TEA_007582(CUT1);TEA_008709(FBA2);TEA_009190(At3g55800);TEA_010247(PHL7);TEA_011436(EVN);TEA_019338…
Biological Process	GO:0065009	regulation of molecular function	5	110	0.248622	0.626221	TEA_005775(At1g01540);TEA_010326(NEK2);TEA_021076(KTI2);TEA_028646(ROPGAP2);TEA_029814(QS)
Biological Process	GO:0009156	ribonucleoside monophosphate biosynthetic process	3	57	0.25441	0.630061	MSTRG.145455(atpI);TEA_001936(At1g74260);TEA_014408(atpA)
Biological Process	GO:0009161	ribonucleoside monophosphate metabolic process	3	57	0.25441	0.630061	MSTRG.145455(atpI);TEA_001936(At1g74260);TEA_014408(atpA)
Biological Process	GO:0010410	hemicellulose metabolic process	3	57	0.25441	0.630061	TEA_002370(SIS3);TEA_003238(DCAF6);TEA_007632(GUX1)
Biological Process	GO:0045491	xylan metabolic process	3	57	0.25441	0.630061	TEA_002370(SIS3);TEA_003238(DCAF6);TEA_007632(GUX1)
Biological Process	GO:0010035	response to inorganic substance	5	111	0.254415	0.630061	MSTRG.151894(RCI2B);MSTRG.40005(SAOUHSC_00855);MSTRG.5950(VHA-A);TEA_000221(PIP1-5);TEA_010525(RNR1)
Biological Process	GO:0072524	pyridine-containing compound metabolic process	4	84	0.257145	0.633134	MSTRG.5950(VHA-A);TEA_001900(ADG2);TEA_009190(At3g55800);TEA_029814(QS)
Biological Process	GO:0009955	adaxial/abaxial pattern specification	2	32	0.257372	0.633134	MSTRG.114306(ATHB-15);TEA_018090(ARF5)
Biological Process	GO:0006551	leucine metabolic process	1	10	0.267841	0.647462	TEA_025915(At2g43090)
Biological Process	GO:0009685	gibberellin metabolic process	1	10	0.267841	0.647462	TEA_000448(CLS)
Biological Process	GO:0009953	dorsal/ventral pattern formation	1	10	0.267841	0.647462	MSTRG.114306(ATHB-15)
Biological Process	GO:0043101	purine-containing compound salvage	1	10	0.267841	0.647462	TEA_001191(ADK2)
Biological Process	GO:0046916	cellular transition metal ion homeostasis	1	10	0.267841	0.647462	TEA_014663(FER1)
Biological Process	GO:0006089	lactate metabolic process	2	33	0.268855	0.647462	MSTRG.4947(At2g47680);TEA_019338(At1g67280)
Biological Process	GO:1901362	organic cyclic compound biosynthetic process	21	590	0.269996	0.647462	MSTRG.136560(TK1A);MSTRG.145455(atpI);MSTRG.164533(CAPH);MSTRG.73505(TOR1L2);TEA_001191(ADK2);TEA_001936(At1g74260);TEA_003238(DCAF6);TEA_006183(TAF4B);TEA_010366(KIN12F);TEA_010525(RNR1);TEA_014408(atpA);TEA_015687(BZIP53);TEA_018090(ARF5);TEA_018374(PMA4);TEA_024425(At4g02530);TEA_024862(DRP5A);TEA_025039(CMT3);TEA_025588(HEN2);TEA_025846(CHUP1);TEA_029302(THF1);TEA_029814(QS)
Biological Process	GO:1901698	response to nitrogen compound	4	86	0.270754	0.647462	TEA_009190(At3g55800);TEA_011436(EVN);TEA_016320(At4g33920);TEA_025588(HEN2)
Biological Process	GO:0010383	cell wall polysaccharide metabolic process	3	59	0.271092	0.647462	TEA_002370(SIS3);TEA_003238(DCAF6);TEA_007632(GUX1)
Biological Process	GO:0009893	positive regulation of metabolic process	5	115	0.277902	0.65655	TEA_005775(At1g01540);TEA_009190(At3g55800);TEA_010326(NEK2);TEA_021973(TRX1);TEA_029814(QS)
Biological Process	GO:0031047	gene silencing by RNA	3	60	0.279479	0.65655	TEA_003238(DCAF6);TEA_018090(ARF5);TEA_025588(HEN2)
Biological Process	GO:0008037	cell recognition	2	34	0.280334	0.65655	TEA_003884(At2g19130);TEA_005188(At5g24080)
Biological Process	GO:0006733	oxidoreduction coenzyme metabolic process	4	88	0.284485	0.65655	MSTRG.5950(VHA-A);TEA_001900(ADG2);TEA_009190(At3g55800);TEA_029814(QS)
Biological Process	GO:0006090	pyruvate metabolic process	7	174	0.286179	0.65655	MSTRG.151894(RCI2B);MSTRG.5950(VHA-A);TEA_000221(PIP1-5);TEA_008709(FBA2);TEA_009190(At3g55800);TEA_026630(LOI1);TEA_029302(THF1)
Biological Process	GO:0000096	sulfur amino acid metabolic process	5	117	0.289809	0.65655	MSTRG.11543(At5g13980);MSTRG.8887(SFT2D2);TEA_003704(OFUT27);TEA_007351(LHCA4);TEA_009190(At3g55800)
Biological Process	GO:0006997	nucleus organization	1	11	0.290327	0.65655	TEA_024862(DRP5A)
Biological Process	GO:0016050	vesicle organization	1	11	0.290327	0.65655	TEA_029309(AP180)
Biological Process	GO:0016101	diterpenoid metabolic process	1	11	0.290327	0.65655	TEA_000448(CLS)
Biological Process	GO:0019359	nicotinamide nucleotide biosynthetic process	1	11	0.290327	0.65655	TEA_029814(QS)
Biological Process	GO:0022618	ribonucleoprotein complex assembly	1	11	0.290327	0.65655	TEA_028644(VIT_07s0104g01170)
Biological Process	GO:0071826	ribonucleoprotein complex subunit organization	1	11	0.290327	0.65655	TEA_028644(VIT_07s0104g01170)
Biological Process	GO:0006625	protein targeting to peroxisome	2	35	0.2918	0.65655	MSTRG.111942(PYD2);TEA_010247(PHL7)
Biological Process	GO:0042451	purine nucleoside biosynthetic process	2	35	0.2918	0.65655	MSTRG.145455(atpI);TEA_014408(atpA)
Biological Process	GO:0042546	cell wall biogenesis	2	35	0.2918	0.65655	TEA_000466(SBT1.6);TEA_007632(GUX1)
Biological Process	GO:0043574	peroxisomal transport	2	35	0.2918	0.65655	MSTRG.111942(PYD2);TEA_010247(PHL7)
Biological Process	GO:0046129	purine ribonucleoside biosynthetic process	2	35	0.2918	0.65655	MSTRG.145455(atpI);TEA_014408(atpA)
Biological Process	GO:0072662	protein localization to peroxisome	2	35	0.2918	0.65655	MSTRG.111942(PYD2);TEA_010247(PHL7)
Biological Process	GO:0072663	establishment of protein localization to peroxisome	2	35	0.2918	0.65655	MSTRG.111942(PYD2);TEA_010247(PHL7)
Biological Process	GO:0019637	organophosphate metabolic process	16	446	0.294587	0.658688	MSTRG.136560(TK1A);MSTRG.145455(atpI);MSTRG.5950(VHA-A);MSTRG.8887(SFT2D2);TEA_001191(ADK2);TEA_001900(ADG2);TEA_001936(At1g74260);TEA_009190(At3g55800);TEA_010525(RNR1);TEA_011436(EVN);TEA_014408(atpA);TEA_016182(DUT);TEA_018374(PMA4);TEA_024425(At4g02530);TEA_029302(THF1);TEA_029814(QS)
Biological Process	GO:0006739	NADP metabolic process	3	62	0.29632	0.658688	MSTRG.5950(VHA-A);TEA_001900(ADG2);TEA_009190(At3g55800)
Biological Process	GO:0009933	meristem structural organization	3	62	0.29632	0.658688	MSTRG.114306(ATHB-15);TEA_018090(ARF5);TEA_018813(BAM3)
Biological Process	GO:0048532	anatomical structure arrangement	3	62	0.29632	0.658688	MSTRG.114306(ATHB-15);TEA_018090(ARF5);TEA_018813(BAM3)
Biological Process	GO:0071310	cellular response to organic substance	10	267	0.304289	0.66228	TEA_000448(CLS);TEA_001817(At4g39670);TEA_002370(SIS3);TEA_009190(At3g55800);TEA_012275(SAP12);TEA_015704(MCM7);TEA_018090(ARF5);TEA_019363(MMK2);TEA_025588(HEN2);TEA_029302(THF1)
Biological Process	GO:1902580	single-organism cellular localization	3	63	0.304765	0.66228	MSTRG.111942(PYD2);TEA_010247(PHL7);TEA_029302(THF1)
Biological Process	GO:1901659	glycosyl compound biosynthetic process	4	91	0.305266	0.66228	MSTRG.145455(atpI);TEA_000466(SBT1.6);TEA_009190(At3g55800);TEA_014408(atpA)
Biological Process	GO:0044237	cellular metabolic process	166	5255	0.307343	0.66228	MSTRG.100984(--);MSTRG.109295(CLPTM1L);MSTRG.111942(PYD2);MSTRG.11543(At5g13980);MSTRG.136431(Os01g0868300);MSTRG.136433(Os01g0868300);MSTRG.136560(TK1A);MSTRG.138261(--);MSTRG.145455(atpI);MSTRG.148586(petB);MSTRG.151894(RCI2B);MSTRG.159981(PSB28);MSTRG.164533(CAPH);MSTRG.33126(At1g34110);MSTRG.40005(SAOUHSC_00855);MSTRG.42477(VIP1);MSTRG.4947(At2g47680);MSTRG.55353(UPL6);MSTRG.5950(VHA-A);MSTRG…
Biological Process	GO:0045229	external encapsulating structure organization	9	238	0.308296	0.66228	MSTRG.114306(ATHB-15);MSTRG.62238(CESA1);TEA_000466(SBT1.6);TEA_003441(XTH23);TEA_003935(--);TEA_013162(IRE);TEA_018090(ARF5);TEA_018813(BAM3);TEA_021488(At1g48100)
Biological Process	GO:0006605	protein targeting	7	179	0.310606	0.66228	MSTRG.111942(PYD2);TEA_004804(--);TEA_009190(At3g55800);TEA_010247(PHL7);TEA_016320(At4g33920);TEA_019363(MMK2);TEA_029302(THF1)
Biological Process	GO:0044767	single-organism developmental process	29	855	0.311468	0.66228	MSTRG.114306(ATHB-15);MSTRG.138261(--);MSTRG.164533(CAPH);MSTRG.5950(VHA-A);TEA_000125(TOP2);TEA_000466(SBT1.6);TEA_001957(ABP19A);TEA_003334(ARF15);TEA_003935(--);TEA_006632(IRK);TEA_009190(At3g55800);TEA_009817(ABP19A);TEA_011158(TOP2);TEA_011480(SERK4);TEA_013162(IRE);TEA_014663(FER1);TEA_016314(UBP16);TEA_016636(HMGA);TEA_017691(ARL2);TEA_018090(ARF5);TEA_018813(BAM3);TEA_021862(INVC);TEA_023…
Biological Process	GO:0006730	one-carbon metabolic process	1	12	0.312125	0.66228	TEA_023133(SHM7)
Biological Process	GO:0009408	response to heat	1	12	0.312125	0.66228	TEA_009567(At5g13200)
Biological Process	GO:0009739	response to gibberellin	1	12	0.312125	0.66228	TEA_000448(CLS)
Biological Process	GO:0010051	xylem and phloem pattern formation	1	12	0.312125	0.66228	TEA_018090(ARF5)
Biological Process	GO:0010476	gibberellin mediated signaling pathway	1	12	0.312125	0.66228	TEA_000448(CLS)
Biological Process	GO:0019363	pyridine nucleotide biosynthetic process	1	12	0.312125	0.66228	TEA_029814(QS)
Biological Process	GO:0048528	post-embryonic root development	1	12	0.312125	0.66228	TEA_018090(ARF5)
Biological Process	GO:0071370	cellular response to gibberellin stimulus	1	12	0.312125	0.66228	TEA_000448(CLS)
Biological Process	GO:0048869	cellular developmental process	10	269	0.312294	0.66228	MSTRG.114306(ATHB-15);MSTRG.5950(VHA-A);TEA_000125(TOP2);TEA_003935(--);TEA_011158(TOP2);TEA_013162(IRE);TEA_016636(HMGA);TEA_018090(ARF5);TEA_018813(BAM3);TEA_025588(HEN2)
Biological Process	GO:0048522	positive regulation of cellular process	3	64	0.313221	0.662341	TEA_005775(At1g01540);TEA_010326(NEK2);TEA_029814(QS)
Biological Process	GO:0050789	regulation of biological process	59	1805	0.314322	0.66277	MSTRG.114306(ATHB-15);MSTRG.138261(--);MSTRG.164533(CAPH);MSTRG.73505(TOR1L2);TEA_000125(TOP2);TEA_000448(CLS);TEA_000466(SBT1.6);TEA_001150(PLC2);TEA_001817(At4g39670);TEA_002279(--);TEA_002370(SIS3);TEA_003238(DCAF6);TEA_003334(ARF15);TEA_003390(BZIP44);TEA_004432(B'BETA);TEA_004978(PLC4);TEA_005775(At1g01540);TEA_006632(IRK);TEA_008282(ANR);TEA_009170(PCNA);TEA_009190(At3g55800);TEA_010247(PHL…
Biological Process	GO:0030001	metal ion transport	10	270	0.316316	0.665074	MSTRG.5950(VHA-A);TEA_001957(ABP19A);TEA_007351(LHCA4);TEA_009817(ABP19A);TEA_010311(CNGC14);TEA_010998(NHX2);TEA_014663(FER1);TEA_023862(ABCB1);TEA_025838(ZIP3);TEA_026188(ABP19A)
Biological Process	GO:0006139	nucleobase-containing compound metabolic process	43	1299	0.31813	0.666989	MSTRG.111942(PYD2);MSTRG.136431(Os01g0868300);MSTRG.136433(Os01g0868300);MSTRG.136560(TK1A);MSTRG.145455(atpI);MSTRG.164533(CAPH);MSTRG.5950(VHA-A);MSTRG.73505(TOR1L2);TEA_000125(TOP2);TEA_001191(ADK2);TEA_001900(ADG2);TEA_001936(At1g74260);TEA_003238(DCAF6);TEA_003704(OFUT27);TEA_003994(trmH);TEA_006183(TAF4B);TEA_009170(PCNA);TEA_009190(At3g55800);TEA_009340(RPA1B);TEA_010366(KIN12F);TEA_010525…
Biological Process	GO:0010941	regulation of cell death	3	65	0.321682	0.670625	TEA_009190(At3g55800);TEA_016320(At4g33920);TEA_019363(MMK2)
Biological Process	GO:0043067	regulation of programmed cell death	3	65	0.321682	0.670625	TEA_009190(At3g55800);TEA_016320(At4g33920);TEA_019363(MMK2)
Biological Process	GO:0009653	anatomical structure morphogenesis	13	363	0.322939	0.671348	MSTRG.114306(ATHB-15);MSTRG.5950(VHA-A);TEA_001957(ABP19A);TEA_003935(--);TEA_006632(IRK);TEA_009190(At3g55800);TEA_009817(ABP19A);TEA_013162(IRE);TEA_017691(ARL2);TEA_018090(ARF5);TEA_018813(BAM3);TEA_025588(HEN2);TEA_026188(ABP19A)
Biological Process	GO:0070887	cellular response to chemical stimulus	10	272	0.324394	0.672479	TEA_000448(CLS);TEA_001817(At4g39670);TEA_002370(SIS3);TEA_009190(At3g55800);TEA_012275(SAP12);TEA_015704(MCM7);TEA_018090(ARF5);TEA_019363(MMK2);TEA_025588(HEN2);TEA_029302(THF1)
Biological Process	GO:0030154	cell differentiation	7	182	0.325453	0.672786	MSTRG.114306(ATHB-15);TEA_000125(TOP2);TEA_011158(TOP2);TEA_013162(IRE);TEA_018090(ARF5);TEA_018813(BAM3);TEA_025588(HEN2)
Biological Process	GO:0019222	regulation of metabolic process	34	1020	0.329	0.678218	MSTRG.114306(ATHB-15);MSTRG.164533(CAPH);MSTRG.73505(TOR1L2);TEA_000125(TOP2);TEA_000466(SBT1.6);TEA_003238(DCAF6);TEA_003390(BZIP44);TEA_004432(B'BETA);TEA_005775(At1g01540);TEA_008282(ANR);TEA_009170(PCNA);TEA_009190(At3g55800);TEA_010247(PHL7);TEA_010326(NEK2);TEA_010366(KIN12F);TEA_011158(TOP2);TEA_013586(PMEI11);TEA_015687(BZIP53);TEA_015704(MCM7);TEA_018090(ARF5);TEA_019363(MMK2);TEA_020212…
Biological Process	GO:0065008	regulation of biological quality	11	304	0.330691	0.679805	MSTRG.73876(NTRC);TEA_001957(ABP19A);TEA_007351(LHCA4);TEA_009817(ABP19A);TEA_010998(NHX2);TEA_014663(FER1);TEA_018813(BAM3);TEA_021973(TRX1);TEA_022354(ILR1);TEA_025588(HEN2);TEA_026188(ABP19A)
Biological Process	GO:0006448	regulation of translational elongation	1	13	0.333255	0.683173	TEA_028985(OVA2)
Biological Process	GO:0009812	flavonoid metabolic process	2	39	0.337336	0.686003	TEA_008282(ANR);TEA_014811(FL)
Biological Process	GO:0090304	nucleic acid metabolic process	34	1024	0.337662	0.686003	MSTRG.136431(Os01g0868300);MSTRG.136433(Os01g0868300);MSTRG.136560(TK1A);MSTRG.164533(CAPH);MSTRG.73505(TOR1L2);TEA_000125(TOP2);TEA_001900(ADG2);TEA_003238(DCAF6);TEA_003704(OFUT27);TEA_003994(trmH);TEA_006183(TAF4B);TEA_009170(PCNA);TEA_009190(At3g55800);TEA_009340(RPA1B);TEA_010366(KIN12F);TEA_010525(RNR1);TEA_011158(TOP2);TEA_015687(BZIP53);TEA_015704(MCM7);TEA_016182(DUT);TEA_016763(PRP31);T…
Biological Process	GO:0006260	DNA replication	3	67	0.338605	0.686003	TEA_010525(RNR1);TEA_016182(DUT);TEA_025039(CMT3)
Biological Process	GO:0071229	cellular response to acid chemical	3	67	0.338605	0.686003	TEA_000448(CLS);TEA_009190(At3g55800);TEA_019363(MMK2)
Biological Process	GO:0000904	cell morphogenesis involved in differentiation	4	96	0.340213	0.686003	MSTRG.114306(ATHB-15);TEA_013162(IRE);TEA_018090(ARF5);TEA_025588(HEN2)
Biological Process	GO:0010608	posttranscriptional regulation of gene expression	4	96	0.340213	0.686003	TEA_003238(DCAF6);TEA_018090(ARF5);TEA_028985(OVA2);TEA_029302(THF1)
Biological Process	GO:0006811	ion transport	21	618	0.344838	0.686998	MSTRG.126343(COX6B-2);MSTRG.139632(--);MSTRG.145216(Os02g0718900);MSTRG.5950(VHA-A);TEA_001957(ABP19A);TEA_003095(AMT1-3);TEA_006504(COX1);TEA_007351(LHCA4);TEA_009817(ABP19A);TEA_010311(CNGC14);TEA_010998(NHX2);TEA_014408(atpA);TEA_014663(FER1);TEA_015760(CLC-E);TEA_021231(VHA-c''1);TEA_023359(VHA-a1);TEA_023862(ABCB1);TEA_023928(POR1);TEA_024819(ABCI17);TEA_025838(ZIP3);TEA_026188(ABP19A)
Biological Process	GO:0044272	sulfur compound biosynthetic process	6	156	0.345619	0.686998	MSTRG.11543(At5g13980);MSTRG.8887(SFT2D2);TEA_000466(SBT1.6);TEA_003704(OFUT27);TEA_007351(LHCA4);TEA_009190(At3g55800)
Biological Process	GO:0044802	single-organism membrane organization	4	97	0.347227	0.686998	TEA_001900(ADG2);TEA_025846(CHUP1);TEA_028985(OVA2);TEA_029302(THF1)
Biological Process	GO:0050896	response to stimulus	55	1699	0.351542	0.686998	MSTRG.114306(ATHB-15);MSTRG.145216(Os02g0718900);MSTRG.151894(RCI2B);MSTRG.164533(CAPH);MSTRG.40005(SAOUHSC_00855);MSTRG.41944(GOLS4);MSTRG.5950(VHA-A);MSTRG.74735(--);TEA_000125(TOP2);TEA_000221(PIP1-5);TEA_000448(CLS);TEA_001050(WRKY57);TEA_001150(PLC2);TEA_001460(psbA);TEA_001817(At4g39670);TEA_001900(ADG2);TEA_001957(ABP19A);TEA_002094(PMM);TEA_002279(--);TEA_002370(SIS3);TEA_003238(DCAF6);TE…
Biological Process	GO:0006875	cellular metal ion homeostasis	1	14	0.353739	0.686998	TEA_014663(FER1)
Biological Process	GO:0009845	seed germination	1	14	0.353739	0.686998	TEA_021862(INVC)
Biological Process	GO:0010466	negative regulation of peptidase activity	1	14	0.353739	0.686998	TEA_021076(KTI2)
Biological Process	GO:0043086	negative regulation of catalytic activity	1	14	0.353739	0.686998	TEA_021076(KTI2)
Biological Process	GO:0044092	negative regulation of molecular function	1	14	0.353739	0.686998	TEA_021076(KTI2)
Biological Process	GO:0051346	negative regulation of hydrolase activity	1	14	0.353739	0.686998	TEA_021076(KTI2)
Biological Process	GO:0051640	organelle localization	1	14	0.353739	0.686998	TEA_022893(EHD2)
Biological Process	GO:0052547	regulation of peptidase activity	1	14	0.353739	0.686998	TEA_021076(KTI2)
Biological Process	GO:0090351	seedling development	1	14	0.353739	0.686998	TEA_021862(INVC)
Biological Process	GO:1901661	quinone metabolic process	1	14	0.353739	0.686998	TEA_022118(MENG)
Biological Process	GO:0005982	starch metabolic process	3	69	0.355503	0.688613	TEA_001900(ADG2);TEA_009190(At3g55800);TEA_026051(csgA)
Biological Process	GO:0006498	N-terminal protein lipidation	2	41	0.35979	0.693277	TEA_010247(PHL7);TEA_024101(TMN10)
Biological Process	GO:0031365	N-terminal protein amino acid modification	2	41	0.35979	0.693277	TEA_010247(PHL7);TEA_024101(TMN10)
Biological Process	GO:1901137	carbohydrate derivative biosynthetic process	8	220	0.362961	0.696946	MSTRG.145455(atpI);TEA_000466(SBT1.6);TEA_001191(ADK2);TEA_001936(At1g74260);TEA_006021(SQD1);TEA_009190(At3g55800);TEA_014408(atpA);TEA_018374(PMA4)
Biological Process	GO:0046128	purine ribonucleoside metabolic process	2	42	0.370914	0.696946	MSTRG.145455(atpI);TEA_014408(atpA)
Biological Process	GO:1901700	response to oxygen-containing compound	8	222	0.372316	0.696946	TEA_000448(CLS);TEA_002370(SIS3);TEA_009190(At3g55800);TEA_010311(CNGC14);TEA_015704(MCM7);TEA_019363(MMK2);TEA_025588(HEN2);TEA_029302(THF1)
Biological Process	GO:0007015	actin filament organization	3	71	0.372346	0.696946	MSTRG.114306(ATHB-15);TEA_018090(ARF5);TEA_025588(HEN2)
Biological Process	GO:0006188	IMP biosynthetic process	1	15	0.373595	0.696946	TEA_001936(At1g74260)
Biological Process	GO:0006414	translational elongation	1	15	0.373595	0.696946	TEA_028985(OVA2)
Biological Process	GO:0006612	protein targeting to membrane	1	15	0.373595	0.696946	TEA_029302(THF1)
Biological Process	GO:0009832	plant-type cell wall biogenesis	1	15	0.373595	0.696946	TEA_007632(GUX1)
Biological Process	GO:0017038	protein import	1	15	0.373595	0.696946	TEA_029302(THF1)
Biological Process	GO:0019321	pentose metabolic process	1	15	0.373595	0.696946	TEA_002366(FKFBP)
Biological Process	GO:0046040	IMP metabolic process	1	15	0.373595	0.696946	TEA_001936(At1g74260)
Biological Process	GO:0072525	pyridine-containing compound biosynthetic process	1	15	0.373595	0.696946	TEA_029814(QS)
Biological Process	GO:0009199	ribonucleoside triphosphate metabolic process	2	43	0.38196	0.696946	MSTRG.145455(atpI);TEA_014408(atpA)
Biological Process	GO:0009201	ribonucleoside triphosphate biosynthetic process	2	43	0.38196	0.696946	MSTRG.145455(atpI);TEA_014408(atpA)
Biological Process	GO:0051336	regulation of hydrolase activity	2	43	0.38196	0.696946	TEA_021076(KTI2);TEA_028646(ROPGAP2)
Biological Process	GO:0072594	establishment of protein localization to organelle	2	43	0.38196	0.696946	MSTRG.111942(PYD2);TEA_010247(PHL7)
Biological Process	GO:0010208	pollen wall assembly	1	16	0.392843	0.696946	TEA_003935(--)
Biological Process	GO:0030162	regulation of proteolysis	1	16	0.392843	0.696946	TEA_021076(KTI2)
Biological Process	GO:0032269	negative regulation of cellular protein metabolic process	1	16	0.392843	0.696946	TEA_021076(KTI2)
Biological Process	GO:0032392	DNA geometric change	1	16	0.392843	0.696946	TEA_015704(MCM7)
Biological Process	GO:0045861	negative regulation of proteolysis	1	16	0.392843	0.696946	TEA_021076(KTI2)
Biological Process	GO:0051248	negative regulation of protein metabolic process	1	16	0.392843	0.696946	TEA_021076(KTI2)
Biological Process	GO:0085029	extracellular matrix assembly	1	16	0.392843	0.696946	TEA_003935(--)
Biological Process	GO:0005984	disaccharide metabolic process	2	44	0.392923	0.696946	TEA_006377(TPPF);TEA_009190(At3g55800)
Biological Process	GO:0009072	aromatic amino acid family metabolic process	2	44	0.392923	0.696946	MSTRG.40005(SAOUHSC_00855);TEA_022354(ILR1)
Biological Process	GO:0000280	nuclear division	3	74	0.397444	0.696946	MSTRG.164533(CAPH);TEA_008292(AUG2);TEA_014751(SAP4)
Biological Process	GO:0012501	programmed cell death	3	74	0.397444	0.696946	TEA_009190(At3g55800);TEA_016320(At4g33920);TEA_019363(MMK2)
Biological Process	GO:0000902	cell morphogenesis	5	135	0.399428	0.696946	MSTRG.114306(ATHB-15);TEA_013162(IRE);TEA_018090(ARF5);TEA_018813(BAM3);TEA_025588(HEN2)
Biological Process	GO:0044260	cellular macromolecule metabolic process	98	3116	0.40283	0.696946	MSTRG.100984(--);MSTRG.136431(Os01g0868300);MSTRG.136433(Os01g0868300);MSTRG.136560(TK1A);MSTRG.138261(--);MSTRG.164533(CAPH);MSTRG.33126(At1g34110);MSTRG.55353(UPL6);MSTRG.5950(VHA-A);MSTRG.62238(CESA1);MSTRG.73505(TOR1L2);MSTRG.81892(At5g45780);TEA_000125(TOP2);TEA_000466(SBT1.6);TEA_000654(TMK1);TEA_000709(yfkJ);TEA_001460(psbA);TEA_001579(CAB7);TEA_001700(BHLH144);TEA_001900(ADG2);TEA_002319(…
Biological Process	GO:0006497	protein lipidation	2	45	0.403798	0.696946	TEA_010247(PHL7);TEA_024101(TMN10)
Biological Process	GO:0009163	nucleoside biosynthetic process	2	45	0.403798	0.696946	MSTRG.145455(atpI);TEA_014408(atpA)
Biological Process	GO:0032147	activation of protein kinase activity	2	45	0.403798	0.696946	TEA_005775(At1g01540);TEA_010326(NEK2)
Biological Process	GO:0033674	positive regulation of kinase activity	2	45	0.403798	0.696946	TEA_005775(At1g01540);TEA_010326(NEK2)
Biological Process	GO:0042157	lipoprotein metabolic process	2	45	0.403798	0.696946	TEA_010247(PHL7);TEA_024101(TMN10)
Biological Process	GO:0042158	lipoprotein biosynthetic process	2	45	0.403798	0.696946	TEA_010247(PHL7);TEA_024101(TMN10)
Biological Process	GO:0042455	ribonucleoside biosynthetic process	2	45	0.403798	0.696946	MSTRG.145455(atpI);TEA_014408(atpA)
Biological Process	GO:0045860	positive regulation of protein kinase activity	2	45	0.403798	0.696946	TEA_005775(At1g01540);TEA_010326(NEK2)
Biological Process	GO:0051347	positive regulation of transferase activity	2	45	0.403798	0.696946	TEA_005775(At1g01540);TEA_010326(NEK2)
Biological Process	GO:0009605	response to external stimulus	13	386	0.405296	0.696946	MSTRG.114306(ATHB-15);MSTRG.145216(Os02g0718900);MSTRG.40005(SAOUHSC_00855);TEA_001957(ABP19A);TEA_003238(DCAF6);TEA_006632(IRK);TEA_009190(At3g55800);TEA_009817(ABP19A);TEA_018813(BAM3);TEA_019363(MMK2);TEA_024425(At4g02530);TEA_026188(ABP19A);TEA_029302(THF1)
Biological Process	GO:0008219	cell death	3	75	0.405753	0.696946	TEA_009190(At3g55800);TEA_016320(At4g33920);TEA_019363(MMK2)
Biological Process	GO:0006810	transport	45	1408	0.407034	0.696946	MSTRG.111942(PYD2);MSTRG.126343(COX6B-2);MSTRG.139632(--);MSTRG.145216(Os02g0718900);MSTRG.145455(atpI);MSTRG.151894(RCI2B);MSTRG.5950(VHA-A);MSTRG.83056(CHC2);MSTRG.8887(SFT2D2);TEA_000221(PIP1-5);TEA_001957(ABP19A);TEA_002798(NPF8.1);TEA_003095(AMT1-3);TEA_004804(--);TEA_005522(DTX33);TEA_006504(COX1);TEA_007351(LHCA4);TEA_008663(--);TEA_009190(At3g55800);TEA_009817(ABP19A);TEA_010247(PHL7);TEA…
Biological Process	GO:1901135	carbohydrate derivative metabolic process	10	293	0.411067	0.696946	MSTRG.145455(atpI);MSTRG.5950(VHA-A);TEA_000466(SBT1.6);TEA_001191(ADK2);TEA_001936(At1g74260);TEA_006021(SQD1);TEA_009190(At3g55800);TEA_014408(atpA);TEA_016182(DUT);TEA_018374(PMA4)
Biological Process	GO:0001510	RNA methylation	1	17	0.411502	0.696946	TEA_003994(trmH)
Biological Process	GO:0006665	sphingolipid metabolic process	1	17	0.411502	0.696946	TEA_001952(At4g04930)
Biological Process	GO:0009608	response to symbiont	1	17	0.411502	0.696946	MSTRG.40005(SAOUHSC_00855)
Biological Process	GO:0010927	cellular component assembly involved in morphogenesis	1	17	0.411502	0.696946	TEA_003935(--)
Biological Process	GO:0034728	nucleosome organization	1	17	0.411502	0.696946	MSTRG.166932(SlH4)
Biological Process	GO:0055067	monovalent inorganic cation homeostasis	1	17	0.411502	0.696946	TEA_010998(NHX2)
Biological Process	GO:0071824	protein-DNA complex subunit organization	1	17	0.411502	0.696946	MSTRG.166932(SlH4)
Biological Process	GO:0072657	protein localization to membrane	1	17	0.411502	0.696946	TEA_029302(THF1)
Biological Process	GO:0090150	establishment of protein localization to membrane	1	17	0.411502	0.696946	TEA_029302(THF1)
Biological Process	GO:0071407	cellular response to organic cyclic compound	3	76	0.414028	0.696946	TEA_009190(At3g55800);TEA_019363(MMK2);TEA_025588(HEN2)
Biological Process	GO:0016144	S-glycoside biosynthetic process	2	46	0.414579	0.696946	TEA_000466(SBT1.6);TEA_009190(At3g55800)
Biological Process	GO:0019758	glycosinolate biosynthetic process	2	46	0.414579	0.696946	TEA_000466(SBT1.6);TEA_009190(At3g55800)
Biological Process	GO:0033365	protein localization to organelle	2	46	0.414579	0.696946	MSTRG.111942(PYD2);TEA_010247(PHL7)
Biological Process	GO:0035194	posttranscriptional gene silencing by RNA	2	46	0.414579	0.696946	TEA_003238(DCAF6);TEA_018090(ARF5)
Biological Process	GO:0006732	coenzyme metabolic process	6	169	0.417198	0.699755	MSTRG.5950(VHA-A);TEA_001900(ADG2);TEA_002550(HMGR);TEA_009190(At3g55800);TEA_026630(LOI1);TEA_029814(QS)
Biological Process	GO:0009719	response to endogenous stimulus	10	295	0.419405	0.701862	TEA_000448(CLS);TEA_001817(At4g39670);TEA_002279(--);TEA_003334(ARF15);TEA_009190(At3g55800);TEA_011436(EVN);TEA_012275(SAP12);TEA_016320(At4g33920);TEA_018090(ARF5);TEA_019363(MMK2)
Biological Process	GO:0007031	peroxisome organization	2	47	0.425263	0.708451	MSTRG.111942(PYD2);TEA_010247(PHL7)
Biological Process	GO:0048646	anatomical structure formation involved in morphogenesis	2	47	0.425263	0.708451	TEA_003935(--);TEA_017691(ARL2)
Biological Process	GO:0006397	mRNA processing	1	18	0.429589	0.709777	TEA_028644(VIT_07s0104g01170)
Biological Process	GO:0034762	regulation of transmembrane transport	1	18	0.429589	0.709777	TEA_023928(POR1)
Biological Process	GO:0034765	regulation of ion transmembrane transport	1	18	0.429589	0.709777	TEA_023928(POR1)
Biological Process	GO:0016192	vesicle-mediated transport	5	140	0.429906	0.709777	MSTRG.5950(VHA-A);TEA_010247(PHL7);TEA_024529(RABH1B);TEA_025483(UXT3);TEA_029309(AP180)
Biological Process	GO:0032787	monocarboxylic acid metabolic process	15	458	0.435154	0.713199	MSTRG.111942(PYD2);MSTRG.151894(RCI2B);MSTRG.4947(At2g47680);MSTRG.5950(VHA-A);TEA_000221(PIP1-5);TEA_007582(CUT1);TEA_008709(FBA2);TEA_009190(At3g55800);TEA_010247(PHL7);TEA_011436(EVN);TEA_019338(At1g67280);TEA_024425(At4g02530);TEA_024875(EMB3004);TEA_026630(LOI1);TEA_029302(THF1)
Biological Process	GO:0009311	oligosaccharide metabolic process	2	48	0.435844	0.713199	TEA_006377(TPPF);TEA_009190(At3g55800)
Biological Process	GO:0016441	posttranscriptional gene silencing	2	48	0.435844	0.713199	TEA_003238(DCAF6);TEA_018090(ARF5)
Biological Process	GO:0042278	purine nucleoside metabolic process	2	48	0.435844	0.713199	MSTRG.145455(atpI);TEA_014408(atpA)
Biological Process	GO:0044723	single-organism carbohydrate metabolic process	10	301	0.444398	0.720196	MSTRG.11543(At5g13980);MSTRG.41944(GOLS4);MSTRG.5950(VHA-A);TEA_001900(ADG2);TEA_002094(PMM);TEA_002366(FKFBP);TEA_006377(TPPF);TEA_007650(GAL1);TEA_009190(At3g55800);TEA_010525(RNR1)
Biological Process	GO:1901657	glycosyl compound metabolic process	4	111	0.444706	0.720196	MSTRG.145455(atpI);TEA_000466(SBT1.6);TEA_009190(At3g55800);TEA_014408(atpA)
Biological Process	GO:0043648	dicarboxylic acid metabolic process	2	49	0.446319	0.720196	TEA_004445(MDH1);TEA_029814(QS)
Biological Process	GO:0016265	death	3	80	0.446737	0.720196	TEA_009190(At3g55800);TEA_016320(At4g33920);TEA_019363(MMK2)
Biological Process	GO:0009112	nucleobase metabolic process	1	19	0.447122	0.720196	MSTRG.111942(PYD2)
Biological Process	GO:0030198	extracellular matrix organization	1	19	0.447122	0.720196	TEA_003935(--)
Biological Process	GO:0043062	extracellular structure organization	1	19	0.447122	0.720196	TEA_003935(--)
Biological Process	GO:0044036	cell wall macromolecule metabolic process	3	81	0.454803	0.720196	TEA_002370(SIS3);TEA_003238(DCAF6);TEA_007632(GUX1)
Biological Process	GO:0001934	positive regulation of protein phosphorylation	2	50	0.456686	0.720196	TEA_005775(At1g01540);TEA_010326(NEK2)
Biological Process	GO:0010562	positive regulation of phosphorus metabolic process	2	50	0.456686	0.720196	TEA_005775(At1g01540);TEA_010326(NEK2)
Biological Process	GO:0031401	positive regulation of protein modification process	2	50	0.456686	0.720196	TEA_005775(At1g01540);TEA_010326(NEK2)
Biological Process	GO:0032270	positive regulation of cellular protein metabolic process	2	50	0.456686	0.720196	TEA_005775(At1g01540);TEA_010326(NEK2)
Biological Process	GO:0042327	positive regulation of phosphorylation	2	50	0.456686	0.720196	TEA_005775(At1g01540);TEA_010326(NEK2)
Biological Process	GO:0045937	positive regulation of phosphate metabolic process	2	50	0.456686	0.720196	TEA_005775(At1g01540);TEA_010326(NEK2)
Biological Process	GO:0051247	positive regulation of protein metabolic process	2	50	0.456686	0.720196	TEA_005775(At1g01540);TEA_010326(NEK2)
Biological Process	GO:0098771	inorganic ion homeostasis	2	50	0.456686	0.720196	TEA_010998(NHX2);TEA_014663(FER1)
Biological Process	GO:0051186	cofactor metabolic process	8	240	0.45671	0.720196	MSTRG.5950(VHA-A);TEA_001900(ADG2);TEA_002550(HMGR);TEA_009190(At3g55800);TEA_022118(MENG);TEA_024425(At4g02530);TEA_026630(LOI1);TEA_029814(QS)
Biological Process	GO:0032502	developmental process	32	1013	0.458315	0.721187	MSTRG.114306(ATHB-15);MSTRG.138261(--);MSTRG.164533(CAPH);MSTRG.5950(VHA-A);MSTRG.81892(At5g45780);TEA_000125(TOP2);TEA_000466(SBT1.6);TEA_001957(ABP19A);TEA_003334(ARF15);TEA_003935(--);TEA_004804(--);TEA_006632(IRK);TEA_009190(At3g55800);TEA_009817(ABP19A);TEA_011158(TOP2);TEA_011480(SERK4);TEA_013162(IRE);TEA_014663(FER1);TEA_016314(UBP16);TEA_016636(HMGA);TEA_017691(ARL2);TEA_018090(ARF5);TEA…
Biological Process	GO:0006801	superoxide metabolic process	1	20	0.464118	0.725476	MSTRG.73876(NTRC)
Biological Process	GO:0006972	hyperosmotic response	1	20	0.464118	0.725476	MSTRG.151894(RCI2B)
Biological Process	GO:0055076	transition metal ion homeostasis	1	20	0.464118	0.725476	TEA_014663(FER1)
Biological Process	GO:0007049	cell cycle	8	242	0.466014	0.725476	MSTRG.164533(CAPH);TEA_000125(TOP2);TEA_005702(CYCA2-1);TEA_011158(TOP2);TEA_024862(DRP5A);TEA_025039(CMT3);TEA_025588(HEN2);TEA_028646(ROPGAP2)
Biological Process	GO:0051726	regulation of cell cycle	2	51	0.466939	0.725476	MSTRG.164533(CAPH);TEA_024862(DRP5A)
Biological Process	GO:0055080	cation homeostasis	2	51	0.466939	0.725476	TEA_010998(NHX2);TEA_014663(FER1)
Biological Process	GO:0008152	metabolic process	234	7592	0.472442	0.7294	MSTRG.100984(--);MSTRG.109295(CLPTM1L);MSTRG.111942(PYD2);MSTRG.113099(--);MSTRG.114306(ATHB-15);MSTRG.11543(At5g13980);MSTRG.126343(COX6B-2);MSTRG.13255(CAD);MSTRG.136431(Os01g0868300);MSTRG.136433(Os01g0868300);MSTRG.136560(TK1A);MSTRG.138261(--);MSTRG.139632(--);MSTRG.145455(atpI);MSTRG.148586(petB);MSTRG.151894(RCI2B);MSTRG.159981(PSB28);MSTRG.164533(CAPH);MSTRG.32512(RPS21C);MSTRG.33126(At1g…
Biological Process	GO:0044271	cellular nitrogen compound biosynthetic process	21	664	0.475486	0.7294	MSTRG.136560(TK1A);MSTRG.145455(atpI);MSTRG.164533(CAPH);MSTRG.73505(TOR1L2);TEA_001191(ADK2);TEA_001936(At1g74260);TEA_003238(DCAF6);TEA_006183(TAF4B);TEA_010366(KIN12F);TEA_010525(RNR1);TEA_014408(atpA);TEA_015687(BZIP53);TEA_018090(ARF5);TEA_018374(PMA4);TEA_024862(DRP5A);TEA_025039(CMT3);TEA_025588(HEN2);TEA_025846(CHUP1);TEA_028985(OVA2);TEA_029302(THF1);TEA_029814(QS)
Biological Process	GO:0006790	sulfur compound metabolic process	7	212	0.476218	0.7294	MSTRG.11543(At5g13980);MSTRG.8887(SFT2D2);TEA_000466(SBT1.6);TEA_003704(OFUT27);TEA_007351(LHCA4);TEA_009190(At3g55800);TEA_026630(LOI1)
Biological Process	GO:0010604	positive regulation of macromolecule metabolic process	2	52	0.477078	0.7294	TEA_005775(At1g01540);TEA_010326(NEK2)
Biological Process	GO:0016143	S-glycoside metabolic process	2	52	0.477078	0.7294	TEA_000466(SBT1.6);TEA_009190(At3g55800)
Biological Process	GO:0019757	glycosinolate metabolic process	2	52	0.477078	0.7294	TEA_000466(SBT1.6);TEA_009190(At3g55800)
Biological Process	GO:0071704	organic substance metabolic process	166	5378	0.477196	0.7294	MSTRG.100984(--);MSTRG.109295(CLPTM1L);MSTRG.111942(PYD2);MSTRG.113099(--);MSTRG.114306(ATHB-15);MSTRG.11543(At5g13980);MSTRG.136431(Os01g0868300);MSTRG.136433(Os01g0868300);MSTRG.136560(TK1A);MSTRG.138261(--);MSTRG.145455(atpI);MSTRG.151894(RCI2B);MSTRG.164533(CAPH);MSTRG.32512(RPS21C);MSTRG.33126(At1g34110);MSTRG.40005(SAOUHSC_00855);MSTRG.41944(GOLS4);MSTRG.4947(At2g47680);MSTRG.55353(UPL6);MS…
Biological Process	GO:0048468	cell development	5	148	0.477948	0.7294	MSTRG.114306(ATHB-15);TEA_013162(IRE);TEA_018090(ARF5);TEA_018813(BAM3);TEA_025588(HEN2)
Biological Process	GO:0060255	regulation of macromolecule metabolic process	26	827	0.47836	0.7294	MSTRG.114306(ATHB-15);MSTRG.164533(CAPH);MSTRG.73505(TOR1L2);TEA_000125(TOP2);TEA_003238(DCAF6);TEA_003390(BZIP44);TEA_005775(At1g01540);TEA_009170(PCNA);TEA_009190(At3g55800);TEA_010247(PHL7);TEA_010326(NEK2);TEA_010366(KIN12F);TEA_011158(TOP2);TEA_015687(BZIP53);TEA_015704(MCM7);TEA_018090(ARF5);TEA_019363(MMK2);TEA_020212(MTERF1);TEA_021076(KTI2);TEA_024862(DRP5A);TEA_025039(CMT3);TEA_025588(H…
Biological Process	GO:0015833	peptide transport	1	21	0.480593	0.731294	TEA_002798(NPF8.1)
Biological Process	GO:0006629	lipid metabolic process	18	569	0.481835	0.731675	MSTRG.111942(PYD2);MSTRG.8887(SFT2D2);TEA_000448(CLS);TEA_001150(PLC2);TEA_001952(At4g04930);TEA_002550(HMGR);TEA_004978(PLC4);TEA_006021(SQD1);TEA_007582(CUT1);TEA_010247(PHL7);TEA_011436(EVN);TEA_011604(TKT2);TEA_013647(PSAT);TEA_023886(Os07g0190000);TEA_024425(At4g02530);TEA_026831(PLP9);TEA_028985(OVA2);TEA_029302(THF1)
Biological Process	GO:0016053	organic acid biosynthetic process	7	216	0.495953	0.745498	MSTRG.11543(At5g13980);MSTRG.8887(SFT2D2);TEA_003704(OFUT27);TEA_007351(LHCA4);TEA_009190(At3g55800);TEA_024425(At4g02530);TEA_029814(QS)
Biological Process	GO:0046394	carboxylic acid biosynthetic process	7	216	0.495953	0.745498	MSTRG.11543(At5g13980);MSTRG.8887(SFT2D2);TEA_003704(OFUT27);TEA_007351(LHCA4);TEA_009190(At3g55800);TEA_024425(At4g02530);TEA_029814(QS)
Biological Process	GO:0045017	glycerolipid biosynthetic process	1	22	0.496563	0.745498	MSTRG.8887(SFT2D2)
Biological Process	GO:0046474	glycerophospholipid biosynthetic process	1	22	0.496563	0.745498	MSTRG.8887(SFT2D2)
Biological Process	GO:0071103	DNA conformation change	1	22	0.496563	0.745498	TEA_015704(MCM7)
Biological Process	GO:0006643	membrane lipid metabolic process	2	54	0.496999	0.745498	TEA_001952(At4g04930);TEA_006021(SQD1)
Biological Process	GO:0005991	trehalose metabolic process	1	23	0.512044	0.757616	TEA_006377(TPPF)
Biological Process	GO:0006862	nucleotide transport	1	23	0.512044	0.757616	MSTRG.145216(Os02g0718900)
Biological Process	GO:0009813	flavonoid biosynthetic process	1	23	0.512044	0.757616	TEA_014811(FL)
Biological Process	GO:0046148	pigment biosynthetic process	1	23	0.512044	0.757616	TEA_014811(FL)
Biological Process	GO:0046471	phosphatidylglycerol metabolic process	1	23	0.512044	0.757616	TEA_029302(THF1)
Biological Process	GO:0010053	root epidermal cell differentiation	2	56	0.51643	0.757616	MSTRG.114306(ATHB-15);TEA_018090(ARF5)
Biological Process	GO:0043549	regulation of kinase activity	2	56	0.51643	0.757616	TEA_005775(At1g01540);TEA_010326(NEK2)
Biological Process	GO:0045859	regulation of protein kinase activity	2	56	0.51643	0.757616	TEA_005775(At1g01540);TEA_010326(NEK2)
Biological Process	GO:0051338	regulation of transferase activity	2	56	0.51643	0.757616	TEA_005775(At1g01540);TEA_010326(NEK2)
Biological Process	GO:0090627	plant epidermal cell differentiation	2	56	0.51643	0.757616	MSTRG.114306(ATHB-15);TEA_018090(ARF5)
Biological Process	GO:0030029	actin filament-based process	3	89	0.517397	0.757616	MSTRG.114306(ATHB-15);TEA_018090(ARF5);TEA_025588(HEN2)
Biological Process	GO:0030036	actin cytoskeleton organization	3	89	0.517397	0.757616	MSTRG.114306(ATHB-15);TEA_018090(ARF5);TEA_025588(HEN2)
Biological Process	GO:0044255	cellular lipid metabolic process	14	451	0.521662	0.759693	MSTRG.111942(PYD2);MSTRG.8887(SFT2D2);TEA_000448(CLS);TEA_001952(At4g04930);TEA_002550(HMGR);TEA_006021(SQD1);TEA_007582(CUT1);TEA_010247(PHL7);TEA_011436(EVN);TEA_011604(TKT2);TEA_023886(Os07g0190000);TEA_024425(At4g02530);TEA_028985(OVA2);TEA_029302(THF1)
Biological Process	GO:0016070	RNA metabolic process	22	714	0.524474	0.759693	MSTRG.164533(CAPH);MSTRG.73505(TOR1L2);TEA_001900(ADG2);TEA_003238(DCAF6);TEA_003704(OFUT27);TEA_003994(trmH);TEA_006183(TAF4B);TEA_009190(At3g55800);TEA_010366(KIN12F);TEA_015687(BZIP53);TEA_016763(PRP31);TEA_018090(ARF5);TEA_019028(RRP5);TEA_024862(DRP5A);TEA_025039(CMT3);TEA_025588(HEN2);TEA_025846(CHUP1);TEA_026358(At4g30825);TEA_027395(At1g43190);TEA_028644(VIT_07s0104g01170);TEA_028985(OVA2…
Biological Process	GO:0048518	positive regulation of biological process	5	156	0.524591	0.759693	TEA_005775(At1g01540);TEA_009190(At3g55800);TEA_010326(NEK2);TEA_021973(TRX1);TEA_029814(QS)
Biological Process	GO:0048856	anatomical structure development	21	682	0.526579	0.759693	MSTRG.114306(ATHB-15);MSTRG.138261(--);MSTRG.5950(VHA-A);TEA_000466(SBT1.6);TEA_001957(ABP19A);TEA_003334(ARF15);TEA_003935(--);TEA_006632(IRK);TEA_009190(At3g55800);TEA_009817(ABP19A);TEA_011480(SERK4);TEA_013162(IRE);TEA_014663(FER1);TEA_016314(UBP16);TEA_017691(ARL2);TEA_018090(ARF5);TEA_018813(BAM3);TEA_021862(INVC);TEA_025588(HEN2);TEA_026188(ABP19A);TEA_026831(PLP9)
Biological Process	GO:0009692	ethylene metabolic process	1	24	0.52705	0.759693	TEA_021862(INVC)
Biological Process	GO:0019932	second-messenger-mediated signaling	1	24	0.52705	0.759693	MSTRG.164533(CAPH)
Biological Process	GO:0043449	cellular alkene metabolic process	1	24	0.52705	0.759693	TEA_021862(INVC)
Biological Process	GO:1900673	olefin metabolic process	1	24	0.52705	0.759693	TEA_021862(INVC)
Biological Process	GO:0046483	heterocycle metabolic process	44	1438	0.533596	0.767629	MSTRG.111942(PYD2);MSTRG.136431(Os01g0868300);MSTRG.136433(Os01g0868300);MSTRG.136560(TK1A);MSTRG.145455(atpI);MSTRG.164533(CAPH);MSTRG.5950(VHA-A);MSTRG.73505(TOR1L2);TEA_000125(TOP2);TEA_001191(ADK2);TEA_001900(ADG2);TEA_001936(At1g74260);TEA_003238(DCAF6);TEA_003704(OFUT27);TEA_003994(trmH);TEA_006183(TAF4B);TEA_009170(PCNA);TEA_009190(At3g55800);TEA_009340(RPA1B);TEA_010366(KIN12F);TEA_010525…
Biological Process	GO:0009119	ribonucleoside metabolic process	2	58	0.535359	0.768668	MSTRG.145455(atpI);TEA_014408(atpA)
Biological Process	GO:0006886	intracellular protein transport	7	225	0.539454	0.771618	MSTRG.111942(PYD2);TEA_004804(--);TEA_009190(At3g55800);TEA_010247(PHL7);TEA_016320(At4g33920);TEA_019363(MMK2);TEA_029302(THF1)
Biological Process	GO:0042440	pigment metabolic process	1	25	0.541596	0.771618	TEA_014811(FL)
Biological Process	GO:0043087	regulation of GTPase activity	1	25	0.541596	0.771618	TEA_028646(ROPGAP2)
Biological Process	GO:0051235	maintenance of location	1	25	0.541596	0.771618	TEA_025588(HEN2)
Biological Process	GO:0009116	nucleoside metabolic process	2	59	0.544632	0.774448	MSTRG.145455(atpI);TEA_014408(atpA)
Biological Process	GO:0051716	cellular response to stimulus	23	756	0.549281	0.779556	MSTRG.114306(ATHB-15);MSTRG.145216(Os02g0718900);MSTRG.164533(CAPH);TEA_000448(CLS);TEA_001150(PLC2);TEA_001817(At4g39670);TEA_002279(--);TEA_002370(SIS3);TEA_004978(PLC4);TEA_009190(At3g55800);TEA_011436(EVN);TEA_012233(RABA5D);TEA_012275(SAP12);TEA_015704(MCM7);TEA_016320(At4g33920);TEA_017691(ARL2);TEA_017950(UGT86A1);TEA_018090(ARF5);TEA_019363(MMK2);TEA_023794(At2g31400);TEA_024529(RABH1B);T…
Biological Process	GO:0001101	response to acid chemical	6	194	0.550519	0.779814	MSTRG.151894(RCI2B);TEA_000448(CLS);TEA_009190(At3g55800);TEA_012275(SAP12);TEA_017034(PIP2-7);TEA_019363(MMK2)
Biological Process	GO:0009826	unidimensional cell growth	1	26	0.555697	0.782642	TEA_018813(BAM3)
Biological Process	GO:0030003	cellular cation homeostasis	1	26	0.555697	0.782642	TEA_014663(FER1)
Biological Process	GO:0042180	cellular ketone metabolic process	1	26	0.555697	0.782642	TEA_022118(MENG)
Biological Process	GO:0006725	cellular aromatic compound metabolic process	46	1518	0.562305	0.790441	MSTRG.111942(PYD2);MSTRG.136431(Os01g0868300);MSTRG.136433(Os01g0868300);MSTRG.136560(TK1A);MSTRG.145455(atpI);MSTRG.164533(CAPH);MSTRG.40005(SAOUHSC_00855);MSTRG.5950(VHA-A);MSTRG.73505(TOR1L2);TEA_000125(TOP2);TEA_001191(ADK2);TEA_001900(ADG2);TEA_001936(At1g74260);TEA_003238(DCAF6);TEA_003704(OFUT27);TEA_003994(trmH);TEA_006183(TAF4B);TEA_009170(PCNA);TEA_009190(At3g55800);TEA_009340(RPA1B);TE…
Biological Process	GO:0009657	plastid organization	4	130	0.56858	0.797327	TEA_001900(ADG2);TEA_025846(CHUP1);TEA_028985(OVA2);TEA_029302(THF1)
Biological Process	GO:0000338	protein deneddylation	1	27	0.569365	0.797327	TEA_025588(HEN2)
Biological Process	GO:0009266	response to temperature stimulus	2	62	0.57167	0.799039	TEA_009567(At5g13200);TEA_025588(HEN2)
Biological Process	GO:0009725	response to hormone	8	267	0.578233	0.80366	TEA_000448(CLS);TEA_001817(At4g39670);TEA_002279(--);TEA_003334(ARF15);TEA_009190(At3g55800);TEA_012275(SAP12);TEA_018090(ARF5);TEA_019363(MMK2)
Biological Process	GO:0009062	fatty acid catabolic process	2	63	0.580421	0.80366	MSTRG.111942(PYD2);TEA_010247(PHL7)
Biological Process	GO:0043094	cellular metabolic compound salvage	2	63	0.580421	0.80366	TEA_001191(ADK2);TEA_004228(rbcL)
Biological Process	GO:0044242	cellular lipid catabolic process	2	63	0.580421	0.80366	MSTRG.111942(PYD2);TEA_010247(PHL7)
Biological Process	GO:0072329	monocarboxylic acid catabolic process	2	63	0.580421	0.80366	MSTRG.111942(PYD2);TEA_010247(PHL7)
Biological Process	GO:0060560	developmental growth involved in morphogenesis	1	28	0.582614	0.805185	TEA_018813(BAM3)
Biological Process	GO:1901615	organic hydroxy compound metabolic process	5	167	0.585574	0.807763	MSTRG.4947(At2g47680);TEA_009190(At3g55800);TEA_011436(EVN);TEA_019338(At1g67280);TEA_026630(LOI1)
Biological Process	GO:0044711	single-organism biosynthetic process	20	671	0.587966	0.80955	MSTRG.11543(At5g13980);MSTRG.136560(TK1A);MSTRG.145455(atpI);MSTRG.8887(SFT2D2);TEA_000466(SBT1.6);TEA_001191(ADK2);TEA_001936(At1g74260);TEA_002094(PMM);TEA_003704(OFUT27);TEA_006021(SQD1);TEA_007351(LHCA4);TEA_009190(At3g55800);TEA_010525(RNR1);TEA_011436(EVN);TEA_014408(atpA);TEA_014811(FL);TEA_018374(PMA4);TEA_024425(At4g02530);TEA_028985(OVA2);TEA_029814(QS)
Biological Process	GO:0007166	cell surface receptor signaling pathway	1	29	0.595456	0.810617	TEA_029302(THF1)
Biological Process	GO:0009081	branched-chain amino acid metabolic process	1	29	0.595456	0.810617	TEA_025915(At2g43090)
Biological Process	GO:0042886	amide transport	1	29	0.595456	0.810617	TEA_002798(NPF8.1)
Biological Process	GO:0001932	regulation of protein phosphorylation	2	65	0.597528	0.810617	TEA_005775(At1g01540);TEA_010326(NEK2)
Biological Process	GO:0003002	regionalization	2	65	0.597528	0.810617	MSTRG.114306(ATHB-15);TEA_018090(ARF5)
Biological Process	GO:0009451	RNA modification	2	65	0.597528	0.810617	TEA_003994(trmH);TEA_026358(At4g30825)
Biological Process	GO:0016042	lipid catabolic process	2	65	0.597528	0.810617	MSTRG.111942(PYD2);TEA_010247(PHL7)
Biological Process	GO:0042325	regulation of phosphorylation	2	65	0.597528	0.810617	TEA_005775(At1g01540);TEA_010326(NEK2)
Biological Process	GO:0051641	cellular localization	11	374	0.60127	0.814197	MSTRG.111942(PYD2);MSTRG.145216(Os02g0718900);TEA_004804(--);TEA_008663(--);TEA_009190(At3g55800);TEA_010247(PHL7);TEA_016320(At4g33920);TEA_019363(MMK2);TEA_022893(EHD2);TEA_024529(RABH1B);TEA_029302(THF1)
Biological Process	GO:0046907	intracellular transport	10	342	0.607904	0.81851	MSTRG.111942(PYD2);MSTRG.145216(Os02g0718900);TEA_004804(--);TEA_008663(--);TEA_009190(At3g55800);TEA_010247(PHL7);TEA_016320(At4g33920);TEA_019363(MMK2);TEA_024529(RABH1B);TEA_029302(THF1)
Biological Process	GO:0071396	cellular response to lipid	1	30	0.607905	0.81851	TEA_000448(CLS)
Biological Process	GO:0010468	regulation of gene expression	21	715	0.616481	0.81851	MSTRG.114306(ATHB-15);MSTRG.164533(CAPH);MSTRG.73505(TOR1L2);TEA_000125(TOP2);TEA_003238(DCAF6);TEA_003390(BZIP44);TEA_010247(PHL7);TEA_010366(KIN12F);TEA_011158(TOP2);TEA_015687(BZIP53);TEA_015704(MCM7);TEA_018090(ARF5);TEA_019363(MMK2);TEA_020212(MTERF1);TEA_024862(DRP5A);TEA_025039(CMT3);TEA_025588(HEN2);TEA_025846(CHUP1);TEA_027395(At1g43190);TEA_028985(OVA2);TEA_029302(THF1)
Biological Process	GO:0022402	cell cycle process	5	173	0.617001	0.81851	MSTRG.164533(CAPH);TEA_000125(TOP2);TEA_011158(TOP2);TEA_024862(DRP5A);TEA_028646(ROPGAP2)
Biological Process	GO:0034613	cellular protein localization	7	242	0.617039	0.81851	MSTRG.111942(PYD2);TEA_004804(--);TEA_009190(At3g55800);TEA_010247(PHL7);TEA_016320(At4g33920);TEA_019363(MMK2);TEA_029302(THF1)
Biological Process	GO:1901360	organic cyclic compound metabolic process	47	1580	0.617737	0.81851	MSTRG.111942(PYD2);MSTRG.136431(Os01g0868300);MSTRG.136433(Os01g0868300);MSTRG.136560(TK1A);MSTRG.145455(atpI);MSTRG.164533(CAPH);MSTRG.40005(SAOUHSC_00855);MSTRG.5950(VHA-A);MSTRG.73505(TOR1L2);TEA_000125(TOP2);TEA_001191(ADK2);TEA_001900(ADG2);TEA_001936(At1g74260);TEA_003238(DCAF6);TEA_003704(OFUT27);TEA_003994(trmH);TEA_006183(TAF4B);TEA_009170(PCNA);TEA_009190(At3g55800);TEA_009340(RPA1B);TE…
Biological Process	GO:0051649	establishment of localization in cell	10	345	0.618991	0.81851	MSTRG.111942(PYD2);MSTRG.145216(Os02g0718900);TEA_004804(--);TEA_008663(--);TEA_009190(At3g55800);TEA_010247(PHL7);TEA_016320(At4g33920);TEA_019363(MMK2);TEA_024529(RABH1B);TEA_029302(THF1)
Biological Process	GO:0006637	acyl-CoA metabolic process	1	31	0.619972	0.81851	TEA_026630(LOI1)
Biological Process	GO:0009746	response to hexose	1	31	0.619972	0.81851	TEA_010311(CNGC14)
Biological Process	GO:0010087	phloem or xylem histogenesis	1	31	0.619972	0.81851	MSTRG.114306(ATHB-15)
Biological Process	GO:0034284	response to monosaccharide	1	31	0.619972	0.81851	TEA_010311(CNGC14)
Biological Process	GO:0035383	thioester metabolic process	1	31	0.619972	0.81851	TEA_026630(LOI1)
Biological Process	GO:0070727	cellular macromolecule localization	7	243	0.621381	0.81851	MSTRG.111942(PYD2);TEA_004804(--);TEA_009190(At3g55800);TEA_010247(PHL7);TEA_016320(At4g33920);TEA_019363(MMK2);TEA_029302(THF1)
Biological Process	GO:0010015	root morphogenesis	2	68	0.6222	0.81851	MSTRG.114306(ATHB-15);TEA_018090(ARF5)
Biological Process	GO:0019220	regulation of phosphate metabolic process	2	68	0.6222	0.81851	TEA_005775(At1g01540);TEA_010326(NEK2)
Biological Process	GO:0051174	regulation of phosphorus metabolic process	2	68	0.6222	0.81851	TEA_005775(At1g01540);TEA_010326(NEK2)
Biological Process	GO:0003006	developmental process involved in reproduction	12	415	0.625984	0.820725	MSTRG.114306(ATHB-15);MSTRG.81892(At5g45780);TEA_004804(--);TEA_006632(IRK);TEA_013162(IRE);TEA_014663(FER1);TEA_017691(ARL2);TEA_018090(ARF5);TEA_018813(BAM3);TEA_023108(KIN10B);TEA_025588(HEN2);TEA_028985(OVA2)
Biological Process	GO:0006396	RNA processing	6	210	0.628231	0.820725	TEA_003704(OFUT27);TEA_016763(PRP31);TEA_019028(RRP5);TEA_025588(HEN2);TEA_027395(At1g43190);TEA_028644(VIT_07s0104g01170)
Biological Process	GO:0016054	organic acid catabolic process	2	69	0.630161	0.820725	MSTRG.111942(PYD2);TEA_010247(PHL7)
Biological Process	GO:0046395	carboxylic acid catabolic process	2	69	0.630161	0.820725	MSTRG.111942(PYD2);TEA_010247(PHL7)
Biological Process	GO:0090558	plant epidermis development	2	69	0.630161	0.820725	MSTRG.114306(ATHB-15);TEA_018090(ARF5)
Biological Process	GO:0006470	protein dephosphorylation	1	32	0.631669	0.820725	TEA_000709(yfkJ)
Biological Process	GO:0034285	response to disaccharide	1	32	0.631669	0.820725	TEA_010311(CNGC14)
Biological Process	GO:0006520	cellular amino acid metabolic process	12	418	0.635938	0.822425	MSTRG.11543(At5g13980);MSTRG.40005(SAOUHSC_00855);MSTRG.8887(SFT2D2);TEA_000466(SBT1.6);TEA_001936(At1g74260);TEA_003704(OFUT27);TEA_007351(LHCA4);TEA_009190(At3g55800);TEA_022354(ILR1);TEA_023133(SHM7);TEA_025915(At2g43090);TEA_028985(OVA2)
Biological Process	GO:0072593	reactive oxygen species metabolic process	3	106	0.636255	0.822425	MSTRG.73876(NTRC);TEA_009190(At3g55800);TEA_019363(MMK2)
Biological Process	GO:0009555	pollen development	1	33	0.643007	0.822425	TEA_003935(--)
Biological Process	GO:0043473	pigmentation	1	33	0.643007	0.822425	TEA_018813(BAM3)
Biological Process	GO:0043476	pigment accumulation	1	33	0.643007	0.822425	TEA_018813(BAM3)
Biological Process	GO:0043478	pigment accumulation in response to UV light	1	33	0.643007	0.822425	TEA_018813(BAM3)
Biological Process	GO:0043479	pigment accumulation in tissues in response to UV light	1	33	0.643007	0.822425	TEA_018813(BAM3)
Biological Process	GO:0043480	pigment accumulation in tissues	1	33	0.643007	0.822425	TEA_018813(BAM3)
Biological Process	GO:0048569	post-embryonic organ development	1	33	0.643007	0.822425	TEA_018090(ARF5)
Biological Process	GO:0008299	isoprenoid biosynthetic process	2	71	0.645692	0.82443	TEA_024425(At4g02530);TEA_028985(OVA2)
Biological Process	GO:0008652	cellular amino acid biosynthetic process	5	179	0.646993	0.824665	MSTRG.11543(At5g13980);MSTRG.8887(SFT2D2);TEA_003704(OFUT27);TEA_007351(LHCA4);TEA_009190(At3g55800)
Biological Process	GO:0035556	intracellular signal transduction	5	180	0.651846	0.829418	TEA_009190(At3g55800);TEA_012233(RABA5D);TEA_017691(ARL2);TEA_017950(UGT86A1);TEA_024529(RABH1B)
Biological Process	GO:0044282	small molecule catabolic process	2	72	0.653262	0.829789	MSTRG.111942(PYD2);TEA_010247(PHL7)
Biological Process	GO:0070646	protein modification by small protein removal	1	35	0.66465	0.842803	TEA_025588(HEN2)
Biological Process	GO:0009755	hormone-mediated signaling pathway	5	183	0.666152	0.84326	TEA_000448(CLS);TEA_009190(At3g55800);TEA_012275(SAP12);TEA_018090(ARF5);TEA_019363(MMK2)
Biological Process	GO:0009247	glycolipid biosynthetic process	1	36	0.674976	0.849235	TEA_006021(SQD1)
Biological Process	GO:0044550	secondary metabolite biosynthetic process	2	75	0.675201	0.849235	TEA_000466(SBT1.6);TEA_009190(At3g55800)
Biological Process	GO:0032870	cellular response to hormone stimulus	5	185	0.675475	0.849235	TEA_000448(CLS);TEA_009190(At3g55800);TEA_012275(SAP12);TEA_018090(ARF5);TEA_019363(MMK2)
Biological Process	GO:0071495	cellular response to endogenous stimulus	5	185	0.675475	0.849235	TEA_000448(CLS);TEA_009190(At3g55800);TEA_012275(SAP12);TEA_018090(ARF5);TEA_019363(MMK2)
Biological Process	GO:0010646	regulation of cell communication	2	76	0.68226	0.856305	TEA_021022(PBL3);TEA_021933(AUR1)
Biological Process	GO:0033993	response to lipid	1	37	0.684985	0.858266	TEA_000448(CLS)
Biological Process	GO:0006807	nitrogen compound metabolic process	53	1823	0.693563	0.866011	MSTRG.111942(PYD2);MSTRG.11543(At5g13980);MSTRG.136431(Os01g0868300);MSTRG.136433(Os01g0868300);MSTRG.136560(TK1A);MSTRG.145455(atpI);MSTRG.164533(CAPH);MSTRG.40005(SAOUHSC_00855);MSTRG.5950(VHA-A);MSTRG.73505(TOR1L2);MSTRG.8887(SFT2D2);TEA_000125(TOP2);TEA_000466(SBT1.6);TEA_000692(NIA2);TEA_001191(ADK2);TEA_001900(ADG2);TEA_001936(At1g74260);TEA_001952(At4g04930);TEA_003238(DCAF6);TEA_003704(OF…
Biological Process	GO:0009814	defense response, incompatible interaction	1	38	0.694686	0.866011	MSTRG.145216(Os02g0718900)
Biological Process	GO:0016311	dephosphorylation	1	38	0.694686	0.866011	TEA_000709(yfkJ)
Biological Process	GO:0006644	phospholipid metabolic process	3	117	0.701513	0.868928	MSTRG.8887(SFT2D2);TEA_011436(EVN);TEA_029302(THF1)
Biological Process	GO:0009887	organ morphogenesis	2	79	0.702686	0.868928	MSTRG.114306(ATHB-15);TEA_018090(ARF5)
Biological Process	GO:0006664	glycolipid metabolic process	1	39	0.70409	0.868928	TEA_006021(SQD1)
Biological Process	GO:0022613	ribonucleoprotein complex biogenesis	1	39	0.70409	0.868928	TEA_028644(VIT_07s0104g01170)
Biological Process	GO:0046467	membrane lipid biosynthetic process	1	39	0.70409	0.868928	TEA_006021(SQD1)
Biological Process	GO:1903509	liposaccharide metabolic process	1	39	0.70409	0.868928	TEA_006021(SQD1)
Biological Process	GO:0006970	response to osmotic stress	4	155	0.705342	0.869019	MSTRG.151894(RCI2B);MSTRG.5950(VHA-A);TEA_000221(PIP1-5);TEA_010998(NHX2)
Biological Process	GO:0000160	phosphorelay signal transduction system	1	40	0.713206	0.872879	TEA_017950(UGT86A1)
Biological Process	GO:0016108	tetraterpenoid metabolic process	1	40	0.713206	0.872879	TEA_028985(OVA2)
Biological Process	GO:0016109	tetraterpenoid biosynthetic process	1	40	0.713206	0.872879	TEA_028985(OVA2)
Biological Process	GO:1901565	organonitrogen compound catabolic process	1	40	0.713206	0.872879	MSTRG.111942(PYD2)
Biological Process	GO:0045087	innate immune response	2	82	0.722013	0.876425	MSTRG.145216(Os02g0718900);TEA_009190(At3g55800)
Biological Process	GO:0006417	regulation of translation	1	41	0.722041	0.876425	TEA_028985(OVA2)
Biological Process	GO:0009620	response to fungus	1	41	0.722041	0.876425	TEA_009190(At3g55800)
Biological Process	GO:0009648	photoperiodism	1	41	0.722041	0.876425	TEA_014751(SAP4)
Biological Process	GO:0034248	regulation of cellular amide metabolic process	1	41	0.722041	0.876425	TEA_028985(OVA2)
Biological Process	GO:0032446	protein modification by small protein conjugation	4	159	0.724033	0.876726	MSTRG.55353(UPL6);TEA_002370(SIS3);TEA_020699(At1g54790);TEA_025588(HEN2)
Biological Process	GO:0009790	embryo development	1	42	0.730605	0.876726	TEA_018090(ARF5)
Biological Process	GO:0031050	dsRNA fragmentation	1	42	0.730605	0.876726	TEA_025588(HEN2)
Biological Process	GO:0043331	response to dsRNA	1	42	0.730605	0.876726	TEA_025588(HEN2)
Biological Process	GO:0070918	production of small RNA involved in gene silencing by RNA	1	42	0.730605	0.876726	TEA_025588(HEN2)
Biological Process	GO:0071359	cellular response to dsRNA	1	42	0.730605	0.876726	TEA_025588(HEN2)
Biological Process	GO:1901699	cellular response to nitrogen compound	1	42	0.730605	0.876726	TEA_025588(HEN2)
Biological Process	GO:0043269	regulation of ion transport	1	43	0.738906	0.884013	TEA_023928(POR1)
Biological Process	GO:0022622	root system development	2	85	0.740271	0.884013	MSTRG.114306(ATHB-15);TEA_018090(ARF5)
Biological Process	GO:0048364	root development	2	85	0.740271	0.884013	MSTRG.114306(ATHB-15);TEA_018090(ARF5)
Biological Process	GO:0006955	immune response	2	86	0.746126	0.884833	MSTRG.145216(Os02g0718900);TEA_009190(At3g55800)
Biological Process	GO:0009639	response to red or far red light	2	86	0.746126	0.884833	TEA_001900(ADG2);TEA_025588(HEN2)
Biological Process	GO:0042743	hydrogen peroxide metabolic process	2	86	0.746126	0.884833	TEA_009190(At3g55800);TEA_019363(MMK2)
Biological Process	GO:0044712	single-organism catabolic process	2	86	0.746126	0.884833	MSTRG.111942(PYD2);TEA_010247(PHL7)
Biological Process	GO:0072330	monocarboxylic acid biosynthetic process	1	44	0.746952	0.884833	TEA_024425(At4g02530)
Biological Process	GO:0034641	cellular nitrogen compound metabolic process	43	1523	0.750012	0.887033	MSTRG.111942(PYD2);MSTRG.136431(Os01g0868300);MSTRG.136433(Os01g0868300);MSTRG.136560(TK1A);MSTRG.145455(atpI);MSTRG.164533(CAPH);MSTRG.5950(VHA-A);MSTRG.73505(TOR1L2);TEA_000125(TOP2);TEA_001191(ADK2);TEA_001900(ADG2);TEA_001936(At1g74260);TEA_003238(DCAF6);TEA_003704(OFUT27);TEA_003994(trmH);TEA_006183(TAF4B);TEA_009170(PCNA);TEA_009190(At3g55800);TEA_009340(RPA1B);TEA_010366(KIN12F);TEA_010525…
Biological Process	GO:0044283	small molecule biosynthetic process	7	277	0.751652	0.887359	MSTRG.11543(At5g13980);MSTRG.8887(SFT2D2);TEA_003704(OFUT27);TEA_007351(LHCA4);TEA_009190(At3g55800);TEA_024425(At4g02530);TEA_029814(QS)
Biological Process	GO:0022414	reproductive process	12	458	0.75441	0.887359	MSTRG.114306(ATHB-15);MSTRG.81892(At5g45780);TEA_004804(--);TEA_006632(IRK);TEA_013162(IRE);TEA_014663(FER1);TEA_017691(ARL2);TEA_018090(ARF5);TEA_018813(BAM3);TEA_023108(KIN10B);TEA_025588(HEN2);TEA_028985(OVA2)
Biological Process	GO:0006006	glucose metabolic process	2	88	0.757498	0.887359	MSTRG.5950(VHA-A);TEA_010525(RNR1)
Biological Process	GO:0008610	lipid biosynthetic process	5	205	0.759077	0.887359	MSTRG.8887(SFT2D2);TEA_006021(SQD1);TEA_011436(EVN);TEA_024425(At4g02530);TEA_028985(OVA2)
Biological Process	GO:0043170	macromolecule metabolic process	114	3893	0.761508	0.887359	MSTRG.100984(--);MSTRG.113099(--);MSTRG.114306(ATHB-15);MSTRG.136431(Os01g0868300);MSTRG.136433(Os01g0868300);MSTRG.136560(TK1A);MSTRG.138261(--);MSTRG.164533(CAPH);MSTRG.32512(RPS21C);MSTRG.33126(At1g34110);MSTRG.55353(UPL6);MSTRG.5950(VHA-A);MSTRG.62238(CESA1);MSTRG.73505(TOR1L2);MSTRG.79515(SCPL18);MSTRG.81892(At5g45780);MSTRG.93312(SCPL18);TEA_000125(TOP2);TEA_000429(RPL11A);TEA_000466(SBT1.6…
Biological Process	GO:0090567	reproductive shoot system development	3	129	0.762141	0.887359	TEA_006632(IRK);TEA_014663(FER1);TEA_018090(ARF5)
Biological Process	GO:0009064	glutamine family amino acid metabolic process	1	46	0.762311	0.887359	TEA_001936(At1g74260)
Biological Process	GO:0009606	tropism	1	46	0.762311	0.887359	TEA_003238(DCAF6)
Biological Process	GO:0016071	mRNA metabolic process	1	46	0.762311	0.887359	TEA_028644(VIT_07s0104g01170)
Biological Process	GO:0042445	hormone metabolic process	1	46	0.762311	0.887359	TEA_022354(ILR1)
Biological Process	GO:0048827	phyllome development	1	47	0.769638	0.894477	TEA_014663(FER1)
Biological Process	GO:0071554	cell wall organization or biogenesis	5	209	0.773699	0.895678	TEA_000466(SBT1.6);TEA_002370(SIS3);TEA_003238(DCAF6);TEA_007632(GUX1);TEA_013162(IRE)
Biological Process	GO:0000003	reproduction	12	466	0.774667	0.895678	MSTRG.114306(ATHB-15);MSTRG.81892(At5g45780);TEA_004804(--);TEA_006632(IRK);TEA_013162(IRE);TEA_014663(FER1);TEA_017691(ARL2);TEA_018090(ARF5);TEA_018813(BAM3);TEA_023108(KIN10B);TEA_025588(HEN2);TEA_028985(OVA2)
Biological Process	GO:0009409	response to cold	1	48	0.77674	0.895678	TEA_025588(HEN2)
Biological Process	GO:0044270	cellular nitrogen compound catabolic process	1	48	0.77674	0.895678	MSTRG.111942(PYD2)
Biological Process	GO:0046700	heterocycle catabolic process	1	48	0.77674	0.895678	MSTRG.111942(PYD2)
Biological Process	GO:0009108	coenzyme biosynthetic process	1	49	0.783624	0.902166	TEA_029814(QS)
Biological Process	GO:0006950	response to stress	22	824	0.784811	0.902166	MSTRG.114306(ATHB-15);MSTRG.145216(Os02g0718900);MSTRG.151894(RCI2B);MSTRG.41944(GOLS4);MSTRG.5950(VHA-A);TEA_000221(PIP1-5);TEA_001050(WRKY57);TEA_001460(psbA);TEA_001817(At4g39670);TEA_002370(SIS3);TEA_009190(At3g55800);TEA_009567(At5g13200);TEA_010998(NHX2);TEA_011436(EVN);TEA_012275(SAP12);TEA_016320(At4g33920);TEA_019363(MMK2);TEA_024425(At4g02530);TEA_025144(PER51);TEA_025262(PER3);TEA_0255…
Biological Process	GO:1901361	organic cyclic compound catabolic process	1	50	0.790296	0.907058	MSTRG.111942(PYD2)
Biological Process	GO:0048229	gametophyte development	2	95	0.793898	0.908214	MSTRG.5950(VHA-A);TEA_003935(--)
Biological Process	GO:0048588	developmental cell growth	1	51	0.796763	0.908214	TEA_018813(BAM3)
Biological Process	GO:0098542	defense response to other organism	1	51	0.796763	0.908214	MSTRG.145216(Os02g0718900)
Biological Process	GO:0016072	rRNA metabolic process	2	96	0.798686	0.908214	TEA_001900(ADG2);TEA_009190(At3g55800)
Biological Process	GO:0070838	divalent metal ion transport	2	96	0.798686	0.908214	MSTRG.5950(VHA-A);TEA_025838(ZIP3)
Biological Process	GO:0072511	divalent inorganic cation transport	2	96	0.798686	0.908214	MSTRG.5950(VHA-A);TEA_025838(ZIP3)
Biological Process	GO:0009642	response to light intensity	1	52	0.803031	0.911749	TEA_002370(SIS3)
Biological Process	GO:0006650	glycerophospholipid metabolic process	2	98	0.807968	0.91421	MSTRG.8887(SFT2D2);TEA_029302(THF1)
Biological Process	GO:0071705	nitrogen compound transport	3	140	0.808603	0.91421	MSTRG.145216(Os02g0718900);TEA_002798(NPF8.1);TEA_003095(AMT1-3)
Biological Process	GO:0000302	response to reactive oxygen species	1	53	0.809107	0.91421	TEA_002370(SIS3)
Biological Process	GO:0015031	protein transport	8	334	0.810154	0.91421	MSTRG.111942(PYD2);MSTRG.83056(CHC2);TEA_004804(--);TEA_009190(At3g55800);TEA_010247(PHL7);TEA_016320(At4g33920);TEA_019363(MMK2);TEA_029302(THF1)
Biological Process	GO:0045184	establishment of protein localization	8	337	0.817748	0.921018	MSTRG.111942(PYD2);MSTRG.83056(CHC2);TEA_004804(--);TEA_009190(At3g55800);TEA_010247(PHL7);TEA_016320(At4g33920);TEA_019363(MMK2);TEA_029302(THF1)
Biological Process	GO:0009411	response to UV	1	55	0.820703	0.921018	TEA_018813(BAM3)
Biological Process	GO:0015748	organophosphate ester transport	1	55	0.820703	0.921018	MSTRG.145216(Os02g0718900)
Biological Process	GO:0046486	glycerolipid metabolic process	2	101	0.821178	0.921018	MSTRG.8887(SFT2D2);TEA_029302(THF1)
Biological Process	GO:0099402	plant organ development	4	185	0.824443	0.921091	MSTRG.114306(ATHB-15);TEA_006632(IRK);TEA_014663(FER1);TEA_018090(ARF5)
Biological Process	GO:0006418	tRNA aminoacylation for protein translation	1	56	0.826236	0.921091	TEA_028985(OVA2)
Biological Process	GO:0007059	chromosome segregation	1	56	0.826236	0.921091	TEA_003238(DCAF6)
Biological Process	GO:0016114	terpenoid biosynthetic process	1	56	0.826236	0.921091	TEA_028985(OVA2)
Biological Process	GO:0006468	protein phosphorylation	6	265	0.828385	0.922094	TEA_005775(At1g01540);TEA_006632(IRK);TEA_006771(RLK5);TEA_010326(NEK2);TEA_017011(PBL27);TEA_021022(PBL3)
Biological Process	GO:0070647	protein modification by small protein conjugation or removal	4	188	0.83382	0.926745	MSTRG.55353(UPL6);TEA_002370(SIS3);TEA_020699(At1g54790);TEA_025588(HEN2)
Biological Process	GO:0015931	nucleobase-containing compound transport	1	58	0.836795	0.928654	MSTRG.145216(Os02g0718900)
Biological Process	GO:0006979	response to oxidative stress	1	59	0.841832	0.932841	TEA_002370(SIS3)
Biological Process	GO:0009069	serine family amino acid metabolic process	1	60	0.846715	0.935127	TEA_023133(SHM7)
Biological Process	GO:0072527	pyrimidine-containing compound metabolic process	1	60	0.846715	0.935127	MSTRG.111942(PYD2)
Biological Process	GO:0009628	response to abiotic stimulus	12	500	0.847696	0.935127	MSTRG.151894(RCI2B);MSTRG.5950(VHA-A);TEA_000221(PIP1-5);TEA_001050(WRKY57);TEA_001900(ADG2);TEA_002370(SIS3);TEA_009567(At5g13200);TEA_010998(NHX2);TEA_012275(SAP12);TEA_014751(SAP4);TEA_018813(BAM3);TEA_025588(HEN2)
Biological Process	GO:0006793	phosphorus metabolic process	53	1941	0.85057	0.936897	MSTRG.136560(TK1A);MSTRG.138261(--);MSTRG.145455(atpI);MSTRG.33126(At1g34110);MSTRG.42477(VIP1);MSTRG.5950(VHA-A);MSTRG.81892(At5g45780);MSTRG.8887(SFT2D2);TEA_000654(TMK1);TEA_000709(yfkJ);TEA_000947(PP2A);TEA_001191(ADK2);TEA_001900(ADG2);TEA_001936(At1g74260);TEA_002366(FKFBP);TEA_003419(HSL2);TEA_003884(At2g19130);TEA_005188(At5g24080);TEA_005225(--);TEA_005775(At1g01540);TEA_005803(At2g46850…
Biological Process	GO:0002376	immune system process	2	109	0.852513	0.937637	MSTRG.145216(Os02g0718900);TEA_009190(At3g55800)
Biological Process	GO:0006796	phosphate-containing compound metabolic process	52	1911	0.854825	0.938781	MSTRG.136560(TK1A);MSTRG.138261(--);MSTRG.145455(atpI);MSTRG.33126(At1g34110);MSTRG.42477(VIP1);MSTRG.5950(VHA-A);MSTRG.81892(At5g45780);MSTRG.8887(SFT2D2);TEA_000654(TMK1);TEA_000709(yfkJ);TEA_000947(PP2A);TEA_001191(ADK2);TEA_001900(ADG2);TEA_001936(At1g74260);TEA_002366(FKFBP);TEA_003419(HSL2);TEA_003884(At2g19130);TEA_005188(At5g24080);TEA_005225(--);TEA_005775(At1g01540);TEA_005803(At2g46850…
Biological Process	GO:0016310	phosphorylation	8	354	0.856458	0.939119	TEA_002366(FKFBP);TEA_005775(At1g01540);TEA_006632(IRK);TEA_006771(RLK5);TEA_007650(GAL1);TEA_010326(NEK2);TEA_017011(PBL27);TEA_021022(PBL3)
Biological Process	GO:0009416	response to light stimulus	5	237	0.857678	0.939119	TEA_001900(ADG2);TEA_002370(SIS3);TEA_014751(SAP4);TEA_018813(BAM3);TEA_025588(HEN2)
Biological Process	GO:0048437	floral organ development	1	63	0.860479	0.939398	TEA_006632(IRK)
Biological Process	GO:0051049	regulation of transport	1	63	0.860479	0.939398	TEA_023928(POR1)
Biological Process	GO:1901605	alpha-amino acid metabolic process	4	199	0.864702	0.941317	TEA_000466(SBT1.6);TEA_001936(At1g74260);TEA_023133(SHM7);TEA_025915(At2g43090)
Biological Process	GO:0048589	developmental growth	1	64	0.864787	0.941317	TEA_018813(BAM3)
Biological Process	GO:0032879	regulation of localization	1	65	0.868963	0.944469	TEA_023928(POR1)
Biological Process	GO:0071555	cell wall organization	2	115	0.872646	0.947077	TEA_000466(SBT1.6);TEA_013162(IRE)
Biological Process	GO:0043038	amino acid activation	1	67	0.876933	0.947664	TEA_028985(OVA2)
Biological Process	GO:0043039	tRNA aminoacylation	1	67	0.876933	0.947664	TEA_028985(OVA2)
Biological Process	GO:0006820	anion transport	4	204	0.877038	0.947664	MSTRG.145216(Os02g0718900);TEA_015760(CLC-E);TEA_023928(POR1);TEA_024819(ABCI17)
Biological Process	GO:0048367	shoot system development	3	162	0.878858	0.948241	TEA_006632(IRK);TEA_014663(FER1);TEA_018090(ARF5)
Biological Process	GO:0006508	proteolysis	4	207	0.883965	0.951294	MSTRG.5950(VHA-A);TEA_010525(RNR1);TEA_021076(KTI2);TEA_025588(HEN2)
Biological Process	GO:1901564	organonitrogen compound metabolic process	22	896	0.891221	0.951294	MSTRG.111942(PYD2);MSTRG.11543(At5g13980);MSTRG.145455(atpI);MSTRG.40005(SAOUHSC_00855);MSTRG.5950(VHA-A);MSTRG.8887(SFT2D2);TEA_000466(SBT1.6);TEA_001191(ADK2);TEA_001900(ADG2);TEA_001936(At1g74260);TEA_001952(At4g04930);TEA_003704(OFUT27);TEA_007351(LHCA4);TEA_009190(At3g55800);TEA_014408(atpA);TEA_018374(PMA4);TEA_022354(ILR1);TEA_023133(SHM7);TEA_024425(At4g02530);TEA_025915(At2g43090);TEA_02…
Biological Process	GO:0009267	cellular response to starvation	1	71	0.891453	0.951294	MSTRG.114306(ATHB-15)
Biological Process	GO:0031669	cellular response to nutrient levels	1	71	0.891453	0.951294	MSTRG.114306(ATHB-15)
Biological Process	GO:0042594	response to starvation	1	71	0.891453	0.951294	MSTRG.114306(ATHB-15)
Biological Process	GO:0048608	reproductive structure development	3	168	0.893561	0.951294	TEA_006632(IRK);TEA_014663(FER1);TEA_018090(ARF5)
Biological Process	GO:0061458	reproductive system development	3	168	0.893561	0.951294	TEA_006632(IRK);TEA_014663(FER1);TEA_018090(ARF5)
Biological Process	GO:0010817	regulation of hormone levels	1	72	0.894808	0.951294	TEA_022354(ILR1)
Biological Process	GO:0031667	response to nutrient levels	1	72	0.894808	0.951294	MSTRG.114306(ATHB-15)
Biological Process	GO:0033036	macromolecule localization	12	530	0.895702	0.951294	MSTRG.111942(PYD2);MSTRG.83056(CHC2);TEA_000221(PIP1-5);TEA_001817(At4g39670);TEA_004804(--);TEA_009190(At3g55800);TEA_010247(PHL7);TEA_012233(RABA5D);TEA_016320(At4g33920);TEA_019363(MMK2);TEA_024529(RABH1B);TEA_029302(THF1)
Biological Process	GO:0008104	protein localization	11	492	0.895866	0.951294	MSTRG.111942(PYD2);MSTRG.83056(CHC2);TEA_000221(PIP1-5);TEA_004804(--);TEA_009190(At3g55800);TEA_010247(PHL7);TEA_012233(RABA5D);TEA_016320(At4g33920);TEA_019363(MMK2);TEA_024529(RABH1B);TEA_029302(THF1)
Biological Process	GO:0009991	response to extracellular stimulus	1	74	0.90121	0.952856	MSTRG.114306(ATHB-15)
Biological Process	GO:0031668	cellular response to extracellular stimulus	1	74	0.90121	0.952856	MSTRG.114306(ATHB-15)
Biological Process	GO:0071496	cellular response to external stimulus	1	74	0.90121	0.952856	MSTRG.114306(ATHB-15)
Biological Process	GO:0009314	response to radiation	5	260	0.905644	0.956173	TEA_001900(ADG2);TEA_002370(SIS3);TEA_014751(SAP4);TEA_018813(BAM3);TEA_025588(HEN2)
Biological Process	GO:0048513	animal organ development	2	131	0.914615	0.964266	MSTRG.114306(ATHB-15);TEA_018090(ARF5)
Biological Process	GO:1901566	organonitrogen compound biosynthetic process	12	550	0.920268	0.968842	MSTRG.11543(At5g13980);MSTRG.145455(atpI);MSTRG.8887(SFT2D2);TEA_001191(ADK2);TEA_001936(At1g74260);TEA_003704(OFUT27);TEA_007351(LHCA4);TEA_009190(At3g55800);TEA_014408(atpA);TEA_018374(PMA4);TEA_028985(OVA2);TEA_029814(QS)
Biological Process	GO:0008202	steroid metabolic process	1	82	0.923165	0.970506	TEA_013647(PSAT)
Biological Process	GO:0015698	inorganic anion transport	1	84	0.927846	0.973408	TEA_024819(ABCI17)
Biological Process	GO:0051603	proteolysis involved in cellular protein catabolic process	2	138	0.928563	0.973408	MSTRG.5950(VHA-A);TEA_010525(RNR1)
Biological Process	GO:0016482	cytoplasmic transport	2	139	0.930371	0.97392	MSTRG.111942(PYD2);TEA_010247(PHL7)
Biological Process	GO:0019748	secondary metabolic process	2	144	0.938781	0.98029	TEA_000466(SBT1.6);TEA_009190(At3g55800)
Biological Process	GO:0010467	gene expression	34	1389	0.940732	0.98029	MSTRG.113099(--);MSTRG.114306(ATHB-15);MSTRG.164533(CAPH);MSTRG.32512(RPS21C);MSTRG.73505(TOR1L2);TEA_000125(TOP2);TEA_000429(RPL11A);TEA_001700(BHLH144);TEA_003238(DCAF6);TEA_003390(BZIP44);TEA_003704(OFUT27);TEA_003994(trmH);TEA_010247(PHL7);TEA_010366(KIN12F);TEA_011158(TOP2);TEA_013566(RLT2);TEA_015687(BZIP53);TEA_015704(MCM7);TEA_016763(PRP31);TEA_018090(ARF5);TEA_019028(RRP5);TEA_019363(MMK…
Biological Process	GO:0030163	protein catabolic process	2	146	0.941868	0.98029	MSTRG.5950(VHA-A);TEA_010525(RNR1)
Biological Process	GO:0044257	cellular protein catabolic process	2	146	0.941868	0.98029	MSTRG.5950(VHA-A);TEA_010525(RNR1)
Biological Process	GO:0006631	fatty acid metabolic process	3	196	0.943097	0.98029	MSTRG.111942(PYD2);TEA_007582(CUT1);TEA_010247(PHL7)
Biological Process	GO:0009908	flower development	1	93	0.945634	0.981544	TEA_006632(IRK)
Biological Process	GO:0071702	organic substance transport	10	501	0.948507	0.982223	MSTRG.111942(PYD2);MSTRG.145216(Os02g0718900);MSTRG.83056(CHC2);TEA_002798(NPF8.1);TEA_004804(--);TEA_009190(At3g55800);TEA_010247(PHL7);TEA_016320(At4g33920);TEA_019363(MMK2);TEA_029302(THF1)
Biological Process	GO:0016049	cell growth	1	95	0.94895	0.982223	TEA_018813(BAM3)
Biological Process	GO:0015711	organic anion transport	1	97	0.952064	0.984066	MSTRG.145216(Os02g0718900)
Biological Process	GO:0040007	growth	2	155	0.954022	0.984711	MSTRG.5950(VHA-A);TEA_018813(BAM3)
Biological Process	GO:0044249	cellular biosynthetic process	40	1637	0.957255	0.985459	MSTRG.11543(At5g13980);MSTRG.136560(TK1A);MSTRG.145455(atpI);MSTRG.164533(CAPH);MSTRG.73505(TOR1L2);MSTRG.8887(SFT2D2);TEA_000466(SBT1.6);TEA_001191(ADK2);TEA_001700(BHLH144);TEA_001864(At1g68590);TEA_001936(At1g74260);TEA_003238(DCAF6);TEA_003704(OFUT27);TEA_004228(rbcL);TEA_006021(SQD1);TEA_006183(TAF4B);TEA_007351(LHCA4);TEA_009190(At3g55800);TEA_010247(PHL7);TEA_010366(KIN12F);TEA_010525(RNR1…
Biological Process	GO:0009058	biosynthetic process	44	1780	0.957417	0.985459	MSTRG.11543(At5g13980);MSTRG.136560(TK1A);MSTRG.145455(atpI);MSTRG.164533(CAPH);MSTRG.73505(TOR1L2);MSTRG.8887(SFT2D2);TEA_000466(SBT1.6);TEA_001191(ADK2);TEA_001700(BHLH144);TEA_001864(At1g68590);TEA_001936(At1g74260);TEA_002094(PMM);TEA_003238(DCAF6);TEA_003704(OFUT27);TEA_004228(rbcL);TEA_006021(SQD1);TEA_006183(TAF4B);TEA_006905(NIFU1);TEA_007351(LHCA4);TEA_008282(ANR);TEA_009190(At3g55800);T…
Biological Process	GO:0044702	single organism reproductive process	3	214	0.962596	0.987769	TEA_006632(IRK);TEA_014663(FER1);TEA_018090(ARF5)
Biological Process	GO:0006399	tRNA metabolic process	1	105	0.96274	0.987769	TEA_028985(OVA2)
Biological Process	GO:0034660	ncRNA metabolic process	3	216	0.964326	0.987769	TEA_001900(ADG2);TEA_009190(At3g55800);TEA_028985(OVA2)
Biological Process	GO:0006066	alcohol metabolic process	1	107	0.965015	0.987769	TEA_026630(LOI1)
Biological Process	GO:1901576	organic substance biosynthetic process	40	1662	0.966826	0.988251	MSTRG.11543(At5g13980);MSTRG.136560(TK1A);MSTRG.145455(atpI);MSTRG.164533(CAPH);MSTRG.73505(TOR1L2);MSTRG.8887(SFT2D2);TEA_000466(SBT1.6);TEA_001191(ADK2);TEA_001700(BHLH144);TEA_001864(At1g68590);TEA_001936(At1g74260);TEA_002094(PMM);TEA_003238(DCAF6);TEA_003704(OFUT27);TEA_006021(SQD1);TEA_006183(TAF4B);TEA_007351(LHCA4);TEA_009190(At3g55800);TEA_010247(PHL7);TEA_010366(KIN12F);TEA_010525(RNR1)…
Biological Process	GO:0051188	cofactor biosynthetic process	1	112	0.970117	0.989455	TEA_029814(QS)
Biological Process	GO:0044248	cellular catabolic process	4	273	0.970685	0.989455	MSTRG.111942(PYD2);MSTRG.5950(VHA-A);TEA_010247(PHL7);TEA_010525(RNR1)
Biological Process	GO:0044265	cellular macromolecule catabolic process	2	175	0.972943	0.990388	MSTRG.5950(VHA-A);TEA_010525(RNR1)
Biological Process	GO:0033554	cellular response to stress	3	232	0.975691	0.991818	MSTRG.114306(ATHB-15);MSTRG.145216(Os02g0718900);TEA_001817(At4g39670)
Biological Process	GO:0034645	cellular macromolecule biosynthetic process	20	957	0.97886	0.99367	MSTRG.164533(CAPH);MSTRG.73505(TOR1L2);TEA_001700(BHLH144);TEA_003238(DCAF6);TEA_010247(PHL7);TEA_010366(KIN12F);TEA_010525(RNR1);TEA_013566(RLT2);TEA_015687(BZIP53);TEA_015704(MCM7);TEA_016182(DUT);TEA_018090(ARF5);TEA_024101(TMN10);TEA_024862(DRP5A);TEA_025039(CMT3);TEA_025588(HEN2);TEA_025846(CHUP1);TEA_028985(OVA2);TEA_029302(THF1);TEA_029496(At5g12110)
Biological Process	GO:0009059	macromolecule biosynthetic process	21	1006	0.981625	0.995109	MSTRG.164533(CAPH);MSTRG.73505(TOR1L2);TEA_001700(BHLH144);TEA_003238(DCAF6);TEA_006183(TAF4B);TEA_010247(PHL7);TEA_010366(KIN12F);TEA_010525(RNR1);TEA_013566(RLT2);TEA_015687(BZIP53);TEA_015704(MCM7);TEA_016182(DUT);TEA_018090(ARF5);TEA_024101(TMN10);TEA_024862(DRP5A);TEA_025039(CMT3);TEA_025588(HEN2);TEA_025846(CHUP1);TEA_028985(OVA2);TEA_029302(THF1);TEA_029496(At5g12110)
Biological Process	GO:0048731	system development	5	359	0.987337	0.998388	MSTRG.114306(ATHB-15);TEA_006632(IRK);TEA_014663(FER1);TEA_016314(UBP16);TEA_018090(ARF5)
Biological Process	GO:1901575	organic substance catabolic process	4	324	0.990879	0.998388	MSTRG.111942(PYD2);MSTRG.5950(VHA-A);TEA_010247(PHL7);TEA_010525(RNR1)
Biological Process	GO:0006412	translation	1	161	0.99365	0.998388	TEA_028985(OVA2)
Biological Process	GO:0043043	peptide biosynthetic process	1	161	0.99365	0.998388	TEA_028985(OVA2)
Biological Process	GO:0006518	peptide metabolic process	1	162	0.993849	0.998388	TEA_028985(OVA2)
Biological Process	GO:0043604	amide biosynthetic process	1	169	0.995073	0.998388	TEA_028985(OVA2)
Biological Process	GO:0009057	macromolecule catabolic process	2	247	0.996292	0.998388	MSTRG.5950(VHA-A);TEA_010525(RNR1)
Biological Process	GO:0009056	catabolic process	4	363	0.996436	0.998388	MSTRG.111942(PYD2);MSTRG.5950(VHA-A);TEA_010247(PHL7);TEA_010525(RNR1)
Biological Process	GO:0043603	cellular amide metabolic process	1	185	0.997035	0.998388	TEA_028985(OVA2)
Biological Process	GO:0008150	biological_process	298	9713	1	1	MSTRG.100984(--);MSTRG.109295(CLPTM1L);MSTRG.111942(PYD2);MSTRG.113099(--);MSTRG.114306(ATHB-15);MSTRG.11543(At5g13980);MSTRG.126343(COX6B-2);MSTRG.131874(ABCB1);MSTRG.13255(CAD);MSTRG.136431(Os01g0868300);MSTRG.136433(Os01g0868300);MSTRG.136560(TK1A);MSTRG.138261(--);MSTRG.138386(KIN14D);MSTRG.139632(--);MSTRG.145216(Os02g0718900);MSTRG.145455(atpI);MSTRG.148586(petB);MSTRG.151894(RCI2B);MSTRG.1…
Cellular Component	GO:0009521	photosystem	11	53	8.78723e-07	5.80426e-05	TEA_001460(psbA);TEA_001579(CAB7);TEA_002319(psaB);TEA_007351(LHCA4);TEA_008676(CAB40);TEA_012480(PSBP1);TEA_015416(CAB13);TEA_017260(CAB40);TEA_020597(LHCB5);TEA_027142(CAB40);TEA_029302(THF1)
Cellular Component	GO:0044436	thylakoid part	14	89	1.00073e-06	5.80426e-05	TEA_001460(psbA);TEA_001579(CAB7);TEA_002319(psaB);TEA_007351(LHCA4);TEA_008676(CAB40);TEA_012480(PSBP1);TEA_015416(CAB13);TEA_017260(CAB40);TEA_019338(At1g67280);TEA_020597(LHCB5);TEA_024425(At4g02530);TEA_027142(CAB40);TEA_029302(THF1);TEA_030200(PNSL5)
Cellular Component	GO:0034357	photosynthetic membrane	11	63	5.31714e-06	0.000205596	TEA_001460(psbA);TEA_001579(CAB7);TEA_002319(psaB);TEA_007351(LHCA4);TEA_008676(CAB40);TEA_012480(PSBP1);TEA_015416(CAB13);TEA_017260(CAB40);TEA_020597(LHCB5);TEA_027142(CAB40);TEA_029302(THF1)
Cellular Component	GO:0098796	membrane protein complex	17	162	2.10131e-05	0.00060938	MSTRG.145455(atpI);MSTRG.5950(VHA-A);MSTRG.83056(CHC2);TEA_001460(psbA);TEA_001579(CAB7);TEA_002319(psaB);TEA_007351(LHCA4);TEA_008676(CAB40);TEA_012480(PSBP1);TEA_014408(atpA);TEA_015416(CAB13);TEA_017260(CAB40);TEA_020597(LHCB5);TEA_021231(VHA-c''1);TEA_023359(VHA-a1);TEA_027142(CAB40);TEA_029302(THF1)
Cellular Component	GO:0009579	thylakoid	14	134	0.000121295	0.00281405	TEA_001460(psbA);TEA_001579(CAB7);TEA_002319(psaB);TEA_007351(LHCA4);TEA_008676(CAB40);TEA_012480(PSBP1);TEA_015416(CAB13);TEA_017260(CAB40);TEA_019338(At1g67280);TEA_020597(LHCB5);TEA_024425(At4g02530);TEA_027142(CAB40);TEA_029302(THF1);TEA_030200(PNSL5)
Cellular Component	GO:0009507	chloroplast	16	189	0.000469341	0.00856215	MSTRG.145455(atpI);MSTRG.148586(petB);TEA_001265(petA);TEA_001277(petA);TEA_001460(psbA);TEA_001579(CAB7);TEA_001864(At1g68590);TEA_002319(psaB);TEA_007351(LHCA4);TEA_014408(atpA);TEA_014663(FER1);TEA_018301(PSRP2);TEA_024135(petA);TEA_024425(At4g02530);TEA_029302(THF1);TEA_030200(PNSL5)
Cellular Component	GO:0044434	chloroplast part	15	172	0.000516681	0.00856215	MSTRG.145455(atpI);MSTRG.148586(petB);TEA_001265(petA);TEA_001277(petA);TEA_001460(psbA);TEA_001579(CAB7);TEA_002319(psaB);TEA_007351(LHCA4);TEA_014408(atpA);TEA_014663(FER1);TEA_018301(PSRP2);TEA_024135(petA);TEA_024425(At4g02530);TEA_029302(THF1);TEA_030200(PNSL5)
Cellular Component	GO:0043234	protein complex	28	510	0.00482242	0.0699251	MSTRG.138386(KIN14D);MSTRG.145455(atpI);MSTRG.5950(VHA-A);MSTRG.83056(CHC2);TEA_001460(psbA);TEA_001579(CAB7);TEA_001853(KIN4C);TEA_002319(psaB);TEA_003238(DCAF6);TEA_007351(LHCA4);TEA_008676(CAB40);TEA_010366(KIN12F);TEA_012480(PSBP1);TEA_014408(atpA);TEA_015416(CAB13);TEA_015704(MCM7);TEA_017260(CAB40);TEA_019916(PSAH);TEA_020597(LHCB5);TEA_021231(VHA-c''1);TEA_021575(At4g18820);TEA_023108(KIN1…
Cellular Component	GO:0005576	extracellular region	10	141	0.0179771	0.203532	MSTRG.11543(At5g13980);MSTRG.5950(VHA-A);TEA_001957(ABP19A);TEA_002437(At3g10080);TEA_003441(XTH23);TEA_009190(At3g55800);TEA_009817(ABP19A);TEA_019134(BGAL8);TEA_021973(TRX1);TEA_026188(ABP19A)
Cellular Component	GO:0016469	proton-transporting two-sector ATPase complex	5	48	0.0203906	0.203532	MSTRG.145455(atpI);MSTRG.5950(VHA-A);TEA_014408(atpA);TEA_021231(VHA-c''1);TEA_023359(VHA-a1)
Cellular Component	GO:0044435	plastid part	25	498	0.0221459	0.203532	MSTRG.145216(Os02g0718900);MSTRG.145455(atpI);MSTRG.148586(petB);MSTRG.5950(VHA-A);TEA_001265(petA);TEA_001277(petA);TEA_001460(psbA);TEA_001579(CAB7);TEA_001900(ADG2);TEA_002319(psaB);TEA_006905(NIFU1);TEA_007351(LHCA4);TEA_009190(At3g55800);TEA_014408(atpA);TEA_014663(FER1);TEA_016774(NUDT14);TEA_018301(PSRP2);TEA_019338(At1g67280);TEA_024055(At5g59250);TEA_024135(petA);TEA_024425(At4g02530);TE…
Cellular Component	GO:0033177	proton-transporting two-sector ATPase complex, proton-transporting domain	3	19	0.023415	0.203532	MSTRG.145455(atpI);TEA_021231(VHA-c''1);TEA_023359(VHA-a1)
Cellular Component	GO:0031224	intrinsic component of membrane	66	1612	0.0237759	0.203532	MSTRG.131874(ABCB1);MSTRG.138261(--);MSTRG.145455(atpI);MSTRG.148586(petB);MSTRG.151894(RCI2B);MSTRG.27328(PIP2-5);MSTRG.33126(At1g34110);MSTRG.44593(ABCD1);MSTRG.62238(CESA1);MSTRG.81892(At5g45780);MSTRG.8887(SFT2D2);TEA_000221(PIP1-5);TEA_000654(TMK1);TEA_000724(NAT12);TEA_001265(petA);TEA_001277(petA);TEA_001460(psbA);TEA_001579(CAB7);TEA_001952(At4g04930);TEA_002096(ABCB11);TEA_002319(psaB);T…
Cellular Component	GO:0009536	plastid	41	922	0.0251049	0.203532	MSTRG.109295(CLPTM1L);MSTRG.145216(Os02g0718900);MSTRG.145455(atpI);MSTRG.148586(petB);MSTRG.166932(SlH4);MSTRG.4947(At2g47680);MSTRG.5950(VHA-A);TEA_000221(PIP1-5);TEA_000448(CLS);TEA_001265(petA);TEA_001277(petA);TEA_001460(psbA);TEA_001579(CAB7);TEA_001864(At1g68590);TEA_001900(ADG2);TEA_001936(At1g74260);TEA_002319(psaB);TEA_004228(rbcL);TEA_006021(SQD1);TEA_006905(NIFU1);TEA_007351(LHCA4);TE…
Cellular Component	GO:0044425	membrane part	71	1771	0.0290815	0.203532	MSTRG.131874(ABCB1);MSTRG.138261(--);MSTRG.145455(atpI);MSTRG.148586(petB);MSTRG.151894(RCI2B);MSTRG.159981(PSB28);MSTRG.27328(PIP2-5);MSTRG.33126(At1g34110);MSTRG.44593(ABCD1);MSTRG.5950(VHA-A);MSTRG.62238(CESA1);MSTRG.81892(At5g45780);MSTRG.83056(CHC2);MSTRG.8887(SFT2D2);TEA_000221(PIP1-5);TEA_000654(TMK1);TEA_000724(NAT12);TEA_001265(petA);TEA_001277(petA);TEA_001460(psbA);TEA_001579(CAB7);TEA…
Cellular Component	GO:0044446	intracellular organelle part	43	986	0.029371	0.203532	MSTRG.138386(KIN14D);MSTRG.145216(Os02g0718900);MSTRG.145455(atpI);MSTRG.148586(petB);MSTRG.5950(VHA-A);MSTRG.83056(CHC2);TEA_001265(petA);TEA_001277(petA);TEA_001460(psbA);TEA_001579(CAB7);TEA_001853(KIN4C);TEA_001900(ADG2);TEA_002319(psaB);TEA_003704(OFUT27);TEA_006504(COX1);TEA_006905(NIFU1);TEA_007351(LHCA4);TEA_009190(At3g55800);TEA_010366(KIN12F);TEA_011436(EVN);TEA_014408(atpA);TEA_014663(…
Cellular Component	GO:0030532	small nuclear ribonucleoprotein complex	1	1	0.0331138	0.203532	TEA_016763(PRP31)
Cellular Component	GO:0097525	spliceosomal snRNP complex	1	1	0.0331138	0.203532	TEA_016763(PRP31)
Cellular Component	GO:0044422	organelle part	50	1187	0.0333371	0.203532	MSTRG.11543(At5g13980);MSTRG.138386(KIN14D);MSTRG.145216(Os02g0718900);MSTRG.145455(atpI);MSTRG.148586(petB);MSTRG.166932(SlH4);MSTRG.5950(VHA-A);MSTRG.83056(CHC2);TEA_001265(petA);TEA_001277(petA);TEA_001460(psbA);TEA_001579(CAB7);TEA_001853(KIN4C);TEA_001900(ADG2);TEA_002319(psaB);TEA_002550(HMGR);TEA_003704(OFUT27);TEA_005706(RTNLB2);TEA_006504(COX1);TEA_006905(NIFU1);TEA_007351(LHCA4);TEA_007…
Cellular Component	GO:0000796	condensin complex	1	2	0.0651369	0.279848	TEA_027634(Ncapd3)
Cellular Component	GO:0030125	clathrin vesicle coat	1	2	0.0651369	0.279848	MSTRG.83056(CHC2)
Cellular Component	GO:0030136	clathrin-coated vesicle	1	2	0.0651369	0.279848	MSTRG.83056(CHC2)
Cellular Component	GO:0030658	transport vesicle membrane	1	2	0.0651369	0.279848	TEA_023359(VHA-a1)
Cellular Component	GO:0030665	clathrin-coated vesicle membrane	1	2	0.0651369	0.279848	MSTRG.83056(CHC2)
Cellular Component	GO:0031227	intrinsic component of endoplasmic reticulum membrane	1	2	0.0651369	0.279848	TEA_011436(EVN)
Cellular Component	GO:0042575	DNA polymerase complex	1	2	0.0651369	0.279848	TEA_021575(At4g18820)
Cellular Component	GO:0044815	DNA packaging complex	1	2	0.0651369	0.279848	TEA_027634(Ncapd3)
Cellular Component	GO:0016021	integral component of membrane	3	29	0.069522	0.28802	TEA_001265(petA);TEA_001277(petA);TEA_024135(petA)
Cellular Component	GO:0032991	macromolecular complex	36	859	0.0744437	0.297775	MSTRG.138386(KIN14D);MSTRG.145455(atpI);MSTRG.32512(RPS21C);MSTRG.5950(VHA-A);MSTRG.83056(CHC2);TEA_000429(RPL11A);TEA_001460(psbA);TEA_001579(CAB7);TEA_001853(KIN4C);TEA_002319(psaB);TEA_003238(DCAF6);TEA_007351(LHCA4);TEA_008676(CAB40);TEA_010366(KIN12F);TEA_012480(PSBP1);TEA_014408(atpA);TEA_015416(CAB13);TEA_015704(MCM7);TEA_016763(PRP31);TEA_017260(CAB40);TEA_019827(AtMg00660);TEA_019916(PSA…
Cellular Component	GO:0031984	organelle subcompartment	9	159	0.080249	0.30385	TEA_001579(CAB7);TEA_003704(OFUT27);TEA_007351(LHCA4);TEA_023359(VHA-a1);TEA_024425(At4g02530);TEA_024529(RABH1B);TEA_025483(UXT3);TEA_029302(THF1);TEA_030200(PNSL5)
Cellular Component	GO:0005618	cell wall	5	70	0.0812013	0.30385	MSTRG.11543(At5g13980);TEA_001957(ABP19A);TEA_009817(ABP19A);TEA_024140(AED3);TEA_026188(ABP19A)
Cellular Component	GO:0016020	membrane	92	2497	0.0906917	0.311285	MSTRG.109295(CLPTM1L);MSTRG.11543(At5g13980);MSTRG.131874(ABCB1);MSTRG.138261(--);MSTRG.145216(Os02g0718900);MSTRG.145455(atpI);MSTRG.148586(petB);MSTRG.151894(RCI2B);MSTRG.159981(PSB28);MSTRG.166932(SlH4);MSTRG.27328(PIP2-5);MSTRG.33126(At1g34110);MSTRG.44593(ABCD1);MSTRG.5950(VHA-A);MSTRG.62238(CESA1);MSTRG.74735(--);MSTRG.81892(At5g45780);MSTRG.83056(CHC2);MSTRG.8887(SFT2D2);TEA_000221(PIP1-5)…
Cellular Component	GO:0000793	condensed chromosome	1	3	0.0961051	0.311285	TEA_027634(Ncapd3)
Cellular Component	GO:0030118	clathrin coat	1	3	0.0961051	0.311285	MSTRG.83056(CHC2)
Cellular Component	GO:0030133	transport vesicle	1	3	0.0961051	0.311285	TEA_023359(VHA-a1)
Cellular Component	GO:0009527	plastid outer membrane	2	16	0.0966055	0.311285	TEA_025846(CHUP1);TEA_029302(THF1)
Cellular Component	GO:0031976	plastid thylakoid	5	80	0.124797	0.348526	TEA_001579(CAB7);TEA_007351(LHCA4);TEA_024425(At4g02530);TEA_029302(THF1);TEA_030200(PNSL5)
Cellular Component	GO:0000314	organellar small ribosomal subunit	1	4	0.126053	0.348526	TEA_023183(RPS7)
Cellular Component	GO:0005789	endoplasmic reticulum membrane	1	4	0.126053	0.348526	TEA_011436(EVN)
Cellular Component	GO:0042175	nuclear outer membrane-endoplasmic reticulum membrane network	1	4	0.126053	0.348526	TEA_011436(EVN)
Cellular Component	GO:0019867	outer membrane	2	19	0.129195	0.348526	TEA_025846(CHUP1);TEA_029302(THF1)
Cellular Component	GO:0031968	organelle outer membrane	2	19	0.129195	0.348526	TEA_025846(CHUP1);TEA_029302(THF1)
Cellular Component	GO:0031977	thylakoid lumen	2	19	0.129195	0.348526	TEA_024425(At4g02530);TEA_030200(PNSL5)
Cellular Component	GO:0043226	organelle	101	2813	0.133052	0.350773	MSTRG.109295(CLPTM1L);MSTRG.111942(PYD2);MSTRG.114306(ATHB-15);MSTRG.11543(At5g13980);MSTRG.126343(COX6B-2);MSTRG.136431(Os01g0868300);MSTRG.136433(Os01g0868300);MSTRG.138386(KIN14D);MSTRG.139632(--);MSTRG.1411(TIC214);MSTRG.145216(Os02g0718900);MSTRG.145455(atpI);MSTRG.148586(petB);MSTRG.164533(CAPH);MSTRG.166932(SlH4);MSTRG.25227(CHR4);MSTRG.4947(At2g47680);MSTRG.5950(VHA-A);MSTRG.74735(--);MST…
Cellular Component	GO:0031225	anchored component of membrane	2	21	0.152134	0.382587	TEA_000221(PIP1-5);TEA_017034(PIP2-7)
Cellular Component	GO:0016023	cytoplasmic, membrane-bounded vesicle	3	41	0.153144	0.382587	MSTRG.83056(CHC2);TEA_023359(VHA-a1);TEA_029309(AP180)
Cellular Component	GO:0000313	organellar ribosome	1	5	0.155014	0.382587	TEA_023183(RPS7)
Cellular Component	GO:0031410	cytoplasmic vesicle	3	42	0.161157	0.389462	MSTRG.83056(CHC2);TEA_023359(VHA-a1);TEA_029309(AP180)
Cellular Component	GO:0031988	membrane-bounded vesicle	3	43	0.169294	0.400778	MSTRG.83056(CHC2);TEA_023359(VHA-a1);TEA_029309(AP180)
Cellular Component	GO:0043229	intracellular organelle	98	2759	0.176685	0.408276	MSTRG.109295(CLPTM1L);MSTRG.111942(PYD2);MSTRG.114306(ATHB-15);MSTRG.11543(At5g13980);MSTRG.126343(COX6B-2);MSTRG.136431(Os01g0868300);MSTRG.136433(Os01g0868300);MSTRG.138386(KIN14D);MSTRG.139632(--);MSTRG.1411(TIC214);MSTRG.145216(Os02g0718900);MSTRG.145455(atpI);MSTRG.148586(petB);MSTRG.164533(CAPH);MSTRG.166932(SlH4);MSTRG.25227(CHR4);MSTRG.4947(At2g47680);MSTRG.5950(VHA-A);MSTRG.74735(--);MST…
Cellular Component	GO:0015630	microtubule cytoskeleton	7	140	0.18119	0.408276	MSTRG.138386(KIN14D);TEA_001853(KIN4C);TEA_010366(KIN12F);TEA_023081(TUBA);TEA_023108(KIN10B);TEA_024862(DRP5A);TEA_030203(At5g23430)
Cellular Component	GO:0061695	transferase complex, transferring phosphorus-containing groups	1	6	0.18302	0.408276	TEA_021575(At4g18820)
Cellular Component	GO:0044430	cytoskeletal part	5	92	0.188379	0.412302	MSTRG.138386(KIN14D);TEA_001853(KIN4C);TEA_010366(KIN12F);TEA_023108(KIN10B);TEA_030203(At5g23430)
Cellular Component	GO:0031982	vesicle	3	46	0.194377	0.41755	MSTRG.83056(CHC2);TEA_023359(VHA-a1);TEA_029309(AP180)
Cellular Component	GO:0044444	cytoplasmic part	60	1649	0.209047	0.425217	MSTRG.109295(CLPTM1L);MSTRG.145216(Os02g0718900);MSTRG.145455(atpI);MSTRG.148586(petB);MSTRG.166932(SlH4);MSTRG.40005(SAOUHSC_00855);MSTRG.4947(At2g47680);MSTRG.5950(VHA-A);MSTRG.83056(CHC2);TEA_000221(PIP1-5);TEA_000448(CLS);TEA_001265(petA);TEA_001277(petA);TEA_001460(psbA);TEA_001579(CAB7);TEA_001864(At1g68590);TEA_001900(ADG2);TEA_001936(At1g74260);TEA_002319(psaB);TEA_002366(FKFBP);TEA_00422…
Cellular Component	GO:0005737	cytoplasm	61	1679	0.209932	0.425217	MSTRG.109295(CLPTM1L);MSTRG.145216(Os02g0718900);MSTRG.145455(atpI);MSTRG.148586(petB);MSTRG.166932(SlH4);MSTRG.40005(SAOUHSC_00855);MSTRG.4947(At2g47680);MSTRG.5950(VHA-A);MSTRG.83056(CHC2);TEA_000221(PIP1-5);TEA_000448(CLS);TEA_001265(petA);TEA_001277(petA);TEA_001460(psbA);TEA_001579(CAB7);TEA_001864(At1g68590);TEA_001900(ADG2);TEA_001936(At1g74260);TEA_002319(psaB);TEA_002366(FKFBP);TEA_00422…
Cellular Component	GO:0009534	chloroplast thylakoid	1	7	0.210103	0.425217	TEA_030200(PNSL5)
Cellular Component	GO:0098588	bounding membrane of organelle	5	99	0.22994	0.425217	MSTRG.83056(CHC2);TEA_011436(EVN);TEA_023359(VHA-a1);TEA_025846(CHUP1);TEA_029302(THF1)
Cellular Component	GO:0005829	cytosol	1	8	0.236293	0.425217	TEA_025915(At2g43090)
Cellular Component	GO:0015935	small ribosomal subunit	1	8	0.236293	0.425217	TEA_023183(RPS7)
Cellular Component	GO:0035770	ribonucleoprotein granule	1	8	0.236293	0.425217	TEA_027395(At1g43190)
Cellular Component	GO:0036464	cytoplasmic ribonucleoprotein granule	1	8	0.236293	0.425217	TEA_027395(At1g43190)
Cellular Component	GO:0044445	cytosolic part	1	8	0.236293	0.425217	TEA_025915(At2g43090)
Cellular Component	GO:0005694	chromosome	2	28	0.236886	0.425217	MSTRG.164533(CAPH);TEA_027634(Ncapd3)
Cellular Component	GO:0043227	membrane-bounded organelle	90	2561	0.238268	0.425217	MSTRG.109295(CLPTM1L);MSTRG.111942(PYD2);MSTRG.114306(ATHB-15);MSTRG.11543(At5g13980);MSTRG.126343(COX6B-2);MSTRG.136431(Os01g0868300);MSTRG.136433(Os01g0868300);MSTRG.139632(--);MSTRG.1411(TIC214);MSTRG.145216(Os02g0718900);MSTRG.145455(atpI);MSTRG.148586(petB);MSTRG.166932(SlH4);MSTRG.25227(CHR4);MSTRG.4947(At2g47680);MSTRG.5950(VHA-A);MSTRG.74735(--);MSTRG.83056(CHC2);TEA_000125(TOP2);TEA_0002…
Cellular Component	GO:0005622	intracellular	122	3541	0.252234	0.427567	MSTRG.109295(CLPTM1L);MSTRG.111942(PYD2);MSTRG.114306(ATHB-15);MSTRG.11543(At5g13980);MSTRG.126343(COX6B-2);MSTRG.136431(Os01g0868300);MSTRG.136433(Os01g0868300);MSTRG.138386(KIN14D);MSTRG.139632(--);MSTRG.1411(TIC214);MSTRG.145216(Os02g0718900);MSTRG.145455(atpI);MSTRG.148586(petB);MSTRG.164533(CAPH);MSTRG.166932(SlH4);MSTRG.25227(CHR4);MSTRG.32512(RPS21C);MSTRG.40005(SAOUHSC_00855);MSTRG.41944(…
Cellular Component	GO:0044424	intracellular part	121	3513	0.25661	0.427567	MSTRG.109295(CLPTM1L);MSTRG.111942(PYD2);MSTRG.114306(ATHB-15);MSTRG.11543(At5g13980);MSTRG.126343(COX6B-2);MSTRG.136431(Os01g0868300);MSTRG.136433(Os01g0868300);MSTRG.138386(KIN14D);MSTRG.139632(--);MSTRG.1411(TIC214);MSTRG.145216(Os02g0718900);MSTRG.145455(atpI);MSTRG.148586(petB);MSTRG.164533(CAPH);MSTRG.166932(SlH4);MSTRG.25227(CHR4);MSTRG.32512(RPS21C);MSTRG.40005(SAOUHSC_00855);MSTRG.41944(…
Cellular Component	GO:0005783	endoplasmic reticulum	1	9	0.26162	0.427567	TEA_011436(EVN)
Cellular Component	GO:0044432	endoplasmic reticulum part	1	9	0.26162	0.427567	TEA_011436(EVN)
Cellular Component	GO:0030659	cytoplasmic vesicle membrane	2	30	0.2617	0.427567	MSTRG.83056(CHC2);TEA_023359(VHA-a1)
Cellular Component	GO:0044433	cytoplasmic vesicle part	2	30	0.2617	0.427567	MSTRG.83056(CHC2);TEA_023359(VHA-a1)
Cellular Component	GO:0030312	external encapsulating structure	8	186	0.273989	0.437345	MSTRG.11543(At5g13980);MSTRG.5950(VHA-A);TEA_001957(ABP19A);TEA_003441(XTH23);TEA_009817(ABP19A);TEA_019134(BGAL8);TEA_024140(AED3);TEA_026188(ABP19A)
Cellular Component	GO:0031090	organelle membrane	18	466	0.279639	0.437345	MSTRG.11543(At5g13980);MSTRG.145216(Os02g0718900);MSTRG.166932(SlH4);MSTRG.5950(VHA-A);MSTRG.83056(CHC2);TEA_002550(HMGR);TEA_005706(RTNLB2);TEA_006504(COX1);TEA_007632(GUX1);TEA_010998(NHX2);TEA_011436(EVN);TEA_014723(ANT1);TEA_023359(VHA-a1);TEA_023743(PRA1B1);TEA_024055(At5g59250);TEA_024529(RABH1B);TEA_025846(CHUP1);TEA_029302(THF1)
Cellular Component	GO:0098805	whole membrane	4	81	0.28019	0.437345	MSTRG.83056(CHC2);TEA_023359(VHA-a1);TEA_025846(CHUP1);TEA_029302(THF1)
Cellular Component	GO:0033176	proton-transporting V-type ATPase complex	1	10	0.28611	0.437345	MSTRG.5950(VHA-A)
Cellular Component	GO:0012506	vesicle membrane	2	32	0.286537	0.437345	MSTRG.83056(CHC2);TEA_023359(VHA-a1)
Cellular Component	GO:0030135	coated vesicle	2	33	0.298929	0.450334	MSTRG.83056(CHC2);TEA_029309(AP180)
Cellular Component	GO:0009526	plastid envelope	9	220	0.304961	0.453532	MSTRG.145216(Os02g0718900);MSTRG.5950(VHA-A);TEA_001900(ADG2);TEA_007351(LHCA4);TEA_009190(At3g55800);TEA_019338(At1g67280);TEA_024055(At5g59250);TEA_025846(CHUP1);TEA_029302(THF1)
Cellular Component	GO:0005623	cell	128	3763	0.321144	0.465659	MSTRG.109295(CLPTM1L);MSTRG.111942(PYD2);MSTRG.114306(ATHB-15);MSTRG.11543(At5g13980);MSTRG.126343(COX6B-2);MSTRG.136431(Os01g0868300);MSTRG.136433(Os01g0868300);MSTRG.138386(KIN14D);MSTRG.139632(--);MSTRG.1411(TIC214);MSTRG.145216(Os02g0718900);MSTRG.145455(atpI);MSTRG.148586(petB);MSTRG.164533(CAPH);MSTRG.166932(SlH4);MSTRG.25227(CHR4);MSTRG.32512(RPS21C);MSTRG.40005(SAOUHSC_00855);MSTRG.41944(…
Cellular Component	GO:0044464	cell part	128	3763	0.321144	0.465659	MSTRG.109295(CLPTM1L);MSTRG.111942(PYD2);MSTRG.114306(ATHB-15);MSTRG.11543(At5g13980);MSTRG.126343(COX6B-2);MSTRG.136431(Os01g0868300);MSTRG.136433(Os01g0868300);MSTRG.138386(KIN14D);MSTRG.139632(--);MSTRG.1411(TIC214);MSTRG.145216(Os02g0718900);MSTRG.145455(atpI);MSTRG.148586(petB);MSTRG.164533(CAPH);MSTRG.166932(SlH4);MSTRG.25227(CHR4);MSTRG.32512(RPS21C);MSTRG.40005(SAOUHSC_00855);MSTRG.41944(…
Cellular Component	GO:0043231	intracellular membrane-bounded organelle	86	2494	0.3286	0.470587	MSTRG.109295(CLPTM1L);MSTRG.111942(PYD2);MSTRG.114306(ATHB-15);MSTRG.11543(At5g13980);MSTRG.126343(COX6B-2);MSTRG.136431(Os01g0868300);MSTRG.136433(Os01g0868300);MSTRG.139632(--);MSTRG.1411(TIC214);MSTRG.145216(Os02g0718900);MSTRG.145455(atpI);MSTRG.148586(petB);MSTRG.166932(SlH4);MSTRG.25227(CHR4);MSTRG.4947(At2g47680);MSTRG.5950(VHA-A);MSTRG.74735(--);MSTRG.83056(CHC2);TEA_000125(TOP2);TEA_0002…
Cellular Component	GO:0019866	organelle inner membrane	4	89	0.340536	0.481733	MSTRG.145216(Os02g0718900);TEA_006504(COX1);TEA_014723(ANT1);TEA_029302(THF1)
Cellular Component	GO:0071944	cell periphery	8	204	0.363412	0.507901	MSTRG.11543(At5g13980);MSTRG.5950(VHA-A);TEA_001957(ABP19A);TEA_003441(XTH23);TEA_009817(ABP19A);TEA_019134(BGAL8);TEA_024140(AED3);TEA_026188(ABP19A)
Cellular Component	GO:0005856	cytoskeleton	7	179	0.381515	0.526855	MSTRG.138386(KIN14D);TEA_001853(KIN4C);TEA_010366(KIN12F);TEA_023081(TUBA);TEA_023108(KIN10B);TEA_024862(DRP5A);TEA_030203(At5g23430)
Cellular Component	GO:0031967	organelle envelope	11	297	0.395194	0.533052	MSTRG.145216(Os02g0718900);MSTRG.5950(VHA-A);TEA_001900(ADG2);TEA_006504(COX1);TEA_007351(LHCA4);TEA_009190(At3g55800);TEA_014723(ANT1);TEA_019338(At1g67280);TEA_024055(At5g59250);TEA_025846(CHUP1);TEA_029302(THF1)
Cellular Component	GO:0031975	envelope	11	297	0.395194	0.533052	MSTRG.145216(Os02g0718900);MSTRG.5950(VHA-A);TEA_001900(ADG2);TEA_006504(COX1);TEA_007351(LHCA4);TEA_009190(At3g55800);TEA_014723(ANT1);TEA_019338(At1g67280);TEA_024055(At5g59250);TEA_025846(CHUP1);TEA_029302(THF1)
Cellular Component	GO:0031300	intrinsic component of organelle membrane	1	16	0.416986	0.553129	TEA_011436(EVN)
Cellular Component	GO:0009532	plastid stroma	8	215	0.419615	0.553129	TEA_001900(ADG2);TEA_006905(NIFU1);TEA_009190(At3g55800);TEA_014663(FER1);TEA_016774(NUDT14);TEA_019338(At1g67280);TEA_028985(OVA2);TEA_029302(THF1)
Cellular Component	GO:0042170	plastid membrane	3	74	0.446115	0.581453	TEA_024055(At5g59250);TEA_025846(CHUP1);TEA_029302(THF1)
Cellular Component	GO:0044427	chromosomal part	1	18	0.455072	0.586537	TEA_027634(Ncapd3)
Cellular Component	GO:0043228	non-membrane-bounded organelle	14	403	0.466748	0.588508	MSTRG.138386(KIN14D);MSTRG.164533(CAPH);MSTRG.166932(SlH4);TEA_001853(KIN4C);TEA_010366(KIN12F);TEA_015015(SUVH9);TEA_019827(AtMg00660);TEA_023081(TUBA);TEA_023108(KIN10B);TEA_023183(RPS7);TEA_024862(DRP5A);TEA_027395(At1g43190);TEA_027634(Ncapd3);TEA_030203(At5g23430)
Cellular Component	GO:0043232	intracellular non-membrane-bounded organelle	14	403	0.466748	0.588508	MSTRG.138386(KIN14D);MSTRG.164533(CAPH);MSTRG.166932(SlH4);TEA_001853(KIN4C);TEA_010366(KIN12F);TEA_015015(SUVH9);TEA_019827(AtMg00660);TEA_023081(TUBA);TEA_023108(KIN10B);TEA_023183(RPS7);TEA_024862(DRP5A);TEA_027395(At1g43190);TEA_027634(Ncapd3);TEA_030203(At5g23430)
Cellular Component	GO:0033178	proton-transporting two-sector ATPase complex, catalytic domain	1	19	0.473176	0.590198	TEA_014408(atpA)
Cellular Component	GO:0044391	ribosomal subunit	2	53	0.528596	0.652263	TEA_019827(AtMg00660);TEA_023183(RPS7)
Cellular Component	GO:0005875	microtubule associated complex	2	54	0.538739	0.652263	MSTRG.138386(KIN14D);TEA_030203(At5g23430)
Cellular Component	GO:0030120	vesicle coat	1	23	0.539804	0.652263	MSTRG.83056(CHC2)
Cellular Component	GO:0030662	coated vesicle membrane	1	24	0.555107	0.663839	MSTRG.83056(CHC2)
Cellular Component	GO:0005911	cell-cell junction	6	186	0.585691	0.686264	MSTRG.166932(SlH4);MSTRG.5950(VHA-A);TEA_003238(DCAF6);TEA_017034(PIP2-7);TEA_019411(--);TEA_024529(RABH1B)
Cellular Component	GO:0030054	cell junction	6	186	0.585691	0.686264	MSTRG.166932(SlH4);MSTRG.5950(VHA-A);TEA_003238(DCAF6);TEA_017034(PIP2-7);TEA_019411(--);TEA_024529(RABH1B)
Cellular Component	GO:1990234	transferase complex	2	60	0.596403	0.691827	TEA_003238(DCAF6);TEA_021575(At4g18820)
Cellular Component	GO:0019012	virion	1	29	0.624356	0.710052	TEA_016763(PRP31)
Cellular Component	GO:0044423	virion part	1	29	0.624356	0.710052	TEA_016763(PRP31)
Cellular Component	GO:0005773	vacuole	1	35	0.693443	0.773455	MSTRG.5950(VHA-A)
Cellular Component	GO:0031461	cullin-RING ubiquitin ligase complex	1	35	0.693443	0.773455	TEA_003238(DCAF6)
Cellular Component	GO:0005840	ribosome	2	73	0.702471	0.776064	TEA_019827(AtMg00660);TEA_023183(RPS7)
Cellular Component	GO:0044428	nuclear part	2	77	0.730109	0.791239	TEA_016763(PRP31);TEA_028644(VIT_07s0104g01170)
Cellular Component	GO:0012505	endomembrane system	2	78	0.736671	0.791239	TEA_011436(EVN);TEA_023359(VHA-a1)
Cellular Component	GO:1902494	catalytic complex	2	78	0.736671	0.791239	TEA_003238(DCAF6);TEA_021575(At4g18820)
Cellular Component	GO:0030117	membrane coat	1	42	0.758226	0.799583	MSTRG.83056(CHC2)
Cellular Component	GO:0048475	coated membrane	1	42	0.758226	0.799583	MSTRG.83056(CHC2)
Cellular Component	GO:0000151	ubiquitin ligase complex	1	44	0.774094	0.808963	TEA_003238(DCAF6)
Cellular Component	GO:0005634	nucleus	2	90	0.805353	0.834115	TEA_016763(PRP31);TEA_028644(VIT_07s0104g01170)
Cellular Component	GO:0005739	mitochondrion	1	54	0.839176	0.861455	TEA_006422(At1g21400)
Cellular Component	GO:0030529	intracellular ribonucleoprotein complex	7	296	0.868254	0.875804	MSTRG.32512(RPS21C);TEA_000429(RPL11A);TEA_016763(PRP31);TEA_019827(AtMg00660);TEA_023183(RPS7);TEA_027395(At1g43190);TEA_028644(VIT_07s0104g01170)
Cellular Component	GO:1990904	ribonucleoprotein complex	7	296	0.868254	0.875804	MSTRG.32512(RPS21C);TEA_000429(RPL11A);TEA_016763(PRP31);TEA_019827(AtMg00660);TEA_023183(RPS7);TEA_027395(At1g43190);TEA_028644(VIT_07s0104g01170)
Cellular Component	GO:0005575	cellular_component	181	5466	1	1	MSTRG.109295(CLPTM1L);MSTRG.111942(PYD2);MSTRG.114306(ATHB-15);MSTRG.11543(At5g13980);MSTRG.126343(COX6B-2);MSTRG.131874(ABCB1);MSTRG.136431(Os01g0868300);MSTRG.136433(Os01g0868300);MSTRG.138261(--);MSTRG.138386(KIN14D);MSTRG.139632(--);MSTRG.1411(TIC214);MSTRG.145216(Os02g0718900);MSTRG.145455(atpI);MSTRG.148586(petB);MSTRG.151894(RCI2B);MSTRG.159981(PSB28);MSTRG.164533(CAPH);MSTRG.166932(SlH4);…
Molecular Function	GO:0046906	tetrapyrrole binding	21	266	5.99319e-05	0.0143237	MSTRG.148586(petB);TEA_000692(NIA2);TEA_001265(petA);TEA_001277(petA);TEA_001460(psbA);TEA_001579(CAB7);TEA_002319(psaB);TEA_004164(CYP72A1);TEA_006504(COX1);TEA_007351(LHCA4);TEA_008676(CAB40);TEA_011845(NIR1);TEA_011933(CYP75A1);TEA_015416(CAB13);TEA_017260(CAB40);TEA_020597(LHCB5);TEA_023936(CYP71D10);TEA_024135(petA);TEA_025144(PER51);TEA_025262(PER3);TEA_027142(CAB40)
Molecular Function	GO:0043169	cation binding	72	1748	0.00325875	0.382472	MSTRG.11543(At5g13980);MSTRG.13255(CAD);MSTRG.136431(Os01g0868300);MSTRG.136433(Os01g0868300);MSTRG.148586(petB);MSTRG.25227(CHR4);MSTRG.41944(GOLS4);MSTRG.4947(At2g47680);MSTRG.62238(CESA1);MSTRG.62535(FLY2);MSTRG.86901(FLS);MSTRG.98241(SGR9);TEA_000125(TOP2);TEA_000275(ORTH2);TEA_000448(CLS);TEA_000522(CYP81E9);TEA_000692(NIA2);TEA_001265(petA);TEA_001277(petA);TEA_001460(psbA);TEA_001579(CAB7)…
Molecular Function	GO:1901363	heterocyclic compound binding	107	2845	0.00559996	0.382472	MSTRG.114306(ATHB-15);MSTRG.131874(ABCB1);MSTRG.136431(Os01g0868300);MSTRG.136433(Os01g0868300);MSTRG.136560(TK1A);MSTRG.138261(--);MSTRG.138386(KIN14D);MSTRG.148586(petB);MSTRG.166932(SlH4);MSTRG.25227(CHR4);MSTRG.33126(At1g34110);MSTRG.44593(ABCD1);MSTRG.4947(At2g47680);MSTRG.58592(--);MSTRG.73876(NTRC);MSTRG.81892(At5g45780);TEA_000125(TOP2);TEA_000654(TMK1);TEA_000692(NIA2);TEA_001265(petA);T…
Molecular Function	GO:0097159	organic cyclic compound binding	109	2941	0.00817543	0.382472	MSTRG.114306(ATHB-15);MSTRG.131874(ABCB1);MSTRG.136431(Os01g0868300);MSTRG.136433(Os01g0868300);MSTRG.136560(TK1A);MSTRG.138261(--);MSTRG.138386(KIN14D);MSTRG.148586(petB);MSTRG.166932(SlH4);MSTRG.25227(CHR4);MSTRG.33126(At1g34110);MSTRG.44593(ABCD1);MSTRG.4947(At2g47680);MSTRG.53639(HNRNPF);MSTRG.58592(--);MSTRG.73876(NTRC);MSTRG.81892(At5g45780);TEA_000125(TOP2);TEA_000654(TMK1);TEA_000692(NIA2…
Molecular Function	GO:0015077	monovalent inorganic cation transmembrane transporter activity	8	107	0.0161314	0.382472	MSTRG.145455(atpI);MSTRG.5950(VHA-A);TEA_003095(AMT1-3);TEA_010311(CNGC14);TEA_010998(NHX2);TEA_014408(atpA);TEA_021231(VHA-c''1);TEA_023359(VHA-a1)
Molecular Function	GO:0043167	ion binding	76	1993	0.0167318	0.382472	MSTRG.11543(At5g13980);MSTRG.13255(CAD);MSTRG.136431(Os01g0868300);MSTRG.136433(Os01g0868300);MSTRG.148586(petB);MSTRG.25227(CHR4);MSTRG.41944(GOLS4);MSTRG.4947(At2g47680);MSTRG.62238(CESA1);MSTRG.62535(FLY2);MSTRG.86901(FLS);MSTRG.98241(SGR9);TEA_000125(TOP2);TEA_000275(ORTH2);TEA_000448(CLS);TEA_000522(CYP81E9);TEA_000692(NIA2);TEA_000807(At5g53970);TEA_001265(petA);TEA_001277(petA);TEA_001460(…
Molecular Function	GO:0005488	binding	175	5163	0.0206114	0.382472	MSTRG.114306(ATHB-15);MSTRG.11543(At5g13980);MSTRG.131874(ABCB1);MSTRG.13255(CAD);MSTRG.136431(Os01g0868300);MSTRG.136433(Os01g0868300);MSTRG.136560(TK1A);MSTRG.138261(--);MSTRG.138386(KIN14D);MSTRG.148586(petB);MSTRG.161064(GATA21);MSTRG.166932(SlH4);MSTRG.25227(CHR4);MSTRG.33126(At1g34110);MSTRG.41944(GOLS4);MSTRG.44593(ABCD1);MSTRG.4947(At2g47680);MSTRG.53639(HNRNPF);MSTRG.58592(--);MSTRG.5950…
Molecular Function	GO:0009055	electron carrier activity	2	8	0.0228561	0.382472	MSTRG.148586(petB);TEA_001460(psbA)
Molecular Function	GO:0004180	carboxypeptidase activity	4	36	0.0229692	0.382472	MSTRG.79515(SCPL18);MSTRG.93312(SCPL18);TEA_008552(SCPL34);TEA_015088(SCPL45)
Molecular Function	GO:0022857	transmembrane transporter activity	28	624	0.0246519	0.382472	MSTRG.131874(ABCB1);MSTRG.145216(Os02g0718900);MSTRG.145455(atpI);MSTRG.44593(ABCD1);MSTRG.5950(VHA-A);TEA_000221(PIP1-5);TEA_002096(ABCB11);TEA_003095(AMT1-3);TEA_005522(DTX33);TEA_010311(CNGC14);TEA_010998(NHX2);TEA_012031(ABCG6);TEA_012768(PLT4);TEA_014408(atpA);TEA_017034(PIP2-7);TEA_018028(DTX16);TEA_021231(VHA-c''1);TEA_022299(ABCC9);TEA_023306(ABCC9);TEA_023359(VHA-a1);TEA_023862(ABCB1);TE…
Molecular Function	GO:0034061	DNA polymerase activity	3	22	0.0279454	0.382472	MSTRG.136431(Os01g0868300);MSTRG.136433(Os01g0868300);TEA_021575(At4g18820)
Molecular Function	GO:0005372	water transmembrane transporter activity	2	9	0.0288035	0.382472	TEA_000221(PIP1-5);TEA_017034(PIP2-7)
Molecular Function	GO:0008081	phosphoric diester hydrolase activity	2	9	0.0288035	0.382472	MSTRG.42039(LRK10L-2.6);TEA_020247(NPC6)
Molecular Function	GO:0010178	IAA-amino acid conjugate hydrolase activity	1	1	0.0304057	0.382472	TEA_022354(ILR1)
Molecular Function	GO:0016623	oxidoreductase activity, acting on the aldehyde or oxo group of donors, oxygen as acceptor	1	1	0.0304057	0.382472	TEA_002437(At3g10080)
Molecular Function	GO:0016661	oxidoreductase activity, acting on other nitrogenous compounds as donors	1	1	0.0304057	0.382472	TEA_000692(NIA2)
Molecular Function	GO:0019144	ADP-sugar diphosphatase activity	1	1	0.0304057	0.382472	TEA_016774(NUDT14)
Molecular Function	GO:0046508	hydrolase activity, acting on carbon-sulfur bonds	1	1	0.0304057	0.382472	TEA_006021(SQD1)
Molecular Function	GO:0050662	coenzyme binding	1	1	0.0304057	0.382472	TEA_000692(NIA2)
Molecular Function	GO:0051540	metal cluster binding	6	79	0.0327973	0.391927	MSTRG.136431(Os01g0868300);MSTRG.136433(Os01g0868300);TEA_002319(psaB);TEA_006905(NIFU1);TEA_011845(NIR1);TEA_029814(QS)
Molecular Function	GO:0008094	DNA-dependent ATPase activity	2	11	0.0422835	0.425811	TEA_000125(TOP2);TEA_011158(TOP2)
Molecular Function	GO:0016744	transferase activity, transferring aldehyde or ketonic groups	2	11	0.0422835	0.425811	TEA_011604(TKT2);TEA_023886(Os07g0190000)
Molecular Function	GO:0016278	lysine N-methyltransferase activity	2	12	0.0497416	0.425811	TEA_015015(SUVH9);TEA_023977(ATX1)
Molecular Function	GO:0016279	protein-lysine N-methyltransferase activity	2	12	0.0497416	0.425811	TEA_015015(SUVH9);TEA_023977(ATX1)
Molecular Function	GO:0050308	sugar-phosphatase activity	2	12	0.0497416	0.425811	TEA_002366(FKFBP);TEA_009190(At3g55800)
Molecular Function	GO:0019203	carbohydrate phosphatase activity	3	29	0.0568199	0.425811	TEA_002366(FKFBP);TEA_006377(TPPF);TEA_009190(At3g55800)
Molecular Function	GO:0004629	phospholipase C activity	1	2	0.0598899	0.425811	TEA_020247(NPC6)
Molecular Function	GO:0008169	C-methyltransferase activity	1	2	0.0598899	0.425811	TEA_022118(MENG)
Molecular Function	GO:0016413	O-acetyltransferase activity	1	2	0.0598899	0.425811	MSTRG.45762(AMAT)
Molecular Function	GO:0019136	deoxynucleoside kinase activity	1	2	0.0598899	0.425811	MSTRG.136560(TK1A)
Molecular Function	GO:0047429	nucleoside-triphosphate diphosphatase activity	1	2	0.0598899	0.425811	TEA_016182(DUT)
Molecular Function	GO:0070717	poly-purine tract binding	1	2	0.0598899	0.425811	TEA_026630(LOI1)
Molecular Function	GO:0022890	inorganic cation transmembrane transporter activity	9	163	0.0607286	0.425811	MSTRG.145455(atpI);MSTRG.5950(VHA-A);TEA_003095(AMT1-3);TEA_010311(CNGC14);TEA_010998(NHX2);TEA_014408(atpA);TEA_021231(VHA-c''1);TEA_023359(VHA-a1);TEA_025838(ZIP3)
Molecular Function	GO:0015399	primary active transmembrane transporter activity	9	164	0.0626279	0.425811	MSTRG.131874(ABCB1);MSTRG.145455(atpI);MSTRG.44593(ABCD1);TEA_002096(ABCB11);TEA_014408(atpA);TEA_022299(ABCC9);TEA_023306(ABCC9);TEA_023862(ABCB1);TEA_028100(ABCB27)
Molecular Function	GO:0015405	P-P-bond-hydrolysis-driven transmembrane transporter activity	9	164	0.0626279	0.425811	MSTRG.131874(ABCB1);MSTRG.145455(atpI);MSTRG.44593(ABCD1);TEA_002096(ABCB11);TEA_014408(atpA);TEA_022299(ABCC9);TEA_023306(ABCC9);TEA_023862(ABCB1);TEA_028100(ABCB27)
Molecular Function	GO:0008238	exopeptidase activity	4	50	0.0647997	0.425811	MSTRG.79515(SCPL18);MSTRG.93312(SCPL18);TEA_008552(SCPL34);TEA_015088(SCPL45)
Molecular Function	GO:0008374	O-acyltransferase activity	2	14	0.0659206	0.425811	MSTRG.45762(AMAT);TEA_013647(PSAT)
Molecular Function	GO:0030234	enzyme regulator activity	4	51	0.0687098	0.432148	TEA_004432(B'BETA);TEA_009170(PCNA);TEA_021973(TRX1);TEA_028646(ROPGAP2)
Molecular Function	GO:0004553	hydrolase activity, hydrolyzing O-glycosyl compounds	9	168	0.0706013	0.432659	MSTRG.11543(At5g13980);TEA_002665(At1g19940);TEA_014807(yihQ);TEA_016413(At4g02290);TEA_018077(At1g75680);TEA_019134(BGAL8);TEA_021862(INVC);TEA_026360(At5g58090);TEA_029020(At1g32860)
Molecular Function	GO:0098772	molecular function regulator	4	55	0.0855264	0.470698	TEA_004432(B'BETA);TEA_009170(PCNA);TEA_021973(TRX1);TEA_028646(ROPGAP2)
Molecular Function	GO:0000975	regulatory region DNA binding	1	3	0.0884804	0.470698	TEA_018090(ARF5)
Molecular Function	GO:0003727	single-stranded RNA binding	1	3	0.0884804	0.470698	TEA_026630(LOI1)
Molecular Function	GO:0016872	intramolecular lyase activity	1	3	0.0884804	0.470698	TEA_000448(CLS)
Molecular Function	GO:0070569	uridylyltransferase activity	1	3	0.0884804	0.470698	TEA_025007(RPS2)
Molecular Function	GO:0005215	transporter activity	28	706	0.0886251	0.470698	MSTRG.131874(ABCB1);MSTRG.145216(Os02g0718900);MSTRG.145455(atpI);MSTRG.44593(ABCD1);MSTRG.5950(VHA-A);TEA_000221(PIP1-5);TEA_002096(ABCB11);TEA_003095(AMT1-3);TEA_005522(DTX33);TEA_010311(CNGC14);TEA_010998(NHX2);TEA_012031(ABCG6);TEA_012768(PLT4);TEA_014408(atpA);TEA_017034(PIP2-7);TEA_018028(DTX16);TEA_021231(VHA-c''1);TEA_022299(ABCC9);TEA_023306(ABCC9);TEA_023359(VHA-a1);TEA_023862(ABCB1);TE…
Molecular Function	GO:0016634	oxidoreductase activity, acting on the CH-CH group of donors, oxygen as acceptor	2	17	0.0928753	0.474792	TEA_004164(CYP72A1);TEA_025101(LPR1)
Molecular Function	GO:0008168	methyltransferase activity	6	104	0.0968878	0.474792	TEA_003994(trmH);TEA_015015(SUVH9);TEA_022118(MENG);TEA_023977(ATX1);TEA_025039(CMT3);TEA_029425(VIT_19s0014g03930)
Molecular Function	GO:0004702	receptor signaling protein serine/threonine kinase activity	4	58	0.0993289	0.474792	TEA_005775(At1g01540);TEA_010326(NEK2);TEA_018623(MPK3);TEA_019363(MMK2)
Molecular Function	GO:0005057	receptor signaling protein activity	4	58	0.0993289	0.474792	TEA_005775(At1g01540);TEA_010326(NEK2);TEA_018623(MPK3);TEA_019363(MMK2)
Molecular Function	GO:0051536	iron-sulfur cluster binding	4	58	0.0993289	0.474792	MSTRG.136431(Os01g0868300);MSTRG.136433(Os01g0868300);TEA_002319(psaB);TEA_029814(QS)
Molecular Function	GO:0008276	protein methyltransferase activity	2	18	0.102461	0.480162	TEA_015015(SUVH9);TEA_023977(ATX1)
Molecular Function	GO:0016757	transferase activity, transferring glycosyl groups	19	458	0.104708	0.481254	MSTRG.163814(AOG);MSTRG.41944(GOLS4);MSTRG.62238(CESA1);TEA_000218(UGT84B1);TEA_000952(UGT85A24);TEA_001127(UGT91A1);TEA_002682(GmSGT2);TEA_003441(XTH23);TEA_006717(RFS2);TEA_007632(GUX1);TEA_008310(UGT85A24);TEA_012869(CGT);TEA_017950(UGT86A1);TEA_019827(AtMg00660);TEA_019854(CSLG3);TEA_021659(AOG);TEA_023180(TOGT1);TEA_027424(UGT87A2);TEA_027593(CSLD2)
Molecular Function	GO:0022804	active transmembrane transporter activity	13	295	0.115375	0.492329	MSTRG.131874(ABCB1);MSTRG.145455(atpI);MSTRG.44593(ABCD1);TEA_002096(ABCB11);TEA_005522(DTX33);TEA_010998(NHX2);TEA_012768(PLT4);TEA_014408(atpA);TEA_018028(DTX16);TEA_022299(ABCC9);TEA_023306(ABCC9);TEA_023862(ABCB1);TEA_028100(ABCB27)
Molecular Function	GO:0001067	regulatory region nucleic acid binding	1	4	0.116204	0.492329	TEA_018090(ARF5)
Molecular Function	GO:0005451	monovalent cation:proton antiporter activity	1	4	0.116204	0.492329	TEA_010998(NHX2)
Molecular Function	GO:0016724	oxidoreductase activity, oxidizing metal ions, oxygen as acceptor	1	4	0.116204	0.492329	TEA_014663(FER1)
Molecular Function	GO:0036094	small molecule binding	75	2174	0.118848	0.492329	MSTRG.131874(ABCB1);MSTRG.136431(Os01g0868300);MSTRG.136433(Os01g0868300);MSTRG.136560(TK1A);MSTRG.138261(--);MSTRG.138386(KIN14D);MSTRG.25227(CHR4);MSTRG.33126(At1g34110);MSTRG.44593(ABCD1);MSTRG.4947(At2g47680);MSTRG.58592(--);MSTRG.5950(VHA-A);MSTRG.73876(NTRC);MSTRG.81892(At5g45780);TEA_000125(TOP2);TEA_000654(TMK1);TEA_000692(NIA2);TEA_001900(ADG2);TEA_001936(At1g74260);TEA_002096(ABCB11);TE…
Molecular Function	GO:0008757	S-adenosylmethionine-dependent methyltransferase activity	3	40	0.121	0.492329	TEA_003994(trmH);TEA_015015(SUVH9);TEA_023977(ATX1)
Molecular Function	GO:0008170	N-methyltransferase activity	2	21	0.132664	0.492329	TEA_015015(SUVH9);TEA_023977(ATX1)
Molecular Function	GO:0016462	pyrophosphatase activity	25	653	0.1377	0.492329	MSTRG.131874(ABCB1);MSTRG.138386(KIN14D);MSTRG.145455(atpI);MSTRG.25227(CHR4);MSTRG.44593(ABCD1);MSTRG.4947(At2g47680);TEA_000125(TOP2);TEA_002096(ABCB11);TEA_011158(TOP2);TEA_011438(CDC48);TEA_012031(ABCG6);TEA_014408(atpA);TEA_015704(MCM7);TEA_016182(DUT);TEA_016774(NUDT14);TEA_016929(ABCG32);TEA_018374(PMA4);TEA_022299(ABCC9);TEA_023081(TUBA);TEA_023306(ABCC9);TEA_023862(ABCB1);TEA_024819(ABCI…
Molecular Function	GO:0015020	glucuronosyltransferase activity	1	5	0.143087	0.492329	TEA_007632(GUX1)
Molecular Function	GO:0015114	phosphate ion transmembrane transporter activity	1	5	0.143087	0.492329	TEA_024819(ABCI17)
Molecular Function	GO:0015299	solute:proton antiporter activity	1	5	0.143087	0.492329	TEA_010998(NHX2)
Molecular Function	GO:0015491	cation:cation antiporter activity	1	5	0.143087	0.492329	TEA_010998(NHX2)
Molecular Function	GO:0016423	tRNA (guanine) methyltransferase activity	1	5	0.143087	0.492329	TEA_003994(trmH)
Molecular Function	GO:0099516	ion antiporter activity	1	5	0.143087	0.492329	TEA_010998(NHX2)
Molecular Function	GO:0008422	beta-glucosidase activity	2	22	0.143136	0.492329	TEA_026360(At5g58090);TEA_029020(At1g32860)
Molecular Function	GO:0016798	hydrolase activity, acting on glycosyl bonds	10	224	0.145193	0.492329	MSTRG.11543(At5g13980);MSTRG.5265(TRE1);TEA_002665(At1g19940);TEA_014807(yihQ);TEA_016413(At4g02290);TEA_018077(At1g75680);TEA_019134(BGAL8);TEA_021862(INVC);TEA_026360(At5g58090);TEA_029020(At1g32860)
Molecular Function	GO:0016818	hydrolase activity, acting on acid anhydrides, in phosphorus-containing anhydrides	25	658	0.146042	0.492329	MSTRG.131874(ABCB1);MSTRG.138386(KIN14D);MSTRG.145455(atpI);MSTRG.25227(CHR4);MSTRG.44593(ABCD1);MSTRG.4947(At2g47680);TEA_000125(TOP2);TEA_002096(ABCB11);TEA_011158(TOP2);TEA_011438(CDC48);TEA_012031(ABCG6);TEA_014408(atpA);TEA_015704(MCM7);TEA_016182(DUT);TEA_016774(NUDT14);TEA_016929(ABCG32);TEA_018374(PMA4);TEA_022299(ABCC9);TEA_023081(TUBA);TEA_023306(ABCC9);TEA_023862(ABCB1);TEA_024819(ABCI…
Molecular Function	GO:0015926	glucosidase activity	3	44	0.148888	0.492329	TEA_014807(yihQ);TEA_026360(At5g58090);TEA_029020(At1g32860)
Molecular Function	GO:0016817	hydrolase activity, acting on acid anhydrides	25	664	0.156435	0.492329	MSTRG.131874(ABCB1);MSTRG.138386(KIN14D);MSTRG.145455(atpI);MSTRG.25227(CHR4);MSTRG.44593(ABCD1);MSTRG.4947(At2g47680);TEA_000125(TOP2);TEA_002096(ABCB11);TEA_011158(TOP2);TEA_011438(CDC48);TEA_012031(ABCG6);TEA_014408(atpA);TEA_015704(MCM7);TEA_016182(DUT);TEA_016774(NUDT14);TEA_016929(ABCG32);TEA_018374(PMA4);TEA_022299(ABCC9);TEA_023081(TUBA);TEA_023306(ABCC9);TEA_023862(ABCB1);TEA_024819(ABCI…
Molecular Function	GO:0001883	purine nucleoside binding	62	1806	0.159288	0.492329	MSTRG.131874(ABCB1);MSTRG.136560(TK1A);MSTRG.138261(--);MSTRG.138386(KIN14D);MSTRG.25227(CHR4);MSTRG.33126(At1g34110);MSTRG.44593(ABCD1);MSTRG.4947(At2g47680);MSTRG.81892(At5g45780);TEA_000125(TOP2);TEA_000654(TMK1);TEA_001900(ADG2);TEA_001936(At1g74260);TEA_002096(ABCB11);TEA_002366(FKFBP);TEA_003884(At2g19130);TEA_005188(At5g24080);TEA_005775(At1g01540);TEA_005996(LRK10);TEA_006632(IRK);TEA_007…
Molecular Function	GO:0032549	ribonucleoside binding	62	1806	0.159288	0.492329	MSTRG.131874(ABCB1);MSTRG.136560(TK1A);MSTRG.138261(--);MSTRG.138386(KIN14D);MSTRG.25227(CHR4);MSTRG.33126(At1g34110);MSTRG.44593(ABCD1);MSTRG.4947(At2g47680);MSTRG.81892(At5g45780);TEA_000125(TOP2);TEA_000654(TMK1);TEA_001900(ADG2);TEA_001936(At1g74260);TEA_002096(ABCB11);TEA_002366(FKFBP);TEA_003884(At2g19130);TEA_005188(At5g24080);TEA_005775(At1g01540);TEA_005996(LRK10);TEA_006632(IRK);TEA_007…
Molecular Function	GO:0032550	purine ribonucleoside binding	62	1806	0.159288	0.492329	MSTRG.131874(ABCB1);MSTRG.136560(TK1A);MSTRG.138261(--);MSTRG.138386(KIN14D);MSTRG.25227(CHR4);MSTRG.33126(At1g34110);MSTRG.44593(ABCD1);MSTRG.4947(At2g47680);MSTRG.81892(At5g45780);TEA_000125(TOP2);TEA_000654(TMK1);TEA_001900(ADG2);TEA_001936(At1g74260);TEA_002096(ABCB11);TEA_002366(FKFBP);TEA_003884(At2g19130);TEA_005188(At5g24080);TEA_005775(At1g01540);TEA_005996(LRK10);TEA_006632(IRK);TEA_007…
Molecular Function	GO:0016741	transferase activity, transferring one-carbon groups	8	174	0.160569	0.492329	TEA_003994(trmH);TEA_012379(SMT1);TEA_015015(SUVH9);TEA_022118(MENG);TEA_023133(SHM7);TEA_023977(ATX1);TEA_025039(CMT3);TEA_029425(VIT_19s0014g03930)
Molecular Function	GO:0016209	antioxidant activity	2	24	0.164559	0.492329	TEA_018345(PRXQ);TEA_018346(PRXQ)
Molecular Function	GO:0046872	metal ion binding	34	944	0.168944	0.492329	MSTRG.11543(At5g13980);MSTRG.25227(CHR4);MSTRG.62238(CESA1);MSTRG.98241(SGR9);TEA_000522(CYP81E9);TEA_000692(NIA2);TEA_001957(ABP19A);TEA_002370(SIS3);TEA_002437(At3g10080);TEA_004116(CYP71A6);TEA_004164(CYP72A1);TEA_006021(SQD1);TEA_006504(COX1);TEA_006905(NIFU1);TEA_007933(CYP71A6);TEA_009139(CYP89A9);TEA_009713(Neurl1b);TEA_009817(ABP19A);TEA_011933(CYP75A1);TEA_012275(SAP12);TEA_014663(FER1);…
Molecular Function	GO:0004564	beta-fructofuranosidase activity	1	6	0.169155	0.492329	TEA_021862(INVC)
Molecular Function	GO:0008175	tRNA methyltransferase activity	1	6	0.169155	0.492329	TEA_003994(trmH)
Molecular Function	GO:0015298	solute:cation antiporter activity	1	6	0.169155	0.492329	TEA_010998(NHX2)
Molecular Function	GO:0090599	alpha-glucosidase activity	1	6	0.169155	0.492329	TEA_014807(yihQ)
Molecular Function	GO:0001882	nucleoside binding	62	1816	0.170892	0.492329	MSTRG.131874(ABCB1);MSTRG.136560(TK1A);MSTRG.138261(--);MSTRG.138386(KIN14D);MSTRG.25227(CHR4);MSTRG.33126(At1g34110);MSTRG.44593(ABCD1);MSTRG.4947(At2g47680);MSTRG.81892(At5g45780);TEA_000125(TOP2);TEA_000654(TMK1);TEA_001900(ADG2);TEA_001936(At1g74260);TEA_002096(ABCB11);TEA_002366(FKFBP);TEA_003884(At2g19130);TEA_005188(At5g24080);TEA_005775(At1g01540);TEA_005996(LRK10);TEA_006632(IRK);TEA_007…
Molecular Function	GO:0017111	nucleoside-triphosphatase activity	23	612	0.170976	0.492329	MSTRG.131874(ABCB1);MSTRG.138386(KIN14D);MSTRG.145455(atpI);MSTRG.25227(CHR4);MSTRG.44593(ABCD1);MSTRG.4947(At2g47680);TEA_000125(TOP2);TEA_002096(ABCB11);TEA_011158(TOP2);TEA_011438(CDC48);TEA_012031(ABCG6);TEA_014408(atpA);TEA_015704(MCM7);TEA_016929(ABCG32);TEA_018374(PMA4);TEA_022299(ABCC9);TEA_023081(TUBA);TEA_023306(ABCC9);TEA_023862(ABCB1);TEA_024819(ABCI17);TEA_024862(DRP5A);TEA_025588(HE…
Molecular Function	GO:0016759	cellulose synthase activity	2	25	0.175473	0.499262	MSTRG.62238(CESA1);TEA_027593(CSLD2)
Molecular Function	GO:0097367	carbohydrate derivative binding	63	1862	0.188465	0.499672	MSTRG.131874(ABCB1);MSTRG.136560(TK1A);MSTRG.138261(--);MSTRG.138386(KIN14D);MSTRG.25227(CHR4);MSTRG.33126(At1g34110);MSTRG.44593(ABCD1);MSTRG.4947(At2g47680);MSTRG.81892(At5g45780);TEA_000125(TOP2);TEA_000654(TMK1);TEA_001900(ADG2);TEA_001936(At1g74260);TEA_002096(ABCB11);TEA_002366(FKFBP);TEA_003884(At2g19130);TEA_005188(At5g24080);TEA_005775(At1g01540);TEA_005996(LRK10);TEA_006632(IRK);TEA_007…
Molecular Function	GO:0005337	nucleoside transmembrane transporter activity	1	7	0.194433	0.499672	MSTRG.145216(Os02g0718900)
Molecular Function	GO:0005346	purine ribonucleotide transmembrane transporter activity	1	7	0.194433	0.499672	MSTRG.145216(Os02g0718900)
Molecular Function	GO:0005347	ATP transmembrane transporter activity	1	7	0.194433	0.499672	MSTRG.145216(Os02g0718900)
Molecular Function	GO:0005506	iron ion binding	1	7	0.194433	0.499672	TEA_014663(FER1)
Molecular Function	GO:0015211	purine nucleoside transmembrane transporter activity	1	7	0.194433	0.499672	MSTRG.145216(Os02g0718900)
Molecular Function	GO:0015297	antiporter activity	1	7	0.194433	0.499672	TEA_010998(NHX2)
Molecular Function	GO:0016668	oxidoreductase activity, acting on a sulfur group of donors, NAD(P) as acceptor	1	7	0.194433	0.499672	TEA_010646(At1g60420)
Molecular Function	GO:0016722	oxidoreductase activity, oxidizing metal ions	1	7	0.194433	0.499672	TEA_014663(FER1)
Molecular Function	GO:0022891	substrate-specific transmembrane transporter activity	15	387	0.200377	0.507831	MSTRG.145216(Os02g0718900);MSTRG.145455(atpI);MSTRG.5950(VHA-A);TEA_000221(PIP1-5);TEA_003095(AMT1-3);TEA_010311(CNGC14);TEA_010998(NHX2);TEA_014408(atpA);TEA_017034(PIP2-7);TEA_021231(VHA-c''1);TEA_023359(VHA-a1);TEA_023862(ABCB1);TEA_023928(POR1);TEA_024819(ABCI17);TEA_025838(ZIP3)
Molecular Function	GO:0015078	hydrogen ion transmembrane transporter activity	3	51	0.201857	0.507831	MSTRG.5950(VHA-A);TEA_010998(NHX2);TEA_014408(atpA)
Molecular Function	GO:0016703	oxidoreductase activity, acting on single donors with incorporation of molecular oxygen, incorporation of one atom of oxygen (internal monooxygenases or internal mixed function oxidases)	1	8	0.218944	0.54223	MSTRG.40005(SAOUHSC_00855)
Molecular Function	GO:0004386	helicase activity	2	29	0.220068	0.54223	TEA_015704(MCM7);TEA_025588(HEN2)
Molecular Function	GO:0008324	cation transmembrane transporter activity	10	249	0.227029	0.553672	MSTRG.145455(atpI);MSTRG.5950(VHA-A);TEA_003095(AMT1-3);TEA_010311(CNGC14);TEA_010998(NHX2);TEA_014408(atpA);TEA_021231(VHA-c''1);TEA_023359(VHA-a1);TEA_023862(ABCB1);TEA_025838(ZIP3)
Molecular Function	GO:0016758	transferase activity, transferring hexosyl groups	10	251	0.234254	0.55777	MSTRG.41944(GOLS4);MSTRG.62238(CESA1);TEA_000218(UGT84B1);TEA_000952(UGT85A24);TEA_001127(UGT91A1);TEA_003441(XTH23);TEA_007632(GUX1);TEA_012869(CGT);TEA_019827(AtMg00660);TEA_027593(CSLD2)
Molecular Function	GO:0000295	adenine nucleotide transmembrane transporter activity	1	9	0.242711	0.55777	MSTRG.145216(Os02g0718900)
Molecular Function	GO:0003973	(S)-2-hydroxy-acid oxidase activity	1	9	0.242711	0.55777	TEA_022608(GLO1)
Molecular Function	GO:0008047	enzyme activator activity	1	9	0.242711	0.55777	TEA_028646(ROPGAP2)
Molecular Function	GO:0016884	carbon-nitrogen ligase activity, with glutamine as amido-N-donor	1	9	0.242711	0.55777	TEA_001936(At1g74260)
Molecular Function	GO:0030247	polysaccharide binding	1	9	0.242711	0.55777	TEA_002366(FKFBP)
Molecular Function	GO:0016779	nucleotidyltransferase activity	5	111	0.248689	0.566063	MSTRG.136431(Os01g0868300);MSTRG.136433(Os01g0868300);TEA_001900(ADG2);TEA_021575(At4g18820);TEA_025007(RPS2)
Molecular Function	GO:0001871	pattern binding	2	32	0.254084	0.572218	TEA_002366(FKFBP);TEA_005996(LRK10)
Molecular Function	GO:0008173	RNA methyltransferase activity	1	10	0.265758	0.572218	TEA_003994(trmH)
Molecular Function	GO:0008443	phosphofructokinase activity	1	10	0.265758	0.572218	TEA_002366(FKFBP)
Molecular Function	GO:0015216	purine nucleotide transmembrane transporter activity	1	10	0.265758	0.572218	MSTRG.145216(Os02g0718900)
Molecular Function	GO:0016782	transferase activity, transferring sulfur-containing groups	1	10	0.265758	0.572218	TEA_006021(SQD1)
Molecular Function	GO:1901505	carbohydrate derivative transporter activity	1	10	0.265758	0.572218	MSTRG.145216(Os02g0718900)
Molecular Function	GO:0015075	ion transmembrane transporter activity	13	352	0.274544	0.582962	MSTRG.145216(Os02g0718900);MSTRG.145455(atpI);MSTRG.5950(VHA-A);TEA_003095(AMT1-3);TEA_010311(CNGC14);TEA_010998(NHX2);TEA_014408(atpA);TEA_021231(VHA-c''1);TEA_023359(VHA-a1);TEA_023862(ABCB1);TEA_023928(POR1);TEA_024819(ABCI17);TEA_025838(ZIP3)
Molecular Function	GO:0042623	ATPase activity, coupled	8	205	0.28579	0.582962	MSTRG.145455(atpI);MSTRG.4947(At2g47680);TEA_000125(TOP2);TEA_011158(TOP2);TEA_011438(CDC48);TEA_014408(atpA);TEA_023862(ABCB1);TEA_025588(HEN2)
Molecular Function	GO:0004645	phosphorylase activity	1	11	0.288105	0.582962	TEA_019827(AtMg00660)
Molecular Function	GO:0015923	mannosidase activity	1	11	0.288105	0.582962	MSTRG.11543(At5g13980)
Molecular Function	GO:0016838	carbon-oxygen lyase activity, acting on phosphates	1	11	0.288105	0.582962	TEA_000448(CLS)
Molecular Function	GO:0019200	carbohydrate kinase activity	1	11	0.288105	0.582962	TEA_002366(FKFBP)
Molecular Function	GO:0035091	phosphatidylinositol binding	1	11	0.288105	0.582962	TEA_029309(AP180)
Molecular Function	GO:0042578	phosphoric ester hydrolase activity	8	207	0.294676	0.582962	MSTRG.42039(LRK10L-2.6);TEA_001150(PLC2);TEA_002366(FKFBP);TEA_004978(PLC4);TEA_006377(TPPF);TEA_009190(At3g55800);TEA_016320(At4g33920);TEA_020247(NPC6)
Molecular Function	GO:0046914	transition metal ion binding	22	636	0.294698	0.582962	MSTRG.11543(At5g13980);MSTRG.25227(CHR4);MSTRG.62238(CESA1);TEA_000692(NIA2);TEA_001957(ABP19A);TEA_002370(SIS3);TEA_002437(At3g10080);TEA_004164(CYP72A1);TEA_006021(SQD1);TEA_006504(COX1);TEA_006905(NIFU1);TEA_009713(Neurl1b);TEA_009817(ABP19A);TEA_011933(CYP75A1);TEA_014663(FER1);TEA_014751(SAP4);TEA_015015(SUVH9);TEA_020699(At1g54790);TEA_023936(CYP71D10);TEA_023977(ATX1);TEA_024423(GA17800);T…
Molecular Function	GO:0016887	ATPase activity	8	208	0.299144	0.582962	MSTRG.145455(atpI);MSTRG.4947(At2g47680);TEA_000125(TOP2);TEA_011158(TOP2);TEA_011438(CDC48);TEA_014408(atpA);TEA_023862(ABCB1);TEA_025588(HEN2)
Molecular Function	GO:0016491	oxidoreductase activity	41	1241	0.307024	0.582962	MSTRG.40005(SAOUHSC_00855);MSTRG.58592(--);MSTRG.71648(GDH1);MSTRG.86901(FLS);TEA_000522(CYP81E9);TEA_000692(NIA2);TEA_001460(psbA);TEA_001952(At4g04930);TEA_002437(At3g10080);TEA_002550(HMGR);TEA_004116(CYP71A6);TEA_004164(CYP72A1);TEA_004228(rbcL);TEA_004445(MDH1);TEA_005966(FLS);TEA_006422(At1g21400);TEA_006632(IRK);TEA_006771(RLK5);TEA_007933(CYP71A6);TEA_008282(ANR);TEA_009139(CYP89A9);TEA_0…
Molecular Function	GO:0004175	endopeptidase activity	3	64	0.308377	0.582962	TEA_000466(SBT1.6);TEA_023223(DEGP7);TEA_024140(AED3)
Molecular Function	GO:0005244	voltage-gated ion channel activity	1	12	0.309775	0.582962	TEA_023928(POR1)
Molecular Function	GO:0019206	nucleoside kinase activity	1	12	0.309775	0.582962	MSTRG.136560(TK1A)
Molecular Function	GO:0022832	voltage-gated channel activity	1	12	0.309775	0.582962	TEA_023928(POR1)
Molecular Function	GO:0030246	carbohydrate binding	1	12	0.309775	0.582962	TEA_002366(FKFBP)
Molecular Function	GO:0004713	protein tyrosine kinase activity	3	65	0.316758	0.591447	TEA_006632(IRK);TEA_017011(PBL27);TEA_021022(PBL3)
Molecular Function	GO:0022892	substrate-specific transporter activity	15	433	0.3385	0.626325	MSTRG.145216(Os02g0718900);MSTRG.145455(atpI);MSTRG.5950(VHA-A);TEA_000221(PIP1-5);TEA_003095(AMT1-3);TEA_010311(CNGC14);TEA_010998(NHX2);TEA_014408(atpA);TEA_017034(PIP2-7);TEA_021231(VHA-c''1);TEA_023359(VHA-a1);TEA_023862(ABCB1);TEA_023928(POR1);TEA_024819(ABCI17);TEA_025838(ZIP3)
Molecular Function	GO:0019829	cation-transporting ATPase activity	3	69	0.350282	0.626325	MSTRG.145455(atpI);TEA_014408(atpA);TEA_023862(ABCB1)
Molecular Function	GO:0015604	organic phosphonate transmembrane transporter activity	1	14	0.351161	0.626325	TEA_012031(ABCG6)
Molecular Function	GO:0016742	hydroxymethyl-, formyl- and related transferase activity	1	14	0.351161	0.626325	TEA_023133(SHM7)
Molecular Function	GO:0016832	aldehyde-lyase activity	1	14	0.351161	0.626325	TEA_008709(FBA2)
Molecular Function	GO:0016899	oxidoreductase activity, acting on the CH-OH group of donors, oxygen as acceptor	1	14	0.351161	0.626325	TEA_022608(GLO1)
Molecular Function	GO:0016407	acetyltransferase activity	1	15	0.370917	0.656661	MSTRG.45762(AMAT)
Molecular Function	GO:0004871	signal transducer activity	4	102	0.375886	0.657602	TEA_005775(At1g01540);TEA_010326(NEK2);TEA_018623(MPK3);TEA_019363(MMK2)
Molecular Function	GO:0004674	protein serine/threonine kinase activity	7	194	0.376952	0.657602	TEA_005775(At1g01540);TEA_006771(RLK5);TEA_010326(NEK2);TEA_015330(CDKD-1);TEA_018623(MPK3);TEA_019363(MMK2);TEA_029017(At3g47570)
Molecular Function	GO:0019208	phosphatase regulator activity	1	16	0.390074	0.664401	TEA_004432(B'BETA)
Molecular Function	GO:0019888	protein phosphatase regulator activity	1	16	0.390074	0.664401	TEA_004432(B'BETA)
Molecular Function	GO:0030551	cyclic nucleotide binding	1	16	0.390074	0.664401	TEA_010311(CNGC14)
Molecular Function	GO:0016787	hydrolase activity	65	2066	0.399663	0.664401	MSTRG.111942(PYD2);MSTRG.11543(At5g13980);MSTRG.131874(ABCB1);MSTRG.138386(KIN14D);MSTRG.145455(atpI);MSTRG.25227(CHR4);MSTRG.42039(LRK10L-2.6);MSTRG.44593(ABCD1);MSTRG.4947(At2g47680);MSTRG.5265(TRE1);MSTRG.79515(SCPL18);MSTRG.93312(SCPL18);TEA_000125(TOP2);TEA_000466(SBT1.6);TEA_001150(PLC2);TEA_001853(KIN4C);TEA_002096(ABCB11);TEA_002366(FKFBP);TEA_002665(At1g19940);TEA_003441(XTH23);TEA_00497…
Molecular Function	GO:0003676	nucleic acid binding	18	548	0.401945	0.664401	MSTRG.114306(ATHB-15);MSTRG.136431(Os01g0868300);MSTRG.136433(Os01g0868300);MSTRG.166932(SlH4);MSTRG.4947(At2g47680);TEA_000125(TOP2);TEA_003390(BZIP44);TEA_003994(trmH);TEA_009170(PCNA);TEA_009340(RPA1B);TEA_011158(TOP2);TEA_015704(MCM7);TEA_016636(HMGA);TEA_018090(ARF5);TEA_023183(RPS7);TEA_026630(LOI1);TEA_027395(At1g43190);TEA_028644(VIT_07s0104g01170)
Molecular Function	GO:0005515	protein binding	18	550	0.408039	0.664401	MSTRG.136560(TK1A);MSTRG.138386(KIN14D);MSTRG.166932(SlH4);MSTRG.5950(VHA-A);MSTRG.77223(SPA);TEA_000275(ORTH2);TEA_000466(SBT1.6);TEA_006183(TAF4B);TEA_008712(XPO1);TEA_010311(CNGC14);TEA_015015(SUVH9);TEA_016182(DUT);TEA_018090(ARF5);TEA_024342(BHLH68);TEA_027304(DJA6);TEA_029309(AP180);TEA_029814(QS);TEA_030203(At5g23430)
Molecular Function	GO:0015215	nucleotide transmembrane transporter activity	1	17	0.408648	0.664401	MSTRG.145216(Os02g0718900)
Molecular Function	GO:0015932	nucleobase-containing compound transmembrane transporter activity	1	17	0.408648	0.664401	MSTRG.145216(Os02g0718900)
Molecular Function	GO:0022836	gated channel activity	1	17	0.408648	0.664401	TEA_023928(POR1)
Molecular Function	GO:0070566	adenylyltransferase activity	1	17	0.408648	0.664401	TEA_001900(ADG2)
Molecular Function	GO:0019205	nucleobase-containing compound kinase activity	1	18	0.426659	0.684373	MSTRG.136560(TK1A)
Molecular Function	GO:0035250	UDP-galactosyltransferase activity	1	18	0.426659	0.684373	MSTRG.41944(GOLS4)
Molecular Function	GO:0042625	ATPase coupled ion transmembrane transporter activity	3	82	0.456908	0.724086	MSTRG.145455(atpI);TEA_014408(atpA);TEA_023862(ABCB1)
Molecular Function	GO:0048037	cofactor binding	4	114	0.458173	0.724086	TEA_000692(NIA2);TEA_002550(HMGR);TEA_006021(SQD1);TEA_008282(ANR)
Molecular Function	GO:0000166	nucleotide binding	9	276	0.463536	0.724086	MSTRG.58592(--);MSTRG.73876(NTRC);TEA_000692(NIA2);TEA_002550(HMGR);TEA_010311(CNGC14);TEA_022608(GLO1);TEA_024875(EMB3004);TEA_027621(MEE23);TEA_028044(NDA1)
Molecular Function	GO:1901265	nucleoside phosphate binding	9	276	0.463536	0.724086	MSTRG.58592(--);MSTRG.73876(NTRC);TEA_000692(NIA2);TEA_002550(HMGR);TEA_010311(CNGC14);TEA_022608(GLO1);TEA_024875(EMB3004);TEA_027621(MEE23);TEA_028044(NDA1)
Molecular Function	GO:0016627	oxidoreductase activity, acting on the CH-CH group of donors	7	212	0.466754	0.724379	TEA_004164(CYP72A1);TEA_006632(IRK);TEA_008282(ANR);TEA_025101(LPR1);TEA_025838(ZIP3);TEA_026668(PORA);TEA_029309(AP180)
Molecular Function	GO:0005543	phospholipid binding	1	21	0.477477	0.732101	TEA_029309(AP180)
Molecular Function	GO:0046983	protein dimerization activity	3	85	0.480545	0.732101	MSTRG.166932(SlH4);TEA_006183(TAF4B);TEA_029814(QS)
Molecular Function	GO:0016810	hydrolase activity, acting on carbon-nitrogen (but not peptide) bonds	2	53	0.482317	0.732101	MSTRG.111942(PYD2);TEA_022354(ILR1)
Molecular Function	GO:0016746	transferase activity, transferring acyl groups	6	184	0.489691	0.732101	MSTRG.45762(AMAT);TEA_007582(CUT1);TEA_013647(PSAT);TEA_018923(COR2);TEA_019036(DCR);TEA_029911(ACT)
Molecular Function	GO:0015605	organophosphate ester transmembrane transporter activity	1	22	0.493398	0.732101	MSTRG.145216(Os02g0718900)
Molecular Function	GO:1901677	phosphate transmembrane transporter activity	1	22	0.493398	0.732101	MSTRG.145216(Os02g0718900)
Molecular Function	GO:0005216	ion channel activity	2	55	0.501932	0.732101	TEA_010311(CNGC14);TEA_023928(POR1)
Molecular Function	GO:0022838	substrate-specific channel activity	2	55	0.501932	0.732101	TEA_010311(CNGC14);TEA_023928(POR1)
Molecular Function	GO:0008378	galactosyltransferase activity	1	23	0.508836	0.732101	MSTRG.41944(GOLS4)
Molecular Function	GO:0015267	channel activity	2	56	0.511559	0.732101	TEA_010311(CNGC14);TEA_023928(POR1)
Molecular Function	GO:0022803	passive transmembrane transporter activity	2	56	0.511559	0.732101	TEA_010311(CNGC14);TEA_023928(POR1)
Molecular Function	GO:0005198	structural molecule activity	3	90	0.518823	0.732101	TEA_019827(AtMg00660);TEA_023081(TUBA);TEA_023183(RPS7)
Molecular Function	GO:0046527	glucosyltransferase activity	3	90	0.518823	0.732101	MSTRG.62238(CESA1);TEA_000218(UGT84B1);TEA_027593(CSLD2)
Molecular Function	GO:0016701	oxidoreductase activity, acting on single donors with incorporation of molecular oxygen	1	24	0.523804	0.732101	MSTRG.40005(SAOUHSC_00855)
Molecular Function	GO:0017016	Ras GTPase binding	1	24	0.523804	0.732101	TEA_008712(XPO1)
Molecular Function	GO:0031267	small GTPase binding	1	24	0.523804	0.732101	TEA_008712(XPO1)
Molecular Function	GO:0051020	GTPase binding	1	24	0.523804	0.732101	TEA_008712(XPO1)
Molecular Function	GO:0016835	carbon-oxygen lyase activity	2	59	0.539698	0.74993	TEA_000448(CLS);TEA_024875(EMB3004)
Molecular Function	GO:0016747	transferase activity, transferring acyl groups other than amino-acyl groups	3	95	0.555533	0.75723	MSTRG.45762(AMAT);TEA_013647(PSAT);TEA_018923(COR2)
Molecular Function	GO:0016709	oxidoreductase activity, acting on paired donors, with incorporation or reduction of molecular oxygen, NAD(P)H as one donor, and incorporation of one atom of oxygen	2	61	0.557828	0.75723	TEA_004116(CYP71A6);TEA_015630(CYP71B10)
Molecular Function	GO:0015291	secondary active transmembrane transporter activity	4	130	0.561363	0.75723	TEA_005522(DTX33);TEA_010998(NHX2);TEA_012768(PLT4);TEA_018028(DTX16)
Molecular Function	GO:0070011	peptidase activity, acting on L-amino acid peptides	7	232	0.562535	0.75723	MSTRG.79515(SCPL18);MSTRG.93312(SCPL18);TEA_000466(SBT1.6);TEA_008552(SCPL34);TEA_015088(SCPL45);TEA_023223(DEGP7);TEA_024140(AED3)
Molecular Function	GO:0008289	lipid binding	1	27	0.566036	0.75723	TEA_029309(AP180)
Molecular Function	GO:0016638	oxidoreductase activity, acting on the CH-NH2 group of donors	1	27	0.566036	0.75723	MSTRG.71648(GDH1)
Molecular Function	GO:0016705	oxidoreductase activity, acting on paired donors, with incorporation or reduction of molecular oxygen	7	233	0.56713	0.75723	MSTRG.86901(FLS);TEA_000522(CYP81E9);TEA_004116(CYP71A6);TEA_005966(FLS);TEA_009139(CYP89A9);TEA_014811(FL);TEA_015630(CYP71B10)
Molecular Function	GO:0060089	molecular transducer activity	2	63	0.575444	0.761556	TEA_001150(PLC2);TEA_004978(PLC4)
Molecular Function	GO:0004497	monooxygenase activity	3	98	0.576743	0.761556	MSTRG.40005(SAOUHSC_00855);TEA_004116(CYP71A6);TEA_015630(CYP71B10)
Molecular Function	GO:0052689	carboxylic ester hydrolase activity	2	64	0.584059	0.76672	TEA_013586(PMEI11);TEA_028985(OVA2)
Molecular Function	GO:0005267	potassium channel activity	1	29	0.592095	0.76672	TEA_010311(CNGC14)
Molecular Function	GO:0015079	potassium ion transmembrane transporter activity	1	29	0.592095	0.76672	TEA_010311(CNGC14)
Molecular Function	GO:0016740	transferase activity	96	3205	0.593486	0.76672	MSTRG.136431(Os01g0868300);MSTRG.136433(Os01g0868300);MSTRG.136560(TK1A);MSTRG.138261(--);MSTRG.163814(AOG);MSTRG.33126(At1g34110);MSTRG.41944(GOLS4);MSTRG.42477(VIP1);MSTRG.45762(AMAT);MSTRG.62238(CESA1);MSTRG.69704(--);MSTRG.81892(At5g45780);TEA_000039(RCH2);TEA_000218(UGT84B1);TEA_000414(PXC3);TEA_000654(TMK1);TEA_000807(At5g53970);TEA_000952(UGT85A24);TEA_001127(UGT91A1);TEA_001191(ADK2);TEA_…
Molecular Function	GO:0015925	galactosidase activity	1	30	0.604534	0.774732	TEA_019134(BGAL8)
Molecular Function	GO:0015631	tubulin binding	2	67	0.609128	0.774732	MSTRG.138386(KIN14D);TEA_030203(At5g23430)
Molecular Function	GO:0016820	hydrolase activity, acting on acid anhydrides, catalyzing transmembrane movement of substances	3	104	0.617218	0.774732	MSTRG.145455(atpI);TEA_014408(atpA);TEA_023862(ABCB1)
Molecular Function	GO:0042626	ATPase activity, coupled to transmembrane movement of substances	3	104	0.617218	0.774732	MSTRG.145455(atpI);TEA_014408(atpA);TEA_023862(ABCB1)
Molecular Function	GO:0043492	ATPase activity, coupled to movement of substances	3	104	0.617218	0.774732	MSTRG.145455(atpI);TEA_014408(atpA);TEA_023862(ABCB1)
Molecular Function	GO:0016628	oxidoreductase activity, acting on the CH-CH group of donors, NAD or NADP as acceptor	5	175	0.619138	0.774732	TEA_006632(IRK);TEA_008282(ANR);TEA_025838(ZIP3);TEA_026668(PORA);TEA_029309(AP180)
Molecular Function	GO:0004620	phospholipase activity	1	32	0.628288	0.775994	TEA_020247(NPC6)
Molecular Function	GO:0016836	hydro-lyase activity	1	32	0.628288	0.775994	TEA_024875(EMB3004)
Molecular Function	GO:0016667	oxidoreductase activity, acting on a sulfur group of donors	2	70	0.633034	0.775994	TEA_010646(At1g60420);TEA_021973(TRX1)
Molecular Function	GO:0016614	oxidoreductase activity, acting on CH-OH group of donors	6	214	0.637679	0.775994	MSTRG.58592(--);TEA_002550(HMGR);TEA_004445(MDH1);TEA_022608(GLO1);TEA_024875(EMB3004);TEA_027621(MEE23)
Molecular Function	GO:0016298	lipase activity	1	33	0.639627	0.775994	TEA_020247(NPC6)
Molecular Function	GO:0016615	malate dehydrogenase activity	1	33	0.639627	0.775994	TEA_004445(MDH1)
Molecular Function	GO:0003824	catalytic activity	237	7865	0.649505	0.783998	MSTRG.100984(--);MSTRG.109295(CLPTM1L);MSTRG.111942(PYD2);MSTRG.11543(At5g13980);MSTRG.126343(COX6B-2);MSTRG.131874(ABCB1);MSTRG.13255(CAD);MSTRG.136431(Os01g0868300);MSTRG.136433(Os01g0868300);MSTRG.136560(TK1A);MSTRG.138261(--);MSTRG.138386(KIN14D);MSTRG.139632(--);MSTRG.145455(atpI);MSTRG.148586(petB);MSTRG.163814(AOG);MSTRG.24988(NUDT13);MSTRG.25227(CHR4);MSTRG.33126(At1g34110);MSTRG.40005(SA…
Molecular Function	GO:0019899	enzyme binding	2	73	0.655786	0.787602	MSTRG.5950(VHA-A);TEA_008712(XPO1)
Molecular Function	GO:0015103	inorganic anion transmembrane transporter activity	1	36	0.671615	0.802579	TEA_024819(ABCI17)
Molecular Function	GO:0005261	cation channel activity	1	37	0.681635	0.810502	TEA_010311(CNGC14)
Molecular Function	GO:0008509	anion transmembrane transporter activity	2	78	0.691187	0.816737	MSTRG.145216(Os02g0718900);TEA_024819(ABCI17)
Molecular Function	GO:0016853	isomerase activity	4	154	0.693714	0.816737	TEA_000125(TOP2);TEA_000448(CLS);TEA_011158(TOP2);TEA_030200(PNSL5)
Molecular Function	GO:0008514	organic anion transmembrane transporter activity	1	39	0.700772	0.821002	MSTRG.145216(Os02g0718900)
Molecular Function	GO:0016831	carboxy-lyase activity	1	40	0.709905	0.823628	TEA_004228(rbcL)
Molecular Function	GO:0032553	ribonucleotide binding	1	40	0.709905	0.823628	TEA_022608(GLO1)
Molecular Function	GO:0008233	peptidase activity	7	273	0.729545	0.841272	MSTRG.79515(SCPL18);MSTRG.93312(SCPL18);TEA_000466(SBT1.6);TEA_008552(SCPL34);TEA_015088(SCPL45);TEA_023223(DEGP7);TEA_024140(AED3)
Molecular Function	GO:0015036	disulfide oxidoreductase activity	1	43	0.735673	0.841272	TEA_021973(TRX1)
Molecular Function	GO:0016706	oxidoreductase activity, acting on paired donors, with incorporation or reduction of molecular oxygen, 2-oxoglutarate as one donor, and incorporation of one atom each of oxygen into both donors	1	43	0.735673	0.841272	TEA_014811(FL)
Molecular Function	GO:0016903	oxidoreductase activity, acting on the aldehyde or oxo group of donors	1	44	0.743744	0.84244	TEA_002437(At3g10080)
Molecular Function	GO:0019787	ubiquitin-like protein transferase activity	1	44	0.743744	0.84244	TEA_002370(SIS3)
Molecular Function	GO:0003774	motor activity	1	45	0.75157	0.847289	MSTRG.138386(KIN14D)
Molecular Function	GO:0016791	phosphatase activity	4	168	0.756571	0.848922	TEA_002366(FKFBP);TEA_006377(TPPF);TEA_009190(At3g55800);TEA_016320(At4g33920)
Molecular Function	GO:0016830	carbon-carbon lyase activity	2	90	0.764	0.853252	TEA_004228(rbcL);TEA_008709(FBA2)
Molecular Function	GO:0003723	RNA binding	3	133	0.774715	0.861195	TEA_023183(RPS7);TEA_026630(LOI1);TEA_028644(VIT_07s0104g01170)
Molecular Function	GO:0016773	phosphotransferase activity, alcohol group as acceptor	27	1004	0.779615	0.862629	MSTRG.33126(At1g34110);MSTRG.81892(At5g45780);TEA_000654(TMK1);TEA_002366(FKFBP);TEA_003419(HSL2);TEA_003884(At2g19130);TEA_005188(At5g24080);TEA_005775(At1g01540);TEA_005996(LRK10);TEA_006632(IRK);TEA_006771(RLK5);TEA_007278(RGI3);TEA_007650(GAL1);TEA_010326(NEK2);TEA_013162(IRE);TEA_015330(CDKD-1);TEA_017011(PBL27);TEA_018623(MPK3);TEA_018813(BAM3);TEA_019363(MMK2);TEA_021022(PBL3);TEA_021933(A…
Molecular Function	GO:0008092	cytoskeletal protein binding	2	95	0.78967	0.8679	MSTRG.138386(KIN14D);TEA_030203(At5g23430)
Molecular Function	GO:0003677	DNA binding	3	137	0.791641	0.8679	MSTRG.114306(ATHB-15);TEA_003390(BZIP44);TEA_018090(ARF5)
Molecular Function	GO:0016829	lyase activity	5	218	0.79769	0.867917	MSTRG.109295(CLPTM1L);TEA_000448(CLS);TEA_004228(rbcL);TEA_008709(FBA2);TEA_024875(EMB3004)
Molecular Function	GO:0016651	oxidoreductase activity, acting on NAD(P)H	1	52	0.800071	0.867917	TEA_010646(At1g60420)
Molecular Function	GO:0016769	transferase activity, transferring nitrogenous groups	1	53	0.806182	0.867917	TEA_000807(At5g53970)
Molecular Function	GO:0051213	dioxygenase activity	1	53	0.806182	0.867917	TEA_014811(FL)
Molecular Function	GO:0004672	protein kinase activity	25	961	0.823782	0.88006	MSTRG.33126(At1g34110);MSTRG.81892(At5g45780);TEA_000654(TMK1);TEA_003419(HSL2);TEA_003884(At2g19130);TEA_005188(At5g24080);TEA_005775(At1g01540);TEA_005996(LRK10);TEA_006632(IRK);TEA_006771(RLK5);TEA_007278(RGI3);TEA_010326(NEK2);TEA_013162(IRE);TEA_015330(CDKD-1);TEA_017011(PBL27);TEA_018623(MPK3);TEA_018813(BAM3);TEA_019363(MMK2);TEA_021022(PBL3);TEA_021933(AUR1);TEA_024166(CPK3);TEA_024738(CP…
Molecular Function	GO:0008194	UDP-glycosyltransferase activity	3	146	0.825885	0.88006	MSTRG.41944(GOLS4);TEA_000218(UGT84B1);TEA_007632(GUX1)
Molecular Function	GO:0043168	anion binding	4	188	0.828509	0.88006	TEA_000807(At5g53970);TEA_022197(THA1);TEA_023133(SHM7);TEA_029309(AP180)
Molecular Function	GO:0016879	ligase activity, forming carbon-nitrogen bonds	1	61	0.848819	0.893328	TEA_001936(At1g74260)
Molecular Function	GO:0046873	metal ion transmembrane transporter activity	1	61	0.848819	0.893328	TEA_010311(CNGC14)
Molecular Function	GO:0004812	aminoacyl-tRNA ligase activity	1	63	0.857928	0.893328	TEA_028985(OVA2)
Molecular Function	GO:0035251	UDP-glucosyltransferase activity	1	64	0.862275	0.893328	TEA_000218(UGT84B1)
Molecular Function	GO:0016616	oxidoreductase activity, acting on the CH-OH group of donors, NAD or NADP as acceptor	2	113	0.862803	0.893328	TEA_024875(EMB3004);TEA_027621(MEE23)
Molecular Function	GO:0016788	hydrolase activity, acting on ester bonds	10	440	0.867359	0.893328	MSTRG.42039(LRK10L-2.6);TEA_001150(PLC2);TEA_002366(FKFBP);TEA_004978(PLC4);TEA_006377(TPPF);TEA_009190(At3g55800);TEA_013586(PMEI11);TEA_016320(At4g33920);TEA_020247(NPC6);TEA_028985(OVA2)
Molecular Function	GO:0001071	nucleic acid binding transcription factor activity	3	160	0.869574	0.893328	MSTRG.114306(ATHB-15);TEA_010247(PHL7);TEA_018090(ARF5)
Molecular Function	GO:0004721	phosphoprotein phosphatase activity	1	68	0.878377	0.893328	TEA_016320(At4g33920)
Molecular Function	GO:0016875	ligase activity, forming carbon-oxygen bonds	1	68	0.878377	0.893328	TEA_028985(OVA2)
Molecular Function	GO:0016876	ligase activity, forming aminoacyl-tRNA and related compounds	1	68	0.878377	0.893328	TEA_028985(OVA2)
Molecular Function	GO:0016772	transferase activity, transferring phosphorus-containing groups	48	1868	0.919865	0.931558	MSTRG.136431(Os01g0868300);MSTRG.136433(Os01g0868300);MSTRG.136560(TK1A);MSTRG.138261(--);MSTRG.33126(At1g34110);MSTRG.42477(VIP1);MSTRG.81892(At5g45780);TEA_000039(RCH2);TEA_000654(TMK1);TEA_001191(ADK2);TEA_001900(ADG2);TEA_002366(FKFBP);TEA_003419(HSL2);TEA_003884(At2g19130);TEA_004632(XA21);TEA_005188(At5g24080);TEA_005225(--);TEA_005775(At1g01540);TEA_005803(At2g46850);TEA_005996(LRK10);TEA_…
Molecular Function	GO:0016301	kinase activity	32	1316	0.932247	0.940114	MSTRG.136560(TK1A);MSTRG.33126(At1g34110);MSTRG.81892(At5g45780);TEA_000039(RCH2);TEA_000654(TMK1);TEA_002366(FKFBP);TEA_003419(HSL2);TEA_003884(At2g19130);TEA_004632(XA21);TEA_005188(At5g24080);TEA_005775(At1g01540);TEA_005803(At2g46850);TEA_005996(LRK10);TEA_006632(IRK);TEA_006771(RLK5);TEA_007278(RGI3);TEA_010326(NEK2);TEA_013158(IRE);TEA_013162(IRE);TEA_015330(CDKD-1);TEA_017011(PBL27);TEA_01…
Molecular Function	GO:0016874	ligase activity	2	177	0.973206	0.977295	TEA_001936(At1g74260);TEA_028985(OVA2)
Molecular Function	GO:0003674	molecular_function	305	10031	1	1	MSTRG.100984(--);MSTRG.109295(CLPTM1L);MSTRG.111942(PYD2);MSTRG.114306(ATHB-15);MSTRG.11543(At5g13980);MSTRG.126343(COX6B-2);MSTRG.131874(ABCB1);MSTRG.13255(CAD);MSTRG.136431(Os01g0868300);MSTRG.136433(Os01g0868300);MSTRG.136560(TK1A);MSTRG.138261(--);MSTRG.138386(KIN14D);MSTRG.139632(--);MSTRG.145216(Os02g0718900);MSTRG.145455(atpI);MSTRG.148586(petB);MSTRG.161064(GATA21);MSTRG.163814(AOG);MSTRG…

## Sheet: 4.3 Alb-vs-Med
Type	GO ID	Description	Alb-vs-Med (17)	All (9713)	pvalue	p.adjust	Genes
Biological Process	GO:0048509	regulation of meristem development	2	88	0.0101038	0.268159	TEA_000466(SBT1.6);TEA_014198(PER12)
Biological Process	GO:1901659	glycosyl compound biosynthetic process	2	91	0.0107754	0.268159	MSTRG.145455(atpI);TEA_000466(SBT1.6)
Biological Process	GO:1901657	glycosyl compound metabolic process	2	111	0.0157385	0.268159	MSTRG.145455(atpI);TEA_000466(SBT1.6)
Biological Process	GO:1901564	organonitrogen compound metabolic process	5	896	0.015958	0.268159	MSTRG.145455(atpI);TEA_000466(SBT1.6);TEA_014440(Eif2s3x);TEA_015493(AKHSDH2);TEA_028622(At5g39840)
Biological Process	GO:0006997	nucleus organization	1	11	0.0190947	0.268159	TEA_006753(PUS7)
Biological Process	GO:0009165	nucleotide biosynthetic process	2	127	0.0202912	0.268159	MSTRG.145455(atpI);TEA_028622(At5g39840)
Biological Process	GO:1901293	nucleoside phosphate biosynthetic process	2	143	0.025331	0.268159	MSTRG.145455(atpI);TEA_028622(At5g39840)
Biological Process	GO:0034762	regulation of transmembrane transport	1	18	0.0310666	0.268159	TEA_023928(POR1)
Biological Process	GO:0034765	regulation of ion transmembrane transport	1	18	0.0310666	0.268159	TEA_023928(POR1)
Biological Process	GO:0003006	developmental process involved in reproduction	3	415	0.0337113	0.268159	TEA_006753(PUS7);TEA_012054(ACX4);TEA_014198(PER12)
Biological Process	GO:0048507	meristem development	2	168	0.0341164	0.268159	TEA_000466(SBT1.6);TEA_014198(PER12)
Biological Process	GO:0044238	primary metabolic process	12	4475	0.0366372	0.268159	MSTRG.145455(atpI);TEA_000466(SBT1.6);TEA_006753(PUS7);TEA_007934(Os07g0190000);TEA_012054(ACX4);TEA_014440(Eif2s3x);TEA_014687(NEK2);TEA_015493(AKHSDH2);TEA_021462(SRK2E);TEA_025007(RPS2);TEA_028622(At5g39840);TEA_029335(BSK1)
Biological Process	GO:0009664	plant-type cell wall organization	1	25	0.0429009	0.268159	TEA_000466(SBT1.6)
Biological Process	GO:0022414	reproductive process	3	458	0.043281	0.268159	TEA_006753(PUS7);TEA_012054(ACX4);TEA_014198(PER12)
Biological Process	GO:0090407	organophosphate biosynthetic process	2	192	0.0435154	0.268159	MSTRG.145455(atpI);TEA_028622(At5g39840)
Biological Process	GO:0051239	regulation of multicellular organismal process	2	196	0.0451678	0.268159	TEA_000466(SBT1.6);TEA_014198(PER12)
Biological Process	GO:2000026	regulation of multicellular organismal development	2	196	0.0451678	0.268159	TEA_000466(SBT1.6);TEA_014198(PER12)
Biological Process	GO:0000003	reproduction	3	466	0.0452007	0.268159	TEA_006753(PUS7);TEA_012054(ACX4);TEA_014198(PER12)
Biological Process	GO:0006754	ATP biosynthetic process	1	28	0.047931	0.268159	MSTRG.145455(atpI)
Biological Process	GO:0009144	purine nucleoside triphosphate metabolic process	1	28	0.047931	0.268159	MSTRG.145455(atpI)
Biological Process	GO:0009145	purine nucleoside triphosphate biosynthetic process	1	28	0.047931	0.268159	MSTRG.145455(atpI)
Biological Process	GO:0009205	purine ribonucleoside triphosphate metabolic process	1	28	0.047931	0.268159	MSTRG.145455(atpI)
Biological Process	GO:0009206	purine ribonucleoside triphosphate biosynthetic process	1	28	0.047931	0.268159	MSTRG.145455(atpI)
Biological Process	GO:0046034	ATP metabolic process	1	28	0.047931	0.268159	MSTRG.145455(atpI)
Biological Process	GO:0044237	cellular metabolic process	13	5255	0.0511987	0.268159	MSTRG.145455(atpI);TEA_000466(SBT1.6);TEA_006753(PUS7);TEA_007934(Os07g0190000);TEA_012054(ACX4);TEA_014198(PER12);TEA_014440(Eif2s3x);TEA_014687(NEK2);TEA_015493(AKHSDH2);TEA_021462(SRK2E);TEA_025007(RPS2);TEA_028622(At5g39840);TEA_029335(BSK1)
Biological Process	GO:0050793	regulation of developmental process	2	212	0.0520093	0.268159	TEA_000466(SBT1.6);TEA_014198(PER12)
Biological Process	GO:1901137	carbohydrate derivative biosynthetic process	2	220	0.0555641	0.268159	MSTRG.145455(atpI);TEA_000466(SBT1.6)
Biological Process	GO:0006625	protein targeting to peroxisome	1	35	0.0595713	0.268159	TEA_012054(ACX4)
Biological Process	GO:0042451	purine nucleoside biosynthetic process	1	35	0.0595713	0.268159	MSTRG.145455(atpI)
Biological Process	GO:0042546	cell wall biogenesis	1	35	0.0595713	0.268159	TEA_000466(SBT1.6)
Biological Process	GO:0043574	peroxisomal transport	1	35	0.0595713	0.268159	TEA_012054(ACX4)
Biological Process	GO:0046129	purine ribonucleoside biosynthetic process	1	35	0.0595713	0.268159	MSTRG.145455(atpI)
Biological Process	GO:0072662	protein localization to peroxisome	1	35	0.0595713	0.268159	TEA_012054(ACX4)
Biological Process	GO:0072663	establishment of protein localization to peroxisome	1	35	0.0595713	0.268159	TEA_012054(ACX4)
Biological Process	GO:0000226	microtubule cytoskeleton organization	1	37	0.0628724	0.268159	TEA_000466(SBT1.6)
Biological Process	GO:0009888	tissue development	2	241	0.0652958	0.268159	TEA_000466(SBT1.6);TEA_014198(PER12)
Biological Process	GO:0006221	pyrimidine nucleotide biosynthetic process	1	40	0.0678036	0.268159	TEA_028622(At5g39840)
Biological Process	GO:0071669	plant-type cell wall organization or biogenesis	1	40	0.0678036	0.268159	TEA_000466(SBT1.6)
Biological Process	GO:1901566	organonitrogen compound biosynthetic process	3	550	0.0679225	0.268159	MSTRG.145455(atpI);TEA_014440(Eif2s3x);TEA_028622(At5g39840)
Biological Process	GO:0046128	purine ribonucleoside metabolic process	1	42	0.0710775	0.268159	MSTRG.145455(atpI)
Biological Process	GO:0009199	ribonucleoside triphosphate metabolic process	1	43	0.0727104	0.268159	MSTRG.145455(atpI)
Biological Process	GO:0009201	ribonucleoside triphosphate biosynthetic process	1	43	0.0727104	0.268159	MSTRG.145455(atpI)
Biological Process	GO:0043269	regulation of ion transport	1	43	0.0727104	0.268159	TEA_023928(POR1)
Biological Process	GO:0072594	establishment of protein localization to organelle	1	43	0.0727104	0.268159	TEA_012054(ACX4)
Biological Process	GO:0044281	small molecule metabolic process	5	1342	0.0741431	0.268159	MSTRG.145455(atpI);TEA_000466(SBT1.6);TEA_012054(ACX4);TEA_015493(AKHSDH2);TEA_028622(At5g39840)
Biological Process	GO:0006220	pyrimidine nucleotide metabolic process	1	44	0.0743406	0.268159	TEA_028622(At5g39840)
Biological Process	GO:0009126	purine nucleoside monophosphate metabolic process	1	44	0.0743406	0.268159	MSTRG.145455(atpI)
Biological Process	GO:0009127	purine nucleoside monophosphate biosynthetic process	1	44	0.0743406	0.268159	MSTRG.145455(atpI)
Biological Process	GO:0009142	nucleoside triphosphate biosynthetic process	1	44	0.0743406	0.268159	MSTRG.145455(atpI)
Biological Process	GO:0009167	purine ribonucleoside monophosphate metabolic process	1	44	0.0743406	0.268159	MSTRG.145455(atpI)
Biological Process	GO:0009168	purine ribonucleoside monophosphate biosynthetic process	1	44	0.0743406	0.268159	MSTRG.145455(atpI)
Biological Process	GO:0072528	pyrimidine-containing compound biosynthetic process	1	44	0.0743406	0.268159	TEA_028622(At5g39840)
Biological Process	GO:0009141	nucleoside triphosphate metabolic process	1	45	0.0759681	0.268159	MSTRG.145455(atpI)
Biological Process	GO:0009163	nucleoside biosynthetic process	1	45	0.0759681	0.268159	MSTRG.145455(atpI)
Biological Process	GO:0042455	ribonucleoside biosynthetic process	1	45	0.0759681	0.268159	MSTRG.145455(atpI)
Biological Process	GO:0009117	nucleotide metabolic process	2	266	0.0775828	0.268159	MSTRG.145455(atpI);TEA_028622(At5g39840)
Biological Process	GO:0016144	S-glycoside biosynthetic process	1	46	0.0775929	0.268159	TEA_000466(SBT1.6)
Biological Process	GO:0019758	glycosinolate biosynthetic process	1	46	0.0775929	0.268159	TEA_000466(SBT1.6)
Biological Process	GO:0033365	protein localization to organelle	1	46	0.0775929	0.268159	TEA_012054(ACX4)
Biological Process	GO:0007031	peroxisome organization	1	47	0.079215	0.268159	TEA_012054(ACX4)
Biological Process	GO:0042278	purine nucleoside metabolic process	1	48	0.0808344	0.268159	MSTRG.145455(atpI)
Biological Process	GO:0006807	nitrogen compound metabolic process	6	1823	0.0821336	0.268159	MSTRG.145455(atpI);TEA_000466(SBT1.6);TEA_006753(PUS7);TEA_014440(Eif2s3x);TEA_015493(AKHSDH2);TEA_028622(At5g39840)
Biological Process	GO:0006753	nucleoside phosphate metabolic process	2	282	0.0858127	0.268159	MSTRG.145455(atpI);TEA_028622(At5g39840)
Biological Process	GO:0009987	cellular process	15	6872	0.0870203	0.268159	MSTRG.145455(atpI);TEA_000466(SBT1.6);TEA_006753(PUS7);TEA_007934(Os07g0190000);TEA_012054(ACX4);TEA_014198(PER12);TEA_014440(Eif2s3x);TEA_014687(NEK2);TEA_015493(AKHSDH2);TEA_018589(B'ETA);TEA_021462(SRK2E);TEA_023928(POR1);TEA_025007(RPS2);TEA_028622(At5g39840);TEA_029335(BSK1)
Biological Process	GO:0016143	S-glycoside metabolic process	1	52	0.0872854	0.268159	TEA_000466(SBT1.6)
Biological Process	GO:0019757	glycosinolate metabolic process	1	52	0.0872854	0.268159	TEA_000466(SBT1.6)
Biological Process	GO:1901135	carbohydrate derivative metabolic process	2	293	0.0916241	0.268159	MSTRG.145455(atpI);TEA_000466(SBT1.6)
Biological Process	GO:0032502	developmental process	4	1013	0.093197	0.268159	TEA_000466(SBT1.6);TEA_006753(PUS7);TEA_012054(ACX4);TEA_014198(PER12)
Biological Process	GO:0009156	ribonucleoside monophosphate biosynthetic process	1	57	0.0952891	0.268159	MSTRG.145455(atpI)
Biological Process	GO:0009161	ribonucleoside monophosphate metabolic process	1	57	0.0952891	0.268159	MSTRG.145455(atpI)
Biological Process	GO:0009119	ribonucleoside metabolic process	1	58	0.0968819	0.268159	MSTRG.145455(atpI)
Biological Process	GO:0009116	nucleoside metabolic process	1	59	0.0984721	0.268159	MSTRG.145455(atpI)
Biological Process	GO:0006796	phosphate-containing compound metabolic process	6	1911	0.0989947	0.268159	MSTRG.145455(atpI);TEA_014687(NEK2);TEA_015493(AKHSDH2);TEA_021462(SRK2E);TEA_028622(At5g39840);TEA_029335(BSK1)
Biological Process	GO:0072527	pyrimidine-containing compound metabolic process	1	60	0.10006	0.268159	TEA_028622(At5g39840)
Biological Process	GO:0055086	nucleobase-containing small molecule metabolic process	2	310	0.100835	0.268159	MSTRG.145455(atpI);TEA_028622(At5g39840)
Biological Process	GO:0009062	fatty acid catabolic process	1	63	0.104806	0.268159	TEA_012054(ACX4)
Biological Process	GO:0044242	cellular lipid catabolic process	1	63	0.104806	0.268159	TEA_012054(ACX4)
Biological Process	GO:0051049	regulation of transport	1	63	0.104806	0.268159	TEA_023928(POR1)
Biological Process	GO:0072329	monocarboxylic acid catabolic process	1	63	0.104806	0.268159	TEA_012054(ACX4)
Biological Process	GO:1902580	single-organism cellular localization	1	63	0.104806	0.268159	TEA_012054(ACX4)
Biological Process	GO:0006793	phosphorus metabolic process	6	1941	0.105176	0.268159	MSTRG.145455(atpI);TEA_014687(NEK2);TEA_015493(AKHSDH2);TEA_021462(SRK2E);TEA_028622(At5g39840);TEA_029335(BSK1)
Biological Process	GO:0044271	cellular nitrogen compound biosynthetic process	3	664	0.105756	0.268159	MSTRG.145455(atpI);TEA_014440(Eif2s3x);TEA_028622(At5g39840)
Biological Process	GO:0016042	lipid catabolic process	1	65	0.107958	0.268159	TEA_012054(ACX4)
Biological Process	GO:0032879	regulation of localization	1	65	0.107958	0.268159	TEA_023928(POR1)
Biological Process	GO:0044711	single-organism biosynthetic process	3	671	0.108319	0.268159	MSTRG.145455(atpI);TEA_000466(SBT1.6);TEA_028622(At5g39840)
Biological Process	GO:0009123	nucleoside monophosphate metabolic process	1	66	0.10953	0.268159	MSTRG.145455(atpI)
Biological Process	GO:0009124	nucleoside monophosphate biosynthetic process	1	66	0.10953	0.268159	MSTRG.145455(atpI)
Biological Process	GO:0016054	organic acid catabolic process	1	69	0.114229	0.27338	TEA_012054(ACX4)
Biological Process	GO:0046395	carboxylic acid catabolic process	1	69	0.114229	0.27338	TEA_012054(ACX4)
Biological Process	GO:0044282	small molecule catabolic process	1	72	0.118906	0.27889	TEA_012054(ACX4)
Biological Process	GO:0006164	purine nucleotide biosynthetic process	1	73	0.120459	0.27889	MSTRG.145455(atpI)
Biological Process	GO:0009152	purine ribonucleotide biosynthetic process	1	73	0.120459	0.27889	MSTRG.145455(atpI)
Biological Process	GO:1902589	single-organism organelle organization	2	349	0.122913	0.279979	TEA_000466(SBT1.6);TEA_012054(ACX4)
Biological Process	GO:0044550	secondary metabolite biosynthetic process	1	75	0.123559	0.279979	TEA_000466(SBT1.6)
Biological Process	GO:0072522	purine-containing compound biosynthetic process	1	78	0.128189	0.284865	MSTRG.145455(atpI)
Biological Process	GO:0006721	terpenoid metabolic process	1	79	0.129727	0.284865	TEA_007934(Os07g0190000)
Biological Process	GO:0009150	purine ribonucleotide metabolic process	1	79	0.129727	0.284865	MSTRG.145455(atpI)
Biological Process	GO:0009260	ribonucleotide biosynthetic process	1	85	0.138903	0.296141	MSTRG.145455(atpI)
Biological Process	GO:0046390	ribose phosphate biosynthetic process	1	85	0.138903	0.296141	MSTRG.145455(atpI)
Biological Process	GO:0042743	hydrogen peroxide metabolic process	1	86	0.140424	0.296141	TEA_014198(PER12)
Biological Process	GO:0044712	single-organism catabolic process	1	86	0.140424	0.296141	TEA_012054(ACX4)
Biological Process	GO:0006996	organelle organization	3	758	0.142228	0.297006	TEA_000466(SBT1.6);TEA_006753(PUS7);TEA_012054(ACX4)
Biological Process	GO:0044710	single-organism metabolic process	8	3114	0.143629	0.297019	MSTRG.145455(atpI);TEA_000466(SBT1.6);TEA_007934(Os07g0190000);TEA_012054(ACX4);TEA_014198(PER12);TEA_015493(AKHSDH2);TEA_016708(PAO1);TEA_028622(At5g39840)
Biological Process	GO:0009259	ribonucleotide metabolic process	1	91	0.147988	0.300204	MSTRG.145455(atpI)
Biological Process	GO:0019693	ribose phosphate metabolic process	1	91	0.147988	0.300204	MSTRG.145455(atpI)
Biological Process	GO:0006163	purine nucleotide metabolic process	1	93	0.150996	0.303416	MSTRG.145455(atpI)
Biological Process	GO:0071704	organic substance metabolic process	12	5378	0.154012	0.306584	MSTRG.145455(atpI);TEA_000466(SBT1.6);TEA_006753(PUS7);TEA_007934(Os07g0190000);TEA_012054(ACX4);TEA_014440(Eif2s3x);TEA_014687(NEK2);TEA_015493(AKHSDH2);TEA_021462(SRK2E);TEA_025007(RPS2);TEA_028622(At5g39840);TEA_029335(BSK1)
Biological Process	GO:0006520	cellular amino acid metabolic process	2	418	0.164582	0.324165	TEA_000466(SBT1.6);TEA_015493(AKHSDH2)
Biological Process	GO:0006720	isoprenoid metabolic process	1	103	0.165887	0.324165	TEA_007934(Os07g0190000)
Biological Process	GO:0072593	reactive oxygen species metabolic process	1	106	0.170307	0.329775	TEA_014198(PER12)
Biological Process	GO:0007017	microtubule-based process	1	108	0.17324	0.332434	TEA_000466(SBT1.6)
Biological Process	GO:0006818	hydrogen transport	1	110	0.176165	0.334812	MSTRG.145455(atpI)
Biological Process	GO:0072521	purine-containing compound metabolic process	1	111	0.177623	0.334812	MSTRG.145455(atpI)
Biological Process	GO:0019637	organophosphate metabolic process	2	446	0.182217	0.33682	MSTRG.145455(atpI);TEA_028622(At5g39840)
Biological Process	GO:0034654	nucleobase-containing compound biosynthetic process	2	446	0.182217	0.33682	MSTRG.145455(atpI);TEA_028622(At5g39840)
Biological Process	GO:0071555	cell wall organization	1	115	0.183432	0.33682	TEA_000466(SBT1.6)
Biological Process	GO:0044255	cellular lipid metabolic process	2	451	0.185401	0.337525	TEA_007934(Os07g0190000);TEA_012054(ACX4)
Biological Process	GO:0019752	carboxylic acid metabolic process	3	888	0.198917	0.359061	TEA_000466(SBT1.6);TEA_012054(ACX4);TEA_015493(AKHSDH2)
Biological Process	GO:0034220	ion transmembrane transport	1	128	0.202047	0.361648	TEA_023928(POR1)
Biological Process	GO:0007010	cytoskeleton organization	1	134	0.210504	0.370742	TEA_000466(SBT1.6)
Biological Process	GO:0006082	organic acid metabolic process	3	917	0.21235	0.370742	TEA_000466(SBT1.6);TEA_012054(ACX4);TEA_015493(AKHSDH2)
Biological Process	GO:0043436	oxoacid metabolic process	3	917	0.21235	0.370742	TEA_000466(SBT1.6);TEA_012054(ACX4);TEA_015493(AKHSDH2)
Biological Process	GO:0016482	cytoplasmic transport	1	139	0.217486	0.376622	TEA_012054(ACX4)
Biological Process	GO:0019748	secondary metabolic process	1	144	0.22441	0.385478	TEA_000466(SBT1.6)
Biological Process	GO:0055085	transmembrane transport	1	146	0.227163	0.38685	TEA_023928(POR1)
Biological Process	GO:0018130	heterocycle biosynthetic process	2	518	0.228841	0.38685	MSTRG.145455(atpI);TEA_028622(At5g39840)
Biological Process	GO:0044272	sulfur compound biosynthetic process	1	156	0.240793	0.401573	TEA_000466(SBT1.6)
Biological Process	GO:0019438	aromatic compound biosynthetic process	2	538	0.242016	0.401573	MSTRG.145455(atpI);TEA_028622(At5g39840)
Biological Process	GO:0006412	translation	1	161	0.247523	0.401573	TEA_014440(Eif2s3x)
Biological Process	GO:0043043	peptide biosynthetic process	1	161	0.247523	0.401573	TEA_014440(Eif2s3x)
Biological Process	GO:0008152	metabolic process	15	7592	0.24804	0.401573	MSTRG.145455(atpI);TEA_000466(SBT1.6);TEA_006753(PUS7);TEA_007934(Os07g0190000);TEA_012054(ACX4);TEA_014198(PER12);TEA_014440(Eif2s3x);TEA_014687(NEK2);TEA_015493(AKHSDH2);TEA_016708(PAO1);TEA_018589(B'ETA);TEA_021462(SRK2E);TEA_025007(RPS2);TEA_028622(At5g39840);TEA_029335(BSK1)
Biological Process	GO:0006518	peptide metabolic process	1	162	0.248862	0.401573	TEA_014440(Eif2s3x)
Biological Process	GO:0043604	amide biosynthetic process	1	169	0.258174	0.413467	TEA_014440(Eif2s3x)
Biological Process	GO:0006629	lipid metabolic process	2	569	0.262547	0.417332	TEA_007934(Os07g0190000);TEA_012054(ACX4)
Biological Process	GO:0034641	cellular nitrogen compound metabolic process	4	1523	0.271098	0.421547	MSTRG.145455(atpI);TEA_006753(PUS7);TEA_014440(Eif2s3x);TEA_028622(At5g39840)
Biological Process	GO:0006605	protein targeting	1	179	0.271289	0.421547	TEA_012054(ACX4)
Biological Process	GO:0006073	cellular glucan metabolic process	1	180	0.272588	0.421547	TEA_000466(SBT1.6)
Biological Process	GO:0044264	cellular polysaccharide metabolic process	1	182	0.27518	0.421547	TEA_000466(SBT1.6)
Biological Process	GO:1901362	organic cyclic compound biosynthetic process	2	590	0.276501	0.421547	MSTRG.145455(atpI);TEA_028622(At5g39840)
Biological Process	GO:0044765	single-organism transport	3	1052	0.27754	0.421547	MSTRG.145455(atpI);TEA_012054(ACX4);TEA_023928(POR1)
Biological Process	GO:0043603	cellular amide metabolic process	1	185	0.279052	0.421547	TEA_014440(Eif2s3x)
Biological Process	GO:1902578	single-organism localization	3	1068	0.285484	0.428225	MSTRG.145455(atpI);TEA_012054(ACX4);TEA_023928(POR1)
Biological Process	GO:0009892	negative regulation of metabolic process	1	193	0.289282	0.430889	TEA_000466(SBT1.6)
Biological Process	GO:0006631	fatty acid metabolic process	1	196	0.293083	0.432894	TEA_012054(ACX4)
Biological Process	GO:0019538	protein metabolic process	5	2089	0.294693	0.432894	TEA_000466(SBT1.6);TEA_014440(Eif2s3x);TEA_014687(NEK2);TEA_021462(SRK2E);TEA_029335(BSK1)
Biological Process	GO:1901605	alpha-amino acid metabolic process	1	199	0.296865	0.433098	TEA_000466(SBT1.6)
Biological Process	GO:0006820	anion transport	1	204	0.303126	0.439224	TEA_023928(POR1)
Biological Process	GO:0044042	glucan metabolic process	1	207	0.306857	0.441009	TEA_000466(SBT1.6)
Biological Process	GO:0071554	cell wall organization or biogenesis	1	209	0.309334	0.441009	TEA_000466(SBT1.6)
Biological Process	GO:0048519	negative regulation of biological process	1	210	0.31057	0.441009	TEA_000466(SBT1.6)
Biological Process	GO:0006790	sulfur compound metabolic process	1	212	0.313034	0.441565	TEA_000466(SBT1.6)
Biological Process	GO:0044249	cellular biosynthetic process	4	1637	0.318937	0.446932	MSTRG.145455(atpI);TEA_000466(SBT1.6);TEA_014440(Eif2s3x);TEA_028622(At5g39840)
Biological Process	GO:0006886	intracellular protein transport	1	225	0.328853	0.45521	TEA_012054(ACX4)
Biological Process	GO:1901576	organic substance biosynthetic process	4	1662	0.329622	0.45521	MSTRG.145455(atpI);TEA_000466(SBT1.6);TEA_014440(Eif2s3x);TEA_028622(At5g39840)
Biological Process	GO:0044262	cellular carbohydrate metabolic process	1	227	0.331256	0.45521	TEA_000466(SBT1.6)
Biological Process	GO:0048856	anatomical structure development	2	682	0.33758	0.460436	TEA_000466(SBT1.6);TEA_014198(PER12)
Biological Process	GO:0045229	external encapsulating structure organization	1	238	0.344329	0.460436	TEA_000466(SBT1.6)
Biological Process	GO:0016043	cellular component organization	3	1186	0.344822	0.460436	TEA_000466(SBT1.6);TEA_006753(PUS7);TEA_012054(ACX4)
Biological Process	GO:1902582	single-organism intracellular transport	1	240	0.346679	0.460436	TEA_012054(ACX4)
Biological Process	GO:0007275	multicellular organism development	2	696	0.346811	0.460436	TEA_000466(SBT1.6);TEA_014198(PER12)
Biological Process	GO:0034613	cellular protein localization	1	242	0.349022	0.460436	TEA_012054(ACX4)
Biological Process	GO:0070727	cellular macromolecule localization	1	243	0.350191	0.460436	TEA_012054(ACX4)
Biological Process	GO:0009057	macromolecule catabolic process	1	247	0.354845	0.463693	TEA_012054(ACX4)
Biological Process	GO:0071840	cellular component organization or biogenesis	3	1239	0.371661	0.482706	TEA_000466(SBT1.6);TEA_006753(PUS7);TEA_012054(ACX4)
Biological Process	GO:0006468	protein phosphorylation	1	265	0.375403	0.484612	TEA_014687(NEK2)
Biological Process	GO:0009058	biosynthetic process	4	1780	0.380605	0.488367	MSTRG.145455(atpI);TEA_000466(SBT1.6);TEA_014440(Eif2s3x);TEA_028622(At5g39840)
Biological Process	GO:0044248	cellular catabolic process	1	273	0.384341	0.490207	TEA_012054(ACX4)
Biological Process	GO:0044707	single-multicellular organism process	2	762	0.389871	0.490491	TEA_000466(SBT1.6);TEA_014198(PER12)
Biological Process	GO:0032501	multicellular organismal process	2	764	0.391161	0.490491	TEA_000466(SBT1.6);TEA_014198(PER12)
Biological Process	GO:0050789	regulation of biological process	4	1805	0.391471	0.490491	TEA_000466(SBT1.6);TEA_014198(PER12);TEA_018589(B'ETA);TEA_023928(POR1)
Biological Process	GO:0044267	cellular protein metabolic process	4	1812	0.394515	0.491413	TEA_014440(Eif2s3x);TEA_014687(NEK2);TEA_021462(SRK2E);TEA_029335(BSK1)
Biological Process	GO:0006139	nucleobase-containing compound metabolic process	3	1299	0.401975	0.497794	MSTRG.145455(atpI);TEA_006753(PUS7);TEA_028622(At5g39840)
Biological Process	GO:0044085	cellular component biogenesis	1	307	0.421	0.518342	TEA_000466(SBT1.6)
Biological Process	GO:1901575	organic substance catabolic process	1	324	0.43855	0.535606	TEA_012054(ACX4)
Biological Process	GO:0005976	polysaccharide metabolic process	1	333	0.447637	0.535606	TEA_000466(SBT1.6)
Biological Process	GO:0015031	protein transport	1	334	0.448638	0.535606	TEA_012054(ACX4)
Biological Process	GO:0044767	single-organism developmental process	2	855	0.448749	0.535606	TEA_000466(SBT1.6);TEA_014198(PER12)
Biological Process	GO:0045184	establishment of protein localization	1	337	0.451631	0.535606	TEA_012054(ACX4)
Biological Process	GO:0006810	transport	3	1408	0.456371	0.535606	MSTRG.145455(atpI);TEA_012054(ACX4);TEA_023928(POR1)
Biological Process	GO:0046907	intracellular transport	1	342	0.456586	0.535606	TEA_012054(ACX4)
Biological Process	GO:0051649	establishment of localization in cell	1	345	0.459538	0.535606	TEA_012054(ACX4)
Biological Process	GO:0044763	single-organism cellular process	7	3627	0.461226	0.535606	MSTRG.145455(atpI);TEA_000466(SBT1.6);TEA_007934(Os07g0190000);TEA_012054(ACX4);TEA_015493(AKHSDH2);TEA_023928(POR1);TEA_028622(At5g39840)
Biological Process	GO:0006464	cellular protein modification process	3	1419	0.461787	0.535606	TEA_014687(NEK2);TEA_021462(SRK2E);TEA_029335(BSK1)
Biological Process	GO:0036211	protein modification process	3	1424	0.464243	0.535606	TEA_014687(NEK2);TEA_021462(SRK2E);TEA_029335(BSK1)
Biological Process	GO:0016310	phosphorylation	1	354	0.468305	0.535606	TEA_014687(NEK2)
Biological Process	GO:0046483	heterocycle metabolic process	3	1438	0.471102	0.535606	MSTRG.145455(atpI);TEA_006753(PUS7);TEA_028622(At5g39840)
Biological Process	GO:0044699	single-organism process	10	5340	0.473532	0.535606	MSTRG.145455(atpI);TEA_000466(SBT1.6);TEA_007934(Os07g0190000);TEA_012054(ACX4);TEA_014198(PER12);TEA_015493(AKHSDH2);TEA_016708(PAO1);TEA_023928(POR1);TEA_028622(At5g39840);TEA_029918(GRXS10)
Biological Process	GO:0065007	biological regulation	4	2002	0.47668	0.535606	TEA_000466(SBT1.6);TEA_014198(PER12);TEA_018589(B'ETA);TEA_023928(POR1)
Biological Process	GO:0009056	catabolic process	1	363	0.476938	0.535606	TEA_012054(ACX4)
Biological Process	GO:0044260	cellular macromolecule metabolic process	6	3116	0.477771	0.535606	TEA_000466(SBT1.6);TEA_006753(PUS7);TEA_014440(Eif2s3x);TEA_014687(NEK2);TEA_021462(SRK2E);TEA_029335(BSK1)
Biological Process	GO:0051641	cellular localization	1	374	0.48731	0.54344	TEA_012054(ACX4)
Biological Process	GO:0043412	macromolecule modification	3	1510	0.505889	0.561221	TEA_014687(NEK2);TEA_021462(SRK2E);TEA_029335(BSK1)
Biological Process	GO:0006725	cellular aromatic compound metabolic process	3	1518	0.5097	0.562518	MSTRG.145455(atpI);TEA_006753(PUS7);TEA_028622(At5g39840)
Biological Process	GO:1901360	organic cyclic compound metabolic process	3	1580	0.538807	0.591577	MSTRG.145455(atpI);TEA_006753(PUS7);TEA_028622(At5g39840)
Biological Process	GO:0019222	regulation of metabolic process	2	1020	0.546006	0.596406	TEA_000466(SBT1.6);TEA_018589(B'ETA)
Biological Process	GO:0043170	macromolecule metabolic process	7	3893	0.554937	0.603069	TEA_000466(SBT1.6);TEA_006753(PUS7);TEA_012054(ACX4);TEA_014440(Eif2s3x);TEA_014687(NEK2);TEA_021462(SRK2E);TEA_029335(BSK1)
Biological Process	GO:0032787	monocarboxylic acid metabolic process	1	458	0.560367	0.605879	TEA_012054(ACX4)
Biological Process	GO:0051234	establishment of localization	3	1677	0.582688	0.626831	MSTRG.145455(atpI);TEA_012054(ACX4);TEA_023928(POR1)
Biological Process	GO:0008104	protein localization	1	492	0.587053	0.628354	TEA_012054(ACX4)
Biological Process	GO:0071702	organic substance transport	1	501	0.593858	0.632459	TEA_012054(ACX4)
Biological Process	GO:0033036	macromolecule localization	1	530	0.615072	0.651793	TEA_012054(ACX4)
Biological Process	GO:0050794	regulation of cellular process	2	1177	0.628187	0.6594	TEA_018589(B'ETA);TEA_023928(POR1)
Biological Process	GO:0051179	localization	3	1784	0.628442	0.6594	MSTRG.145455(atpI);TEA_012054(ACX4);TEA_023928(POR1)
Biological Process	GO:0005975	carbohydrate metabolic process	1	606	0.66583	0.695204	TEA_000466(SBT1.6)
Biological Process	GO:0006811	ion transport	1	618	0.673243	0.699516	TEA_023928(POR1)
Biological Process	GO:0016070	RNA metabolic process	1	714	0.727221	0.751932	TEA_006753(PUS7)
Biological Process	GO:0006950	response to stress	1	824	0.778728	0.801299	TEA_014198(PER12)
Biological Process	GO:0034645	cellular macromolecule biosynthetic process	1	957	0.828792	0.848715	TEA_014440(Eif2s3x)
Biological Process	GO:0009059	macromolecule biosynthetic process	1	1006	0.844384	0.860544	TEA_014440(Eif2s3x)
Biological Process	GO:0090304	nucleic acid metabolic process	1	1024	0.849768	0.861908	TEA_006753(PUS7)
Biological Process	GO:0010467	gene expression	1	1389	0.927619	0.936412	TEA_014440(Eif2s3x)
Biological Process	GO:0050896	response to stimulus	1	1699	0.962056	0.966594	TEA_014198(PER12)
Biological Process	GO:0008150	biological_process	17	9713	1	1	MSTRG.145455(atpI);TEA_000466(SBT1.6);TEA_006753(PUS7);TEA_007934(Os07g0190000);TEA_012054(ACX4);TEA_014198(PER12);TEA_014440(Eif2s3x);TEA_014687(NEK2);TEA_015493(AKHSDH2);TEA_016708(PAO1);TEA_018589(B'ETA);TEA_021462(SRK2E);TEA_023928(POR1);TEA_025007(RPS2);TEA_028622(At5g39840);TEA_029335(BSK1);TEA_029918(GRXS10)
Cellular Component	GO:0005911	cell-cell junction	2	186	0.0157847	0.217142	TEA_001728(--);TEA_014198(PER12)
Cellular Component	GO:0030054	cell junction	2	186	0.0157847	0.217142	TEA_001728(--);TEA_014198(PER12)
Cellular Component	GO:0033177	proton-transporting two-sector ATPase complex, proton-transporting domain	1	19	0.0206852	0.217142	MSTRG.145455(atpI)
Cellular Component	GO:0005777	peroxisome	1	25	0.0271428	0.217142	TEA_012054(ACX4)
Cellular Component	GO:0016469	proton-transporting two-sector ATPase complex	1	48	0.0515691	0.263877	MSTRG.145455(atpI)
Cellular Component	GO:0042579	microbody	1	62	0.0661855	0.263877	TEA_012054(ACX4)
Cellular Component	GO:0043231	intracellular membrane-bounded organelle	5	2494	0.0734276	0.263877	MSTRG.145455(atpI);TEA_001728(--);TEA_010023(FAP2);TEA_012054(ACX4);TEA_014198(PER12)
Cellular Component	GO:0005622	intracellular	6	3541	0.0738056	0.263877	MSTRG.145455(atpI);TEA_001728(--);TEA_010023(FAP2);TEA_012054(ACX4);TEA_014198(PER12);TEA_025007(RPS2)
Cellular Component	GO:0005618	cell wall	1	70	0.0744531	0.263877	TEA_014198(PER12)
Cellular Component	GO:0043227	membrane-bounded organelle	5	2561	0.0824615	0.263877	MSTRG.145455(atpI);TEA_001728(--);TEA_010023(FAP2);TEA_012054(ACX4);TEA_014198(PER12)
Cellular Component	GO:0005623	cell	6	3763	0.106328	0.280044	MSTRG.145455(atpI);TEA_001728(--);TEA_010023(FAP2);TEA_012054(ACX4);TEA_014198(PER12);TEA_025007(RPS2)
Cellular Component	GO:0044464	cell part	6	3763	0.106328	0.280044	MSTRG.145455(atpI);TEA_001728(--);TEA_010023(FAP2);TEA_012054(ACX4);TEA_014198(PER12);TEA_025007(RPS2)
Cellular Component	GO:0043229	intracellular organelle	5	2759	0.113768	0.280044	MSTRG.145455(atpI);TEA_001728(--);TEA_010023(FAP2);TEA_012054(ACX4);TEA_014198(PER12)
Cellular Component	GO:0043226	organelle	5	2813	0.123573	0.282452	MSTRG.145455(atpI);TEA_001728(--);TEA_010023(FAP2);TEA_012054(ACX4);TEA_014198(PER12)
Cellular Component	GO:0098796	membrane protein complex	1	162	0.16523	0.338517	MSTRG.145455(atpI)
Cellular Component	GO:0044434	chloroplast part	1	172	0.174633	0.338517	MSTRG.145455(atpI)
Cellular Component	GO:0030312	external encapsulating structure	1	186	0.187649	0.338517	TEA_014198(PER12)
Cellular Component	GO:0009507	chloroplast	1	189	0.190416	0.338517	MSTRG.145455(atpI)
Cellular Component	GO:0071944	cell periphery	1	204	0.204132	0.343801	TEA_014198(PER12)
Cellular Component	GO:0044444	cytoplasmic part	3	1649	0.25873	0.391279	MSTRG.145455(atpI);TEA_010023(FAP2);TEA_012054(ACX4)
Cellular Component	GO:0009536	plastid	2	922	0.268048	0.391279	MSTRG.145455(atpI);TEA_010023(FAP2)
Cellular Component	GO:0005737	cytoplasm	3	1679	0.269004	0.391279	MSTRG.145455(atpI);TEA_010023(FAP2);TEA_012054(ACX4)
Cellular Component	GO:0044424	intracellular part	5	3513	0.305432	0.424949	MSTRG.145455(atpI);TEA_001728(--);TEA_010023(FAP2);TEA_012054(ACX4);TEA_014198(PER12)
Cellular Component	GO:0044435	plastid part	1	498	0.436424	0.56902	MSTRG.145455(atpI)
Cellular Component	GO:0043234	protein complex	1	510	0.444547	0.56902	MSTRG.145455(atpI)
Cellular Component	GO:0031224	intrinsic component of membrane	2	1612	0.568864	0.70014	MSTRG.145455(atpI);TEA_001728(--)
Cellular Component	GO:0044425	membrane part	2	1771	0.630263	0.73335	MSTRG.145455(atpI);TEA_001728(--)
Cellular Component	GO:0032991	macromolecular complex	1	859	0.641682	0.73335	MSTRG.145455(atpI)
Cellular Component	GO:0044446	intracellular organelle part	1	986	0.697038	0.769146	MSTRG.145455(atpI)
Cellular Component	GO:0044422	organelle part	1	1187	0.770012	0.821346	MSTRG.145455(atpI)
Cellular Component	GO:0016020	membrane	2	2497	0.844858	0.872111	MSTRG.145455(atpI);TEA_001728(--)
Cellular Component	GO:0005575	cellular_component	6	5466	1	1	MSTRG.145455(atpI);TEA_001728(--);TEA_010023(FAP2);TEA_012054(ACX4);TEA_014198(PER12);TEA_025007(RPS2)
Molecular Function	GO:0016647	oxidoreductase activity, acting on the CH-NH group of donors, oxygen as acceptor	1	2	0.00378486	0.215543	TEA_016708(PAO1)
Molecular Function	GO:0070569	uridylyltransferase activity	1	3	0.00567219	0.215543	TEA_025007(RPS2)
Molecular Function	GO:0016645	oxidoreductase activity, acting on the CH-NH group of donors	1	11	0.0206494	0.233206	TEA_016708(PAO1)
Molecular Function	GO:0016744	transferase activity, transferring aldehyde or ketonic groups	1	11	0.0206494	0.233206	TEA_007934(Os07g0190000)
Molecular Function	GO:0005244	voltage-gated ion channel activity	1	12	0.0225065	0.233206	TEA_023928(POR1)
Molecular Function	GO:0022832	voltage-gated channel activity	1	12	0.0225065	0.233206	TEA_023928(POR1)
Molecular Function	GO:0019208	phosphatase regulator activity	1	16	0.0299014	0.233206	TEA_018589(B'ETA)
Molecular Function	GO:0019888	protein phosphatase regulator activity	1	16	0.0299014	0.233206	TEA_018589(B'ETA)
Molecular Function	GO:0016634	oxidoreductase activity, acting on the CH-CH group of donors, oxygen as acceptor	1	17	0.0317418	0.233206	TEA_012054(ACX4)
Molecular Function	GO:0022836	gated channel activity	1	17	0.0317418	0.233206	TEA_023928(POR1)
Molecular Function	GO:0016853	isomerase activity	2	154	0.0337535	0.233206	TEA_006753(PUS7);TEA_010023(FAP2)
Molecular Function	GO:0016866	intramolecular transferase activity	1	33	0.0607425	0.307018	TEA_006753(PUS7)
Molecular Function	GO:1901363	heterocyclic compound binding	9	2845	0.0610004	0.307018	TEA_006753(PUS7);TEA_012054(ACX4);TEA_014198(PER12);TEA_014440(Eif2s3x);TEA_014687(NEK2);TEA_015493(AKHSDH2);TEA_021462(SRK2E);TEA_028622(At5g39840);TEA_029335(BSK1)
Molecular Function	GO:0097159	organic cyclic compound binding	9	2941	0.0736703	0.307018	TEA_006753(PUS7);TEA_012054(ACX4);TEA_014198(PER12);TEA_014440(Eif2s3x);TEA_014687(NEK2);TEA_015493(AKHSDH2);TEA_021462(SRK2E);TEA_028622(At5g39840);TEA_029335(BSK1)
Molecular Function	GO:0031406	carboxylic acid binding	1	44	0.080201	0.307018	TEA_015493(AKHSDH2)
Molecular Function	GO:0043177	organic acid binding	1	44	0.080201	0.307018	TEA_015493(AKHSDH2)
Molecular Function	GO:0030234	enzyme regulator activity	1	51	0.0923842	0.307018	TEA_018589(B'ETA)
Molecular Function	GO:0000166	nucleotide binding	2	276	0.0949268	0.307018	TEA_012054(ACX4);TEA_015493(AKHSDH2)
Molecular Function	GO:1901265	nucleoside phosphate binding	2	276	0.0949268	0.307018	TEA_012054(ACX4);TEA_015493(AKHSDH2)
Molecular Function	GO:0036094	small molecule binding	7	2174	0.096655	0.307018	TEA_012054(ACX4);TEA_014440(Eif2s3x);TEA_014687(NEK2);TEA_015493(AKHSDH2);TEA_021462(SRK2E);TEA_028622(At5g39840);TEA_029335(BSK1)
Molecular Function	GO:0005216	ion channel activity	1	55	0.0992773	0.307018	TEA_023928(POR1)
Molecular Function	GO:0022838	substrate-specific channel activity	1	55	0.0992773	0.307018	TEA_023928(POR1)
Molecular Function	GO:0098772	molecular function regulator	1	55	0.0992773	0.307018	TEA_018589(B'ETA)
Molecular Function	GO:0015267	channel activity	1	56	0.100993	0.307018	TEA_023928(POR1)
Molecular Function	GO:0022803	passive transmembrane transporter activity	1	56	0.100993	0.307018	TEA_023928(POR1)
Molecular Function	GO:0004175	endopeptidase activity	1	64	0.114606	0.335001	TEA_000466(SBT1.6)
Molecular Function	GO:0019829	cation-transporting ATPase activity	1	69	0.123014	0.346263	MSTRG.145455(atpI)
Molecular Function	GO:0015075	ion transmembrane transporter activity	2	352	0.142096	0.378753	MSTRG.145455(atpI);TEA_023928(POR1)
Molecular Function	GO:0042625	ATPase coupled ion transmembrane transporter activity	1	82	0.144524	0.378753	MSTRG.145455(atpI)
Molecular Function	GO:0022891	substrate-specific transmembrane transporter activity	2	387	0.165329	0.412395	MSTRG.145455(atpI);TEA_023928(POR1)
Molecular Function	GO:0016820	hydrolase activity, acting on acid anhydrides, catalyzing transmembrane movement of substances	1	104	0.179791	0.412395	MSTRG.145455(atpI)
Molecular Function	GO:0042626	ATPase activity, coupled to transmembrane movement of substances	1	104	0.179791	0.412395	MSTRG.145455(atpI)
Molecular Function	GO:0043492	ATPase activity, coupled to movement of substances	1	104	0.179791	0.412395	MSTRG.145455(atpI)
Molecular Function	GO:0015077	monovalent inorganic cation transmembrane transporter activity	1	107	0.184492	0.412395	MSTRG.145455(atpI)
Molecular Function	GO:0016779	nucleotidyltransferase activity	1	111	0.190721	0.414136	TEA_025007(RPS2)
Molecular Function	GO:0022892	substrate-specific transporter activity	2	433	0.196872	0.415619	MSTRG.145455(atpI);TEA_023928(POR1)
Molecular Function	GO:0022890	inorganic cation transmembrane transporter activity	1	163	0.267697	0.515652	MSTRG.145455(atpI)
Molecular Function	GO:0015399	primary active transmembrane transporter activity	1	164	0.269107	0.515652	MSTRG.145455(atpI)
Molecular Function	GO:0015405	P-P-bond-hydrolysis-driven transmembrane transporter activity	1	164	0.269107	0.515652	MSTRG.145455(atpI)
Molecular Function	GO:0016772	transferase activity, transferring phosphorus-containing groups	5	1868	0.271396	0.515652	TEA_014687(NEK2);TEA_015493(AKHSDH2);TEA_021462(SRK2E);TEA_025007(RPS2);TEA_029335(BSK1)
Molecular Function	GO:0043168	anion binding	1	188	0.302185	0.538379	TEA_015493(AKHSDH2)
Molecular Function	GO:0004674	protein serine/threonine kinase activity	1	194	0.31023	0.538379	TEA_014687(NEK2)
Molecular Function	GO:0017111	nucleoside-triphosphatase activity	2	612	0.324363	0.538379	MSTRG.145455(atpI);TEA_028622(At5g39840)
Molecular Function	GO:0042623	ATPase activity, coupled	1	205	0.324752	0.538379	MSTRG.145455(atpI)
Molecular Function	GO:0016887	ATPase activity	1	208	0.328662	0.538379	MSTRG.145455(atpI)
Molecular Function	GO:0022857	transmembrane transporter activity	2	624	0.332921	0.538379	MSTRG.145455(atpI);TEA_023928(POR1)
Molecular Function	GO:0016627	oxidoreductase activity, acting on the CH-CH group of donors	1	212	0.333842	0.538379	TEA_012054(ACX4)
Molecular Function	GO:0016462	pyrophosphatase activity	2	653	0.353512	0.538379	MSTRG.145455(atpI);TEA_028622(At5g39840)
Molecular Function	GO:0016818	hydrolase activity, acting on acid anhydrides, in phosphorus-containing anhydrides	2	658	0.357046	0.538379	MSTRG.145455(atpI);TEA_028622(At5g39840)
Molecular Function	GO:0070011	peptidase activity, acting on L-amino acid peptides	1	232	0.359178	0.538379	TEA_000466(SBT1.6)
Molecular Function	GO:0016817	hydrolase activity, acting on acid anhydrides	2	664	0.361281	0.538379	MSTRG.145455(atpI);TEA_028622(At5g39840)
Molecular Function	GO:0005488	binding	11	5163	0.371589	0.543092	TEA_000466(SBT1.6);TEA_002968(SAP8);TEA_006753(PUS7);TEA_012054(ACX4);TEA_014198(PER12);TEA_014440(Eif2s3x);TEA_014687(NEK2);TEA_015493(AKHSDH2);TEA_021462(SRK2E);TEA_028622(At5g39840);TEA_029335(BSK1)
Molecular Function	GO:0008324	cation transmembrane transporter activity	1	249	0.379993	0.544896	MSTRG.145455(atpI)
Molecular Function	GO:0005215	transporter activity	2	706	0.390682	0.549849	MSTRG.145455(atpI);TEA_023928(POR1)
Molecular Function	GO:0046906	tetrapyrrole binding	1	266	0.400167	0.552958	TEA_014198(PER12)
Molecular Function	GO:0008233	peptidase activity	1	273	0.408292	0.55411	TEA_000466(SBT1.6)
Molecular Function	GO:0016491	oxidoreductase activity	3	1241	0.423356	0.563554	TEA_007469(alkB);TEA_012054(ACX4);TEA_016708(PAO1)
Molecular Function	GO:0022804	active transmembrane transporter activity	1	295	0.433153	0.563554	MSTRG.145455(atpI)
Molecular Function	GO:0001883	purine nucleoside binding	4	1806	0.455148	0.563554	TEA_014440(Eif2s3x);TEA_021462(SRK2E);TEA_028622(At5g39840);TEA_029335(BSK1)
Molecular Function	GO:0032549	ribonucleoside binding	4	1806	0.455148	0.563554	TEA_014440(Eif2s3x);TEA_021462(SRK2E);TEA_028622(At5g39840);TEA_029335(BSK1)
Molecular Function	GO:0032550	purine ribonucleoside binding	4	1806	0.455148	0.563554	TEA_014440(Eif2s3x);TEA_021462(SRK2E);TEA_028622(At5g39840);TEA_029335(BSK1)
Molecular Function	GO:0001882	nucleoside binding	4	1816	0.459742	0.563554	TEA_014440(Eif2s3x);TEA_021462(SRK2E);TEA_028622(At5g39840);TEA_029335(BSK1)
Molecular Function	GO:0097367	carbohydrate derivative binding	4	1862	0.48076	0.579964	TEA_014440(Eif2s3x);TEA_021462(SRK2E);TEA_028622(At5g39840);TEA_029335(BSK1)
Molecular Function	GO:0004672	protein kinase activity	2	961	0.555568	0.659737	TEA_014687(NEK2);TEA_021462(SRK2E)
Molecular Function	GO:0016773	phosphotransferase activity, alcohol group as acceptor	2	1004	0.580474	0.678709	TEA_014687(NEK2);TEA_021462(SRK2E)
Molecular Function	GO:0016740	transferase activity	6	3205	0.599306	0.688713	TEA_007934(Os07g0190000);TEA_014687(NEK2);TEA_015493(AKHSDH2);TEA_021462(SRK2E);TEA_025007(RPS2);TEA_029335(BSK1)
Molecular Function	GO:0003824	catalytic activity	15	7865	0.607155	0.688713	MSTRG.145455(atpI);TEA_000466(SBT1.6);TEA_006753(PUS7);TEA_007469(alkB);TEA_007934(Os07g0190000);TEA_010023(FAP2);TEA_012054(ACX4);TEA_014198(PER12);TEA_014687(NEK2);TEA_015493(AKHSDH2);TEA_016708(PAO1);TEA_021462(SRK2E);TEA_025007(RPS2);TEA_028622(At5g39840);TEA_029335(BSK1)
Molecular Function	GO:0003676	nucleic acid binding	1	548	0.656442	0.724552	TEA_006753(PUS7)
Molecular Function	GO:0005515	protein binding	1	550	0.657817	0.724552	TEA_000466(SBT1.6)
Molecular Function	GO:0046914	transition metal ion binding	1	636	0.712262	0.773313	TEA_002968(SAP8)
Molecular Function	GO:0016301	kinase activity	2	1316	0.732888	0.784499	TEA_014687(NEK2);TEA_021462(SRK2E)
Molecular Function	GO:0043167	ion binding	3	1993	0.759036	0.801205	TEA_002968(SAP8);TEA_014198(PER12);TEA_015493(AKHSDH2)
Molecular Function	GO:0016787	hydrolase activity	3	2066	0.782307	0.814456	MSTRG.145455(atpI);TEA_000466(SBT1.6);TEA_028622(At5g39840)
Molecular Function	GO:0046872	metal ion binding	1	944	0.847356	0.870258	TEA_002968(SAP8)
Molecular Function	GO:0043169	cation binding	2	1748	0.86847	0.880049	TEA_002968(SAP8);TEA_014198(PER12)
Molecular Function	GO:0003674	molecular_function	19	10031	1	1	MSTRG.145455(atpI);TEA_000466(SBT1.6);TEA_002968(SAP8);TEA_006753(PUS7);TEA_007469(alkB);TEA_007934(Os07g0190000);TEA_010023(FAP2);TEA_012054(ACX4);TEA_014198(PER12);TEA_014440(Eif2s3x);TEA_014687(NEK2);TEA_015493(AKHSDH2);TEA_016708(PAO1);TEA_018589(B'ETA);TEA_021462(SRK2E);TEA_023928(POR1);TEA_025007(RPS2);TEA_028622(At5g39840);TEA_029335(BSK1)

## Sheet: 4.4 Bud-vs-Alb
Type	GO ID	Description	Bud-vs-Alb (774)	All (9713)	pvalue	p.adjust	Genes
Biological Process	GO:0007275	multicellular organism development	87	696	1.13357e-05	0.0119365	MSTRG.109826(ATHB-15);MSTRG.123034(CSLD5);MSTRG.126091(FAMA);MSTRG.126092(FAMA);MSTRG.134891(--);MSTRG.13638(MSH1);MSTRG.137366(PSP);MSTRG.138259(At1g53430);MSTRG.164179(CESA3);MSTRG.164531(CAPH);MSTRG.51446(PGI1);MSTRG.63904(POT1);MSTRG.71678(ALD1);MSTRG.72684(MBD9);TEA_000021(IRK);TEA_000125(TOP2);TEA_000335(--);TEA_000372(CHR24);TEA_000466(SBT1.6);TEA_001561(KN1);TEA_001563(KN1);TEA_001928(--)…
Biological Process	GO:0044767	single-organism developmental process	98	855	0.000106618	0.0338406	MSTRG.109826(ATHB-15);MSTRG.122468(APC4);MSTRG.123034(CSLD5);MSTRG.126091(FAMA);MSTRG.126092(FAMA);MSTRG.134891(--);MSTRG.13638(MSH1);MSTRG.137366(PSP);MSTRG.138259(At1g53430);MSTRG.153677(KAPP);MSTRG.164179(CESA3);MSTRG.164531(CAPH);MSTRG.19468(REV1);MSTRG.51446(PGI1);MSTRG.63904(POT1);MSTRG.71678(ALD1);MSTRG.72684(MBD9);TEA_000021(IRK);TEA_000125(TOP2);TEA_000335(--);TEA_000372(CHR24);TEA_00046…
Biological Process	GO:0044707	single-multicellular organism process	89	762	0.000117086	0.0338406	MSTRG.109826(ATHB-15);MSTRG.123034(CSLD5);MSTRG.126091(FAMA);MSTRG.126092(FAMA);MSTRG.134891(--);MSTRG.13638(MSH1);MSTRG.137366(PSP);MSTRG.138259(At1g53430);MSTRG.164179(CESA3);MSTRG.164531(CAPH);MSTRG.51446(PGI1);MSTRG.63904(POT1);MSTRG.71678(ALD1);MSTRG.72684(MBD9);TEA_000021(IRK);TEA_000125(TOP2);TEA_000335(--);TEA_000372(CHR24);TEA_000466(SBT1.6);TEA_001561(KN1);TEA_001563(KN1);TEA_001928(--)…
Biological Process	GO:0032501	multicellular organismal process	89	764	0.000128549	0.0338406	MSTRG.109826(ATHB-15);MSTRG.123034(CSLD5);MSTRG.126091(FAMA);MSTRG.126092(FAMA);MSTRG.134891(--);MSTRG.13638(MSH1);MSTRG.137366(PSP);MSTRG.138259(At1g53430);MSTRG.164179(CESA3);MSTRG.164531(CAPH);MSTRG.51446(PGI1);MSTRG.63904(POT1);MSTRG.71678(ALD1);MSTRG.72684(MBD9);TEA_000021(IRK);TEA_000125(TOP2);TEA_000335(--);TEA_000372(CHR24);TEA_000466(SBT1.6);TEA_001561(KN1);TEA_001563(KN1);TEA_001928(--)…
Biological Process	GO:0048507	meristem development	27	168	0.000332929	0.0701149	MSTRG.109826(ATHB-15);MSTRG.138259(At1g53430);MSTRG.153677(KAPP);TEA_000021(IRK);TEA_000466(SBT1.6);TEA_001561(KN1);TEA_005175(CRPK1);TEA_005911(AHK3);TEA_005941(NAP1);TEA_008128(COG7);TEA_008190(LET6);TEA_009470(PER17);TEA_011480(SERK4);TEA_011515(SPS4);TEA_013341(ATHB-15);TEA_013942(SOC1);TEA_014050(CPSF73-I);TEA_014198(PER12);TEA_014949(ERECTA);TEA_016575(AKT1);TEA_018090(ARF5);TEA_019823(KN1)…
Biological Process	GO:0003002	regionalization	14	65	0.000488744	0.0818685	MSTRG.109826(ATHB-15);TEA_001561(KN1);TEA_001563(KN1);TEA_008190(LET6);TEA_009470(PER17);TEA_012246(SHR);TEA_012887(ABCB19);TEA_013341(ATHB-15);TEA_014949(ERECTA);TEA_018090(ARF5);TEA_019823(KN1);TEA_023376(MPK3);TEA_026580(LAX2);TEA_030021(IMK3)
Biological Process	GO:0044763	single-organism cellular process	332	3627	0.000544235	0.0818685	MSTRG.109826(ATHB-15);MSTRG.111982(CYCB1-4);MSTRG.119954(CDC48C);MSTRG.122468(APC4);MSTRG.123034(CSLD5);MSTRG.12543(rps12-B);MSTRG.12579(SYP61);MSTRG.126091(FAMA);MSTRG.126092(FAMA);MSTRG.130132(EMB1027);MSTRG.131874(ABCB1);MSTRG.134891(--);MSTRG.13638(MSH1);MSTRG.136560(TK1A);MSTRG.137366(PSP);MSTRG.138386(KIN14D);MSTRG.140137(PEX4);MSTRG.142651(NHX2);MSTRG.152653(OVA2);MSTRG.153677(KAPP);MSTRG.…
Biological Process	GO:0009888	tissue development	34	241	0.000739454	0.0973307	MSTRG.109826(ATHB-15);MSTRG.138259(At1g53430);MSTRG.153677(KAPP);MSTRG.63904(POT1);TEA_000021(IRK);TEA_000466(SBT1.6);TEA_000655(NEK5);TEA_001561(KN1);TEA_001945(MED16);TEA_005175(CRPK1);TEA_005911(AHK3);TEA_005941(NAP1);TEA_008128(COG7);TEA_008190(LET6);TEA_009470(PER17);TEA_011480(SERK4);TEA_011515(SPS4);TEA_012887(ABCB19);TEA_013341(ATHB-15);TEA_013942(SOC1);TEA_014050(CPSF73-I);TEA_014198(PER…
Biological Process	GO:0048856	anatomical structure development	77	682	0.000949066	0.111041	MSTRG.109826(ATHB-15);MSTRG.123034(CSLD5);MSTRG.126091(FAMA);MSTRG.126092(FAMA);MSTRG.134891(--);MSTRG.138259(At1g53430);MSTRG.153677(KAPP);MSTRG.164179(CESA3);MSTRG.19468(REV1);MSTRG.51446(PGI1);MSTRG.63904(POT1);MSTRG.71678(ALD1);MSTRG.72684(MBD9);TEA_000021(IRK);TEA_000335(--);TEA_000466(SBT1.6);TEA_000655(NEK5);TEA_001561(KN1);TEA_001563(KN1);TEA_001764(ITN1);TEA_001945(MED16);TEA_001957(ABP1…
Biological Process	GO:0009886	post-embryonic morphogenesis	14	71	0.00123415	0.124829	MSTRG.126091(FAMA);MSTRG.126092(FAMA);TEA_001957(ABP19A);TEA_002831(SCL28);TEA_004235(At3g55800);TEA_008191(EMB2369);TEA_009190(At3g55800);TEA_009817(ABP19A);TEA_013221(CYP37);TEA_014949(ERECTA);TEA_020139(ABCG5);TEA_024641(KIN10A);TEA_026624(SCL28);TEA_026641(--)
Biological Process	GO:0009813	flavonoid biosynthetic process	7	23	0.00156636	0.124829	MSTRG.61203(ANT17);TEA_009198(FLS);TEA_014163(ANT17);TEA_014949(ERECTA);TEA_026790(BHLH);TEA_027193(PPT2);TEA_028160(GA2OX2)
Biological Process	GO:0007049	cell cycle	33	242	0.00157731	0.124829	MSTRG.122468(APC4);MSTRG.123034(CSLD5);MSTRG.13638(MSH1);MSTRG.153677(KAPP);MSTRG.164179(CESA3);MSTRG.164531(CAPH);MSTRG.20035(ATXR5);TEA_000125(TOP2);TEA_002831(SCL28);TEA_003929(BIN4);TEA_004127(At5g67200);TEA_005891(MAP65-8);TEA_014050(CPSF73-I);TEA_014420(ncapd2);TEA_014501(--);TEA_014531(KRP3);TEA_016303(MAP65-3);TEA_017174(KIN12C);TEA_019012(CYCB2-3);TEA_019940(SRS2);TEA_019966(FZR3);TEA_02…
Biological Process	GO:0007389	pattern specification process	16	90	0.00181378	0.124829	MSTRG.109826(ATHB-15);TEA_001561(KN1);TEA_001563(KN1);TEA_005941(NAP1);TEA_008190(LET6);TEA_009470(PER17);TEA_012246(SHR);TEA_012887(ABCB19);TEA_013341(ATHB-15);TEA_014050(CPSF73-I);TEA_014949(ERECTA);TEA_018090(ARF5);TEA_019823(KN1);TEA_023376(MPK3);TEA_026580(LAX2);TEA_030021(IMK3)
Biological Process	GO:0009653	anatomical structure morphogenesis	45	363	0.00185956	0.124829	MSTRG.109826(ATHB-15);MSTRG.123034(CSLD5);MSTRG.126091(FAMA);MSTRG.126092(FAMA);MSTRG.153677(KAPP);MSTRG.164179(CESA3);MSTRG.19468(REV1);MSTRG.63904(POT1);TEA_000021(IRK);TEA_000335(--);TEA_001561(KN1);TEA_001563(KN1);TEA_001764(ITN1);TEA_001945(MED16);TEA_001957(ABP19A);TEA_002831(SCL28);TEA_004235(At3g55800);TEA_005941(NAP1);TEA_008128(COG7);TEA_008190(LET6);TEA_008191(EMB2369);TEA_009190(At3g5…
Biological Process	GO:0009943	adaxial/abaxial axis specification	8	30	0.00188811	0.124829	MSTRG.109826(ATHB-15);TEA_001561(KN1);TEA_009470(PER17);TEA_013341(ATHB-15);TEA_014949(ERECTA);TEA_018090(ARF5);TEA_019823(KN1);TEA_030021(IMK3)
Biological Process	GO:0010228	vegetative to reproductive phase transition of meristem	3	4	0.00189673	0.124829	TEA_001945(MED16);TEA_013439(GI);TEA_029931(GI)
Biological Process	GO:0009798	axis specification	8	31	0.00237017	0.134094	MSTRG.109826(ATHB-15);TEA_001561(KN1);TEA_009470(PER17);TEA_013341(ATHB-15);TEA_014949(ERECTA);TEA_018090(ARF5);TEA_019823(KN1);TEA_030021(IMK3)
Biological Process	GO:0000278	mitotic cell cycle	14	76	0.00243124	0.134094	MSTRG.122468(APC4);MSTRG.123034(CSLD5);MSTRG.164179(CESA3);MSTRG.164531(CAPH);TEA_000125(TOP2);TEA_002831(SCL28);TEA_004127(At5g67200);TEA_017174(KIN12C);TEA_019966(FZR3);TEA_021760(MNS5);TEA_025888(MAD2);TEA_026624(SCL28);TEA_026641(--);TEA_029785(MSH7)
Biological Process	GO:0048731	system development	44	359	0.00259301	0.134094	MSTRG.109826(ATHB-15);MSTRG.123034(CSLD5);MSTRG.126091(FAMA);MSTRG.126092(FAMA);MSTRG.134891(--);MSTRG.51446(PGI1);MSTRG.63904(POT1);MSTRG.71678(ALD1);MSTRG.72684(MBD9);TEA_000335(--);TEA_001563(KN1);TEA_001945(MED16);TEA_002250(At5g58410);TEA_002831(SCL28);TEA_003929(BIN4);TEA_005911(AHK3);TEA_005941(NAP1);TEA_008190(LET6);TEA_009574(CSP41A);TEA_011064(--);TEA_012129(RLP29);TEA_012246(SHR);TEA_0…
Biological Process	GO:0009791	post-embryonic development	41	329	0.002642	0.134094	MSTRG.126091(FAMA);MSTRG.126092(FAMA);MSTRG.164531(CAPH);MSTRG.51446(PGI1);TEA_000125(TOP2);TEA_000335(--);TEA_001945(MED16);TEA_001957(ABP19A);TEA_002250(At5g58410);TEA_002831(SCL28);TEA_004235(At3g55800);TEA_005911(AHK3);TEA_008190(LET6);TEA_008191(EMB2369);TEA_009190(At3g55800);TEA_009817(ABP19A);TEA_012129(RLP29);TEA_012887(ABCB19);TEA_013221(CYP37);TEA_013358(SPY);TEA_013439(GI);TEA_013942(S…
Biological Process	GO:0009955	adaxial/abaxial pattern specification	8	32	0.00294357	0.134094	MSTRG.109826(ATHB-15);TEA_001561(KN1);TEA_009470(PER17);TEA_013341(ATHB-15);TEA_014949(ERECTA);TEA_018090(ARF5);TEA_019823(KN1);TEA_030021(IMK3)
Biological Process	GO:0009812	flavonoid metabolic process	9	39	0.00296668	0.134094	MSTRG.51446(PGI1);MSTRG.61203(ANT17);TEA_009198(FLS);TEA_014163(ANT17);TEA_014949(ERECTA);TEA_021415(COP1);TEA_026790(BHLH);TEA_027193(PPT2);TEA_028160(GA2OX2)
Biological Process	GO:0009933	meristem structural organization	12	62	0.00317246	0.134094	MSTRG.109826(ATHB-15);MSTRG.153677(KAPP);TEA_001561(KN1);TEA_005941(NAP1);TEA_008190(LET6);TEA_009470(PER17);TEA_013341(ATHB-15);TEA_014050(CPSF73-I);TEA_016575(AKT1);TEA_018090(ARF5);TEA_019823(KN1);TEA_030021(IMK3)
Biological Process	GO:0048532	anatomical structure arrangement	12	62	0.00317246	0.134094	MSTRG.109826(ATHB-15);MSTRG.153677(KAPP);TEA_001561(KN1);TEA_005941(NAP1);TEA_008190(LET6);TEA_009470(PER17);TEA_013341(ATHB-15);TEA_014050(CPSF73-I);TEA_016575(AKT1);TEA_018090(ARF5);TEA_019823(KN1);TEA_030021(IMK3)
Biological Process	GO:0032502	developmental process	104	1013	0.00335872	0.134094	MSTRG.109826(ATHB-15);MSTRG.122468(APC4);MSTRG.123034(CSLD5);MSTRG.126091(FAMA);MSTRG.126092(FAMA);MSTRG.134891(--);MSTRG.13638(MSH1);MSTRG.137366(PSP);MSTRG.138259(At1g53430);MSTRG.153677(KAPP);MSTRG.164179(CESA3);MSTRG.164531(CAPH);MSTRG.19468(REV1);MSTRG.51446(PGI1);MSTRG.63904(POT1);MSTRG.71678(ALD1);MSTRG.72684(MBD9);TEA_000021(IRK);TEA_000125(TOP2);TEA_000335(--);TEA_000372(CHR24);TEA_00046…
Biological Process	GO:0051239	regulation of multicellular organismal process	27	196	0.00350823	0.134094	MSTRG.109826(ATHB-15);MSTRG.138259(At1g53430);MSTRG.164531(CAPH);MSTRG.51446(PGI1);TEA_000021(IRK);TEA_000125(TOP2);TEA_000466(SBT1.6);TEA_005175(CRPK1);TEA_005911(AHK3);TEA_008190(LET6);TEA_009470(PER17);TEA_011480(SERK4);TEA_011515(SPS4);TEA_013341(ATHB-15);TEA_013439(GI);TEA_013942(SOC1);TEA_014198(PER12);TEA_014949(ERECTA);TEA_018090(ARF5);TEA_021415(COP1);TEA_022025(Rpf1);TEA_024836(CET2);TE…
Biological Process	GO:2000026	regulation of multicellular organismal development	27	196	0.00350823	0.134094	MSTRG.109826(ATHB-15);MSTRG.138259(At1g53430);MSTRG.164531(CAPH);MSTRG.51446(PGI1);TEA_000021(IRK);TEA_000125(TOP2);TEA_000466(SBT1.6);TEA_005175(CRPK1);TEA_005911(AHK3);TEA_008190(LET6);TEA_009470(PER17);TEA_011480(SERK4);TEA_011515(SPS4);TEA_013341(ATHB-15);TEA_013439(GI);TEA_013942(SOC1);TEA_014198(PER12);TEA_014949(ERECTA);TEA_018090(ARF5);TEA_021415(COP1);TEA_022025(Rpf1);TEA_024836(CET2);TE…
Biological Process	GO:0018022	peptidyl-lysine methylation	11	55	0.00356566	0.134094	MSTRG.13638(MSH1);MSTRG.164531(CAPH);MSTRG.73505(TOR1L2);TEA_000125(TOP2);TEA_015704(MCM7);TEA_017944(TRO);TEA_018090(ARF5);TEA_019966(FZR3);TEA_025039(CMT3);TEA_026641(--);TEA_029785(MSH7)
Biological Process	GO:0048509	regulation of meristem development	15	88	0.00378622	0.137479	MSTRG.109826(ATHB-15);MSTRG.138259(At1g53430);TEA_000021(IRK);TEA_000466(SBT1.6);TEA_005175(CRPK1);TEA_009470(PER17);TEA_011480(SERK4);TEA_011515(SPS4);TEA_013341(ATHB-15);TEA_014198(PER12);TEA_014949(ERECTA);TEA_025844(BIO2);TEA_026580(LAX2);TEA_026831(PLP9);TEA_030021(IMK3)
Biological Process	GO:0044699	single-organism process	461	5340	0.00412757	0.144353	MSTRG.10469(ARSA1);MSTRG.109826(ATHB-15);MSTRG.111982(CYCB1-4);MSTRG.119784(ND1);MSTRG.119954(CDC48C);MSTRG.120486(At5g11960);MSTRG.122468(APC4);MSTRG.123034(CSLD5);MSTRG.12543(rps12-B);MSTRG.12579(SYP61);MSTRG.126091(FAMA);MSTRG.126092(FAMA);MSTRG.130132(EMB1027);MSTRG.131874(ABCB1);MSTRG.134891(--);MSTRG.13638(MSH1);MSTRG.136560(TK1A);MSTRG.137366(PSP);MSTRG.138259(At1g53430);MSTRG.138386(KIN14…
Biological Process	GO:0009799	specification of symmetry	9	41	0.0042497	0.144353	MSTRG.109826(ATHB-15);TEA_001561(KN1);TEA_008190(LET6);TEA_009470(PER17);TEA_013341(ATHB-15);TEA_014050(CPSF73-I);TEA_018090(ARF5);TEA_019823(KN1);TEA_030021(IMK3)
Biological Process	GO:0048367	shoot system development	23	162	0.00465345	0.153127	MSTRG.51446(PGI1);TEA_000335(--);TEA_002831(SCL28);TEA_008190(LET6);TEA_012129(RLP29);TEA_012246(SHR);TEA_012887(ABCB19);TEA_013358(SPY);TEA_013439(GI);TEA_013942(SOC1);TEA_014663(FER1);TEA_017554(PIN2);TEA_017771(GPAT6);TEA_017944(TRO);TEA_018090(ARF5);TEA_022025(Rpf1);TEA_023376(MPK3);TEA_024641(KIN10A);TEA_024836(CET2);TEA_026624(SCL28);TEA_026641(--);TEA_026811(NAC029);TEA_029931(GI)
Biological Process	GO:0050793	regulation of developmental process	28	212	0.00541816	0.172889	MSTRG.109826(ATHB-15);MSTRG.138259(At1g53430);MSTRG.164531(CAPH);MSTRG.51446(PGI1);TEA_000021(IRK);TEA_000125(TOP2);TEA_000466(SBT1.6);TEA_005175(CRPK1);TEA_005911(AHK3);TEA_008190(LET6);TEA_009470(PER17);TEA_011480(SERK4);TEA_011515(SPS4);TEA_013341(ATHB-15);TEA_013439(GI);TEA_013942(SOC1);TEA_014198(PER12);TEA_014949(ERECTA);TEA_017788(AGO7);TEA_018090(ARF5);TEA_021415(COP1);TEA_022025(Rpf1);TE…
Biological Process	GO:0006091	generation of precursor metabolites and energy	19	128	0.00595839	0.184535	MSTRG.12543(rps12-B);MSTRG.61415(RPL31);TEA_001957(ABP19A);TEA_004235(At3g55800);TEA_008676(CAB40);TEA_009190(At3g55800);TEA_009494(SEND33);TEA_009574(CSP41A);TEA_009591(psbD);TEA_009817(ABP19A);TEA_014899(FDX3);TEA_015816(TPT);TEA_017260(CAB40);TEA_018549(STN8);TEA_020878(AOMI);TEA_021688(SNAT2);TEA_023376(MPK3);TEA_024055(At5g59250);TEA_029107(LHCB4.1)
Biological Process	GO:0022610	biological adhesion	10	51	0.00620072	0.186553	MSTRG.109826(ATHB-15);MSTRG.19468(REV1);TEA_005941(NAP1);TEA_007860(QUA2);TEA_013341(ATHB-15);TEA_014949(ERECTA);TEA_016575(AKT1);TEA_018090(ARF5);TEA_023768(HD1);TEA_024423(GA17800)
Biological Process	GO:1903047	mitotic cell cycle process	12	68	0.00689564	0.197113	MSTRG.122468(APC4);MSTRG.123034(CSLD5);MSTRG.164179(CESA3);MSTRG.164531(CAPH);TEA_000125(TOP2);TEA_002831(SCL28);TEA_004127(At5g67200);TEA_017174(KIN12C);TEA_019966(FZR3);TEA_026624(SCL28);TEA_026641(--);TEA_029785(MSH7)
Biological Process	GO:0065007	biological regulation	187	2002	0.00692611	0.197113	MSTRG.109826(ATHB-15);MSTRG.122468(APC4);MSTRG.124628(DOF5.3);MSTRG.12579(SYP61);MSTRG.126091(FAMA);MSTRG.126092(FAMA);MSTRG.13638(MSH1);MSTRG.138259(At1g53430);MSTRG.142651(NHX2);MSTRG.14816(ROPGEF3);MSTRG.152653(OVA2);MSTRG.153677(KAPP);MSTRG.164179(CESA3);MSTRG.164531(CAPH);MSTRG.167659(HEMH);MSTRG.20035(ATXR5);MSTRG.21277(--);MSTRG.22779(NAC086);MSTRG.2599(SRP9);MSTRG.51446(PGI1);MSTRG.63766(…
Biological Process	GO:0048513	animal organ development	19	131	0.00764499	0.210931	MSTRG.109826(ATHB-15);MSTRG.123034(CSLD5);MSTRG.126091(FAMA);MSTRG.71678(ALD1);TEA_001563(KN1);TEA_002831(SCL28);TEA_005911(AHK3);TEA_009574(CSP41A);TEA_011064(--);TEA_012887(ABCB19);TEA_013341(ATHB-15);TEA_014484(UPL5);TEA_014949(ERECTA);TEA_017944(TRO);TEA_018090(ARF5);TEA_024641(KIN10A);TEA_026624(SCL28);TEA_026641(--);TEA_026811(NAC029)
Biological Process	GO:0046148	pigment biosynthetic process	6	23	0.00781228	0.210931	TEA_003046(SIRB);TEA_009198(FLS);TEA_012405(ABA2);TEA_013653(APT5);TEA_014949(ERECTA);TEA_028160(GA2OX2)
Biological Process	GO:0034968	histone lysine methylation	10	53	0.00819394	0.215705	MSTRG.13638(MSH1);MSTRG.164531(CAPH);MSTRG.73505(TOR1L2);TEA_000125(TOP2);TEA_015704(MCM7);TEA_018090(ARF5);TEA_019966(FZR3);TEA_025039(CMT3);TEA_026641(--);TEA_029785(MSH7)
Biological Process	GO:0009887	organ morphogenesis	13	79	0.00913435	0.228144	MSTRG.109826(ATHB-15);MSTRG.123034(CSLD5);MSTRG.126091(FAMA);TEA_002831(SCL28);TEA_009574(CSP41A);TEA_011064(--);TEA_013341(ATHB-15);TEA_014949(ERECTA);TEA_017944(TRO);TEA_018090(ARF5);TEA_024641(KIN10A);TEA_026624(SCL28);TEA_026641(--)
Biological Process	GO:0006342	chromatin silencing	9	46	0.00935237	0.228144	MSTRG.164531(CAPH);MSTRG.73505(TOR1L2);TEA_010366(KIN12F);TEA_013358(SPY);TEA_014050(CPSF73-I);TEA_018090(ARF5);TEA_024641(KIN10A);TEA_025039(CMT3);TEA_026641(--)
Biological Process	GO:0043414	macromolecule methylation	17	115	0.00936518	0.228144	MSTRG.13638(MSH1);MSTRG.164531(CAPH);MSTRG.45970(CARM1);MSTRG.73505(TOR1L2);TEA_000125(TOP2);TEA_003994(trmH);TEA_010366(KIN12F);TEA_011222(ICMTB);TEA_012012(At5g24840);TEA_015704(MCM7);TEA_017944(TRO);TEA_018090(ARF5);TEA_019966(FZR3);TEA_023443(MET2A);TEA_025039(CMT3);TEA_026641(--);TEA_029785(MSH7)
Biological Process	GO:0022402	cell cycle process	23	173	0.010247	0.228144	MSTRG.122468(APC4);MSTRG.123034(CSLD5);MSTRG.164179(CESA3);MSTRG.164531(CAPH);TEA_000125(TOP2);TEA_002831(SCL28);TEA_003929(BIN4);TEA_004127(At5g67200);TEA_005891(MAP65-8);TEA_014420(ncapd2);TEA_014501(--);TEA_016303(MAP65-3);TEA_017174(KIN12C);TEA_019940(SRS2);TEA_019966(FZR3);TEA_022496(--);TEA_023288(Nfrkb);TEA_024892(--);TEA_025196(SMC2-2);TEA_025888(MAD2);TEA_026624(SCL28);TEA_026641(--);TEA…
Biological Process	GO:0045814	negative regulation of gene expression, epigenetic	9	47	0.0107731	0.228144	MSTRG.164531(CAPH);MSTRG.73505(TOR1L2);TEA_010366(KIN12F);TEA_013358(SPY);TEA_014050(CPSF73-I);TEA_018090(ARF5);TEA_024641(KIN10A);TEA_025039(CMT3);TEA_026641(--)
Biological Process	GO:0045892	negative regulation of transcription, DNA-templated	9	47	0.0107731	0.228144	MSTRG.164531(CAPH);MSTRG.73505(TOR1L2);TEA_010366(KIN12F);TEA_013358(SPY);TEA_014050(CPSF73-I);TEA_018090(ARF5);TEA_024641(KIN10A);TEA_025039(CMT3);TEA_026641(--)
Biological Process	GO:1903507	negative regulation of nucleic acid-templated transcription	9	47	0.0107731	0.228144	MSTRG.164531(CAPH);MSTRG.73505(TOR1L2);TEA_010366(KIN12F);TEA_013358(SPY);TEA_014050(CPSF73-I);TEA_018090(ARF5);TEA_024641(KIN10A);TEA_025039(CMT3);TEA_026641(--)
Biological Process	GO:2000113	negative regulation of cellular macromolecule biosynthetic process	9	47	0.0107731	0.228144	MSTRG.164531(CAPH);MSTRG.73505(TOR1L2);TEA_010366(KIN12F);TEA_013358(SPY);TEA_014050(CPSF73-I);TEA_018090(ARF5);TEA_024641(KIN10A);TEA_025039(CMT3);TEA_026641(--)
Biological Process	GO:0006479	protein methylation	13	81	0.011223	0.228144	MSTRG.13638(MSH1);MSTRG.164531(CAPH);MSTRG.45970(CARM1);MSTRG.73505(TOR1L2);TEA_000125(TOP2);TEA_011222(ICMTB);TEA_015704(MCM7);TEA_017944(TRO);TEA_018090(ARF5);TEA_019966(FZR3);TEA_025039(CMT3);TEA_026641(--);TEA_029785(MSH7)
Biological Process	GO:0018205	peptidyl-lysine modification	13	81	0.011223	0.228144	MSTRG.13638(MSH1);MSTRG.164531(CAPH);MSTRG.19468(REV1);MSTRG.73505(TOR1L2);TEA_000125(TOP2);TEA_001510(NAC073);TEA_015704(MCM7);TEA_017944(TRO);TEA_018090(ARF5);TEA_019966(FZR3);TEA_025039(CMT3);TEA_026641(--);TEA_029785(MSH7)
Biological Process	GO:0042440	pigment metabolic process	6	25	0.0119587	0.228144	TEA_003046(SIRB);TEA_009198(FLS);TEA_012405(ABA2);TEA_013653(APT5);TEA_014949(ERECTA);TEA_028160(GA2OX2)
Biological Process	GO:0048523	negative regulation of cellular process	12	73	0.0120963	0.228144	MSTRG.126091(FAMA);MSTRG.164531(CAPH);MSTRG.73505(TOR1L2);TEA_010366(KIN12F);TEA_013358(SPY);TEA_014050(CPSF73-I);TEA_018090(ARF5);TEA_021076(KTI2);TEA_024641(KIN10A);TEA_024836(CET2);TEA_025039(CMT3);TEA_026641(--)
Biological Process	GO:0010558	negative regulation of macromolecule biosynthetic process	9	48	0.0123497	0.228144	MSTRG.164531(CAPH);MSTRG.73505(TOR1L2);TEA_010366(KIN12F);TEA_013358(SPY);TEA_014050(CPSF73-I);TEA_018090(ARF5);TEA_024641(KIN10A);TEA_025039(CMT3);TEA_026641(--)
Biological Process	GO:0045934	negative regulation of nucleobase-containing compound metabolic process	9	48	0.0123497	0.228144	MSTRG.164531(CAPH);MSTRG.73505(TOR1L2);TEA_010366(KIN12F);TEA_013358(SPY);TEA_014050(CPSF73-I);TEA_018090(ARF5);TEA_024641(KIN10A);TEA_025039(CMT3);TEA_026641(--)
Biological Process	GO:0051172	negative regulation of nitrogen compound metabolic process	9	48	0.0123497	0.228144	MSTRG.164531(CAPH);MSTRG.73505(TOR1L2);TEA_010366(KIN12F);TEA_013358(SPY);TEA_014050(CPSF73-I);TEA_018090(ARF5);TEA_024641(KIN10A);TEA_025039(CMT3);TEA_026641(--)
Biological Process	GO:0051253	negative regulation of RNA metabolic process	9	48	0.0123497	0.228144	MSTRG.164531(CAPH);MSTRG.73505(TOR1L2);TEA_010366(KIN12F);TEA_013358(SPY);TEA_014050(CPSF73-I);TEA_018090(ARF5);TEA_024641(KIN10A);TEA_025039(CMT3);TEA_026641(--)
Biological Process	GO:1902679	negative regulation of RNA biosynthetic process	9	48	0.0123497	0.228144	MSTRG.164531(CAPH);MSTRG.73505(TOR1L2);TEA_010366(KIN12F);TEA_013358(SPY);TEA_014050(CPSF73-I);TEA_018090(ARF5);TEA_024641(KIN10A);TEA_025039(CMT3);TEA_026641(--)
Biological Process	GO:0022414	reproductive process	50	458	0.0133346	0.242092	MSTRG.109826(ATHB-15);MSTRG.122468(APC4);MSTRG.134891(--);MSTRG.19468(REV1);MSTRG.51446(PGI1);TEA_000021(IRK);TEA_000335(--);TEA_001510(NAC073);TEA_001561(KN1);TEA_001563(KN1);TEA_001945(MED16);TEA_002250(At5g58410);TEA_002831(SCL28);TEA_003270(ZHD1);TEA_005941(NAP1);TEA_008128(COG7);TEA_008190(LET6);TEA_008191(EMB2369);TEA_012887(ABCB19);TEA_013341(ATHB-15);TEA_013358(SPY);TEA_013439(GI);TEA_013…
Biological Process	GO:0090567	reproductive shoot system development	18	129	0.0136022	0.242765	MSTRG.51446(PGI1);TEA_002831(SCL28);TEA_008190(LET6);TEA_012887(ABCB19);TEA_013358(SPY);TEA_013439(GI);TEA_013942(SOC1);TEA_014663(FER1);TEA_017554(PIN2);TEA_017771(GPAT6);TEA_018090(ARF5);TEA_023376(MPK3);TEA_024641(KIN10A);TEA_024836(CET2);TEA_026624(SCL28);TEA_026641(--);TEA_026811(NAC029);TEA_029931(GI)
Biological Process	GO:0031327	negative regulation of cellular biosynthetic process	9	49	0.0140919	0.247313	MSTRG.164531(CAPH);MSTRG.73505(TOR1L2);TEA_010366(KIN12F);TEA_013358(SPY);TEA_014050(CPSF73-I);TEA_018090(ARF5);TEA_024641(KIN10A);TEA_025039(CMT3);TEA_026641(--)
Biological Process	GO:0051301	cell division	12	75	0.014864	0.256587	MSTRG.122468(APC4);MSTRG.123034(CSLD5);MSTRG.164179(CESA3);MSTRG.164531(CAPH);TEA_000021(IRK);TEA_000125(TOP2);TEA_002831(SCL28);TEA_004127(At5g67200);TEA_012246(SHR);TEA_014949(ERECTA);TEA_019966(FZR3);TEA_026624(SCL28)
Biological Process	GO:0008213	protein alkylation	13	85	0.0164939	0.268604	MSTRG.13638(MSH1);MSTRG.164531(CAPH);MSTRG.45970(CARM1);MSTRG.73505(TOR1L2);TEA_000125(TOP2);TEA_011222(ICMTB);TEA_015704(MCM7);TEA_017944(TRO);TEA_018090(ARF5);TEA_019966(FZR3);TEA_025039(CMT3);TEA_026641(--);TEA_029785(MSH7)
Biological Process	GO:0050794	regulation of cellular process	113	1177	0.0175174	0.268604	MSTRG.122468(APC4);MSTRG.12579(SYP61);MSTRG.126091(FAMA);MSTRG.126092(FAMA);MSTRG.13638(MSH1);MSTRG.152653(OVA2);MSTRG.153677(KAPP);MSTRG.164531(CAPH);MSTRG.167659(HEMH);MSTRG.20035(ATXR5);MSTRG.21277(--);MSTRG.2599(SRP9);MSTRG.63766(At2g20050/At2g20040);MSTRG.63904(POT1);MSTRG.71678(ALD1);MSTRG.73505(TOR1L2);MSTRG.84789(NTRC);MSTRG.93398(--);TEA_000125(TOP2);TEA_000406(B'KAPPA);TEA_000448(CLS);T…
Biological Process	GO:0000003	reproduction	50	466	0.0179893	0.268604	MSTRG.109826(ATHB-15);MSTRG.122468(APC4);MSTRG.134891(--);MSTRG.19468(REV1);MSTRG.51446(PGI1);TEA_000021(IRK);TEA_000335(--);TEA_001510(NAC073);TEA_001561(KN1);TEA_001563(KN1);TEA_001945(MED16);TEA_002250(At5g58410);TEA_002831(SCL28);TEA_003270(ZHD1);TEA_005941(NAP1);TEA_008128(COG7);TEA_008190(LET6);TEA_008191(EMB2369);TEA_012887(ABCB19);TEA_013341(ATHB-15);TEA_013358(SPY);TEA_013439(GI);TEA_013…
Biological Process	GO:0009733	response to auxin	2	3	0.018019	0.268604	TEA_012887(ABCB19);TEA_017554(PIN2)
Biological Process	GO:0009734	auxin-activated signaling pathway	2	3	0.018019	0.268604	TEA_012887(ABCB19);TEA_017554(PIN2)
Biological Process	GO:0010928	regulation of auxin mediated signaling pathway	2	3	0.018019	0.268604	TEA_012887(ABCB19);TEA_017554(PIN2)
Biological Process	GO:0048573	photoperiodism, flowering	2	3	0.018019	0.268604	TEA_013439(GI);TEA_029931(GI)
Biological Process	GO:0071365	cellular response to auxin stimulus	2	3	0.018019	0.268604	TEA_012887(ABCB19);TEA_017554(PIN2)
Biological Process	GO:0030154	cell differentiation	23	182	0.0180843	0.268604	MSTRG.109826(ATHB-15);MSTRG.126091(FAMA);MSTRG.126092(FAMA);MSTRG.164179(CESA3);MSTRG.19468(REV1);MSTRG.63904(POT1);TEA_000125(TOP2);TEA_000655(NEK5);TEA_001561(KN1);TEA_001764(ITN1);TEA_001945(MED16);TEA_005941(NAP1);TEA_009680(QRT3);TEA_012795(KDSB);TEA_012887(ABCB19);TEA_013341(ATHB-15);TEA_016575(AKT1);TEA_018090(ARF5);TEA_019823(KN1);TEA_023768(HD1);TEA_025994(CBL10);TEA_026790(BHLH);TEA_027…
Biological Process	GO:0051726	regulation of cell cycle	9	51	0.018111	0.268604	MSTRG.122468(APC4);MSTRG.164531(CAPH);MSTRG.20035(ATXR5);TEA_014050(CPSF73-I);TEA_014531(KRP3);TEA_019966(FZR3);TEA_022025(Rpf1);TEA_026641(--);TEA_029785(MSH7)
Biological Process	GO:0032259	methylation	17	124	0.019006	0.270752	MSTRG.13638(MSH1);MSTRG.164531(CAPH);MSTRG.45970(CARM1);MSTRG.73505(TOR1L2);TEA_000125(TOP2);TEA_003994(trmH);TEA_010366(KIN12F);TEA_011222(ICMTB);TEA_012012(At5g24840);TEA_015704(MCM7);TEA_017944(TRO);TEA_018090(ARF5);TEA_019966(FZR3);TEA_023443(MET2A);TEA_025039(CMT3);TEA_026641(--);TEA_029785(MSH7)
Biological Process	GO:0006259	DNA metabolic process	36	317	0.0190146	0.270752	MSTRG.123034(CSLD5);MSTRG.13638(MSH1);MSTRG.136431(Os01g0868300);MSTRG.136433(Os01g0868300);MSTRG.136560(TK1A);MSTRG.164531(CAPH);MSTRG.168962(At1g67320);MSTRG.19468(REV1);MSTRG.60921(RAD23C);MSTRG.85167(pol);TEA_000125(TOP2);TEA_002332(PCNA);TEA_002575(POL2A);TEA_005581(MAG);TEA_007816(RAD5A);TEA_009170(PCNA);TEA_009340(RPA1B);TEA_009475(RECQL4A);TEA_010366(KIN12F);TEA_014501(--);TEA_015704(MCM7…
Biological Process	GO:1901701	cellular response to oxygen-containing compound	14	96	0.0194053	0.270752	MSTRG.126091(FAMA);MSTRG.126092(FAMA);MSTRG.71678(ALD1);TEA_000448(CLS);TEA_003983(RPS2);TEA_004235(At3g55800);TEA_009190(At3g55800);TEA_012405(ABA2);TEA_013358(SPY);TEA_015704(MCM7);TEA_022025(Rpf1);TEA_023376(MPK3);TEA_024065(AHK5);TEA_029006(GGB)
Biological Process	GO:0018193	peptidyl-amino acid modification	13	87	0.0197477	0.270752	MSTRG.13638(MSH1);MSTRG.164531(CAPH);MSTRG.19468(REV1);MSTRG.73505(TOR1L2);TEA_000125(TOP2);TEA_001510(NAC073);TEA_015704(MCM7);TEA_017944(TRO);TEA_018090(ARF5);TEA_019966(FZR3);TEA_025039(CMT3);TEA_026641(--);TEA_029785(MSH7)
Biological Process	GO:0003006	developmental process involved in reproduction	45	415	0.0203396	0.270752	MSTRG.109826(ATHB-15);MSTRG.122468(APC4);MSTRG.134891(--);MSTRG.19468(REV1);MSTRG.51446(PGI1);TEA_000021(IRK);TEA_000335(--);TEA_001510(NAC073);TEA_001561(KN1);TEA_001563(KN1);TEA_001945(MED16);TEA_002250(At5g58410);TEA_002831(SCL28);TEA_003270(ZHD1);TEA_005941(NAP1);TEA_008128(COG7);TEA_008190(LET6);TEA_008191(EMB2369);TEA_012887(ABCB19);TEA_013341(ATHB-15);TEA_013358(SPY);TEA_013439(GI);TEA_013…
Biological Process	GO:0009890	negative regulation of biosynthetic process	9	52	0.0204065	0.270752	MSTRG.164531(CAPH);MSTRG.73505(TOR1L2);TEA_010366(KIN12F);TEA_013358(SPY);TEA_014050(CPSF73-I);TEA_018090(ARF5);TEA_024641(KIN10A);TEA_025039(CMT3);TEA_026641(--)
Biological Process	GO:0009751	response to salicylic acid	6	28	0.0207548	0.270752	MSTRG.126091(FAMA);MSTRG.71678(ALD1);TEA_003983(RPS2);TEA_004235(At3g55800);TEA_009190(At3g55800);TEA_023376(MPK3)
Biological Process	GO:0009863	salicylic acid mediated signaling pathway	6	28	0.0207548	0.270752	MSTRG.126091(FAMA);MSTRG.71678(ALD1);TEA_003983(RPS2);TEA_004235(At3g55800);TEA_009190(At3g55800);TEA_023376(MPK3)
Biological Process	GO:0071446	cellular response to salicylic acid stimulus	6	28	0.0207548	0.270752	MSTRG.126091(FAMA);MSTRG.71678(ALD1);TEA_003983(RPS2);TEA_004235(At3g55800);TEA_009190(At3g55800);TEA_023376(MPK3)
Biological Process	GO:0005985	sucrose metabolic process	3	8	0.0208271	0.270752	TEA_004235(At3g55800);TEA_009190(At3g55800);TEA_011515(SPS4)
Biological Process	GO:0050789	regulation of biological process	165	1805	0.024577	0.315605	MSTRG.109826(ATHB-15);MSTRG.122468(APC4);MSTRG.124628(DOF5.3);MSTRG.12579(SYP61);MSTRG.126091(FAMA);MSTRG.126092(FAMA);MSTRG.13638(MSH1);MSTRG.138259(At1g53430);MSTRG.14816(ROPGEF3);MSTRG.152653(OVA2);MSTRG.153677(KAPP);MSTRG.164179(CESA3);MSTRG.164531(CAPH);MSTRG.167659(HEMH);MSTRG.20035(ATXR5);MSTRG.21277(--);MSTRG.22779(NAC086);MSTRG.2599(SRP9);MSTRG.51446(PGI1);MSTRG.63766(At2g20050/At2g20040…
Biological Process	GO:0019222	regulation of metabolic process	98	1020	0.0258094	0.327437	MSTRG.109826(ATHB-15);MSTRG.124628(DOF5.3);MSTRG.126091(FAMA);MSTRG.126092(FAMA);MSTRG.13638(MSH1);MSTRG.14816(ROPGEF3);MSTRG.152653(OVA2);MSTRG.164179(CESA3);MSTRG.164531(CAPH);MSTRG.21277(--);MSTRG.22779(NAC086);MSTRG.2599(SRP9);MSTRG.51446(PGI1);MSTRG.63766(At2g20050/At2g20040);MSTRG.73505(TOR1L2);MSTRG.84789(NTRC);TEA_000125(TOP2);TEA_000406(B'KAPPA);TEA_000466(SBT1.6);TEA_000660(MED22B);TEA_…
Biological Process	GO:0010556	regulation of macromolecule biosynthetic process	30	261	0.0262972	0.329654	MSTRG.126091(FAMA);MSTRG.126092(FAMA);MSTRG.13638(MSH1);MSTRG.152653(OVA2);MSTRG.164531(CAPH);MSTRG.2599(SRP9);MSTRG.73505(TOR1L2);MSTRG.84789(NTRC);TEA_000660(MED22B);TEA_000975(MED10B);TEA_001510(NAC073);TEA_005941(NAP1);TEA_007507(TIF3B1);TEA_008191(EMB2369);TEA_009574(CSP41A);TEA_010366(KIN12F);TEA_010477(At4g27270);TEA_011064(--);TEA_013358(SPY);TEA_014050(CPSF73-I);TEA_018090(ARF5);TEA_0232…
Biological Process	GO:0009411	response to UV	9	55	0.028542	0.353586	MSTRG.164179(CESA3);MSTRG.19468(REV1);MSTRG.51446(PGI1);TEA_012887(ABCB19);TEA_013942(SOC1);TEA_017554(PIN2);TEA_023376(MPK3);TEA_025994(CBL10);TEA_026790(BHLH)
Biological Process	GO:0051171	regulation of nitrogen compound metabolic process	33	296	0.0303302	0.361514	MSTRG.126091(FAMA);MSTRG.126092(FAMA);MSTRG.13638(MSH1);MSTRG.152653(OVA2);MSTRG.164531(CAPH);MSTRG.2599(SRP9);MSTRG.73505(TOR1L2);MSTRG.84789(NTRC);TEA_000125(TOP2);TEA_000660(MED22B);TEA_000975(MED10B);TEA_001510(NAC073);TEA_002332(PCNA);TEA_005911(AHK3);TEA_005941(NAP1);TEA_007507(TIF3B1);TEA_008191(EMB2369);TEA_009170(PCNA);TEA_009574(CSP41A);TEA_010366(KIN12F);TEA_010477(At4g27270);TEA_01106…
Biological Process	GO:0000280	nuclear division	11	74	0.0315947	0.361514	MSTRG.122468(APC4);MSTRG.164531(CAPH);TEA_003929(BIN4);TEA_005891(MAP65-8);TEA_014420(ncapd2);TEA_014501(--);TEA_019940(SRS2);TEA_019966(FZR3);TEA_023288(Nfrkb);TEA_025888(MAD2);TEA_029785(MSH7)
Biological Process	GO:0016571	histone methylation	11	74	0.0315947	0.361514	MSTRG.13638(MSH1);MSTRG.164531(CAPH);MSTRG.45970(CARM1);MSTRG.73505(TOR1L2);TEA_000125(TOP2);TEA_015704(MCM7);TEA_018090(ARF5);TEA_019966(FZR3);TEA_025039(CMT3);TEA_026641(--);TEA_029785(MSH7)
Biological Process	GO:0031324	negative regulation of cellular metabolic process	10	65	0.0319191	0.361514	MSTRG.164531(CAPH);MSTRG.73505(TOR1L2);TEA_010366(KIN12F);TEA_013358(SPY);TEA_014050(CPSF73-I);TEA_018090(ARF5);TEA_021076(KTI2);TEA_024641(KIN10A);TEA_025039(CMT3);TEA_026641(--)
Biological Process	GO:0006563	L-serine metabolic process	5	23	0.0319675	0.361514	MSTRG.137366(PSP);TEA_001412(SAT1);TEA_009690(SAT1);TEA_020082(PGDH1);TEA_027955(PSP)
Biological Process	GO:0031323	regulation of cellular metabolic process	45	429	0.0336462	0.361514	MSTRG.126091(FAMA);MSTRG.126092(FAMA);MSTRG.13638(MSH1);MSTRG.152653(OVA2);MSTRG.164531(CAPH);MSTRG.21277(--);MSTRG.2599(SRP9);MSTRG.63766(At2g20050/At2g20040);MSTRG.73505(TOR1L2);MSTRG.84789(NTRC);TEA_000125(TOP2);TEA_000660(MED22B);TEA_000975(MED10B);TEA_001510(NAC073);TEA_001880(B120);TEA_002332(PCNA);TEA_004235(At3g55800);TEA_005911(AHK3);TEA_005941(NAP1);TEA_007507(TIF3B1);TEA_008191(EMB2369…
Biological Process	GO:0044702	single organism reproductive process	25	214	0.0337877	0.361514	MSTRG.51446(PGI1);TEA_000335(--);TEA_002831(SCL28);TEA_008190(LET6);TEA_012887(ABCB19);TEA_013358(SPY);TEA_013439(GI);TEA_013942(SOC1);TEA_014501(--);TEA_014663(FER1);TEA_017554(PIN2);TEA_017771(GPAT6);TEA_018090(ARF5);TEA_019966(FZR3);TEA_022025(Rpf1);TEA_022496(--);TEA_023288(Nfrkb);TEA_023376(MPK3);TEA_024641(KIN10A);TEA_024836(CET2);TEA_026624(SCL28);TEA_026641(--);TEA_026811(NAC029);TEA_0297…
Biological Process	GO:0033692	cellular polysaccharide biosynthetic process	2	4	0.0341412	0.361514	MSTRG.84789(NTRC);TEA_014581(GALT1)
Biological Process	GO:0034637	cellular carbohydrate biosynthetic process	2	4	0.0341412	0.361514	MSTRG.84789(NTRC);TEA_014581(GALT1)
Biological Process	GO:0042126	nitrate metabolic process	2	4	0.0341412	0.361514	TEA_006363(NPF6.3);TEA_025807(KING1)
Biological Process	GO:0048582	positive regulation of post-embryonic development	2	4	0.0341412	0.361514	TEA_013439(GI);TEA_029931(GI)
Biological Process	GO:0051094	positive regulation of developmental process	2	4	0.0341412	0.361514	TEA_013439(GI);TEA_029931(GI)
Biological Process	GO:0051240	positive regulation of multicellular organismal process	2	4	0.0341412	0.361514	TEA_013439(GI);TEA_029931(GI)
Biological Process	GO:2001057	reactive nitrogen species metabolic process	2	4	0.0341412	0.361514	TEA_006363(NPF6.3);TEA_025807(KING1)
Biological Process	GO:0000281	mitotic cytokinesis	8	48	0.0343319	0.361514	MSTRG.123034(CSLD5);MSTRG.164179(CESA3);MSTRG.164531(CAPH);TEA_000125(TOP2);TEA_002831(SCL28);TEA_004127(At5g67200);TEA_019966(FZR3);TEA_026624(SCL28)
Biological Process	GO:0009987	cellular process	570	6872	0.0347984	0.362799	MSTRG.101828(CYP20-1);MSTRG.109826(ATHB-15);MSTRG.111982(CYCB1-4);MSTRG.112747(CALS5);MSTRG.119954(CDC48C);MSTRG.122468(APC4);MSTRG.123034(CSLD5);MSTRG.124628(DOF5.3);MSTRG.12543(rps12-B);MSTRG.12579(SYP61);MSTRG.126091(FAMA);MSTRG.126092(FAMA);MSTRG.130132(EMB1027);MSTRG.131874(ABCB1);MSTRG.134891(--);MSTRG.136085(--);MSTRG.13638(MSH1);MSTRG.136431(Os01g0868300);MSTRG.136433(Os01g0868300);MSTRG.…
Biological Process	GO:0060255	regulation of macromolecule metabolic process	80	827	0.0365032	0.373165	MSTRG.109826(ATHB-15);MSTRG.124628(DOF5.3);MSTRG.126091(FAMA);MSTRG.126092(FAMA);MSTRG.13638(MSH1);MSTRG.152653(OVA2);MSTRG.164531(CAPH);MSTRG.22779(NAC086);MSTRG.2599(SRP9);MSTRG.63766(At2g20050/At2g20040);MSTRG.73505(TOR1L2);MSTRG.84789(NTRC);TEA_000125(TOP2);TEA_000660(MED22B);TEA_000975(MED10B);TEA_001510(NAC073);TEA_001561(KN1);TEA_001880(B120);TEA_001945(MED16);TEA_002332(PCNA);TEA_002831(S…
Biological Process	GO:0071669	plant-type cell wall organization or biogenesis	7	40	0.0366416	0.373165	MSTRG.164179(CESA3);TEA_000466(SBT1.6);TEA_001510(NAC073);TEA_001764(ITN1);TEA_006363(NPF6.3);TEA_009680(QRT3);TEA_023768(HD1)
Biological Process	GO:0009889	regulation of biosynthetic process	32	290	0.0368558	0.373165	MSTRG.126091(FAMA);MSTRG.126092(FAMA);MSTRG.13638(MSH1);MSTRG.152653(OVA2);MSTRG.164531(CAPH);MSTRG.2599(SRP9);MSTRG.73505(TOR1L2);MSTRG.84789(NTRC);TEA_000660(MED22B);TEA_000975(MED10B);TEA_001510(NAC073);TEA_004611(CIPK7);TEA_005941(NAP1);TEA_007507(TIF3B1);TEA_008191(EMB2369);TEA_009574(CSP41A);TEA_010366(KIN12F);TEA_010477(At4g27270);TEA_011064(--);TEA_013358(SPY);TEA_014050(CPSF73-I);TEA_018…
Biological Process	GO:0048869	cellular developmental process	30	269	0.0374639	0.375709	MSTRG.109826(ATHB-15);MSTRG.126091(FAMA);MSTRG.126092(FAMA);MSTRG.164179(CESA3);MSTRG.19468(REV1);MSTRG.63904(POT1);TEA_000125(TOP2);TEA_000655(NEK5);TEA_001561(KN1);TEA_001764(ITN1);TEA_001945(MED16);TEA_005941(NAP1);TEA_009574(CSP41A);TEA_009680(QRT3);TEA_011064(--);TEA_012795(KDSB);TEA_012887(ABCB19);TEA_013341(ATHB-15);TEA_013358(SPY);TEA_013439(GI);TEA_016575(AKT1);TEA_016636(HMGA);TEA_01809…
Biological Process	GO:0061640	cytoskeleton-dependent cytokinesis	8	49	0.0382811	0.377649	MSTRG.123034(CSLD5);MSTRG.164179(CESA3);MSTRG.164531(CAPH);TEA_000125(TOP2);TEA_002831(SCL28);TEA_004127(At5g67200);TEA_019966(FZR3);TEA_026624(SCL28)
Biological Process	GO:0071229	cellular response to acid chemical	10	67	0.0383746	0.377649	MSTRG.126091(FAMA);MSTRG.126092(FAMA);MSTRG.71678(ALD1);TEA_000448(CLS);TEA_003983(RPS2);TEA_004235(At3g55800);TEA_009190(At3g55800);TEA_013358(SPY);TEA_023376(MPK3);TEA_029006(GGB)
Biological Process	GO:0042743	hydrogen peroxide metabolic process	12	86	0.0393175	0.383345	MSTRG.126091(FAMA);MSTRG.19468(REV1);MSTRG.84789(NTRC);TEA_000374(mnmG);TEA_000463(APX3);TEA_001510(NAC073);TEA_002695(CAT1);TEA_004235(At3g55800);TEA_009190(At3g55800);TEA_009470(PER17);TEA_014198(PER12);TEA_023376(MPK3)
Biological Process	GO:0007602	phototransduction	4	17	0.0412648	0.391458	TEA_013439(GI);TEA_021415(COP1);TEA_027929(PHYB);TEA_029931(GI)
Biological Process	GO:0009582	detection of abiotic stimulus	4	17	0.0412648	0.391458	TEA_013439(GI);TEA_021415(COP1);TEA_027929(PHYB);TEA_029931(GI)
Biological Process	GO:0009583	detection of light stimulus	4	17	0.0412648	0.391458	TEA_013439(GI);TEA_021415(COP1);TEA_027929(PHYB);TEA_029931(GI)
Biological Process	GO:0010033	response to organic substance	48	469	0.0419242	0.394162	MSTRG.123034(CSLD5);MSTRG.12579(SYP61);MSTRG.126091(FAMA);MSTRG.126092(FAMA);MSTRG.139387(--);MSTRG.164179(CESA3);MSTRG.44305(--);MSTRG.51446(PGI1);MSTRG.71678(ALD1);MSTRG.78217(--);TEA_000125(TOP2);TEA_000448(CLS);TEA_001945(MED16);TEA_003270(ZHD1);TEA_003983(RPS2);TEA_004235(At3g55800);TEA_004611(CIPK7);TEA_005139(ERF003);TEA_005911(AHK3);TEA_006363(NPF6.3);TEA_007860(QUA2);TEA_009009(ALDH7B4);…
Biological Process	GO:0048569	post-embryonic organ development	6	33	0.0435867	0.405292	TEA_002831(SCL28);TEA_012887(ABCB19);TEA_018090(ARF5);TEA_024641(KIN10A);TEA_026624(SCL28);TEA_026641(--)
Biological Process	GO:2001141	regulation of RNA biosynthetic process	24	209	0.0438778	0.405292	MSTRG.126091(FAMA);MSTRG.126092(FAMA);MSTRG.13638(MSH1);MSTRG.164531(CAPH);MSTRG.73505(TOR1L2);TEA_000660(MED22B);TEA_000975(MED10B);TEA_001510(NAC073);TEA_005941(NAP1);TEA_009574(CSP41A);TEA_010366(KIN12F);TEA_010477(At4g27270);TEA_011064(--);TEA_013358(SPY);TEA_014050(CPSF73-I);TEA_018090(ARF5);TEA_023288(Nfrkb);TEA_023499(TFIIS);TEA_023768(HD1);TEA_024641(KIN10A);TEA_024836(CET2);TEA_025039(CM…
Biological Process	GO:0048608	reproductive structure development	20	168	0.0453571	0.40762	MSTRG.51446(PGI1);TEA_001945(MED16);TEA_002831(SCL28);TEA_008190(LET6);TEA_012887(ABCB19);TEA_013358(SPY);TEA_013439(GI);TEA_013942(SOC1);TEA_014663(FER1);TEA_017554(PIN2);TEA_017771(GPAT6);TEA_018090(ARF5);TEA_022025(Rpf1);TEA_023376(MPK3);TEA_024641(KIN10A);TEA_024836(CET2);TEA_026624(SCL28);TEA_026641(--);TEA_026811(NAC029);TEA_029931(GI)
Biological Process	GO:0061458	reproductive system development	20	168	0.0453571	0.40762	MSTRG.51446(PGI1);TEA_001945(MED16);TEA_002831(SCL28);TEA_008190(LET6);TEA_012887(ABCB19);TEA_013358(SPY);TEA_013439(GI);TEA_013942(SOC1);TEA_014663(FER1);TEA_017554(PIN2);TEA_017771(GPAT6);TEA_018090(ARF5);TEA_022025(Rpf1);TEA_023376(MPK3);TEA_024641(KIN10A);TEA_024836(CET2);TEA_026624(SCL28);TEA_026641(--);TEA_026811(NAC029);TEA_029931(GI)
Biological Process	GO:0080090	regulation of primary metabolic process	43	416	0.0455804	0.40762	MSTRG.126091(FAMA);MSTRG.126092(FAMA);MSTRG.13638(MSH1);MSTRG.152653(OVA2);MSTRG.164179(CESA3);MSTRG.164531(CAPH);MSTRG.2599(SRP9);MSTRG.63766(At2g20050/At2g20040);MSTRG.73505(TOR1L2);MSTRG.84789(NTRC);TEA_000125(TOP2);TEA_000660(MED22B);TEA_000975(MED10B);TEA_001510(NAC073);TEA_001880(B120);TEA_002332(PCNA);TEA_004235(At3g55800);TEA_005911(AHK3);TEA_005941(NAP1);TEA_007507(TIF3B1);TEA_008191(EMB…
Biological Process	GO:0090558	plant epidermis development	10	69	0.0456783	0.40762	MSTRG.109826(ATHB-15);MSTRG.63904(POT1);TEA_001945(MED16);TEA_005941(NAP1);TEA_012887(ABCB19);TEA_013341(ATHB-15);TEA_016575(AKT1);TEA_018090(ARF5);TEA_023376(MPK3);TEA_023768(HD1)
Biological Process	GO:1901700	response to oxygen-containing compound	25	222	0.0490333	0.42378	MSTRG.126091(FAMA);MSTRG.126092(FAMA);MSTRG.164179(CESA3);MSTRG.51446(PGI1);MSTRG.71678(ALD1);TEA_000448(CLS);TEA_003270(ZHD1);TEA_003983(RPS2);TEA_004235(At3g55800);TEA_004611(CIPK7);TEA_005911(AHK3);TEA_009009(ALDH7B4);TEA_009190(At3g55800);TEA_012405(ABA2);TEA_013358(SPY);TEA_013439(GI);TEA_015704(MCM7);TEA_022025(Rpf1);TEA_022965(CNGC14);TEA_023376(MPK3);TEA_024065(AHK5);TEA_024836(CET2);TEA_…
Biological Process	GO:0009581	detection of external stimulus	4	18	0.0498196	0.42378	TEA_013439(GI);TEA_021415(COP1);TEA_027929(PHYB);TEA_029931(GI)
Biological Process	GO:0010260	organ senescence	4	18	0.0498196	0.42378	MSTRG.71678(ALD1);TEA_005911(AHK3);TEA_014484(UPL5);TEA_026811(NAC029)
Biological Process	GO:2000112	regulation of cellular macromolecule biosynthetic process	28	255	0.051032	0.42378	MSTRG.126091(FAMA);MSTRG.126092(FAMA);MSTRG.13638(MSH1);MSTRG.152653(OVA2);MSTRG.164531(CAPH);MSTRG.2599(SRP9);MSTRG.73505(TOR1L2);MSTRG.84789(NTRC);TEA_000660(MED22B);TEA_000975(MED10B);TEA_001510(NAC073);TEA_005941(NAP1);TEA_007507(TIF3B1);TEA_008191(EMB2369);TEA_009574(CSP41A);TEA_010366(KIN12F);TEA_010477(At4g27270);TEA_011064(--);TEA_013358(SPY);TEA_014050(CPSF73-I);TEA_018090(ARF5);TEA_0232…
Biological Process	GO:0006760	folic acid-containing compound metabolic process	3	11	0.0512922	0.42378	TEA_006953(FOLD1);TEA_025105(FOLD2);TEA_026003(DHFS)
Biological Process	GO:0042558	pteridine-containing compound metabolic process	3	11	0.0512922	0.42378	TEA_006953(FOLD1);TEA_025105(FOLD2);TEA_026003(DHFS)
Biological Process	GO:0009914	hormone transport	5	26	0.0513707	0.42378	MSTRG.164179(CESA3);TEA_000021(IRK);TEA_012183(APP1);TEA_012887(ABCB19);TEA_017554(PIN2)
Biological Process	GO:0060918	auxin transport	5	26	0.0513707	0.42378	MSTRG.164179(CESA3);TEA_000021(IRK);TEA_012183(APP1);TEA_012887(ABCB19);TEA_017554(PIN2)
Biological Process	GO:0048285	organelle fission	11	80	0.0516324	0.42378	MSTRG.122468(APC4);MSTRG.164531(CAPH);TEA_003929(BIN4);TEA_005891(MAP65-8);TEA_014420(ncapd2);TEA_014501(--);TEA_019940(SRS2);TEA_019966(FZR3);TEA_023288(Nfrkb);TEA_025888(MAD2);TEA_029785(MSH7)
Biological Process	GO:0007154	cell communication	60	613	0.0533869	0.42378	MSTRG.109826(ATHB-15);MSTRG.12579(SYP61);MSTRG.126091(FAMA);MSTRG.126092(FAMA);MSTRG.164531(CAPH);MSTRG.167659(HEMH);MSTRG.71678(ALD1);MSTRG.93398(--);TEA_000448(CLS);TEA_000927(ARL8C);TEA_001945(MED16);TEA_003872(RABA1F);TEA_003983(RPS2);TEA_004235(At3g55800);TEA_004300(HTH);TEA_005139(ERF003);TEA_005911(AHK3);TEA_006363(NPF6.3);TEA_007347(MKK9);TEA_009009(ALDH7B4);TEA_009190(At3g55800);TEA_0102…
Biological Process	GO:0009743	response to carbohydrate	10	71	0.0538673	0.42378	MSTRG.164179(CESA3);MSTRG.51446(PGI1);TEA_004611(CIPK7);TEA_005911(AHK3);TEA_012405(ABA2);TEA_015704(MCM7);TEA_022025(Rpf1);TEA_022965(CNGC14);TEA_024836(CET2);TEA_026790(BHLH)
Biological Process	GO:0009834	plant-type secondary cell wall biogenesis	2	5	0.0539283	0.42378	TEA_001510(NAC073);TEA_023768(HD1)
Biological Process	GO:0010959	regulation of metal ion transport	2	5	0.0539283	0.42378	TEA_005911(AHK3);TEA_025994(CBL10)
Biological Process	GO:0051193	regulation of cofactor metabolic process	2	5	0.0539283	0.42378	MSTRG.84789(NTRC);TEA_005911(AHK3)
Biological Process	GO:0090056	regulation of chlorophyll metabolic process	2	5	0.0539283	0.42378	MSTRG.84789(NTRC);TEA_005911(AHK3)
Biological Process	GO:1901401	regulation of tetrapyrrole metabolic process	2	5	0.0539283	0.42378	MSTRG.84789(NTRC);TEA_005911(AHK3)
Biological Process	GO:0009755	hormone-mediated signaling pathway	21	183	0.0569741	0.441867	MSTRG.12579(SYP61);MSTRG.126091(FAMA);TEA_000448(CLS);TEA_001945(MED16);TEA_004235(At3g55800);TEA_005139(ERF003);TEA_005911(AHK3);TEA_006363(NPF6.3);TEA_009190(At3g55800);TEA_010225(At1g11050);TEA_011568(MPK9);TEA_012887(ABCB19);TEA_012965(IAA14);TEA_013358(SPY);TEA_017554(PIN2);TEA_018090(ARF5);TEA_023376(MPK3);TEA_024065(AHK5);TEA_024348(ARAC7);TEA_026580(LAX2);TEA_029006(GGB)
Biological Process	GO:0000910	cytokinesis	8	53	0.0570692	0.441867	MSTRG.123034(CSLD5);MSTRG.164179(CESA3);MSTRG.164531(CAPH);TEA_000125(TOP2);TEA_002831(SCL28);TEA_004127(At5g67200);TEA_019966(FZR3);TEA_026624(SCL28)
Biological Process	GO:0019219	regulation of nucleobase-containing compound metabolic process	27	248	0.0594621	0.454926	MSTRG.126091(FAMA);MSTRG.126092(FAMA);MSTRG.13638(MSH1);MSTRG.164531(CAPH);MSTRG.73505(TOR1L2);TEA_000125(TOP2);TEA_000660(MED22B);TEA_000975(MED10B);TEA_001510(NAC073);TEA_002332(PCNA);TEA_005941(NAP1);TEA_009170(PCNA);TEA_009574(CSP41A);TEA_010366(KIN12F);TEA_010477(At4g27270);TEA_011064(--);TEA_013358(SPY);TEA_014050(CPSF73-I);TEA_018090(ARF5);TEA_023288(Nfrkb);TEA_023499(TFIIS);TEA_023768(HD1…
Biological Process	GO:0031326	regulation of cellular biosynthetic process	29	270	0.0602081	0.454926	MSTRG.126091(FAMA);MSTRG.126092(FAMA);MSTRG.13638(MSH1);MSTRG.152653(OVA2);MSTRG.164531(CAPH);MSTRG.2599(SRP9);MSTRG.73505(TOR1L2);MSTRG.84789(NTRC);TEA_000660(MED22B);TEA_000975(MED10B);TEA_001510(NAC073);TEA_005941(NAP1);TEA_007507(TIF3B1);TEA_008191(EMB2369);TEA_009574(CSP41A);TEA_010366(KIN12F);TEA_010477(At4g27270);TEA_011064(--);TEA_013358(SPY);TEA_014050(CPSF73-I);TEA_018090(ARF5);TEA_0232…
Biological Process	GO:0032870	cellular response to hormone stimulus	21	185	0.0625614	0.454926	MSTRG.12579(SYP61);MSTRG.126091(FAMA);TEA_000448(CLS);TEA_001945(MED16);TEA_004235(At3g55800);TEA_005139(ERF003);TEA_005911(AHK3);TEA_006363(NPF6.3);TEA_009190(At3g55800);TEA_010225(At1g11050);TEA_011568(MPK9);TEA_012887(ABCB19);TEA_012965(IAA14);TEA_013358(SPY);TEA_017554(PIN2);TEA_018090(ARF5);TEA_023376(MPK3);TEA_024065(AHK5);TEA_024348(ARAC7);TEA_026580(LAX2);TEA_029006(GGB)
Biological Process	GO:0071495	cellular response to endogenous stimulus	21	185	0.0625614	0.454926	MSTRG.12579(SYP61);MSTRG.126091(FAMA);TEA_000448(CLS);TEA_001945(MED16);TEA_004235(At3g55800);TEA_005139(ERF003);TEA_005911(AHK3);TEA_006363(NPF6.3);TEA_009190(At3g55800);TEA_010225(At1g11050);TEA_011568(MPK9);TEA_012887(ABCB19);TEA_012965(IAA14);TEA_013358(SPY);TEA_017554(PIN2);TEA_018090(ARF5);TEA_023376(MPK3);TEA_024065(AHK5);TEA_024348(ARAC7);TEA_026580(LAX2);TEA_029006(GGB)
Biological Process	GO:0051252	regulation of RNA metabolic process	24	217	0.062693	0.454926	MSTRG.126091(FAMA);MSTRG.126092(FAMA);MSTRG.13638(MSH1);MSTRG.164531(CAPH);MSTRG.73505(TOR1L2);TEA_000660(MED22B);TEA_000975(MED10B);TEA_001510(NAC073);TEA_005941(NAP1);TEA_009574(CSP41A);TEA_010366(KIN12F);TEA_010477(At4g27270);TEA_011064(--);TEA_013358(SPY);TEA_014050(CPSF73-I);TEA_018090(ARF5);TEA_023288(Nfrkb);TEA_023499(TFIIS);TEA_023768(HD1);TEA_024641(KIN10A);TEA_024836(CET2);TEA_025039(CM…
Biological Process	GO:1902410	mitotic cytokinetic process	7	45	0.0634678	0.454926	MSTRG.123034(CSLD5);MSTRG.164531(CAPH);TEA_000125(TOP2);TEA_002831(SCL28);TEA_004127(At5g67200);TEA_019966(FZR3);TEA_026624(SCL28)
Biological Process	GO:0016569	covalent chromatin modification	15	123	0.0640201	0.454926	MSTRG.13638(MSH1);MSTRG.164531(CAPH);MSTRG.45970(CARM1);MSTRG.73505(TOR1L2);TEA_000125(TOP2);TEA_010366(KIN12F);TEA_015704(MCM7);TEA_017944(TRO);TEA_018090(ARF5);TEA_019966(FZR3);TEA_024641(KIN10A);TEA_025039(CMT3);TEA_025888(MAD2);TEA_026641(--);TEA_029785(MSH7)
Biological Process	GO:0006355	regulation of transcription, DNA-templated	23	207	0.0646152	0.454926	MSTRG.126091(FAMA);MSTRG.126092(FAMA);MSTRG.13638(MSH1);MSTRG.164531(CAPH);MSTRG.73505(TOR1L2);TEA_000660(MED22B);TEA_000975(MED10B);TEA_001510(NAC073);TEA_005941(NAP1);TEA_009574(CSP41A);TEA_010366(KIN12F);TEA_010477(At4g27270);TEA_011064(--);TEA_013358(SPY);TEA_014050(CPSF73-I);TEA_018090(ARF5);TEA_023288(Nfrkb);TEA_023499(TFIIS);TEA_023768(HD1);TEA_024641(KIN10A);TEA_025039(CMT3);TEA_026641(--…
Biological Process	GO:1903506	regulation of nucleic acid-templated transcription	23	207	0.0646152	0.454926	MSTRG.126091(FAMA);MSTRG.126092(FAMA);MSTRG.13638(MSH1);MSTRG.164531(CAPH);MSTRG.73505(TOR1L2);TEA_000660(MED22B);TEA_000975(MED10B);TEA_001510(NAC073);TEA_005941(NAP1);TEA_009574(CSP41A);TEA_010366(KIN12F);TEA_010477(At4g27270);TEA_011064(--);TEA_013358(SPY);TEA_014050(CPSF73-I);TEA_018090(ARF5);TEA_023288(Nfrkb);TEA_023499(TFIIS);TEA_023768(HD1);TEA_024641(KIN10A);TEA_025039(CMT3);TEA_026641(--…
Biological Process	GO:0009719	response to endogenous stimulus	31	295	0.0675431	0.454926	MSTRG.12579(SYP61);MSTRG.126091(FAMA);MSTRG.139387(--);MSTRG.44305(--);TEA_000448(CLS);TEA_001945(MED16);TEA_003270(ZHD1);TEA_003983(RPS2);TEA_004235(At3g55800);TEA_005139(ERF003);TEA_005911(AHK3);TEA_006363(NPF6.3);TEA_007860(QUA2);TEA_009009(ALDH7B4);TEA_009190(At3g55800);TEA_009517(4CLL5);TEA_010225(At1g11050);TEA_011436(EVN);TEA_011568(MPK9);TEA_012887(ABCB19);TEA_012965(IAA14);TEA_013358(SPY…
Biological Process	GO:0048449	floral organ formation	4	20	0.0696009	0.454926	TEA_002831(SCL28);TEA_024641(KIN10A);TEA_026624(SCL28);TEA_026641(--)
Biological Process	GO:0044550	secondary metabolite biosynthetic process	10	75	0.0730135	0.454926	MSTRG.164179(CESA3);MSTRG.61203(ANT17);TEA_000466(SBT1.6);TEA_004235(At3g55800);TEA_006363(NPF6.3);TEA_009190(At3g55800);TEA_011458(SUD1);TEA_013035(Os03g0767500);TEA_014163(ANT17);TEA_023376(MPK3)
Biological Process	GO:0006807	nitrogen compound metabolic process	161	1823	0.073172	0.454926	MSTRG.123034(CSLD5);MSTRG.126091(FAMA);MSTRG.126092(FAMA);MSTRG.130132(EMB1027);MSTRG.134891(--);MSTRG.13638(MSH1);MSTRG.136431(Os01g0868300);MSTRG.136433(Os01g0868300);MSTRG.136560(TK1A);MSTRG.137366(PSP);MSTRG.143755(--);MSTRG.152653(OVA2);MSTRG.157893(AIH);MSTRG.164531(CAPH);MSTRG.167659(HEMH);MSTRG.168962(At1g67320);MSTRG.19468(REV1);MSTRG.2599(SRP9);MSTRG.48854(GSTZ1);MSTRG.60921(RAD23C);MST…
Biological Process	GO:0010053	root epidermal cell differentiation	8	56	0.0744314	0.454926	MSTRG.109826(ATHB-15);MSTRG.63904(POT1);TEA_005941(NAP1);TEA_012887(ABCB19);TEA_013341(ATHB-15);TEA_016575(AKT1);TEA_018090(ARF5);TEA_023768(HD1)
Biological Process	GO:0090627	plant epidermal cell differentiation	8	56	0.0744314	0.454926	MSTRG.109826(ATHB-15);MSTRG.63904(POT1);TEA_005941(NAP1);TEA_012887(ABCB19);TEA_013341(ATHB-15);TEA_016575(AKT1);TEA_018090(ARF5);TEA_023768(HD1)
Biological Process	GO:0007165	signal transduction	50	512	0.0752246	0.454926	MSTRG.12579(SYP61);MSTRG.126091(FAMA);MSTRG.126092(FAMA);MSTRG.164531(CAPH);MSTRG.167659(HEMH);MSTRG.71678(ALD1);MSTRG.93398(--);TEA_000448(CLS);TEA_000927(ARL8C);TEA_001945(MED16);TEA_003872(RABA1F);TEA_003983(RPS2);TEA_004235(At3g55800);TEA_005139(ERF003);TEA_005911(AHK3);TEA_006363(NPF6.3);TEA_009009(ALDH7B4);TEA_009190(At3g55800);TEA_010225(At1g11050);TEA_010408(BHLH72);TEA_011436(EVN);TEA_01…
Biological Process	GO:0006771	riboflavin metabolic process	2	6	0.0766953	0.454926	TEA_025868(rib5);TEA_030090(RIBA3)
Biological Process	GO:0015994	chlorophyll metabolic process	2	6	0.0766953	0.454926	MSTRG.84789(NTRC);TEA_005911(AHK3)
Biological Process	GO:0042726	flavin-containing compound metabolic process	2	6	0.0766953	0.454926	TEA_025868(rib5);TEA_030090(RIBA3)
Biological Process	GO:0048571	long-day photoperiodism	2	6	0.0766953	0.454926	TEA_013439(GI);TEA_029931(GI)
Biological Process	GO:0032506	cytokinetic process	7	47	0.0768393	0.454926	MSTRG.123034(CSLD5);MSTRG.164531(CAPH);TEA_000125(TOP2);TEA_002831(SCL28);TEA_004127(At5g67200);TEA_019966(FZR3);TEA_026624(SCL28)
Biological Process	GO:0010646	regulation of cell communication	10	76	0.0783904	0.454926	TEA_001945(MED16);TEA_007347(MKK9);TEA_012887(ABCB19);TEA_013358(SPY);TEA_017554(PIN2);TEA_021933(AUR1);TEA_023376(MPK3);TEA_026260(PPCK1);TEA_029006(GGB);TEA_029714(CRPK1)
Biological Process	GO:0006448	regulation of translational elongation	3	13	0.0790023	0.454926	MSTRG.152653(OVA2);MSTRG.2599(SRP9);TEA_008191(EMB2369)
Biological Process	GO:0006011	UDP-glucose metabolic process	1	1	0.079687	0.454926	TEA_010218(UGGT)
Biological Process	GO:0006359	regulation of transcription from RNA polymerase III promoter	1	1	0.079687	0.454926	TEA_029384(maf1)
Biological Process	GO:0006383	transcription from RNA polymerase III promoter	1	1	0.079687	0.454926	TEA_029384(maf1)
Biological Process	GO:0006493	protein O-linked glycosylation	1	1	0.079687	0.454926	TEA_020048(SDF2)
Biological Process	GO:0006768	biotin metabolic process	1	1	0.079687	0.454926	TEA_025844(BIO2)
Biological Process	GO:0006833	water transport	1	1	0.079687	0.454926	TEA_014949(ERECTA)
Biological Process	GO:0007155	cell adhesion	1	1	0.079687	0.454926	TEA_014949(ERECTA)
Biological Process	GO:0009060	aerobic respiration	1	1	0.079687	0.454926	TEA_020878(AOMI)
Biological Process	GO:0009235	cobalamin metabolic process	1	1	0.079687	0.454926	TEA_003046(SIRB)
Biological Process	GO:0009262	deoxyribonucleotide metabolic process	1	1	0.079687	0.454926	TEA_016182(DUT)
Biological Process	GO:0010257	NADH dehydrogenase complex assembly	1	1	0.079687	0.454926	TEA_005026(ndhM)
Biological Process	GO:0015717	triose phosphate transport	1	1	0.079687	0.454926	TEA_015816(TPT)
Biological Process	GO:0015729	oxaloacetate transport	1	1	0.079687	0.454926	TEA_002203(DIT2)
Biological Process	GO:0015743	malate transport	1	1	0.079687	0.454926	TEA_002203(DIT2)
Biological Process	GO:0016553	base conversion or substitution editing	1	1	0.079687	0.454926	TEA_017227(PCMP-E10)
Biological Process	GO:0018023	peptidyl-lysine trimethylation	1	1	0.079687	0.454926	TEA_017944(TRO)
Biological Process	GO:0019395	fatty acid oxidation	1	1	0.079687	0.454926	TEA_004300(HTH)
Biological Process	GO:0031577	spindle checkpoint	1	1	0.079687	0.454926	TEA_025888(MAD2)
Biological Process	GO:0034440	lipid oxidation	1	1	0.079687	0.454926	TEA_004300(HTH)
Biological Process	GO:0043446	cellular alkane metabolic process	1	1	0.079687	0.454926	TEA_029224(CER3)
Biological Process	GO:0071173	spindle assembly checkpoint	1	1	0.079687	0.454926	TEA_025888(MAD2)
Biological Process	GO:0071310	cellular response to organic substance	28	267	0.0807581	0.454926	MSTRG.12579(SYP61);MSTRG.126091(FAMA);MSTRG.126092(FAMA);MSTRG.71678(ALD1);TEA_000448(CLS);TEA_001945(MED16);TEA_003983(RPS2);TEA_004235(At3g55800);TEA_005139(ERF003);TEA_005911(AHK3);TEA_006363(NPF6.3);TEA_009190(At3g55800);TEA_010225(At1g11050);TEA_011568(MPK9);TEA_012405(ABA2);TEA_012887(ABCB19);TEA_012965(IAA14);TEA_013358(SPY);TEA_015704(MCM7);TEA_017554(PIN2);TEA_017788(AGO7);TEA_018090(ARF…
Biological Process	GO:0009696	salicylic acid metabolic process	4	21	0.0807894	0.454926	TEA_004235(At3g55800);TEA_009190(At3g55800);TEA_011436(EVN);TEA_023376(MPK3)
Biological Process	GO:0042537	benzene-containing compound metabolic process	4	21	0.0807894	0.454926	TEA_004235(At3g55800);TEA_009190(At3g55800);TEA_011436(EVN);TEA_023376(MPK3)
Biological Process	GO:0048444	floral organ morphogenesis	4	21	0.0807894	0.454926	TEA_002831(SCL28);TEA_024641(KIN10A);TEA_026624(SCL28);TEA_026641(--)
Biological Process	GO:0048511	rhythmic process	4	21	0.0807894	0.454926	TEA_005911(AHK3);TEA_009574(CSP41A);TEA_013439(GI);TEA_029931(GI)
Biological Process	GO:0048563	post-embryonic organ morphogenesis	4	21	0.0807894	0.454926	TEA_002831(SCL28);TEA_024641(KIN10A);TEA_026624(SCL28);TEA_026641(--)
Biological Process	GO:0051606	detection of stimulus	4	21	0.0807894	0.454926	TEA_013439(GI);TEA_021415(COP1);TEA_027929(PHYB);TEA_029931(GI)
Biological Process	GO:1901576	organic substance biosynthetic process	147	1662	0.0821665	0.458828	MSTRG.124628(DOF5.3);MSTRG.126091(FAMA);MSTRG.126092(FAMA);MSTRG.130132(EMB1027);MSTRG.134891(--);MSTRG.13638(MSH1);MSTRG.136560(TK1A);MSTRG.143755(--);MSTRG.152653(OVA2);MSTRG.157893(AIH);MSTRG.164179(CESA3);MSTRG.164531(CAPH);MSTRG.167659(HEMH);MSTRG.21277(--);MSTRG.22779(NAC086);MSTRG.2599(SRP9);MSTRG.29066(RPP1A);MSTRG.32896(At5g50100);MSTRG.61203(ANT17);MSTRG.61415(RPL31);MSTRG.71678(ALD1);M…
Biological Process	GO:0023052	signaling	50	516	0.0834001	0.458828	MSTRG.12579(SYP61);MSTRG.126091(FAMA);MSTRG.126092(FAMA);MSTRG.164531(CAPH);MSTRG.167659(HEMH);MSTRG.71678(ALD1);MSTRG.93398(--);TEA_000448(CLS);TEA_000927(ARL8C);TEA_001945(MED16);TEA_003872(RABA1F);TEA_003983(RPS2);TEA_004235(At3g55800);TEA_005139(ERF003);TEA_005911(AHK3);TEA_006363(NPF6.3);TEA_009009(ALDH7B4);TEA_009190(At3g55800);TEA_010225(At1g11050);TEA_010408(BHLH72);TEA_011436(EVN);TEA_01…
Biological Process	GO:0044700	single organism signaling	50	516	0.0834001	0.458828	MSTRG.12579(SYP61);MSTRG.126091(FAMA);MSTRG.126092(FAMA);MSTRG.164531(CAPH);MSTRG.167659(HEMH);MSTRG.71678(ALD1);MSTRG.93398(--);TEA_000448(CLS);TEA_000927(ARL8C);TEA_001945(MED16);TEA_003872(RABA1F);TEA_003983(RPS2);TEA_004235(At3g55800);TEA_005139(ERF003);TEA_005911(AHK3);TEA_006363(NPF6.3);TEA_009009(ALDH7B4);TEA_009190(At3g55800);TEA_010225(At1g11050);TEA_010408(BHLH72);TEA_011436(EVN);TEA_01…
Biological Process	GO:0051276	chromosome organization	27	257	0.0837348	0.458828	MSTRG.13638(MSH1);MSTRG.138571(At5g27670);MSTRG.164531(CAPH);MSTRG.166932(SlH4);MSTRG.45970(CARM1);MSTRG.73054(SlH4);MSTRG.73505(TOR1L2);TEA_000125(TOP2);TEA_003929(BIN4);TEA_007816(RAD5A);TEA_010366(KIN12F);TEA_013358(SPY);TEA_014050(CPSF73-I);TEA_014420(ncapd2);TEA_014501(--);TEA_015704(MCM7);TEA_017944(TRO);TEA_018090(ARF5);TEA_019940(SRS2);TEA_019966(FZR3);TEA_022496(--);TEA_023288(Nfrkb);TEA…
Biological Process	GO:0006304	DNA modification	7	48	0.0840967	0.458828	MSTRG.13638(MSH1);MSTRG.164531(CAPH);TEA_000125(TOP2);TEA_015704(MCM7);TEA_019966(FZR3);TEA_023443(MET2A);TEA_025039(CMT3)
Biological Process	GO:0006305	DNA alkylation	7	48	0.0840967	0.458828	MSTRG.13638(MSH1);MSTRG.164531(CAPH);TEA_000125(TOP2);TEA_015704(MCM7);TEA_019966(FZR3);TEA_023443(MET2A);TEA_025039(CMT3)
Biological Process	GO:0016570	histone modification	14	118	0.0858219	0.460621	MSTRG.13638(MSH1);MSTRG.164531(CAPH);MSTRG.45970(CARM1);MSTRG.73505(TOR1L2);TEA_000125(TOP2);TEA_015704(MCM7);TEA_017944(TRO);TEA_018090(ARF5);TEA_019966(FZR3);TEA_024641(KIN10A);TEA_025039(CMT3);TEA_025888(MAD2);TEA_026641(--);TEA_029785(MSH7)
Biological Process	GO:0019684	photosynthesis, light reaction	5	30	0.0859157	0.460621	MSTRG.61415(RPL31);TEA_004235(At3g55800);TEA_009190(At3g55800);TEA_009591(psbD);TEA_018549(STN8)
Biological Process	GO:0009966	regulation of signal transduction	6	39	0.086175	0.460621	TEA_001945(MED16);TEA_012887(ABCB19);TEA_013358(SPY);TEA_017554(PIN2);TEA_023376(MPK3);TEA_029006(GGB)
Biological Process	GO:0023051	regulation of signaling	6	39	0.086175	0.460621	TEA_001945(MED16);TEA_012887(ABCB19);TEA_013358(SPY);TEA_017554(PIN2);TEA_023376(MPK3);TEA_029006(GGB)
Biological Process	GO:0010468	regulation of gene expression	67	715	0.0880013	0.468007	MSTRG.109826(ATHB-15);MSTRG.124628(DOF5.3);MSTRG.126091(FAMA);MSTRG.126092(FAMA);MSTRG.13638(MSH1);MSTRG.152653(OVA2);MSTRG.164531(CAPH);MSTRG.22779(NAC086);MSTRG.2599(SRP9);MSTRG.73505(TOR1L2);TEA_000125(TOP2);TEA_000660(MED22B);TEA_000975(MED10B);TEA_001510(NAC073);TEA_001561(KN1);TEA_001945(MED16);TEA_002831(SCL28);TEA_003479(DIVARICATA);TEA_004793(PAT1);TEA_005277(HSFA2B);TEA_005911(AHK3);TEA…
Biological Process	GO:0030001	metal ion transport	28	270	0.0897299	0.474802	MSTRG.120486(At5g11960);MSTRG.138571(At5g27670);MSTRG.142651(NHX2);MSTRG.164179(CESA3);MSTRG.63904(POT1);TEA_001957(ABP19A);TEA_002195(mgtA);TEA_002203(DIT2);TEA_002458(CAX3);TEA_004611(CIPK7);TEA_004715(MRS2-1);TEA_005911(AHK3);TEA_006573(LCAT1);TEA_006960(POT8);TEA_008052(MRS2-2);TEA_009474(MRS2-4);TEA_009817(ABP19A);TEA_012183(APP1);TEA_013995(MRS2-5);TEA_014663(FER1);TEA_016575(AKT1);TEA_0193…
Biological Process	GO:1902589	single-organism organelle organization	35	349	0.0919951	0.483784	MSTRG.109826(ATHB-15);MSTRG.122468(APC4);MSTRG.13638(MSH1);MSTRG.164531(CAPH);MSTRG.19468(REV1);MSTRG.45970(CARM1);MSTRG.72684(MBD9);MSTRG.73505(TOR1L2);TEA_000125(TOP2);TEA_000466(SBT1.6);TEA_003929(BIN4);TEA_005911(AHK3);TEA_005941(NAP1);TEA_010366(KIN12F);TEA_012183(APP1);TEA_013341(ATHB-15);TEA_014501(--);TEA_015704(MCM7);TEA_016112(KIN5D);TEA_016575(AKT1);TEA_017944(TRO);TEA_018090(ARF5);TEA…
Biological Process	GO:0006325	chromatin organization	21	194	0.0923884	0.483784	MSTRG.13638(MSH1);MSTRG.138571(At5g27670);MSTRG.164531(CAPH);MSTRG.166932(SlH4);MSTRG.45970(CARM1);MSTRG.73054(SlH4);MSTRG.73505(TOR1L2);TEA_000125(TOP2);TEA_007816(RAD5A);TEA_010366(KIN12F);TEA_013358(SPY);TEA_014050(CPSF73-I);TEA_015704(MCM7);TEA_017944(TRO);TEA_018090(ARF5);TEA_019966(FZR3);TEA_024641(KIN10A);TEA_025039(CMT3);TEA_025888(MAD2);TEA_026641(--);TEA_029785(MSH7)
Biological Process	GO:0009767	photosynthetic electron transport chain	4	22	0.0928056	0.483784	MSTRG.61415(RPL31);TEA_004235(At3g55800);TEA_009190(At3g55800);TEA_009591(psbD)
Biological Process	GO:0045229	external encapsulating structure organization	25	238	0.0933898	0.484431	MSTRG.109826(ATHB-15);MSTRG.164179(CESA3);MSTRG.1738(RH46);MSTRG.51446(PGI1);TEA_000021(IRK);TEA_000431(GSVIVT00026920001);TEA_000466(SBT1.6);TEA_001764(ITN1);TEA_005496(CCT7);TEA_005941(NAP1);TEA_006363(NPF6.3);TEA_008018(PME44);TEA_009680(QRT3);TEA_011687(XTH32);TEA_012887(ABCB19);TEA_013341(ATHB-15);TEA_014170(EXPA18);TEA_014399(XTH7);TEA_014949(ERECTA);TEA_016038(XTH10);TEA_016575(AKT1);TEA_0…
Biological Process	GO:0015979	photosynthesis	5	31	0.096066	0.493459	MSTRG.61415(RPL31);TEA_004235(At3g55800);TEA_009190(At3g55800);TEA_009591(psbD);TEA_018549(STN8)
Biological Process	GO:0070887	cellular response to chemical stimulus	28	272	0.0960676	0.493459	MSTRG.12579(SYP61);MSTRG.126091(FAMA);MSTRG.126092(FAMA);MSTRG.71678(ALD1);TEA_000448(CLS);TEA_001945(MED16);TEA_003983(RPS2);TEA_004235(At3g55800);TEA_005139(ERF003);TEA_005911(AHK3);TEA_006363(NPF6.3);TEA_009190(At3g55800);TEA_010225(At1g11050);TEA_011568(MPK9);TEA_012405(ABA2);TEA_012887(ABCB19);TEA_012965(IAA14);TEA_013358(SPY);TEA_015704(MCM7);TEA_017554(PIN2);TEA_017788(AGO7);TEA_018090(ARF…
Biological Process	GO:0006818	hydrogen transport	13	110	0.0975774	0.498782	MSTRG.142651(NHX2);MSTRG.67388(AHA5);MSTRG.99615(atpI);TEA_002247(LHA1);TEA_002380(atpB);TEA_004449(VHA-d2);TEA_006581(VHA-a3);TEA_008749(VHA-B2);TEA_009585(ATPA);TEA_014982(At5g41760);TEA_018432(AVP1);TEA_026439(CHX18);TEA_029368(KEA3)
Biological Process	GO:0048580	regulation of post-embryonic development	12	100	0.0995356	0.506333	MSTRG.164531(CAPH);MSTRG.51446(PGI1);TEA_000125(TOP2);TEA_005911(AHK3);TEA_008190(LET6);TEA_013439(GI);TEA_013942(SOC1);TEA_018090(ARF5);TEA_021415(COP1);TEA_022025(Rpf1);TEA_024836(CET2);TEA_029931(GI)
Biological Process	GO:0044042	glucan metabolic process	22	207	0.100383	0.508189	MSTRG.112747(CALS5);MSTRG.123034(CSLD5);MSTRG.164179(CESA3);MSTRG.51446(PGI1);MSTRG.6627(--);MSTRG.84789(NTRC);TEA_000021(IRK);TEA_000466(SBT1.6);TEA_003662(CSLE6);TEA_004235(At3g55800);TEA_009190(At3g55800);TEA_011687(XTH32);TEA_013439(GI);TEA_013714(LSF2);TEA_014399(XTH7);TEA_014918(PPD4);TEA_014933(GWD3);TEA_015653(DPE2);TEA_016038(XTH10);TEA_017652(XTH16);TEA_025105(FOLD2);TEA_029931(GI)
Biological Process	GO:0006109	regulation of carbohydrate metabolic process	2	7	0.101843	0.509181	MSTRG.164179(CESA3);MSTRG.84789(NTRC)
Biological Process	GO:0017004	cytochrome complex assembly	2	7	0.101843	0.509181	MSTRG.66615(CCB1);TEA_013035(Os03g0767500)
Biological Process	GO:0006281	DNA repair	8	60	0.10203	0.509181	MSTRG.123034(CSLD5);MSTRG.13638(MSH1);MSTRG.60921(RAD23C);TEA_005581(MAG);TEA_007816(RAD5A);TEA_022496(--);TEA_028273(RAD23C);TEA_029785(MSH7)
Biological Process	GO:0009620	response to fungus	6	41	0.104113	0.515201	MSTRG.51446(PGI1);TEA_004235(At3g55800);TEA_009190(At3g55800);TEA_011879(HEV1);TEA_014949(ERECTA);TEA_023376(MPK3)
Biological Process	GO:0019752	carboxylic acid metabolic process	81	888	0.104214	0.515201	MSTRG.130132(EMB1027);MSTRG.134891(--);MSTRG.137366(PSP);MSTRG.152653(OVA2);MSTRG.157893(AIH);MSTRG.158190(MDH2);MSTRG.164179(CESA3);MSTRG.167659(HEMH);MSTRG.48854(GSTZ1);MSTRG.51446(PGI1);MSTRG.61415(RPL31);MSTRG.6627(--);MSTRG.66615(CCB1);MSTRG.71678(ALD1);MSTRG.84693(OASB);MSTRG.84789(NTRC);MSTRG.99717(ST3);TEA_000448(CLS);TEA_000466(SBT1.6);TEA_000659(AZOSEA38000);TEA_001412(SAT1);TEA_001884(…
Biological Process	GO:0007568	aging	4	23	0.105614	0.517261	MSTRG.71678(ALD1);TEA_005911(AHK3);TEA_014484(UPL5);TEA_026811(NAC029)
Biological Process	GO:0018958	phenol-containing compound metabolic process	4	23	0.105614	0.517261	TEA_004235(At3g55800);TEA_009190(At3g55800);TEA_011436(EVN);TEA_023376(MPK3)
Biological Process	GO:0034285	response to disaccharide	5	32	0.106794	0.520294	MSTRG.51446(PGI1);TEA_005911(AHK3);TEA_022965(CNGC14);TEA_024836(CET2);TEA_026790(BHLH)
Biological Process	GO:0006351	transcription, DNA-templated	26	253	0.107221	0.520294	MSTRG.126091(FAMA);MSTRG.126092(FAMA);MSTRG.13638(MSH1);MSTRG.164531(CAPH);MSTRG.73505(TOR1L2);TEA_000062(HAT5);TEA_000660(MED22B);TEA_000975(MED10B);TEA_001510(NAC073);TEA_004819(RPB2);TEA_005941(NAP1);TEA_009574(CSP41A);TEA_010366(KIN12F);TEA_010477(At4g27270);TEA_011064(--);TEA_013358(SPY);TEA_014050(CPSF73-I);TEA_018090(ARF5);TEA_023288(Nfrkb);TEA_023499(TFIIS);TEA_023768(HD1);TEA_024641(KIN1…
Biological Process	GO:0032774	RNA biosynthetic process	29	287	0.108868	0.525128	MSTRG.126091(FAMA);MSTRG.126092(FAMA);MSTRG.13638(MSH1);MSTRG.164531(CAPH);MSTRG.73505(TOR1L2);TEA_000062(HAT5);TEA_000660(MED22B);TEA_000975(MED10B);TEA_001510(NAC073);TEA_004819(RPB2);TEA_005941(NAP1);TEA_009574(CSP41A);TEA_010366(KIN12F);TEA_010477(At4g27270);TEA_010932(rplO);TEA_011064(--);TEA_013358(SPY);TEA_014050(CPSF73-I);TEA_018090(ARF5);TEA_023288(Nfrkb);TEA_023499(TFIIS);TEA_023768(HD1…
Biological Process	GO:0044710	single-organism metabolic process	264	3114	0.109215	0.525128	MSTRG.119784(ND1);MSTRG.123034(CSLD5);MSTRG.12543(rps12-B);MSTRG.130132(EMB1027);MSTRG.134891(--);MSTRG.13638(MSH1);MSTRG.136560(TK1A);MSTRG.137366(PSP);MSTRG.140137(PEX4);MSTRG.142216(--);MSTRG.152653(OVA2);MSTRG.154998(ABCC10);MSTRG.157225(--);MSTRG.157893(AIH);MSTRG.158190(MDH2);MSTRG.164179(CESA3);MSTRG.164531(CAPH);MSTRG.167659(HEMH);MSTRG.21487(FDC2);MSTRG.32896(At5g50100);MSTRG.40542(CCDA2…
Biological Process	GO:0009058	biosynthetic process	155	1780	0.110893	0.53037	MSTRG.124628(DOF5.3);MSTRG.126091(FAMA);MSTRG.126092(FAMA);MSTRG.130132(EMB1027);MSTRG.134891(--);MSTRG.13638(MSH1);MSTRG.136560(TK1A);MSTRG.143755(--);MSTRG.152653(OVA2);MSTRG.157893(AIH);MSTRG.164179(CESA3);MSTRG.164531(CAPH);MSTRG.167659(HEMH);MSTRG.21277(--);MSTRG.22779(NAC086);MSTRG.2599(SRP9);MSTRG.29066(RPP1A);MSTRG.32896(At5g50100);MSTRG.61203(ANT17);MSTRG.61415(RPL31);MSTRG.71678(ALD1);M…
Biological Process	GO:0006414	translational elongation	3	15	0.111816	0.53037	MSTRG.152653(OVA2);MSTRG.2599(SRP9);TEA_008191(EMB2369)
Biological Process	GO:0009832	plant-type cell wall biogenesis	3	15	0.111816	0.53037	MSTRG.164179(CESA3);TEA_001510(NAC073);TEA_023768(HD1)
Biological Process	GO:0097659	nucleic acid-templated transcription	26	255	0.114648	0.532919	MSTRG.126091(FAMA);MSTRG.126092(FAMA);MSTRG.13638(MSH1);MSTRG.164531(CAPH);MSTRG.73505(TOR1L2);TEA_000062(HAT5);TEA_000660(MED22B);TEA_000975(MED10B);TEA_001510(NAC073);TEA_004819(RPB2);TEA_005941(NAP1);TEA_009574(CSP41A);TEA_010366(KIN12F);TEA_010477(At4g27270);TEA_011064(--);TEA_013358(SPY);TEA_014050(CPSF73-I);TEA_018090(ARF5);TEA_023288(Nfrkb);TEA_023499(TFIIS);TEA_023768(HD1);TEA_024641(KIN1…
Biological Process	GO:0006082	organic acid metabolic process	83	917	0.114676	0.532919	MSTRG.130132(EMB1027);MSTRG.134891(--);MSTRG.137366(PSP);MSTRG.152653(OVA2);MSTRG.157893(AIH);MSTRG.158190(MDH2);MSTRG.164179(CESA3);MSTRG.167659(HEMH);MSTRG.48854(GSTZ1);MSTRG.51446(PGI1);MSTRG.61415(RPL31);MSTRG.6627(--);MSTRG.66615(CCB1);MSTRG.71678(ALD1);MSTRG.84693(OASB);MSTRG.84789(NTRC);MSTRG.99717(ST3);TEA_000448(CLS);TEA_000466(SBT1.6);TEA_000659(AZOSEA38000);TEA_001412(SAT1);TEA_001884(…
Biological Process	GO:0043436	oxoacid metabolic process	83	917	0.114676	0.532919	MSTRG.130132(EMB1027);MSTRG.134891(--);MSTRG.137366(PSP);MSTRG.152653(OVA2);MSTRG.157893(AIH);MSTRG.158190(MDH2);MSTRG.164179(CESA3);MSTRG.167659(HEMH);MSTRG.48854(GSTZ1);MSTRG.51446(PGI1);MSTRG.61415(RPL31);MSTRG.6627(--);MSTRG.66615(CCB1);MSTRG.71678(ALD1);MSTRG.84693(OASB);MSTRG.84789(NTRC);MSTRG.99717(ST3);TEA_000448(CLS);TEA_000466(SBT1.6);TEA_000659(AZOSEA38000);TEA_001412(SAT1);TEA_001884(…
Biological Process	GO:0048518	positive regulation of biological process	17	156	0.115326	0.532919	MSTRG.51446(PGI1);MSTRG.84789(NTRC);TEA_001880(B120);TEA_001945(MED16);TEA_003929(BIN4);TEA_004235(At3g55800);TEA_004611(CIPK7);TEA_009190(At3g55800);TEA_011367(FBW2);TEA_011458(SUD1);TEA_013439(GI);TEA_013714(LSF2);TEA_014918(PPD4);TEA_021138(TMK3);TEA_023376(MPK3);TEA_025308(SNF4);TEA_029931(GI)
Biological Process	GO:0009725	response to hormone	27	267	0.11768	0.532919	MSTRG.12579(SYP61);MSTRG.126091(FAMA);MSTRG.139387(--);MSTRG.44305(--);TEA_000448(CLS);TEA_001945(MED16);TEA_003270(ZHD1);TEA_004235(At3g55800);TEA_005139(ERF003);TEA_005911(AHK3);TEA_006363(NPF6.3);TEA_007860(QUA2);TEA_009009(ALDH7B4);TEA_009190(At3g55800);TEA_010225(At1g11050);TEA_011568(MPK9);TEA_012887(ABCB19);TEA_012965(IAA14);TEA_013358(SPY);TEA_017554(PIN2);TEA_018090(ARF5);TEA_023376(MPK3…
Biological Process	GO:0043473	pigmentation	5	33	0.118081	0.532919	MSTRG.164179(CESA3);TEA_012887(ABCB19);TEA_013942(SOC1);TEA_017554(PIN2);TEA_025994(CBL10)
Biological Process	GO:0043476	pigment accumulation	5	33	0.118081	0.532919	MSTRG.164179(CESA3);TEA_012887(ABCB19);TEA_013942(SOC1);TEA_017554(PIN2);TEA_025994(CBL10)
Biological Process	GO:0043478	pigment accumulation in response to UV light	5	33	0.118081	0.532919	MSTRG.164179(CESA3);TEA_012887(ABCB19);TEA_013942(SOC1);TEA_017554(PIN2);TEA_025994(CBL10)
Biological Process	GO:0043479	pigment accumulation in tissues in response to UV light	5	33	0.118081	0.532919	MSTRG.164179(CESA3);TEA_012887(ABCB19);TEA_013942(SOC1);TEA_017554(PIN2);TEA_025994(CBL10)
Biological Process	GO:0043480	pigment accumulation in tissues	5	33	0.118081	0.532919	MSTRG.164179(CESA3);TEA_012887(ABCB19);TEA_013942(SOC1);TEA_017554(PIN2);TEA_025994(CBL10)
Biological Process	GO:0006766	vitamin metabolic process	4	24	0.119172	0.532919	TEA_003046(SIRB);TEA_025844(BIO2);TEA_025868(rib5);TEA_030090(RIBA3)
Biological Process	GO:0006767	water-soluble vitamin metabolic process	4	24	0.119172	0.532919	TEA_003046(SIRB);TEA_025844(BIO2);TEA_025868(rib5);TEA_030090(RIBA3)
Biological Process	GO:0040029	regulation of gene expression, epigenetic	10	83	0.122694	0.532919	MSTRG.164531(CAPH);MSTRG.73505(TOR1L2);TEA_010366(KIN12F);TEA_013358(SPY);TEA_014050(CPSF73-I);TEA_017788(AGO7);TEA_018090(ARF5);TEA_024641(KIN10A);TEA_025039(CMT3);TEA_026641(--)
Biological Process	GO:0046483	heterocycle metabolic process	126	1438	0.125493	0.532919	MSTRG.123034(CSLD5);MSTRG.126091(FAMA);MSTRG.126092(FAMA);MSTRG.130132(EMB1027);MSTRG.134891(--);MSTRG.13638(MSH1);MSTRG.136431(Os01g0868300);MSTRG.136433(Os01g0868300);MSTRG.136560(TK1A);MSTRG.152653(OVA2);MSTRG.164531(CAPH);MSTRG.167659(HEMH);MSTRG.168962(At1g67320);MSTRG.19468(REV1);MSTRG.60921(RAD23C);MSTRG.61415(RPL31);MSTRG.6627(--);MSTRG.73505(TOR1L2);MSTRG.84789(NTRC);MSTRG.85167(pol);MST…
Biological Process	GO:0048437	floral organ development	8	63	0.126002	0.532919	TEA_002831(SCL28);TEA_008190(LET6);TEA_012887(ABCB19);TEA_013942(SOC1);TEA_017554(PIN2);TEA_024641(KIN10A);TEA_026624(SCL28);TEA_026641(--)
Biological Process	GO:0009893	positive regulation of metabolic process	13	115	0.126039	0.532919	MSTRG.51446(PGI1);MSTRG.84789(NTRC);TEA_001880(B120);TEA_004235(At3g55800);TEA_004611(CIPK7);TEA_009190(At3g55800);TEA_011367(FBW2);TEA_011458(SUD1);TEA_013714(LSF2);TEA_014918(PPD4);TEA_021138(TMK3);TEA_023376(MPK3);TEA_025308(SNF4)
Biological Process	GO:0009059	macromolecule biosynthetic process	90	1006	0.126301	0.532919	MSTRG.124628(DOF5.3);MSTRG.126091(FAMA);MSTRG.126092(FAMA);MSTRG.130132(EMB1027);MSTRG.134891(--);MSTRG.13638(MSH1);MSTRG.143755(--);MSTRG.152653(OVA2);MSTRG.164531(CAPH);MSTRG.21277(--);MSTRG.22779(NAC086);MSTRG.2599(SRP9);MSTRG.29066(RPP1A);MSTRG.73505(TOR1L2);MSTRG.84789(NTRC);MSTRG.85167(pol);TEA_000062(HAT5);TEA_000660(MED22B);TEA_000975(MED10B);TEA_000987(DREB3);TEA_001510(NAC073);TEA_00194…
Biological Process	GO:0006520	cellular amino acid metabolic process	40	418	0.127723	0.532919	MSTRG.130132(EMB1027);MSTRG.134891(--);MSTRG.137366(PSP);MSTRG.152653(OVA2);MSTRG.157893(AIH);MSTRG.48854(GSTZ1);MSTRG.71678(ALD1);MSTRG.84693(OASB);TEA_000466(SBT1.6);TEA_001412(SAT1);TEA_001884(At5g10920);TEA_002027(IBI1);TEA_002203(DIT2);TEA_003060(CM3);TEA_003446(pip);TEA_004235(At3g55800);TEA_006953(FOLD1);TEA_008191(EMB2369);TEA_008317(IIL1);TEA_008431(IPMS2);TEA_008759(HEME1);TEA_009190(At…
Biological Process	GO:0016458	gene silencing	14	126	0.1279	0.532919	MSTRG.13638(MSH1);MSTRG.164531(CAPH);MSTRG.73505(TOR1L2);TEA_000125(TOP2);TEA_010366(KIN12F);TEA_013358(SPY);TEA_014050(CPSF73-I);TEA_015704(MCM7);TEA_017788(AGO7);TEA_018090(ARF5);TEA_019966(FZR3);TEA_024641(KIN10A);TEA_025039(CMT3);TEA_026641(--)
Biological Process	GO:0019725	cellular homeostasis	14	126	0.1279	0.532919	MSTRG.84789(NTRC);TEA_001957(ABP19A);TEA_002310(Os05g0200100);TEA_004611(CIPK7);TEA_006573(LCAT1);TEA_009817(ABP19A);TEA_011228(Os04g0560200);TEA_013035(Os03g0767500);TEA_013534(GRXC7);TEA_014663(FER1);TEA_017866(PDIL2-1);TEA_019380(--);TEA_024134(TRX1);TEA_028709(PDK)
Biological Process	GO:0006306	DNA methylation	2	8	0.128848	0.532919	TEA_023443(MET2A);TEA_025039(CMT3)
Biological Process	GO:0044728	DNA methylation or demethylation	2	8	0.128848	0.532919	TEA_023443(MET2A);TEA_025039(CMT3)
Biological Process	GO:0065008	regulation of biological quality	30	304	0.12946	0.532919	MSTRG.142651(NHX2);MSTRG.164179(CESA3);MSTRG.84789(NTRC);MSTRG.99717(ST3);TEA_000021(IRK);TEA_001957(ABP19A);TEA_002310(Os05g0200100);TEA_004611(CIPK7);TEA_006573(LCAT1);TEA_008128(COG7);TEA_008190(LET6);TEA_008759(HEME1);TEA_009817(ABP19A);TEA_011228(Os04g0560200);TEA_012183(APP1);TEA_012887(ABCB19);TEA_013035(Os03g0767500);TEA_013534(GRXC7);TEA_014663(FER1);TEA_017554(PIN2);TEA_017866(PDIL2-1);…
Biological Process	GO:0015992	proton transport	10	84	0.12996	0.532919	MSTRG.142651(NHX2);MSTRG.67388(AHA5);TEA_002247(LHA1);TEA_002380(atpB);TEA_004449(VHA-d2);TEA_006581(VHA-a3);TEA_008749(VHA-B2);TEA_009585(ATPA);TEA_026439(CHX18);TEA_029368(KEA3)
Biological Process	GO:0006399	tRNA metabolic process	12	105	0.129966	0.532919	MSTRG.130132(EMB1027);MSTRG.134891(--);MSTRG.152653(OVA2);TEA_000374(mnmG);TEA_002027(IBI1);TEA_007302(At4g38890);TEA_008191(EMB2369);TEA_012012(At5g24840);TEA_018659(SYNO);TEA_020534(At4g38890);TEA_022975(EMB2761);TEA_024670(SYNC2)
Biological Process	GO:0048468	cell development	16	148	0.130102	0.532919	MSTRG.109826(ATHB-15);MSTRG.164179(CESA3);MSTRG.19468(REV1);MSTRG.63904(POT1);TEA_001764(ITN1);TEA_001945(MED16);TEA_005941(NAP1);TEA_009680(QRT3);TEA_012795(KDSB);TEA_012887(ABCB19);TEA_013341(ATHB-15);TEA_016575(AKT1);TEA_018090(ARF5);TEA_023768(HD1);TEA_025994(CBL10);TEA_027652(DCR)
Biological Process	GO:0009664	plant-type cell wall organization	4	25	0.133437	0.532919	TEA_000466(SBT1.6);TEA_001764(ITN1);TEA_006363(NPF6.3);TEA_009680(QRT3)
Biological Process	GO:0032535	regulation of cellular component size	4	25	0.133437	0.532919	MSTRG.164179(CESA3);TEA_000021(IRK);TEA_012887(ABCB19);TEA_017554(PIN2)
Biological Process	GO:0090066	regulation of anatomical structure size	4	25	0.133437	0.532919	MSTRG.164179(CESA3);TEA_000021(IRK);TEA_012887(ABCB19);TEA_017554(PIN2)
Biological Process	GO:0005984	disaccharide metabolic process	6	44	0.134328	0.532919	MSTRG.73246(TPS1);TEA_003013(TPPF);TEA_004235(At3g55800);TEA_009190(At3g55800);TEA_011515(SPS4);TEA_015095(Os10g0521000)
Biological Process	GO:0016568	chromatin modification	15	138	0.134966	0.532919	MSTRG.13638(MSH1);MSTRG.164531(CAPH);MSTRG.45970(CARM1);MSTRG.73505(TOR1L2);TEA_000125(TOP2);TEA_010366(KIN12F);TEA_015704(MCM7);TEA_017944(TRO);TEA_018090(ARF5);TEA_019966(FZR3);TEA_024641(KIN10A);TEA_025039(CMT3);TEA_025888(MAD2);TEA_026641(--);TEA_029785(MSH7)
Biological Process	GO:0042592	homeostatic process	19	182	0.135827	0.532919	MSTRG.142651(NHX2);MSTRG.84789(NTRC);TEA_001957(ABP19A);TEA_002310(Os05g0200100);TEA_004611(CIPK7);TEA_006573(LCAT1);TEA_009817(ABP19A);TEA_011228(Os04g0560200);TEA_013035(Os03g0767500);TEA_013534(GRXC7);TEA_014663(FER1);TEA_017866(PDIL2-1);TEA_019380(--);TEA_023112(YSL1);TEA_023288(Nfrkb);TEA_024134(TRX1);TEA_025994(CBL10);TEA_026439(CHX18);TEA_028709(PDK)
Biological Process	GO:0044264	cellular polysaccharide metabolic process	19	182	0.135827	0.532919	MSTRG.112747(CALS5);MSTRG.123034(CSLD5);MSTRG.164179(CESA3);MSTRG.51446(PGI1);MSTRG.6627(--);MSTRG.84789(NTRC);TEA_000021(IRK);TEA_000466(SBT1.6);TEA_003662(CSLE6);TEA_004235(At3g55800);TEA_009190(At3g55800);TEA_013439(GI);TEA_013714(LSF2);TEA_014581(GALT1);TEA_014918(PPD4);TEA_014933(GWD3);TEA_015653(DPE2);TEA_025105(FOLD2);TEA_029931(GI)
Biological Process	GO:0072593	reactive oxygen species metabolic process	12	106	0.136611	0.532919	MSTRG.126091(FAMA);MSTRG.19468(REV1);MSTRG.84789(NTRC);TEA_000374(mnmG);TEA_000463(APX3);TEA_001510(NAC073);TEA_002695(CAT1);TEA_004235(At3g55800);TEA_009190(At3g55800);TEA_009470(PER17);TEA_014198(PER12);TEA_023376(MPK3)
Biological Process	GO:0044262	cellular carbohydrate metabolic process	23	227	0.137908	0.532919	MSTRG.112747(CALS5);MSTRG.123034(CSLD5);MSTRG.164179(CESA3);MSTRG.51446(PGI1);MSTRG.6627(--);MSTRG.73246(TPS1);MSTRG.84789(NTRC);TEA_000021(IRK);TEA_000466(SBT1.6);TEA_003013(TPPF);TEA_003662(CSLE6);TEA_004235(At3g55800);TEA_009190(At3g55800);TEA_011515(SPS4);TEA_013439(GI);TEA_013714(LSF2);TEA_014581(GALT1);TEA_014918(PPD4);TEA_014933(GWD3);TEA_015095(Os10g0521000);TEA_015653(DPE2);TEA_025105(FO…
Biological Process	GO:0090304	nucleic acid metabolic process	91	1024	0.139205	0.532919	MSTRG.123034(CSLD5);MSTRG.126091(FAMA);MSTRG.126092(FAMA);MSTRG.130132(EMB1027);MSTRG.134891(--);MSTRG.13638(MSH1);MSTRG.136431(Os01g0868300);MSTRG.136433(Os01g0868300);MSTRG.136560(TK1A);MSTRG.152653(OVA2);MSTRG.164531(CAPH);MSTRG.168962(At1g67320);MSTRG.19468(REV1);MSTRG.60921(RAD23C);MSTRG.61415(RPL31);MSTRG.6627(--);MSTRG.73505(TOR1L2);MSTRG.85167(pol);TEA_000062(HAT5);TEA_000125(TOP2);TEA_00…
Biological Process	GO:0010629	negative regulation of gene expression	14	128	0.139985	0.532919	MSTRG.13638(MSH1);MSTRG.164531(CAPH);MSTRG.73505(TOR1L2);TEA_000125(TOP2);TEA_010366(KIN12F);TEA_013358(SPY);TEA_014050(CPSF73-I);TEA_015704(MCM7);TEA_017788(AGO7);TEA_018090(ARF5);TEA_019966(FZR3);TEA_024641(KIN10A);TEA_025039(CMT3);TEA_026641(--)
Biological Process	GO:0000904	cell morphogenesis involved in differentiation	11	96	0.140947	0.532919	MSTRG.109826(ATHB-15);MSTRG.19468(REV1);TEA_001764(ITN1);TEA_005941(NAP1);TEA_009680(QRT3);TEA_012795(KDSB);TEA_013341(ATHB-15);TEA_016575(AKT1);TEA_018090(ARF5);TEA_023768(HD1);TEA_027652(DCR)
Biological Process	GO:0042546	cell wall biogenesis	5	35	0.14224	0.532919	MSTRG.164179(CESA3);TEA_000021(IRK);TEA_000466(SBT1.6);TEA_001510(NAC073);TEA_023768(HD1)
Biological Process	GO:0051052	regulation of DNA metabolic process	5	35	0.14224	0.532919	MSTRG.13638(MSH1);MSTRG.164531(CAPH);TEA_000125(TOP2);TEA_002332(PCNA);TEA_009170(PCNA)
Biological Process	GO:0044765	single-organism transport	93	1052	0.148169	0.532919	MSTRG.10469(ARSA1);MSTRG.120486(At5g11960);MSTRG.12579(SYP61);MSTRG.126091(FAMA);MSTRG.138571(At5g27670);MSTRG.142651(NHX2);MSTRG.15153(HLB1);MSTRG.164179(CESA3);MSTRG.167659(HEMH);MSTRG.63904(POT1);MSTRG.67388(AHA5);MSTRG.93721(PPT1);MSTRG.99615(atpI);MSTRG.99717(ST3);TEA_000021(IRK);TEA_000836(ALA2);TEA_001502(BOR1);TEA_001957(ABP19A);TEA_002195(mgtA);TEA_002203(DIT2);TEA_002247(LHA1);TEA_00233…
Biological Process	GO:0034728	nucleosome organization	3	17	0.148848	0.532919	MSTRG.138571(At5g27670);MSTRG.166932(SlH4);MSTRG.73054(SlH4)
Biological Process	GO:0071824	protein-DNA complex subunit organization	3	17	0.148848	0.532919	MSTRG.138571(At5g27670);MSTRG.166932(SlH4);MSTRG.73054(SlH4)
Biological Process	GO:0099402	plant organ development	19	185	0.151486	0.532919	MSTRG.109826(ATHB-15);MSTRG.63904(POT1);TEA_002831(SCL28);TEA_005941(NAP1);TEA_008190(LET6);TEA_012246(SHR);TEA_012887(ABCB19);TEA_013341(ATHB-15);TEA_013942(SOC1);TEA_014663(FER1);TEA_016575(AKT1);TEA_017554(PIN2);TEA_017944(TRO);TEA_018090(ARF5);TEA_022025(Rpf1);TEA_023768(HD1);TEA_024641(KIN10A);TEA_026624(SCL28);TEA_026641(--)
Biological Process	GO:0000187	activation of MAPK activity	1	2	0.153032	0.532919	TEA_023376(MPK3)
Biological Process	GO:0000578	embryonic axis specification	1	2	0.153032	0.532919	TEA_018090(ARF5)
Biological Process	GO:0009250	glucan biosynthetic process	1	2	0.153032	0.532919	MSTRG.84789(NTRC)
Biological Process	GO:0009403	toxin biosynthetic process	1	2	0.153032	0.532919	TEA_023376(MPK3)
Biological Process	GO:0009646	response to absence of light	1	2	0.153032	0.532919	TEA_021415(COP1)
Biological Process	GO:0009700	indole phytoalexin biosynthetic process	1	2	0.153032	0.532919	TEA_023376(MPK3)
Biological Process	GO:0009718	anthocyanin-containing compound biosynthetic process	1	2	0.153032	0.532919	TEA_014949(ERECTA)
Biological Process	GO:0009880	embryonic pattern specification	1	2	0.153032	0.532919	TEA_018090(ARF5)
Biological Process	GO:0009967	positive regulation of signal transduction	1	2	0.153032	0.532919	TEA_023376(MPK3)
Biological Process	GO:0010375	stomatal complex patterning	1	2	0.153032	0.532919	TEA_023376(MPK3)
Biological Process	GO:0010506	regulation of autophagy	1	2	0.153032	0.532919	MSTRG.21277(--)
Biological Process	GO:0010962	regulation of glucan biosynthetic process	1	2	0.153032	0.532919	MSTRG.84789(NTRC)
Biological Process	GO:0015714	phosphoenolpyruvate transport	1	2	0.153032	0.532919	TEA_027193(PPT2)
Biological Process	GO:0015918	sterol transport	1	2	0.153032	0.532919	TEA_026255(Npc1)
Biological Process	GO:0016579	protein deubiquitination	1	2	0.153032	0.532919	TEA_030054(AMSH1)
Biological Process	GO:0018342	protein prenylation	1	2	0.153032	0.532919	TEA_029006(GGB)
Biological Process	GO:0019566	arabinose metabolic process	1	2	0.153032	0.532919	TEA_005220(ASD1)
Biological Process	GO:0023056	positive regulation of signaling	1	2	0.153032	0.532919	TEA_023376(MPK3)
Biological Process	GO:0032508	DNA duplex unwinding	1	2	0.153032	0.532919	TEA_015704(MCM7)
Biological Process	GO:0032881	regulation of polysaccharide metabolic process	1	2	0.153032	0.532919	MSTRG.84789(NTRC)
Biological Process	GO:0032885	regulation of polysaccharide biosynthetic process	1	2	0.153032	0.532919	MSTRG.84789(NTRC)
Biological Process	GO:0042435	indole-containing compound biosynthetic process	1	2	0.153032	0.532919	TEA_023376(MPK3)
Biological Process	GO:0042548	regulation of photosynthesis, light reaction	1	2	0.153032	0.532919	TEA_018549(STN8)
Biological Process	GO:0043406	positive regulation of MAP kinase activity	1	2	0.153032	0.532919	TEA_023376(MPK3)
Biological Process	GO:0043410	positive regulation of MAPK cascade	1	2	0.153032	0.532919	TEA_023376(MPK3)
Biological Process	GO:0043467	regulation of generation of precursor metabolites and energy	1	2	0.153032	0.532919	TEA_018549(STN8)
Biological Process	GO:0046217	indole phytoalexin metabolic process	1	2	0.153032	0.532919	TEA_023376(MPK3)
Biological Process	GO:0046283	anthocyanin-containing compound metabolic process	1	2	0.153032	0.532919	TEA_014949(ERECTA)
Biological Process	GO:0051341	regulation of oxidoreductase activity	1	2	0.153032	0.532919	TEA_011458(SUD1)
Biological Process	GO:0051353	positive regulation of oxidoreductase activity	1	2	0.153032	0.532919	TEA_011458(SUD1)
Biological Process	GO:0052314	phytoalexin metabolic process	1	2	0.153032	0.532919	TEA_023376(MPK3)
Biological Process	GO:0052315	phytoalexin biosynthetic process	1	2	0.153032	0.532919	TEA_023376(MPK3)
Biological Process	GO:0071902	positive regulation of protein serine/threonine kinase activity	1	2	0.153032	0.532919	TEA_023376(MPK3)
Biological Process	GO:0097354	prenylation	1	2	0.153032	0.532919	TEA_029006(GGB)
Biological Process	GO:1901678	iron coordination entity transport	1	2	0.153032	0.532919	TEA_023112(YSL1)
Biological Process	GO:1902533	positive regulation of intracellular signal transduction	1	2	0.153032	0.532919	TEA_023376(MPK3)
Biological Process	GO:0005976	polysaccharide metabolic process	32	333	0.153347	0.532919	MSTRG.112747(CALS5);MSTRG.123034(CSLD5);MSTRG.164179(CESA3);MSTRG.51446(PGI1);MSTRG.6627(--);MSTRG.84789(NTRC);TEA_000021(IRK);TEA_000466(SBT1.6);TEA_003662(CSLE6);TEA_004235(At3g55800);TEA_005229(At1g67750);TEA_006363(NPF6.3);TEA_007860(QUA2);TEA_008018(PME44);TEA_009190(At3g55800);TEA_011687(XTH32);TEA_012687(EML3);TEA_012887(ABCB19);TEA_013439(GI);TEA_013714(LSF2);TEA_014399(XTH7);TEA_014581(G…
Biological Process	GO:0006418	tRNA aminoacylation for protein translation	7	56	0.155308	0.537876	MSTRG.130132(EMB1027);MSTRG.152653(OVA2);TEA_002027(IBI1);TEA_008191(EMB2369);TEA_018659(SYNO);TEA_022975(EMB2761);TEA_024670(SYNC2)
Biological Process	GO:0010119	regulation of stomatal movement	2	9	0.157256	0.537876	MSTRG.63904(POT1);TEA_016575(AKT1)
Biological Process	GO:0051552	flavone metabolic process	2	9	0.157256	0.537876	TEA_009198(FLS);TEA_028160(GA2OX2)
Biological Process	GO:0051553	flavone biosynthetic process	2	9	0.157256	0.537876	TEA_009198(FLS);TEA_028160(GA2OX2)
Biological Process	GO:1902578	single-organism localization	94	1068	0.157327	0.537876	MSTRG.10469(ARSA1);MSTRG.120486(At5g11960);MSTRG.12579(SYP61);MSTRG.126091(FAMA);MSTRG.138571(At5g27670);MSTRG.142651(NHX2);MSTRG.15153(HLB1);MSTRG.164179(CESA3);MSTRG.167659(HEMH);MSTRG.63904(POT1);MSTRG.67388(AHA5);MSTRG.93721(PPT1);MSTRG.99615(atpI);MSTRG.99717(ST3);TEA_000021(IRK);TEA_000836(ALA2);TEA_001502(BOR1);TEA_001957(ABP19A);TEA_002195(mgtA);TEA_002203(DIT2);TEA_002247(LHA1);TEA_00233…
Biological Process	GO:0006996	organelle organization	68	758	0.160587	0.547242	MSTRG.109826(ATHB-15);MSTRG.122468(APC4);MSTRG.134891(--);MSTRG.13638(MSH1);MSTRG.138571(At5g27670);MSTRG.140137(PEX4);MSTRG.164179(CESA3);MSTRG.164531(CAPH);MSTRG.166335(PEX3-2);MSTRG.166932(SlH4);MSTRG.19468(REV1);MSTRG.45970(CARM1);MSTRG.46770(--);MSTRG.61415(RPL31);MSTRG.6627(--);MSTRG.66615(CCB1);MSTRG.72684(MBD9);MSTRG.73054(SlH4);MSTRG.73505(TOR1L2);MSTRG.84789(NTRC);TEA_000125(TOP2);TEA_0…
Biological Process	GO:0050801	ion homeostasis	10	88	0.161243	0.547706	MSTRG.142651(NHX2);TEA_001957(ABP19A);TEA_004611(CIPK7);TEA_006573(LCAT1);TEA_009817(ABP19A);TEA_014663(FER1);TEA_019380(--);TEA_023112(YSL1);TEA_026439(CHX18);TEA_028709(PDK)
Biological Process	GO:0006260	DNA replication	8	67	0.162069	0.548742	MSTRG.13638(MSH1);MSTRG.85167(pol);TEA_007816(RAD5A);TEA_016182(DUT);TEA_019966(FZR3);TEA_020586(NMAT4);TEA_025039(CMT3);TEA_025888(MAD2)
Biological Process	GO:0044271	cellular nitrogen compound biosynthetic process	60	664	0.163719	0.551343	MSTRG.126091(FAMA);MSTRG.126092(FAMA);MSTRG.130132(EMB1027);MSTRG.13638(MSH1);MSTRG.136560(TK1A);MSTRG.143755(--);MSTRG.152653(OVA2);MSTRG.157893(AIH);MSTRG.164531(CAPH);MSTRG.167659(HEMH);MSTRG.2599(SRP9);MSTRG.61415(RPL31);MSTRG.73505(TOR1L2);MSTRG.86700(UKL4);MSTRG.99615(atpI);TEA_000062(HAT5);TEA_000660(MED22B);TEA_000975(MED10B);TEA_001510(NAC073);TEA_002027(IBI1);TEA_002380(atpB);TEA_003046…
Biological Process	GO:0009699	phenylpropanoid biosynthetic process	4	27	0.163884	0.551343	MSTRG.164179(CESA3);MSTRG.61203(ANT17);TEA_011458(SUD1);TEA_014163(ANT17)
Biological Process	GO:0006812	cation transport	39	417	0.164494	0.551633	MSTRG.10469(ARSA1);MSTRG.120486(At5g11960);MSTRG.138571(At5g27670);MSTRG.142651(NHX2);MSTRG.164179(CESA3);MSTRG.63904(POT1);MSTRG.67388(AHA5);TEA_000836(ALA2);TEA_001957(ABP19A);TEA_002195(mgtA);TEA_002203(DIT2);TEA_002247(LHA1);TEA_002380(atpB);TEA_002458(CAX3);TEA_003195(CASTOR);TEA_004449(VHA-d2);TEA_004611(CIPK7);TEA_004715(MRS2-1);TEA_005911(AHK3);TEA_006573(LCAT1);TEA_006581(VHA-a3);TEA_006…
Biological Process	GO:0098660	inorganic ion transmembrane transport	7	57	0.165731	0.552263	MSTRG.63904(POT1);TEA_002380(atpB);TEA_004449(VHA-d2);TEA_006581(VHA-a3);TEA_008749(VHA-B2);TEA_009585(ATPA);TEA_016575(AKT1)
Biological Process	GO:0098662	inorganic cation transmembrane transport	7	57	0.165731	0.552263	MSTRG.63904(POT1);TEA_002380(atpB);TEA_004449(VHA-d2);TEA_006581(VHA-a3);TEA_008749(VHA-B2);TEA_009585(ATPA);TEA_016575(AKT1)
Biological Process	GO:1901605	alpha-amino acid metabolic process	20	199	0.166654	0.553587	MSTRG.137366(PSP);MSTRG.157893(AIH);MSTRG.71678(ALD1);MSTRG.84693(OASB);TEA_000466(SBT1.6);TEA_001412(SAT1);TEA_001884(At5g10920);TEA_002203(DIT2);TEA_003060(CM3);TEA_006953(FOLD1);TEA_008431(IPMS2);TEA_008759(HEME1);TEA_009690(SAT1);TEA_013518(AIH);TEA_013930(GS1-2);TEA_016988(ASN2);TEA_020082(PGDH1);TEA_025105(FOLD2);TEA_026003(DHFS);TEA_027955(PSP)
Biological Process	GO:0033993	response to lipid	5	37	0.168338	0.55742	TEA_000448(CLS);TEA_003270(ZHD1);TEA_005911(AHK3);TEA_013358(SPY);TEA_029006(GGB)
Biological Process	GO:0006974	cellular response to DNA damage stimulus	8	68	0.171768	0.565224	MSTRG.123034(CSLD5);MSTRG.13638(MSH1);MSTRG.60921(RAD23C);TEA_005581(MAG);TEA_007816(RAD5A);TEA_022496(--);TEA_028273(RAD23C);TEA_029785(MSH7)
Biological Process	GO:0010015	root morphogenesis	8	68	0.171768	0.565224	MSTRG.109826(ATHB-15);MSTRG.63904(POT1);TEA_005941(NAP1);TEA_012887(ABCB19);TEA_013341(ATHB-15);TEA_016575(AKT1);TEA_018090(ARF5);TEA_023768(HD1)
Biological Process	GO:1901657	glycosyl compound metabolic process	12	111	0.172494	0.565463	MSTRG.86700(UKL4);MSTRG.99615(atpI);TEA_000466(SBT1.6);TEA_002380(atpB);TEA_004235(At3g55800);TEA_006363(NPF6.3);TEA_009190(At3g55800);TEA_009585(ATPA);TEA_013035(Os03g0767500);TEA_014918(PPD4);TEA_015955(URH1);TEA_018878(TRMT10A)
Biological Process	GO:0034641	cellular nitrogen compound metabolic process	131	1523	0.172915	0.565463	MSTRG.123034(CSLD5);MSTRG.126091(FAMA);MSTRG.126092(FAMA);MSTRG.130132(EMB1027);MSTRG.134891(--);MSTRG.13638(MSH1);MSTRG.136431(Os01g0868300);MSTRG.136433(Os01g0868300);MSTRG.136560(TK1A);MSTRG.143755(--);MSTRG.152653(OVA2);MSTRG.157893(AIH);MSTRG.164531(CAPH);MSTRG.167659(HEMH);MSTRG.168962(At1g67320);MSTRG.19468(REV1);MSTRG.2599(SRP9);MSTRG.60921(RAD23C);MSTRG.61415(RPL31);MSTRG.6627(--);MSTRG.…
Biological Process	GO:0019438	aromatic compound biosynthetic process	49	538	0.177373	0.576724	MSTRG.126091(FAMA);MSTRG.126092(FAMA);MSTRG.13638(MSH1);MSTRG.136560(TK1A);MSTRG.164179(CESA3);MSTRG.164531(CAPH);MSTRG.167659(HEMH);MSTRG.61203(ANT17);MSTRG.61415(RPL31);MSTRG.73505(TOR1L2);MSTRG.86700(UKL4);MSTRG.99615(atpI);TEA_000062(HAT5);TEA_000660(MED22B);TEA_000975(MED10B);TEA_001510(NAC073);TEA_002380(atpB);TEA_003046(SIRB);TEA_004819(RPB2);TEA_005078(NDK4);TEA_005941(NAP1);TEA_008759(HE…
Biological Process	GO:0043933	macromolecular complex subunit organization	41	444	0.178159	0.576724	MSTRG.109826(ATHB-15);MSTRG.13638(MSH1);MSTRG.138571(At5g27670);MSTRG.164531(CAPH);MSTRG.166932(SlH4);MSTRG.19468(REV1);MSTRG.40542(CCDA2);MSTRG.45970(CARM1);MSTRG.61415(RPL31);MSTRG.66615(CCB1);MSTRG.72684(MBD9);MSTRG.73054(SlH4);MSTRG.73505(TOR1L2);TEA_000125(TOP2);TEA_004235(At3g55800);TEA_005026(ndhM);TEA_005941(NAP1);TEA_006121(PPD1);TEA_007507(TIF3B1);TEA_007816(RAD5A);TEA_009190(At3g55800)…
Biological Process	GO:1901564	organonitrogen compound metabolic process	79	896	0.178301	0.576724	MSTRG.130132(EMB1027);MSTRG.134891(--);MSTRG.137366(PSP);MSTRG.143755(--);MSTRG.152653(OVA2);MSTRG.157893(AIH);MSTRG.167659(HEMH);MSTRG.2599(SRP9);MSTRG.48854(GSTZ1);MSTRG.61415(RPL31);MSTRG.6627(--);MSTRG.71678(ALD1);MSTRG.84693(OASB);MSTRG.84789(NTRC);MSTRG.86700(UKL4);MSTRG.99615(atpI);MSTRG.99717(ST3);TEA_000466(SBT1.6);TEA_001412(SAT1);TEA_001884(At5g10920);TEA_002027(IBI1);TEA_002203(DIT2);…
Biological Process	GO:0010605	negative regulation of macromolecule metabolic process	15	145	0.179059	0.576724	MSTRG.13638(MSH1);MSTRG.164531(CAPH);MSTRG.73505(TOR1L2);TEA_000125(TOP2);TEA_010366(KIN12F);TEA_013358(SPY);TEA_014050(CPSF73-I);TEA_015704(MCM7);TEA_017788(AGO7);TEA_018090(ARF5);TEA_019966(FZR3);TEA_021076(KTI2);TEA_024641(KIN10A);TEA_025039(CMT3);TEA_026641(--)
Biological Process	GO:0016043	cellular component organization	103	1186	0.17967	0.576724	MSTRG.109826(ATHB-15);MSTRG.122468(APC4);MSTRG.12579(SYP61);MSTRG.134891(--);MSTRG.13638(MSH1);MSTRG.138571(At5g27670);MSTRG.140137(PEX4);MSTRG.164179(CESA3);MSTRG.164531(CAPH);MSTRG.166335(PEX3-2);MSTRG.166932(SlH4);MSTRG.1738(RH46);MSTRG.19468(REV1);MSTRG.40542(CCDA2);MSTRG.45970(CARM1);MSTRG.46770(--);MSTRG.51446(PGI1);MSTRG.61415(RPL31);MSTRG.63904(POT1);MSTRG.6627(--);MSTRG.66615(CCB1);MSTRG…
Biological Process	GO:0010564	regulation of cell cycle process	4	28	0.179963	0.576724	MSTRG.122468(APC4);MSTRG.164531(CAPH);TEA_019966(FZR3);TEA_029785(MSH7)
Biological Process	GO:0009311	oligosaccharide metabolic process	6	48	0.180192	0.576724	MSTRG.73246(TPS1);TEA_003013(TPPF);TEA_004235(At3g55800);TEA_009190(At3g55800);TEA_011515(SPS4);TEA_015095(Os10g0521000)
Biological Process	GO:0005982	starch metabolic process	8	69	0.181721	0.579121	MSTRG.51446(PGI1);MSTRG.6627(--);TEA_004235(At3g55800);TEA_009190(At3g55800);TEA_013714(LSF2);TEA_014918(PPD4);TEA_014933(GWD3);TEA_015653(DPE2)
Biological Process	GO:0015988	energy coupled proton transmembrane transport, against electrochemical gradient	5	38	0.182041	0.579121	TEA_002380(atpB);TEA_004449(VHA-d2);TEA_006581(VHA-a3);TEA_008749(VHA-B2);TEA_009585(ATPA)
Biological Process	GO:0009132	nucleoside diphosphate metabolic process	2	10	0.186673	0.58585	TEA_004573(TSO2);TEA_005078(NDK4)
Biological Process	GO:0009685	gibberellin metabolic process	2	10	0.186673	0.58585	TEA_000448(CLS);TEA_028160(GA2OX2)
Biological Process	GO:0009953	dorsal/ventral pattern formation	2	10	0.186673	0.58585	MSTRG.109826(ATHB-15);TEA_013341(ATHB-15)
Biological Process	GO:0000902	cell morphogenesis	14	135	0.186946	0.58585	MSTRG.109826(ATHB-15);MSTRG.164179(CESA3);MSTRG.19468(REV1);TEA_001764(ITN1);TEA_005941(NAP1);TEA_009680(QRT3);TEA_012795(KDSB);TEA_012887(ABCB19);TEA_013341(ATHB-15);TEA_016575(AKT1);TEA_018090(ARF5);TEA_023768(HD1);TEA_025994(CBL10);TEA_027652(DCR)
Biological Process	GO:0006073	cellular glucan metabolic process	18	180	0.187624	0.58585	MSTRG.112747(CALS5);MSTRG.123034(CSLD5);MSTRG.164179(CESA3);MSTRG.51446(PGI1);MSTRG.6627(--);MSTRG.84789(NTRC);TEA_000021(IRK);TEA_000466(SBT1.6);TEA_003662(CSLE6);TEA_004235(At3g55800);TEA_009190(At3g55800);TEA_013439(GI);TEA_013714(LSF2);TEA_014918(PPD4);TEA_014933(GWD3);TEA_015653(DPE2);TEA_025105(FOLD2);TEA_029931(GI)
Biological Process	GO:0000271	polysaccharide biosynthetic process	3	19	0.189163	0.58585	MSTRG.84789(NTRC);TEA_007860(QUA2);TEA_014581(GALT1)
Biological Process	GO:0006525	arginine metabolic process	3	19	0.189163	0.58585	MSTRG.157893(AIH);TEA_001884(At5g10920);TEA_013518(AIH)
Biological Process	GO:0008272	sulfate transport	3	19	0.189163	0.58585	MSTRG.99717(ST3);TEA_007098(SULTR3;5);TEA_029857(SULTR1;3)
Biological Process	GO:0072348	sulfur compound transport	3	19	0.189163	0.58585	MSTRG.99717(ST3);TEA_007098(SULTR3;5);TEA_029857(SULTR1;3)
Biological Process	GO:0071840	cellular component organization or biogenesis	107	1239	0.190699	0.588874	MSTRG.109826(ATHB-15);MSTRG.122468(APC4);MSTRG.123034(CSLD5);MSTRG.12579(SYP61);MSTRG.134891(--);MSTRG.13638(MSH1);MSTRG.138571(At5g27670);MSTRG.140137(PEX4);MSTRG.164179(CESA3);MSTRG.164531(CAPH);MSTRG.166335(PEX3-2);MSTRG.166932(SlH4);MSTRG.1738(RH46);MSTRG.19468(REV1);MSTRG.40542(CCDA2);MSTRG.45970(CARM1);MSTRG.46770(--);MSTRG.51446(PGI1);MSTRG.61415(RPL31);MSTRG.63904(POT1);MSTRG.6627(--);MST…
Biological Process	GO:0071822	protein complex subunit organization	25	261	0.193113	0.593586	MSTRG.109826(ATHB-15);MSTRG.138571(At5g27670);MSTRG.166932(SlH4);MSTRG.19468(REV1);MSTRG.40542(CCDA2);MSTRG.61415(RPL31);MSTRG.66615(CCB1);MSTRG.73054(SlH4);TEA_000125(TOP2);TEA_004235(At3g55800);TEA_005026(ndhM);TEA_005941(NAP1);TEA_006121(PPD1);TEA_009190(At3g55800);TEA_009574(CSP41A);TEA_013035(Os03g0767500);TEA_013341(ATHB-15);TEA_016575(AKT1);TEA_018090(ARF5);TEA_019966(FZR3);TEA_021423(ADF2…
Biological Process	GO:1901362	organic cyclic compound biosynthetic process	53	590	0.193352	0.593586	MSTRG.126091(FAMA);MSTRG.126092(FAMA);MSTRG.13638(MSH1);MSTRG.136560(TK1A);MSTRG.164179(CESA3);MSTRG.164531(CAPH);MSTRG.167659(HEMH);MSTRG.61203(ANT17);MSTRG.61415(RPL31);MSTRG.73505(TOR1L2);MSTRG.80518(FK);MSTRG.86700(UKL4);MSTRG.99615(atpI);TEA_000062(HAT5);TEA_000660(MED22B);TEA_000975(MED10B);TEA_001510(NAC073);TEA_002380(atpB);TEA_003046(SIRB);TEA_004819(RPB2);TEA_005078(NDK4);TEA_005941(NAP…
Biological Process	GO:0010243	response to organonitrogen compound	5	39	0.196139	0.59814	TEA_004235(At3g55800);TEA_009190(At3g55800);TEA_009517(4CLL5);TEA_011436(EVN);TEA_022560(--)
Biological Process	GO:1902600	hydrogen ion transmembrane transport	5	39	0.196139	0.59814	TEA_002380(atpB);TEA_004449(VHA-d2);TEA_006581(VHA-a3);TEA_008749(VHA-B2);TEA_009585(ATPA)
Biological Process	GO:0042886	amide transport	4	29	0.19654	0.59814	TEA_002334(NPF8.1);TEA_002798(NPF8.1);TEA_003835(ABCB14);TEA_006363(NPF6.3)
Biological Process	GO:0007015	actin filament organization	8	71	0.202348	0.614043	MSTRG.109826(ATHB-15);MSTRG.19468(REV1);TEA_005941(NAP1);TEA_013341(ATHB-15);TEA_016575(AKT1);TEA_018090(ARF5);TEA_021423(ADF2);TEA_023768(HD1)
Biological Process	GO:0009908	flower development	10	93	0.204964	0.615985	MSTRG.51446(PGI1);TEA_002831(SCL28);TEA_008190(LET6);TEA_012887(ABCB19);TEA_013942(SOC1);TEA_017554(PIN2);TEA_024641(KIN10A);TEA_024836(CET2);TEA_026624(SCL28);TEA_026641(--)
Biological Process	GO:0006811	ion transport	55	618	0.20807	0.615985	MSTRG.10469(ARSA1);MSTRG.120486(At5g11960);MSTRG.138571(At5g27670);MSTRG.142651(NHX2);MSTRG.164179(CESA3);MSTRG.63904(POT1);MSTRG.67388(AHA5);MSTRG.99717(ST3);TEA_000836(ALA2);TEA_001502(BOR1);TEA_001957(ABP19A);TEA_002195(mgtA);TEA_002203(DIT2);TEA_002247(LHA1);TEA_002380(atpB);TEA_002424(PHT1-4);TEA_002458(CAX3);TEA_003195(CASTOR);TEA_003205(CLC-C);TEA_004449(VHA-d2);TEA_004611(CIPK7);TEA_00471…
Biological Process	GO:0044237	cellular metabolic process	430	5255	0.20967	0.615985	MSTRG.101828(CYP20-1);MSTRG.112747(CALS5);MSTRG.122468(APC4);MSTRG.123034(CSLD5);MSTRG.124628(DOF5.3);MSTRG.12543(rps12-B);MSTRG.126091(FAMA);MSTRG.126092(FAMA);MSTRG.130132(EMB1027);MSTRG.134891(--);MSTRG.136085(--);MSTRG.13638(MSH1);MSTRG.136431(Os01g0868300);MSTRG.136433(Os01g0868300);MSTRG.136560(TK1A);MSTRG.137366(PSP);MSTRG.13788(--);MSTRG.138259(At1g53430);MSTRG.140137(PEX4);MSTRG.143755(-…
Biological Process	GO:0000725	recombinational repair	3	20	0.210263	0.615985	MSTRG.123034(CSLD5);MSTRG.13638(MSH1);TEA_007816(RAD5A)
Biological Process	GO:0015893	drug transport	3	20	0.210263	0.615985	TEA_003835(ABCB14);TEA_005522(DTX33);TEA_012887(ABCB19)
Biological Process	GO:0016051	carbohydrate biosynthetic process	3	20	0.210263	0.615985	MSTRG.84789(NTRC);TEA_007860(QUA2);TEA_014581(GALT1)
Biological Process	GO:0042493	response to drug	3	20	0.210263	0.615985	TEA_003835(ABCB14);TEA_005522(DTX33);TEA_012887(ABCB19)
Biological Process	GO:0098655	cation transmembrane transport	7	61	0.210293	0.615985	MSTRG.63904(POT1);TEA_002380(atpB);TEA_004449(VHA-d2);TEA_006581(VHA-a3);TEA_008749(VHA-B2);TEA_009585(ATPA);TEA_016575(AKT1)
Biological Process	GO:0010817	regulation of hormone levels	8	72	0.213	0.615985	MSTRG.164179(CESA3);TEA_000021(IRK);TEA_008190(LET6);TEA_008759(HEME1);TEA_012183(APP1);TEA_012887(ABCB19);TEA_017554(PIN2);TEA_022354(ILR1)
Biological Process	GO:0009630	gravitropism	2	11	0.216757	0.615985	TEA_012887(ABCB19);TEA_017554(PIN2)
Biological Process	GO:0016101	diterpenoid metabolic process	2	11	0.216757	0.615985	TEA_000448(CLS);TEA_028160(GA2OX2)
[truncated: 1,182 more rows]

## Sheet: 4.5 Bud-vs-Gre
Type	GO ID	Description	Bud-vs-Gre (1671)	All (9713)	pvalue	p.adjust	Genes
[truncated: 1,845 more rows]

## Sheet: 4.6 Bud-vs-Med
Type	GO ID	Description	Bud-vs-Med (175)	All (9713)	pvalue	p.adjust	Genes
[truncated: 926 more rows]

[truncated: 1 more sheets: 4.7 Med-vs-Gre]
