# Supplementary material for: Whole-Transcriptome Sequencing Reveals a ceRNA Regulatory Network Associated with the Process of Periodic Albinism under Low Temperature in Baiye No. 1 (Camellia sinensis)
Source: Int J Mol Sci. 2023 Apr 12;24(8):7162. doi: 10.3390/ijms24087162 (PMC10138444; doi:10.3390/ijms24087162)
Supplement: Supplementary file 1 [file ijms-24-07162-s001.zip › Table S5 List of KEGG pathways for DEmRNAs.xlsx]

## Sheet: S5.1 pv.mRNA.kegg
B_Pathway	C_Pathway	Bud-vs-Alb	Bud-vs-Gre	Alb-vs-Gre	Med-vs-Gre	Alb-vs-Med	Bud-vs-Med
Amino acid metabolism	ko00260 Glycine, serine and threonine metabolism	0.0661179	0.0282179	0.343647	NA	0.0138424	0.010121
Amino acid metabolism	ko00300 Lysine biosynthesis	0.0635094	0.871297	NA	NA	0.0372635	0.319886
Biosynthesis of other secondary metabolites	ko00261 Monobactam biosynthesis	0.127308	0.534511	NA	NA	0.0305857	0.27045
Biosynthesis of other secondary metabolites	ko00941 Flavonoid biosynthesis	0.233242	0.298225	0.000525696	NA	NA	0.429883
Biosynthesis of other secondary metabolites	ko00945 Stilbenoid, diarylheptanoid and gingerol biosynthesis	0.383282	0.393512	0.022436	NA	NA	0.266498
Carbohydrate metabolism	ko00500 Starch and sucrose metabolism	0.245642	0.192149	0.305283	0.156981	0.328777	0.0445379
Energy metabolism	ko00195 Photosynthesis	0.0123537	8.12197e-05	5.14065e-05	NA	0.148912	0.218587
Energy metabolism	ko00196 Photosynthesis - antenna proteins	0.160825	0.0066056	3.08753e-08	NA	NA	NA
Folding, sorting and degradation	ko04130 SNARE interactions in vesicular transport	0.177051	0.0373455	0.846968	NA	NA	0.31803
Folding, sorting and degradation	ko04141 Protein processing in endoplasmic reticulum	0.0987504	0.310335	0.986306	NA	NA	0.00545753
Global and overview maps	ko01100 Metabolic pathways	0.273696	0.153189	0.00209319	0.470683	0.0650799	0.29596
Global and overview maps	ko01200 Carbon metabolism	0.640401	0.0348571	0.27537	NA	0.549789	0.157541
Glycan biosynthesis and metabolism	ko00510 N-Glycan biosynthesis	0.206552	0.491525	0.303165	NA	0.112593	0.0314963
Lipid metabolism	ko00071 Fatty acid degradation	0.773091	0.650431	0.727185	NA	0.145939	0.0206971
Lipid metabolism	ko00073 Cutin, suberine and wax biosynthesis	0.0416235	0.333718	NA	NA	NA	0.134499
Lipid metabolism	ko00100 Steroid biosynthesis	0.383282	0.537177	0.80771	NA	NA	0.0178647
Lipid metabolism	ko00561 Glycerolipid metabolism	0.214885	0.195662	0.350034	0.0764546	NA	0.0380822
Lipid metabolism	ko00564 Glycerophospholipid metabolism	0.153452	0.253524	0.866923	NA	NA	0.010312
Lipid metabolism	ko00565 Ether lipid metabolism	0.0610737	0.0382738	0.511769	NA	NA	0.0039938
Lipid metabolism	ko00591 Linoleic acid metabolism	0.0230814	0.148931	NA	NA	NA	0.00792093
Metabolism of cofactors and vitamins	ko00730 Thiamine metabolism	0.698828	0.137094	0.24534	0.024845	0.0570414	NA
Metabolism of cofactors and vitamins	ko00740 Riboflavin metabolism	0.0193554	0.127238	NA	NA	NA	NA
Metabolism of cofactors and vitamins	ko00860 Porphyrin and chlorophyll metabolism	0.277618	0.366834	0.0308017	NA	NA	0.669366
Metabolism of other amino acids	ko00450 Selenocompound metabolism	0.552275	0.0353169	0.0348299	NA	NA	0.365995
Replication and repair	ko03030 DNA replication	0.00758777	0.539617	0.0214715	0.0562318	NA	NA
Transport and catabolism	ko04136 Autophagy - other eukaryotes	0.149521	0.0248845	0.0308017	NA	NA	0.298764
Transport and catabolism	ko04145 Phagosome	0.354381	0.0362368	0.180097	NA	NA	0.21047

## Sheet: S5.2 Alb-vs-Gre.path
KEGG_A_class	KEGG_B_class	Pathway	Alb-vs-Gre (227)	All (8128)	Pvalue	Qvalue	Pathway ID	Genes	K_IDs
Metabolism	Energy metabolism	Photosynthesis - antenna proteins	8	20	3.08753e-08	3.11841e-06	ko00196	TEA_001579(CAB7);TEA_001699(CAB21);TEA_007351(LHCA4);TEA_008676(CAB40);TEA_015416(CAB13);TEA_017260(CAB40);TEA_020597(LHCB5);TEA_027142(CAB40)	K08908+K08912+K08910+K08912+K08914+K08912+K08916+K08912
Metabolism	Energy metabolism	Photosynthesis	11	93	5.14065e-05	0.00259603	ko00195	TEA_001265(petA);TEA_001277(petA);TEA_001460(psbA);TEA_002319(psaB);TEA_012480(PSBP1);TEA_014408(atpA);TEA_019916(PSAH);TEA_024135(petA);MSTRG.145455(atpI);MSTRG.148586(petB);MSTRG.159981(PSB28)	K02634+K02634+K02703+K02690+K02717+K02111+K02695+K02634+K02108+K02704+K08903
Metabolism	Biosynthesis of other secondary metabolites	Flavonoid biosynthesis	9	84	0.000525696	0.0176984	ko00941	TEA_005966(FLS);TEA_006385(ACT);TEA_011819(ACT-2);TEA_011933(CYP75A1);TEA_014811(FL);TEA_020913(CHS3);TEA_029911(ACT);MSTRG.83458(ACT);MSTRG.86901(FLS)	K05278+K13065+K13065+K13083+K05278+K00660+K13065+K13065+K05278
Metabolism	Global and overview maps	Metabolic pathways	114	3310	0.00209319	0.052853	ko01100	TEA_000448(CLS);TEA_000807(At5g53970);TEA_000952(UGT85A24);TEA_001150(PLC2);TEA_001191(ADK2);TEA_001265(petA);TEA_001277(petA);TEA_001460(psbA);TEA_001550(RBCS);TEA_001699(CAB21);TEA_001900(ADG2);TEA_001936(At1g74260);TEA_001952(At4g04930);TEA_002094(PMM);TEA_002319(psaB);TEA_002550(HMGR);TEA_004164(CYP72A1);TEA_004228(rbcL);TEA_004445(MDH1);TEA_004508(DHAR1);TEA_004733(COX15);TEA_004978(PLC4);TE…	K04120+K00815+K21374+K05857+K00856+K02634+K02634+K02703+K01602+K08912+K00975+K01952+K04712+K17497+K02690+K00021+K07425+K01601+K00051+K21888+K02259+K05857+K05278+K01087+K13065+K00166+K02256+K15397+K00512+K21374+K08912+K01623+K01100+K01054+K10807+K00902+K01662+K13065+K01230+K00559+K02717+K00218+K08099+K00791+K00600+K02111+K05278+K00121+K08914+K01602+K00002+K01520+K00695+K16054+K18447+K08912+K01955+…
Genetic Information Processing	Replication and repair	DNA replication	6	78	0.0214715	0.377673	ko03030	TEA_009170(PCNA);TEA_009340(RPA1B);TEA_015704(MCM7);MSTRG.136431(Os01g0868300);MSTRG.136433(Os01g0868300);MSTRG.168960(At1g67320)	K04802+K07466+K02210+K02320+K02320+K02685
Metabolism	Biosynthesis of other secondary metabolites	Stilbenoid, diarylheptanoid and gingerol biosynthesis	5	58	0.022436	0.377673	ko00945	TEA_006385(ACT);TEA_011819(ACT-2);TEA_029911(ACT);MSTRG.83458(ACT);MSTRG.97325(OMT3)	K13065+K13065+K13065+K13065+K16040
Metabolism	Metabolism of cofactors and vitamins	Porphyrin and chlorophyll metabolism	5	63	0.0308017	0.388872	ko00860	TEA_004733(COX15);TEA_013230(PORA);TEA_013354(CLH1);TEA_019887(HEMC);TEA_026668(PORA)	K02259+K00218+K08099+K01749+K00218
Cellular Processes	Transport and catabolism	Autophagy - other eukaryotes	5	63	0.0308017	0.388872	ko04136	TEA_000947(PP2A);TEA_021244(ATG10);TEA_025467(RAPTOR2);TEA_030050(ATG8C);MSTRG.110726(RAPTOR1)	K04382+K17888+K07204+K08341+K07204
Metabolism	Metabolism of other amino acids	Selenocompound metabolism	3	26	0.0348299	0.390869	ko00450	TEA_026704(Os06g0508700);MSTRG.52781(NTRC);MSTRG.73876(NTRC)	K01874+K00384+K00384
Metabolism	Metabolism of cofactors and vitamins	One carbon pool by folate	3	31	0.0544426	0.504261	ko00670	TEA_013899(SHM1);TEA_023133(SHM7);MSTRG.26947(GDCST)	K00600+K00600+K00605
Metabolism	Metabolism of other amino acids	Glutathione metabolism	9	175	0.0562909	0.504261	ko00480	TEA_004508(DHAR1);TEA_010525(RNR1);TEA_013746(GSTF12);TEA_015850(PARA);TEA_020275(GSTU17);TEA_020277(GPX1);TEA_021425(RNR1);TEA_026523(HSP26-A);TEA_029088(HSP26-A)	K21888+K10807+K00799+K00799+K00799+K00432+K10807+K00799+K00799
Metabolism	Energy metabolism	Nitrogen metabolism	4	53	0.0599122	0.504261	ko00910	TEA_000692(NIA2);TEA_011845(NIR1);TEA_020470(NRT2.7);MSTRG.71648(GDH1)	K10534+K00366+K02575+K00261
Metabolism	Energy metabolism	Carbon fixation in photosynthetic organisms	8	156	0.0704992	0.547724	ko00710	TEA_001550(RBCS);TEA_004228(rbcL);TEA_004445(MDH1);TEA_008709(FBA2);TEA_009190(At3g55800);TEA_015735(RBCS1);TEA_024197(NAD-ME2);MSTRG.56867(GAPC)	K01602+K01601+K00051+K01623+K01100+K01602+K00028+K00134
Metabolism	Carbohydrate metabolism	Glyoxylate and dicarboxylate metabolism	7	135	0.083511	0.602472	ko00630	TEA_001550(RBCS);TEA_004228(rbcL);TEA_013899(SHM1);TEA_015735(RBCS1);TEA_022608(GLO1);TEA_023133(SHM7);MSTRG.26947(GDCST)	K01602+K01601+K00600+K01602+K11517+K00600+K00605
Environmental Information Processing	Membrane transport	ABC transporters	5	88	0.0992724	0.662376	ko02010	TEA_002096(ABCB11);TEA_012413(ABCA1);TEA_023862(ABCB1);MSTRG.131874(ABCB1);MSTRG.44593(ABCD1)	K05658+K05643+K05658+K05658+K05677
Metabolism	Nucleotide metabolism	Pyrimidine metabolism	9	199	0.104931	0.662376	ko00240	TEA_010525(RNR1);TEA_016182(DUT);TEA_018547(CARB);TEA_021425(RNR1);MSTRG.111942(PYD2);MSTRG.136431(Os01g0868300);MSTRG.136433(Os01g0868300);MSTRG.136560(TK1A);MSTRG.168960(At1g67320)	K10807+K01520+K01955+K10807+K01464+K02320+K02320+K00857+K02685
Metabolism	Energy metabolism	Oxidative phosphorylation	9	206	0.122578	0.728259	ko00190	TEA_004733(COX15);TEA_006504(COX1);TEA_014408(atpA);TEA_018374(PMA4);TEA_021231(VHA-c''1);TEA_023359(VHA-a1);MSTRG.126343(COX6B-2);MSTRG.145455(atpI);MSTRG.5950(VHA-A)	K02259+K02256+K02111+K01535+K03661+K02154+K02267+K02108+K02145
Metabolism	Metabolism of terpenoids and polyketides	Carotenoid biosynthesis	3	47	0.143028	0.76394	ko00906	TEA_021659(AOG);TEA_027138(NCED3);MSTRG.163814(AOG)	K14595+K09840+K14595
Metabolism	Lipid metabolism	Arachidonic acid metabolism	2	24	0.143711	0.76394	ko00590	TEA_004164(CYP72A1);TEA_020277(GPX1)	K07425+K00432
Cellular Processes	Transport and catabolism	Phagosome	6	136	0.180097	0.875329	ko04145	TEA_005878(SYP22);TEA_021231(VHA-c''1);TEA_023081(TUBA);TEA_023359(VHA-a1);MSTRG.47039(RABG2);MSTRG.5950(VHA-A)	K08488+K03661+K07374+K02154+K07897+K02145
Metabolism	Biosynthesis of other secondary metabolites	Phenylpropanoid biosynthesis	11	288	0.181999	0.875329	ko00940	TEA_006385(ACT);TEA_011819(ACT-2);TEA_022055(PAL);TEA_022941(BGLU12);TEA_025144(PER51);TEA_025262(PER3);TEA_027621(MEE23);TEA_029911(ACT);MSTRG.13255(CAD);MSTRG.46180(PAL);MSTRG.83458(ACT)	K13065+K13065+K10775+K01188+K00430+K00430+K22395+K13065+K00083+K10775+K13065
Genetic Information Processing	Translation	mRNA surveillance pathway	8	201	0.199943	0.880961	ko03015	TEA_000947(PP2A);TEA_001079(SMG7);TEA_004432(B'BETA);TEA_007938(--);TEA_013919(PP2AB2);TEA_018301(PSRP2);TEA_025521(PAPS1);MSTRG.8809(RNP1)	K04382+K14409+K11584+K14398+K04354+K13126+K14376+K14411
Metabolism	Global and overview maps	Biosynthesis of secondary metabolites	60	1943	0.203122	0.880961	ko01110	TEA_000448(CLS);TEA_000807(At5g53970);TEA_000952(UGT85A24);TEA_001897(UGT75L6);TEA_001900(ADG2);TEA_001936(At1g74260);TEA_002094(PMM);TEA_002550(HMGR);TEA_004733(COX15);TEA_005966(FLS);TEA_006385(ACT);TEA_006422(At1g21400);TEA_007582(CUT1);TEA_008310(UGT85A24);TEA_008709(FBA2);TEA_011604(TKT2);TEA_011819(ACT-2);TEA_011933(CYP75A1);TEA_012379(SMT1);TEA_013230(PORA);TEA_013354(CLH1);TEA_013730(IPT2…	K04120+K00815+K21374+K21371+K00975+K01952+K17497+K00021+K02259+K05278+K13065+K00166+K15397+K21374+K01623+K01662+K13065+K13083+K00559+K00218+K08099+K00791+K00600+K05278+K00121+K00002+K18447+K01749+K01114+K00660+K14595+K10775+K03183+K01620+K18693+K11517+K01188+K10760+K00600+K01662+K21568+K13832+K00430+K00873+K00430+K00021+K01704+K01114+K00218+K09840+K22395+K13065+K14759+K00083+K14595+K00605+K10775+…
Metabolism	Metabolism of cofactors and vitamins	Ubiquinone and other terpenoid-quinone biosynthesis	3	57	0.212628	0.880961	ko00130	TEA_000807(At5g53970);TEA_022118(MENG);MSTRG.109295(CLPTM1L)	K00815+K03183+K14759
Metabolism	Metabolism of terpenoids and polyketides	Terpenoid backbone biosynthesis	4	90	0.243193	0.880961	ko00900	TEA_002550(HMGR);TEA_011604(TKT2);TEA_023886(Os07g0190000);TEA_025684(HMG3)	K00021+K01662+K01662+K00021
Metabolism	Metabolism of cofactors and vitamins	Thiamine metabolism	2	34	0.24534	0.880961	ko00730	TEA_011604(TKT2);TEA_023886(Os07g0190000)	K01662+K01662
Metabolism	Biosynthesis of other secondary metabolites	Flavone and flavonol biosynthesis	1	10	0.246793	0.880961	ko00944	TEA_011933(CYP75A1)	K13083
Metabolism	Carbohydrate metabolism	Fructose and mannose metabolism	4	91	0.249296	0.880961	ko00051	TEA_002094(PMM);TEA_002366(FKFBP);TEA_008709(FBA2);TEA_016774(NUDT14)	K17497+K01103+K01623+K18447
Metabolism	Amino acid metabolism	Phenylalanine metabolism	4	92	0.255433	0.880961	ko00360	TEA_000807(At5g53970);TEA_022055(PAL);MSTRG.157717(At4g34880);MSTRG.46180(PAL)	K00815+K10775+K01426+K10775
Metabolism	Global and overview maps	Carbon metabolism	15	450	0.27537	0.880961	ko01200	TEA_001550(RBCS);TEA_004228(rbcL);TEA_004445(MDH1);TEA_008709(FBA2);TEA_009190(At3g55800);TEA_013899(SHM1);TEA_015327(At1g32780);TEA_015735(RBCS1);TEA_022608(GLO1);TEA_023133(SHM7);TEA_024197(NAD-ME2);TEA_025206(OsI_35105);MSTRG.26947(GDCST);MSTRG.56867(GAPC);MSTRG.71648(GDH1)	K01602+K01601+K00051+K01623+K01100+K00600+K00121+K01602+K11517+K00600+K00028+K00873+K00605+K00134+K00261
Genetic Information Processing	Transcription	Basal transcription factors	3	67	0.287814	0.880961	ko03022	TEA_006183(TAF4B);TEA_015330(CDKD-1);MSTRG.115388(TBP)	K03129+K02202+K03120
Metabolism	Carbohydrate metabolism	C5-Branched dibasic acid metabolism	1	12	0.28833	0.880961	ko00660	TEA_025915(At2g43090)	K01704
Metabolism	Nucleotide metabolism	Purine metabolism	9	260	0.302409	0.880961	ko00230	TEA_001191(ADK2);TEA_001936(At1g74260);TEA_010525(RNR1);TEA_016774(NUDT14);TEA_021425(RNR1);TEA_025206(OsI_35105);MSTRG.136431(Os01g0868300);MSTRG.136433(Os01g0868300);MSTRG.168960(At1g67320)	K00856+K01952+K10807+K18447+K10807+K00873+K02320+K02320+K02685
Metabolism	Glycan biosynthesis and metabolism	N-Glycan biosynthesis	3	69	0.303165	0.880961	ko00510	TEA_011436(EVN);TEA_012100(MNS1);TEA_017472(LPPG)	K00902+K01230+K07252
Metabolism	Carbohydrate metabolism	Starch and sucrose metabolism	8	228	0.305283	0.880961	ko00500	TEA_001900(ADG2);TEA_006377(TPPF);TEA_016305(SS);TEA_016774(NUDT14);TEA_022941(BGLU12);TEA_025007(RPS2);TEA_026360(At5g58090);MSTRG.5265(TRE1)	K00975+K01087+K00695+K18447+K01188+K00963+K19893+K01194
Metabolism	Metabolism of other amino acids	Cyanoamino acid metabolism	3	74	0.341653	0.930354	ko00460	TEA_013899(SHM1);TEA_022941(BGLU12);TEA_023133(SHM7)	K00600+K01188+K00600
Metabolism	Amino acid metabolism	Glycine, serine and threonine metabolism	4	106	0.343647	0.930354	ko00260	TEA_013899(SHM1);TEA_022197(THA1);TEA_023133(SHM7);MSTRG.26947(GDCST)	K00600+K01620+K00600+K00605
Metabolism	Lipid metabolism	Glycerolipid metabolism	4	107	0.350034	0.930354	ko00561	TEA_006021(SQD1);TEA_009461(--);TEA_016066(AKR4C9);TEA_022605(LPP2)	K06118+K01054+K00002+K18693
Metabolism	Carbohydrate metabolism	Inositol phosphate metabolism	4	115	0.401043	0.991431	ko00562	TEA_001150(PLC2);TEA_004978(PLC4);TEA_020247(NPC6);TEA_026209(NPC3)	K05857+K05857+K01114+K01114
Metabolism	Metabolism of terpenoids and polyketides	Zeatin biosynthesis	2	52	0.428716	0.991431	ko00908	TEA_013730(IPT2);TEA_023021(IPT5)	K00791+K10760
Genetic Information Processing	Replication and repair	Nucleotide excision repair	3	90	0.462214	0.991431	ko03420	TEA_009170(PCNA);TEA_009340(RPA1B);TEA_015330(CDKD-1)	K04802+K07466+K02202
Genetic Information Processing	Translation	Aminoacyl-tRNA biosynthesis	4	129	0.488167	0.991431	ko00970	TEA_016358(At3g58140);TEA_018141(THRRS);TEA_026704(Os06g0508700);TEA_028985(OVA2)	K01889+K01868+K01874+K01870
Metabolism	Lipid metabolism	Ether lipid metabolism	2	61	0.511769	0.991431	ko00565	TEA_020247(NPC6);TEA_026209(NPC3)	K01114+K01114
Genetic Information Processing	Replication and repair	Mismatch repair	2	63	0.529131	0.991431	ko03430	TEA_009170(PCNA);TEA_009340(RPA1B)	K04802+K07466
Organismal Systems	Environmental adaptation	Circadian rhythm - plant	2	64	0.537654	0.991431	ko04712	TEA_015313(RUP2);TEA_020913(CHS3)	K10143+K00660
Metabolism	Glycan biosynthesis and metabolism	Glycosylphosphatidylinositol(GPI)-anchor biosynthesis	1	29	0.560835	0.991431	ko00563	TEA_017347(PIGG)	K05310
Metabolism	Glycan biosynthesis and metabolism	Other glycan degradation	1	32	0.596741	0.991431	ko00511	MSTRG.11543(At5g13980)	K01191
Metabolism	Metabolism of cofactors and vitamins	Biotin metabolism	1	32	0.596741	0.991431	ko00780	TEA_023411(KAS1)	K09458
Metabolism	Amino acid metabolism	Phenylalanine, tyrosine and tryptophan biosynthesis	2	74	0.616955	0.991431	ko00400	TEA_000807(At5g53970);TEA_024875(EMB3004)	K00815+K13832
Genetic Information Processing	Folding, sorting and degradation	RNA degradation	5	190	0.617072	0.991431	ko03018	TEA_004727(VCS);TEA_005607(rrp40);TEA_018301(PSRP2);TEA_025588(HEN2);TEA_030104(VIP2)	K12616+K03681+K13126+K12598+K12605
Metabolism	Amino acid metabolism	Histidine metabolism	1	36	0.640109	0.991431	ko00340	TEA_020929(Carnmt1)	K19787
Metabolism	Amino acid metabolism	Tyrosine metabolism	2	80	0.659325	0.991431	ko00350	TEA_000807(At5g53970);TEA_015327(At1g32780)	K00815+K00121
Metabolism	Carbohydrate metabolism	Amino sugar and nucleotide sugar metabolism	5	200	0.662079	0.991431	ko00520	TEA_001900(ADG2);TEA_002094(PMM);TEA_006021(SQD1);TEA_014438(NRS/ER);TEA_025007(RPS2)	K00975+K17497+K06118+K12451+K00963
Environmental Information Processing	Signal transduction	Phosphatidylinositol signaling system	3	122	0.667516	0.991431	ko04070	TEA_001150(PLC2);TEA_004978(PLC4);MSTRG.42477(VIP1)	K05857+K05857+K13024
Metabolism	Amino acid metabolism	Valine, leucine and isoleucine degradation	2	82	0.672592	0.991431	ko00280	TEA_006422(At1g21400);TEA_027888(MCCB)	K00166+K01969
Metabolism	Amino acid metabolism	Valine, leucine and isoleucine biosynthesis	1	40	0.678831	0.991431	ko00290	TEA_025915(At2g43090)	K01704
Metabolism	Carbohydrate metabolism	Glycolysis / Gluconeogenesis	5	205	0.683266	0.991431	ko00010	TEA_008709(FBA2);TEA_015327(At1g32780);TEA_016066(AKR4C9);TEA_025206(OsI_35105);MSTRG.56867(GAPC)	K01623+K00121+K00002+K00873+K00134
Metabolism	Carbohydrate metabolism	Pyruvate metabolism	4	167	0.691109	0.991431	ko00620	TEA_004445(MDH1);TEA_019338(At1g67280);TEA_024197(NAD-ME2);TEA_025206(OsI_35105)	K00051+K01759+K00028+K00873
Metabolism	Amino acid metabolism	Alanine, aspartate and glutamate metabolism	2	85	0.691707	0.991431	ko00250	TEA_018547(CARB);MSTRG.71648(GDH1)	K01955+K00261
Metabolism	Biosynthesis of other secondary metabolites	Isoquinoline alkaloid biosynthesis	1	42	0.696607	0.991431	ko00950	TEA_000807(At5g53970)	K00815
Metabolism	Carbohydrate metabolism	Galactose metabolism	2	86	0.697872	0.991431	ko00052	TEA_025007(RPS2);MSTRG.41944(GOLS4)	K00963+K18819
Metabolism	Metabolism of terpenoids and polyketides	Diterpenoid biosynthesis	1	45	0.721451	0.991431	ko00904	TEA_000448(CLS)	K04120
Metabolism	Biosynthesis of other secondary metabolites	Tropane, piperidine and pyridine alkaloid biosynthesis	1	45	0.721451	0.991431	ko00960	TEA_000807(At5g53970)	K00815
Genetic Information Processing	Replication and repair	Homologous recombination	2	90	0.721521	0.991431	ko03440	TEA_009272(CLSY3);TEA_009340(RPA1B)	K10875+K07466
Metabolism	Lipid metabolism	Fatty acid degradation	2	91	0.727185	0.991431	ko00071	TEA_004164(CYP72A1);TEA_015327(At1g32780)	K07425+K00121
Metabolism	Global and overview maps	Biosynthesis of amino acids	9	377	0.733098	0.991431	ko01230	TEA_000807(At5g53970);TEA_008709(FBA2);TEA_013899(SHM1);TEA_022197(THA1);TEA_023133(SHM7);TEA_024875(EMB3004);TEA_025206(OsI_35105);TEA_025915(At2g43090);MSTRG.56867(GAPC)	K00815+K01623+K00600+K01620+K00600+K13832+K00873+K01704+K00134
Metabolism	Lipid metabolism	Sphingolipid metabolism	1	47	0.736878	0.991431	ko00600	TEA_001952(At4g04930)	K04712
Metabolism	Amino acid metabolism	Arginine biosynthesis	1	48	0.744269	0.991431	ko00220	MSTRG.71648(GDH1)	K00261
Metabolism	Metabolism of cofactors and vitamins	Pantothenate and CoA biosynthesis	1	50	0.758437	0.991431	ko00770	MSTRG.111942(PYD2)	K01464
Genetic Information Processing	Translation	Ribosome biogenesis in eukaryotes	3	141	0.759331	0.991431	ko03008	TEA_005017(At5g14050);TEA_005980(--);TEA_008712(XPO1)	K14553+K14568+K14290
Metabolism	Metabolism of terpenoids and polyketides	Sesquiterpenoid and triterpenoid biosynthesis	1	52	0.771824	0.991431	ko00909	TEA_012657(VIT_19s0014g04930)	K15803
Metabolism	Carbohydrate metabolism	Propanoate metabolism	1	53	0.778237	0.991431	ko00640	TEA_006422(At1g21400)	K00166
Metabolism	Lipid metabolism	Fatty acid elongation	1	54	0.784471	0.991431	ko00062	TEA_007582(CUT1)	K15397
Genetic Information Processing	Folding, sorting and degradation	Ubiquitin mediated proteolysis	4	194	0.796261	0.991431	ko04120	TEA_000081(UBC35);TEA_015313(RUP2);MSTRG.44058(RZFP34);MSTRG.55353(UPL6)	K10580+K10143+K10144+K10589
Metabolism	Metabolism of cofactors and vitamins	Nicotinate and nicotinamide metabolism	1	56	0.796421	0.991431	ko00760	TEA_029814(QS)	K03517
Genetic Information Processing	Translation	Ribosome	7	321	0.799335	0.991431	ko03010	TEA_000429(RPL11A);TEA_000716(At2g44860);TEA_014474(RPL17);TEA_020382(RPL24A);TEA_023183(RPS7);MSTRG.32512(RPS21C);MSTRG.36255(RPL23)	K02868+K02896+K02879+K02896+K02992+K02971+K02894
Metabolism	Lipid metabolism	Steroid biosynthesis	1	58	0.80771	0.991431	ko00100	TEA_012379(SMT1)	K00559
Genetic Information Processing	Replication and repair	Base excision repair	1	59	0.813119	0.991431	ko03410	TEA_009170(PCNA)	K04802
Metabolism	Amino acid metabolism	Lysine degradation	1	60	0.818377	0.991431	ko00310	TEA_015015(SUVH9)	K11420
Metabolism	Metabolism of other amino acids	beta-Alanine metabolism	1	63	0.833282	0.991431	ko00410	MSTRG.111942(PYD2)	K01464
Metabolism	Carbohydrate metabolism	Ascorbate and aldarate metabolism	1	64	0.837974	0.991431	ko00053	TEA_004508(DHAR1)	K21888
Genetic Information Processing	Folding, sorting and degradation	SNARE interactions in vesicular transport	1	66	0.846968	0.991431	ko04130	TEA_005878(SYP22)	K08488
Metabolism	Amino acid metabolism	Cysteine and methionine metabolism	3	168	0.853507	0.991431	ko00270	TEA_000807(At5g53970);TEA_016475(POPTR_0001s40980g);TEA_025039(CMT3)	K00815+K16054+K00558
Environmental Information Processing	Signal transduction	Plant hormone signal transduction	7	345	0.854498	0.991431	ko04075	TEA_003334(ARF15);TEA_003441(XTH23);TEA_008209(MYC2);TEA_008967(PYL1);TEA_012670(CYCD3-2);TEA_018090(ARF5);TEA_029335(BSK1)	K14486+K14504+K13422+K14496+K14505+K14486+K14500
Metabolism	Lipid metabolism	Glycerophospholipid metabolism	3	173	0.866923	0.991431	ko00564	TEA_020247(NPC6);TEA_022605(LPP2);TEA_026209(NPC3)	K01114+K18693+K01114
Genetic Information Processing	Folding, sorting and degradation	Protein export	1	73	0.874708	0.991431	ko03060	TEA_016124(Gtp-bp)	K13431
Metabolism	Amino acid metabolism	Tryptophan metabolism	1	75	0.881671	0.991431	ko00380	MSTRG.157717(At4g34880)	K01426
Metabolism	Carbohydrate metabolism	Pentose and glucuronate interconversions	2	139	0.904563	0.991431	ko00040	TEA_016066(AKR4C9);TEA_025007(RPS2)	K00002+K00963
Metabolism	Lipid metabolism	Fatty acid biosynthesis	1	84	0.908531	0.991431	ko00061	TEA_023411(KAS1)	K09458
Metabolism	Carbohydrate metabolism	Pentose phosphate pathway	1	87	0.916059	0.991431	ko00030	TEA_008709(FBA2)	K01623
Cellular Processes	Transport and catabolism	Peroxisome	2	149	0.924266	0.991431	ko04146	TEA_022608(GLO1);MSTRG.44593(ABCD1)	K11517+K05677
Genetic Information Processing	Translation	RNA transport	5	305	0.932862	0.991431	ko03013	TEA_006177(NUP107);TEA_008712(XPO1);TEA_010668(GB210);TEA_018301(PSRP2);TEA_021984(--)	K14301+K14290+K14314+K13126+K13130
Cellular Processes	Transport and catabolism	Endocytosis	4	262	0.938919	0.991431	ko04144	TEA_012233(RABA5D);MSTRG.127688(VPS29);MSTRG.47039(RABG2);MSTRG.83056(CHC2)	K07904+K18467+K07897+K04646
Metabolism	Amino acid metabolism	Arginine and proline metabolism	1	99	0.940484	0.991431	ko00330	MSTRG.157717(At4g34880)	K01426
Genetic Information Processing	Folding, sorting and degradation	Proteasome	1	106	0.951314	0.991431	ko03050	MSTRG.8382(PA200)	K06699
Metabolism	Global and overview maps	2-Oxocarboxylic acid metabolism	1	108	0.95403	0.991431	ko01210	TEA_025915(At2g43090)	K01704
Organismal Systems	Environmental adaptation	Plant-pathogen interaction	12	645	0.954464	0.991431	ko04626	TEA_000205(RPP8L3);TEA_004372(TRB1);TEA_007582(CUT1);TEA_008389(MYB12);TEA_010311(CNGC14);TEA_010898(MYB5);TEA_018623(MPK3);TEA_023233(MYB330);TEA_024166(CPK3);TEA_024738(CPK19);TEA_027941(C1);TEA_029995(MYB106)	K13457+K09422+K15397+K09422+K05391+K09422+K20536+K09422+K13412+K13412+K09422+K09422
Environmental Information Processing	Signal transduction	MAPK signaling pathway - plant	3	238	0.965141	0.991431	ko04016	TEA_008209(MYC2);TEA_008967(PYL1);TEA_018623(MPK3)	K13422+K14496+K20536
Metabolism	Global and overview maps	Fatty acid metabolism	1	125	0.971798	0.991431	ko01212	TEA_023411(KAS1)	K09458
Genetic Information Processing	Folding, sorting and degradation	Protein processing in endoplasmic reticulum	4	336	0.986306	0.996169	ko04141	TEA_004593(--);TEA_011438(CDC48);TEA_012100(MNS1);TEA_024278(IRE1B)	K13250+K13525+K01230+K08852
Genetic Information Processing	Transcription	Spliceosome	2	278	0.996931	0.996931	ko03040	TEA_016763(PRP31);TEA_028644(VIT_07s0104g01170)	K12844+K11095

## Sheet: S5.3 Alb-vs-Med.path
KEGG_A_class	KEGG_B_class	Pathway	Alb-vs-Med (14)	All (8128)	Pvalue	Qvalue	Pathway ID	Genes	K_IDs
Metabolism	Amino acid metabolism	Glycine, serine and threonine metabolism	2	106	0.0138424	0.332157	ko00260	TEA_013334(HPR-A);TEA_015493(AKHSDH2)	K15893+K12524
Metabolism	Biosynthesis of other secondary metabolites	Monobactam biosynthesis	1	18	0.0305857	0.332157	ko00261	TEA_015493(AKHSDH2)	K12524
Metabolism	Amino acid metabolism	Lysine biosynthesis	1	22	0.0372635	0.332157	ko00300	TEA_015493(AKHSDH2)	K12524
Metabolism	Metabolism of cofactors and vitamins	Thiamine metabolism	1	34	0.0570414	0.332157	ko00730	TEA_007934(Os07g0190000)	K01662
Metabolism	Global and overview maps	Metabolic pathways	9	3310	0.0650799	0.332157	ko01100	TEA_004973(PLC2);TEA_007934(Os07g0190000);TEA_012054(ACX4);TEA_013334(HPR-A);TEA_014198(PER12);TEA_015493(AKHSDH2);TEA_016708(PAO1);TEA_025007(RPS2);MSTRG.145455(atpI)	K05857+K01662+K00232+K15893+K00430+K12524+K13366+K00963+K02108
Metabolism	Lipid metabolism	Biosynthesis of unsaturated fatty acids	1	45	0.0748391	0.332157	ko01040	TEA_012054(ACX4)	K00232
Metabolism	Metabolism of other amino acids	beta-Alanine metabolism	1	63	0.103291	0.332157	ko00410	TEA_016708(PAO1)	K13366
Metabolism	Glycan biosynthesis and metabolism	N-Glycan biosynthesis	1	69	0.112593	0.332157	ko00510	TEA_017472(LPPG)	K07252
Environmental Information Processing	Signal transduction	Plant hormone signal transduction	2	345	0.116878	0.332157	ko04075	TEA_021462(SRK2E);TEA_029335(BSK1)	K14498+K14500
Metabolism	Carbohydrate metabolism	Galactose metabolism	1	86	0.138464	0.332157	ko00052	TEA_025007(RPS2)	K00963
Metabolism	Lipid metabolism	alpha-Linolenic acid metabolism	1	90	0.144449	0.332157	ko00592	TEA_012054(ACX4)	K00232
Metabolism	Metabolism of terpenoids and polyketides	Terpenoid backbone biosynthesis	1	90	0.144449	0.332157	ko00900	TEA_007934(Os07g0190000)	K01662
Metabolism	Lipid metabolism	Fatty acid degradation	1	91	0.145939	0.332157	ko00071	TEA_012054(ACX4)	K00232
Metabolism	Energy metabolism	Photosynthesis	1	93	0.148912	0.332157	ko00195	MSTRG.145455(atpI)	K02108
Metabolism	Amino acid metabolism	Arginine and proline metabolism	1	99	0.157774	0.332157	ko00330	TEA_016708(PAO1)	K13366
Metabolism	Carbohydrate metabolism	Inositol phosphate metabolism	1	115	0.180988	0.332157	ko00562	TEA_004973(PLC2)	K05857
Environmental Information Processing	Signal transduction	Phosphatidylinositol signaling system	1	122	0.190956	0.332157	ko04070	TEA_004973(PLC2)	K05857
Metabolism	Global and overview maps	Fatty acid metabolism	1	125	0.195193	0.332157	ko01212	TEA_012054(ACX4)	K00232
Metabolism	Carbohydrate metabolism	Glyoxylate and dicarboxylate metabolism	1	135	0.20917	0.332157	ko00630	TEA_013334(HPR-A)	K15893
Metabolism	Carbohydrate metabolism	Pentose and glucuronate interconversions	1	139	0.214697	0.332157	ko00040	TEA_025007(RPS2)	K00963
Metabolism	Global and overview maps	Biosynthesis of secondary metabolites	5	1943	0.226908	0.332157	ko01110	TEA_007934(Os07g0190000);TEA_012054(ACX4);TEA_013334(HPR-A);TEA_014198(PER12);TEA_015493(AKHSDH2)	K01662+K00232+K15893+K00430+K12524
Cellular Processes	Transport and catabolism	Peroxisome	1	149	0.228358	0.332157	ko04146	TEA_012054(ACX4)	K00232
Metabolism	Amino acid metabolism	Cysteine and methionine metabolism	1	168	0.253709	0.352986	ko00270	TEA_015493(AKHSDH2)	K12524
Metabolism	Carbohydrate metabolism	Amino sugar and nucleotide sugar metabolism	1	200	0.294663	0.371823	ko00520	TEA_025007(RPS2)	K00963
Genetic Information Processing	Translation	mRNA surveillance pathway	1	201	0.295909	0.371823	ko03015	TEA_018589(B'ETA)	K11584
Metabolism	Energy metabolism	Oxidative phosphorylation	1	206	0.302106	0.371823	ko00190	MSTRG.145455(atpI)	K02108
Metabolism	Carbohydrate metabolism	Starch and sucrose metabolism	1	228	0.328777	0.389239	ko00500	TEA_025007(RPS2)	K00963
Environmental Information Processing	Signal transduction	MAPK signaling pathway - plant	1	238	0.340584	0.389239	ko04016	TEA_021462(SRK2E)	K14498
Metabolism	Biosynthesis of other secondary metabolites	Phenylpropanoid biosynthesis	1	288	0.396782	0.437828	ko00940	TEA_014198(PER12)	K00430
Genetic Information Processing	Translation	RNA transport	1	305	0.414853	0.44251	ko03013	TEA_014440(Eif2s3x)	K03242
Metabolism	Global and overview maps	Biosynthesis of amino acids	1	377	0.485957	0.501633	ko01230	TEA_015493(AKHSDH2)	K12524
Metabolism	Global and overview maps	Carbon metabolism	1	450	0.549789	0.549789	ko01200	TEA_013334(HPR-A)	K15893

## Sheet: S5.4 Bud-vs-Alb.path
KEGG_A_class	KEGG_B_class	Pathway	Bud-vs-Alb (569)	All (8128)	Pvalue	Qvalue	Pathway ID	Genes	K_IDs
Genetic Information Processing	Replication and repair	DNA replication	12	78	0.00758777	0.6809	ko03030	TEA_002332(PCNA);TEA_002552(MCM4);TEA_002575(POL2A);TEA_005553(At4g28440);TEA_009170(PCNA);TEA_009340(RPA1B);TEA_015704(MCM7);TEA_024286(--);TEA_025128(RPA1C);MSTRG.136431(Os01g0868300);MSTRG.136433(Os01g0868300);MSTRG.168962(At1g67320)	K04802+K02212+K02324+K07466+K04802+K07466+K02210+K10744+K07466+K02320+K02320+K02685
Metabolism	Energy metabolism	Photosynthesis	13	93	0.0123537	0.6809	ko00195	TEA_000398(PSAN);TEA_002380(atpB);TEA_006869(PSAF);TEA_008287(PSBQ);TEA_008914(PNSL2);TEA_009494(SEND33);TEA_009591(psbD);TEA_012480(PSBP1);TEA_014123(psaD);TEA_014899(FDX3);TEA_021250(PSAL);MSTRG.21487(FDC2);MSTRG.99615(atpI)	K02701+K02112+K02694+K08901+K08901+K02639+K02706+K02717+K02692+K02639+K02699+K02639+K02108
Metabolism	Metabolism of cofactors and vitamins	Riboflavin metabolism	5	23	0.0193554	0.6809	ko00740	TEA_005813(RIBA2);TEA_018385(PAP8);TEA_025868(rib5);TEA_030090(RIBA3);MSTRG.157512(PAP8)	K14652+K14379+K00793+K14652+K14379
Metabolism	Lipid metabolism	Linoleic acid metabolism	5	24	0.0230814	0.6809	ko00591	TEA_003404(LOX2.1);TEA_006714(LOX2.1);TEA_019974(SDP1);TEA_022846(LOX1.5);TEA_026435(SDP1)	K00454+K00454+K14674+K15718+K14674
Metabolism	Lipid metabolism	Cutin, suberine and wax biosynthesis	6	37	0.0416235	0.89635	ko00073	TEA_004300(HTH);TEA_007059(HHT1);TEA_017955(CYP86A22);TEA_022083(HHT1);TEA_025668(CYP86A1);TEA_027350(PXG4)	K15403+K15400+K15398+K15400+K15401+K17991
Metabolism	Lipid metabolism	Ether lipid metabolism	8	61	0.0610737	0.89635	ko00565	TEA_004488(PLD1);TEA_005665(LPEAT2);TEA_016686(PLD1);TEA_017940(PLD1);TEA_019974(SDP1);TEA_026435(SDP1);TEA_028560(PLDDELTA);MSTRG.50047(LPEAT2)	K01115+K13510+K01115+K01115+K14674+K14674+K01115+K13510
Metabolism	Amino acid metabolism	Lysine biosynthesis	4	22	0.0635094	0.89635	ko00300	TEA_008707(AK2);TEA_014675(AKHSDH1);TEA_015493(AKHSDH2);MSTRG.71678(ALD1)	K00928+K12524+K12524+K10206
Metabolism	Amino acid metabolism	Glycine, serine and threonine metabolism	12	106	0.0661179	0.89635	ko00260	TEA_005547(TSB);TEA_008707(AK2);TEA_009009(ALDH7B4);TEA_009108(GDCSP);TEA_013668(AO1);TEA_014675(AKHSDH1);TEA_015493(AKHSDH2);TEA_020082(PGDH1);TEA_020357(maoII);TEA_027955(PSP);TEA_028978(HPPR);MSTRG.137366(PSP)	K01696+K00928+K14085+K00281+K00276+K12524+K12524+K00058+K00276+K01079+K15919+K01079
Genetic Information Processing	Replication and repair	Mismatch repair	8	63	0.0712519	0.89635	ko03430	TEA_002332(PCNA);TEA_005553(At4g28440);TEA_009170(PCNA);TEA_009340(RPA1B);TEA_025128(RPA1C);TEA_026137(EXO1);TEA_029785(MSH7);MSTRG.101130(EXO1)	K04802+K07466+K04802+K07466+K07466+K10746+K08737+K10746
Organismal Systems	Environmental adaptation	Circadian rhythm - plant	8	64	0.076706	0.89635	ko04712	TEA_010498(ADO1);TEA_013439(GI);TEA_016121(LHY);TEA_021415(COP1);TEA_024886(SPA2);TEA_027929(PHYB);TEA_029931(GI);TEA_029932(GI)	K12115+K12124+K12133+K10143+K16240+K12121+K12124+K12124
Metabolism	Biosynthesis of other secondary metabolites	Tropane, piperidine and pyridine alkaloid biosynthesis	6	45	0.0917177	0.89635	ko00960	TEA_006997(At2g29260);TEA_013668(AO1);TEA_020357(maoII);TEA_026910(At5g06060);MSTRG.32122(PAT);MSTRG.84936(At2g29150)	K08081+K00276+K00276+K08081+K15849+K08081
Genetic Information Processing	Replication and repair	Nucleotide excision repair	10	90	0.0971705	0.89635	ko03420	TEA_002332(PCNA);TEA_002575(POL2A);TEA_005553(At4g28440);TEA_009170(PCNA);TEA_009340(RPA1B);TEA_021779(UVH3);TEA_025128(RPA1C);TEA_028273(RAD23C);MSTRG.32169(DDB1A);MSTRG.60921(RAD23C)	K04802+K02324+K07466+K04802+K07466+K10846+K07466+K10839+K10610+K10839
Genetic Information Processing	Folding, sorting and degradation	Protein processing in endoplasmic reticulum	30	336	0.0987504	0.89635	ko04141	TEA_000208(MED37C);TEA_001915(SEC23);TEA_002539(GCS1);TEA_002654(ACS1);TEA_003342(HSP70);TEA_007316(DSK2A);TEA_007621(OST48);TEA_008207(PUX4);TEA_008393(ERDJ3B);TEA_008718(Ufd1);TEA_010218(UGGT);TEA_011458(SUD1);TEA_012071(PLAA);TEA_012100(MNS1);TEA_013070(--);TEA_013261(PDI);TEA_015479(DSK2B);TEA_017866(PDIL2-1);TEA_020925(HSP70-17);TEA_021760(MNS5);TEA_022252(CRT2);TEA_023167(MED37C);TEA_028180…	K03283+K14006+K01228+K11718+K03283+K04523+K12670+K14012+K09517+K14016+K11718+K10661+K14018+K01230+K13250+K09580+K04523+K09584+K09486+K10084+K08057+K03283+K13993+K10839+K03283+K13993+K09561+K04523+K13989+K10839
Metabolism	Metabolism of terpenoids and polyketides	Carotenoid biosynthesis	6	47	0.107804	0.90863	ko00906	TEA_010456(SOVF_077800);TEA_012405(ABA2);TEA_013177(CCD4);TEA_022604(NCED1);TEA_027013(AO1);MSTRG.163814(AOG)	K09838+K09838+K09840+K09840+K09842+K14595
Genetic Information Processing	Transcription	Spliceosome	25	278	0.116271	0.914665	ko03040	TEA_000208(MED37C);TEA_001216(ESP3);TEA_003326(RNP1);TEA_003342(HSP70);TEA_005743(At3g26560);TEA_009390(RH40);TEA_010140(Aqr);TEA_012588(At3g26560);TEA_016404(U1A);TEA_017436(AKRP);TEA_019181(RID1);TEA_019555(MAGO2);TEA_023167(MED37C);TEA_026139(MOS4);TEA_027661(U2AF35A);TEA_029018(HSP70);TEA_029123(RH15);TEA_029619(UBA2A);MSTRG.112674(ESP3);MSTRG.112678(MEE29);MSTRG.1738(RH46);MSTRG.3801(--);MST…	K03283+K12813+K12741+K03283+K12818+K12823+K12874+K12818+K11091+K12897+K12818+K12877+K03283+K12861+K12836+K03283+K12812+K12741+K12813+K12813+K12823+K12829+K12818+K11099+K12821
Metabolism	Biosynthesis of other secondary metabolites	Monobactam biosynthesis	3	18	0.127308	0.938895	ko00261	TEA_008707(AK2);TEA_014675(AKHSDH1);TEA_015493(AKHSDH2)	K00928+K12524+K12524
Cellular Processes	Transport and catabolism	Autophagy - other eukaryotes	7	63	0.149521	0.958135	ko04136	TEA_017213(ATG4);TEA_017449(PP2A);TEA_020574(ATG2);TEA_021244(ATG10);TEA_027833(ATG11);MSTRG.59108(ATG18B);MSTRG.87137(RAPTOR1)	K08342+K04382+K17906+K17888+K08330+K17908+K07204
Metabolism	Lipid metabolism	Glycerophospholipid metabolism	16	173	0.153452	0.958135	ko00564	TEA_004488(PLD1);TEA_005665(LPEAT2);TEA_006573(LCAT1);TEA_016686(PLD1);TEA_017195(At4g09760);TEA_017771(GPAT6);TEA_017940(PLD1);TEA_019974(SDP1);TEA_022206(LPP2);TEA_023568(CCT2);TEA_024038(CDS5);TEA_024646(PIS1);TEA_024694(LPAT5);TEA_026435(SDP1);TEA_028560(PLDDELTA);MSTRG.50047(LPEAT2)	K01115+K13510+K06129+K01115+K14156+K13508+K01115+K14674+K18693+K00968+K00981+K00999+K13513+K14674+K01115+K13510
Metabolism	Energy metabolism	Photosynthesis - antenna proteins	3	20	0.160825	0.958135	ko00196	TEA_008676(CAB40);TEA_017260(CAB40);TEA_029107(LHCB4.1)	K08912+K08912+K08915
Genetic Information Processing	Folding, sorting and degradation	SNARE interactions in vesicular transport	7	66	0.177051	0.958135	ko04130	TEA_005134(GOS11);TEA_006533(VTI13);TEA_015431(SYP121);TEA_020128(SYP41);MSTRG.12579(SYP61);MSTRG.58449(SYP132);MSTRG.91417(VAMP714)	K08495+K08493+K08486+K08489+K08498+K08486+K08515
Metabolism	Glycan biosynthesis and metabolism	Other glycan degradation	4	32	0.182567	0.958135	ko00511	TEA_000212(FUC95A);TEA_015738(GBA2);TEA_017027(At5g66150);MSTRG.73051(FUC95A)	K15923+K17108+K01191+K15923
Metabolism	Energy metabolism	Oxidative phosphorylation	18	206	0.194083	0.958135	ko00190	TEA_002247(LHA1);TEA_002380(atpB);TEA_003143(FRO1);TEA_004449(VHA-d2);TEA_006581(VHA-a3);TEA_008749(VHA-B2);TEA_009585(ATPA);TEA_012569(VHA-B2);TEA_014942(COX5B-1);TEA_016607(VHA-a3);TEA_018432(AVP1);TEA_021090(ATPB);TEA_023057(ND5);TEA_027233(COX1);MSTRG.119784(ND1);MSTRG.67388(AHA5);MSTRG.69677(AHA3);MSTRG.99615(atpI)	K01535+K02112+K03937+K02146+K02154+K02147+K02132+K02147+K02265+K02154+K01507+K02133+K03883+K02256+K03878+K01535+K01535+K02108
Metabolism	Metabolism of terpenoids and polyketides	Diterpenoid biosynthesis	5	45	0.204516	0.958135	ko00904	TEA_000448(CLS);TEA_004621(GES);TEA_007778(GA2);TEA_028160(GA2OX2);MSTRG.26162(KAO)	K04120+K17982+K04121+K04125+K04123
Metabolism	Glycan biosynthesis and metabolism	N-Glycan biosynthesis	7	69	0.206552	0.958135	ko00510	TEA_002539(GCS1);TEA_005325(At2g44660);TEA_007621(OST48);TEA_011436(EVN);TEA_012100(MNS1);TEA_027708(alg2);MSTRG.52969(alg7)	K01228+K03849+K12670+K00902+K01230+K03843+K01001
Metabolism	Lipid metabolism	Glycerolipid metabolism	10	107	0.214885	0.958135	ko00561	TEA_009009(ALDH7B4);TEA_017771(GPAT6);TEA_019974(SDP1);TEA_022024(CSE);TEA_022206(LPP2);TEA_022664(ALDH3I1);TEA_024694(LPAT5);TEA_026435(SDP1);TEA_028503(ALDH3F1);MSTRG.123136(BAM3)	K14085+K13508+K14674+K01054+K18693+K00128+K13513+K14674+K00128+K01054
Genetic Information Processing	Replication and repair	Base excision repair	6	59	0.229735	0.958135	ko03410	TEA_002332(PCNA);TEA_002575(POL2A);TEA_005581(MAG);TEA_009170(PCNA);TEA_027603(MYH);MSTRG.90211(PARP3)	K04802+K02324+K03652+K04802+K03575+K10798
Metabolism	Biosynthesis of other secondary metabolites	Flavonoid biosynthesis	8	84	0.233242	0.958135	ko00941	TEA_002516(ACT-2);TEA_009198(FLS);TEA_012623(HST);TEA_014163(ANT17);TEA_019645(SHT);TEA_029911(ACT);MSTRG.61203(ANT17);MSTRG.83458(ACT)	K13065+K05278+K13065+K05277+K13065+K13065+K05277+K13065
Genetic Information Processing	Translation	mRNA surveillance pathway	17	201	0.241758	0.958135	ko03015	TEA_000406(B'KAPPA);TEA_000456(sympk);TEA_005126(B'ZETA);TEA_007663(nonC);TEA_008445(RNP1);TEA_013846(OsI_006296);TEA_014050(CPSF73-I);TEA_017449(PP2A);TEA_019555(MAGO2);TEA_021555(SMG7);TEA_023836(PCFS4);TEA_029123(RH15);MSTRG.132646(--);MSTRG.163754(PABN3);MSTRG.1799(PP2AA2);MSTRG.74053(PSRP2);MSTRG.85877(--)	K11584+K06100+K11584+K08873+K14411+K04354+K14403+K04382+K12877+K14409+K14400+K12812+K03456+K14396+K03456+K13126+K03456
Metabolism	Metabolism of cofactors and vitamins	Folate biosynthesis	4	36	0.24256	0.958135	ko00790	TEA_005813(RIBA2);TEA_018769(MOCS2);TEA_026003(DHFS);TEA_030090(RIBA3)	K14652+K03635+K20457+K14652
Metabolism	Carbohydrate metabolism	Starch and sucrose metabolism	19	228	0.245642	0.958135	ko00500	TEA_003013(TPPF);TEA_003669(INV*DC4);TEA_004351(CWINV1);TEA_004905(STP-1);TEA_006108(TPS11);TEA_011515(SPS4);TEA_014561(SS2);TEA_015095(Os10g0521000);TEA_015653(DPE2);TEA_016305(SS);TEA_018001(BACOVA_02659);TEA_019969(STP-1);MSTRG.101055(INVA);MSTRG.132301(WAXY);MSTRG.51446(PGI1);MSTRG.73246(TPS1);MSTRG.77396(BGLU18);MSTRG.89828(AMY2);MSTRG.94581(AA7GT)	K01087+K01193+K01193+K00688+K16055+K00696+K00703+K01194+K00705+K00695+K01188+K00688+K01193+K13679+K01810+K16055+K05350+K01176+K01188
Environmental Information Processing	Membrane transport	ABC transporters	8	88	0.273226	0.958135	ko02010	TEA_003835(ABCB14);TEA_012887(ABCB19);TEA_017657(ABCC3);TEA_018517(ABCC3);TEA_020139(ABCG5);TEA_029430(ABCB20);MSTRG.131874(ABCB1);MSTRG.154998(ABCC10)	K05658+K05658+K05666+K05666+K05681+K05658+K05658+K05666
Metabolism	Global and overview maps	Metabolic pathways	239	3310	0.273696	0.958135	ko01100	TEA_000057(CYP84A1);TEA_000389(IPI2);TEA_000398(PSAN);TEA_000448(CLS);TEA_001132(TTL);TEA_001412(SAT1);TEA_001550(RBCS);TEA_001714(PURKE);TEA_001814(GLO1);TEA_001884(At5g10920);TEA_002204(UAH);TEA_002380(atpB);TEA_002516(ACT-2);TEA_002539(GCS1);TEA_002575(POL2A);TEA_003013(TPPF);TEA_003046(SIRB);TEA_003060(CM3);TEA_003143(FRO1);TEA_003313(CYP724B1);TEA_003404(LOX2.1);TEA_003628(FPS1);TEA_003669(I…	K09755+K01823+K02701+K04120+K13484+K00640+K01602+K11808+K11517+K01755+K18151+K02112+K13065+K01228+K02324+K01087+K03794+K01850+K03937+K12639+K00454+K00787+K01193+K01100+K01193+K00051+K02146+K21480+K01115+K10808+K03010+K00688+K00940+K01897+K00430+K03849+K01696+K13510+K01099+K14652+K16055+K00648+K01641+K02154+K00454+K02694+K08081+K12670+K04121+K01662+K01051+K01657+K15397+K08901+K21374+K01703+K01649+…
Metabolism	Metabolism of other amino acids	beta-Alanine metabolism	6	63	0.277618	0.958135	ko00410	TEA_009009(ALDH7B4);TEA_013668(AO1);TEA_020357(maoII);TEA_022664(ALDH3I1);TEA_028343(At4g13360);TEA_028503(ALDH3F1)	K14085+K00276+K00276+K00128+K05605+K00128
Metabolism	Metabolism of cofactors and vitamins	Porphyrin and chlorophyll metabolism	6	63	0.277618	0.958135	ko00860	TEA_003046(SIRB);TEA_004484(HO1);TEA_008759(HEME1);TEA_013230(PORA);TEA_028252(GSA2);MSTRG.167659(HEMH)	K03794+K21480+K01599+K00218+K01845+K01772
Metabolism	Amino acid metabolism	Cysteine and methionine metabolism	14	168	0.287258	0.958135	ko00270	TEA_001412(SAT1);TEA_008707(AK2);TEA_009690(SAT1);TEA_014650(MS1);TEA_014675(AKHSDH1);TEA_015493(AKHSDH2);TEA_023429(MTK);TEA_023443(MET2A);TEA_024251(SAT5);TEA_025039(CMT3);MSTRG.12682(SAHH);MSTRG.149178(VIT_05s0020g04070);MSTRG.158190(MDH2);MSTRG.84693(OASB)	K00640+K00928+K00640+K00549+K12524+K12524+K00899+K00558+K00640+K00558+K01251+K08967+K00025+K01738
Genetic Information Processing	Translation	Aminoacyl-tRNA biosynthesis	11	129	0.292312	0.958135	ko00970	TEA_002027(IBI1);TEA_008191(EMB2369);TEA_018659(SYNO);TEA_018993(At2g33840);TEA_022975(EMB2761);TEA_024670(SYNC2);MSTRG.130132(EMB1027);MSTRG.134891(--);MSTRG.140686(TWN2);MSTRG.152653(OVA2);MSTRG.19044(SYNC1)	K22503+K01869+K01893+K01866+K01868+K01893+K01887+K01875+K01873+K01870+K01893
Metabolism	Energy metabolism	Sulfur metabolism	5	54	0.326461	0.99118	ko00920	TEA_001412(SAT1);TEA_009690(SAT1);TEA_023287(AKN);TEA_024251(SAT5);MSTRG.84693(OASB)	K00640+K00640+K00860+K00640+K01738
Metabolism	Metabolism of cofactors and vitamins	Lipoic acid metabolism	1	6	0.35312	0.99118	ko00785	TEA_008982(LIP1)	K03644
Cellular Processes	Transport and catabolism	Phagosome	11	136	0.354381	0.99118	ko04145	TEA_004449(VHA-d2);TEA_006581(VHA-a3);TEA_008749(VHA-B2);TEA_012569(VHA-B2);TEA_016282(RHN1);TEA_016607(VHA-a3);TEA_019497(RAC2);TEA_022252(CRT2);TEA_023081(TUBA);TEA_024348(ARAC7);TEA_027615(TUBB3)	K02146+K02154+K02147+K02147+K07889+K02154+K04392+K08057+K07374+K04392+K07375
Metabolism	Glycan biosynthesis and metabolism	Other types of O-glycan biosynthesis	3	31	0.370906	0.99118	ko00514	TEA_003766(--);TEA_007232(XEG113);TEA_013358(SPY)	K13667+K20784+K09667
Metabolism	Lipid metabolism	Steroid biosynthesis	5	58	0.383282	0.99118	ko00100	TEA_019974(SDP1);TEA_021966(SMO1-2);TEA_024056(SMO2-2);TEA_026435(SDP1);MSTRG.80518(FK)	K14674+K14423+K14424+K14674+K00222
Metabolism	Biosynthesis of other secondary metabolites	Stilbenoid, diarylheptanoid and gingerol biosynthesis	5	58	0.383282	0.99118	ko00945	TEA_002516(ACT-2);TEA_012623(HST);TEA_019645(SHT);TEA_029911(ACT);MSTRG.83458(ACT)	K13065+K13065+K13065+K13065+K13065
Metabolism	Biosynthesis of other secondary metabolites	Glucosinolate biosynthesis	2	19	0.388075	0.99118	ko00966	TEA_008317(IIL1);TEA_019297(CYP79D4)	K01703+K12153
Metabolism	Amino acid metabolism	Lysine degradation	5	60	0.411685	0.99118	ko00310	TEA_003401(SUVH5);TEA_009009(ALDH7B4);TEA_020768(At4g26910);TEA_022664(ALDH3I1);TEA_028503(ALDH3F1)	K11420+K14085+K00658+K00128+K00128
Metabolism	Amino acid metabolism	Phenylalanine, tyrosine and tryptophan biosynthesis	6	74	0.416836	0.99118	ko00400	TEA_003060(CM3);TEA_005547(TSB);TEA_008107(ASA1);TEA_023197(ASA2);TEA_024875(EMB3004);MSTRG.32122(PAT)	K01850+K01696+K01657+K01657+K13832+K15849
Metabolism	Nucleotide metabolism	Pyrimidine metabolism	15	199	0.421736	0.99118	ko00240	TEA_002575(POL2A);TEA_004573(TSO2);TEA_004819(RPB2);TEA_005078(NDK4);TEA_009159(DCTPP1);TEA_015955(URH1);TEA_016182(DUT);TEA_018540(CARB);TEA_030029(NRPB7);MSTRG.136431(Os01g0868300);MSTRG.136433(Os01g0868300);MSTRG.136560(TK1A);MSTRG.168962(At1g67320);MSTRG.58455(URH1);MSTRG.86700(UKL4)	K02324+K10808+K03010+K00940+K16904+K01240+K01520+K01955+K03015+K02320+K02320+K00857+K02685+K01240+K00876
Metabolism	Amino acid metabolism	Tryptophan metabolism	6	75	0.429572	0.99118	ko00380	TEA_002695(CAT1);TEA_009009(ALDH7B4);TEA_010969(CYP93B1);TEA_021688(SNAT2);TEA_022664(ALDH3I1);TEA_028503(ALDH3F1)	K03781+K14085+K07408+K22450+K00128+K00128
Metabolism	Metabolism of terpenoids and polyketides	Terpenoid backbone biosynthesis	7	90	0.443752	0.99118	ko00900	TEA_000389(IPI2);TEA_003628(FPS1);TEA_006478(HMGS);TEA_007934(Os07g0190000);TEA_011222(ICMTB);TEA_016241(IPI1);TEA_017094(HMGR2)	K01823+K00787+K01641+K01662+K00587+K01823+K00021
Genetic Information Processing	Folding, sorting and degradation	RNA degradation	14	190	0.461481	0.99118	ko03018	TEA_002390(rrp40);TEA_002418(CAF1-6);TEA_004296(At3g13860);TEA_007946(HSP1);TEA_008931(SKI3);TEA_013859(MTR4);TEA_016000(CNOT1);TEA_019698(RH8);TEA_025020(CNOT10);TEA_025326(CNOT3);TEA_030178(CNOT9);MSTRG.136104(--);MSTRG.158287(PFK3);MSTRG.74053(PSRP2)	K03681+K12581+K04077+K04043+K12600+K12598+K12604+K12614+K12607+K12580+K12606+K12604+K00850+K13126
Metabolism	Amino acid metabolism	Histidine metabolism	3	36	0.466424	0.99118	ko00340	TEA_009009(ALDH7B4);TEA_022664(ALDH3I1);TEA_028503(ALDH3F1)	K14085+K00128+K00128
Metabolism	Carbohydrate metabolism	Ascorbate and aldarate metabolism	5	64	0.467773	0.99118	ko00053	TEA_000463(APX3);TEA_009009(ALDH7B4);TEA_016900(VTC2);TEA_022664(ALDH3I1);TEA_028503(ALDH3F1)	K00434+K14085+K14190+K00128+K00128
Metabolism	Carbohydrate metabolism	Glyoxylate and dicarboxylate metabolism	10	135	0.474297	0.99118	ko00630	TEA_001550(RBCS);TEA_001814(GLO1);TEA_002695(CAT1);TEA_009108(GDCSP);TEA_011747(PGLP2);TEA_013930(GS1-2);TEA_015735(RBCS1);TEA_022608(GLO1);TEA_028978(HPPR);MSTRG.158190(MDH2)	K01602+K11517+K03781+K00281+K19269+K01915+K01602+K11517+K15919+K00025
Genetic Information Processing	Folding, sorting and degradation	Ubiquitin mediated proteolysis	14	194	0.493534	0.99118	ko04120	TEA_011896(UPL4);TEA_014484(UPL5);TEA_017875(SAE2);TEA_019966(FZR3);TEA_021415(COP1);TEA_021514(--);TEA_021874(UPL6);TEA_023680(APC2);TEA_024069(--);TEA_024788(UBA1);TEA_029168(UPL4);MSTRG.111064(CHIP);MSTRG.122468(APC4);MSTRG.32169(DDB1A)	K10590+K10591+K10685+K03364+K10143+K10260+K10589+K03349+K03872+K03178+K10590+K09561+K03351+K10610
Metabolism	Metabolism of terpenoids and polyketides	Monoterpenoid biosynthesis	3	38	0.502858	0.99118	ko00902	TEA_002099(SDR1);TEA_027544(SDR1);MSTRG.114099(TPS10)	K15095+K15095+K18108
Metabolism	Lipid metabolism	Arachidonic acid metabolism	2	24	0.508578	0.99118	ko00590	TEA_019974(SDP1);TEA_026435(SDP1)	K14674+K14674
Metabolism	Energy metabolism	Nitrogen metabolism	4	53	0.513814	0.99118	ko00910	TEA_011845(NIR1);TEA_012478(BCA1);TEA_013930(GS1-2);MSTRG.71648(GDH1)	K00366+K01673+K01915+K00261
Metabolism	Lipid metabolism	Fatty acid elongation	4	54	0.528802	0.99118	ko00062	TEA_008195(KCS1);TEA_018588(KCS11);TEA_020219(KCS19);TEA_028270(CUT1)	K15397+K15397+K15397+K15397
Metabolism	Metabolism of other amino acids	Phosphonate and phosphinate metabolism	1	11	0.550152	0.99118	ko00440	TEA_023568(CCT2)	K00968
Metabolism	Metabolism of other amino acids	Selenocompound metabolism	2	26	0.552275	0.99118	ko00450	TEA_014650(MS1);MSTRG.84789(NTRC)	K00549+K00384
Metabolism	Nucleotide metabolism	Purine metabolism	18	260	0.555907	0.99118	ko00230	TEA_001132(TTL);TEA_001714(PURKE);TEA_002204(UAH);TEA_002575(POL2A);TEA_003773(RSH3);TEA_004573(TSO2);TEA_004819(RPB2);TEA_005078(NDK4);TEA_010198(TTL);TEA_013653(APT5);TEA_014432(PKP1);TEA_021697(At1g16350);TEA_023287(AKN);TEA_023845(UAH);TEA_030029(NRPB7);MSTRG.136431(Os01g0868300);MSTRG.136433(Os01g0868300);MSTRG.168962(At1g67320)	K13484+K11808+K18151+K02324+K00951+K10808+K03010+K00940+K13484+K00759+K00873+K00088+K00860+K18151+K03015+K02320+K02320+K02685
Metabolism	Carbohydrate metabolism	Galactose metabolism	6	86	0.564387	0.99118	ko00052	TEA_003669(INV*DC4);TEA_004351(CWINV1);TEA_010658(GOLS1);TEA_027081(RFS1);MSTRG.101055(INVA);MSTRG.158287(PFK3)	K01193+K01193+K18819+K06617+K01193+K00850
Metabolism	Biosynthesis of other secondary metabolites	Isoquinoline alkaloid biosynthesis	3	42	0.571627	0.99118	ko00950	TEA_013668(AO1);TEA_020357(maoII);MSTRG.32122(PAT)	K00276+K00276+K15849
Metabolism	Carbohydrate metabolism	C5-Branched dibasic acid metabolism	1	12	0.581686	0.99118	ko00660	TEA_008317(IIL1)	K01703
Genetic Information Processing	Folding, sorting and degradation	Sulfur relay system	1	12	0.581686	0.99118	ko04122	TEA_018769(MOCS2)	K03635
Genetic Information Processing	Folding, sorting and degradation	Protein export	5	73	0.586424	0.99118	ko03060	TEA_016124(Gtp-bp);TEA_025908(CPFTSY);MSTRG.2599(SRP9);MSTRG.77679(TATA);MSTRG.96189(SECA2)	K13431+K03110+K03109+K03116+K03070
Metabolism	Metabolism of other amino acids	Cyanoamino acid metabolism	5	74	0.598713	0.99118	ko00460	TEA_018001(BACOVA_02659);TEA_019297(CYP79D4);TEA_020656(At1g73050);MSTRG.77396(BGLU18);MSTRG.94581(AA7GT)	K01188+K12153+K08248+K05350+K01188
Environmental Information Processing	Signal transduction	MAPK signaling pathway - plant	16	238	0.605274	0.99118	ko04016	TEA_001334(MEKK1);TEA_002695(CAT1);TEA_005078(NDK4);TEA_007180(MKK5);TEA_007347(MKK9);TEA_008209(MYC2);TEA_008967(PYL1);TEA_011568(MPK9);TEA_013872(EIN3);TEA_014949(ERECTA);TEA_017813(SAPK3);TEA_018356(RBOHE);TEA_019423(CHI9);TEA_021462(SRK2E);TEA_023376(MPK3);MSTRG.147223(--)	K13414+K03781+K00940+K13413+K20604+K13422+K14496+K20538+K14514+K20718+K14498+K13447+K20547+K14498+K20536+K13420
Metabolism	Lipid metabolism	alpha-Linolenic acid metabolism	6	90	0.609572	0.99118	ko00592	TEA_003404(LOX2.1);TEA_006714(LOX2.1);TEA_009517(4CLL5);TEA_010257(AOC3);TEA_019974(SDP1);TEA_026435(SDP1)	K00454+K00454+K10526+K10525+K14674+K14674
Metabolism	Lipid metabolism	Synthesis and degradation of ketone bodies	1	14	0.638288	0.99118	ko00072	TEA_006478(HMGS)	K01641
Metabolism	Global and overview maps	Carbon metabolism	30	450	0.640401	0.99118	ko01200	TEA_001412(SAT1);TEA_001550(RBCS);TEA_001814(GLO1);TEA_002695(CAT1);TEA_004235(At3g55800);TEA_004445(MDH1);TEA_009108(GDCSP);TEA_009190(At3g55800);TEA_009690(SAT1);TEA_011747(PGLP2);TEA_014277(GAPA);TEA_014432(PKP1);TEA_015735(RBCS1);TEA_020082(PGDH1);TEA_020768(At4g26910);TEA_022119(G6PD);TEA_022608(GLO1);TEA_024251(SAT5);TEA_027955(PSP);TEA_028214(MODA);TEA_028343(At4g13360);TEA_028978(HPPR);MS…	K00640+K01602+K11517+K03781+K01100+K00051+K00281+K01100+K00640+K19269+K05298+K00873+K01602+K00058+K00658+K00036+K11517+K00640+K01079+K00029+K05605+K15919+K00028+K01079+K00025+K00850+K01595+K01810+K00261+K01738
Metabolism	Energy metabolism	Carbon fixation in photosynthetic organisms	10	156	0.660583	0.99118	ko00710	TEA_001550(RBCS);TEA_004235(At3g55800);TEA_004445(MDH1);TEA_009190(At3g55800);TEA_014277(GAPA);TEA_015735(RBCS1);TEA_028214(MODA);MSTRG.121750(NAD-ME2);MSTRG.158190(MDH2);MSTRG.20362(PPC2)	K01602+K01100+K00051+K01100+K05298+K01602+K00029+K00028+K00025+K01595
Genetic Information Processing	Translation	Ribosome	21	321	0.661212	0.99118	ko03010	TEA_000716(At2g44860);TEA_003356(rpl2-A);TEA_005472(RPL1);TEA_008940(RPS16);TEA_010314(RPS23);TEA_010932(rplO);TEA_012462(RPP2B);TEA_022690(RPS15A);TEA_024187(RPL26A);TEA_024460(RPL28A);TEA_025235(UBI3);TEA_027565(RPL13);TEA_029550(RPL3B);TEA_029635(RPS6);TEA_029737(RPS16);TEA_030047(RPL3B);MSTRG.12543(rps12-B);MSTRG.138892(RPS20);MSTRG.29066(RPP1A);MSTRG.32512(RPS21C);MSTRG.61415(RPL31)	K02896+K02886+K02863+K02960+K02973+K02876+K02943+K02957+K02898+K02903+K02977+K02871+K02906+K02990+K02960+K02906+K02950+K02968+K02942+K02971+K02909
Genetic Information Processing	Translation	Ribosome biogenesis in eukaryotes	9	141	0.662192	0.99118	ko03008	TEA_015127(At3g13860);TEA_015802(NOP5-2);TEA_019789(RAN-B1);TEA_020449(At5g14050);TEA_023286(SPAC3A12.04c);TEA_024870(RRP7A);TEA_027336(--);MSTRG.119954(CDC48C);MSTRG.133912(Imp4)	K14556+K14565+K07936+K14553+K03539+K14545+K01164+K14571+K14561
Metabolism	Amino acid metabolism	Arginine biosynthesis	3	48	0.66298	0.99118	ko00220	TEA_001884(At5g10920);TEA_013930(GS1-2);MSTRG.71648(GDH1)	K01755+K01915+K00261
Metabolism	Metabolism of cofactors and vitamins	Biotin metabolism	2	32	0.666388	0.99118	ko00780	TEA_025844(BIO2);TEA_029569(CLKR27)	K01012+K00059
Metabolism	Amino acid metabolism	Valine, leucine and isoleucine degradation	5	82	0.689161	0.99118	ko00280	TEA_006478(HMGS);TEA_009009(ALDH7B4);TEA_022664(ALDH3I1);TEA_028343(At4g13360);TEA_028503(ALDH3F1)	K01641+K14085+K00128+K05605+K00128
Metabolism	Metabolism of cofactors and vitamins	Thiamine metabolism	2	34	0.698828	0.99118	ko00730	TEA_007934(Os07g0190000);TEA_023207(THIC)	K01662+K03147
Metabolism	Lipid metabolism	Fatty acid biosynthesis	5	84	0.709466	0.99118	ko00061	TEA_005084(LACS4);TEA_006373(KAS3A);TEA_006866(ACPD);TEA_012705(FATB1);TEA_029569(CLKR27)	K01897+K00648+K03921+K10781+K00059
Metabolism	Global and overview maps	Biosynthesis of secondary metabolites	131	1943	0.711338	0.99118	ko01110	TEA_000057(CYP84A1);TEA_000389(IPI2);TEA_000448(CLS);TEA_001412(SAT1);TEA_001714(PURKE);TEA_001814(GLO1);TEA_001884(At5g10920);TEA_001897(UGT75L6);TEA_002099(SDR1);TEA_002516(ACT-2);TEA_002592(UGT75L6);TEA_002695(CAT1);TEA_003046(SIRB);TEA_003060(CM3);TEA_003313(CYP724B1);TEA_003404(LOX2.1);TEA_003628(FPS1);TEA_004484(HO1);TEA_004488(PLD1);TEA_004905(STP-1);TEA_005078(NDK4);TEA_005215(PER43);TEA_…	K09755+K01823+K04120+K00640+K11808+K11517+K01755+K21371+K15095+K13065+K21371+K03781+K03794+K01850+K12639+K00454+K00787+K21480+K01115+K00688+K00940+K00430+K01696+K14652+K21371+K01641+K00454+K08081+K04121+K01662+K01657+K15397+K21374+K01703+K01649+K00928+K01599+K14085+K00281+K05278+K00430+K10526+K01792+K00640+K10525+K09838+K03809+K21354+K19269+K09838+K13065+K09840+K00218+K00276+K05277+K00430+K00873+…
Metabolism	Metabolism of terpenoids and polyketides	Zeatin biosynthesis	3	52	0.715544	0.99118	ko00908	TEA_004610(ZOX1);TEA_023021(IPT5);TEA_030170(UGT73C3)	K13495+K10760+K13496
Metabolism	Global and overview maps	Biosynthesis of amino acids	24	377	0.719092	0.99118	ko01230	TEA_001412(SAT1);TEA_001884(At5g10920);TEA_003060(CM3);TEA_005547(TSB);TEA_008107(ASA1);TEA_008317(IIL1);TEA_008431(IPMS2);TEA_008707(AK2);TEA_009690(SAT1);TEA_013930(GS1-2);TEA_014432(PKP1);TEA_014650(MS1);TEA_014675(AKHSDH1);TEA_015493(AKHSDH2);TEA_020082(PGDH1);TEA_023197(ASA2);TEA_024251(SAT5);TEA_024875(EMB3004);TEA_027955(PSP);MSTRG.137366(PSP);MSTRG.158287(PFK3);MSTRG.32122(PAT);MSTRG.7167…	K00640+K01755+K01850+K01696+K01657+K01703+K01649+K00928+K00640+K01915+K00873+K00549+K12524+K12524+K00058+K01657+K00640+K13832+K01079+K01079+K00850+K15849+K10206+K01738
Metabolism	Amino acid metabolism	Alanine, aspartate and glutamate metabolism	5	85	0.719263	0.99118	ko00250	TEA_001884(At5g10920);TEA_013930(GS1-2);TEA_016988(ASN2);TEA_018540(CARB);MSTRG.71648(GDH1)	K01755+K01915+K01953+K01955+K00261
Cellular Processes	Transport and catabolism	Peroxisome	9	149	0.724905	0.99118	ko04146	TEA_001814(GLO1);TEA_002695(CAT1);TEA_005084(LACS4);TEA_016075(PEX16);TEA_016198(NUDT22);TEA_019056(PEX3-2);TEA_022608(GLO1);MSTRG.142605(PEX13);MSTRG.166335(PEX3-2)	K11517+K03781+K01897+K13335+K17879+K13336+K11517+K13344+K13336
Metabolism	Carbohydrate metabolism	Pyruvate metabolism	10	167	0.741377	0.99118	ko00620	TEA_004445(MDH1);TEA_008431(IPMS2);TEA_009009(ALDH7B4);TEA_014432(PKP1);TEA_022664(ALDH3I1);TEA_028214(MODA);TEA_028503(ALDH3F1);MSTRG.121750(NAD-ME2);MSTRG.158190(MDH2);MSTRG.20362(PPC2)	K00051+K01649+K14085+K00873+K00128+K00029+K00128+K00028+K00025+K01595
Metabolism	Metabolism of cofactors and vitamins	Vitamin B6 metabolism	1	19	0.748555	0.99118	ko00750	TEA_017574(At1g17710)	K13248
Cellular Processes	Transport and catabolism	Endocytosis	16	262	0.752449	0.99118	ko04144	TEA_000208(MED37C);TEA_002640(Ist1);TEA_003140(DRP2A);TEA_003342(HSP70);TEA_004488(PLD1);TEA_012160(BIG2);TEA_014484(UPL5);TEA_016282(RHN1);TEA_016686(PLD1);TEA_017940(PLD1);TEA_023167(MED37C);TEA_028560(PLDDELTA);TEA_029018(HSP70);TEA_030054(AMSH1);MSTRG.78292(AGD5);MSTRG.78880(AGD5)	K03283+K19476+K01528+K03283+K01115+K18442+K10591+K07889+K01115+K01115+K03283+K01115+K03283+K11866+K12486+K12486
Genetic Information Processing	Folding, sorting and degradation	Proteasome	6	106	0.761365	0.99118	ko03050	TEA_009614(RPN6);TEA_014847(RPN9A);TEA_022227(PAF2);MSTRG.101370(RPT6A);MSTRG.152799(RPN2A);MSTRG.43325(At4g13040)	K03036+K03039+K02725+K03066+K03032+K06699
Metabolism	Metabolism of cofactors and vitamins	Nicotinate and nicotinamide metabolism	3	56	0.761539	0.99118	ko00760	TEA_015955(URH1);MSTRG.5123(SIZ1);MSTRG.58455(URH1)	K01240+K03517+K01240
Genetic Information Processing	Replication and repair	Homologous recombination	5	90	0.764705	0.99118	ko03440	TEA_005553(At4g28440);TEA_009340(RPA1B);TEA_009475(RECQL4A);TEA_025128(RPA1C);TEA_028364(At2g19490)	K07466+K07466+K10901+K07466+K03553
Metabolism	Lipid metabolism	Fatty acid degradation	5	91	0.773091	0.99118	ko00071	TEA_005084(LACS4);TEA_009009(ALDH7B4);TEA_022664(ALDH3I1);TEA_025668(CYP86A1);TEA_028503(ALDH3F1)	K01897+K14085+K00128+K15401+K00128
Metabolism	Amino acid metabolism	Valine, leucine and isoleucine biosynthesis	2	40	0.780711	0.99118	ko00290	TEA_008317(IIL1);TEA_008431(IPMS2)	K01703+K01649
Metabolism	Metabolism of other amino acids	Glutathione metabolism	10	175	0.791351	0.99118	ko00480	TEA_000463(APX3);TEA_004573(TSO2);TEA_009319(HSP26-A);TEA_010537(HSP26-A);TEA_019374(HSP26-A);TEA_022119(G6PD);TEA_022601(PARC);TEA_026523(HSP26-A);TEA_027050(GSTU10);TEA_030064(PARC)	K00434+K10808+K00799+K00799+K00799+K00036+K00799+K00799+K00799+K00799
Metabolism	Metabolism of terpenoids and polyketides	Brassinosteroid biosynthesis	2	43	0.813829	0.99118	ko00905	TEA_003313(CYP724B1);MSTRG.51726(CYP72A154)	K12639+K15639
Metabolism	Amino acid metabolism	Tyrosine metabolism	4	80	0.8209	0.99118	ko00350	TEA_013668(AO1);TEA_020357(maoII);MSTRG.32122(PAT);MSTRG.48854(GSTZ1)	K00276+K00276+K15849+K01800
Metabolism	Amino acid metabolism	Arginine and proline metabolism	5	99	0.832123	0.99118	ko00330	TEA_009009(ALDH7B4);TEA_013518(AIH);TEA_022664(ALDH3I1);TEA_028503(ALDH3F1);MSTRG.157893(AIH)	K14085+K10536+K00128+K00128+K10536
Metabolism	Lipid metabolism	Biosynthesis of unsaturated fatty acids	2	45	0.833354	0.99118	ko01040	TEA_006866(ACPD);TEA_029569(CLKR27)	K03921+K00059
Metabolism	Glycan biosynthesis and metabolism	Glycosaminoglycan degradation	1	27	0.859537	0.99118	ko00531	MSTRG.34952(--)	K10532
Environmental Information Processing	Signal transduction	Phosphatidylinositol signaling system	6	122	0.864741	0.99118	ko04070	TEA_005683(IP5P4);TEA_015245(SAC8);TEA_024038(CDS5);TEA_024646(PIS1);TEA_027730(PI4KA1);MSTRG.167028(PI4KA1)	K01099+K21797+K00981+K00999+K00888+K00888
Metabolism	Biosynthesis of other secondary metabolites	Phenylpropanoid biosynthesis	16	288	0.865369	0.99118	ko00940	TEA_000057(CYP84A1);TEA_002516(ACT-2);TEA_005215(PER43);TEA_009470(PER17);TEA_012623(HST);TEA_014198(PER12);TEA_017689(CAD);TEA_018001(BACOVA_02659);TEA_018376(PER16);TEA_019645(SHT);TEA_025596(PER27);TEA_026706(PER56);TEA_029911(ACT);MSTRG.77396(BGLU18);MSTRG.83458(ACT);MSTRG.94581(AA7GT)	K09755+K13065+K00430+K00430+K13065+K00430+K00083+K01188+K00430+K13065+K00430+K00430+K13065+K05350+K13065+K01188
Genetic Information Processing	Translation	RNA transport	17	305	0.868455	0.99118	ko03013	TEA_000884(AAAS);TEA_001912(RANGAP2);TEA_002770(NUP98A);TEA_007507(TIF3B1);TEA_016393(KPNB1);TEA_019555(MAGO2);TEA_019789(RAN-B1);TEA_019941(Os01g0970400);TEA_023286(SPAC3A12.04c);TEA_023458(NUP98A);TEA_026561(GB210);TEA_027336(--);TEA_027558(EF1);TEA_029123(RH15);MSTRG.160397(NUP155);MSTRG.17622(--);MSTRG.74053(PSRP2)	K14320+K14319+K14297+K03253+K14293+K12877+K07936+K03259+K03539+K14297+K14314+K01164+K03231+K12812+K14312+K13130+K13126
Metabolism	Metabolism of cofactors and vitamins	Pantothenate and CoA biosynthesis	2	50	0.87432	0.99118	ko00770	TEA_012479(PANK2);TEA_024219(gsp)	K09680+K06133
Metabolism	Carbohydrate metabolism	Butanoate metabolism	1	29	0.878577	0.99118	ko00650	TEA_006478(HMGS)	K01641
Metabolism	Carbohydrate metabolism	Inositol phosphate metabolism	5	115	0.91278	0.99118	ko00562	TEA_005683(IP5P4);TEA_015245(SAC8);TEA_024646(PIS1);TEA_027730(PI4KA1);MSTRG.167028(PI4KA1)	K01099+K21797+K00999+K00888+K00888
Organismal Systems	Environmental adaptation	Plant-pathogen interaction	37	645	0.921084	0.99118	ko04626	TEA_001334(MEKK1);TEA_003983(RPS2);TEA_004744(At4g27190);TEA_005386(RPM1);TEA_007159(RPM1);TEA_007180(MKK5);TEA_007275(RPM1);TEA_008195(KCS1);TEA_009555(At4g27190);TEA_010608(--);TEA_011144(RPM1);TEA_013415(At4g27190);TEA_013967(RPM1);TEA_014718(CML50);TEA_018356(RBOHE);TEA_018588(KCS11);TEA_019853(RPM1);TEA_020161(RPM1);TEA_020219(KCS19);TEA_020637(MYB330);TEA_020995(CML3);TEA_022757(GAM1);TEA_0…	K13414+K13459+K13459+K13457+K13457+K13413+K13457+K15397+K13459+K13459+K13457+K13459+K13457+K13448+K13447+K15397+K13457+K13457+K15397+K09422+K13448+K09422+K05391+K09422+K20536+K13459+K18834+K13457+K13457+K09422+K09422+K09422+K15397+K09422+K09422+K13459+K13420
Genetic Information Processing	Transcription	RNA polymerase	2	61	0.933883	0.99118	ko03020	TEA_004819(RPB2);TEA_030029(NRPB7)	K03010+K03015
Metabolism	Global and overview maps	Fatty acid metabolism	5	125	0.943805	0.99118	ko01212	TEA_005084(LACS4);TEA_006373(KAS3A);TEA_006866(ACPD);TEA_012705(FATB1);TEA_029569(CLKR27)	K01897+K00648+K03921+K10781+K00059
Metabolism	Carbohydrate metabolism	Pentose phosphate pathway	3	87	0.94882	0.99118	ko00030	TEA_022119(G6PD);MSTRG.158287(PFK3);MSTRG.51446(PGI1)	K00036+K00850+K01810
Metabolism	Global and overview maps	2-Oxocarboxylic acid metabolism	4	108	0.950217	0.99118	ko01210	TEA_008317(IIL1);TEA_008431(IPMS2);TEA_008707(AK2);TEA_019297(CYP79D4)	K01703+K01649+K00928+K12153
Environmental Information Processing	Signal transduction	Plant hormone signal transduction	17	345	0.956276	0.99118	ko04075	TEA_001545(TIFY6B);TEA_005856(PIF1);TEA_005911(AHK3);TEA_006011(IAA26);TEA_007180(MKK5);TEA_008209(MYC2);TEA_008967(PYL1);TEA_010370(SAUR36);TEA_012965(IAA14);TEA_013872(EIN3);TEA_016542(IAA26);TEA_017760(LAX2);TEA_017813(SAPK3);TEA_018090(ARF5);TEA_021462(SRK2E);TEA_026580(LAX2);TEA_028066(BSK2)	K13464+K16189+K14489+K14484+K13413+K13422+K14496+K14488+K14484+K14514+K14484+K13946+K14498+K14486+K14498+K13946+K14500
Metabolism	Carbohydrate metabolism	Fructose and mannose metabolism	3	91	0.958737	0.99118	ko00051	TEA_002366(FKFBP);TEA_018423(MAN2);MSTRG.158287(PFK3)	K01103+K19355+K00850
Metabolism	Amino acid metabolism	Phenylalanine metabolism	3	92	0.960918	0.99118	ko00360	TEA_013668(AO1);TEA_020357(maoII);MSTRG.32122(PAT)	K00276+K00276+K15849
Metabolism	Lipid metabolism	Sphingolipid metabolism	1	47	0.967324	0.99118	ko00600	TEA_015738(GBA2)	K17108
Metabolism	Carbohydrate metabolism	Pentose and glucuronate interconversions	5	139	0.970623	0.99118	ko00040	TEA_003122(At3g53190);TEA_005229(At1g67750);TEA_008018(PME44);TEA_023929(LAT59);MSTRG.160659(At3g15720)	K01728+K01728+K01051+K01728+K01213
Metabolism	Carbohydrate metabolism	Amino sugar and nucleotide sugar metabolism	8	200	0.973966	0.99118	ko00520	TEA_005220(ASD1);TEA_018243(CBR2);TEA_019423(CHI9);TEA_024175(RGP5);TEA_025243(EP3);TEA_028014(EP3);MSTRG.123034(CSLD5);MSTRG.51446(PGI1)	K01209+K00326+K20547+K13379+K01183+K01183+K00770+K01810
Metabolism	Carbohydrate metabolism	Propanoate metabolism	1	53	0.978918	0.99118	ko00640	TEA_028343(At4g13360)	K05605
Metabolism	Metabolism of cofactors and vitamins	Ubiquinone and other terpenoid-quinone biosynthesis	1	57	0.984262	0.99118	ko00130	TEA_010477(At4g27270)	K03809
Metabolism	Carbohydrate metabolism	Citrate cycle (TCA cycle)	2	89	0.988257	0.99118	ko00020	TEA_020768(At4g26910);MSTRG.158190(MDH2)	K00658+K00025
Metabolism	Carbohydrate metabolism	Glycolysis / Gluconeogenesis	7	205	0.99118	0.99118	ko00010	TEA_009009(ALDH7B4);TEA_009537(--);TEA_014432(PKP1);TEA_022664(ALDH3I1);TEA_028503(ALDH3F1);MSTRG.158287(PFK3);MSTRG.51446(PGI1)	K14085+K01792+K00873+K00128+K00128+K00850+K01810

## Sheet: S5.5 Bud-vs-Gre.path
KEGG_A_class	KEGG_B_class	Pathway	Bud-vs-Gre (1243)	All (8128)	Pvalue	Qvalue	Pathway ID	Genes	K_IDs
Metabolism	Energy metabolism	Photosynthesis	29	93	8.12197e-05	0.0103961	ko00195	TEA_000398(PSAN);TEA_002380(atpB);TEA_004702(FDC1);TEA_006869(PSAF);TEA_008287(PSBQ);TEA_008914(PNSL2);TEA_009494(SEND33);TEA_009591(psbD);TEA_010159(Os03g0784700);TEA_010678(PSBS);TEA_012480(PSBP1);TEA_014123(psaD);TEA_014382(PNSL2);TEA_014408(atpA);TEA_014899(FDX3);TEA_018887(PNSL3);TEA_019916(PSAH);TEA_020526(PSAH);TEA_020553(ATPC);TEA_021250(PSAL);TEA_023943(psbB);MSTRG.110916(psbA);MSTRG.145…	K02701+K02112+K02639+K02694+K08901+K08901+K02639+K02706+K02641+K03542+K02717+K02692+K08901+K02111+K02639+K08901+K02695+K02695+K02115+K02699+K02704+K02703+K02108+K02704+K08903+K02639+K02689+K02705+K02108
Metabolism	Energy metabolism	Photosynthesis - antenna proteins	8	20	0.0066056	0.422758	ko00196	TEA_001579(CAB7);TEA_001699(CAB21);TEA_007351(LHCA4);TEA_015110(lhcA-P4);TEA_015416(CAB13);TEA_020597(LHCB5);TEA_025056(CAB37);TEA_029107(LHCB4.1)	K08908+K08912+K08910+K08910+K08914+K08916+K08913+K08915
Cellular Processes	Transport and catabolism	Autophagy - other eukaryotes	16	63	0.0248845	0.544339	ko04136	TEA_010649(VPS34);TEA_010652(VPS34);TEA_016039(TOR);TEA_016071(ATG1C);TEA_017213(ATG4);TEA_017449(PP2A);TEA_017744(PP2A2);TEA_018704(ATG6);TEA_020574(ATG2);TEA_025467(RAPTOR2);TEA_027833(ATG11);TEA_028371(ATG101);TEA_030050(ATG8C);MSTRG.59108(ATG18B);MSTRG.78535(TOR);MSTRG.87137(RAPTOR1)	K00914+K00914+K07203+K08269+K08342+K04382+K04382+K08334+K17906+K07204+K08330+K19730+K08341+K17908+K07203+K07204
Metabolism	Amino acid metabolism	Glycine, serine and threonine metabolism	24	106	0.0282179	0.544339	ko00260	TEA_001330(At2g24580);TEA_008707(AK2);TEA_009009(ALDH7B4);TEA_009108(GDCSP);TEA_012438(PGM1);TEA_013334(HPR-A);TEA_013668(AO1);TEA_014675(AKHSDH1);TEA_015612(AGT2);TEA_019906(HPPR);TEA_020082(PGDH1);TEA_020357(maoII);TEA_020394(SHM1);TEA_022197(THA1);TEA_023291(gpmA);TEA_024699(GLYK);TEA_024904(GGAT2);TEA_025993(GDCSP);TEA_027955(PSP);TEA_028978(HPPR);TEA_029819(TS1);MSTRG.137366(PSP);MSTRG.14541…	K00306+K00928+K14085+K00281+K15633+K15893+K00276+K12524+K00827+K15919+K00058+K00276+K00600+K01620+K01834+K15918+K14272+K00281+K01079+K15919+K01733+K01079+K14272+K00600
Metabolism	Global and overview maps	Carbon metabolism	83	450	0.0348571	0.544339	ko01200	TEA_001550(RBCS);TEA_001814(GLO1);TEA_002329(ENO3);TEA_002678(PFK3);TEA_003235(PGI1);TEA_003275(MODA);TEA_003394(ACO3);TEA_004141(IBR3);TEA_004235(At3g55800);TEA_004445(MDH1);TEA_004462(FBA6);TEA_005193(ASP1);TEA_006828(RPI4);TEA_007310(IDH2);TEA_008709(FBA2);TEA_008798(At4g26910);TEA_009108(GDCSP);TEA_009190(At3g55800);TEA_009690(SAT1);TEA_011509(GAPN);TEA_011747(PGLP2);TEA_012438(PGM1);TEA_0127…	K01602+K11517+K01689+K00850+K01810+K00029+K01681+K00249+K01100+K00051+K01623+K14455+K01807+K00030+K01623+K00658+K00281+K01100+K00640+K00131+K19269+K15633+K01681+K00161+K15893+K00122+K05298+K00873+K01681+K11517+K01602+K03841+K00948+K01601+K03781+K11517+K15919+K00058+K00600+K18121+K00658+K01738+K00030+K00036+K11517+K05298+K01834+K00029+K00028+K00640+K01900+K15918+K14272+K00281+K03841+K00036+K01079+…
Metabolism	Metabolism of other amino acids	Selenocompound metabolism	8	26	0.0353169	0.544339	ko00450	TEA_004004(CGS1);TEA_014650(MS1);TEA_015842(MMT1);TEA_019741(Os12g0623900);TEA_024047(PPH);TEA_026704(Os06g0508700);MSTRG.73876(NTRC);MSTRG.84789(NTRC)	K01739+K00549+K08247+K00549+K13811+K01874+K00384+K00384
Cellular Processes	Transport and catabolism	Phagosome	29	136	0.0362368	0.544339	ko04145	TEA_004449(VHA-d2);TEA_005878(SYP22);TEA_006581(VHA-a3);TEA_008749(VHA-B2);TEA_010649(VPS34);TEA_010652(VPS34);TEA_011275(RAB5);TEA_012569(VHA-B2);TEA_012911(RAB7);TEA_012925(TUBA);TEA_014100(VHA-H);TEA_014714(SYP81);TEA_015315(SEC22);TEA_016282(RHN1);TEA_016607(VHA-a3);TEA_017287(RHN1);TEA_018676(TUBB1);TEA_021231(VHA-c''1);TEA_022252(CRT2);TEA_023081(TUBA);TEA_024348(ARAC7);TEA_025335(RAC5);TEA…	K02146+K08488+K02154+K02147+K00914+K00914+K07889+K02147+K07897+K07374+K02144+K08492+K08517+K07889+K02154+K07889+K07375+K03661+K08057+K07374+K04392+K04392+K08488+K07375+K07342+K02148+K02146+K07374+K02154
Genetic Information Processing	Folding, sorting and degradation	SNARE interactions in vesicular transport	16	66	0.0373455	0.544339	ko04130	TEA_005134(GOS11);TEA_005878(SYP22);TEA_006533(VTI13);TEA_008104(SYP31);TEA_014714(SYP81);TEA_015315(SEC22);TEA_015431(SYP121);TEA_015877(SYP32);TEA_017674(SYP71);TEA_020906(KN);TEA_022251(SYP43);TEA_025941(SYP23);TEA_028882(SYP52);MSTRG.12579(SYP61);MSTRG.58449(SYP132);MSTRG.91417(VAMP714)	K08495+K08488+K08493+K08490+K08492+K08517+K08486+K08490+K08506+K08486+K08489+K08488+K08503+K08498+K08486+K08515
Metabolism	Lipid metabolism	Ether lipid metabolism	15	61	0.0382738	0.544339	ko00565	TEA_003098(NPC1);TEA_004488(PLD1);TEA_005348(PLDZETA1);TEA_005643(LPEAT2);TEA_005665(LPEAT2);TEA_015398(PLDALPHA4);TEA_016686(PLD1);TEA_017940(PLD1);TEA_019974(SDP1);TEA_021843(LPEAT2);TEA_023785(PLDBETA1);TEA_026435(SDP1);TEA_028560(PLDDELTA);MSTRG.110007(PLDZETA1);MSTRG.50047(LPEAT2)	K01114+K01115+K01115+K13510+K13510+K01115+K01115+K01115+K14674+K13510+K01115+K14674+K01115+K01115+K13510
Metabolism	Amino acid metabolism	Arginine biosynthesis	12	48	0.0536201	0.686338	ko00220	TEA_001884(At5g10920);TEA_005193(ASP1);TEA_008101(ARGAH1);TEA_011221(ASP5);TEA_013930(GS1-2);TEA_018151(Os12g0234800);TEA_020771(Os12g0234800);TEA_022230(ARGF);TEA_024904(GGAT2);TEA_030205(GDH1);MSTRG.14541(GGAT1);MSTRG.163748(GDHA)	K01755+K14455+K01476+K00811+K01915+K01427+K01427+K00611+K14272+K00261+K14272+K00261
Metabolism	Metabolism of other amino acids	Glutathione metabolism	34	175	0.0793409	0.832374	ko00480	TEA_000463(APX3);TEA_004573(TSO2);TEA_005016(EMB2360);TEA_005378(GSTU22);TEA_008888(RNR1);TEA_009228(GR);TEA_009319(HSP26-A);TEA_010537(HSP26-A);TEA_015316(CLEB3J9);TEA_015850(PARA);TEA_016769(SPDSYN);TEA_017499(RNR1);TEA_019374(HSP26-A);TEA_021319(GSTL3);TEA_021425(RNR1);TEA_022119(G6PD);TEA_022125(HSP26-A);TEA_022601(PARC);TEA_022897(GSTU17);TEA_025502(CLEB3J9);TEA_026523(HSP26-A);TEA_026583(GS…	K00434+K10808+K00383+K00799+K10807+K00383+K00799+K00799+K00434+K00799+K00797+K10807+K00799+K00799+K10807+K00036+K00799+K00799+K00799+K00434+K00799+K00799+K00036+K00799+K01255+K00799+K00799+K00799+K00799+K00799+K00799+K00799+K00799+K00799
Metabolism	Energy metabolism	Carbon fixation in photosynthetic organisms	30	156	0.104748	0.832374	ko00710	TEA_001550(RBCS);TEA_003275(MODA);TEA_004235(At3g55800);TEA_004445(MDH1);TEA_004462(FBA6);TEA_005193(ASP1);TEA_006828(RPI4);TEA_008709(FBA2);TEA_009190(At3g55800);TEA_014277(GAPA);TEA_015735(RBCS1);TEA_016469(FBP);TEA_018136(rbcL);TEA_022931(GAPB);TEA_023658(MODA);TEA_024197(NAD-ME2);TEA_024904(GGAT2);TEA_026587(FBPban1);TEA_028214(MODA);MSTRG.10551(PGK3);MSTRG.121750(NAD-ME2);MSTRG.14541(GGAT1);…	K01602+K00029+K01100+K00051+K01623+K14455+K01807+K01623+K01100+K05298+K01602+K03841+K01601+K05298+K00029+K00028+K14272+K03841+K00029+K00927+K00028+K14272+K00029+K00025+K01595+K00029+K00927+K00134+K00029+K00029
Metabolism	Metabolism of terpenoids and polyketides	Brassinosteroid biosynthesis	10	43	0.11048	0.832374	ko00905	TEA_003313(CYP724B1);TEA_007240(CYP90D2);TEA_009006(CYP75B2);TEA_013765(CYP72A154);TEA_014906(CYP75B2);TEA_018644(CYP734A1);TEA_020464(CYP724B1);TEA_025065(CYP85A1);TEA_029480(CYP72A67);MSTRG.51726(CYP72A154)	K12639+K12638+K20623+K15639+K20623+K15639+K12639+K09590+K15639+K15639
Environmental Information Processing	Membrane transport	ABC transporters	18	88	0.116567	0.832374	ko02010	TEA_002294(ABCC10);TEA_002718(ABCB9);TEA_003835(ABCB14);TEA_007785(ABCB15);TEA_012420(ABCA1);TEA_012887(ABCB19);TEA_016828(ABCB2);TEA_017657(ABCC3);TEA_018517(ABCC3);TEA_020139(ABCG5);TEA_022552(ABCB11);TEA_023945(ABCB9);TEA_026567(ABCB26);TEA_027944(ABCB1);TEA_029430(ABCB20);MSTRG.154998(ABCC10);MSTRG.45947(ABCC14);MSTRG.5059(ABCB1)	K05666+K05658+K05658+K05658+K05643+K05658+K05658+K05666+K05666+K05681+K05658+K05658+K05656+K05658+K05658+K05666+K05666+K05658
Metabolism	Carbohydrate metabolism	Glyoxylate and dicarboxylate metabolism	26	135	0.122451	0.832374	ko00630	TEA_001550(RBCS);TEA_001814(GLO1);TEA_003394(ACO3);TEA_009108(GDCSP);TEA_011747(PGLP2);TEA_012780(ACO3);TEA_013334(HPR-A);TEA_013630(FDH1);TEA_013930(GS1-2);TEA_015445(ACO3);TEA_015563(GLO4);TEA_015735(RBCS1);TEA_018136(rbcL);TEA_019014(CAT1);TEA_019786(GLO1);TEA_019906(HPPR);TEA_020394(SHM1);TEA_020643(GLYR2);TEA_022608(GLO1);TEA_024699(GLYK);TEA_024904(GGAT2);TEA_025993(GDCSP);TEA_028978(HPPR);…	K01602+K11517+K01681+K00281+K19269+K01681+K15893+K00122+K01915+K01681+K11517+K01602+K01601+K03781+K11517+K15919+K00600+K18121+K11517+K15918+K14272+K00281+K15919+K14272+K00025+K00600
Metabolism	Metabolism of cofactors and vitamins	Riboflavin metabolism	6	23	0.127238	0.832374	ko00740	TEA_000628(PAP17);TEA_005813(RIBA2);TEA_018390(PAP8);TEA_025868(rib5);TEA_030090(RIBA3);MSTRG.157512(PAP8)	K14379+K14652+K14379+K00793+K14652+K14379
Metabolism	Metabolism of cofactors and vitamins	Thiamine metabolism	8	34	0.137094	0.832374	ko00730	TEA_011467(TKT2);TEA_011604(TKT2);TEA_015495(NTPCR);TEA_017206(TENA_E);TEA_020775(ADK-B);TEA_023207(THIC);TEA_023654(THI1-1);TEA_029996(At5g47840)	K01662+K01662+K06928+K20896+K00939+K03147+K03146+K00939
Genetic Information Processing	Folding, sorting and degradation	Protein export	15	73	0.138783	0.832374	ko03060	TEA_002778(SRP72);TEA_003323(SECA2);TEA_010849(FFC);TEA_023735(--);TEA_025559(SRP-54C);TEA_025908(CPFTSY);TEA_026116(TATC);TEA_027265(Sec11c);TEA_027361(Srp68);TEA_029898(Os02g0178400);MSTRG.166242(SECA2);MSTRG.2599(SRP9);MSTRG.69674(--);MSTRG.77679(TATA);MSTRG.96189(SECA2)	K03108+K03070+K03106+K12272+K03106+K03110+K03118+K13280+K03107+K07342+K03070+K03109+K03107+K03116+K03070
Metabolism	Lipid metabolism	Linoleic acid metabolism	6	24	0.148931	0.832374	ko00591	TEA_003404(LOX2.1);TEA_010532(LOX2.1);TEA_019974(SDP1);TEA_022846(LOX1.5);TEA_024401(LOX1.6);TEA_026435(SDP1)	K00454+K00454+K14674+K15718+K00454+K14674
Metabolism	Metabolism of other amino acids	Cyanoamino acid metabolism	15	74	0.150867	0.832374	ko00460	TEA_003881(BGLU12);TEA_009402(CYP79A1);TEA_010288(BACOVA_02659);TEA_018001(BACOVA_02659);TEA_019297(CYP79D4);TEA_020394(SHM1);TEA_020656(At1g73050);TEA_022941(BGLU12);TEA_023184(BACOVA_02659);TEA_026674(BGLU18);MSTRG.105345(BGLU11);MSTRG.23476(BGLU22);MSTRG.77396(BGLU18);MSTRG.94581(AA7GT);MSTRG.9879(SHM1)	K01188+K12153+K05349+K01188+K12153+K00600+K08248+K01188+K05349+K05350+K01188+K01188+K05350+K01188+K00600
Metabolism	Global and overview maps	Metabolic pathways	523	3310	0.153189	0.832374	ko01100	TEA_000057(CYP84A1);TEA_000213(CAD1);TEA_000268(FES1);TEA_000305(At5g11770);TEA_000359(CAD);TEA_000389(IPI2);TEA_000398(PSAN);TEA_000425(ALG11);TEA_000628(PAP17);TEA_000781(PME53);TEA_000871(SPS1);TEA_000887(SPS1);TEA_000952(UGT85A24);TEA_001036(PAH2);TEA_001132(TTL);TEA_001150(PLC2);TEA_001176(At1g61280);TEA_001191(ADK2);TEA_001204(NRPC2);TEA_001330(At2g24580);TEA_001381(HISN1B);TEA_001409(WAXY)…	K09755+K00083+K00411+K03940+K00083+K01823+K02701+K03844+K14379+K01051+K00696+K00696+K21374+K15728+K13484+K05857+K03861+K00856+K03021+K00306+K00765+K13679+K01602+K00826+K13800+K08912+K11808+K07748+K11517+K01755+K01689+K02112+K13065+K01228+K00021+K03006+K00850+K00294+K10775+K01087+K03794+K01850+K01114+K03937+K01810+K01923+K00029+K12639+K01681+K00454+K00787+K01051+K01188+K01739+K01099+K08678+K00249+…
Metabolism	Biosynthesis of other secondary metabolites	Glucosinolate biosynthesis	5	19	0.153191	0.832374	ko00966	TEA_001562(BCAT2);TEA_004068(UGT74B1);TEA_009402(CYP79A1);TEA_019061(BCAT2);TEA_019297(CYP79D4)	K00826+K11820+K12153+K00826+K12153
Metabolism	Nucleotide metabolism	Purine metabolism	46	260	0.157352	0.832374	ko00230	TEA_001132(TTL);TEA_001191(ADK2);TEA_001204(NRPC2);TEA_001714(PURKE);TEA_002615(At4g27520);TEA_003271(PUR7);TEA_003773(RSH3);TEA_004573(TSO2);TEA_004819(RPB2);TEA_006894(PURA2);TEA_007270(ASE1);TEA_007338(guaA);TEA_008888(RNR1);TEA_010198(TTL);TEA_010446(--);TEA_011512(rpoC2);TEA_013653(APT5);TEA_014432(PKP1);TEA_015495(NTPCR);TEA_016502(PRS1);TEA_016774(NUDT14);TEA_017499(RNR1);TEA_018044(rpoB);…	K13484+K00856+K03021+K11808+K03006+K01923+K00951+K10808+K03010+K01939+K00764+K01951+K10807+K13484+K03019+K03046+K00759+K00873+K06928+K00948+K18447+K10807+K03043+K01427+K01939+K03787+K01427+K00939+K10807+K00088+K03011+K00860+K13811+K01488+K01490+K02684+K02327+K00939+K03015+K00948+K02320+K03010+K02685+K02685+K03043+K03016
Metabolism	Energy metabolism	Oxidative phosphorylation	37	206	0.163229	0.832374	ko00190	TEA_000268(FES1);TEA_000305(At5g11770);TEA_002247(LHA1);TEA_002380(atpB);TEA_003143(FRO1);TEA_004449(VHA-d2);TEA_006581(VHA-a3);TEA_008749(VHA-B2);TEA_008938(PMA4);TEA_009304(ND5);TEA_009314(ND5);TEA_009585(ATPA);TEA_009887(AVP1);TEA_010617(At3g06310);TEA_012569(VHA-B2);TEA_012915(LHA1);TEA_013703(At2g20360);TEA_014100(VHA-H);TEA_014408(atpA);TEA_014942(COX5B-1);TEA_016607(VHA-a3);TEA_020553(ATPC…	K00411+K03940+K01535+K02112+K03937+K02146+K02154+K02147+K01535+K03883+K03883+K02132+K01507+K03952+K02147+K01535+K03953+K02144+K02111+K02265+K02154+K02115+K03661+K03883+K02267+K11353+K02256+K01535+K02148+K02267+K02108+K01507+K02146+K01535+K01535+K02154+K02108
Metabolism	Carbohydrate metabolism	Pentose phosphate pathway	17	87	0.168236	0.832374	ko00030	TEA_002678(PFK3);TEA_003235(PGI1);TEA_004462(FBA6);TEA_006828(RPI4);TEA_007384(--);TEA_008709(FBA2);TEA_011509(GAPN);TEA_016469(FBP);TEA_016502(PRS1);TEA_022119(G6PD);TEA_026587(FBPban1);TEA_026985(At1g09420);MSTRG.119845(PRS1);MSTRG.125364(PFP-BETA);MSTRG.158287(PFK3);MSTRG.166444(PGI1);MSTRG.51446(PGI1)	K00850+K01810+K01623+K01807+K00895+K01623+K00131+K03841+K00948+K00036+K03841+K00036+K00948+K00895+K00850+K01810+K01810
Metabolism	Amino acid metabolism	Histidine metabolism	8	36	0.174598	0.832374	ko00340	TEA_001381(HISN1B);TEA_004543(HISN2);TEA_009009(ALDH7B4);TEA_019316(ALDH2B4);TEA_020929(Carnmt1);TEA_022664(ALDH3I1);TEA_028503(ALDH3F1);MSTRG.34248(SDC1)	K00765+K11755+K14085+K00128+K19787+K00128+K00128+K01590
Metabolism	Carbohydrate metabolism	Starch and sucrose metabolism	40	228	0.192149	0.832374	ko00500	TEA_000871(SPS1);TEA_000887(SPS1);TEA_001409(WAXY);TEA_003013(TPPF);TEA_003235(PGI1);TEA_003881(BGLU12);TEA_004351(CWINV1);TEA_004905(STP-1);TEA_006108(TPS11);TEA_010288(BACOVA_02659);TEA_010792(TPS1);TEA_011515(SPS4);TEA_013754(At1g11820);TEA_015052(MLO13);TEA_015095(Os10g0521000);TEA_016305(SS);TEA_016774(NUDT14);TEA_018001(BACOVA_02659);TEA_019969(STP-1);TEA_021379(ISA3);TEA_022692(SUS6);TEA_0…	K00696+K00696+K13679+K01087+K01810+K01188+K01193+K00688+K16055+K05349+K16055+K00696+K19891+K01179+K01194+K00695+K18447+K01188+K00688+K01214+K00695+K01188+K05349+K00963+K19893+K05350+K00688+K00975+K01193+K01188+K00688+K16055+K13679+K01810+K01188+K01810+K16055+K05350+K01176+K01188
Metabolism	Energy metabolism	Sulfur metabolism	11	54	0.19389	0.832374	ko00920	TEA_002802(GLY3);TEA_004004(CGS1);TEA_009690(SAT1);TEA_021151(CYS1);TEA_023287(AKN);TEA_024047(PPH);TEA_024251(SAT5);TEA_025443(AHL);MSTRG.13064(RCS3);MSTRG.142158(SIR1);MSTRG.84693(OASB)	K17725+K01739+K00640+K01738+K00860+K13811+K00640+K01082+K01738+K00392+K01738
Metabolism	Lipid metabolism	Glycerolipid metabolism	20	107	0.195662	0.832374	ko00561	TEA_001036(PAH2);TEA_006021(SQD1);TEA_006762(GPAT5);TEA_009009(ALDH7B4);TEA_013473(SQD2);TEA_017771(GPAT6);TEA_019316(ALDH2B4);TEA_019620(AGAL3);TEA_019974(SDP1);TEA_020202(PDAT1);TEA_021300(MGD2);TEA_022024(CSE);TEA_022206(LPP2);TEA_022605(LPP2);TEA_022664(ALDH3I1);TEA_024699(GLYK);TEA_026435(SDP1);TEA_028503(ALDH3F1);MSTRG.123136(BAM3);MSTRG.89090(PAH2)	K15728+K06118+K13508+K14085+K06119+K13508+K00128+K07407+K14674+K00679+K03715+K01054+K18693+K18693+K00128+K15918+K14674+K00128+K01054+K15728
Metabolism	Nucleotide metabolism	Pyrimidine metabolism	35	199	0.206459	0.832374	ko00240	TEA_001204(NRPC2);TEA_001616(UMK3);TEA_002615(At4g27520);TEA_004573(TSO2);TEA_004819(RPB2);TEA_006964(URH1);TEA_007277(UKL4);TEA_008888(RNR1);TEA_009159(DCTPP1);TEA_010446(--);TEA_011512(rpoC2);TEA_014930(--);TEA_015955(URH1);TEA_016182(DUT);TEA_017499(RNR1);TEA_018044(rpoB);TEA_018540(CARB);TEA_020635(surE);TEA_021425(RNR1);TEA_021594(Dctpp1);TEA_023206(NRPB3);TEA_026454(PYR5-6);TEA_027864(Prim1…	K03021+K13800+K03006+K10808+K03010+K01240+K00876+K10807+K16904+K03019+K03046+K16904+K01240+K01520+K10807+K03043+K01955+K03787+K10807+K16904+K03011+K13421+K02684+K02327+K03015+K00857+K16904+K02320+K03010+K02685+K02685+K01240+K03043+K00876+K03016
Metabolism	Global and overview maps	2-Oxocarboxylic acid metabolism	20	108	0.207765	0.832374	ko01210	TEA_001562(BCAT2);TEA_003394(ACO3);TEA_004068(UGT74B1);TEA_005193(ASP1);TEA_007310(IDH2);TEA_008431(IPMS2);TEA_008707(AK2);TEA_009402(CYP79A1);TEA_011221(ASP5);TEA_012780(ACO3);TEA_015445(ACO3);TEA_019061(BCAT2);TEA_019110(IPMSA);TEA_019297(CYP79D4);TEA_022050(IDH5);TEA_024904(GGAT2);TEA_025915(At2g43090);MSTRG.101950(IPMSA);MSTRG.14541(GGAT1);MSTRG.70570(Os05g0573700)	K00826+K01681+K11820+K14455+K00030+K01649+K00928+K12153+K00811+K01681+K01681+K00826+K01649+K12153+K00030+K14272+K01704+K01649+K14272+K00053
Metabolism	Glycan biosynthesis and metabolism	Other glycan degradation	7	32	0.208093	0.832374	ko00511	TEA_000212(FUC95A);TEA_008840(FUC1);TEA_015738(GBA2);TEA_017027(At5g66150);TEA_019582(FUC1);TEA_029081(GBA2);MSTRG.73051(FUC95A)	K15923+K01206+K17108+K01191+K01206+K17108+K15923
Metabolism	Amino acid metabolism	Alanine, aspartate and glutamate metabolism	16	85	0.219875	0.852847	ko00250	TEA_001884(At5g10920);TEA_002783(ALDH12A1);TEA_005193(ASP1);TEA_006894(PURA2);TEA_007270(ASE1);TEA_011221(ASP5);TEA_013930(GS1-2);TEA_015612(AGT2);TEA_016988(ASN2);TEA_018540(CARB);TEA_020199(PURA2);TEA_024904(GGAT2);TEA_030205(GDH1);MSTRG.112579(GAD);MSTRG.14541(GGAT1);MSTRG.163748(GDHA)	K01755+K00294+K14455+K01939+K00764+K00811+K01915+K00827+K01953+K01955+K01939+K14272+K00261+K01580+K14272+K00261
Metabolism	Metabolism of cofactors and vitamins	Nicotinate and nicotinamide metabolism	11	56	0.229044	0.862283	ko00760	TEA_005556(NAPRT2);TEA_006964(URH1);TEA_011230(Os01g0957000);TEA_015955(URH1);TEA_019543(SUFE2);TEA_020635(surE);TEA_021924(--);TEA_029814(QS);MSTRG.157982(QPT);MSTRG.5123(SIZ1);MSTRG.58455(URH1)	K00763+K01240+K00858+K01240+K03517+K03787+K18551+K03517+K00767+K03517+K01240
Genetic Information Processing	Translation	Aminoacyl-tRNA biosynthesis	23	129	0.242487	0.886811	ko00970	TEA_002027(IBI1);TEA_003279(At3g02760);TEA_008191(EMB2369);TEA_009549(EMB1027);TEA_015022(GATB);TEA_015525(OVA3);TEA_016555(At1g09620);TEA_018659(SYNO);TEA_018993(At2g33840);TEA_021714(At3g46100);TEA_022975(EMB2761);TEA_024670(SYNC2);TEA_026660(OVA7);TEA_026704(Os06g0508700);TEA_029574(TWN2);MSTRG.118704(TWN2);MSTRG.118894(OVA6);MSTRG.130132(EMB1027);MSTRG.134891(--);MSTRG.140686(TWN2);MSTRG.1526…	K22503+K01892+K01869+K01887+K02434+K01885+K01869+K01893+K01866+K01892+K01868+K01893+K01875+K01874+K01873+K01873+K01881+K01887+K01875+K01873+K01870+K01893+K01875
Metabolism	Lipid metabolism	Glycerophospholipid metabolism	30	173	0.253524	0.894363	ko00564	TEA_001036(PAH2);TEA_003098(NPC1);TEA_004488(PLD1);TEA_005348(PLDZETA1);TEA_005643(LPEAT2);TEA_005665(LPEAT2);TEA_006573(LCAT1);TEA_006762(GPAT5);TEA_013242(--);TEA_013435(At4g09760);TEA_014935(--);TEA_015398(PLDALPHA4);TEA_016686(PLD1);TEA_017195(At4g09760);TEA_017771(GPAT6);TEA_017940(PLD1);TEA_019974(SDP1);TEA_021843(LPEAT2);TEA_022206(LPP2);TEA_022605(LPP2);TEA_023568(CCT2);TEA_023785(PLDBETA…	K15728+K01114+K01115+K01115+K13510+K13510+K06129+K13508+K06130+K14156+K06130+K01115+K01115+K14156+K13508+K01115+K14674+K13510+K18693+K18693+K00968+K01115+K00981+K00999+K14674+K13511+K01115+K01115+K13510+K15728
Metabolism	Metabolism of terpenoids and polyketides	Zeatin biosynthesis	10	52	0.265512	0.894363	ko00908	TEA_001423(ZOX1);TEA_004610(ZOX1);TEA_008648(ZOG1);TEA_013730(IPT2);TEA_021523(UGT73C3);TEA_022273(UGT73C3);TEA_023021(IPT5);TEA_024913(UGT73C3);TEA_028262(CYP735A2);TEA_030170(UGT73C3)	K13495+K13495+K13495+K00791+K13496+K13496+K10760+K13496+K10717+K13496
Metabolism	Amino acid metabolism	Valine, leucine and isoleucine degradation	15	82	0.265514	0.894363	ko00280	TEA_001562(BCAT2);TEA_004141(IBR3);TEA_006478(HMGS);TEA_009009(ALDH7B4);TEA_013300(AAE13);TEA_015612(AGT2);TEA_018668(HMGCL);TEA_019061(BCAT2);TEA_019316(ALDH2B4);TEA_021034(BCE2);TEA_022664(ALDH3I1);TEA_027888(MCCB);TEA_028343(At4g13360);TEA_028503(ALDH3F1);MSTRG.36717(HMGS)	K00826+K00249+K01641+K14085+K18660+K00827+K01640+K00826+K00128+K09699+K00128+K01969+K05605+K00128+K01641
Metabolism	Metabolism of terpenoids and polyketides	Carotenoid biosynthesis	9	47	0.285571	0.923788	ko00906	TEA_010456(SOVF_077800);TEA_012405(ABA2);TEA_013177(CCD4);TEA_013180(CYP707A1);TEA_021659(AOG);TEA_022604(NCED1);TEA_027013(AO1);MSTRG.163814(AOG);MSTRG.45186(AOG)	K09838+K09838+K09840+K09843+K14595+K09840+K09842+K14595+K14595
Metabolism	Metabolism of other amino acids	Taurine and hypotaurine metabolism	2	7	0.291596	0.923788	ko00430	TEA_026387(PCO3);MSTRG.112579(GAD)	K10712+K01580
Metabolism	Biosynthesis of other secondary metabolites	Flavonoid biosynthesis	15	84	0.298225	0.923788	ko00941	TEA_002516(ACT-2);TEA_009198(FLS);TEA_009518(ACT);TEA_011819(ACT-2);TEA_011933(CYP75A1);TEA_012623(HST);TEA_014163(ANT17);TEA_019645(SHT);TEA_022034(HST);TEA_022229(DFR);TEA_025964(ACT);TEA_026001(ACT);TEA_027578(CCOAOMT1);MSTRG.31362(At4g26220);MSTRG.61203(ANT17)	K13065+K05278+K13065+K13065+K13083+K13065+K05277+K13065+K13065+K13082+K13065+K13065+K00588+K00588+K05277
Metabolism	Lipid metabolism	Fatty acid elongation	10	54	0.306971	0.923788	ko00062	TEA_006459(abhd17c);TEA_006886(ppt-1);TEA_008195(KCS1);TEA_014016(KCS19);TEA_018588(KCS11);TEA_019397(--);TEA_020219(KCS19);TEA_025416(KCS11);TEA_028270(CUT1);TEA_030092(KCS12)	K01076+K01074+K15397+K15397+K15397+K01074+K15397+K15397+K15397+K15397
Genetic Information Processing	Folding, sorting and degradation	Protein processing in endoplasmic reticulum	55	336	0.310335	0.923788	ko04141	TEA_000208(MED37C);TEA_000468(UBC28);TEA_000820(--);TEA_001915(SEC23);TEA_002539(GCS1);TEA_002654(ACS1);TEA_003342(HSP70);TEA_004202(SBT6.1);TEA_004204(SBT6.1);TEA_004593(--);TEA_007316(DSK2A);TEA_007621(OST48);TEA_007691(HSP82);TEA_008207(PUX4);TEA_008718(Ufd1);TEA_010218(UGGT);TEA_011132(RMA1H1);TEA_011458(SUD1);TEA_012071(PLAA);TEA_012100(MNS1);TEA_012213(ATJ49);TEA_012814(UBC32);TEA_013070(--…	K03283+K06689+K14009+K14006+K01228+K11718+K03283+K08653+K08653+K13250+K04523+K12670+K04079+K14012+K14016+K11718+K10666+K10661+K14018+K01230+K09518+K10578+K13250+K09580+K09580+K04554+K03094+K07765+K03094+K04523+K09584+K09486+K10084+K07953+K08057+K10950+K10084+K03283+K14007+K13993+K03347+K03347+K12667+K03283+K07342+K13993+K09561+K04523+K03094+K13989+K14016+K10839+K03347+K10601+K09523
Genetic Information Processing	Transcription	RNA polymerase	11	61	0.325811	0.928624	ko03020	TEA_001204(NRPC2);TEA_002615(At4g27520);TEA_004819(RPB2);TEA_010446(--);TEA_011512(rpoC2);TEA_018044(rpoB);TEA_023206(NRPB3);TEA_030029(NRPB7);MSTRG.146790(RPB2);MSTRG.71653(rpoB);MSTRG.8743(NRPB8A)	K03021+K03006+K03010+K03019+K03046+K03043+K03011+K03015+K03010+K03043+K03016
Metabolism	Lipid metabolism	Cutin, suberine and wax biosynthesis	7	37	0.333718	0.928624	ko00073	TEA_004300(HTH);TEA_007059(HHT1);TEA_017955(CYP86A22);TEA_022083(HHT1);TEA_025668(CYP86A1);TEA_027350(PXG4);TEA_027893(CYP86B1)	K15403+K15400+K15398+K15400+K15401+K17991+K15402
Metabolism	Global and overview maps	Biosynthesis of amino acids	61	377	0.333724	0.928624	ko01230	TEA_001381(HISN1B);TEA_001562(BCAT2);TEA_001884(At5g10920);TEA_002329(ENO3);TEA_002678(PFK3);TEA_003060(CM3);TEA_003394(ACO3);TEA_004004(CGS1);TEA_004462(FBA6);TEA_004543(HISN2);TEA_005193(ASP1);TEA_006269(PAT1);TEA_006828(RPI4);TEA_007310(IDH2);TEA_008101(ARGAH1);TEA_008107(ASA1);TEA_008431(IPMS2);TEA_008707(AK2);TEA_008709(FBA2);TEA_009690(SAT1);TEA_011221(ASP5);TEA_012438(PGM1);TEA_012780(ACO3…	K00765+K00826+K01755+K01689+K00850+K01850+K01681+K01739+K01623+K11755+K14455+K00766+K01807+K00030+K01476+K01657+K01649+K00928+K01623+K00640+K00811+K15633+K01681+K00891+K01915+K00873+K00549+K12524+K01681+K00948+K00826+K01649+K00549+K00058+K00600+K05359+K01738+K00030+K01620+K00611+K01657+K01834+K00640+K14272+K01704+K01079+K01733+K01649+K00927+K00948+K01738+K00766+K01079+K14272+K00850+K15849+K00927+…
Genetic Information Processing	Folding, sorting and degradation	Ubiquitin mediated proteolysis	32	194	0.348672	0.939095	ko04120	TEA_000081(UBC35);TEA_000468(UBC28);TEA_006157(UBC16);TEA_009268(UBC25);TEA_009636(RZFP34);TEA_011896(UPL4);TEA_012082(RCE1);TEA_012814(UBC32);TEA_013319(UBC34);TEA_013331(SKP1A);TEA_014173(FZR2);TEA_015156(SKP1B);TEA_017875(SAE2);TEA_019505(UBC24);TEA_019966(FZR3);TEA_021415(COP1);TEA_021514(--);TEA_021874(UPL6);TEA_022904(UBC2);TEA_023680(APC2);TEA_024069(--);TEA_024788(UBA1);TEA_028421(CUL1);T…	K10580+K06689+K10688+K10581+K10144+K10590+K10579+K10578+K04554+K03094+K03364+K03094+K10685+K10581+K03364+K10143+K10260+K10589+K10573+K03349+K03872+K03178+K03347+K03347+K09561+K10589+K03094+K03351+K10610+K04706+K03347+K10601
Metabolism	Lipid metabolism	Synthesis and degradation of ketone bodies	3	14	0.36413	0.939095	ko00072	TEA_006478(HMGS);TEA_018668(HMGCL);MSTRG.36717(HMGS)	K01641+K01640+K01641
Metabolism	Metabolism of cofactors and vitamins	Porphyrin and chlorophyll metabolism	11	63	0.366834	0.939095	ko00860	TEA_003046(SIRB);TEA_004484(HO1);TEA_007795(CRD1);TEA_013230(PORA);TEA_013841(CPX);TEA_015525(OVA3);TEA_016795(CHLI);TEA_019887(HEMC);MSTRG.118544(GSA);MSTRG.167659(HEMH);MSTRG.91151(HEMH)	K03794+K21480+K04035+K00218+K00228+K01885+K03405+K01749+K01845+K01772+K01772
Genetic Information Processing	Replication and repair	Mismatch repair	11	63	0.366834	0.939095	ko03430	TEA_000556(MSH3);TEA_005553(At4g28440);TEA_007034(MLH3);TEA_009170(PCNA);TEA_025128(RPA1C);TEA_026137(EXO1);TEA_026619(RFC2);TEA_026792(mutS2);TEA_028792(POLD1);TEA_029785(MSH7);MSTRG.101130(EXO1)	K08736+K07466+K08739+K04802+K07466+K10746+K10755+K07456+K02327+K08737+K10746
Genetic Information Processing	Folding, sorting and degradation	RNA degradation	31	190	0.376433	0.939524	ko03018	TEA_002329(ENO3);TEA_002390(rrp40);TEA_002678(PFK3);TEA_002839(RRP41L);TEA_004296(At3g13860);TEA_004727(VCS);TEA_007702(VIP2);TEA_007946(HSP1);TEA_008931(SKI3);TEA_009804(VIP2);TEA_012720(RH8);TEA_013859(MTR4);TEA_016000(CNOT1);TEA_018275(CPN60B3);TEA_021821(--);TEA_023461(PAB5);TEA_025326(CNOT3);TEA_025588(HEN2);TEA_026765(VIP2);TEA_026896(LSM3B);TEA_027532(RRP44A);TEA_027839(XRN3);TEA_028280(PA…	K01689+K03681+K00850+K12587+K04077+K12616+K12605+K04043+K12600+K12605+K12614+K12598+K12604+K04077+K12593+K13126+K12580+K12598+K12605+K12622+K12585+K12619+K03514+K12605+K12606+K12604+K12613+K00850+K01148+K14442+K13126
Metabolism	Biosynthesis of other secondary metabolites	Tropane, piperidine and pyridine alkaloid biosynthesis	8	45	0.381682	0.939524	ko00960	TEA_005193(ASP1);TEA_006997(At2g29260);TEA_011221(ASP5);TEA_013668(AO1);TEA_020357(maoII);TEA_026910(At5g06060);MSTRG.32122(PAT);MSTRG.84936(At2g29150)	K14455+K08081+K00811+K00276+K00276+K08081+K15849+K08081
Metabolism	Biosynthesis of other secondary metabolites	Stilbenoid, diarylheptanoid and gingerol biosynthesis	10	58	0.393512	0.950368	ko00945	TEA_002516(ACT-2);TEA_009518(ACT);TEA_011819(ACT-2);TEA_012623(HST);TEA_019645(SHT);TEA_022034(HST);TEA_025964(ACT);TEA_026001(ACT);TEA_027578(CCOAOMT1);MSTRG.31362(At4g26220)	K13065+K13065+K13065+K13065+K13065+K13065+K13065+K13065+K00588+K00588
Metabolism	Metabolism of terpenoids and polyketides	Terpenoid backbone biosynthesis	15	90	0.401855	0.952546	ko00900	TEA_000389(IPI2);TEA_001724(ICME);TEA_002550(HMGR);TEA_003628(FPS1);TEA_006478(HMGS);TEA_011222(ICMTB);TEA_011467(TKT2);TEA_011604(TKT2);TEA_016241(IPI1);TEA_017094(HMGR2);TEA_018752(ISPE);TEA_019999(PMK);MSTRG.36717(HMGS);MSTRG.81148(ISPS);MSTRG.9364(PMK)	K01823+K15889+K00021+K00787+K01641+K00587+K01662+K01662+K01823+K00021+K00919+K00938+K01641+K12742+K00938
Metabolism	Amino acid metabolism	Valine, leucine and isoleucine biosynthesis	7	40	0.413752	0.962914	ko00290	TEA_001562(BCAT2);TEA_008431(IPMS2);TEA_019061(BCAT2);TEA_019110(IPMSA);TEA_025915(At2g43090);MSTRG.101950(IPMSA);MSTRG.70570(Os05g0573700)	K00826+K01649+K00826+K01649+K01704+K01649+K00053
Genetic Information Processing	Translation	mRNA surveillance pathway	32	201	0.431565	0.986434	ko03015	TEA_000406(B'KAPPA);TEA_000456(sympk);TEA_001079(SMG7);TEA_004874(PAPS1);TEA_005126(B'ZETA);TEA_005133(B'ZETA);TEA_005569(MSI2);TEA_005973(PAPS4);TEA_007663(nonC);TEA_008445(RNP1);TEA_013477(B'ZETA);TEA_013846(OsI_006296);TEA_013847(PP2AB2);TEA_013919(PP2AB2);TEA_014050(CPSF73-I);TEA_017449(PP2A);TEA_017744(PP2A2);TEA_021555(SMG7);TEA_022062(SR45);TEA_023461(PAB5);TEA_023836(PCFS4);TEA_025521(PAP…	K11584+K06100+K14409+K14376+K11584+K11584+K14411+K14376+K08873+K14411+K11584+K04354+K04354+K04354+K14403+K04382+K04382+K14409+K14325+K13126+K14400+K14376+K12812+K06269+K14376+K14397+K03456+K14376+K14396+K03456+K13126+K03456
Metabolism	Carbohydrate metabolism	Butanoate metabolism	5	29	0.462381	0.989935	ko00650	TEA_006478(HMGS);TEA_018668(HMGCL);TEA_020643(GLYR2);MSTRG.112579(GAD);MSTRG.36717(HMGS)	K01641+K01640+K18121+K01580+K01641
Metabolism	Metabolism of cofactors and vitamins	Folate biosynthesis	6	36	0.479268	0.989935	ko00790	TEA_005813(RIBA2);TEA_018769(MOCS2);TEA_026003(DHFS);TEA_028896(PDL2);TEA_029111(--);TEA_030090(RIBA3)	K14652+K03635+K20457+K01724+K01307+K14652
Metabolism	Glycan biosynthesis and metabolism	N-Glycan biosynthesis	11	69	0.491525	0.989935	ko00510	TEA_000425(ALG11);TEA_002539(GCS1);TEA_005325(At2g44660);TEA_007621(OST48);TEA_011436(EVN);TEA_012100(MNS1);TEA_017472(LPPG);TEA_023171(alg13);TEA_028914(RPN2);MSTRG.52969(alg7);MSTRG.53475(ALG3)	K03844+K01228+K03849+K12670+K00902+K01230+K07252+K07432+K12667+K01001+K03845
Metabolism	Metabolism of other amino acids	beta-Alanine metabolism	10	63	0.502638	0.989935	ko00410	TEA_004141(IBR3);TEA_009009(ALDH7B4);TEA_013668(AO1);TEA_016769(SPDSYN);TEA_019316(ALDH2B4);TEA_020357(maoII);TEA_022664(ALDH3I1);TEA_028343(At4g13360);TEA_028503(ALDH3F1);MSTRG.112579(GAD)	K00249+K14085+K00276+K00797+K00128+K00276+K00128+K05605+K00128+K01580
Metabolism	Carbohydrate metabolism	Ascorbate and aldarate metabolism	10	64	0.523942	0.989935	ko00053	TEA_000463(APX3);TEA_004887(GME-1);TEA_009009(ALDH7B4);TEA_015316(CLEB3J9);TEA_016900(VTC2);TEA_019316(ALDH2B4);TEA_022664(ALDH3I1);TEA_025502(CLEB3J9);TEA_026478(GALUR);TEA_028503(ALDH3F1)	K00434+K10046+K14085+K00434+K14190+K00128+K00128+K00434+K19642+K00128
Organismal Systems	Environmental adaptation	Circadian rhythm - plant	10	64	0.523942	0.989935	ko04712	TEA_006245(APRR5);TEA_011557(TCP7);TEA_011995(ADO3);TEA_013439(GI);TEA_016121(LHY);TEA_021415(COP1);TEA_024886(SPA2);TEA_027929(PHYB);TEA_029931(GI);TEA_029932(GI)	K12130+K16221+K12116+K12124+K12133+K10143+K16240+K12121+K12124+K12124
Metabolism	Biosynthesis of other secondary metabolites	Monobactam biosynthesis	3	18	0.534511	0.989935	ko00261	TEA_008707(AK2);TEA_014675(AKHSDH1);TEA_024047(PPH)	K00928+K12524+K13811
Metabolism	Lipid metabolism	Steroid biosynthesis	9	58	0.537177	0.989935	ko00100	TEA_001757(3BETAHSD/D2);TEA_012379(SMT1);TEA_019974(SDP1);TEA_021966(SMO1-2);TEA_023100(LIP2);TEA_023107(LIP2);TEA_024056(SMO2-2);TEA_025797(OSCPNX1);TEA_026435(SDP1)	K07748+K00559+K14674+K14423+K01052+K01052+K14424+K01853+K14674
Genetic Information Processing	Replication and repair	DNA replication	12	78	0.539617	0.989935	ko03030	TEA_002552(MCM4);TEA_002559(MCM4);TEA_005553(At4g28440);TEA_009170(PCNA);TEA_024286(--);TEA_025128(RPA1C);TEA_026619(RFC2);TEA_027864(Prim1);TEA_028792(POLD1);MSTRG.136433(Os01g0868300);MSTRG.168960(At1g67320);MSTRG.168962(At1g67320)	K02212+K02212+K07466+K04802+K10744+K07466+K10755+K02684+K02327+K02320+K02685+K02685
Metabolism	Metabolism of terpenoids and polyketides	Diterpenoid biosynthesis	7	45	0.544035	0.989935	ko00904	TEA_004621(GES);TEA_007778(GA2);TEA_009785(CYP82C4);TEA_016022(GA2OX8);TEA_018995(GA2OX1);TEA_028160(GA2OX2);MSTRG.26162(KAO)	K17982+K04121+K17961+K04125+K04125+K04125+K04123
Metabolism	Carbohydrate metabolism	Glycolysis / Gluconeogenesis	31	205	0.557995	0.989935	ko00010	TEA_002329(ENO3);TEA_002678(PFK3);TEA_003235(PGI1);TEA_004462(FBA6);TEA_007384(--);TEA_008709(FBA2);TEA_009009(ALDH7B4);TEA_009537(--);TEA_011509(GAPN);TEA_012438(PGM1);TEA_012794(PDH-E1);TEA_014432(PKP1);TEA_016469(FBP);TEA_019316(ALDH2B4);TEA_021651(mipp1);TEA_022568(At1g32780);TEA_022664(ALDH3I1);TEA_023291(gpmA);TEA_026230(ADH);TEA_026587(FBPban1);TEA_028503(ALDH3F1);TEA_030001(At5g24760);MST…	K01689+K00850+K01810+K01623+K00895+K01623+K14085+K01792+K00131+K15633+K00161+K00873+K03841+K00128+K03103+K00001+K00128+K01834+K18857+K03841+K00128+K00001+K00927+K00121+K00895+K00850+K01810+K01810+K00927+K00134+K01568
Metabolism	Amino acid metabolism	Arginine and proline metabolism	15	99	0.559014	0.989935	ko00330	TEA_002783(ALDH12A1);TEA_005193(ASP1);TEA_008101(ARGAH1);TEA_009009(ALDH7B4);TEA_009805(SAMDC4);TEA_011221(ASP5);TEA_013518(AIH);TEA_016769(SPDSYN);TEA_019316(ALDH2B4);TEA_022664(ALDH3I1);TEA_028503(ALDH3F1);TEA_030081(DELTA-OAT);MSTRG.157716(At4g34880);MSTRG.157893(AIH);MSTRG.485(At4g34880)	K00294+K14455+K01476+K14085+K01611+K00811+K10536+K00797+K00128+K00128+K00128+K00819+K01426+K10536+K01426
Genetic Information Processing	Replication and repair	Base excision repair	9	59	0.559083	0.989935	ko03410	TEA_005581(MAG);TEA_006070(MBD4L);TEA_009170(PCNA);TEA_011428(NTH1);TEA_015559(tag);TEA_026727(PARP2);TEA_028792(POLD1);MSTRG.90211(PARP3);MSTRG.92794(MYH)	K03652+K10801+K04802+K10773+K01246+K10798+K02327+K10798+K03575
Metabolism	Amino acid metabolism	Tyrosine metabolism	12	80	0.577207	0.989935	ko00350	TEA_005193(ASP1);TEA_011221(ASP5);TEA_013668(AO1);TEA_016371(GSTZ2);TEA_020357(maoII);TEA_022568(At1g32780);TEA_026230(ADH);TEA_030001(At5g24760);MSTRG.111609(At5g42250);MSTRG.32122(PAT);MSTRG.48854(GSTZ1);MSTRG.98998(--)	K14455+K00811+K00276+K01800+K00276+K00001+K18857+K00001+K00121+K15849+K01800+K07253
Metabolism	Amino acid metabolism	Lysine degradation	9	60	0.580549	0.989935	ko00310	TEA_001330(At2g24580);TEA_008798(At4g26910);TEA_009009(ALDH7B4);TEA_015015(SUVH9);TEA_019316(ALDH2B4);TEA_020768(At4g26910);TEA_022664(ALDH3I1);TEA_028503(ALDH3F1);TEA_029051(--)	K00306+K00658+K14085+K11420+K00128+K00658+K00128+K00128+K18826
Metabolism	Global and overview maps	Biosynthesis of secondary metabolites	294	1943	0.60214	0.989935	ko01110	TEA_000057(CYP84A1);TEA_000213(CAD1);TEA_000359(CAD);TEA_000389(IPI2);TEA_000952(UGT85A24);TEA_001036(PAH2);TEA_001381(HISN1B);TEA_001409(WAXY);TEA_001562(BCAT2);TEA_001714(PURKE);TEA_001814(GLO1);TEA_001884(At5g10920);TEA_001897(UGT75L6);TEA_001920(UGT75L6);TEA_002099(SDR1);TEA_002329(ENO3);TEA_002516(ACT-2);TEA_002550(HMGR);TEA_002595(UGT75L6);TEA_002678(PFK3);TEA_002834(PAL);TEA_003046(SIRB);T…	K09755+K00083+K00083+K01823+K21374+K15728+K00765+K13679+K00826+K11808+K11517+K01755+K21371+K21371+K15095+K01689+K13065+K00021+K21371+K00850+K10775+K03794+K01850+K01114+K01810+K01923+K12639+K01681+K00454+K00787+K13260+K01188+K01739+K11820+K00249+K01623+K21480+K01115+K11755+K10046+K00688+K00966+K14455+K00430+K01115+K05928+K14652+K21371+K00766+K01641+K13508+K01807+K08081+K12638+K00764+K00030+K00895+…
Cellular Processes	Transport and catabolism	Peroxisome	22	149	0.607056	0.989935	ko04146	TEA_001330(At2g24580);TEA_001814(GLO1);TEA_003821(sym1);TEA_004243(FSD2);TEA_005084(LACS4);TEA_007499(PEX5);TEA_011598(OLE5);TEA_012055(ACX4);TEA_012304(--);TEA_012496(PEX3-2);TEA_015563(GLO4);TEA_016075(PEX16);TEA_016198(NUDT22);TEA_018668(HMGCL);TEA_018787(DCI1);TEA_019014(CAT1);TEA_019786(GLO1);TEA_022608(GLO1);MSTRG.142605(PEX13);MSTRG.149460(SODCP);MSTRG.166335(PEX3-2);MSTRG.49836(LACS4)	K00306+K11517+K13348+K04564+K01897+K13342+K04565+K00232+K13348+K13336+K11517+K13335+K17879+K01640+K12663+K03781+K11517+K11517+K13344+K04565+K13336+K01897
Metabolism	Metabolism of cofactors and vitamins	Lipoic acid metabolism	1	6	0.630702	0.989935	ko00785	TEA_008982(LIP1)	K03644
Metabolism	Lipid metabolism	Fatty acid degradation	13	91	0.650431	0.989935	ko00071	TEA_004141(IBR3);TEA_005084(LACS4);TEA_009009(ALDH7B4);TEA_012055(ACX4);TEA_019316(ALDH2B4);TEA_022568(At1g32780);TEA_022664(ALDH3I1);TEA_025668(CYP86A1);TEA_026230(ADH);TEA_028503(ALDH3F1);TEA_030001(At5g24760);MSTRG.111609(At5g42250);MSTRG.49836(LACS4)	K00249+K01897+K14085+K00232+K00128+K00001+K00128+K15401+K18857+K00128+K00001+K00121+K01897
Metabolism	Glycan biosynthesis and metabolism	Glycosylphosphatidylinositol(GPI)-anchor biosynthesis	4	29	0.667645	0.989935	ko00563	TEA_001176(At1g61280);TEA_025192(PIGM);TEA_025240(PIGT);TEA_029842(Gpaa1)	K03861+K05284+K05292+K05289
Metabolism	Amino acid metabolism	Cysteine and methionine metabolism	24	168	0.675705	0.989935	ko00270	TEA_001562(BCAT2);TEA_004004(CGS1);TEA_005193(ASP1);TEA_008707(AK2);TEA_009690(SAT1);TEA_009805(SAMDC4);TEA_010713(MET1A);TEA_011221(ASP5);TEA_014650(MS1);TEA_014675(AKHSDH1);TEA_015612(AGT2);TEA_016769(SPDSYN);TEA_017089(--);TEA_019061(BCAT2);TEA_019741(Os12g0623900);TEA_021151(CYS1);TEA_023443(MET2A);TEA_024251(SAT5);TEA_024350(ACS1);MSTRG.12682(SAHH);MSTRG.13064(RCS3);MSTRG.149178(VIT_05s0020g…	K00826+K01739+K14455+K00928+K00640+K01611+K00558+K00811+K00549+K12524+K00827+K00797+K17398+K00826+K00549+K01738+K00558+K00640+K20772+K01251+K01738+K08967+K00025+K01738
Metabolism	Carbohydrate metabolism	Galactose metabolism	12	86	0.681119	0.989935	ko00052	TEA_002217(RFS5);TEA_002678(PFK3);TEA_004351(CWINV1);TEA_006126(GOLS2);TEA_010658(GOLS1);TEA_013065(RFS6);TEA_019620(AGAL3);TEA_020497(RFS5);TEA_025007(RPS2);TEA_027081(RFS1);MSTRG.101055(INVA);MSTRG.158287(PFK3)	K06617+K00850+K01193+K18819+K18819+K06617+K07407+K06617+K00963+K06617+K01193+K00850
Metabolism	Biosynthesis of other secondary metabolites	Indole alkaloid biosynthesis	2	15	0.692686	0.989935	ko00901	TEA_016220(At1g28570);TEA_016230(At5g45910)	K21026+K21026
Genetic Information Processing	Translation	Ribosome	46	321	0.711041	0.989935	ko03010	TEA_000230(RPL15);TEA_000247(RPS20);TEA_000429(RPL11A);TEA_000896(RPL3);TEA_002346(RPS16-2);TEA_002825(rpsE);TEA_005472(RPL1);TEA_005924(RPL17B);TEA_006122(RPL23A);TEA_008890(RPS13);TEA_008940(RPS16);TEA_010314(RPS23);TEA_010932(rplO);TEA_012462(RPP2B);TEA_013272(RPL36);TEA_015980(RPL8);TEA_019384(RPL15);TEA_020382(RPL24A);TEA_022690(RPS15A);TEA_023179(RPL4);TEA_024187(RPL26A);TEA_024460(RPL28A);…	K02876+K02968+K02868+K02906+K02959+K02988+K02863+K02880+K02893+K02952+K02960+K02973+K02876+K02943+K02920+K02938+K02876+K02896+K02957+K02926+K02898+K02903+K02962+K02977+K02991+K02899+K02935+K02871+K02959+K02906+K02946+K02990+K02960+K02906+K02906+K02950+K02971+K02949+K02946+K02882+K02942+K02971+K02894+K02977+K02909+K02946
Metabolism	Amino acid metabolism	Phenylalanine, tyrosine and tryptophan biosynthesis	10	74	0.713719	0.989935	ko00400	TEA_003060(CM3);TEA_005193(ASP1);TEA_006269(PAT1);TEA_008107(ASA1);TEA_011221(ASP5);TEA_013097(SKL1);TEA_020525(ADT1);TEA_023197(ASA2);MSTRG.133944(PAT1);MSTRG.32122(PAT)	K01850+K14455+K00766+K01657+K00811+K00891+K05359+K01657+K00766+K15849
Metabolism	Biosynthesis of other secondary metabolites	Phenylpropanoid biosynthesis	41	288	0.718635	0.989935	ko00940	TEA_000057(CYP84A1);TEA_000213(CAD1);TEA_000359(CAD);TEA_002516(ACT-2);TEA_002834(PAL);TEA_003881(BGLU12);TEA_005215(PER43);TEA_009470(PER17);TEA_009518(ACT);TEA_010224(CAD9);TEA_010288(BACOVA_02659);TEA_011819(ACT-2);TEA_012623(HST);TEA_012879(PER57);TEA_013024(CAD1);TEA_013270(PER72);TEA_017037(PER64);TEA_017689(CAD);TEA_018001(BACOVA_02659);TEA_018376(PER16);TEA_019050(PER63);TEA_019645(SHT);T…	K09755+K00083+K00083+K13065+K10775+K01188+K00430+K00430+K13065+K00083+K05349+K13065+K13065+K00430+K00083+K00430+K00430+K00083+K01188+K00430+K00430+K13065+K09753+K00430+K13065+K01188+K05349+K00430+K00430+K13065+K13065+K05350+K00430+K00588+K22395+K01188+K00430+K01188+K00588+K05350+K01188
Metabolism	Glycan biosynthesis and metabolism	Other types of O-glycan biosynthesis	4	31	0.719566	0.989935	ko00514	TEA_003766(--);TEA_007232(XEG113);TEA_010879(RRA3);TEA_013358(SPY)	K13667+K20784+K20783+K09667
Metabolism	Amino acid metabolism	Tryptophan metabolism	10	75	0.729733	0.989935	ko00380	TEA_004068(UGT74B1);TEA_009009(ALDH7B4);TEA_010969(CYP93B1);TEA_019014(CAT1);TEA_019316(ALDH2B4);TEA_021688(SNAT2);TEA_022664(ALDH3I1);TEA_028503(ALDH3F1);MSTRG.157716(At4g34880);MSTRG.485(At4g34880)	K11820+K14085+K07408+K03781+K00128+K22450+K00128+K00128+K01426+K01426
Metabolism	Lipid metabolism	Arachidonic acid metabolism	3	24	0.73354	0.989935	ko00590	TEA_019974(SDP1);TEA_026435(SDP1);MSTRG.4498(LKHA4)	K14674+K14674+K01254
Metabolism	Carbohydrate metabolism	Pyruvate metabolism	23	167	0.740957	0.989935	ko00620	TEA_000615(DLD);TEA_003275(MODA);TEA_004445(MDH1);TEA_008431(IPMS2);TEA_009009(ALDH7B4);TEA_012794(PDH-E1);TEA_014432(PKP1);TEA_019110(IPMSA);TEA_019316(ALDH2B4);TEA_022664(ALDH3I1);TEA_023658(MODA);TEA_024197(NAD-ME2);TEA_028214(MODA);TEA_028503(ALDH3F1);MSTRG.101950(IPMSA);MSTRG.121750(NAD-ME2);MSTRG.156579(MODA);MSTRG.158190(MDH2);MSTRG.20362(PPC2);MSTRG.31344(ME1);MSTRG.3154(--);MSTRG.71809(M…	K00102+K00029+K00051+K01649+K14085+K00161+K00873+K01649+K00128+K00128+K00029+K00028+K00029+K00128+K01649+K00028+K00029+K00025+K01595+K00029+K02160+K00029+K00029
Metabolism	Metabolism of cofactors and vitamins	Biotin metabolism	4	32	0.743171	0.989935	ko00780	TEA_023411(KAS1);TEA_025844(BIO2);TEA_029569(CLKR27);MSTRG.85317(--)	K09458+K01012+K00059+K00652
Metabolism	Lipid metabolism	Sphingolipid metabolism	6	47	0.745296	0.989935	ko00600	TEA_013043(CERK);TEA_015738(GBA2);TEA_019620(AGAL3);TEA_025539(Os11g0516000);TEA_029081(GBA2);MSTRG.9316(ACER)	K04715+K17108+K07407+K00654+K17108+K04711
Metabolism	Carbohydrate metabolism	Fructose and mannose metabolism	12	91	0.755132	0.989935	ko00051	TEA_002678(PFK3);TEA_004462(FBA6);TEA_004926(CYT1);TEA_007384(--);TEA_008709(FBA2);TEA_016469(FBP);TEA_016774(NUDT14);TEA_018423(MAN2);TEA_022657(gmppA);TEA_026587(FBPban1);MSTRG.125364(PFP-BETA);MSTRG.158287(PFK3)	K00850+K01623+K00966+K00895+K01623+K03841+K18447+K19355+K00966+K03841+K00895+K00850
Genetic Information Processing	Folding, sorting and degradation	Proteasome	14	106	0.764826	0.989935	ko03050	TEA_002152(RPN12A);TEA_004248(RPN6);TEA_005406(PBF1);TEA_009614(RPN6);TEA_013213(RPN7);TEA_014847(RPN9A);TEA_016285(PBB1);TEA_017307(PAF2);TEA_022227(PAF2);MSTRG.101370(RPT6A);MSTRG.152799(RPN2A);MSTRG.158969(DSS1(V));MSTRG.49835(RPN2B);MSTRG.72607(RPN2A)	K03031+K03036+K02732+K03036+K03037+K03039+K02739+K02725+K02725+K03066+K03032+K10881+K03032+K03032
Metabolism	Carbohydrate metabolism	Amino sugar and nucleotide sugar metabolism	27	200	0.789691	0.989935	ko00520	TEA_003002(GAUT1);TEA_003235(PGI1);TEA_004036(UXS6);TEA_004545(UPTG2);TEA_004887(GME-1);TEA_004926(CYT1);TEA_005220(ASD1);TEA_005441(UXS4);TEA_005621(GAE6);TEA_006021(SQD1);TEA_010801(RHM1);TEA_014937(GAUT1);TEA_018243(CBR2);TEA_018246(CBR2);TEA_018495(CHIT1B);TEA_019242(CBR1);TEA_019423(CHI9);TEA_022657(gmppA);TEA_024175(RGP5);TEA_025007(RPS2);TEA_027074(ChiC);TEA_027943(CHIT1B);TEA_029539(APS2)…	K13648+K01810+K08678+K13379+K10046+K00966+K01209+K08678+K08679+K06118+K12450+K13648+K00326+K00326+K20547+K00326+K20547+K00966+K13379+K00963+K01183+K20547+K00975+K20547+K00770+K01810+K01810
Metabolism	Biosynthesis of other secondary metabolites	Isoquinoline alkaloid biosynthesis	5	42	0.79121	0.989935	ko00950	TEA_005193(ASP1);TEA_011221(ASP5);TEA_013668(AO1);TEA_020357(maoII);MSTRG.32122(PAT)	K14455+K00811+K00276+K00276+K15849
Metabolism	Metabolism of cofactors and vitamins	Pantothenate and CoA biosynthesis	6	50	0.797652	0.989935	ko00770	TEA_001562(BCAT2);TEA_010075(Os01g0360600);TEA_017881(Aasdhppt);TEA_019061(BCAT2);TEA_024219(gsp);MSTRG.70570(Os05g0573700)	K00826+K00859+K06133+K00826+K06133+K00053
Metabolism	Glycan biosynthesis and metabolism	Glycosaminoglycan degradation	3	27	0.80446	0.989935	ko00531	TEA_021296(At5g34940);MSTRG.34952(--);MSTRG.58142(NAGLU)	K07964+K10532+K01205
Metabolism	Biosynthesis of other secondary metabolites	Flavone and flavonol biosynthesis	1	10	0.809994	0.989935	ko00944	TEA_011933(CYP75A1)	K13083
Metabolism	Metabolism of cofactors and vitamins	Vitamin B6 metabolism	2	19	0.811141	0.989935	ko00750	TEA_017574(At1g17710);TEA_029819(TS1)	K13248+K01733
Metabolism	Carbohydrate metabolism	Citrate cycle (TCA cycle)	11	89	0.820396	0.989935	ko00020	TEA_003394(ACO3);TEA_007310(IDH2);TEA_008798(At4g26910);TEA_012780(ACO3);TEA_012794(PDH-E1);TEA_015445(ACO3);TEA_020768(At4g26910);TEA_022050(IDH5);TEA_024546(At2g20420);MSTRG.146523(ACLB-2);MSTRG.158190(MDH2)	K01681+K00030+K00658+K01681+K00161+K01681+K00658+K00030+K01900+K01648+K00025
Genetic Information Processing	Transcription	Basal transcription factors	8	67	0.82443	0.989935	ko03022	TEA_000650(TAF10);TEA_001878(TFIIAy);TEA_013674(TAF5);TEA_013814(TAF11);TEA_025491(TAF10);MSTRG.111300(--);MSTRG.115388(TBP);MSTRG.16756(TAF10)	K03134+K03123+K03130+K03135+K03134+K03137+K03120+K03134
Metabolism	Lipid metabolism	alpha-Linolenic acid metabolism	11	90	0.831406	0.989935	ko00592	TEA_003404(LOX2.1);TEA_009517(4CLL5);TEA_010257(AOC3);TEA_010532(LOX2.1);TEA_012055(ACX4);TEA_018193(OPR1);TEA_019974(SDP1);TEA_020157(TCS2);TEA_024401(LOX1.6);TEA_026230(ADH);TEA_026435(SDP1)	K00454+K10526+K10525+K00454+K00232+K05894+K14674+K08241+K00454+K18857+K14674
Genetic Information Processing	Replication and repair	Homologous recombination	11	90	0.831406	0.989935	ko03440	TEA_000267(--);TEA_002121(BARD1);TEA_005553(At4g28440);TEA_006239(BRCA1);TEA_009272(CLSY3);TEA_009475(RECQL4A);TEA_015419(MRE11);TEA_016309(RAD51);TEA_025128(RPA1C);TEA_028792(POLD1);MSTRG.158969(DSS1(V))	K20776+K10683+K07466+K10683+K10875+K10901+K10865+K04482+K07466+K02327+K10881
Metabolism	Metabolism of other amino acids	Phosphonate and phosphinate metabolism	1	11	0.839087	0.989935	ko00440	TEA_023568(CCT2)	K00968
Metabolism	Lipid metabolism	Biosynthesis of unsaturated fatty acids	5	45	0.839125	0.989935	ko01040	TEA_006837(SSI2);TEA_006866(ACPD);TEA_012055(ACX4);TEA_014448(FAD2);TEA_029569(CLKR27)	K03921+K03921+K00232+K10256+K00059
Metabolism	Energy metabolism	Nitrogen metabolism	6	53	0.841291	0.989935	ko00910	TEA_012478(BCA1);TEA_013930(GS1-2);TEA_021360(BCA2);TEA_022113(NRT2.5);TEA_030205(GDH1);MSTRG.163748(GDHA)	K01673+K01915+K01673+K02575+K00261+K00261
Metabolism	Amino acid metabolism	Phenylalanine metabolism	11	92	0.851869	0.989935	ko00360	TEA_002834(PAL);TEA_005193(ASP1);TEA_011221(ASP5);TEA_013668(AO1);TEA_020357(maoII);TEA_027578(CCOAOMT1);MSTRG.157716(At4g34880);MSTRG.31362(At4g26220);MSTRG.32122(PAT);MSTRG.485(At4g34880);MSTRG.98998(--)	K10775+K14455+K00811+K00276+K00276+K00588+K01426+K00588+K15849+K01426+K07253
Metabolism	Metabolism of terpenoids and polyketides	Monoterpenoid biosynthesis	4	38	0.853955	0.989935	ko00902	TEA_002099(SDR1);TEA_020958(MNR1);TEA_027544(SDR1);MSTRG.114099(TPS10)	K15095+K15095+K15095+K18108
Metabolism	Carbohydrate metabolism	C5-Branched dibasic acid metabolism	1	12	0.863728	0.989935	ko00660	TEA_025915(At2g43090)	K01704
Genetic Information Processing	Folding, sorting and degradation	Sulfur relay system	1	12	0.863728	0.989935	ko04122	TEA_018769(MOCS2)	K03635
Metabolism	Amino acid metabolism	Lysine biosynthesis	2	22	0.871297	0.989935	ko00300	TEA_008707(AK2);TEA_014675(AKHSDH1)	K00928+K12524
Metabolism	Metabolism of cofactors and vitamins	One carbon pool by folate	3	31	0.873704	0.989935	ko00670	TEA_020394(SHM1);TEA_021435(COG0212);MSTRG.9879(SHM1)	K00600+K01934+K00600
Genetic Information Processing	Transcription	Spliceosome	36	278	0.884565	0.989935	ko03040	TEA_000208(MED37C);TEA_001216(ESP3);TEA_001217(ESP3);TEA_002337(Os06g0170500);TEA_003326(RNP1);TEA_003342(HSP70);TEA_005743(At3g26560);TEA_008482(Os06g0170500);TEA_009390(RH40);TEA_009830(CDC5);TEA_010140(Aqr);TEA_010808(ABCC9);TEA_010890(SCL33);TEA_012588(At3g26560);TEA_015305(At1g07170);TEA_016404(U1A);TEA_016763(PRP31);TEA_016764(Cdc40);TEA_017436(AKRP);TEA_019181(RID1);TEA_022743(U2AF65B);TEA…	K03283+K12813+K12813+K12872+K12741+K03283+K12818+K12872+K12823+K12860+K12874+K12818+K12900+K12818+K12834+K11091+K12844+K12816+K12897+K12818+K12837+K03283+K12826+K12622+K12836+K03283+K12812+K12741+K12813+K12813+K09564+K12823+K12823+K12818+K11099+K12821
Metabolism	Metabolism of cofactors and vitamins	Ubiquinone and other terpenoid-quinone biosynthesis	6	57	0.887272	0.989935	ko00130	TEA_005487(VTE4);TEA_007471(HPT2);TEA_010477(At4g27270);TEA_020193(VTE1);TEA_022454(At4g27270);MSTRG.54870(--)	K05928+K12501+K03809+K09834+K03809+K02548
Environmental Information Processing	Signal transduction	MAPK signaling pathway - plant	30	238	0.898729	0.989935	ko04016	TEA_000525(HMA5);TEA_001334(MEKK1);TEA_005058(VIP1);TEA_007180(MKK5);TEA_007347(MKK9);TEA_007417(PYL2);TEA_010635(RBOHC);TEA_010938(MAPKKK18);TEA_011568(MPK9);TEA_012629(ERF1B);TEA_014070(MPK9);TEA_014519(XA21);TEA_018356(RBOHE);TEA_018495(CHIT1B);TEA_018623(MPK3);TEA_019014(CAT1);TEA_019423(CHI9);TEA_019732(CTR1);TEA_020461(At3g47570);TEA_022039(EIN2);TEA_023376(MPK3);TEA_024350(ACS1);TEA_025499…	K17686+K13414+K20557+K13413+K20604+K14496+K13447+K20716+K20538+K14516+K20538+K13420+K13447+K20547+K20536+K03781+K20547+K14510+K13420+K14513+K20536+K20772+K14498+K13447+K20558+K14514+K20547+K20547+K14497+K13420
Metabolism	Glycan biosynthesis and metabolism	Glycosphingolipid biosynthesis - globo and isoglobo series	1	14	0.902275	0.989935	ko00603	TEA_019620(AGAL3)	K07407
Cellular Processes	Transport and catabolism	Endocytosis	33	262	0.909305	0.989935	ko04144	TEA_000208(MED37C);TEA_003342(HSP70);TEA_004488(PLD1);TEA_005348(PLDZETA1);TEA_006057(Ist1);TEA_011275(RAB5);TEA_011388(EHD1);TEA_012160(BIG2);TEA_012233(RABA5D);TEA_012678(DRP1E);TEA_012911(RAB7);TEA_013639(RABA4D);TEA_013815(ARPC2A);TEA_015398(PLDALPHA4);TEA_016282(RHN1);TEA_016686(PLD1);TEA_017287(RHN1);TEA_017940(PLD1);TEA_023167(MED37C);TEA_023785(PLDBETA1);TEA_028459(LIP5);TEA_028560(PLDDEL…	K03283+K03283+K01115+K01115+K19476+K07889+K12483+K18442+K07904+K01528+K07897+K07904+K05758+K01115+K07889+K01115+K07889+K01115+K03283+K01115+K12199+K01115+K12194+K12199+K03283+K11866+K01115+K12483+K12200+K12486+K12486+K04646+K11866
Metabolism	Carbohydrate metabolism	Inositol phosphate metabolism	13	115	0.91229	0.989935	ko00562	TEA_001150(PLC2);TEA_003098(NPC1);TEA_004018(IP5P4);TEA_004973(PLC2);TEA_005683(IP5P4);TEA_009100(ITPK3);TEA_010649(VPS34);TEA_010652(VPS34);TEA_011283(PLC6);TEA_011954(PI4KB1);TEA_015245(SAC8);TEA_021651(mipp1);TEA_024646(PIS1)	K05857+K01114+K01099+K05857+K01099+K00913+K00914+K00914+K05857+K19801+K21797+K03103+K00999
Metabolism	Lipid metabolism	Fatty acid biosynthesis	9	84	0.912738	0.989935	ko00061	TEA_005084(LACS4);TEA_006373(KAS3A);TEA_006837(SSI2);TEA_006866(ACPD);TEA_012705(FATB1);TEA_023411(KAS1);TEA_029569(CLKR27);MSTRG.3154(--);MSTRG.49836(LACS4)	K01897+K00648+K03921+K03921+K10781+K09458+K00059+K02160+K01897
Metabolism	Carbohydrate metabolism	Propanoate metabolism	5	53	0.924356	0.989935	ko00640	TEA_004141(IBR3);TEA_021034(BCE2);TEA_024546(At2g20420);TEA_028343(At4g13360);MSTRG.3154(--)	K00249+K09699+K01900+K05605+K02160
Metabolism	Global and overview maps	Fatty acid metabolism	14	125	0.925086	0.989935	ko01212	TEA_004141(IBR3);TEA_005084(LACS4);TEA_006373(KAS3A);TEA_006837(SSI2);TEA_006866(ACPD);TEA_006886(ppt-1);TEA_012055(ACX4);TEA_012705(FATB1);TEA_014448(FAD2);TEA_019397(--);TEA_023411(KAS1);TEA_029569(CLKR27);MSTRG.3154(--);MSTRG.49836(LACS4)	K00249+K01897+K00648+K03921+K03921+K01074+K00232+K10781+K10256+K01074+K09458+K00059+K02160+K01897
Genetic Information Processing	Translation	Ribosome biogenesis in eukaryotes	16	141	0.928473	0.989935	ko03008	TEA_000560(Wdr3);TEA_014470(At2g26970);TEA_015127(At3g13860);TEA_015802(NOP5-2);TEA_018638(RAN-B1);TEA_019789(RAN-B1);TEA_020449(At5g14050);TEA_023286(SPAC3A12.04c);TEA_023629(Tbl3);TEA_023861(SWA1);TEA_023984(BMS1);TEA_024870(RRP7A);TEA_027336(--);TEA_027839(XRN3);MSTRG.133912(Imp4);MSTRG.163420(At3g06530)	K14556+K13288+K14556+K14565+K07936+K07936+K14553+K03539+K14555+K14549+K14569+K14545+K01164+K12619+K14561+K14550
Genetic Information Processing	Translation	RNA transport	38	305	0.934	0.989935	ko03013	TEA_000858(NUP107);TEA_000884(AAAS);TEA_001057(PIR);TEA_001740(--);TEA_001912(RANGAP2);TEA_005170(SNUPN);TEA_007507(TIF3B1);TEA_008512(TRZ2);TEA_008644(NUP93A);TEA_009575(RANGAP2);TEA_010668(GB210);TEA_011552(NUP88);TEA_012372(TIF3D1);TEA_012533(Os07g0555200);TEA_013513(PRORP1);TEA_015261(NUA);TEA_018638(RAN-B1);TEA_019789(RAN-B1);TEA_019941(Os01g0970400);TEA_020373(GOS2);TEA_021984(--);TEA_02206…	K14301+K14320+K05749+K14291+K14319+K13151+K03253+K00784+K14309+K14319+K14314+K14318+K03251+K03260+K18213+K09291+K07936+K07936+K03259+K03113+K13130+K14325+K03539+K14297+K13126+K14314+K01164+K03236+K14321+K12812+K14312+K13130+K14315+K03243+K14305+K03231+K13126+K14301
Metabolism	Biosynthesis of other secondary metabolites	Isoflavonoid biosynthesis	1	17	0.940662	0.989935	ko00943	TEA_003676(CYP81E8)	K13260
Environmental Information Processing	Signal transduction	Phosphatidylinositol signaling system	13	122	0.946416	0.989935	ko04070	TEA_001150(PLC2);TEA_004018(IP5P4);TEA_004973(PLC2);TEA_005683(IP5P4);TEA_009100(ITPK3);TEA_010649(VPS34);TEA_010652(VPS34);TEA_011283(PLC6);TEA_011954(PI4KB1);TEA_015245(SAC8);TEA_024038(CDS5);TEA_024646(PIS1);MSTRG.137104(VIP1)	K05857+K01099+K05857+K01099+K00913+K00914+K00914+K05857+K19801+K21797+K00981+K00999+K13024
Organismal Systems	Environmental adaptation	Plant-pathogen interaction	84	645	0.959947	0.989935	ko04626	TEA_000138(--);TEA_000205(RPP8L3);TEA_001334(MEKK1);TEA_001990(RPP13);TEA_002037(At4g27190);TEA_002060(MYB306);TEA_002079(C1);TEA_002843(CNGC15C);TEA_003099(RPM1);TEA_003983(RPS2);TEA_004189(RPP13);TEA_004372(TRB1);TEA_004395(RPM1);TEA_004717(CPK4);TEA_004744(At4g27190);TEA_004770(CERK1);TEA_005425(RPM1);TEA_006754(RPP13);TEA_007159(RPM1);TEA_007170(RPM1);TEA_007180(MKK5);TEA_007275(RPM1);TEA_007…	K13459+K13457+K13414+K13457+K13459+K09422+K09422+K05391+K13457+K13459+K13457+K09422+K13457+K13412+K13459+K13429+K13457+K13457+K13457+K13457+K13413+K13457+K04079+K15397+K13459+K13459+K13459+K13447+K13456+K13457+K13459+K09422+K13459+K13459+K13457+K15397+K13420+K13448+K13459+K13459+K13430+K13448+K13457+K13447+K13457+K13412+K15397+K20536+K13457+K13457+K15397+K13420+K09422+K05391+K13448+K09422+K05391+…
Genetic Information Processing	Replication and repair	Non-homologous end-joining	1	20	0.963978	0.989935	ko03450	TEA_015419(MRE11)	K10865
Metabolism	Metabolism of terpenoids and polyketides	Sesquiterpenoid and triterpenoid biosynthesis	4	52	0.967598	0.989935	ko00909	TEA_011201(AFS1);TEA_012657(VIT_19s0014g04930);TEA_016783(TPS13);TEA_022626(VIT_19s0014g04930)	K14173+K15803+K14175+K15803
Genetic Information Processing	Replication and repair	Nucleotide excision repair	8	90	0.974468	0.989935	ko03420	TEA_005553(At4g28440);TEA_009170(PCNA);TEA_017820(UVH1);TEA_025128(RPA1C);TEA_026619(RFC2);TEA_028792(POLD1);MSTRG.32169(DDB1A);MSTRG.60921(RAD23C)	K07466+K04802+K10848+K07466+K10755+K02327+K10610+K10839
Metabolism	Carbohydrate metabolism	Pentose and glucuronate interconversions	13	139	0.985902	0.993665	ko00040	TEA_000781(PME53);TEA_003637(PME41);TEA_005229(At1g67750);TEA_009286(PMR6);TEA_020485(At1g67750);TEA_023929(LAT59);TEA_023949(PME40);TEA_025007(RPS2);TEA_025872(At4g24780);TEA_028950(At2g43860);TEA_030027(At3g07010);MSTRG.160659(At3g15720);MSTRG.58246(At1g10310)	K01051+K01051+K01728+K01728+K01728+K01728+K01051+K00963+K01728+K01184+K01728+K01213+K01051
Environmental Information Processing	Signal transduction	Plant hormone signal transduction	36	345	0.997056	0.997056	ko04075	TEA_000579(TIR1);TEA_001545(TIFY6B);TEA_003441(XTH23);TEA_005202(ASK6);TEA_005484(ARR4);TEA_005856(PIF1);TEA_005911(AHK3);TEA_006011(IAA26);TEA_007180(MKK5);TEA_007417(PYL2);TEA_008106(LAX2);TEA_008454(GSK2);TEA_010370(SAUR36);TEA_010465(GH3.6);TEA_010999(ARR9);TEA_012288(NPR1);TEA_012320(GH3.1);TEA_012629(ERF1B);TEA_012965(IAA14);TEA_014037(RR26);TEA_016542(IAA26);TEA_017760(LAX2);TEA_018090(ARF…	K14485+K13464+K14504+K14502+K14492+K16189+K14489+K14484+K13413+K14496+K13946+K14502+K14488+K14487+K14492+K14508+K14487+K14516+K14484+K14491+K14484+K13946+K14486+K14504+K14510+K14491+K14513+K14490+K14484+K14498+K14487+K14514+K14500+K14500+K14497+K14432

## Sheet: S5.6 Bud-vs-Med.path
KEGG_A_class	KEGG_B_class	Pathway	Bud-vs-Med (141)	All (8128)	Pvalue	Qvalue	Pathway ID	Genes	K_IDs
Metabolism	Lipid metabolism	Ether lipid metabolism	5	61	0.0039938	0.175305	ko00565	TEA_004488(PLD1);TEA_005665(LPEAT2);TEA_017940(PLD1);TEA_019974(SDP1);TEA_026435(SDP1)	K01115+K13510+K01115+K14674+K14674
Genetic Information Processing	Folding, sorting and degradation	Protein processing in endoplasmic reticulum	13	336	0.00545753	0.175305	ko04141	TEA_002654(ACS1);TEA_003342(HSP70);TEA_003966(HSP18.2);TEA_007316(DSK2A);TEA_010218(UGGT);TEA_012100(MNS1);TEA_012213(ATJ49);TEA_013261(PDI);TEA_015479(DSK2B);TEA_028180(HSP18.5-C);TEA_029018(HSP70);MSTRG.146107(DER1);MSTRG.60921(RAD23C)	K11718+K03283+K13993+K04523+K11718+K01230+K09518+K09580+K04523+K13993+K03283+K13989+K10839
Metabolism	Lipid metabolism	Linoleic acid metabolism	3	24	0.00792093	0.175305	ko00591	TEA_010532(LOX2.1);TEA_019974(SDP1);TEA_026435(SDP1)	K00454+K14674+K14674
Metabolism	Amino acid metabolism	Glycine, serine and threonine metabolism	6	106	0.010121	0.175305	ko00260	TEA_009009(ALDH7B4);TEA_009108(GDCSP);TEA_012438(PGM1);TEA_013334(HPR-A);TEA_015493(AKHSDH2);TEA_028978(HPPR)	K14085+K00281+K15633+K15893+K12524+K15919
Metabolism	Lipid metabolism	Glycerophospholipid metabolism	8	173	0.010312	0.175305	ko00564	TEA_004488(PLD1);TEA_005665(LPEAT2);TEA_017940(PLD1);TEA_019974(SDP1);TEA_023568(CCT2);TEA_024038(CDS5);TEA_024646(PIS1);TEA_026435(SDP1)	K01115+K13510+K01115+K14674+K00968+K00981+K00999+K14674
Metabolism	Lipid metabolism	Steroid biosynthesis	4	58	0.0178647	0.251322	ko00100	TEA_001757(3BETAHSD/D2);TEA_019974(SDP1);TEA_024056(SMO2-2);TEA_026435(SDP1)	K07748+K14674+K14424+K14674
Metabolism	Lipid metabolism	Fatty acid degradation	5	91	0.0206971	0.251322	ko00071	TEA_004141(IBR3);TEA_005084(LACS4);TEA_009009(ALDH7B4);TEA_022664(ALDH3I1);TEA_025668(CYP86A1)	K00249+K01897+K14085+K00128+K15401
Metabolism	Glycan biosynthesis and metabolism	N-Glycan biosynthesis	4	69	0.0314963	0.334649	ko00510	TEA_006761(ALG10);TEA_012100(MNS1);TEA_017472(LPPG);MSTRG.53475(ALG3)	K03850+K01230+K07252+K03845
Metabolism	Lipid metabolism	Glycerolipid metabolism	5	107	0.0380822	0.359665	ko00561	TEA_009009(ALDH7B4);TEA_019974(SDP1);TEA_022024(CSE);TEA_022664(ALDH3I1);TEA_026435(SDP1)	K14085+K14674+K01054+K00128+K14674
Metabolism	Carbohydrate metabolism	Starch and sucrose metabolism	8	228	0.0445379	0.378572	ko00500	TEA_003013(TPPF);TEA_011515(SPS4);TEA_018001(BACOVA_02659);TEA_025007(RPS2);TEA_026360(At5g58090);MSTRG.73246(TPS1);MSTRG.77396(BGLU18);MSTRG.89828(AMY2)	K01087+K00696+K01188+K00963+K19893+K16055+K05350+K01176
Metabolism	Lipid metabolism	Arachidonic acid metabolism	2	24	0.0643208	0.497024	ko00590	TEA_019974(SDP1);TEA_026435(SDP1)	K14674+K14674
Metabolism	Amino acid metabolism	Arginine and proline metabolism	4	99	0.0928956	0.562085	ko00330	TEA_008101(ARGAH1);TEA_009009(ALDH7B4);TEA_013518(AIH);TEA_022664(ALDH3I1)	K01476+K14085+K10536+K00128
Metabolism	Metabolism of other amino acids	beta-Alanine metabolism	3	63	0.0958351	0.562085	ko00410	TEA_004141(IBR3);TEA_009009(ALDH7B4);TEA_022664(ALDH3I1)	K00249+K14085+K00128
Metabolism	Carbohydrate metabolism	Ascorbate and aldarate metabolism	3	64	0.0993325	0.562085	ko00053	TEA_000463(APX3);TEA_009009(ALDH7B4);TEA_022664(ALDH3I1)	K00434+K14085+K00128
Metabolism	Glycan biosynthesis and metabolism	Other types of O-glycan biosynthesis	2	31	0.100289	0.562085	ko00514	TEA_003766(--);TEA_007232(XEG113)	K13667+K20784
Metabolism	Glycan biosynthesis and metabolism	Other glycan degradation	2	32	0.105804	0.562085	ko00511	TEA_000212(FUC95A);TEA_017027(At5g66150)	K15923+K01191
Metabolism	Amino acid metabolism	Histidine metabolism	2	36	0.128625	0.635134	ko00340	TEA_009009(ALDH7B4);TEA_022664(ALDH3I1)	K14085+K00128
Metabolism	Lipid metabolism	Cutin, suberine and wax biosynthesis	2	37	0.134499	0.635134	ko00073	TEA_022083(HHT1);TEA_025668(CYP86A1)	K15400+K15401
Metabolism	Global and overview maps	Carbon metabolism	11	450	0.157541	0.638926	ko01200	TEA_004141(IBR3);TEA_004445(MDH1);TEA_009108(GDCSP);TEA_009190(At3g55800);TEA_012438(PGM1);TEA_013334(HPR-A);TEA_016502(PRS1);TEA_022119(G6PD);TEA_022608(GLO1);TEA_024546(At2g20420);TEA_028978(HPPR)	K00249+K00051+K00281+K01100+K15633+K15893+K00948+K00036+K11517+K01900+K15919
Environmental Information Processing	Signal transduction	Phosphatidylinositol signaling system	4	122	0.161674	0.638926	ko04070	TEA_004973(PLC2);TEA_005683(IP5P4);TEA_024038(CDS5);TEA_024646(PIS1)	K05857+K01099+K00981+K00999
Cellular Processes	Transport and catabolism	Endocytosis	7	262	0.169925	0.638926	ko04144	TEA_003342(HSP70);TEA_004488(PLD1);TEA_012160(BIG2);TEA_012911(RAB7);TEA_017940(PLD1);TEA_029018(HSP70);MSTRG.78880(AGD5)	K03283+K01115+K18442+K07897+K01115+K03283+K12486
Metabolism	Amino acid metabolism	Valine, leucine and isoleucine degradation	3	82	0.169974	0.638926	ko00280	TEA_004141(IBR3);TEA_009009(ALDH7B4);TEA_022664(ALDH3I1)	K00249+K14085+K00128
Metabolism	Metabolism of other amino acids	Phosphonate and phosphinate metabolism	1	11	0.175201	0.638926	ko00440	TEA_023568(CCT2)	K00968
Genetic Information Processing	Translation	Aminoacyl-tRNA biosynthesis	4	129	0.185537	0.638926	ko00970	TEA_008191(EMB2369);TEA_015022(GATB);MSTRG.152653(OVA2);MSTRG.19044(SYNC1)	K01869+K02434+K01870+K01893
Metabolism	Lipid metabolism	alpha-Linolenic acid metabolism	3	90	0.205031	0.638926	ko00592	TEA_010532(LOX2.1);TEA_019974(SDP1);TEA_026435(SDP1)	K00454+K14674+K14674
Metabolism	Carbohydrate metabolism	Glyoxylate and dicarboxylate metabolism	4	135	0.206849	0.638926	ko00630	TEA_009108(GDCSP);TEA_013334(HPR-A);TEA_022608(GLO1);TEA_028978(HPPR)	K00281+K15893+K11517+K15919
Genetic Information Processing	Transcription	Spliceosome	7	278	0.207933	0.638926	ko03040	TEA_003326(RNP1);TEA_003342(HSP70);TEA_004507(Usp39);TEA_005743(At3g26560);TEA_024914(Sf3a2);TEA_029018(HSP70);TEA_029619(UBA2A)	K12741+K03283+K12847+K12818+K12826+K03283+K12741
Cellular Processes	Transport and catabolism	Phagosome	4	136	0.21047	0.638926	ko04145	TEA_004449(VHA-d2);TEA_012569(VHA-B2);TEA_012911(RAB7);TEA_027615(TUBB3)	K02146+K02147+K07897+K07375
Metabolism	Energy metabolism	Photosynthesis	3	93	0.218587	0.640685	ko00195	TEA_008914(PNSL2);TEA_009494(SEND33);MSTRG.145455(atpI)	K08901+K02639+K02108
Metabolism	Metabolism of terpenoids and polyketides	Zeatin biosynthesis	2	52	0.227811	0.642268	ko00908	TEA_001423(ZOX1);TEA_023021(IPT5)	K13495+K10760
Metabolism	Carbohydrate metabolism	Propanoate metabolism	2	53	0.234239	0.642268	ko00640	TEA_004141(IBR3);TEA_024546(At2g20420)	K00249+K01900
Metabolism	Biosynthesis of other secondary metabolites	Stilbenoid, diarylheptanoid and gingerol biosynthesis	2	58	0.266498	0.667335	ko00945	TEA_002516(ACT-2);TEA_012623(HST)	K13065+K13065
Metabolism	Biosynthesis of other secondary metabolites	Monobactam biosynthesis	1	18	0.27045	0.667335	ko00261	TEA_015493(AKHSDH2)	K12524
Metabolism	Amino acid metabolism	Lysine degradation	2	60	0.279417	0.667335	ko00310	TEA_009009(ALDH7B4);TEA_022664(ALDH3I1)	K14085+K00128
Metabolism	Metabolism of cofactors and vitamins	Vitamin B6 metabolism	1	19	0.283134	0.667335	ko00750	TEA_017574(At1g17710)	K13248
Metabolism	Global and overview maps	Metabolic pathways	61	3310	0.29596	0.667335	ko01100	TEA_000057(CYP84A1);TEA_000962(UGT85A24);TEA_001757(3BETAHSD/D2);TEA_002516(ACT-2);TEA_003013(TPPF);TEA_003060(CM3);TEA_004141(IBR3);TEA_004445(MDH1);TEA_004449(VHA-d2);TEA_004488(PLD1);TEA_004973(PLC2);TEA_005084(LACS4);TEA_005665(LPEAT2);TEA_005683(IP5P4);TEA_006761(ALG10);TEA_008101(ARGAH1);TEA_008914(PNSL2);TEA_009009(ALDH7B4);TEA_009108(GDCSP);TEA_009190(At3g55800);TEA_010532(LOX2.1);TEA_011…	K09755+K21374+K07748+K13065+K01087+K01850+K00249+K00051+K02146+K01115+K05857+K01897+K13510+K01099+K03850+K01476+K08901+K14085+K00281+K01100+K00454+K00696+K01230+K15633+K02147+K13065+K15893+K10536+K00549+K02265+K02434+K12524+K00948+K13248+K01115+K01188+K01955+K14674+K01054+K00036+K11517+K00128+K10760+K00968+K00981+K14424+K01900+K00999+K00963+K14674+K15919+K00059+K02108+K14595+K01772+K03845+K16055+…
Cellular Processes	Transport and catabolism	Autophagy - other eukaryotes	2	63	0.298764	0.667335	ko04136	TEA_020574(ATG2);TEA_027833(ATG11)	K17906+K08330
Organismal Systems	Environmental adaptation	Circadian rhythm - plant	2	64	0.305197	0.667335	ko04712	TEA_013439(GI);TEA_029932(GI)	K12124+K12124
Genetic Information Processing	Folding, sorting and degradation	SNARE interactions in vesicular transport	2	66	0.31803	0.667335	ko04130	TEA_006533(VTI13);MSTRG.12579(SYP61)	K08493+K08498
Metabolism	Amino acid metabolism	Lysine biosynthesis	1	22	0.319886	0.667335	ko00300	TEA_015493(AKHSDH2)	K12524
Metabolism	Carbohydrate metabolism	Inositol phosphate metabolism	3	115	0.321891	0.667335	ko00562	TEA_004973(PLC2);TEA_005683(IP5P4);TEA_024646(PIS1)	K05857+K01099+K00999
Metabolism	Metabolism of other amino acids	Glutathione metabolism	4	175	0.360891	0.678103	ko00480	TEA_000463(APX3);TEA_022119(G6PD);TEA_026583(GSTF11);TEA_027050(GSTU10)	K00434+K00036+K00799+K00799
Genetic Information Processing	Folding, sorting and degradation	Protein export	2	73	0.362446	0.678103	ko03060	TEA_016124(Gtp-bp);MSTRG.96189(SECA2)	K13431+K03070
Metabolism	Metabolism of other amino acids	Selenocompound metabolism	1	26	0.365995	0.678103	ko00450	TEA_014650(MS1)	K00549
Metabolism	Metabolism of other amino acids	Cyanoamino acid metabolism	2	74	0.36871	0.678103	ko00460	TEA_018001(BACOVA_02659);MSTRG.77396(BGLU18)	K01188+K05350
Metabolism	Global and overview maps	Fatty acid metabolism	3	125	0.369515	0.678103	ko01212	TEA_004141(IBR3);TEA_005084(LACS4);TEA_029569(CLKR27)	K00249+K01897+K00059
Metabolism	Amino acid metabolism	Tryptophan metabolism	2	75	0.374951	0.678103	ko00380	TEA_009009(ALDH7B4);TEA_022664(ALDH3I1)	K14085+K00128
Metabolism	Metabolism of cofactors and vitamins	Biotin metabolism	1	32	0.429402	0.717966	ko00780	TEA_029569(CLKR27)	K00059
Metabolism	Lipid metabolism	Fatty acid biosynthesis	2	84	0.429883	0.717966	ko00061	TEA_005084(LACS4);TEA_029569(CLKR27)	K01897+K00059
Metabolism	Biosynthesis of other secondary metabolites	Flavonoid biosynthesis	2	84	0.429883	0.717966	ko00941	TEA_002516(ACT-2);TEA_012623(HST)	K13065+K13065
Metabolism	Global and overview maps	Biosynthesis of secondary metabolites	35	1943	0.43078	0.717966	ko01110	TEA_000057(CYP84A1);TEA_000962(UGT85A24);TEA_001897(UGT75L6);TEA_002516(ACT-2);TEA_003060(CM3);TEA_004141(IBR3);TEA_004488(PLD1);TEA_005932(UGT75L6);TEA_008101(ARGAH1);TEA_009009(ALDH7B4);TEA_009108(GDCSP);TEA_010532(LOX2.1);TEA_012438(PGM1);TEA_012623(HST);TEA_013334(HPR-A);TEA_014650(MS1);TEA_015493(AKHSDH2);TEA_016502(PRS1);TEA_017940(PLD1);TEA_018001(BACOVA_02659);TEA_019974(SDP1);TEA_022119(…	K09755+K21374+K21371+K13065+K01850+K00249+K01115+K21371+K01476+K14085+K00281+K00454+K15633+K13065+K15893+K00549+K12524+K00948+K01115+K01188+K14674+K00036+K11517+K00128+K10760+K00981+K14424+K01900+K14674+K15095+K15919+K14595+K01772+K05350+K08081
Metabolism	Carbohydrate metabolism	Pentose phosphate pathway	2	87	0.447636	0.731712	ko00030	TEA_016502(PRS1);TEA_022119(G6PD)	K00948+K00036
Genetic Information Processing	Replication and repair	Nucleotide excision repair	2	90	0.465079	0.732068	ko03420	MSTRG.32169(DDB1A);MSTRG.60921(RAD23C)	K10610+K10839
Genetic Information Processing	Replication and repair	Homologous recombination	2	90	0.465079	0.732068	ko03440	TEA_000267(--);TEA_002121(BARD1)	K20776+K10683
Metabolism	Energy metabolism	Oxidative phosphorylation	4	206	0.481764	0.738448	ko00190	TEA_004449(VHA-d2);TEA_012569(VHA-B2);TEA_014942(COX5B-1);MSTRG.145455(atpI)	K02146+K02147+K02265+K02108
Metabolism	Metabolism of terpenoids and polyketides	Monoterpenoid biosynthesis	1	38	0.486507	0.738448	ko00902	TEA_027544(SDR1)	K15095
Metabolism	Biosynthesis of other secondary metabolites	Tropane, piperidine and pyridine alkaloid biosynthesis	1	45	0.545993	0.780551	ko00960	MSTRG.84936(At2g29150)	K08081
Metabolism	Lipid metabolism	Biosynthesis of unsaturated fatty acids	1	45	0.545993	0.780551	ko01040	TEA_029569(CLKR27)	K00059
Metabolism	Carbohydrate metabolism	Pyruvate metabolism	3	167	0.557301	0.780551	ko00620	TEA_004445(MDH1);TEA_009009(ALDH7B4);TEA_022664(ALDH3I1)	K00051+K14085+K00128
Metabolism	Metabolism of terpenoids and polyketides	Carotenoid biosynthesis	1	47	0.561696	0.780551	ko00906	MSTRG.163814(AOG)	K14595
Metabolism	Biosynthesis of other secondary metabolites	Phenylpropanoid biosynthesis	5	288	0.563481	0.780551	ko00940	TEA_000057(CYP84A1);TEA_002516(ACT-2);TEA_012623(HST);TEA_018001(BACOVA_02659);MSTRG.77396(BGLU18)	K09755+K13065+K13065+K01188+K05350
Metabolism	Amino acid metabolism	Arginine biosynthesis	1	48	0.569343	0.780551	ko00220	TEA_008101(ARGAH1)	K01476
Metabolism	Global and overview maps	Biosynthesis of amino acids	6	377	0.643949	0.8568	ko01230	TEA_003060(CM3);TEA_008101(ARGAH1);TEA_012438(PGM1);TEA_014650(MS1);TEA_015493(AKHSDH2);TEA_016502(PRS1)	K01850+K01476+K15633+K00549+K12524+K00948
Genetic Information Processing	Folding, sorting and degradation	RNA degradation	3	190	0.64512	0.8568	ko03018	TEA_008931(SKI3);TEA_025326(CNOT3);MSTRG.136104(--)	K12600+K12580+K12604
Genetic Information Processing	Translation	Ribosome	5	321	0.659981	0.862062	ko03010	TEA_002346(RPS16-2);TEA_012462(RPP2B);TEA_029550(RPL3B);TEA_029737(RPS16);MSTRG.12543(rps12-B)	K02959+K02943+K02906+K02960+K02950
Metabolism	Metabolism of cofactors and vitamins	Porphyrin and chlorophyll metabolism	1	63	0.669366	0.862062	ko00860	MSTRG.167659(HEMH)	K01772
Metabolism	Carbohydrate metabolism	Glycolysis / Gluconeogenesis	3	205	0.695454	0.874117	ko00010	TEA_009009(ALDH7B4);TEA_012438(PGM1);TEA_022664(ALDH3I1)	K14085+K15633+K00128
Metabolism	Carbohydrate metabolism	Pentose and glucuronate interconversions	2	139	0.699293	0.874117	ko00040	TEA_005229(At1g67750);TEA_025007(RPS2)	K01728+K00963
Environmental Information Processing	Signal transduction	Plant hormone signal transduction	5	345	0.721024	0.880165	ko04075	TEA_001545(TIFY6B);TEA_010999(ARR9);TEA_017760(LAX2);TEA_026541(GH3.17);TEA_029335(BSK1)	K13464+K14492+K13946+K14487+K14500
Metabolism	Amino acid metabolism	Phenylalanine, tyrosine and tryptophan biosynthesis	1	74	0.727707	0.880165	ko00400	TEA_003060(CM3)	K01850
Cellular Processes	Transport and catabolism	Peroxisome	2	149	0.735197	0.880165	ko04146	TEA_005084(LACS4);TEA_022608(GLO1)	K01897+K11517
Metabolism	Energy metabolism	Carbon fixation in photosynthetic organisms	2	156	0.758122	0.880648	ko00710	TEA_004445(MDH1);TEA_009190(At3g55800)	K00051+K01100
Metabolism	Amino acid metabolism	Alanine, aspartate and glutamate metabolism	1	85	0.775814	0.880648	ko00250	TEA_018540(CARB)	K01955
Metabolism	Carbohydrate metabolism	Galactose metabolism	1	86	0.779744	0.880648	ko00052	TEA_025007(RPS2)	K00963
Metabolism	Carbohydrate metabolism	Citrate cycle (TCA cycle)	1	89	0.791129	0.880648	ko00020	TEA_024546(At2g20420)	K01900
Metabolism	Amino acid metabolism	Cysteine and methionine metabolism	2	168	0.793465	0.880648	ko00270	TEA_014650(MS1);TEA_015493(AKHSDH2)	K00549+K12524
Organismal Systems	Environmental adaptation	Plant-pathogen interaction	9	645	0.797763	0.880648	ko04626	TEA_001990(RPP13);TEA_002060(MYB306);TEA_002079(C1);TEA_007159(RPM1);TEA_013415(At4g27190);TEA_016919(CML18);TEA_023376(MPK3);TEA_030155(MYB105);MSTRG.144331(TRY)	K13457+K09422+K09422+K13457+K13459+K13448+K20536+K09422+K09422
Genetic Information Processing	Folding, sorting and degradation	Proteasome	1	106	0.845438	0.900065	ko03050	TEA_014847(RPN9A)	K03039
Genetic Information Processing	Folding, sorting and degradation	Ubiquitin mediated proteolysis	2	194	0.854859	0.900065	ko04120	TEA_011896(UPL4);MSTRG.32169(DDB1A)	K10590+K10610
Metabolism	Nucleotide metabolism	Pyrimidine metabolism	2	199	0.864579	0.900065	ko00240	TEA_018540(CARB);MSTRG.86700(UKL4)	K01955+K00876
Metabolism	Carbohydrate metabolism	Amino sugar and nucleotide sugar metabolism	2	200	0.86645	0.900065	ko00520	TEA_005220(ASD1);TEA_025007(RPS2)	K01209+K00963
Genetic Information Processing	Translation	mRNA surveillance pathway	2	201	0.868298	0.900065	ko03015	TEA_000456(sympk);TEA_021555(SMG7)	K06100+K14409
Genetic Information Processing	Translation	Ribosome biogenesis in eukaryotes	1	141	0.917019	0.939116	ko03008	MSTRG.133912(Imp4)	K14561
Environmental Information Processing	Signal transduction	MAPK signaling pathway - plant	1	238	0.98541	0.990193	ko04016	TEA_023376(MPK3)	K20536
Metabolism	Nucleotide metabolism	Purine metabolism	1	260	0.990193	0.990193	ko00230	TEA_016502(PRS1)	K00948

## Sheet: S5.7 Med-vs-Gre.path
KEGG_A_class	KEGG_B_class	Pathway	Med-vs-Gre (6)	All (8128)	Pvalue	Qvalue	Pathway ID	Genes	K_IDs
Metabolism	Metabolism of cofactors and vitamins	Thiamine metabolism	1	34	0.024845	0.191137	ko00730	TEA_011604(TKT2)	K01662
Genetic Information Processing	Replication and repair	DNA replication	1	78	0.0562318	0.191137	ko03030	TEA_014194(MCM4)	K02212
Metabolism	Metabolism of terpenoids and polyketides	Terpenoid backbone biosynthesis	1	90	0.0646442	0.191137	ko00900	TEA_011604(TKT2)	K01662
Metabolism	Lipid metabolism	Glycerolipid metabolism	1	107	0.0764546	0.191137	ko00561	TEA_009461(--)	K01054
Genetic Information Processing	Translation	Ribosome biogenesis in eukaryotes	1	141	0.099703	0.19525	ko03008	TEA_018638(RAN-B1)	K07936
Metabolism	Carbohydrate metabolism	Pyruvate metabolism	1	167	0.11715	0.19525	ko00620	TEA_019338(At1g67280)	K01759
Metabolism	Carbohydrate metabolism	Starch and sucrose metabolism	1	228	0.156981	0.224259	ko00500	MSTRG.121920(--)	K16055
Genetic Information Processing	Translation	RNA transport	1	305	0.205111	0.256389	ko03013	TEA_018638(RAN-B1)	K07936
Metabolism	Global and overview maps	Metabolic pathways	3	3310	0.470683	0.522981	ko01100	TEA_009461(--);TEA_011604(TKT2);MSTRG.121920(--)	K01054+K01662+K16055
Metabolism	Global and overview maps	Biosynthesis of secondary metabolites	1	1943	0.805963	0.805963	ko01110	TEA_011604(TKT2)	K01662
