# Supplementary material for: Whole-Transcriptome Sequencing Reveals a ceRNA Regulatory Network Associated with the Process of Periodic Albinism under Low Temperature in Baiye No. 1 (Camellia sinensis)
Source: Int J Mol Sci. 2023 Apr 12;24(8):7162. doi: 10.3390/ijms24087162 (PMC10138444; doi:10.3390/ijms24087162)
Supplement: Supplementary file 1 [file ijms-24-07162-s001.zip › Table S6 List of DElncRNAs.xlsx]

## Sheet: S6.1 Alb-vs-Gre.filter
id	Alb1_fpkm	Alb2_fpkm	Alb3_fpkm	Gre1_fpkm	Gre2_fpkm	Gre3_fpkm	Alb_mean	Gre_mean	log2(fc)	PValue	FDR
MSTRG.104348.2	20.5	20.79	20.51	4.61	5.89	4.41	20.6	4.97	-2.05133	2.04842e-12	7.28624e-09
MSTRG.1056.4	15.95	34.12	18.27	1.51	1.77	3.1	22.78	2.12667	-3.4211	5.27863e-12	1.03641e-08
MSTRG.143527.1	99.93	105.94	105.01	13.43	16.52	17.53	103.627	15.8267	-2.71097	5.82744e-12	1.03641e-08
MSTRG.6359.1	45.5	39.82	41.34	7.21	4.18	4.6	42.22	5.33	-2.98572	2.96168e-11	4.21388e-08
MSTRG.33408.3	336.25	430.71	426.21	134.6	128.41	110.4	397.723	124.47	-1.67597	5.49225e-11	6.51198e-08
MSTRG.37155.4	84.96	68	96.95	18.93	21.37	15.67	83.3033	18.6567	-2.15868	1.36146e-10	1.38363e-07
MSTRG.154001.1	925.71	978.1	846.39	285.23	217.97	282.41	916.733	261.87	-1.80765	1.65201e-10	1.46905e-07
MSTRG.97723.1	50.99	61.44	44.94	13.54	10.19	11.33	52.4567	11.6867	-2.16626	1.95683e-09	1.16007e-06
MSTRG.29731.1	339.6	317.56	272.95	99.97	64.86	72.08	310.037	78.97	-1.97306	3.54941e-09	1.80361e-06
MSTRG.87047.1	0.93	1.35	0.73	4.28	5.52	6.02	1.00333	5.27333	2.39391	4.65312e-09	2.20682e-06
MSTRG.66512.1	0	0	0	4.32	6.92	6.54	0.001	5.92667	12.533	6.84066e-09	3.04153e-06
MSTRG.49806.3	111.16	174.56	173.22	37.75	52.49	37.9	152.98	42.7133	-1.84058	8.51804e-09	3.56455e-06
MSTRG.161161.1	44.09	137.96	16.87	2.92	4.17	6.12	66.3067	4.40333	-3.91249	1.69515e-08	6.6996e-06
MSTRG.147951.1	0	0	0	3.17	5.85	8.08	0.001	5.7	12.4767	3.21949e-08	1.14517e-05
MSTRG.6282.1	0	0	0	0.87	1.19	1.27	0.001	1.11	10.1163	3.73916e-08	1.17804e-05
MSTRG.151027.1	101.03	133.72	103.53	18.96	31.69	14.62	112.76	21.7567	-2.37373	3.74633e-08	1.17804e-05
MSTRG.107856.1	24.83	27.66	27.08	4.05	6.74	2.73	26.5233	4.50667	-2.55713	3.80867e-08	1.17804e-05
MSTRG.101603.1	282.68	238.78	321.49	74.97	96.44	58.6	280.983	76.67	-1.87375	7.42984e-08	2.11423e-05
MSTRG.157763.2	4.13	6.12	16.45	0	0	0.08	8.9	0.0266667	-8.38262	9.14437e-08	2.40937e-05
MSTRG.72580.1	3.6	2.72	3.72	0	0	0	3.34667	0.001	-11.7085	1.42769e-07	3.56758e-05
MSTRG.144941.1	383.11	337.02	249.19	107.4	60.18	83.72	323.107	83.7667	-1.94756	3.59148e-07	8.51661e-05
MSTRG.65875.2	24.49	33.73	28.02	8.04	7.6	6.12	28.7467	7.25333	-1.98668	5.41402e-07	0.000124243
MSTRG.161582.1	0	0	0	1.05	1.97	1.87	0.001	1.63	10.6707	6.54373e-07	0.000145475
MSTRG.55646.5	13.72	13.13	8.05	26.66	23.43	29.51	11.6333	26.5333	1.18954	9.20006e-07	0.000198331
MSTRG.163328.1	0	0	0	0.58	3.26	1.95	0.001	1.93	10.9144	2.23068e-06	0.000422987
MSTRG.31713.1	0	0	0	1.28	3.58	1.96	0.001	2.27333	11.1506	2.25942e-06	0.000422987
MSTRG.146971.3	21.41	19.83	13.34	3.3	5.17	3.92	18.1933	4.13	-2.1392	4.11373e-06	0.000731628
MSTRG.144021.1	5.68	7.21	9.18	1.58	1.23	1.11	7.35667	1.30667	-2.49316	4.4904e-06	0.00077914
MSTRG.57121.1	4	2.57	2.73	7.05	7.69	8.33	3.1	7.69	1.31072	5.6748e-06	0.000961204
MSTRG.140979.1	1.07	0.55	1.13	1.77	3.69	3.63	0.916667	3.03	1.72485	5.9778e-06	0.000984747
MSTRG.17024.1	10.95	11.91	14.85	2.03	1.71	1.12	12.57	1.62	-2.95592	6.09065e-06	0.000984747
MSTRG.32857.1	68.42	131.1	120.06	35.53	36.75	32.07	106.527	34.7833	-1.61475	8.865e-06	0.00140146
MSTRG.144093.3	0	0	0	0.88	1.1	1.34	0.001	1.10667	10.112	1.06646e-05	0.00161421
MSTRG.29871.1	15.58	28.34	30.97	5.99	7.05	5.5	24.9633	6.18	-2.01413	1.13351e-05	0.00167995
MSTRG.106935.1	0	0	0	2.44	1.8	1.26	0.001	1.83333	10.8403	1.40204e-05	0.00195571
MSTRG.156400.1	0	0	0	0.85	0.58	2.74	0.001	1.39	10.4409	1.49987e-05	0.00201323
MSTRG.22355.2	25.32	35.93	27.77	6.34	9.25	4.12	29.6733	6.57	-2.1752	1.84397e-05	0.00242926
MSTRG.152640.1	0.13	0	0	1.83	3.31	3.52	0.0433333	2.88667	6.05778	1.97238e-05	0.0025426
MSTRG.151763.2	0	0	0	1.06	0.18	2.9	0.001	1.38	10.4305	2.00148e-05	0.0025426
MSTRG.126464.2	5.34	7.67	6.83	1.29	2.15	1.31	6.61333	1.58333	-2.06241	2.67608e-05	0.00328235
MSTRG.2225.4	2.16	3.27	1.57	0	0	0	2.33333	0.001	-11.1882	2.86409e-05	0.00345342
MSTRG.64940.1	58.79	49.65	55.03	19.1	16.25	13.89	54.49	16.4133	-1.73112	3.38787e-05	0.0038256
MSTRG.130832.1	0	0	0	1.9	4.79	1.28	0.001	2.65667	11.3754	3.91541e-05	0.00433766
MSTRG.58224.1	19.02	21.53	18.85	4.16	7.05	3.92	19.8	5.04333	-1.97305	4.54858e-05	0.00483164
MSTRG.474.1	1.33	11.25	4.62	0	0.14	0	5.73333	0.0466667	-6.94084	4.55843e-05	0.00483164
MSTRG.25416.2	118.93	172.01	166.74	62.61	64.54	52.98	152.56	60.0433	-1.3453	4.61838e-05	0.00483164
MSTRG.7653.1	3.17	0.87	2.72	6	4.56	4.83	2.25333	5.13	1.1869	4.84314e-05	0.00492201
MSTRG.138557.4	9.94	8.21	9.43	1.83	2.55	2.25	9.19333	2.21	-2.05654	5.02198e-05	0.00503188
MSTRG.63395.3	86.39	101.1	91.89	33.57	46.18	33.94	93.1267	37.8967	-1.29712	5.16191e-05	0.00510025
MSTRG.125418.1	66.52	79.46	100.94	24.22	19.61	21.3	82.3067	21.71	-1.92265	5.4236e-05	0.00514446
MSTRG.154839.2	0.52	9.81	7.29	0	0	0	5.87333	0.001	-12.52	5.56282e-05	0.00520709
MSTRG.24229.1	159.54	113.82	139.28	21.45	53.33	16.42	137.547	30.4	-2.17778	5.88987e-05	0.00537186
MSTRG.88013.1	135.18	118.28	166.96	41.03	61.99	35.65	140.14	46.2233	-1.60018	6.05204e-05	0.0054499
MSTRG.65057.1	13.57	14.79	9.62	3.68	2.57	2.57	12.66	2.94	-2.10639	6.81944e-05	0.00591628
MSTRG.157762.2	1.93	1.34	6.65	0	0	0	3.30667	0.001	-11.6912	7.29342e-05	0.00625125
MSTRG.139775.1	0.71	0.29	0.68	1.75	1.93	1.94	0.56	1.87333	1.74211	8.04596e-05	0.00681416
MSTRG.146973.1	18.66	21.49	20.47	6.7	6.45	4.82	20.2067	5.99	-1.7542	8.257e-05	0.00691062
MSTRG.154839.6	2.78	7.95	10.29	0.3	0	0.21	7.00667	0.17	-5.36512	8.62476e-05	0.00709042
MSTRG.7055.1	229.34	247.2	244.45	87.4	112.71	56.63	240.33	85.58	-1.48967	8.67116e-05	0.00709042
MSTRG.71309.1	0	0	0	0.91	2.72	1.68	0.001	1.77	10.7895	8.933e-05	0.00714038
MSTRG.72938.3	0.33	0	0.27	3.51	1.71	1.06	0.2	2.09333	3.38773	9.51651e-05	0.00752227
MSTRG.37155.3	21.47	33.21	23.23	4.46	5.75	5.96	25.97	5.39	-2.26849	0.000102944	0.00796026
MSTRG.135834.3	2.01	7.06	1.6	0	0.1	0.06	3.55667	0.0533333	-6.05934	0.000116438	0.00881212
MSTRG.40441.2	21.42	17.93	21.52	5.89	7.9	4.74	20.29	6.17667	-1.71587	0.000120195	0.0089135
MSTRG.112188.1	15.25	21.86	8.41	1.92	2.67	3.78	15.1733	2.79	-2.4432	0.000120641	0.0089135
MSTRG.132886.1	8.86	16.69	9.93	3.07	2.96	2.4	11.8267	2.81	-2.0734	0.000130227	0.00945345
MSTRG.155912.1	0	0	0	0.68	1.72	2.24	0.001	1.54667	10.5949	0.000147362	0.0105631
MSTRG.160893.1	0	0	0	2.1	0.74	0.63	0.001	1.15667	10.1758	0.000148484	0.0105631
MSTRG.152418.1	0.18	0	0	1.42	1.03	1.36	0.06	1.27	4.40372	0.000151863	0.0106966
MSTRG.162203.1	50.59	98.38	9.95	4.25	7.5	6.97	52.9733	6.24	-3.08565	0.000154437	0.0107679
MSTRG.94052.1	34.38	57.64	59.61	12.22	18.06	14.62	50.5433	14.9667	-1.75577	0.000155903	0.0107679
MSTRG.13450.3	29.54	41.54	20.78	6.54	6.58	4.26	30.62	5.79333	-2.40201	0.000159083	0.0108769
MSTRG.107734.2	10.61	10.44	15.42	3.47	3.93	2.92	12.1567	3.44	-1.82127	0.00017808	0.0119515
MSTRG.4477.1	1.59	2.98	3.08	0	0	0	2.55	0.001	-11.3163	0.000188382	0.0123689
MSTRG.104320.1	0	0	0	1.68	0.21	2.47	0.001	1.45333	10.5051	0.000189515	0.0123689
MSTRG.52874.1	82.7	71.91	66.12	20.37	31.96	20.52	73.5767	24.2833	-1.59928	0.000193537	0.0125166
MSTRG.74705.4	4.73	4.16	2	0	0	0	3.63	0.001	-11.8258	0.000201447	0.0129108
MSTRG.166350.3	0	0	0	0.19	0.56	1.5	0.001	0.75	9.55075	0.000212939	0.0134441
MSTRG.84461.1	0.11	0	0	1.05	1.09	1.25	0.0366667	1.13	4.94571	0.000213548	0.0134441
MSTRG.102084.1	0	0	0	0.69	2.63	2.74	0.001	2.02	10.9801	0.000215695	0.0134601
MSTRG.160616.1	0	0	0	3	1.07	1.18	0.001	1.75	10.7731	0.000224232	0.0138712
MSTRG.33275.1	0	0	0	1.36	0.92	1.59	0.001	1.29	10.3332	0.000231579	0.0142022
MSTRG.33412.1	15.53	33.06	23.13	6.14	8.12	4.82	23.9067	6.36	-1.91031	0.000244671	0.014606
MSTRG.72440.1	5.04	3.36	6.77	9.93	10.19	11.65	5.05667	10.59	1.06644	0.000245778	0.014606
MSTRG.116637.1	3.7	2.8	5.51	9.29	7.87	8.23	4.00333	8.46333	1.08002	0.000250142	0.0146446
MSTRG.87171.1	0	0	0	1.91	2.73	0.82	0.001	1.82	10.8297	0.000251145	0.0146446
MSTRG.17795.1	410.44	542.67	558.05	220.17	202.32	208.04	503.72	210.177	-1.26102	0.000257479	0.0148684
MSTRG.32661.1	0.19	0	0	0.91	2.26	1.58	0.0633333	1.58333	4.64386	0.000259163	0.0148684
MSTRG.36248.3	1.5	1.65	2.41	0	0	0	1.85333	0.001	-10.8559	0.000289561	0.0164795
MSTRG.155040.2	1.67	2.32	2.09	0	0	0	2.02667	0.001	-10.9849	0.000298048	0.0168279
MSTRG.67097.2	1.56	1.48	2.41	2.94	3.83	5.02	1.81667	3.93	1.11324	0.000314417	0.0176123
MSTRG.110888.2	677.63	686.01	558.21	261.61	189.66	276.05	640.617	242.44	-1.40183	0.000355322	0.0194956
MSTRG.85794.2	0	0	0.74	4.64	1.88	2.45	0.246667	2.99	3.59951	0.000356259	0.0194956
MSTRG.157762.1	2.68	7.2	8.19	0.24	0	0	6.02333	0.08	-6.23442	0.000362235	0.0196713
MSTRG.103291.1	2.8	5.43	4.19	0.35	0.46	0.55	4.14	0.453333	-3.19099	0.000369022	0.019888
MSTRG.165114.1	0	0	0	1.35	1.06	2.27	0.001	1.56	10.6073	0.000383125	0.0204929
MSTRG.154840.6	5.06	3.41	19.98	0.37	0.63	0.85	9.48333	0.616667	-3.94283	0.00040975	0.0217534
MSTRG.51648.1	0	0	0	2.09	1.96	0.7	0.001	1.58333	10.6287	0.000440751	0.0230552
MSTRG.4877.1	38.31	79.23	45.2	10.62	13.91	17.51	54.2467	14.0133	-1.95273	0.000460772	0.0239265
MSTRG.123219.5	33.73	29.64	28.58	8.96	12.43	10.24	30.65	10.5433	-1.53956	0.000519816	0.0266041
MSTRG.75847.1	13.71	16.85	14.63	4.52	3.6	2.39	15.0633	3.50333	-2.10424	0.000526435	0.0266734
MSTRG.13661.6	1.51	0.82	1.13	2.42	2.74	2.78	1.15333	2.64667	1.19837	0.000532419	0.0266734
MSTRG.150636.2	0.44	0	0	1.67	1.48	2.55	0.146667	1.9	3.69539	0.000598897	0.0297657
MSTRG.97261.1	3.77	3.44	3.76	0.4	0.18	0.2	3.65667	0.26	-3.81395	0.000606555	0.0297657
MSTRG.141144.1	10.63	11.26	7.62	1.77	2.95	1.84	9.83667	2.18667	-2.16944	0.000618031	0.0299093
MSTRG.10648.1	8.1	7.91	9.24	2.62	3.16	2.1	8.41667	2.62667	-1.68002	0.000633625	0.0301941
MSTRG.46394.1	4.42	7.35	2	8.76	12.29	11.29	4.59	10.78	1.23179	0.000635945	0.0301941
MSTRG.158446.4	4.83	11.9	13.59	2.26	1.67	1.42	10.1067	1.78333	-2.50266	0.000636648	0.0301941
MSTRG.122308.1	0.09	0	0	1.22	0.68	1.74	0.03	1.21333	5.33787	0.000668422	0.0312839
MSTRG.157899.1	4.02	4.85	7.62	0.74	1.49	0.64	5.49667	0.956667	-2.52247	0.000718864	0.0332078
MSTRG.107433.1	9.63	16.34	7.84	2.74	2.88	2.41	11.27	2.67667	-2.07398	0.000749374	0.0340832
MSTRG.4377.3	35.11	56.9	48.8	16.71	21.53	14.15	46.9367	17.4633	-1.42639	0.000756978	0.0340832
MSTRG.51682.1	5.17	2.89	2.97	13	7.22	12.92	3.67667	11.0467	1.58714	0.000780601	0.0347075
MSTRG.132736.1	2.13	1.76	0.46	3.96	2.77	3.18	1.45	3.30333	1.18787	0.000791842	0.0349886
MSTRG.56974.1	0	0	0	2.28	2.22	0.53	0.001	1.67667	10.7114	0.00080799	0.0354817
MSTRG.93482.1	4.34	2.22	4.08	0	0	0	3.54667	0.001	-11.7922	0.000829077	0.0361844
MSTRG.166295.2	5.44	1.83	2.94	8.43	6.53	12.79	3.40333	9.25	1.4425	0.000835381	0.0362372
MSTRG.8147.1	1.04	0	0.99	2.51	3.12	5.62	0.676667	3.75	2.47037	0.000844834	0.0364252
MSTRG.61239.1	4.16	6.79	5.8	2.06	1.21	1.17	5.58333	1.48	-1.91553	0.00086831	0.0371909
MSTRG.141592.1	2.73	2.04	2.65	0.35	0.06	0	2.47333	0.136667	-4.17772	0.000873049	0.0371909
MSTRG.86729.1	23.72	39.88	45.88	10.41	7.74	14.08	36.4933	10.7433	-1.76419	0.000886452	0.037537
MSTRG.21264.2	20.07	20.14	21.13	7.25	8.54	5.57	20.4467	7.12	-1.52192	0.000893611	0.0376163
MSTRG.113253.1	29.03	50	43.06	13.21	10.03	6.54	40.6967	9.92667	-2.03553	0.000926803	0.038784
MSTRG.12269.1	0.75	3.05	1.41	0	0.07	0.04	1.73667	0.0366667	-5.56571	0.00100449	0.041789
MSTRG.97325.2	84.32	112.86	104.17	32.27	48.23	30.45	100.45	36.9833	-1.44153	0.00106535	0.0435568
MSTRG.54407.2	0.19	0	0	2.23	2.11	0.78	0.0633333	1.70667	4.75207	0.00107386	0.0436539
MSTRG.113652.1	43.94	42	34.22	12.47	16.81	10.25	40.0533	13.1767	-1.60394	0.00108436	0.0438305
MSTRG.56021.1	0	0	0	0.78	0.84	0.34	0.001	0.653333	9.35168	0.00111444	0.0447222
MSTRG.142502.4	6.79	9.95	2.39	0.96	1.23	0.8	6.37667	0.996667	-2.67762	0.001119	0.0447222
MSTRG.85931.1	0	0	0	0.61	0.38	0.77	0.001	0.586667	9.1964	0.0011835	0.0467747
MSTRG.2018.1	0.28	0	0.41	2.44	2.54	1.15	0.23	2.04333	3.15122	0.00121034	0.0473084
MSTRG.115111.1	116.27	182.75	100.83	41	26.68	51.77	133.283	39.8167	-1.74305	0.00121696	0.0473084
MSTRG.135200.1	1.65	1.08	12.65	0.11	0	0	5.12667	0.0366667	-7.12741	0.00124351	0.0480699
MSTRG.141715.2	5	2.65	9.2	0.42	0.52	0.78	5.61667	0.573333	-3.29227	0.00125006	0.0480699
MSTRG.87899.3	4	11.05	5.79	0.68	1.58	0.42	6.94667	0.893333	-2.95905	0.00126633	0.0484337
MSTRG.31063.1	1.98	2.13	1.12	3.46	4.38	3.43	1.74333	3.75667	1.1076	0.00128808	0.0490023
MSTRG.15110.1	6.79	5.71	8.72	0.54	0.31	1.43	7.07333	0.76	-3.21832	0.00131113	0.0496138

## Sheet: S6.2 Alb-vs-Med.filter
id	Alb1_fpkm	Alb2_fpkm	Alb3_fpkm	Med1_fpkm	Med2_fpkm	Med3_fpkm	Alb_mean	Med_mean	log2(fc)	PValue	FDR
MSTRG.110582.2	8.3	23.24	2.28	0	0	0	11.2733	0.001	-13.4606	4.63422e-09	4.36451e-05
MSTRG.157763.2	4.13	6.12	16.45	0	0	0	8.9	0.001	-13.1196	1.85377e-06	0.00872939
MSTRG.66963.2	4.2	10.3	41.85	0	0	0	18.7833	0.001	-14.1972	4.63832e-06	0.0124839
MSTRG.154840.6	5.06	3.41	19.98	0	0	0	9.48333	0.001	-13.2112	5.30214e-06	0.0124839
MSTRG.105049.3	0.97	3.14	3.48	0	0	0	2.53	0.001	-11.3049	1.91252e-05	0.0360242

## Sheet: S6.3 Bud-vs-Alb.filter
id	Bud1_fpkm	Bud2_fpkm	Bud3_fpkm	Alb1_fpkm	Alb2_fpkm	Alb3_fpkm	Bud_mean	Alb_mean	log2(fc)	PValue	FDR
MSTRG.34943.1	0	0	0	38.86	28.83	42.9	0.001	36.8633	15.1699	1.86253e-10	5.40538e-07
MSTRG.15968.1	0	0	0	2.59	0	0	0.001	0.863333	9.75377	2.14919e-10	5.40538e-07
MSTRG.122660.2	0	0	0	82.07	67.96	84.27	0.001	78.1	16.253	2.6973e-10	5.40538e-07
MSTRG.48123.3	0	0	0	4.68	0	0	0.001	1.56	10.6073	7.61435e-10	1.14444e-06
MSTRG.145851.1	52.09	60.28	47.81	0	0	0	53.3933	0.001	-15.7044	9.62681e-09	1.15753e-05
MSTRG.57022.2	0	0	0	24.66	70.79	69.51	0.001	54.9867	15.7468	6.20524e-08	6.21765e-05
MSTRG.116697.2	0	0	0	7.48	8.63	11.71	0.001	9.27333	13.1789	1.1227e-07	9.64238e-05
MSTRG.13820.1	0	0	0	17.08	17.21	8.91	0.001	14.4	13.8138	1.4227e-07	0.00010075
MSTRG.98179.1	65.67	60.44	64.63	0	0	0	63.58	0.001	-15.9563	1.62163e-07	0.00010075
MSTRG.60282.1	0	0	0	29.41	50.91	21.85	0.001	34.0567	15.0556	1.67581e-07	0.00010075
MSTRG.61709.1	0	0	0	15.72	15.32	15.24	0.001	15.4267	13.9131	1.98309e-07	0.000108385
MSTRG.62919.2	0	0	0	13.71	7.84	10.94	0.001	10.83	13.4027	3.36005e-07	0.000163545
MSTRG.1056.3	0	0	0	1.37	6.58	22.07	0.001	10.0067	13.2887	3.5364e-07	0.000163545
MSTRG.107804.2	0	0	0	8.82	8.56	9.59	0.001	8.99	13.1341	4.59585e-07	0.000189615
MSTRG.37879.2	0	0	0	7.42	13.81	13.19	0.001	11.4733	13.486	4.76559e-07	0.000189615
MSTRG.79516.3	43.26	97.49	58.82	0	0	0	66.5233	0.001	-16.0216	5.20138e-07	0.000189615
MSTRG.145201.1	0	0	0	8.11	7.63	7.12	0.001	7.62	12.8956	5.3617e-07	0.000189615
MSTRG.128915.1	0	0	0	17.81	9	20.43	0.001	15.7467	13.9428	5.8046e-07	0.000193874
MSTRG.146555.1	0.05	0	0	9.81	1.88	31.94	0.0166667	14.5433	9.76918	7.59625e-07	0.000240361
MSTRG.89543.2	0	0	0	12.65	12.89	17.28	0.001	14.2733	13.801	9.10182e-07	0.000273601
MSTRG.183.1	0	0	0	2.68	2.69	4.23	0.001	3.2	11.6439	1.02041e-06	0.000289033
MSTRG.46136.2	0	0	0	2.62	1.98	1.58	0.001	2.06	11.0084	1.05767e-06	0.000289033
MSTRG.131762.1	0	0	0	20.64	4.52	9.72	0.001	11.6267	13.5051	1.17998e-06	0.000308438
MSTRG.43360.3	0	0	0	5.68	4.47	4.07	0.001	4.74	12.2107	1.40409e-06	0.000351723
MSTRG.41456.2	0.11	0	0	7.72	7.46	21.42	0.0366667	12.2	8.3782	1.49702e-06	0.000360003
MSTRG.32568.1	0	0	0	17.9	11.59	55.03	0.001	28.1733	14.782	1.66501e-06	0.000385002
MSTRG.3146.1	0	0	0	9.89	9.58	18.76	0.001	12.7433	13.6375	1.7408e-06	0.000387619
MSTRG.54146.3	0	0	0	4.67	3.52	4.82	0.001	4.33667	12.0824	1.94908e-06	0.000413496
MSTRG.15777.1	0	0	0	5.6	4.35	3.62	0.001	4.52333	12.1432	2.02219e-06	0.000413496
MSTRG.123139.2	0	0	0	6.02	5.39	10.63	0.001	7.34667	12.8429	2.06336e-06	0.000413496
MSTRG.121258.1	0	0	0	5.57	6.11	5.31	0.001	5.66333	12.4674	2.76596e-06	0.000520521
MSTRG.65935.5	0	0	0	3.85	5.88	6.66	0.001	5.46333	12.4156	2.77057e-06	0.000520521
MSTRG.5545.2	0	0	0	13.33	13.69	22.6	0.001	16.54	14.0137	3.01849e-06	0.000549915
MSTRG.132200.1	0	0	0	2.37	3.05	1.74	0.001	2.38667	11.2208	3.70388e-06	0.000654932
MSTRG.167957.1	0	0	0	4.07	8.45	19.78	0.001	10.7667	13.3943	4.09217e-06	0.000702917
MSTRG.93589.2	0	0	0	3.31	0.81	4.26	0.001	2.79333	11.4478	5.06355e-06	0.000839564
MSTRG.120789.2	0	0	0	3.24	6.3	15.61	0.001	8.38333	13.0333	5.16698e-06	0.000839564
MSTRG.108474.1	0	0	0	5.85	4.98	7.98	0.001	6.27	12.6142	5.45485e-06	0.000863014
MSTRG.77662.2	0	0	0	5	3.08	5.23	0.001	4.43667	12.1153	6.62132e-06	0.0010207
MSTRG.20828.1	0	0	0	5.4	7.18	6.14	0.001	6.24	12.6073	7.24534e-06	0.00108897
MSTRG.74159.2	0	0	0	1.57	7.46	4.73	0.001	4.58667	12.1632	8.04484e-06	0.00117965
MSTRG.46227.1	0	0	0	10.8	10.89	4.03	0.001	8.57333	13.0656	8.28757e-06	0.00118631
MSTRG.136191.1	0	0	0	2.19	2.42	2.6	0.001	2.40333	11.2308	8.58535e-06	0.00120035
MSTRG.167153.3	0	0	0	2.81	2.45	2.65	0.001	2.63667	11.3645	9.41851e-06	0.00127358
MSTRG.151966.1	0	0	0	3.2	4.9	2.7	0.001	3.6	11.8138	9.84952e-06	0.00127358
MSTRG.116537.1	0	0	0	9.6	10.95	13.05	0.001	11.2	13.4512	9.92664e-06	0.00127358
MSTRG.25433.2	0	0	0	4.93	2.19	7.59	0.001	4.90333	12.2595	1.00081e-05	0.00127358
MSTRG.128812.1	0	0	0	3.21	2.58	3.02	0.001	2.93667	11.52	1.01683e-05	0.00127358
MSTRG.10230.1	0	0	0	6.72	2.47	7.24	0.001	5.47667	12.4191	1.08995e-05	0.00133344
MSTRG.95103.1	0	0	0	7.27	3.22	10.04	0.001	6.84333	12.7405	1.10898e-05	0.00133344
MSTRG.136237.2	0	0.15	0.34	16.03	24.03	15.95	0.163333	18.67	6.83676	1.40185e-05	0.00161486
MSTRG.109518.1	0	0	0	2.72	7.45	1.66	0.001	3.94333	11.9452	1.43588e-05	0.00161486
MSTRG.1841.1	0	0	0	5.36	11.11	10.47	0.001	8.98	13.1325	1.45881e-05	0.00161486
MSTRG.101601.1	0	0	0	7.1	2.52	6.29	0.001	5.30333	12.3727	1.48877e-05	0.00161486
MSTRG.1414.5	0	0	0	4.46	2.4	2.66	0.001	3.17333	11.6318	1.5206e-05	0.00161486
MSTRG.73914.1	0	0	0	3.88	3.11	4.13	0.001	3.70667	11.8559	1.52521e-05	0.00161486
MSTRG.17384.1	0	0	0	3.06	4.28	4.13	0.001	3.82333	11.9006	1.55758e-05	0.00161486
MSTRG.134230.3	0	0	0	1.92	3.6	2.24	0.001	2.58667	11.3369	1.5753e-05	0.00161486
MSTRG.136767.1	0	0	0	2.87	2.76	4.55	0.001	3.39333	11.7285	1.58477e-05	0.00161486
MSTRG.108704.1	0	0	0	5.77	1.26	1.35	0.001	2.79333	11.4478	1.68616e-05	0.00168953
MSTRG.44267.2	0	0	0	8.42	8.78	7.15	0.001	8.11667	12.9867	1.73108e-05	0.00169121
MSTRG.141575.1	0	0	0	4.33	5.19	4.95	0.001	4.82333	12.2358	1.7441e-05	0.00169121
MSTRG.106193.1	0	0	0	2.72	3.92	3.32	0.001	3.32	11.697	1.82931e-05	0.00169716
MSTRG.106833.1	0	0	0	2.6	0.5	3.75	0.001	2.28333	11.1569	1.83702e-05	0.00169716
MSTRG.152599.1	0	0	0	7.27	2.49	12.88	0.001	7.54667	12.8816	1.85102e-05	0.00169716
MSTRG.36525.1	0	0	0	3.95	6.08	3.94	0.001	4.65667	12.1851	1.86388e-05	0.00169716
MSTRG.7643.4	0	0	0	3.7	2.46	1.62	0.001	2.59333	11.3406	1.91923e-05	0.00169716
MSTRG.61898.1	0	0	0	2.46	2.08	2.73	0.001	2.42333	11.2428	1.97402e-05	0.00169716
MSTRG.10488.1	0	0	0	2.94	3.68	2.9	0.001	3.17333	11.6318	1.97588e-05	0.00169716
MSTRG.50465.1	0	0	0	2.27	0.81	2.99	0.001	2.02333	10.9825	1.97606e-05	0.00169716
MSTRG.107467.1	0	0	0	2.7	5.94	4.92	0.001	4.52	12.1421	2.07595e-05	0.00175783
MSTRG.134247.1	0	0	0	8.31	2.8	22.07	0.001	11.06	13.4331	2.22243e-05	0.00184722
MSTRG.25555.1	0	0	0	2.73	8.37	1.88	0.001	4.32667	12.079	2.24297e-05	0.00184722
MSTRG.5424.1	0	0	0	10.74	3.65	7.44	0.001	7.27667	12.8291	2.27537e-05	0.00184859
MSTRG.135149.2	0	0	0	1.27	2.63	2.21	0.001	2.03667	10.992	2.41004e-05	0.00193189
MSTRG.13212.1	0	0	0	3.23	2.7	2	0.001	2.64333	11.3681	2.55678e-05	0.00202255
MSTRG.84764.1	0	0	0	2.72	0.86	1.93	0.001	1.83667	10.8429	2.60948e-05	0.00203743
MSTRG.151368.1	0	0	0	8.49	0	9.52	0.001	6.00333	12.5515	2.72828e-05	0.0020489
MSTRG.95269.1	0	0	0	4.55	0.68	2.36	0.001	2.53	11.3049	2.73857e-05	0.0020489
MSTRG.128550.1	0	0	0	4.97	5.78	7.51	0.001	6.08667	12.5714	2.75501e-05	0.0020489
MSTRG.23183.2	0	0	0	15.27	6.89	10.09	0.001	10.75	13.392	2.7605e-05	0.0020489
MSTRG.133674.1	0	0	0	1.45	1.27	1.84	0.001	1.52	10.5699	2.85766e-05	0.00208568
MSTRG.96648.1	0	0	0	1.56	3.26	1.9	0.001	2.24	11.1293	2.89972e-05	0.00208568
MSTRG.33059.1	0	0	0	8.14	7.34	4.55	0.001	6.67667	12.7049	2.93281e-05	0.00208568
MSTRG.7282.1	0	0	0	5.15	3.62	2.91	0.001	3.89333	11.9268	2.95206e-05	0.00208568
MSTRG.144890.1	0	0	0	3.25	5.57	1.99	0.001	3.60333	11.8151	2.9835e-05	0.00208568
MSTRG.135519.2	0	0	0	1.66	3.01	0.16	0.001	1.61	10.6528	3.0585e-05	0.00211353
MSTRG.30826.1	0	0	0	2.06	1.77	3.02	0.001	2.28333	11.1569	3.14971e-05	0.00215182
MSTRG.143012.1	0	0	0	9.55	21.75	4.97	0.001	12.09	13.5615	3.2737e-05	0.00221141
MSTRG.161201.2	0	0	0	0.83	3.41	2.15	0.001	2.13	11.0566	3.35634e-05	0.00222729
MSTRG.138158.1	0	0	0	3.15	4.41	2.92	0.001	3.49333	11.7704	3.37132e-05	0.00222729
MSTRG.153934.1	0	0	0	2.92	6.01	4.29	0.001	4.40667	12.1055	3.43218e-05	0.00224285
MSTRG.146943.1	0	0	0	2.29	4.71	4.62	0.001	3.87333	11.9194	3.56373e-05	0.00230378
MSTRG.142169.5	0	0	0	5.21	3.39	2.85	0.001	3.81667	11.8981	3.81336e-05	0.00243893
MSTRG.6743.3	0	0	0	6.57	7.86	0.64	0.001	5.02333	12.2944	3.87801e-05	0.00245417
MSTRG.54262.2	0	0	0	1.87	5.75	0.66	0.001	2.76	11.4305	3.95482e-05	0.0024767
MSTRG.126193.1	0	0	0	4.91	3.54	7.37	0.001	5.27333	12.3645	4.11766e-05	0.00252206
MSTRG.113152.4	0	0	0	5.98	3.02	7.04	0.001	5.34667	12.3844	4.13281e-05	0.00252206
MSTRG.168542.1	0	0	0.02	2.23	1.59	1.72	0.00666667	1.84667	8.11374	4.1531e-05	0.00252206
MSTRG.97290.3	0	0	0	7.26	6.61	1.45	0.001	5.10667	12.3182	4.42756e-05	0.00266088
MSTRG.134230.1	0	0	0	4.33	3.38	0	0.001	2.57	11.3276	4.4702e-05	0.00266088
MSTRG.476.1	0	0	0	3.14	1.58	4.41	0.001	3.04333	11.5714	4.61865e-05	0.00269699
MSTRG.7357.2	0	0	0	9.23	4.02	5.55	0.001	6.26667	12.6135	4.68629e-05	0.00269699
MSTRG.78778.1	0	0	0	4.41	1.84	3.75	0.001	3.33333	11.7027	4.72442e-05	0.00269699
MSTRG.153353.1	0	0	0	5.95	5.38	5.3	0.001	5.54333	12.4365	4.74381e-05	0.00269699
MSTRG.22992.1	0	0	0	1.86	0.88	1.45	0.001	1.39667	10.4478	4.75518e-05	0.00269699
MSTRG.28366.1	0	0	0	4.25	5.09	1.1	0.001	3.48	11.7649	4.89362e-05	0.00274957
MSTRG.93033.2	0	0	0	9.54	9.24	13.29	0.001	10.69	13.384	5.06812e-05	0.00282125
MSTRG.129202.11	0	0	0	2.47	2.89	2.72	0.001	2.69333	11.3952	5.14802e-05	0.00283944
MSTRG.36972.1	0	0	0	3.81	1.37	3.15	0.001	2.77667	11.4391	5.34832e-05	0.00291778
MSTRG.81285.1	0	0	0	1.24	1.94	2.92	0.001	2.03333	10.9896	5.38711e-05	0.00291778
MSTRG.56867.3	0	0	0	3.99	4.41	4.11	0.001	4.17	12.0258	5.71317e-05	0.00297207
MSTRG.68575.1	0	0	0	7.46	2.51	11.39	0.001	7.12	12.7977	5.72086e-05	0.00297207
MSTRG.161962.1	0	0	0	2.79	1.95	3.09	0.001	2.61	11.3498	5.76015e-05	0.00297207
MSTRG.15468.2	0	0	0	1.74	3.15	0.59	0.001	1.82667	10.835	5.80132e-05	0.00297207
MSTRG.78779.1	0	0	0	9.38	1.58	8.94	0.001	6.63333	12.6955	5.80404e-05	0.00297207
MSTRG.16715.1	0	0	0	2.28	1.5	5.35	0.001	3.04333	11.5714	5.81289e-05	0.00297207
MSTRG.164729.1	0	0	0	1.92	2.93	3.84	0.001	2.89667	11.5002	5.8334e-05	0.00297207
MSTRG.168343.1	0	0	0	3.9	5.43	2.7	0.001	4.01	11.9694	5.96308e-05	0.00298477
MSTRG.84780.1	0	0	0	2.01	2.3	2.01	0.001	2.10667	11.0407	5.96957e-05	0.00298477
MSTRG.77751.1	0	0	0	7.37	2.68	2.16	0.001	4.07	11.9908	6.00727e-05	0.00298477
MSTRG.98714.1	0	0	0	6.26	5.92	5.61	0.001	5.93	12.5338	6.07837e-05	0.00299534
MSTRG.111164.1	0.03	0	0	1.82	2.4	2.22	0.01	2.14667	7.74595	6.24112e-05	0.00304247
MSTRG.167661.2	0	0	0	4.43	0.64	0.99	0.001	2.02	10.9801	6.30346e-05	0.00304247
MSTRG.107955.1	0	0	0	3.58	2.45	3.39	0.001	3.14	11.6165	6.32583e-05	0.00304247
MSTRG.105778.3	0	0	0	3.46	0.39	2.41	0.001	2.08667	11.027	6.67381e-05	0.00316393
MSTRG.142357.1	0	0	0	3.72	2.46	3.3	0.001	3.16	11.6257	6.77025e-05	0.00316393
MSTRG.100608.1	0	0	0	2.25	1.91	3.07	0.001	2.41	11.2348	6.86548e-05	0.00316393
MSTRG.153008.1	0	0	0	4.12	2.37	7.54	0.001	4.67667	12.1913	6.91217e-05	0.00316393
MSTRG.46394.1	0	0	0	4.42	7.35	2	0.001	4.59	12.1643	6.96557e-05	0.00316393
MSTRG.75645.1	0.06	0	0	4.95	4.49	3.74	0.02	4.39333	7.77917	6.97403e-05	0.00316393
MSTRG.64823.1	0	0	0	2.09	3.85	2.59	0.001	2.84333	11.4734	6.97419e-05	0.00316393
MSTRG.7001.1	0	0	0	4.84	6.29	2.12	0.001	4.41667	12.1087	7.03918e-05	0.00316393
MSTRG.70927.1	0	0	0	2.2	2.07	1.3	0.001	1.85667	10.8585	7.05201e-05	0.00316393
MSTRG.46122.1	0	0	0	1.54	1.51	2.88	0.001	1.97667	10.9489	7.35547e-05	0.00327564
MSTRG.161493.2	0	0	0	3.31	2.14	2.88	0.001	2.77667	11.4391	7.74035e-05	0.00342169
MSTRG.9209.1	0	0	0	1.42	2.32	1.11	0.001	1.61667	10.6588	7.96163e-05	0.00349382
MSTRG.132735.2	0	0	0	9.83	3.85	3.52	0.001	5.73333	12.4852	8.07626e-05	0.00351844
MSTRG.65172.1	0	0	0	2.2	0.27	1.64	0.001	1.37	10.42	8.23939e-05	0.00356368
MSTRG.81131.1	0	0	0	1.4	4.48	1.08	0.001	2.32	11.1799	8.33166e-05	0.00357785
MSTRG.98751.1	0	0	0	1.1	0.66	2.22	0.001	1.32667	10.3736	8.67079e-05	0.00369708
MSTRG.149486.1	0	0	0	2.6	0.76	2.65	0.001	2.00333	10.9682	8.76332e-05	0.00371022
MSTRG.130543.1	0	0	0	10.7	7.21	7.78	0.001	8.56333	13.064	8.83208e-05	0.00371318
MSTRG.150125.1	0	0	0	2.64	1.81	1.65	0.001	2.03333	10.9896	8.95385e-05	0.00372236
MSTRG.118506.1	0	0	0	8.62	13.7	7.61	0.001	9.97667	13.2843	8.97774e-05	0.00372236
MSTRG.28123.1	0	0	0	9.72	4.12	12.8	0.001	8.88	13.1163	9.10627e-05	0.00374979
MSTRG.77307.1	0	0	0	3.88	5.26	3.7	0.001	4.28	12.0634	9.65562e-05	0.00387063
MSTRG.34274.1	0	0	0	1.86	1.97	1.53	0.001	1.78667	10.8031	9.6785e-05	0.00387063
MSTRG.73499.3	0	0	0	3.97	1.19	10.27	0.001	5.14333	12.3285	9.69218e-05	0.00387063
MSTRG.73830.1	0	0	0	1.05	2.95	4.12	0.001	2.70667	11.4023	9.72276e-05	0.00387063
MSTRG.12177.1	0	0	0	0.3	5.84	4.13	0.001	3.42333	11.7412	9.73258e-05	0.00387063
MSTRG.47068.1	0	0	0	3.41	5.67	0.38	0.001	3.15333	11.6227	9.78604e-05	0.00387063
MSTRG.90561.1	0	0	0	2.16	5.56	3.1	0.001	3.60667	11.8165	0.000104842	0.00409471
MSTRG.67880.1	25.99	15.05	4.85	0	0	0	15.2967	0.001	-13.9009	0.000104888	0.00409471
MSTRG.7486.2	0	0	0	1.79	0	1.38	0.001	1.05667	10.0453	0.000106873	0.00414531
MSTRG.102027.1	0	0	0	2.45	1.35	1.74	0.001	1.84667	10.8507	0.00010793	0.00414816
MSTRG.135535.1	0	0	0	2.82	14.01	6.98	0.001	7.93667	12.9543	0.000108738	0.00414816
MSTRG.160777.2	0	0	0	2.88	1.25	8.24	0.001	4.12333	12.0096	0.000109017	0.00414816
MSTRG.50718.1	0	0	0	2.35	4.09	5.04	0.001	3.82667	11.9019	0.000111909	0.00423144
MSTRG.50992.1	0	0	0	4.5	2.35	1.9	0.001	2.91667	11.5101	0.000118349	0.00444698
MSTRG.140278.3	0	0	0	10.46	3.22	6.5	0.001	6.72667	12.7157	0.000121222	0.00452662
MSTRG.56865.1	0	0	0	1.73	2.26	3.02	0.001	2.33667	11.1902	0.000122925	0.00455584
MSTRG.123813.1	0	0	0	2.19	0.8	1.32	0.001	1.43667	10.4885	0.00012352	0.00455584
MSTRG.70106.4	0	0	0	4.16	2.77	5.24	0.001	4.05667	11.9861	0.000127999	0.00469227
MSTRG.104363.1	0	0	0	1.44	1.59	1.18	0.001	1.40333	10.4546	0.000132561	0.00480698
MSTRG.151890.1	0	0	0	4.11	1.98	2.12	0.001	2.73667	11.4182	0.000132728	0.00480698
MSTRG.122660.1	0	0	0	6.38	3.18	4.15	0.001	4.57	12.158	0.000136921	0.00492916
MSTRG.62572.1	0	0	0	2.46	1.74	4.77	0.001	2.99	11.5459	0.000140635	0.00503271
MSTRG.52977.4	0	0	0	2.11	1.54	12.4	0.001	5.35	12.3853	0.00014242	0.00504063
MSTRG.135523.1	0	0	0	2.19	1.57	9.77	0.001	4.51	12.1389	0.000142533	0.00504063
MSTRG.98112.1	0	0	0	1.54	2.93	3.18	0.001	2.55	11.3163	0.000143843	0.00504434
MSTRG.43261.1	0	0	0	1.73	2.8	0.6	0.001	1.71	10.7398	0.000145064	0.00504434
MSTRG.32096.3	0	0	0	1.93	0.95	0.89	0.001	1.25667	10.2954	0.000145155	0.00504434
MSTRG.104205.1	0	0	0	11.02	5.54	0.78	0.001	5.78	12.4969	0.00014648	0.00506114
MSTRG.119901.1	21.63	13.98	4.36	0	0.04	0	13.3233	0.0133333	-9.9647	0.000148348	0.00506551
MSTRG.155720.1	0	0	0	4.17	7.06	5.83	0.001	5.68667	12.4734	0.000148708	0.00506551
MSTRG.82487.6	0	0	0	2.43	2.01	1.9	0.001	2.11333	11.0453	0.000149134	0.00506551
MSTRG.132502.1	0	0	0	6.44	13.24	4.04	0.001	7.90667	12.9489	0.000155695	0.00525863
MSTRG.7532.2	0	0	0	1.13	3.25	3.38	0.001	2.58667	11.3369	0.000157543	0.00526679
MSTRG.20671.1	0	0	0	3.21	2.2	3.25	0.001	2.88667	11.4952	0.000158547	0.00526679
MSTRG.92086.2	0	0	0	1.83	0.53	2.46	0.001	1.60667	10.6499	0.000158996	0.00526679
MSTRG.131552.1	0	0	0	0.4	2.68	3.09	0.001	2.05667	11.0061	0.000159441	0.00526679
MSTRG.36227.2	0	0	0	3.91	0.9	9.07	0.001	4.62667	12.1758	0.000163687	0.00537752
MSTRG.32912.1	0	0	0	2.38	0.53	1.37	0.001	1.42667	10.4784	0.000167839	0.00546389
MSTRG.87515.1	0	0	0	4.63	8.87	3.52	0.001	5.67333	12.47	0.000168134	0.00546389
MSTRG.138586.3	0	0	0	6.34	2.04	2.3	0.001	3.56	11.7977	0.000170977	0.00552641
MSTRG.124470.1	6.77	4.99	10.99	0	0	0	7.58333	0.001	-12.8886	0.000178744	0.00574656
MSTRG.68745.2	6.73	0.27	5.94	0	0	0	4.31333	0.001	-12.0746	0.0001845	0.00586941
MSTRG.168540.1	0	0	0	1.98	3.43	2.83	0.001	2.74667	11.4235	0.00018535	0.00586941
MSTRG.60045.1	0	0	0	9.73	2.43	10.44	0.001	7.53333	12.8791	0.000185494	0.00586941
MSTRG.50657.1	0	0	0	4.42	3.1	3.39	0.001	3.63667	11.8284	0.000189733	0.00597213
MSTRG.145733.1	0	0	0	3.68	1.59	4.2	0.001	3.15667	11.6242	0.000193562	0.00603647
MSTRG.13313.1	0	0	0	4.29	2.39	3.26	0.001	3.31333	11.6941	0.000195318	0.00603647
MSTRG.16881.1	0	0	0	5.34	6.29	11.34	0.001	7.65667	12.9025	0.00019535	0.00603647
MSTRG.1536.1	0	0	0	5.6	5.18	2.34	0.001	4.37333	12.0945	0.000195794	0.00603647
MSTRG.46041.1	0	0	0	4.93	4.12	4.06	0.001	4.37	12.0934	0.000200567	0.00615208
MSTRG.116944.1	0	0	0	1.97	3.47	4.82	0.001	3.42	11.7398	0.00020443	0.00622158
MSTRG.29999.1	0	0	0	1.94	1.66	3.1	0.001	2.23333	11.125	0.000204902	0.00622158
MSTRG.25561.1	0	0	0	1.03	4.18	1.86	0.001	2.35667	11.2025	0.000205952	0.00622201
MSTRG.68420.1	0	0	0	0.69	1.67	2.91	0.001	1.75667	10.7786	0.000210108	0.00624179
MSTRG.149741.1	0	0	0	1.8	1.74	3.3	0.001	2.28	11.1548	0.000210551	0.00624179
MSTRG.135596.3	0	0	0	4	1.85	1.14	0.001	2.33	11.1861	0.000211862	0.00624179
MSTRG.45929.1	0	0	0	1.37	1.25	1.78	0.001	1.46667	10.5183	0.000211865	0.00624179
MSTRG.92332.1	0	0	0	6.28	2.94	3.84	0.001	4.35333	12.0879	0.000212332	0.00624179
MSTRG.124575.1	0	0	0	12.13	11.66	2.05	0.001	8.61333	13.0724	0.000212835	0.00624179
MSTRG.153227.4	0	0.15	0	2.55	17.65	5.1	0.05	8.43333	7.39803	0.000215491	0.0062735
MSTRG.64017.1	0	0	0	1.69	1.17	1.08	0.001	1.31333	10.359	0.000216004	0.0062735
MSTRG.79518.1	0	0	0	2.66	3.27	1.94	0.001	2.62333	11.3572	0.000218228	0.00630764
MSTRG.101970.1	0	0	0	0.33	9.07	6.19	0.001	5.19667	12.3434	0.000220148	0.00632792
MSTRG.48472.1	0	0	0	2.95	1.34	4.96	0.001	3.08333	11.5903	0.000222389	0.00632792
MSTRG.134622.1	12.58	17.35	15.37	0.12	0	0	15.1	0.04	-8.56033	0.000222418	0.00632792
MSTRG.12364.1	0	0	0	2.65	8.74	4.37	0.001	5.25333	12.359	0.000223971	0.00632792
MSTRG.150452.1	0	0	0	0.94	2.24	3.9	0.001	2.36	11.2046	0.000224193	0.00632792
MSTRG.131148.1	9.85	16.02	8.65	0	0	0	11.5067	0.001	-13.4902	0.000228496	0.0063912
MSTRG.54407.1	0	0	0	5.15	8.02	3.1	0.001	5.42333	12.405	0.000228561	0.0063912
MSTRG.134336.1	0	0	0	2.64	3.17	7.47	0.001	4.42667	12.112	0.000230402	0.00641285
MSTRG.16497.2	0	0	0	4.81	3.16	3.63	0.001	3.86667	11.9169	0.000231748	0.0064206
MSTRG.44058.2	11.38	3.1	0	0	0	0	4.82667	0.001	-12.2368	0.000237261	0.00654319
MSTRG.154680.1	0	0	0.04	1.88	3.39	0.54	0.0133333	1.93667	7.18239	0.00024243	0.00664922
MSTRG.95310.2	0	0	0	0.93	5.35	5.03	0.001	3.77	11.8803	0.000243318	0.00664922
MSTRG.103023.2	0	0	0	1.51	9.21	1.28	0.001	4	11.9658	0.000245713	0.00668429
MSTRG.48976.1	0	0	0	12.06	3.23	4.57	0.001	6.62	12.6926	0.000248637	0.00673336
MSTRG.160890.2	0	0	0	2.58	1.9	3.68	0.001	2.72	11.4094	0.000259154	0.00695976
MSTRG.133322.2	0	0	0	0.76	5.54	1.14	0.001	2.48	11.2761	0.000259312	0.00695976
MSTRG.415.4	11.13	0	17.98	0	0	0	9.70333	0.001	-13.2443	0.000264586	0.00706973
MSTRG.10525.3	0	0	0	2.5	1.42	6.08	0.001	3.33333	11.7027	0.000267877	0.007126
MSTRG.113152.2	0	0	0	3.86	3.65	1.44	0.001	2.98333	11.5427	0.000271964	0.00720286
MSTRG.163967.7	0	0	0	1.61	3.52	0.72	0.001	1.95	10.9293	0.000273562	0.0072134
MSTRG.4202.2	0	0	0	2.06	1.36	0.27	0.001	1.23	10.2644	0.000277215	0.0072778
MSTRG.51903.1	0	0	0	2.71	3.72	2	0.001	2.81	11.4564	0.000284262	0.00739301
MSTRG.29440.1	0	0	0	12.2	6.2	4.28	0.001	7.56	12.8842	0.000284834	0.00739301
MSTRG.134359.1	0	0	0	2.97	0	4.26	0.001	2.41	11.2348	0.000286189	0.00739301
MSTRG.112446.1	0	0	0	1.61	2.76	2.67	0.001	2.34667	11.1964	0.00028679	0.00739301
MSTRG.114978.1	0	0	0	3.23	2.06	1.34	0.001	2.21	11.1098	0.000287752	0.00739301
MSTRG.110814.4	0	0	0	0.66	3.06	1.64	0.001	1.78667	10.8031	0.000289966	0.0074182
MSTRG.53396.1	0	0	0	27.77	0	18.47	0.001	15.4133	13.9119	0.000293184	0.00745664
MSTRG.1271.1	0	0	0	1.61	1.24	3.32	0.001	2.05667	11.0061	0.000293949	0.00745664
MSTRG.144236.1	0	0	0	4	5.43	2.31	0.001	3.91333	11.9342	0.000295619	0.00746748
MSTRG.52900.1	0	0	0	1.41	1.03	1.42	0.001	1.28667	10.3294	0.000298216	0.00750156
MSTRG.115918.2	0	0	0	4.2	2.15	8.91	0.001	5.08667	12.3125	0.000301383	0.00754964
MSTRG.144476.2	0	0	0	2.25	1.89	3.13	0.001	2.42333	11.2428	0.000309766	0.00771186
MSTRG.58320.1	0	0	0	2.98	7.82	5.39	0.001	5.39667	12.3979	0.000310424	0.00771186
MSTRG.56865.2	0	0	0	1.97	1.07	4.1	0.001	2.38	11.2167	0.000321746	0.00796024
MSTRG.19226.1	0	0	0	2.6	3.64	6.5	0.001	4.24667	12.0521	0.00032326	0.00796491
MSTRG.108893.1	0	0	0	5.2	6.11	0.53	0.001	3.94667	11.9464	0.000333807	0.00814977
MSTRG.148241.1	0	0.19	0	6.49	7.56	6.47	0.0633333	6.84	6.75489	0.000334639	0.00814977
MSTRG.13593.1	0	0	0	13.82	3.26	3.55	0.001	6.87667	12.7475	0.000335231	0.00814977
MSTRG.63546.1	0	0	0	0.89	5.75	0.54	0.001	2.39333	11.2248	0.000336185	0.00814977
MSTRG.96574.4	0	0	0	1.02	0.73	2.47	0.001	1.40667	10.4581	0.000341678	0.0082371
MSTRG.26562.2	0	0	0	2.34	2.19	0.66	0.001	1.73	10.7566	0.000343105	0.0082371
MSTRG.115561.1	0	0	0	2.07	7.99	8.83	0.001	6.29667	12.6204	0.000345236	0.0082371
MSTRG.108942.1	0	0	0	3.09	1.68	0.86	0.001	1.87667	10.874	0.000345268	0.0082371
MSTRG.598.1	0	0	0	5.61	3.28	0.74	0.001	3.21	11.6484	0.000350649	0.00833242
MSTRG.132808.1	0	0	0	3.49	0.76	0.6	0.001	1.61667	10.6588	0.000354206	0.00838379
MSTRG.136931.2	0	0	0	3.62	2.86	0.61	0.001	2.36333	11.2066	0.000368862	0.00869646
MSTRG.16.1	0	0	0	2.11	1.67	1.83	0.001	1.87	10.8688	0.000375804	0.00882552
MSTRG.93494.1	0	0	0	3.37	2.93	1.19	0.001	2.49667	11.2858	0.00038017	0.00886152
MSTRG.11570.2	0	0	0	1.04	1.2	0.5	0.001	0.913333	9.835	0.000383279	0.00886152
MSTRG.17383.1	0	0	0	1.29	8	11.3	0.001	6.86333	12.7447	0.000383447	0.00886152
MSTRG.48864.1	23.96	51.75	48.55	0.74	0	0.21	41.42	0.316667	-7.03122	0.000384156	0.00886152
MSTRG.124100.1	0	0	0	2.01	1.19	2.16	0.001	1.78667	10.8031	0.000385435	0.00886152
MSTRG.143377.1	0	0	0	1.12	1.97	5.51	0.001	2.86667	11.4852	0.000386181	0.00886152
MSTRG.146166.1	0	0	0	1.38	1.27	1.99	0.001	1.54667	10.5949	0.000388238	0.00887434
MSTRG.132734.1	0	0	0	3.1	6.61	2.54	0.001	4.08333	11.9955	0.000389692	0.00887434
MSTRG.132845.1	0	0	0	1.85	1.24	1.9	0.001	1.66333	10.6999	0.000400829	0.00909352
MSTRG.112018.2	0	0	0	1.51	3.34	2.37	0.001	2.40667	11.2328	0.000417727	0.00944125
MSTRG.102308.1	0	0	0.12	3.73	8	4.2	0.04	5.31	7.05257	0.000425002	0.00956221
MSTRG.71578.1	0	0	0	7.86	1.57	7.12	0.001	5.51667	12.4296	0.000426259	0.00956221
MSTRG.168680.1	0	0	0	1.58	5.72	7.73	0.001	5.01	12.2906	0.00042935	0.00959573
MSTRG.29643.1	0	0	0	1.52	5.26	1.44	0.001	2.74	11.42	0.000437463	0.00974083
MSTRG.90533.1	0	0	0	1.12	2.46	5.36	0.001	2.98	11.5411	0.000442788	0.00981277
MSTRG.17571.2	70.89	0	41.33	0	0	0	37.4067	0.001	-15.191	0.000444256	0.00981277
MSTRG.3229.5	0.09	0	0.26	6.66	6.34	6.17	0.116667	6.39	5.77535	0.00044559	0.00981277
MSTRG.306.1	0	0	0	0.53	0.27	2.45	0.001	1.08333	10.0813	0.000449092	0.00982996
MSTRG.162707.3	0	0	0	1.63	4.55	0.78	0.001	2.32	11.1799	0.00044964	0.00982996
MSTRG.111678.1	0	0	0	2.05	2.86	4.74	0.001	3.21667	11.6514	0.000456283	0.00993904
MSTRG.163267.1	0	0	0	0.1	1.25	2.63	0.001	1.32667	10.3736	0.000479914	0.010416
MSTRG.578.1	0	0	0	2.48	1.2	4.18	0.001	2.62	11.3554	0.000486536	0.0104871
MSTRG.161962.3	35.97	0.14	11.64	0	0	0	15.9167	0.001	-13.9583	0.000486675	0.0104871
MSTRG.45033.1	0	0	0	0.91	0.8	1.27	0.001	0.993333	9.95613	0.000497144	0.0106744
MSTRG.499.1	0	0	0	2.05	2.13	2.05	0.001	2.07667	11.0201	0.000502542	0.0107191
MSTRG.104968.1	0	0	0	2.59	0.83	2.56	0.001	1.99333	10.961	0.000502793	0.0107191
MSTRG.5725.1	0.04	0	0.13	3.75	1.4	4.04	0.0566667	3.06333	5.75646	0.000508642	0.0107919
MSTRG.115779.1	0	0	0	2.13	2.85	1.17	0.001	2.05	11.0014	0.000509798	0.0107919
MSTRG.139473.2	0	0	0	1.04	0.81	2.14	0.001	1.33	10.3772	0.000519193	0.0109014
MSTRG.107746.1	0	0	0	0.88	1.07	5.06	0.001	2.33667	11.1902	0.000519471	0.0109014
MSTRG.122882.1	0	0	0	1.56	3.79	4.03	0.001	3.12667	11.6104	0.000520411	0.0109014
MSTRG.18954.9	0	0	0	1.45	3.59	5.91	0.001	3.65	11.8337	0.000522497	0.0109071
MSTRG.30399.1	0	0	0	5.52	3.54	5.71	0.001	4.92333	12.2654	0.000524984	0.0109211
MSTRG.29638.1	0	0	0	1.97	7.1	10.59	0.001	6.55333	12.678	0.000529101	0.010942
MSTRG.138886.1	0	0	0	4.06	3.44	3.96	0.001	3.82	11.8994	0.000529628	0.010942
MSTRG.115660.1	0	0	0	1.51	3.18	1.1	0.001	1.93	10.9144	0.000532124	0.0109559
MSTRG.87664.1	0	0	0	1.77	2.57	1.38	0.001	1.90667	10.8968	0.000535673	0.0109913
MSTRG.94567.1	0	0	0	5.71	5.92	2.41	0.001	4.68	12.1923	0.000541475	0.0110612
MSTRG.25460.1	0	0	0	5.18	4.83	2.99	0.001	4.33333	12.0813	0.000542758	0.0110612
MSTRG.22442.3	0	0	0	1.72	2.02	1.25	0.001	1.66333	10.6999	0.000544864	0.0110666
MSTRG.20943.1	0	0	0	1.69	5.11	1.7	0.001	2.83333	11.4683	0.000550845	0.0111504
MSTRG.35971.1	0	0	0	0.88	2.28	3.37	0.001	2.17667	11.0879	0.000553087	0.0111582
MSTRG.97174.1	0	0	0	1.75	3.78	1.13	0.001	2.22	11.1163	0.00055506	0.0111606
MSTRG.97016.2	0	0	0	1.52	5.61	3.92	0.001	3.68333	11.8468	0.000559221	0.0112068
MSTRG.162447.1	0	0	0	2.26	6.11	8.19	0.001	5.52	12.4305	0.000573555	0.0114228
MSTRG.105750.4	0	0	0	1.11	4.83	2.9	0.001	2.94667	11.5249	0.000573799	0.0114228
MSTRG.1818.1	0	0	0	1.35	1.71	1.67	0.001	1.57667	10.6227	0.000582337	0.0115545
MSTRG.67400.1	0	0	0	1.55	1.16	1.08	0.001	1.26333	10.303	0.000590104	0.0116541
MSTRG.14420.1	0	0	0	1.54	0.66	2.66	0.001	1.62	10.6618	0.000591236	0.0116541
MSTRG.139439.1	0	0	0	2.17	3.84	8.73	0.001	4.91333	12.2625	0.000604483	0.0118763
MSTRG.45330.1	0	0	0	0.96	1.99	0.75	0.001	1.23333	10.2683	0.000606839	0.0118838
MSTRG.44588.1	0	0	0	4.57	4.25	5.3	0.001	4.70667	12.2005	0.000624434	0.0121886
MSTRG.49178.1	0	0	0	6.57	3.5	3.02	0.001	4.36333	12.0912	0.000633741	0.0123303
MSTRG.77304.1	0	0	0	3.11	1.77	0.58	0.001	1.82	10.8297	0.000662032	0.0128372
MSTRG.58898.4	0	0	0	2.54	1.39	2.94	0.001	2.29	11.1611	0.000664066	0.0128372
MSTRG.60876.1	0	0	0	2.78	4.47	4.54	0.001	3.93	11.9403	0.000666768	0.0128481
MSTRG.65341.7	0	0	0	3.79	0.93	1.51	0.001	2.07667	11.0201	0.000671194	0.012876
MSTRG.161726.1	0	0	0	1.03	1.03	4.43	0.001	2.16333	11.079	0.000673557	0.012876
MSTRG.98582.1	0	0	0	2.36	1.12	2.55	0.001	2.01	10.973	0.000674639	0.012876
MSTRG.13438.1	0	0	0	1.05	4.61	0.44	0.001	2.03333	10.9896	0.000679197	0.0129219
MSTRG.103773.1	0	0	0	0.84	7.55	0.97	0.001	3.12	11.6073	0.000686762	0.0129906
MSTRG.71061.1	0	0	0	2.62	5.36	2.62	0.001	3.53333	11.7868	0.000687129	0.0129906
MSTRG.38787.1	0	0	0	1.7	2.92	6.53	0.001	3.71667	11.8598	0.000689845	0.0130011
MSTRG.99052.1	0	0	0	2.29	4.9	2.96	0.001	3.38333	11.7242	0.000696442	0.0130844
MSTRG.133979.1	0	0	0	2.42	1.75	4.09	0.001	2.75333	11.427	0.000698725	0.0130864
MSTRG.58188.1	0	0	0.11	4	7.3	2.42	0.0366667	4.57333	6.96263	0.000707057	0.0131202
MSTRG.92732.1	0	0	0	3.57	1.94	2.25	0.001	2.58667	11.3369	0.000707682	0.0131202
MSTRG.105202.1	0	10.62	36.25	0	0	0	15.6233	0.001	-13.9314	0.000709315	0.0131202
MSTRG.148628.1	0	0	0	1.55	5.55	2.88	0.001	3.32667	11.6999	0.000713519	0.0131202
MSTRG.99187.1	0	0	0	0.37	2.05	3.54	0.001	1.98667	10.9561	0.000714349	0.0131202
MSTRG.67955.2	0	0	0	8.69	3.87	6.99	0.001	6.51667	12.6699	0.000715355	0.0131202
MSTRG.125829.1	0	0	0	1.11	1.39	1.53	0.001	1.34333	10.3916	0.000715806	0.0131202
MSTRG.13897.1	0	0	0	1.86	1.63	1.1	0.001	1.53	10.5793	0.000723031	0.0132124
MSTRG.97934.5	0	0	0	2.86	3.95	2.75	0.001	3.18667	11.6378	0.000727478	0.0132533
MSTRG.123799.1	0	0	0	5.63	0.55	5.38	0.001	3.85333	11.9119	0.000733668	0.013315
MSTRG.60713.2	9.24	33.85	3.64	0	0	0	15.5767	0.001	-13.9271	0.000735291	0.013315
MSTRG.31819.1	0	0	0.09	0.5	3.06	2.78	0.03	2.11333	6.13841	0.000747104	0.0134882
MSTRG.114364.1	0	0	0.99	16.32	14.96	21.76	0.33	17.68	5.74351	0.000749939	0.0134989
MSTRG.72018.4	0	0	0	0.95	1.84	0.95	0.001	1.24667	10.2839	0.000754979	0.0135096
MSTRG.34579.2	0	0	0	4.91	3.88	1.82	0.001	3.53667	11.7882	0.000755029	0.0135096
MSTRG.37987.1	0	0	0	0.56	4.72	2.17	0.001	2.48333	11.2781	0.000759324	0.0135134
MSTRG.101155.1	0	0	0	3.08	4.27	5.96	0.001	4.43667	12.1153	0.000759733	0.0135134
MSTRG.21717.3	0	0	0	3.85	3.89	0.39	0.001	2.71	11.4041	0.000768036	0.0136021
MSTRG.168513.1	0	0	0	0.9	4.61	2.44	0.001	2.65	11.3718	0.000769248	0.0136021
MSTRG.108721.2	0	0.11	0	2.71	2.81	7.21	0.0366667	4.24333	6.85459	0.000773912	0.0136445
MSTRG.33037.2	23.28	0	4.58	0	0	0	9.28667	0.001	-13.1809	0.000781868	0.0137444
MSTRG.163799.2	0	0	0	1.14	2.97	1.69	0.001	1.93333	10.9169	0.000791965	0.0138016
MSTRG.109655.2	0	0	0	0.33	1.96	2.58	0.001	1.62333	10.6647	0.000792964	0.0138016
MSTRG.77754.1	0	0	0	3.5	7.87	2.47	0.001	4.61333	12.1716	0.000793283	0.0138016
MSTRG.67579.3	0	0	0	2.19	6.57	2.5	0.001	3.75333	11.874	0.000794302	0.0138016
MSTRG.88001.2	0.08	0.1	0	1.44	5.19	6.13	0.06	4.25333	6.14749	0.00080834	0.013998
MSTRG.148868.2	0	0	0	0.48	3.12	1.55	0.001	1.71667	10.7454	0.000810261	0.013998
MSTRG.47746.1	0	0	0	2.64	2.12	3.17	0.001	2.64333	11.3681	0.000815508	0.0140482
MSTRG.121499.2	0	0	0	0.42	11.91	1.88	0.001	4.73667	12.2097	0.000829448	0.0142312
MSTRG.60906.2	0	0	0	3.06	1.21	3.37	0.001	2.54667	11.3144	0.000833847	0.0142312
MSTRG.133679.1	0	0	0	2.78	1.02	2.58	0.001	2.12667	11.0544	0.000835291	0.0142312
MSTRG.88447.2	0	0	0	4.58	3.48	6.85	0.001	4.97	12.279	0.000836265	0.0142312
MSTRG.102360.1	0	0	0	2.99	9.93	0	0.001	4.30667	12.0724	0.000840117	0.0142312
MSTRG.130136.1	0	0	0	4.73	1.4	6.29	0.001	4.14	12.0154	0.000841242	0.0142312
MSTRG.27755.3	0	0	0	6.65	1.92	2.32	0.001	3.63	11.8258	0.000842702	0.0142312
MSTRG.10644.1	0	0	0	7.86	2.47	2.41	0.001	4.24667	12.0521	0.000859329	0.0144714
MSTRG.127744.1	0	0	0	1.52	4.4	2.68	0.001	2.86667	11.4852	0.00086296	0.014492
MSTRG.38246.1	0	0	0	2.5	2.57	2.58	0.001	2.55	11.3163	0.000867191	0.0145162
MSTRG.52518.1	0	0	0	3.91	2.93	1.33	0.001	2.72333	11.4112	0.000869234	0.0145162
MSTRG.152723.1	5.94	16.01	0	0	0	0	7.31667	0.001	-12.837	0.000879174	0.014626
MSTRG.82658.1	0.37	0	0	8.99	3.66	10.33	0.123333	7.66	5.95671	0.000880673	0.014626
MSTRG.14920.1	0	0	0	0.7	2.57	3.48	0.001	2.25	11.1357	0.000907796	0.0150349
MSTRG.128131.1	0	0	0	0.79	1.63	1.02	0.001	1.14667	10.1632	0.000919904	0.0151936
MSTRG.60985.1	0	0	0	2.88	1.55	0.99	0.001	1.80667	10.8191	0.000970347	0.0159828
MSTRG.12269.1	0	0	0	0.75	3.05	1.41	0.001	1.73667	10.7621	0.000998656	0.0164042
MSTRG.83605.1	0	0	0	1.33	0.61	1.53	0.001	1.15667	10.1758	0.00100327	0.016435
MSTRG.71874.1	0	0	0	2.07	4.71	3.77	0.001	3.51667	11.78	0.0010064	0.0164415
MSTRG.36090.1	0	0	0	1.98	3.15	1.49	0.001	2.20667	11.1077	0.0010118	0.016444
MSTRG.75509.1	41.02	0	6.15	0	0	0	15.7233	0.001	-13.9406	0.00101202	0.016444
MSTRG.166367.1	0	0	0.07	0.9	4.63	2.16	0.0233333	2.56333	6.77948	0.00103001	0.0166912
MSTRG.88113.1	0.15	0	0	5.37	5.95	7.44	0.05	6.25333	6.96655	0.00104275	0.0168175
MSTRG.99192.1	0	0	0	1.19	1.15	2.2	0.001	1.51333	10.5635	0.00104514	0.0168175
MSTRG.59135.1	0	0	0	3.26	1.56	2.34	0.001	2.38667	11.2208	0.0010462	0.0168175
MSTRG.21708.1	0	0	0	1.58	0.59	0.56	0.001	0.91	9.82972	0.00107393	0.0172173
MSTRG.25603.2	0	0	0	0.65	0.94	1.9	0.001	1.16333	10.184	0.00107875	0.0172485
MSTRG.111375.1	0	0	0	1.79	2.32	1.29	0.001	1.8	10.8138	0.00108383	0.0172838
MSTRG.58840.2	0.22	0	0	6.04	2.72	3.48	0.0733333	4.08	5.79796	0.00109316	0.0173296
MSTRG.10778.1	0	0	0	1.2	0.32	0.36	0.001	0.626667	9.29155	0.00109517	0.0173296
MSTRG.82090.1	0.11	0	0	7.81	3.94	2.11	0.0366667	4.62	6.97728	0.00109535	0.0173296
MSTRG.71482.1	0	0	0	2.75	2.36	1.07	0.001	2.06	11.0084	0.00109885	0.0173393
MSTRG.104505.3	0	0	0	1.23	2.31	9.72	0.001	4.42	12.1098	0.00111499	0.0175035
MSTRG.92860.6	0	0	0	5.25	12.95	0	0.001	6.06667	12.5667	0.00111508	0.0175035
MSTRG.35110.2	0	0	0	2.83	9.33	0	0.001	4.05333	11.9849	0.00112576	0.0175937
MSTRG.113185.1	0	0	0	3.78	0.58	4.89	0.001	3.08333	11.5903	0.00112668	0.0175937
MSTRG.392.2	39.26	125.17	27.54	0	1.35	0.76	63.99	0.703333	-6.50749	0.00114825	0.0178841
MSTRG.152328.5	0	0	0	1.55	2.93	9.53	0.001	4.67	12.1892	0.00116061	0.01803
MSTRG.22818.2	0	0	0	0.64	5.16	3.13	0.001	2.97667	11.5395	0.0011732	0.0181785
MSTRG.25131.1	0	0	0	0.55	6.17	4.96	0.001	3.89333	11.9268	0.0011806	0.018216
MSTRG.90559.1	0	0	0	2.71	1.87	3.44	0.001	2.67333	11.3844	0.00118168	0.018216
MSTRG.54235.1	0	0	0	4.66	2.62	3.86	0.001	3.71333	11.8585	0.00118532	0.0182254
MSTRG.32131.1	0	0	0	20.37	0	4.47	0.001	8.28	13.0154	0.00121894	0.0186945
MSTRG.162039.1	0	0	0	6.93	3.55	2.4	0.001	4.29333	12.0679	0.00123883	0.0189366
MSTRG.150679.1	0	0	0	0.19	1.33	1.1	0.001	0.873333	9.77039	0.00124102	0.0189366
MSTRG.41307.2	0	0	0	8.79	3.69	5.12	0.001	5.86667	12.5183	0.00125171	0.0190285
MSTRG.103422.1	0	0	0	1.47	3.82	0.41	0.001	1.9	10.8918	0.00125549	0.0190285
MSTRG.121059.1	0	0	0	2.18	1.98	4.67	0.001	2.94333	11.5232	0.00125654	0.0190285
MSTRG.121201.2	0	0	0.08	1.94	3.52	0.7	0.0266667	2.05333	6.26679	0.00126306	0.0190469
MSTRG.27751.3	0	0	0	1.77	4.77	1.55	0.001	2.69667	11.397	0.00126409	0.0190469
MSTRG.121609.1	0	0	0	0.79	1.6	1.94	0.001	1.44333	10.4952	0.00126974	0.019055
MSTRG.31017.3	0.17	0	0	4.79	8.22	6.48	0.0566667	6.49667	6.84106	0.00127097	0.019055
MSTRG.24848.1	0	0	0	2.8	1.89	6.16	0.001	3.61667	11.8204	0.00127431	0.0190577
MSTRG.55427.1	0	0	0	3.32	4.12	0.67	0.001	2.70333	11.4005	0.0013083	0.0195174
MSTRG.49925.5	0	0	0	2.28	3.78	1.17	0.001	2.41	11.2348	0.00131498	0.0195685
MSTRG.163634.1	0	0	0	1.57	0.41	1.81	0.001	1.26333	10.303	0.00132468	0.0196642
MSTRG.161984.1	0	0	0	3.62	2.22	0.53	0.001	2.12333	11.0521	0.00133292	0.0197378
MSTRG.43162.3	0	0	0	4.87	0	3.2	0.001	2.69	11.3934	0.00133954	0.0197403
MSTRG.69013.1	0	0	0	4.72	1.96	0.75	0.001	2.47667	11.2742	0.00133966	0.0197403
MSTRG.157301.1	6.8	12	0	0	0	0	6.26667	0.001	-12.6135	0.00134538	0.0197761
MSTRG.19970.1	0	0	0	1.87	0.29	1.13	0.001	1.09667	10.0989	0.00134954	0.0197889
MSTRG.36487.3	0	0	0	0	6.47	5.06	0.001	3.84333	11.9081	0.00137244	0.0200756
MSTRG.134348.1	0	0	0	1.39	2.58	2.12	0.001	2.03	10.9873	0.00137829	0.0200848
MSTRG.81093.1	0	0	0.06	1.79	1.25	2.55	0.02	1.86333	6.54174	0.00137975	0.0200848
MSTRG.24567.1	0	0	0	2.26	1.91	1.18	0.001	1.78333	10.8004	0.00139489	0.0202563
MSTRG.165404.1	0	0	0	0.34	0.76	2.25	0.001	1.11667	10.125	0.00140564	0.0202801
MSTRG.84829.3	0	0	0	5.82	4.9	1.35	0.001	4.02333	11.9742	0.00140798	0.0202801
MSTRG.21410.1	0	0	0	4.23	1.03	3.33	0.001	2.86333	11.4835	0.00140937	0.0202801
MSTRG.36802.1	0	0	0	2.49	1.45	0.68	0.001	1.54	10.5887	0.00141002	0.0202801
MSTRG.97747.4	0	0	0	1.28	1.22	1.43	0.001	1.31	10.3554	0.00141793	0.0203451
MSTRG.155733.2	44.67	6.89	0	0	0	0	17.1867	0.001	-14.069	0.00143256	0.020506
MSTRG.153775.1	0	0	0.08	1.09	3.79	1.12	0.0266667	2	6.22882	0.00143821	0.020538
MSTRG.88151.1	0	0	0	5.01	3.04	4.15	0.001	4.06667	11.9896	0.00145127	0.0206755
MSTRG.93440.1	0	0	0	2.49	1.45	0.29	0.001	1.41	10.4615	0.00146788	0.0208018
MSTRG.134335.1	0	0	0	1.67	5.04	0.75	0.001	2.48667	11.28	0.00146988	0.0208018
MSTRG.89811.2	0	9.1	40.12	0	0	0	16.4067	0.001	-14.002	0.00147118	0.0208018
MSTRG.162598.2	0	0	0	2.68	6.48	0	0.001	3.05333	11.5762	0.00147398	0.0208018
MSTRG.108818.1	0	0	0	0.43	4.75	3.54	0.001	2.90667	11.5051	0.00148151	0.0208217
MSTRG.120652.1	0	0	0	2.64	1.29	4.59	0.001	2.84	11.4717	0.00148232	0.0208217
MSTRG.82007.1	0	0	0	2.95	0.83	3.04	0.001	2.27333	11.1506	0.00150236	0.0210137
MSTRG.112992.2	0	0	0	0.89	1.16	2.01	0.001	1.35333	10.4023	0.00150885	0.0210137
MSTRG.105136.1	0	0	0	3.46	0	2.89	0.001	2.11667	11.0476	0.00150923	0.0210137
MSTRG.83130.1	0	0	0	0.54	0.9	2.33	0.001	1.25667	10.2954	0.00150997	0.0210137
MSTRG.143162.1	0	0	0	1.88	0.7	1.94	0.001	1.50667	10.5571	0.00157024	0.0217843
MSTRG.11182.1	0	0	0	4.08	0.65	1.66	0.001	2.13	11.0566	0.00157259	0.0217843
MSTRG.30234.1	0	0	0	2.56	2.33	1.6	0.001	2.16333	11.079	0.00158035	0.0218415
MSTRG.120789.3	0	0	0	2.76	0	9.41	0.001	4.05667	11.9861	0.00161921	0.0223273
MSTRG.122598.1	0	0	0	1.35	1.3	0.75	0.001	1.13333	10.1464	0.00163496	0.0223893
MSTRG.145697.1	0	0	0	1.6	3.52	1.26	0.001	2.12667	11.0544	0.00163546	0.0223893
MSTRG.98169.2	0	0	0.41	7.02	3.13	8.94	0.136667	6.36333	5.54105	0.00164135	0.0223893
MSTRG.36548.1	0	0.09	0	3.57	1.78	2.77	0.03	2.70667	6.49541	0.00164215	0.0223893
MSTRG.50478.1	0	0	0	3.97	1.42	0.84	0.001	2.07667	11.0201	0.00164233	0.0223893
MSTRG.102613.1	0	0	0	1.91	3.09	2.46	0.001	2.48667	11.28	0.0016662	0.0226202
MSTRG.23907.1	0	0	0	3.53	2.21	4.66	0.001	3.46667	11.7593	0.00166679	0.0226202
MSTRG.61724.1	0	0	0	1.98	2.81	0.31	0.001	1.7	10.7313	0.00167158	0.0226341
MSTRG.134104.1	0	0	0	1.48	0.49	2.33	0.001	1.43333	10.4852	0.00168329	0.0226976
MSTRG.130754.1	0	0	0	7.64	3.23	2.91	0.001	4.59333	12.1653	0.00168382	0.0226976
MSTRG.25617.4	0	0	0	0.23	7.98	1.4	0.001	3.20333	11.6454	0.00170656	0.0229527
MSTRG.30895.1	0	0.14	0	3.68	2.15	2.57	0.0466667	2.8	5.90689	0.00173118	0.0232318
MSTRG.97881.1	0	0	0	3.41	4.15	2.3	0.001	3.28667	11.6824	0.00174804	0.0233312
MSTRG.125232.1	0	0	0	0.57	4.86	1.73	0.001	2.38667	11.2208	0.0017487	0.0233312
MSTRG.166506.1	0	0	0	3.17	1.65	4.9	0.001	3.24	11.6618	0.00175229	0.0233312
MSTRG.138124.1	0	0	0	1.59	3.3	1.31	0.001	2.06667	11.0131	0.00175624	0.0233312
MSTRG.167162.1	0	0	0	10.8	0	11.08	0.001	7.29333	12.8324	0.00175799	0.0233312
MSTRG.90368.1	0	0	0	2.58	2	1.33	0.001	1.97	10.944	0.0017869	0.0236627
MSTRG.18959.1	0	31.74	18.3	0	0	0	16.68	0.001	-14.0258	0.00180418	0.023839
MSTRG.67173.2	0	0	0	1.38	1.38	7.07	0.001	3.27667	11.678	0.00182274	0.0240314
MSTRG.76645.1	0	0	0	0.32	1.25	4.58	0.001	2.05	11.0014	0.00183617	0.0240975
MSTRG.32763.1	0	0	0	9.15	1.14	1.97	0.001	4.08667	11.9967	0.00183739	0.0240975
MSTRG.1509.1	0	0	0	2.65	0	5.58	0.001	2.74333	11.4217	0.00184495	0.0240975
MSTRG.158446.2	0	0	0	1.6	4	3.71	0.001	3.10333	11.5996	0.00184565	0.0240975
MSTRG.93860.1	0.48	0.47	0	5.72	4.05	13.09	0.316667	7.62	4.58875	0.0018478	0.0240975
MSTRG.8000.1	0	0	0	4.26	0.75	5.26	0.001	3.42333	11.7412	0.00185368	0.0241219
MSTRG.64733.1	0	0	0	1.79	9.85	0	0.001	3.88	11.9218	0.0018608	0.0241623
MSTRG.24350.1	0	0	0	7.03	3.29	1.87	0.001	4.06333	11.9884	0.00186686	0.0241888
MSTRG.121882.1	0	0	0	2.04	5.35	5.95	0.001	4.44667	12.1185	0.00188261	0.0243403
MSTRG.153607.2	0	0	0	3.65	2.42	3.43	0.001	3.16667	11.6287	0.00188805	0.0243583
MSTRG.126736.1	0	0	0	8.78	0	11.71	0.001	6.83	12.7377	0.00192028	0.0247211
MSTRG.28869.4	0	0	0	1.56	1.2	1.58	0.001	1.44667	10.4985	0.00193902	0.0248838
MSTRG.88957.1	0	0	0	1.67	1.85	6.01	0.001	3.17667	11.6333	0.0019412	0.0248838
MSTRG.158051.1	0	0	0	2.12	0.49	3.16	0.001	1.92333	10.9094	0.00195532	0.0250096
MSTRG.101887.2	0	0	0	1.08	4.54	6.46	0.001	4.02667	11.9754	0.00195933	0.0250096
MSTRG.136502.3	0	0	0	1.65	6.92	1.24	0.001	3.27	11.6751	0.0019965	0.0254247
MSTRG.152595.1	0	0	0	6.27	0	3.44	0.001	3.23667	11.6603	0.00200134	0.0254247
MSTRG.85786.1	0	0	0	1.51	3.07	2.72	0.001	2.43333	11.2487	0.00200455	0.0254247
MSTRG.4590.1	0	0	0	3.27	6.99	1.16	0.001	3.80667	11.8943	0.00201961	0.0255573
MSTRG.12818.1	0	0	0	1.77	1.33	0.44	0.001	1.18	10.2046	0.0020235	0.0255573
MSTRG.127328.1	0	0	0	1.75	1.49	2.06	0.001	1.76667	10.7868	0.00203281	0.0256206
MSTRG.95529.2	0	0	0	4.06	1.75	2.39	0.001	2.73333	11.4164	0.00203703	0.0256206
MSTRG.4477.1	0	0	0	1.59	2.98	3.08	0.001	2.55	11.3163	0.00204328	0.0256455
MSTRG.167876.3	0	0	0	2.92	2.73	0	0.001	1.88333	10.8791	0.00206419	0.0257741
MSTRG.5678.1	0	0	0	2.46	1.52	5.99	0.001	3.32333	11.6984	0.00206587	0.0257741
MSTRG.59113.1	0	0	0	8.33	1.04	2.69	0.001	4.02	11.973	0.00206639	0.0257741
MSTRG.120937.1	0	0	0.18	2.47	6.69	3.33	0.06	4.16333	6.11663	0.00208582	0.0259611
MSTRG.9501.1	0	0	0	3.61	0	10.97	0.001	4.86	12.2467	0.00209001	0.0259611
MSTRG.117506.2	0	0	0	2.23	3.18	1.31	0.001	2.24	11.1293	0.00212004	0.0262346
MSTRG.87070.2	0	0	0	0.84	0.02	1.73	0.001	0.863333	9.75377	0.00212076	0.0262346
MSTRG.29795.2	0	0	0	2.65	2.15	2.42	0.001	2.40667	11.2328	0.00214159	0.0264378
MSTRG.104758.1	0	0	0	3.09	0.05	1.42	0.001	1.52	10.5699	0.00215062	0.0264843
MSTRG.81550.2	0	0	0	2.8	1.12	2.25	0.001	2.05667	11.0061	0.00215821	0.0264843
MSTRG.99518.1	0	0	0	1.75	1.52	6.02	0.001	3.09667	11.5965	0.00215857	0.0264843
MSTRG.63672.1	0	0	0	0.69	0.43	1.46	0.001	0.86	9.74819	0.0021662	0.0265238
MSTRG.8874.1	0	0	0	2.81	1.32	1.75	0.001	1.96	10.9366	0.00217159	0.0265343
MSTRG.80955.1	0	0	0	1.73	4.17	2.32	0.001	2.74	11.42	0.00217588	0.0265343
MSTRG.131254.11	0	0	0	7.34	0	5.3	0.001	4.21333	12.0407	0.00218277	0.0265373
MSTRG.60281.1	0	0	0	3.68	1.58	1.63	0.001	2.29667	11.1653	0.00218495	0.0265373
MSTRG.58094.1	10.41	0	7.69	0	0	0	6.03333	0.001	-12.5587	0.00218947	0.0265385
MSTRG.1718.1	10.9	1.02	6.6	0	0	0	6.17333	0.001	-12.5918	0.00221946	0.0268479
MSTRG.130162.1	0	0	0	0.25	6.03	2.92	0.001	3.06667	11.5825	0.00223239	0.02695
MSTRG.162292.1	0	0	0	2.53	2.37	3.28	0.001	2.72667	11.4129	0.00229415	0.0276402
MSTRG.62694.2	0	0	0	2.45	1.91	1.47	0.001	1.94333	10.9243	0.00231306	0.0278123
MSTRG.52800.4	0	0	0	1.77	1.56	1.82	0.001	1.71667	10.7454	0.00232677	0.0279212
MSTRG.42004.2	315.02	152.16	209.35	1667.75	2367.97	2645.01	225.51	2226.91	3.30378	0.0023325	0.0279342
MSTRG.148496.2	0	0	0	7.23	5.28	2.62	0.001	5.04333	12.3002	0.00234092	0.0279793
MSTRG.59484.1	0	0	0	0.55	2.56	3.16	0.001	2.09	11.0293	0.00234569	0.0279807
MSTRG.82928.1	0	0	0	1.9	0.15	0.7	0.001	0.916667	9.84025	0.00238647	0.0283677
MSTRG.84468.1	0	0	0	6.45	1.38	0.3	0.001	2.71	11.4041	0.00239057	0.0283677
MSTRG.25865.2	0	0	0	4.47	0	0.84	0.001	1.77	10.7895	0.00239228	0.0283677
MSTRG.53806.2	0	2.46	0	28.9	30.26	19.17	0.82	26.11	4.99283	0.0024835	0.0293913
MSTRG.17162.1	0.18	0	0	4.94	4.13	6.65	0.06	5.24	6.44846	0.00249426	0.0294607
MSTRG.78577.1	0	21.87	9.92	0	0	0	10.5967	0.001	-13.3713	0.00252348	0.0297474
MSTRG.144935.1	0	0	0	0	7.07	6.35	0.001	4.47333	12.1271	0.00254924	0.0299128
MSTRG.4688.1	0	0	0	2.37	2.95	1.75	0.001	2.35667	11.2025	0.00255304	0.0299128
MSTRG.32761.5	0	0	0	1.11	4.97	2.95	0.001	3.01	11.5555	0.00255625	0.0299128
MSTRG.96432.1	0	0	0	1.44	1.38	2.22	0.001	1.68	10.7142	0.00255742	0.0299128
MSTRG.134470.1	0	0	0	3.35	0.62	0.29	0.001	1.42	10.4717	0.00256589	0.0299537
MSTRG.71135.1	0	0	0	2.51	0.14	12.47	0.001	5.04	12.2992	0.00259094	0.0301875
MSTRG.155040.2	0	0	0	1.67	2.32	2.09	0.001	2.02667	10.9849	0.00263617	0.030655
MSTRG.144538.2	0	0	0	1.01	5.36	2.95	0.001	3.10667	11.6012	0.00265509	0.0308154
MSTRG.58973.1	0	0	0	2.17	1.06	1.94	0.001	1.72333	10.751	0.00267984	0.0310428
MSTRG.97033.1	0	0	0	0.9	0	1.68	0.001	0.86	9.74819	0.00273162	0.0315818
MSTRG.45116.1	0	38.49	13.53	0	0	0	17.34	0.001	-14.0818	0.00274217	0.0316429
MSTRG.2230.1	24.38	0	10.13	0	0	0	11.5033	0.001	-13.4898	0.00275633	0.0317372
MSTRG.77754.2	0	0	0	3.72	0	7.58	0.001	3.76667	11.8791	0.0027609	0.0317372
MSTRG.126333.4	0	0	0	2.35	0	2.6	0.001	1.65	10.6883	0.0027806	0.0318678
MSTRG.128575.3	0	0	0	1.39	4.31	0.71	0.001	2.13667	11.0611	0.00278287	0.0318678
MSTRG.50392.1	0	0	0	3.8	0.92	1.66	0.001	2.12667	11.0544	0.00279276	0.0319038
MSTRG.5862.1	0	0	0	3.22	7.72	2.5	0.001	4.48	12.1293	0.00279662	0.0319038
MSTRG.78824.1	0	0	0	10.63	0	3.06	0.001	4.56333	12.1559	0.00280468	0.0319351
MSTRG.63554.1	0	0	0	1.46	2.55	0.99	0.001	1.66667	10.7027	0.00282005	0.0320448
MSTRG.116915.1	1.09	0.9	0	15.06	14.16	13.39	0.663333	14.2033	4.42035	0.00282498	0.0320448
MSTRG.160054.2	0	0	0	1.13	0.8	0.89	0.001	0.94	9.87652	0.00285042	0.0321674
MSTRG.101131.1	46.39	0	5.33	0	0	0	17.24	0.001	-14.0735	0.00285269	0.0321674
MSTRG.3099.1	0	0	0	0.99	6.49	1.74	0.001	3.07333	11.5856	0.00285653	0.0321674
MSTRG.159210.4	0	0	0	0.86	4.57	0	0.001	1.81	10.8218	0.00285718	0.0321674
MSTRG.80574.1	0	0	0	0.77	0	1.21	0.001	0.66	9.36632	0.002868	0.0322078
MSTRG.24560.1	0	0	0	0.53	2.23	0.62	0.001	1.12667	10.1378	0.00287149	0.0322078
MSTRG.29008.1	0	0	0	8.38	0	4.7	0.001	4.36	12.0901	0.0028838	0.0322492
MSTRG.82649.1	16.36	33.6	0	0	0	0	16.6533	0.001	-14.0235	0.0028859	0.0322492
MSTRG.58643.4	0	0	0	3.67	3.07	0.2	0.001	2.31333	11.1758	0.00291823	0.0325499
MSTRG.121594.1	0	0	0	2.43	0	3.6	0.001	2.01	10.973	0.00293525	0.0326791
MSTRG.32499.1	0	0	0	2.86	1.93	3.89	0.001	2.89333	11.4985	0.00295613	0.0328508
MSTRG.95723.3	0	0	0	3.53	3.32	2.66	0.001	3.17	11.6303	0.00300482	0.0333303
MSTRG.7070.1	0	0	0	1.22	3.35	1.64	0.001	2.07	11.0154	0.00302364	0.0334285
MSTRG.83626.1	0	0	0	3	1.66	0.04	0.001	1.56667	10.6135	0.0030248	0.0334285
MSTRG.143696.1	0	37.88	5.98	0	0	0	14.62	0.001	-13.8357	0.00303966	0.033531
MSTRG.117629.1	0	0	0	1.62	4.81	0	0.001	2.14333	11.0656	0.00304887	0.033571
MSTRG.136236.1	0	0	0	1.81	1.23	2.4	0.001	1.81333	10.8244	0.00306632	0.0337015
MSTRG.84668.1	0	0	0	0.54	1.39	1.74	0.001	1.22333	10.2566	0.00308848	0.0338831
MSTRG.30954.1	0	0	0	2.97	2.34	2.66	0.001	2.65667	11.3754	0.00310459	0.0339978
MSTRG.2962.1	0	0	0	0.85	9.87	0	0.001	3.57333	11.8031	0.00311039	0.0339994
MSTRG.44253.2	0	32.79	12.75	0	0	0	15.18	0.001	-13.8899	0.00315646	0.0344404
MSTRG.36559.1	19.57	0	5.93	0	0	0	8.5	0.001	-13.0532	0.00320126	0.0348659
MSTRG.72546.3	0	0.07	0.73	3.7	6.54	8.24	0.266667	6.16	4.52982	0.00322547	0.0350192
MSTRG.142099.1	0	0	0	2.09	2.82	3.33	0.001	2.74667	11.4235	0.00323435	0.0350192
MSTRG.9153.3	0	0	0	1.55	0	3.05	0.001	1.53333	10.5825	0.00324289	0.0350192
MSTRG.93626.1	0	0	0	0.85	2.16	2.08	0.001	1.69667	10.7285	0.0032444	0.0350192
MSTRG.45535.1	0	0	0	2.1	0	5.71	0.001	2.60333	11.3461	0.00324446	0.0350192
MSTRG.31595.1	0	0	0	0.72	0.95	3.24	0.001	1.63667	10.6765	0.00328467	0.0353897
MSTRG.29775.2	0	0.18	0.74	5.23	7.59	7.36	0.306667	6.72667	4.45515	0.0033256	0.0357228
MSTRG.142801.1	0	17.26	24.74	0	0	0	14	0.001	-13.7731	0.00332747	0.0357228
MSTRG.82839.5	0	0	0	4.38	0	2.93	0.001	2.43667	11.2507	0.00337448	0.0361629
MSTRG.129594.1	0	21.99	9.81	0	0	0	10.6	0.001	-13.3718	0.00338097	0.0361679
MSTRG.168347.1	0	0	0	0.33	1.92	1.77	0.001	1.34	10.388	0.00342636	0.0365132
MSTRG.68823.1	0	0	0	1.28	0.64	12.51	0.001	4.81	12.2318	0.00343042	0.0365132
MSTRG.69584.1	0.08	0	0	5.01	1.3	1.06	0.0266667	2.45667	6.52552	0.00343147	0.0365132
MSTRG.110544.1	0	0	0	2.97	6.46	0	0.001	3.14333	11.6181	0.00343975	0.0365367
MSTRG.51682.1	0	0	0	5.17	2.89	2.97	0.001	3.67667	11.8442	0.00346781	0.0366833
MSTRG.21233.1	0	0.72	0	12.53	6.81	5.27	0.24	8.20333	5.0951	0.0034703	0.0366833
MSTRG.160890.1	0	0	0	5.04	3.74	0.71	0.001	3.16333	11.6272	0.00347762	0.0366833
MSTRG.69405.1	0	0	0	1.22	0.18	0.97	0.001	0.79	9.62571	0.00347795	0.0366833
MSTRG.152527.2	0	0	0.26	2.44	0	19.58	0.0866667	7.34	6.40416	0.00349482	0.0367966
MSTRG.49907.1	137.82	194.48	190.02	7.76	6.17	3.32	174.107	5.75	-4.92027	0.00351232	0.0369162
MSTRG.53116.1	0	0	0	1.16	4.69	1.12	0.001	2.32333	11.182	0.00352981	0.0370353
MSTRG.121516.1	0	0	0	3.91	2.16	0.67	0.001	2.24667	11.1336	0.00358776	0.0375557
MSTRG.129796.1	0	0	0	1.21	1.66	3	0.001	1.95667	10.9342	0.00359191	0.0375557
MSTRG.38114.1	0	0	0	2.87	5.17	2.97	0.001	3.67	11.8416	0.00360097	0.0375851
MSTRG.114957.1	0	0	0	1.06	1.83	1.79	0.001	1.56	10.6073	0.00363044	0.037827
MSTRG.112027.1	0	0	0	1.52	1.61	0.81	0.001	1.31333	10.359	0.00366874	0.03816
MSTRG.129441.1	0	0	0	0.28	1.05	2.98	0.001	1.43667	10.4885	0.00375606	0.0390008
MSTRG.116414.1	0	0	0	0.15	3.05	1.41	0.001	1.53667	10.5856	0.0037922	0.0393068
MSTRG.68748.3	0	0	0	5.41	0	12.05	0.001	5.82	12.5068	0.00379861	0.0393068
MSTRG.8147.1	23.27	47.61	52.04	1.04	0	0.99	40.9733	0.676667	-5.9201	0.00381146	0.039372
MSTRG.111634.1	0	0	0	2.26	0.8	3.78	0.001	2.28	11.1548	0.00382824	0.0394431
MSTRG.126866.1	0	0	0	0.69	6.47	1.38	0.001	2.84667	11.4751	0.00383147	0.0394431
MSTRG.59841.1	0	0	0	0.34	2.12	4.54	0.001	2.33333	11.1882	0.00383818	0.0394447
MSTRG.72393.1	0	0	0	0	11.38	1.17	0.001	4.18333	12.0304	0.00392017	0.0402186
MSTRG.74159.1	0	0	0	2.54	9.77	0	0.001	4.10333	12.0026	0.00394285	0.0403357
MSTRG.98116.1	0	0	0	3.11	0	2.44	0.001	1.85	10.8533	0.00394501	0.0403357
MSTRG.141829.1	0	0	0	0.87	1.4	2.31	0.001	1.52667	10.5762	0.00396751	0.0404466
MSTRG.131933.3	0	0.03	0	0.97	0	2.25	0.01	1.07333	6.74595	0.00396932	0.0404466
MSTRG.78894.1	0	0	0.77	4.32	11.6	9.61	0.256667	8.51	5.05119	0.00401895	0.0408831
MSTRG.136480.2	0	0	0	0.92	0.61	0.51	0.001	0.68	9.40939	0.00404674	0.0410545
MSTRG.4680.1	0	0	0	5.19	1.65	1.42	0.001	2.75333	11.427	0.00404946	0.0410545
MSTRG.49412.1	0	0	0	1.25	4.91	1.8	0.001	2.65333	11.3736	0.00407904	0.0412848
MSTRG.5278.1	0	0	0	4.13	3.36	1.35	0.001	2.94667	11.5249	0.00411607	0.0415896
MSTRG.144377.1	0	0	0	2.09	0	5.64	0.001	2.57667	11.3313	0.00414283	0.0417898
MSTRG.151194.1	0	0	0	1.67	0.57	0.56	0.001	0.933333	9.86625	0.00416488	0.0418889
MSTRG.73499.2	0	0	0	4.59	1.63	0	0.001	2.07333	11.0177	0.00417108	0.0418889
MSTRG.26559.1	0	0	0	1.88	1.16	0.65	0.001	1.23	10.2644	0.00417356	0.0418889
MSTRG.135460.1	0	0	0	0.99	0	4.44	0.001	1.81	10.8218	0.00419403	0.0419771
MSTRG.120356.1	0	5.31	27.39	0	0	0	10.9	0.001	-13.412	0.00419632	0.0419771
MSTRG.50548.1	0	0	0	4.21	0	1.13	0.001	1.78	10.7977	0.00421213	0.0420653
MSTRG.103325.2	0	0	0	1.76	4.28	2.08	0.001	2.70667	11.4023	0.00423575	0.0422311
MSTRG.20404.1	0	0	0	0.19	6.74	0.77	0.001	2.56667	11.3257	0.00425796	0.0423822
MSTRG.112692.2	0	0	0	1.95	2.02	2.72	0.001	2.23	11.1228	0.00429734	0.0427035
MSTRG.149636.1	0	0	0	1.4	1.08	0.22	0.001	0.9	9.81378	0.00431269	0.0427715
MSTRG.168102.2	0	34	8.12	0	0	0	14.04	0.001	-13.7773	0.00431841	0.0427715
MSTRG.58324.3	0	0	0	0.66	6.09	2.89	0.001	3.21333	11.6499	0.00434959	0.0430094
MSTRG.158991.1	18.23	17.82	7.41	0.43	0	0	14.4867	0.143333	-6.65921	0.00442189	0.0436526
MSTRG.85438.1	12.04	16.24	0	0	0	0	9.42667	0.001	-13.2025	0.00445178	0.0437381
MSTRG.94720.1	0	0	0	1.94	1.82	1.44	0.001	1.73333	10.7593	0.00445236	0.0437381
MSTRG.2287.1	0	25.83	22.02	0	0	0.11	15.95	0.0366667	-8.76487	0.00445238	0.0437381
MSTRG.150056.1	0	0	0	4.22	2.55	2.33	0.001	3.03333	11.5667	0.00446621	0.0438023
MSTRG.144322.1	0	0	0	1.41	2.4	3.15	0.001	2.32	11.1799	0.00454104	0.0444638
MSTRG.83024.1	0	0	0	1.42	2.7	1.76	0.001	1.96	10.9366	0.00455503	0.0445282
MSTRG.38528.1	0.18	0	0.08	3.17	0.91	3.39	0.0866667	2.49	4.84452	0.00456775	0.0445801
MSTRG.35636.2	0	0	0	1.95	0	5.1	0.001	2.35	11.1984	0.00458577	0.0446834
MSTRG.32525.1	0	0	0	2.24	1.09	0.56	0.001	1.29667	10.3406	0.00462911	0.0450327
MSTRG.4401.1	0	0	0	3.01	5.04	0	0.001	2.68333	11.3898	0.00465302	0.0451922
MSTRG.42004.1	359.53	425.74	480.68	2676.92	3178.49	3736.54	421.983	3197.32	2.9216	0.00466411	0.0451984
MSTRG.88856.1	10.28	19.67	0	0	0	0	9.98333	0.001	-13.2853	0.0046687	0.0451984
MSTRG.59461.1	0	0	0	1.1	2.69	3.74	0.001	2.51	11.2935	0.00467959	0.045231
MSTRG.160389.2	0	0	0	2.3	2.15	3.16	0.001	2.53667	11.3087	0.00475067	0.0458443
MSTRG.128384.1	0	19.95	21.21	0	0	0	13.72	0.001	-13.744	0.00476752	0.0459143
MSTRG.89136.1	0	0	0	2.08	1.63	0	0.001	1.23667	10.2722	0.00477319	0.0459143
MSTRG.737.1	0	0	0	2.59	0.82	1.03	0.001	1.48	10.5314	0.0047914	0.0460158
MSTRG.136268.1	0	0	0	1.51	5.97	1.74	0.001	3.07333	11.5856	0.00485567	0.0465112
MSTRG.155083.1	0	0	0	1.28	0.96	0.95	0.001	1.06333	10.0544	0.00485846	0.0465112
MSTRG.106100.1	0	0	0	4.09	1.43	0	0.001	1.84	10.8455	0.00486626	0.0465118
MSTRG.41427.1	0.68	55.04	64.15	480.61	504.64	500.05	39.9567	495.1	3.63121	0.00487827	0.0465526
MSTRG.30543.1	7.38	29.29	13.59	0.54	0.02	0.58	16.7533	0.38	-5.4623	0.00489504	0.0465906
MSTRG.61452.1	0	0	0	3.78	2.96	2.22	0.001	2.98667	11.5443	0.00489775	0.0465906
MSTRG.18521.1	0	0	0	0.66	2.25	0.39	0.001	1.1	10.1033	0.00490778	0.0466018
MSTRG.54198.1	0	0	0	0.79	0.96	0.83	0.001	0.86	9.74819	0.00491443	0.0466018
MSTRG.85501.1	0	0	0	1.66	0	4.35	0.001	2.00333	10.9682	0.00497109	0.0470648
MSTRG.22610.2	0	0	0	3.91	0	7.04	0.001	3.65	11.8337	0.00498804	0.0471511
MSTRG.134900.2	0	0	0	4.37	14.05	0	0.001	6.14	12.584	0.00501531	0.0473345
MSTRG.161576.1	0	0	0	1.6	0.41	0.61	0.001	0.873333	9.77039	0.00503821	0.047476
MSTRG.161117.1	0	0	0	1.38	5.09	0	0.001	2.15667	11.0746	0.00505105	0.0475225
MSTRG.118000.1	0	26.2	5.73	0	0	0	10.6433	0.001	-13.3777	0.0051015	0.0479222
MSTRG.67844.1	0	0	0	6.86	2.36	0.72	0.001	3.31333	11.6941	0.00518188	0.0486013
MSTRG.10767.1	0	0	0	6.2	0	7.32	0.001	4.50667	12.1378	0.00520621	0.0487535
MSTRG.102706.1	0	0	0	1.24	1.34	1.4	0.001	1.32667	10.3736	0.00523761	0.0489122
MSTRG.5592.4	0	0	0	1.3	8.23	0	0.001	3.17667	11.6333	0.00523943	0.0489122
MSTRG.15169.1	0	0	0	1	1.41	0.47	0.001	0.96	9.90689	0.00525947	0.0490231
MSTRG.392.3	174.75	393.94	232.34	8.04	13.03	9.41	267.01	10.16	-4.71592	0.00531207	0.0493258
MSTRG.21365.1	0	0	0.15	1.18	4.14	0.93	0.05	2.08333	5.38082	0.00531556	0.0493258
MSTRG.109300.3	0	0	0	2.77	0.49	1	0.001	1.42	10.4717	0.00532279	0.0493258
MSTRG.4602.2	0	0	0	0.88	1.15	0.84	0.001	0.956667	9.90187	0.00532932	0.0493258
MSTRG.115066.1	29.76	0	7.23	0	0	0	12.33	0.001	-13.5899	0.00533297	0.0493258
MSTRG.152640.1	0	20.79	11.84	0.13	0	0	10.8767	0.0433333	-7.97154	0.00536352	0.0495322
MSTRG.113236.3	0	11.15	13.45	0	0	0	8.2	0.001	-13.0014	0.00537972	0.0496057
MSTRG.62605.1	17.31	13.93	0	0	0	0	10.4133	0.001	-13.3461	0.00539571	0.0496769
MSTRG.83244.1	0	28.26	15.39	0	0	0	14.55	0.001	-13.8287	0.00543049	0.0498658
MSTRG.168245.3	0	0	0	0	5.78	2.86	0.001	2.88	11.4919	0.00543281	0.0498658
MSTRG.17732.1	0	0	0	2.52	1.41	1.67	0.001	1.86667	10.8662	0.00545168	0.0499627

## Sheet: S6.4 Bud-vs-Gre.filter
id	Bud1_fpkm	Bud2_fpkm	Bud3_fpkm	Gre1_fpkm	Gre2_fpkm	Gre3_fpkm	Bud_mean	Gre_mean	log2(fc)	PValue	FDR
MSTRG.122660.2	0	0	0	70.17	107.53	78.44	0.001	85.38	16.3816	7.32813e-14	5.3085e-10
MSTRG.34943.1	0	0	0	21.56	27.23	21.7	0.001	23.4967	14.5202	1.0113e-12	3.66293e-09
MSTRG.13820.1	0	0	0	21.76	22.5	23.76	0.001	22.6733	14.4687	1.45868e-11	3.52223e-08
MSTRG.2394.2	0	0	0	7.71	8.65	4.62	0.001	6.99333	12.7718	7.42104e-11	1.34395e-07
MSTRG.146555.1	0.05	0	0	15.49	14.39	14.78	0.0166667	14.8867	9.80284	1.33201e-10	1.92981e-07
MSTRG.7486.2	0	0	0	1.97	2.43	1.82	0.001	2.07333	11.0177	2.07659e-10	2.16497e-07
MSTRG.123139.2	0	0	0	12.82	11.94	13.12	0.001	12.6267	13.6242	2.26955e-10	2.16497e-07
MSTRG.46136.2	0	0	0	3.94	2.4	3.4	0.001	3.24667	11.6647	2.39091e-10	2.16497e-07
MSTRG.62919.2	0	0	0	12.24	11.74	10.86	0.001	11.6133	13.5035	3.89111e-10	3.13191e-07
MSTRG.37879.2	0	0	0	11.39	16.02	11	0.001	12.8033	13.6442	4.81399e-10	3.48725e-07
MSTRG.145851.1	52.09	60.28	47.81	0	0	0	53.3933	0.001	-15.7044	9.34314e-10	6.15288e-07
MSTRG.61709.1	0	0	0	13.74	13.41	8	0.001	11.7167	13.5163	1.9557e-09	1.18059e-06
MSTRG.128915.1	0	0	0	17.69	12.52	10.51	0.001	13.5733	13.7285	2.78774e-09	1.44904e-06
MSTRG.46394.1	0	0	0	8.76	12.29	11.29	0.001	10.78	13.3961	2.80046e-09	1.44904e-06
MSTRG.41456.2	0.11	0	0	8.25	15.06	10.09	0.0366667	11.1333	8.2462	4.35352e-09	2.10246e-06
MSTRG.131762.1	0	0	0	12.96	9.32	7.58	0.001	9.95333	13.281	4.76651e-09	2.15804e-06
MSTRG.108474.1	0	0	0	6.77	10.97	6.23	0.001	7.99	12.964	5.29395e-09	2.25585e-06
MSTRG.77662.2	0	0	0	4.39	7.07	5.32	0.001	5.59333	12.4495	6.26754e-09	2.49744e-06
MSTRG.151368.1	0	0	0	4.36	6.68	2.22	0.001	4.42	12.1098	6.55044e-09	2.49744e-06
MSTRG.57022.2	0	0	0	31.47	28.26	13.64	0.001	24.4567	14.5779	8.29829e-09	2.90568e-06
MSTRG.120789.2	0	0	0	7.93	10.42	7.26	0.001	8.53667	13.0595	8.42343e-09	2.90568e-06
MSTRG.116697.2	0	0	0	3.68	4.37	4.94	0.001	4.33	12.0802	1.12667e-08	3.70982e-06
MSTRG.3146.1	0	0	0	11.32	11.34	8.11	0.001	10.2567	13.3243	1.29755e-08	4.08673e-06
MSTRG.93589.2	0	0	0	2.47	2.76	2.27	0.001	2.5	11.2877	1.57862e-08	4.76479e-06
MSTRG.95269.1	0	0	0	3.69	3.41	2.76	0.001	3.28667	11.6824	1.67971e-08	4.7764e-06
MSTRG.121258.1	0	0	0	4.24	4.89	5.61	0.001	4.91333	12.2625	1.71433e-08	4.7764e-06
MSTRG.134230.1	0	0	0	1.92	2.37	0.97	0.001	1.75333	10.7759	1.94783e-08	5.22597e-06
MSTRG.92086.2	0	0	0	3.32	3.84	2.38	0.001	3.18	11.6348	2.02732e-08	5.24496e-06
MSTRG.1509.1	0	0	0	6.76	6.77	4.87	0.001	6.13333	12.5825	2.21947e-08	5.453e-06
MSTRG.98179.1	65.67	60.44	64.63	0	0	0	63.58	0.001	-15.9563	2.31167e-08	5.453e-06
MSTRG.16715.1	0	0	0	5.36	5.17	3.43	0.001	4.65333	12.184	2.33356e-08	5.453e-06
MSTRG.54146.3	0	0	0	2.75	5.55	2.38	0.001	3.56	11.7977	2.43076e-08	5.50264e-06
MSTRG.68575.1	0	0	0	8.38	12.62	10.02	0.001	10.34	13.3359	2.77367e-08	6.08863e-06
MSTRG.149486.1	0	0	0	3.46	3.24	2.91	0.001	3.20333	11.6454	2.85927e-08	6.09192e-06
MSTRG.32568.1	0	0	0	12.02	19.42	22.52	0.001	17.9867	14.1346	3.1059e-08	6.42832e-06
MSTRG.64823.1	0	0	0	4.69	3.96	3.84	0.001	4.16333	12.0235	4.19452e-08	8.34173e-06
MSTRG.142357.1	0	0	0	6.77	2.87	5.66	0.001	5.1	12.3163	4.26069e-08	8.34173e-06
MSTRG.46227.1	0	0	0	12.64	5.7	6.27	0.001	8.20333	13.002	4.81031e-08	9.16998e-06
MSTRG.25433.2	0	0	0	4.85	3.48	4.89	0.001	4.40667	12.1055	5.00338e-08	9.29345e-06
MSTRG.61898.1	0	0	0	2.6	2.02	3.21	0.001	2.61	11.3498	5.87854e-08	1.06257e-05
MSTRG.6743.3	0	0	0	6.34	7.97	2.96	0.001	5.75667	12.491	6.01399e-08	1.06257e-05
MSTRG.30826.1	0	0	0	2.38	3.2	2.23	0.001	2.60333	11.3461	6.53438e-08	1.12702e-05
MSTRG.43360.3	0	0	0	2.86	2.43	2.91	0.001	2.73333	11.4164	6.79067e-08	1.14399e-05
MSTRG.10729.1	0	0	0	7.74	10.32	5.86	0.001	7.97333	12.961	6.98673e-08	1.14807e-05
MSTRG.7912.1	0	0	0	1.27	0.9	1.35	0.001	1.17333	10.1964	7.13186e-08	1.14807e-05
MSTRG.141575.1	0	0	0	4.02	4.84	5.4	0.001	4.75333	12.2147	7.30019e-08	1.14962e-05
MSTRG.123813.1	0	0	0	2.56	2.2	1.71	0.001	2.15667	11.0746	7.53779e-08	1.16178e-05
MSTRG.36525.1	0	0	0	4.82	3.81	5.18	0.001	4.60333	12.1685	7.71579e-08	1.16444e-05
MSTRG.73499.3	0	0	0	4.84	7.35	7.36	0.001	6.51667	12.6699	8.33926e-08	1.23285e-05
MSTRG.56865.2	0	0	0	4.8	3.59	4.11	0.001	4.16667	12.0247	8.88674e-08	1.28751e-05
MSTRG.144890.1	0	0	0	4.03	3.25	3.69	0.001	3.65667	11.8363	9.75936e-08	1.38621e-05
MSTRG.306.1	0	0	0	1.45	2.23	1.77	0.001	1.81667	10.8271	1.20081e-07	1.67282e-05
MSTRG.122660.1	0	0	0	4.27	7.95	7.79	0.001	6.67	12.7035	1.2868e-07	1.75878e-05
MSTRG.152599.1	0	0	0	6.54	5.12	6.66	0.001	6.10667	12.5762	1.45065e-07	1.93776e-05
MSTRG.161201.2	0	0	0	2.22	2.27	1.53	0.001	2.00667	10.9706	1.47124e-07	1.93776e-05
MSTRG.65935.5	0	0	0	3.8	2.04	4.03	0.001	3.29	11.6839	1.52154e-07	1.96823e-05
MSTRG.168542.1	0	0	0.02	1.51	1.44	3.1	0.00666667	2.01667	8.24079	1.57895e-07	2.00249e-05
MSTRG.70106.4	0	0	0	5	6.35	4.67	0.001	5.34	12.3826	1.60332e-07	2.00249e-05
MSTRG.85794.2	0	0	0	4.64	1.88	2.45	0.001	2.99	11.5459	1.71316e-07	2.0832e-05
MSTRG.109518.1	0	0	0	2.26	3.02	3.58	0.001	2.95333	11.5281	1.73525e-07	2.0832e-05
MSTRG.578.1	0	0	0	4.43	4.97	4.08	0.001	4.49333	12.1336	1.75422e-07	2.0832e-05
MSTRG.133674.1	0	0	0	1.69	1.88	0.88	0.001	1.48333	10.5346	1.82945e-07	2.11351e-05
MSTRG.5424.1	0	0	0	6.6	4.72	7.72	0.001	6.34667	12.6318	1.83809e-07	2.11351e-05
MSTRG.51682.1	0	0	0	13	7.22	12.92	0.001	11.0467	13.4313	2.02364e-07	2.29051e-05
MSTRG.121164.6	0	0	0	5.31	4.25	4.78	0.001	4.78	12.2228	2.05977e-07	2.29554e-05
MSTRG.52977.4	0	0	0	3.36	12.01	5.37	0.001	6.91333	12.7552	2.18432e-07	2.39745e-05
MSTRG.10230.1	0	0	0	3.66	3.77	3.8	0.001	3.74333	11.8701	2.28401e-07	2.46946e-05
MSTRG.11570.2	0	0	0	1.65	1.58	1.12	0.001	1.45	10.5018	2.35688e-07	2.51077e-05
MSTRG.136767.1	0	0	0	2.08	3.24	2.49	0.001	2.60333	11.3461	2.46981e-07	2.56195e-05
MSTRG.46034.1	0	0	0	3.45	2.91	2.13	0.001	2.83	11.4666	2.47565e-07	2.56195e-05
MSTRG.132845.1	0	0	0	1.86	3.39	2.89	0.001	2.71333	11.4059	2.5568e-07	2.57926e-05
MSTRG.150452.1	0	0	0	2.97	3.75	2.59	0.001	3.10333	11.5996	2.56359e-07	2.57926e-05
MSTRG.82487.6	0	0	0	2.95	3.07	1.99	0.001	2.67	11.3826	2.75844e-07	2.73728e-05
MSTRG.84764.1	0	0	0	1.11	2.17	1.36	0.001	1.54667	10.5949	2.79739e-07	2.73842e-05
MSTRG.100608.1	0	0	0	2.76	3.58	1.49	0.001	2.61	11.3498	3.0821e-07	2.9769e-05
MSTRG.70927.1	0	0	0	1.53	2.3	1.88	0.001	1.90333	10.8943	3.17459e-07	3.02589e-05
MSTRG.13212.1	0	0	0	2.7	1.95	1.72	0.001	2.12333	11.0521	3.678e-07	3.46019e-05
MSTRG.167153.3	0	0	0	1.61	1.89	1.5	0.001	1.66667	10.7027	3.77968e-07	3.51026e-05
MSTRG.89543.2	0	0	0	6.34	4.42	5.39	0.001	5.38333	12.3943	4.14312e-07	3.79909e-05
MSTRG.128812.1	0	0	0	1.89	2.43	1.35	0.001	1.89	10.8842	4.33997e-07	3.92705e-05
MSTRG.101601.1	0	0	0	2.78	4.97	3.06	0.001	3.60333	11.8151	4.40851e-07	3.92705e-05
MSTRG.153008.1	0	0	0	5.24	2.76	5.51	0.001	4.50333	12.1368	4.45578e-07	3.92705e-05
MSTRG.110429.1	0	0	0	2.61	3.76	3.54	0.001	3.30333	11.6897	4.49951e-07	3.92705e-05
MSTRG.58188.1	0	0	0.11	5.58	7.07	9.57	0.0366667	7.40667	7.65821	4.59846e-07	3.96562e-05
MSTRG.7357.2	0	0	0	4.28	4.64	7.49	0.001	5.47	12.4173	4.93661e-07	4.20715e-05
MSTRG.77751.1	0	0	0	2.5	3.41	5.27	0.001	3.72667	11.8637	5.01388e-07	4.21973e-05
MSTRG.17384.1	0	0	0	2.37	2.81	2.43	0.001	2.53667	11.3087	5.06787e-07	4.21973e-05
MSTRG.167661.2	0	0	0	1.17	1.34	2.94	0.001	1.81667	10.8271	5.29469e-07	4.3585e-05
MSTRG.60282.1	0	0	0	10.85	11.59	4.33	0.001	8.92333	13.1234	5.62341e-07	4.57708e-05
MSTRG.48976.1	0	0	0	6.22	8.89	8.48	0.001	7.86333	12.9409	5.6997e-07	4.58762e-05
MSTRG.78767.1	0	0	0	3.98	2.39	1.34	0.001	2.57	11.3276	5.78476e-07	4.60492e-05
MSTRG.164729.1	0	0	0	2.37	2.62	2.4	0.001	2.46333	11.2664	5.86388e-07	4.61717e-05
MSTRG.149741.1	0	0	0	2.03	2.44	3.58	0.001	2.68333	11.3898	5.98916e-07	4.66511e-05
MSTRG.107955.1	0	0	0	2.46	2.56	3.27	0.001	2.76333	11.4322	6.20025e-07	4.74365e-05
MSTRG.151890.1	0	0	0	2.71	2.82	2.84	0.001	2.79	11.446	6.22097e-07	4.74365e-05
MSTRG.106833.1	0	0	0	1.92	1.19	1.05	0.001	1.38667	10.4374	6.44953e-07	4.85627e-05
MSTRG.32131.1	0	0	0	11.6	6.68	7.9	0.001	8.72667	13.0912	6.50274e-07	4.85627e-05
MSTRG.126193.1	0	0	0	3.84	5.14	3.35	0.001	4.11	12.0049	6.73021e-07	4.93584e-05
MSTRG.139473.2	0	0	0	2.54	1.09	2.22	0.001	1.95	10.9293	6.75613e-07	4.93584e-05
MSTRG.46122.1	0	0	0	1.81	1.04	2.85	0.001	1.9	10.8918	6.82434e-07	4.93584e-05
MSTRG.92332.1	0	0	0	5.32	5.34	4.05	0.001	4.90333	12.2595	6.94026e-07	4.93584e-05
MSTRG.56265.1	0	0	0	0.94	1.35	1.66	0.001	1.31667	10.3627	6.94997e-07	4.93584e-05
MSTRG.56574.1	0	0	0	6.92	7.49	8.11	0.001	7.50667	12.874	7.13237e-07	5.01621e-05
MSTRG.98751.1	0	0	0	0.93	1.04	1.64	0.001	1.20333	10.2328	7.26817e-07	5.06256e-05
MSTRG.102102.1	0	0	0	3.35	2.52	4.45	0.001	3.44	11.7482	7.4308e-07	5.12655e-05
MSTRG.7282.1	0	0	0	3.54	2.45	2.41	0.001	2.8	11.4512	7.5833e-07	5.1824e-05
MSTRG.108704.1	0	0	0	1.48	2.38	1.14	0.001	1.66667	10.7027	7.74035e-07	5.22314e-05
MSTRG.87070.2	0	0	0	1.53	1.03	1.64	0.001	1.4	10.4512	7.82726e-07	5.22314e-05
MSTRG.66714.1	0	0	0	2.4	2.19	1.43	0.001	2.00667	10.9706	7.85922e-07	5.22314e-05
MSTRG.65172.1	0	0	0	0.6	1.75	1.26	0.001	1.20333	10.2328	8.36159e-07	5.5048e-05
MSTRG.135460.1	0	0	0	4	2.07	2.24	0.001	2.77	11.4357	8.50638e-07	5.5048e-05
MSTRG.134359.1	0	0	0	1.51	2.26	0.87	0.001	1.54667	10.5949	8.51102e-07	5.5048e-05
MSTRG.132200.1	0	0	0	0.83	0.92	1.48	0.001	1.07667	10.0724	8.75173e-07	5.56415e-05
MSTRG.50992.1	0	0	0	2.21	3.29	2.72	0.001	2.74	11.42	8.79825e-07	5.56415e-05
MSTRG.15777.1	0	0	0	1.76	1.99	1.48	0.001	1.74333	10.7676	8.8332e-07	5.56415e-05
MSTRG.77307.1	0	0	0	3.13	4.4	4.03	0.001	3.85333	11.9119	9.005e-07	5.62347e-05
MSTRG.144236.1	0	0	0	5.54	5.4	2.97	0.001	4.63667	12.1789	9.28875e-07	5.75109e-05
MSTRG.7643.4	0	0	0	1.41	1.51	1.83	0.001	1.58333	10.6287	9.6147e-07	5.85626e-05
MSTRG.476.1	0	0	0	2.28	2.07	2.3	0.001	2.21667	11.1142	9.62031e-07	5.85626e-05
MSTRG.130543.1	0	0	0	9.9	7.47	5.54	0.001	7.63667	12.8987	9.75078e-07	5.88622e-05
MSTRG.143012.1	0	0	0	6.74	9.12	7.63	0.001	7.83	12.9348	9.94552e-07	5.95416e-05
MSTRG.25555.1	0	0	0	2.39	3.24	2.01	0.001	2.54667	11.3144	1.05191e-06	6.18934e-05
MSTRG.77754.2	0	0	0	4.32	5.99	3.91	0.001	4.74	12.2107	1.05343e-06	6.18934e-05
MSTRG.50478.1	0	0	0	2.65	3.92	3.98	0.001	3.51667	11.78	1.06679e-06	6.18934e-05
MSTRG.143921.1	0	0	0	1.82	3.25	2.82	0.001	2.63	11.3608	1.06801e-06	6.18934e-05
MSTRG.66104.1	0	0	0	1.86	1.85	1.09	0.001	1.6	10.6439	1.07745e-06	6.19448e-05
MSTRG.23183.2	0	0	0	7.66	11.23	3.89	0.001	7.59333	12.8905	1.10703e-06	6.31445e-05
MSTRG.10488.1	0	0	0	2.6	1.62	1.62	0.001	1.94667	10.9268	1.18112e-06	6.68441e-05
MSTRG.150636.2	0	0	0	1.67	1.48	2.55	0.001	1.9	10.8918	1.21122e-06	6.79612e-05
MSTRG.32096.3	0	0	0	0.87	1.3	1.39	0.001	1.18667	10.2127	1.22704e-06	6.79612e-05
MSTRG.153353.1	0	0	0	3.15	5.12	3.96	0.001	4.07667	11.9932	1.22901e-06	6.79612e-05
MSTRG.43162.3	0	0	0	1.6	3.38	3.09	0.001	2.69	11.3934	1.2611e-06	6.92077e-05
MSTRG.112160.1	0	0	0	0.88	1.53	1.24	0.001	1.21667	10.2487	1.31547e-06	7.16488e-05
MSTRG.131933.3	0	0.03	0	1.03	1.76	1.57	0.01	1.45333	7.18322	1.33422e-06	7.21278e-05
MSTRG.115660.1	0	0	0	2.09	2.04	2.94	0.001	2.35667	11.2025	1.34789e-06	7.22364e-05
MSTRG.1414.5	0	0	0	1.94	2	1.31	0.001	1.75	10.7731	1.35673e-06	7.22364e-05
MSTRG.138158.1	0	0	0	1.51	3.27	2.41	0.001	2.39667	11.2268	1.36615e-06	7.22364e-05
MSTRG.36972.1	0	0	0	1.84	1.99	2.05	0.001	1.96	10.9366	1.39579e-06	7.30458e-05
MSTRG.16497.2	0	0	0	5.32	7.64	1.53	0.001	4.83	12.2378	1.40162e-06	7.30458e-05
MSTRG.88001.2	0.08	0.1	0	4.99	5.56	3.87	0.06	4.80667	6.32393	1.41199e-06	7.30603e-05
MSTRG.80574.1	0	0	0	0.63	0.74	1.02	0.001	0.796667	9.63783	1.48904e-06	7.6501e-05
MSTRG.48472.1	0	0	0	3.17	3.13	2.37	0.001	2.89	11.4969	1.61765e-06	8.25228e-05
MSTRG.37987.1	0	0	0	2.15	2.91	4.13	0.001	3.06333	11.5809	1.63819e-06	8.26736e-05
MSTRG.104363.1	0	0	0	1.07	1.67	0.98	0.001	1.24	10.2761	1.64389e-06	8.26736e-05
MSTRG.111164.1	0.03	0	0	1.3	1.19	2.14	0.01	1.54333	7.26991	1.65766e-06	8.26736e-05
MSTRG.11182.1	0	0	0	3.55	4.12	2.2	0.001	3.29	11.6839	1.66625e-06	8.26736e-05
MSTRG.83605.1	0	0	0	1.55	2.6	0.96	0.001	1.70333	10.7341	1.75185e-06	8.62346e-05
MSTRG.58898.4	0	0	0	3.61	3.67	1.68	0.001	2.98667	11.5443	1.76183e-06	8.62346e-05
MSTRG.135596.3	0	0	0	1.43	2.34	2.93	0.001	2.23333	11.125	1.79905e-06	8.73699e-05
MSTRG.43949.1	0	0	0	1.93	3.12	3.52	0.001	2.85667	11.4801	1.80915e-06	8.73699e-05
MSTRG.47068.1	0	0	0	1.97	3.15	1.55	0.001	2.22333	11.1185	1.84658e-06	8.85868e-05
MSTRG.139439.1	0	0	0	4.52	5.74	6.67	0.001	5.64333	12.4623	1.8901e-06	9.0078e-05
MSTRG.102308.1	0	0	0.12	6.17	3.32	8.89	0.04	6.12667	7.25896	1.91744e-06	9.03597e-05
MSTRG.75645.1	0.06	0	0	3.04	3.48	2.6	0.02	3.04	7.24793	1.92095e-06	9.03597e-05
MSTRG.104968.1	0	0	0	2.32	1.76	2.61	0.001	2.23	11.1228	1.93864e-06	9.06033e-05
MSTRG.84468.1	0	0	0	5.52	3.74	3.23	0.001	4.16333	12.0235	2.09491e-06	9.70177e-05
MSTRG.143923.1	0	0	0	1.78	1.15	2.49	0.001	1.80667	10.8191	2.10267e-06	9.70177e-05
MSTRG.107804.2	0	0	0	2.1	2.98	1.55	0.001	2.21	11.1098	2.15384e-06	9.87496e-05
MSTRG.82007.1	0	0	0	2.79	4.35	2.76	0.001	3.3	11.6883	2.18899e-06	9.97126e-05
MSTRG.113152.4	0	0	0	1.59	4.05	5.43	0.001	3.69	11.8494	2.20238e-06	9.97126e-05
MSTRG.24107.1	42.98	22.4	23.58	0.04	0.12	0.22	29.6533	0.126667	-7.87101	2.28255e-06	0.000102182
MSTRG.25561.1	0	0	0	2.26	1.55	2.25	0.001	2.02	10.9801	2.28514e-06	0.000102182
MSTRG.25865.2	0	0	0	0.84	3.38	2.07	0.001	2.09667	11.0339	2.30974e-06	0.000102649
MSTRG.150679.1	0	0	0	1.25	0.92	1.18	0.001	1.11667	10.125	2.35465e-06	0.000104007
MSTRG.69405.1	0	0	0	1.45	1.04	1.65	0.001	1.38	10.4305	2.42165e-06	0.000106318
MSTRG.82142.3	0	0	0	1.71	2.53	1.77	0.001	2.00333	10.9682	2.47484e-06	0.000107998
MSTRG.167162.1	0	0	0	6.23	5.06	9.12	0.001	6.80333	12.732	2.65007e-06	0.000114953
MSTRG.168343.1	0	0	0	3.24	1.27	4.13	0.001	2.88	11.4919	2.72322e-06	0.000117423
MSTRG.79518.1	0	0	0	1.8	3.06	2.12	0.001	2.32667	11.184	2.79893e-06	0.000119973
MSTRG.144744.2	0	0	0	4.84	4.18	2.6	0.001	3.87333	11.9194	2.82091e-06	0.000120204
MSTRG.25603.2	0	0	0	2.56	1.52	0.75	0.001	1.61	10.6528	2.89314e-06	0.000122561
MSTRG.5545.2	0	0	0	4.07	6.39	6.17	0.001	5.54333	12.4365	2.94222e-06	0.000123748
MSTRG.162710.1	0	0	0	4.51	3.93	4.33	0.001	4.25667	12.0555	2.96122e-06	0.000123748
MSTRG.135519.2	0	0	0	0.36	1.62	0.65	0.001	0.876667	9.77588	2.98083e-06	0.000123748
MSTRG.71482.1	0	0	0	2.79	3.61	1.71	0.001	2.70333	11.4005	2.9895e-06	0.000123748
MSTRG.135523.1	0	0	0	1.79	6.82	2.49	0.001	3.7	11.8533	3.03902e-06	0.000125083
MSTRG.6282.1	0	0	0	0.87	1.19	1.27	0.001	1.11	10.1163	3.1073e-06	0.000127171
MSTRG.97033.1	0	0	0	0.97	1.11	0.59	0.001	0.89	9.79766	3.13652e-06	0.000127646
MSTRG.3229.5	0.09	0	0.26	5.58	7.27	3.79	0.116667	5.54667	5.57116	3.30636e-06	0.000133806
MSTRG.105136.3	20.79	13.34	11.9	0	0	0	15.3433	0.001	-13.9053	3.33992e-06	0.000134413
MSTRG.125829.1	0	0	0	1.33	1.09	2.28	0.001	1.56667	10.6135	3.40213e-06	0.000136161
MSTRG.76779.2	0	0	0	2.79	3.83	2.15	0.001	2.92333	11.5134	3.51007e-06	0.000138916
MSTRG.136237.2	0	0.15	0.34	5.94	11.8	5.19	0.163333	7.64333	5.54831	3.52904e-06	0.000138916
MSTRG.112018.2	0	0	0	2.07	1.7	3.45	0.001	2.40667	11.2328	3.55144e-06	0.000138916
MSTRG.50465.1	0	0	0	0.82	1.31	0.74	0.001	0.956667	9.90187	3.55868e-06	0.000138916
MSTRG.47746.1	0	0	0	2.59	2.8	3.7	0.001	3.03	11.5651	3.56686e-06	0.000138916
MSTRG.116286.1	0	0	0	1.91	1.99	1.47	0.001	1.79	10.8057	3.6992e-06	0.000143299
MSTRG.147183.1	0	0	0	2.19	2.69	2.83	0.001	2.57	11.3276	3.75715e-06	0.000144558
MSTRG.153934.1	0	0	0	4.08	2.24	1.38	0.001	2.56667	11.3257	3.7716e-06	0.000144558
MSTRG.10778.1	0	0	0	0.56	1.07	0.67	0.001	0.766667	9.58246	3.80852e-06	0.000145205
MSTRG.34579.2	0	0	0	5.36	4.74	2.32	0.001	4.14	12.0154	3.86026e-06	0.000146407
MSTRG.142169.5	0	0	0	1.96	2.3	1.95	0.001	2.07	11.0154	3.95892e-06	0.000149228
MSTRG.120270.2	0	0	0	2.22	2.51	1.75	0.001	2.16	11.0768	3.97585e-06	0.000149228
MSTRG.126333.4	0	0	0	1.23	1.96	1.75	0.001	1.64667	10.6853	4.0056e-06	0.00014957
MSTRG.136191.1	0	0	0	1.64	1.04	0.49	0.001	1.05667	10.0453	4.02879e-06	0.000149664
MSTRG.146166.1	0	0	0	0.87	1.78	1.86	0.001	1.50333	10.5539	4.11895e-06	0.000151662
MSTRG.17383.1	0	0	0	3.67	5.67	8.8	0.001	6.04667	12.5619	4.12443e-06	0.000151662
MSTRG.16881.1	0	0	0	8.53	5.09	4.68	0.001	6.1	12.5746	4.19178e-06	0.00015336
MSTRG.1841.1	0	0	0	3.29	4.89	3.49	0.001	3.89	11.9256	4.22591e-06	0.000153832
MSTRG.95103.1	0	0	0	6.23	2.9	1.05	0.001	3.39333	11.7285	4.32953e-06	0.000156608
MSTRG.135535.1	0	0	0	3.9	8.9	3.69	0.001	5.49667	12.4243	4.34542e-06	0.000156608
MSTRG.105848.2	0	0	0	0.63	0.86	0.84	0.001	0.776667	9.60115	4.50435e-06	0.000161532
MSTRG.93494.1	0	0	0	2.55	2.37	1.72	0.001	2.21333	11.112	4.80474e-06	0.000170843
MSTRG.120789.3	0	0	0	3.75	3.8	1.99	0.001	3.18	11.6348	4.81116e-06	0.000170843
MSTRG.134247.1	0	0	0	3.92	4.83	4.9	0.001	4.55	12.1517	4.86286e-06	0.000171837
MSTRG.10525.3	0	0	0	2.28	4.11	1.77	0.001	2.72	11.4094	5.15823e-06	0.000181389
MSTRG.114978.1	0	0	0	2.17	0.92	2.85	0.001	1.98	10.9513	5.29193e-06	0.000185173
MSTRG.143780.5	26.4	37.14	20.31	0.16	0.09	0.23	27.95	0.16	-7.44863	5.31695e-06	0.000185173
MSTRG.12177.1	0	0	0	1.25	1.67	2.73	0.001	1.88333	10.8791	5.35621e-06	0.000185648
MSTRG.122882.1	0	0	0	1.73	3.88	3.46	0.001	3.02333	11.5619	5.40718e-06	0.000186522
MSTRG.81093.1	0	0	0.06	2.53	1.8	2.27	0.02	2.2	6.78136	5.43342e-06	0.000186539
MSTRG.111030.1	0	0	0	1.96	2.27	1.72	0.001	1.98333	10.9537	5.47784e-06	0.000187177
MSTRG.183.1	0	0	0	0.98	0.89	0.46	0.001	0.776667	9.60115	5.55426e-06	0.000188278
MSTRG.144476.2	0	0	0	2.35	2.9	1.15	0.001	2.13333	11.0589	5.56204e-06	0.000188278
MSTRG.94567.1	0	0	0	2.98	3.41	7.85	0.001	4.74667	12.2127	5.6246e-06	0.00018951
MSTRG.29008.1	0	0	0	3.54	5.56	3.4	0.001	4.16667	12.0247	5.66269e-06	0.00018991
MSTRG.74159.2	0	0	0	0.84	1.84	2.21	0.001	1.63	10.6707	5.72413e-06	0.000191086
MSTRG.52900.1	0	0	0	0.7	1.94	0.83	0.001	1.15667	10.1758	5.77817e-06	0.000191369
MSTRG.116944.1	0	0	0	1.57	2.79	3.47	0.001	2.61	11.3498	5.78546e-06	0.000191369
MSTRG.120903.1	0	0	0	3.06	1.71	2.8	0.001	2.52333	11.3011	5.82306e-06	0.000191737
MSTRG.131254.11	0	0	0	2.88	3.29	4.6	0.001	3.59	11.8098	5.93082e-06	0.000193874
MSTRG.70096.1	0	0	0	3.83	4.71	4.66	0.001	4.4	12.1033	5.94147e-06	0.000193874
MSTRG.58840.2	0.22	0	0	5.76	5.22	4.55	0.0733333	5.17667	6.14141	6.12945e-06	0.000199111
MSTRG.21365.1	0	0	0.15	3.51	3.31	4.45	0.05	3.75667	6.23138	6.17442e-06	0.000199643
MSTRG.140278.3	0	0	0	3.47	4.41	4.98	0.001	4.28667	12.0656	6.22646e-06	0.000199643
MSTRG.52332.1	0	0	0	1.75	1.79	1.45	0.001	1.66333	10.6999	6.2365e-06	0.000199643
MSTRG.115047.1	0	0	0	1.13	2.89	2.39	0.001	2.13667	11.0611	6.25983e-06	0.000199643
MSTRG.7406.1	0	0	0	0.97	1.49	1.81	0.001	1.42333	10.4751	6.30278e-06	0.000199643
MSTRG.81285.1	0	0	0	1.11	1.56	0.7	0.001	1.12333	10.1336	6.31119e-06	0.000199643
MSTRG.18687.1	0	0	0	0.93	3.33	3.51	0.001	2.59	11.3387	6.48459e-06	0.000203952
MSTRG.598.1	0	0	0	2.03	2.8	2.68	0.001	2.50333	11.2896	6.50371e-06	0.000203952
MSTRG.106193.1	0	0	0	1.25	2.77	0.77	0.001	1.59667	10.6408	6.57346e-06	0.000205251
MSTRG.152418.1	0	0	0	1.42	1.03	1.36	0.001	1.27	10.3106	6.63013e-06	0.000206132
MSTRG.82805.1	0	0	0	2.29	3.66	1.27	0.001	2.40667	11.2328	6.769e-06	0.00020955
MSTRG.45929.1	0	0	0	1.27	1.08	0.88	0.001	1.07667	10.0724	6.80041e-06	0.000209626
MSTRG.119940.1	0	0	0	2.41	3.88	3.27	0.001	3.18667	11.6378	6.83533e-06	0.00020981
MSTRG.132001.1	0	0	0	1.18	0.98	1.19	0.001	1.11667	10.125	6.88102e-06	0.000210321
MSTRG.97290.3	0	0	0	2.19	2.52	2.53	0.001	2.41333	11.2368	7.03007e-06	0.000213612
MSTRG.58224.2	0	0	0	2.45	1.59	0.74	0.001	1.59333	10.6378	7.04766e-06	0.000213612
MSTRG.46041.1	0	0	0	2.6	2.7	4.26	0.001	3.18667	11.6378	7.20183e-06	0.000216559
MSTRG.64017.1	0	0	0	2.08	0.42	0.91	0.001	1.13667	10.1506	7.20468e-06	0.000216559
MSTRG.138586.3	0	0	0	3.29	2.46	1.66	0.001	2.47	11.2703	7.27177e-06	0.000216798
MSTRG.104205.1	0	0	0	5.02	1.29	5.51	0.001	3.94	11.944	7.2725e-06	0.000216798
MSTRG.132098.1	0	0	0	3.8	2.9	2.85	0.001	3.18333	11.6363	7.36432e-06	0.000218636
MSTRG.146943.1	0	0	0	2.22	1.58	1.67	0.001	1.82333	10.8324	7.41433e-06	0.000219222
MSTRG.34274.1	0	0	0	1.71	0.48	1.42	0.001	1.20333	10.2328	7.51772e-06	0.000220671
MSTRG.15468.2	0	0	0	1.11	0.7	0.94	0.001	0.916667	9.84025	7.52428e-06	0.000220671
MSTRG.163267.1	0	0	0	1.54	1.04	0.54	0.001	1.04	10.0224	7.55565e-06	0.000220698
MSTRG.112992.2	0	0	0	2.03	0.9	1.86	0.001	1.59667	10.6408	7.81269e-06	0.000226541
MSTRG.122598.1	0	0	0	0.65	1.73	1.98	0.001	1.45333	10.5051	7.81822e-06	0.000226541
MSTRG.2018.1	0	0	0	2.44	2.54	1.15	0.001	2.04333	10.9967	7.91805e-06	0.000228519
MSTRG.25704.6	0	0	0	4.26	4.19	1.33	0.001	3.26	11.6707	8.06803e-06	0.000231924
MSTRG.53396.1	0	0	0	5.41	9.41	4.37	0.001	6.39667	12.6431	8.18626e-06	0.000234392
MSTRG.499.1	0	0	0	2.92	1.67	1.15	0.001	1.91333	10.9019	8.23394e-06	0.000234829
MSTRG.15.1	0	0	0	2.21	3.31	4.66	0.001	3.39333	11.7285	8.30492e-06	0.000235925
MSTRG.82658.1	0.37	0	0	9.68	8.13	7.4	0.123333	8.40333	6.09033	8.40511e-06	0.000237838
MSTRG.32912.1	0	0	0	1.12	0.94	0.69	0.001	0.916667	9.84025	8.52811e-06	0.00024038
MSTRG.114575.1	0	0	0	1.87	3.83	4.11	0.001	3.27	11.6751	8.62533e-06	0.000242166
MSTRG.20671.1	0	0	0	1.47	2.54	1.74	0.001	1.91667	10.9044	8.65834e-06	0.000242166
MSTRG.27234.2	0	0	0	1.25	2.05	1.24	0.001	1.51333	10.5635	8.9002e-06	0.000247973
MSTRG.1536.1	0	0	0	2.84	3.32	2.53	0.001	2.89667	11.5002	9.58514e-06	0.000265261
MSTRG.96574.4	0	0	0	0.88	1.25	0.97	0.001	1.03333	10.0131	9.59393e-06	0.000265261
MSTRG.108942.1	0	0	0	1.12	0.96	2.42	0.001	1.5	10.5507	9.91417e-06	0.000273073
MSTRG.13438.1	0	0	0	1.37	1.26	2.39	0.001	1.67333	10.7085	1.01244e-05	0.000277019
MSTRG.43261.1	0	0	0	1.02	0.91	1.08	0.001	1.00333	9.97059	1.01339e-05	0.000277019
MSTRG.163967.7	0	0	0	1.55	1.84	0.79	0.001	1.39333	10.4443	1.02724e-05	0.00027905
MSTRG.21717.1	0	0	0	2.43	1.69	3.46	0.001	2.52667	11.303	1.02852e-05	0.00027905
MSTRG.63672.1	0	0	0	0.64	2.38	0.6	0.001	1.20667	10.2368	1.03952e-05	0.000280982
MSTRG.67173.2	0	0	0	4.31	3.56	2.55	0.001	3.47333	11.7621	1.04689e-05	0.000281089
MSTRG.4600.1	0	0	0	2.15	1.58	2.03	0.001	1.92	10.9069	1.05311e-05	0.000281089
MSTRG.37021.1	0	0	0	1.02	1.37	1.93	0.001	1.44	10.4919	1.05517e-05	0.000281089
MSTRG.164005.1	0	0	0	1.18	1.54	1.24	0.001	1.32	10.3663	1.0566e-05	0.000281089
MSTRG.121594.1	0	0	0	1.1	2.19	1.84	0.001	1.71	10.7398	1.05932e-05	0.000281089
MSTRG.95310.2	0	0	0	2.5	4.31	1.21	0.001	2.67333	11.3844	1.07374e-05	0.000283876
MSTRG.78778.1	0	0	0	1.86	1.9	1.02	0.001	1.59333	10.6378	1.13798e-05	0.000299765
MSTRG.81131.1	0	0	0	0.98	1.45	1.04	0.001	1.15667	10.1758	1.18888e-05	0.000312038
MSTRG.161582.1	0	0	0	1.05	1.97	1.87	0.001	1.63	10.6707	1.1991e-05	0.000313585
MSTRG.108721.2	0	0.11	0	4.64	3.08	2.99	0.0366667	3.57	6.60531	1.21009e-05	0.000315082
MSTRG.139937.1	0	0	0	3.43	6.41	3.62	0.001	4.48667	12.1314	1.21353e-05	0.000315082
MSTRG.45298.1	0	0	0	1.46	2.12	0.42	0.001	1.33333	10.3808	1.22321e-05	0.000316463
MSTRG.8973.1	0	0	0	1.33	0.69	0.66	0.001	0.893333	9.80305	1.2564e-05	0.000323892
MSTRG.152527.2	0	0	0.26	3.99	5.94	6.42	0.0866667	5.45	5.97464	1.26693e-05	0.000325449
MSTRG.138731.1	0	0	0	1.22	0.84	0.71	0.001	0.923333	9.85071	1.32234e-05	0.00033848
MSTRG.136931.2	0	0	0	1.42	1.74	1.68	0.001	1.61333	10.6558	1.38806e-05	0.000354052
MSTRG.107960.1	0	0	0	2.68	1.39	2.65	0.001	2.24	11.1293	1.39811e-05	0.000355366
MSTRG.152595.1	0	0	0	3.13	2.69	1.26	0.001	2.36	11.2046	1.41606e-05	0.00035867
MSTRG.83626.1	0	0	0	2.64	1.88	0.84	0.001	1.78667	10.8031	1.43257e-05	0.000361588
MSTRG.8014.1	0	0	0	1.96	1.68	2.11	0.001	1.91667	10.9044	1.44013e-05	0.000362234
MSTRG.111303.1	0	0	0	0.96	1.83	2.75	0.001	1.84667	10.8507	1.48625e-05	0.000371702
MSTRG.27010.1	0	0.12	0	3.68	4.77	3.3	0.04	3.91667	6.61348	1.4925e-05	0.000371702
MSTRG.19035.1	0	0	0	2.34	3.1	3.84	0.001	3.09333	11.5949	1.49317e-05	0.000371702
MSTRG.84780.1	0	0	0	1.17	1.17	0.69	0.001	1.01	9.98014	1.51122e-05	0.000374038
MSTRG.71578.1	0	0	0	4.58	2.38	4.99	0.001	3.98333	11.9598	1.51288e-05	0.000374038
MSTRG.1271.1	0	0	0	1.25	1.99	1	0.001	1.41333	10.4649	1.52783e-05	0.000375911
MSTRG.45433.1	0	0	0	1.76	3.23	1.65	0.001	2.21333	11.112	1.53084e-05	0.000375911
MSTRG.21830.1	0	0	0	1.63	1.61	2.81	0.001	2.01667	10.9778	1.54232e-05	0.000377452
MSTRG.1056.4	130.12	235.78	156.16	1.51	1.77	3.1	174.02	2.12667	-6.35452	1.559e-05	0.000380249
MSTRG.140982.1	0	0	0	2.17	1.11	2.66	0.001	1.98	10.9513	1.58707e-05	0.000385797
MSTRG.137266.1	0	0	0	1.79	0.95	2.11	0.001	1.61667	10.6588	1.5969e-05	0.000386888
MSTRG.4202.2	0	0	0	1.13	0.68	0.53	0.001	0.78	9.60733	1.67482e-05	0.00040308
MSTRG.58320.1	0	0	0	3.93	4.84	2.23	0.001	3.66667	11.8403	1.67486e-05	0.00040308
MSTRG.56978.3	0	0	0	0.94	1.74	1.15	0.001	1.27667	10.3182	1.69339e-05	0.000405802
MSTRG.68420.1	0	0	0	0.81	1.42	0.88	0.001	1.03667	10.0177	1.69738e-05	0.000405802
MSTRG.89623.1	22.33	13.8	11.83	105.99	93.75	127.43	15.9867	109.057	2.77014	1.70456e-05	0.000406055
MSTRG.103773.1	0	0	0	2.01	1.88	2.73	0.001	2.20667	11.1077	1.70965e-05	0.000406055
MSTRG.133450.2	0	0	0	1.96	1.55	1.59	0.001	1.7	10.7313	1.77338e-05	0.00041936
MSTRG.113185.1	0	0	0	1.44	5.42	2.06	0.001	2.97333	11.5379	1.77876e-05	0.00041936
MSTRG.52000.2	0	0	0	2.85	2.49	1.47	0.001	2.27	11.1485	1.78303e-05	0.00041936
MSTRG.82928.1	0	0	0	0.59	1.47	0.93	0.001	0.996667	9.96097	1.79226e-05	0.000420166
MSTRG.106126.1	0	0	0	2.54	3.23	1.63	0.001	2.46667	11.2683	1.85527e-05	0.000433535
MSTRG.86678.1	0	0	0	1.28	3.1	1.48	0.001	1.95333	10.9317	1.87738e-05	0.00043729
MSTRG.107746.1	0	0	0	1.58	0.99	2.33	0.001	1.63333	10.6736	1.91421e-05	0.000444441
MSTRG.45033.1	0	0	0	0.91	0.32	1.17	0.001	0.8	9.64386	1.92516e-05	0.00044467
MSTRG.108544.1	0	0	0	4.5	5.32	2.11	0.001	3.97667	11.9573	1.92748e-05	0.00044467
MSTRG.30399.1	0	0	0	2.8	3.53	4.62	0.001	3.65	11.8337	1.9707e-05	0.000453198
MSTRG.22992.1	0	0	0	0.8	0.71	0.33	0.001	0.613333	9.26053	1.98621e-05	0.000455321
MSTRG.167475.1	0	0.12	0	1.56	3.16	3.04	0.04	2.58667	6.01495	2.03251e-05	0.000464465
MSTRG.133979.1	0	0	0	3.51	2.66	0.93	0.001	2.36667	11.2086	2.06336e-05	0.000470032
MSTRG.152695.1	0	0	0	0.86	1.17	0.61	0.001	0.88	9.78136	2.09417e-05	0.000474104
MSTRG.76645.1	0	0	0	1.2	3.22	1.44	0.001	1.95333	10.9317	2.09433e-05	0.000474104
MSTRG.29643.1	0	0	0	2.11	1.57	1.74	0.001	1.80667	10.8191	2.10696e-05	0.000475478
MSTRG.124100.1	0	0	0	1.66	1.04	0.96	0.001	1.22	10.2527	2.1392e-05	0.000481154
MSTRG.166370.1	0	0	0	3.63	1.59	3.1	0.001	2.77333	11.4374	2.1454e-05	0.000481154
MSTRG.119901.1	21.63	13.98	4.36	0	0	0	13.3233	0.001	-13.7017	2.18758e-05	0.000489101
MSTRG.20828.1	0	0	0	0.45	2.94	3.03	0.001	2.14	11.0634	2.23716e-05	0.000498494
MSTRG.12880.1	0	0	0	1.78	0.65	0.9	0.001	1.11	10.1163	2.24336e-05	0.000498494
MSTRG.31713.1	0	0	0	1.28	3.58	1.96	0.001	2.27333	11.1506	2.30085e-05	0.000509705
MSTRG.152328.5	0	0	0	3.95	4.02	3.11	0.001	3.69333	11.8507	2.32649e-05	0.000513737
MSTRG.5310.1	0	0	0	6.57	4.27	3.19	0.001	4.67667	12.1913	2.33438e-05	0.000513737
MSTRG.151966.1	0	0	0	0.73	1.01	1.42	0.001	1.05333	10.0407	2.34033e-05	0.000513737
MSTRG.21708.1	0	0	0	1.02	0.81	0.51	0.001	0.78	9.60733	2.36411e-05	0.000517389
MSTRG.111384.8	0	0	0	3.1	1.57	1.05	0.001	1.90667	10.8968	2.38841e-05	0.000521133
MSTRG.150125.1	0	0	0	0.88	0.7	1.32	0.001	0.966667	9.91687	2.42897e-05	0.000528393
MSTRG.49178.1	0	0	0	3.86	2.87	2.91	0.001	3.21333	11.6499	2.44642e-05	0.000530595
MSTRG.139995.1	0	0	0	1.86	1.82	2.27	0.001	1.98333	10.9537	2.46317e-05	0.000532634
MSTRG.131223.1	0	0	0	1.64	1.92	0.52	0.001	1.36	10.4094	2.47484e-05	0.000533563
MSTRG.90561.1	0	0	0	1.58	1.6	1.83	0.001	1.67	10.7056	2.56435e-05	0.000551222
MSTRG.160890.2	0	0	0	1.29	2.66	1.07	0.001	1.67333	10.7085	2.61831e-05	0.000561155
MSTRG.61790.2	0	0	0	1.7	1.14	1.98	0.001	1.60667	10.6499	2.63202e-05	0.000562429
MSTRG.163799.2	0	0	0	1.66	2.18	0.79	0.001	1.54333	10.5918	2.66306e-05	0.000567389
MSTRG.163328.1	0	0	0	0.58	3.26	1.95	0.001	1.93	10.9144	2.67532e-05	0.000567633
MSTRG.92468.1	50	51.82	56.26	0.48	0.71	0.08	52.6933	0.423333	-6.95968	2.67988e-05	0.000567633
MSTRG.121609.1	0	0	0	2.26	0.75	0.95	0.001	1.32	10.3663	2.72208e-05	0.00057489
MSTRG.33059.1	0	0	0	2.73	0.86	4.66	0.001	2.75	11.4252	2.73971e-05	0.0005767
MSTRG.21360.1	0	0	0	1.11	1.18	1.09	0.001	1.12667	10.1378	2.74657e-05	0.0005767
MSTRG.21410.1	0	0	0	1.97	2.69	2.71	0.001	2.45667	11.2625	2.76485e-05	0.000578853
MSTRG.52265.1	0	0	0	2.09	0.63	3.17	0.001	1.96333	10.9391	2.7728e-05	0.000578853
MSTRG.146689.1	0	0	0	0.51	1.82	0.67	0.001	1	9.96578	2.78977e-05	0.000580722
MSTRG.105750.4	0	0	0	2.35	1.31	2.34	0.001	2	10.9658	2.8186e-05	0.000585041
MSTRG.36227.2	0	0	0	1.94	1.63	2.93	0.001	2.16667	11.0813	2.85197e-05	0.000590276
MSTRG.154840.6	20.8	108.64	99.55	0.37	0.63	0.85	76.33	0.616667	-6.95162	2.86724e-05	0.000591746
MSTRG.17732.3	0	0	0	1.49	1.96	1.87	0.001	1.77333	10.7922	2.87576e-05	0.000591818
MSTRG.1189.1	0	0	0	1.8	3.06	1.33	0.001	2.06333	11.0108	2.89232e-05	0.000593539
MSTRG.95299.1	0	0	0	0.51	1.1	1.42	0.001	1.01	9.98014	2.90658e-05	0.000593956
MSTRG.100185.1	0	0	0	0.6	1.59	1.88	0.001	1.35667	10.4059	2.91074e-05	0.000593956
MSTRG.128550.1	0	0	0	2.13	1.87	2.22	0.001	2.07333	11.0177	2.96115e-05	0.000602284
MSTRG.87515.1	0	0	0	4.08	2.52	2.2	0.001	2.93333	11.5183	2.97248e-05	0.000602284
MSTRG.20943.1	0	0	0	2.89	1.06	2.01	0.001	1.98667	10.9561	2.9765e-05	0.000602284
MSTRG.129202.11	0	0	0	1.01	2.64	0.39	0.001	1.34667	10.3952	2.99314e-05	0.000603881
MSTRG.25416.1	0	0	0	1.75	6.35	4.02	0.001	4.04	11.9801	3.00107e-05	0.000603881
MSTRG.84461.1	0	0	0	1.05	1.09	1.25	0.001	1.13	10.1421	3.06872e-05	0.000615785
MSTRG.16.1	0	0	0	1.37	1.34	0.83	0.001	1.18	10.2046	3.0994e-05	0.000620223
MSTRG.81550.2	0	0	0	1.45	2.76	1.77	0.001	1.99333	10.961	3.2306e-05	0.000644695
MSTRG.19528.1	0	0	0	1.67	2.26	1.06	0.001	1.66333	10.6999	3.25349e-05	0.000647481
MSTRG.107467.1	0	0	0	0.23	4.4	1.81	0.001	2.14667	11.0679	3.28433e-05	0.000651827
MSTRG.117506.2	0	0	0	2.22	1.99	2.02	0.001	2.07667	11.0201	3.30833e-05	0.000654797
MSTRG.31819.1	0	0	0.09	1.1	3.3	0.82	0.03	1.74	5.85798	3.36092e-05	0.000663392
MSTRG.16694.1	0	0	0	1.83	0.85	3.46	0.001	2.04667	10.9991	3.37044e-05	0.000663463
MSTRG.79516.3	43.26	97.49	58.82	0	0.46	0	66.5233	0.153333	-8.76105	3.43085e-05	0.000673113
MSTRG.98714.1	0	0	0	3.05	1.56	2.68	0.001	2.43	11.2467	3.43804e-05	0.000673113
MSTRG.97934.5	0	0	0	1.58	1.92	3.49	0.001	2.33	11.1861	3.47194e-05	0.000676741
MSTRG.93860.1	0.48	0.47	0	7.79	6.28	5.36	0.316667	6.47667	4.35421	3.47526e-05	0.000676741
MSTRG.79782.2	0	0	0	0.58	1.05	1.93	0.001	1.18667	10.2127	3.51024e-05	0.000681634
MSTRG.100956.1	0	0	0	0.74	5.32	4.46	0.001	3.50667	11.7759	3.5192e-05	0.000681634
MSTRG.153227.4	0	0.15	0	4.24	4.27	2.78	0.05	3.76333	6.23394	3.56952e-05	0.000689139
MSTRG.94202.1	0	0	0	0.96	1.79	1.23	0.001	1.32667	10.3736	3.57906e-05	0.000689139
MSTRG.121100.1	0	0	0	2.29	0.91	0.78	0.001	1.32667	10.3736	3.58649e-05	0.000689139
MSTRG.128592.1	0	0	0	1.15	1.49	1.29	0.001	1.31	10.3554	3.65506e-05	0.000700456
MSTRG.123801.1	0	0	0	1.06	2.53	2.12	0.001	1.90333	10.8943	3.66632e-05	0.000700761
MSTRG.38043.1	0	0	0	1.67	0.71	0.52	0.001	0.966667	9.91687	3.7285e-05	0.00071077
MSTRG.9153.3	0	0	0	1.18	1.46	0.58	0.001	1.07333	10.0679	3.74654e-05	0.000712334
MSTRG.133044.2	0.3	0	0.15	2.79	3.42	3.8	0.15	3.33667	4.47537	3.77211e-05	0.000714952
MSTRG.148241.1	0	0.19	0	4.93	4.55	2.59	0.0633333	4.02333	5.98928	3.78005e-05	0.000714952
MSTRG.13313.1	0	0	0	0.95	2.45	1.94	0.001	1.78	10.7977	3.83603e-05	0.000723651
MSTRG.87664.1	0	0	0	1.52	0.99	1.18	0.001	1.23	10.2644	3.86819e-05	0.000727003
MSTRG.120652.1	0	0	0	2.59	1.86	2.43	0.001	2.29333	11.1632	3.87591e-05	0.000727003
MSTRG.160054.2	0	0	0	1.36	1.87	0.25	0.001	1.16	10.1799	3.88391e-05	0.000727003
MSTRG.13593.1	0	0	0	3.26	4.03	4.01	0.001	3.76667	11.8791	3.93268e-05	0.000733342
MSTRG.130761.1	0	0	0	1.64	2.48	1.5	0.001	1.87333	10.8714	3.93973e-05	0.000733342
MSTRG.38358.3	0	0	0	4.37	4.42	1.56	0.001	3.45	11.7524	3.94814e-05	0.000733342
MSTRG.392.2	39.26	125.17	27.54	0.38	0.38	0	63.99	0.253333	-7.98067	4.07878e-05	0.000755669
MSTRG.46780.1	0	0	0	3.66	0.48	2.86	0.001	2.33333	11.1882	4.12529e-05	0.000760773
MSTRG.90116.1	0	0	0	0.46	0.29	1.33	0.001	0.693333	9.43741	4.13504e-05	0.000760773
MSTRG.32568.2	54.81	35.81	54.59	247.67	289.76	265.79	48.4033	267.74	2.46765	4.13783e-05	0.000760773
MSTRG.55144.1	0	0	0	2.04	1.35	1.4	0.001	1.59667	10.6408	4.17317e-05	0.000765328
MSTRG.98112.1	0	0	0	1.21	1.24	1.03	0.001	1.16	10.1799	4.28456e-05	0.000783772
MSTRG.98116.1	0	0	0	1.14	2	0.91	0.001	1.35	10.3987	4.36729e-05	0.000796893
MSTRG.130978.1	0	0	0.11	1.31	4	2.55	0.0366667	2.62	6.15895	4.44264e-05	0.000808605
MSTRG.36247.1	0	0	0	0.71	0.23	2.03	0.001	0.99	9.95128	4.46865e-05	0.000811302
MSTRG.798.2	0	0	0	1.11	1.35	1.41	0.001	1.29	10.3332	4.53758e-05	0.000821755
MSTRG.95529.2	0	0	0	2.45	2	2.68	0.001	2.37667	11.2147	4.56217e-05	0.000824149
MSTRG.73669.1	0	0	0	0.67	1.4	2.29	0.001	1.45333	10.5051	4.5771e-05	0.000824789
MSTRG.79388.6	0	0	0	1.99	1.44	3.24	0.001	2.22333	11.1185	4.59932e-05	0.000826737
MSTRG.103058.1	0	0	0	2.64	3.15	1.42	0.001	2.40333	11.2308	4.6325e-05	0.00083064
MSTRG.103837.1	0	0	0	0.99	1.75	0.38	0.001	1.04	10.0224	4.67797e-05	0.000836721
MSTRG.121059.1	0	0	0	1.61	2.25	2.86	0.001	2.24	11.1293	4.70855e-05	0.000840116
MSTRG.144093.3	0	0	0	0.88	1.1	1.34	0.001	1.10667	10.112	4.81507e-05	0.000855206
MSTRG.92086.1	0	0	0	1.23	1.12	0.24	0.001	0.863333	9.75377	4.81673e-05	0.000855206
MSTRG.56795.1	0	0	0.18	3.26	2.99	2.19	0.06	2.81333	5.55117	4.86987e-05	0.000862527
MSTRG.88447.2	0	0	0	2.74	4.49	2.96	0.001	3.39667	11.7299	4.9022e-05	0.000866136
MSTRG.46251.1	0	0	0	1.17	1.71	1.06	0.001	1.31333	10.359	4.92563e-05	0.000868158
MSTRG.52315.1	0	0	0	0.95	2.59	2.04	0.001	1.86	10.8611	4.94644e-05	0.00086971
MSTRG.67880.1	25.99	15.05	4.85	0	0	0	15.2967	0.001	-13.9009	4.9678e-05	0.00086992
MSTRG.36695.1	0	0	0	1.98	2.19	2.36	0.001	2.17667	11.0879	4.97734e-05	0.00086992
MSTRG.88514.1	0	0	0	0.29	1.01	2.65	0.001	1.31667	10.3627	4.99391e-05	0.00086992
MSTRG.29306.1	0	0	0	2.61	1.32	4	0.001	2.64333	11.3681	4.99568e-05	0.00086992
MSTRG.114364.1	0	0	0.99	18.33	22.42	15.59	0.33	18.78	5.83059	5.03505e-05	0.000874675
MSTRG.145201.1	0	0	0	6.4	0	8.05	0.001	4.81667	12.2338	5.07055e-05	0.000878733
MSTRG.67579.3	0	0	0	1.67	2.1	3.86	0.001	2.54333	11.3125	5.09019e-05	0.000880032
MSTRG.12364.1	0	0	0	2.57	3.57	1.65	0.001	2.59667	11.3424	5.13353e-05	0.000885412
MSTRG.121516.1	0	0	0	2.17	3.03	1.51	0.001	2.23667	11.1271	5.18084e-05	0.00089145
MSTRG.24567.1	0	0	0	0.9	1.64	1.68	0.001	1.40667	10.4581	5.22253e-05	0.000896494
MSTRG.72500.1	0	0	0	3.77	2.15	1.47	0.001	2.46333	11.2664	5.23974e-05	0.000896653
MSTRG.153622.1	0	0	0	1.22	1.72	0.91	0.001	1.28333	10.3257	5.24821e-05	0.000896653
MSTRG.95786.1	0	0	0	0.93	1.98	1.66	0.001	1.52333	10.573	5.28974e-05	0.00090162
MSTRG.135149.2	0	0	0	1.07	0.59	0.3	0.001	0.653333	9.35168	5.32136e-05	0.000903803
MSTRG.14152.1	0	0	0	2.84	3.05	2.81	0.001	2.9	11.5018	5.3275e-05	0.000903803
MSTRG.123285.1	0	0	0	2.32	2.01	0.81	0.001	1.71333	10.7426	5.37216e-05	0.000905117
MSTRG.88151.1	0	0	0	3.84	2.37	3.37	0.001	3.19333	11.6408	5.37358e-05	0.000905117
MSTRG.67400.1	0	0	0	0.79	0.82	0.73	0.001	0.78	9.60733	5.38129e-05	0.000905117
MSTRG.162447.1	0	0	0	3.83	3.11	2.81	0.001	3.25	11.6662	5.38522e-05	0.000905117
MSTRG.111678.1	0	0	0	5.37	0.27	2.31	0.001	2.65	11.3718	5.4119e-05	0.000907496
MSTRG.44267.2	0	0	0	2.03	1.53	3.25	0.001	2.27	11.1485	5.43359e-05	0.000909028
MSTRG.24848.1	0	0	0	3.17	3.77	1.4	0.001	2.78	11.4409	5.49148e-05	0.000916419
MSTRG.155720.1	0	0	0	2.97	1.51	3.27	0.001	2.58333	11.335	5.50307e-05	0.000916419
MSTRG.131552.1	0	0	0	0.53	2.53	0.31	0.001	1.12333	10.1336	5.5484e-05	0.000921445
MSTRG.59854.2	0	0	0	2.3	2.65	1.56	0.001	2.17	11.0835	5.55869e-05	0.000921445
MSTRG.72018.4	0	0	0	1	1.06	0.46	0.001	0.84	9.71425	5.61477e-05	0.000928617
MSTRG.106935.1	0	0	0	2.44	1.8	1.26	0.001	1.83333	10.8403	5.63292e-05	0.000929496
MSTRG.148829.1	0	0	0	4.15	1.49	2.15	0.001	2.59667	11.3424	5.78641e-05	0.000952654
MSTRG.14920.1	0	0	0	1.97	2.14	0.63	0.001	1.58	10.6257	5.80733e-05	0.00095393
MSTRG.85849.1	0	0	0	1.79	2.11	0.6	0.001	1.5	10.5507	5.83909e-05	0.000956976
MSTRG.17732.1	0	0	0	1.2	3.08	2.16	0.001	2.14667	11.0679	5.89266e-05	0.000963284
MSTRG.167458.1	0	0	0	0.89	2.12	4.42	0.001	2.47667	11.2742	5.90417e-05	0.000963284
MSTRG.68387.2	0	0	0	1.43	0.49	0.59	0.001	0.836667	9.70851	5.93454e-05	0.000965711
MSTRG.132808.1	0	0	0	1.07	0.67	0.72	0.001	0.82	9.67948	5.95688e-05	0.000965711
MSTRG.151679.1	0	0	0	1.37	1.04	1.01	0.001	1.14	10.1548	5.95904e-05	0.000965711
MSTRG.9083.2	0	0	0	3.99	1.59	3.92	0.001	3.16667	11.6287	6.12795e-05	0.000990868
MSTRG.107735.1	0	0	0	1.62	2.67	2.65	0.001	2.31333	11.1758	6.17165e-05	0.000993698
MSTRG.29331.2	0	0	0	0.28	3.91	3.61	0.001	2.6	11.3443	6.17763e-05	0.000993698
MSTRG.98169.2	0	0	0.41	5.5	6.57	5.37	0.136667	5.81333	5.41063	6.20142e-05	0.000993698
MSTRG.138533.2	0	0	0	3.98	3.11	4.09	0.001	3.72667	11.8637	6.20304e-05	0.000993698
MSTRG.111055.1	0	0	0	0.26	0.63	1	0.001	0.63	9.29921	6.21404e-05	0.000993698
MSTRG.105136.1	0	0	0	0.79	1.11	1.04	0.001	0.98	9.93664	6.30677e-05	0.00100628
MSTRG.117495.2	0	0	0	2.31	3.17	1.91	0.001	2.46333	11.2664	6.32051e-05	0.00100628
MSTRG.92370.1	0	0	0	1.37	1.78	1.19	0.001	1.44667	10.4985	6.42429e-05	0.00102056
MSTRG.162707.1	0	0	0	0.59	0.91	0.77	0.001	0.756667	9.56351	6.47075e-05	0.00102569
MSTRG.42004.2	315.02	152.16	209.35	1060.09	1522.04	1154.13	225.51	1245.42	2.46537	6.50685e-05	0.00102811
MSTRG.14503.1	0	0	0	0.55	1.5	1.2	0.001	1.08333	10.0813	6.5144e-05	0.00102811
MSTRG.141715.1	0	0	0	0.56	1.25	0.96	0.001	0.923333	9.85071	6.59893e-05	0.00103919
MSTRG.1577.1	0	0	0	1.52	2.48	1.23	0.001	1.74333	10.7676	6.62753e-05	0.00104143
MSTRG.160668.1	0	0	0	1.37	1.1	0.68	0.001	1.05	10.0362	7.00211e-05	0.00109525
MSTRG.35110.2	0	0	0	3.48	0.4	1.99	0.001	1.95667	10.9342	7.00243e-05	0.00109525
MSTRG.18954.9	0	0	0	2.1	2.81	1.25	0.001	2.05333	11.0038	7.0154e-05	0.00109525
MSTRG.129095.1	0	0	0	2.03	1.46	3.72	0.001	2.40333	11.2308	7.05103e-05	0.00109844
MSTRG.125232.1	0	0	0	0.67	1.23	4.22	0.001	2.04	10.9944	7.07282e-05	0.00109947
MSTRG.161322.1	0	0	0	1.06	0.39	2.47	0.001	1.30667	10.3517	7.26702e-05	0.00112724
MSTRG.156400.1	0	0	0	0.85	0.58	2.74	0.001	1.39	10.4409	7.35868e-05	0.0011384
MSTRG.63650.1	7.34	13.32	17.38	0	0	0	12.68	0.001	-13.6303	7.38597e-05	0.0011384
MSTRG.144377.1	0	0	0	1.71	3.21	0.62	0.001	1.84667	10.8507	7.38608e-05	0.0011384
MSTRG.133679.1	0	0	0	2.98	1.13	0.52	0.001	1.54333	10.5918	7.57435e-05	0.00116494
MSTRG.14501.1	0	0	0	1.62	2.8	0.57	0.001	1.66333	10.6999	7.73744e-05	0.00118563
MSTRG.30954.1	0	0	0	3.94	2.52	1.21	0.001	2.55667	11.32	7.74165e-05	0.00118563
MSTRG.136236.1	0	0	0	1.11	2.91	1.08	0.001	1.7	10.7313	7.78456e-05	0.0011883
MSTRG.41307.2	0	0	0	2.81	6.32	3.66	0.001	4.26333	12.0578	7.79186e-05	0.0011883
MSTRG.90610.1	0	0	0	1.37	0.7	1.63	0.001	1.23333	10.2683	7.84918e-05	0.00119453
MSTRG.74799.1	0	0	0	4.07	1.51	1.85	0.001	2.47667	11.2742	7.89676e-05	0.00119925
MSTRG.3558.1	0	0	0	1.58	1.82	1.23	0.001	1.54333	10.5918	7.9771e-05	0.00120891
MSTRG.5725.1	0.04	0	0.13	2.33	1.45	0.87	0.0566667	1.55	4.77362	8.01632e-05	0.00121232
MSTRG.28123.1	0	0	0	2.27	4.32	3.08	0.001	3.22333	11.6543	8.16196e-05	0.00122977
MSTRG.96648.1	0	0	0	0.96	1.46	0.11	0.001	0.843333	9.71996	8.16568e-05	0.00122977
MSTRG.131729.1	0	0	0	1.67	2.11	1.26	0.001	1.68	10.7142	8.24587e-05	0.00123928
MSTRG.75406.1	0	0	0	5.38	4.72	0.75	0.001	3.61667	11.8204	8.37148e-05	0.00125555
MSTRG.82839.5	0	0	0	0.93	1.99	1.44	0.001	1.45333	10.5051	8.43053e-05	0.00126179
MSTRG.18117.1	0	0	0	1.21	1.21	0.47	0.001	0.963333	9.91189	8.58529e-05	0.00128231
MSTRG.130754.1	0	0	0	2.95	3.73	3.29	0.001	3.32333	11.6984	8.61713e-05	0.00128441
MSTRG.5685.2	0	0	0	1.54	0.41	1.66	0.001	1.20333	10.2328	8.75116e-05	0.00130171
MSTRG.47093.1	0	0	0	1.41	2.06	2.66	0.001	2.04333	10.9967	8.78198e-05	0.00130362
MSTRG.50718.1	0	0	0	1.45	0.66	2.51	0.001	1.54	10.5887	8.83662e-05	0.00130905
MSTRG.160389.2	0	0	0	2.4	4.51	1.16	0.001	2.69	11.3934	8.94635e-05	0.0013226
MSTRG.49907.1	137.82	194.48	190.02	2.42	1.78	4.14	174.107	2.78	-5.96874	9.04046e-05	0.00133286
MSTRG.136457.1	0	0	0	0.64	2.27	4.16	0.001	2.35667	11.2025	9.05257e-05	0.00133286
MSTRG.38528.1	0.18	0	0.08	1.49	2.37	2.12	0.0866667	1.99333	4.52356	9.07718e-05	0.00133377
MSTRG.36548.1	0	0.09	0	1.85	2.62	1.31	0.03	1.92667	6.005	9.29494e-05	0.00136301
MSTRG.32763.1	0	0	0	2.1	3.8	2.75	0.001	2.88333	11.4935	9.43054e-05	0.0013801
MSTRG.97747.4	0	0	0	0.66	1.29	0.81	0.001	0.92	9.84549	9.45044e-05	0.00138022
MSTRG.127589.1	0	0	0	0.33	1.07	0.83	0.001	0.743333	9.53787	9.49643e-05	0.00138415
MSTRG.63269.1	0	0	0	1.1	1.03	3.1	0.001	1.74333	10.7676	9.72156e-05	0.00141412
MSTRG.15768.1	0	0	0	3.02	2.4	1.93	0.001	2.45	11.2586	9.99605e-05	0.00145113
MSTRG.136268.1	0	0	0	3.7	3.39	1.57	0.001	2.88667	11.4952	0.000100892	0.00145832
MSTRG.118388.1	0	0	0	2.93	1.25	1.33	0.001	1.83667	10.8429	0.000100979	0.00145832
MSTRG.63554.1	0	0	0	0.87	1.09	2.22	0.001	1.39333	10.4443	0.000101098	0.00145832
MSTRG.161984.1	0	0	0	1.33	1.94	0.92	0.001	1.39667	10.4478	0.000101261	0.00145832
MSTRG.121186.1	0	0	0	0.74	1.15	2.03	0.001	1.30667	10.3517	0.000102871	0.00147857
MSTRG.157763.2	0.12	18.09	123.56	0	0	0.08	47.2567	0.0266667	-10.7913	0.000103345	0.00148244
MSTRG.134936.1	0	0	0	0.51	1.8	1.06	0.001	1.12333	10.1336	0.000103914	0.00148766
MSTRG.8000.1	0	0	0	3.02	1.3	2.92	0.001	2.41333	11.2368	0.000106848	0.00152664
MSTRG.85380.1	0	0	0	2.56	0.85	1.48	0.001	1.63	10.6707	0.000107594	0.00153198
MSTRG.115779.1	0	0	0	1.04	1.34	0.8	0.001	1.06	10.0498	0.000107644	0.00153198
MSTRG.94053.1	33.49	42.05	13.74	0.23	0	0	29.76	0.0766667	-8.60056	0.000108272	0.00153789
MSTRG.62572.1	0	0	0	1.4	1.8	0.47	0.001	1.22333	10.2566	0.000109455	0.00155165
MSTRG.130832.1	0	0	0	1.9	4.79	1.28	0.001	2.65667	11.3754	0.000110413	0.00156158
MSTRG.92860.6	0	0	0	3.42	2.22	1.26	0.001	2.3	11.1674	0.000110586	0.00156158
MSTRG.149791.1	14.1	6.11	9.16	0	0.07	0	9.79	0.0233333	-8.71277	0.000111948	0.00157773
MSTRG.10334.1	0	0	0	0.71	0.51	1.32	0.001	0.846667	9.72565	0.000112436	0.00158152
MSTRG.41580.1	0	0	0	1.78	1.2	1.34	0.001	1.44	10.4919	0.000113155	0.00158594
MSTRG.3465.1	30.21	25.99	5.41	0	0	0	20.5367	0.001	-14.3259	0.000113188	0.00158594
MSTRG.153398.2	0	0	0	0.35	2.85	1.55	0.001	1.58333	10.6287	0.000116799	0.00163338
MSTRG.89831.1	0	0	0	2.19	1.95	1.44	0.001	1.86	10.8611	0.00011743	0.00163905
MSTRG.134900.2	0	0	0	3.24	3.98	3.81	0.001	3.67667	11.8442	0.00011945	0.00166402
MSTRG.99324.3	0	0	0	0.7	1.01	1.92	0.001	1.21	10.2408	0.00011988	0.00166681
MSTRG.165714.1	0	0	0	2.47	1.26	1.1	0.001	1.61	10.6528	0.000120379	0.00166743
MSTRG.142099.1	0	0	0	1.13	3.4	2.52	0.001	2.35	11.1984	0.000120384	0.00166743
MSTRG.54387.1	0	0	0	2.71	1.14	2.01	0.001	1.95333	10.9317	0.000120946	0.00167026
MSTRG.161161.1	224.16	304.62	199.57	2.92	4.17	6.12	242.783	4.40333	-5.78493	0.00012105	0.00167026
MSTRG.109557.1	0	0	0	0.96	0.65	2.38	0.001	1.33	10.3772	0.000124166	0.00170515
MSTRG.45535.1	0	0	0	0.5	1.46	2.51	0.001	1.49	10.5411	0.000124211	0.00170515
MSTRG.48884.1	0	0	0	1.83	4.89	1.2	0.001	2.64	11.3663	0.000124284	0.00170515
MSTRG.152653.1	0	0	0	1.12	3.28	2.47	0.001	2.29	11.1611	0.000125252	0.00171516
MSTRG.77304.1	0	0	0	1.27	1.1	0.56	0.001	0.976667	9.93172	0.000126488	0.00172729
MSTRG.111041.1	0	0	0	1.34	0.68	1.75	0.001	1.25667	10.2954	0.000126614	0.00172729
MSTRG.108893.1	0	0	0	2.69	2.34	0.51	0.001	1.84667	10.8507	0.000128566	0.00175063
MSTRG.105103.3	0	0	0	1.48	1.68	1.38	0.001	1.51333	10.5635	0.000129635	0.00176187
MSTRG.38246.1	0	0	0	1.05	1.92	1.44	0.001	1.47	10.5216	0.000130873	0.00177344
MSTRG.123702.1	0	0	0	1.3	1.53	0.87	0.001	1.23333	10.2683	0.000130976	0.00177344
MSTRG.143377.1	0	0	0	1.37	1.97	0.65	0.001	1.33	10.3772	0.000131321	0.00177479
MSTRG.105778.3	0	0	0	0	2.33	4.52	0.001	2.28333	11.1569	0.000132967	0.0017904
MSTRG.162707.3	0	0	0	1.2	1.18	0.79	0.001	1.05667	10.0453	0.00013297	0.0017904
MSTRG.77754.1	0	0	0	3.09	1.87	2.48	0.001	2.48	11.2761	0.00013452	0.00180791
MSTRG.83196.1	20.2	18.8	7.64	0	0	0	15.5467	0.001	-13.9243	0.00013589	0.00182293
MSTRG.161962.1	0	0	0	0.58	0.22	2.14	0.001	0.98	9.93664	0.000136669	0.00183
MSTRG.4688.1	0	0	0	2.06	1.07	2.18	0.001	1.77	10.7895	0.000137917	0.0018433
MSTRG.126736.1	0	0	0	5.55	1.16	2.99	0.001	3.23333	11.6588	0.000139243	0.0018542
MSTRG.106646.3	0	0	0	2.09	1.25	1.04	0.001	1.46	10.5118	0.000139262	0.0018542
MSTRG.124575.1	0	0	0	3.14	3.01	3.37	0.001	3.17333	11.6318	0.000139859	0.0018542
MSTRG.96115.3	0	0	0	1.81	1.7	1.89	0.001	1.8	10.8138	0.000139859	0.0018542
MSTRG.100557.1	0	0	0	0.75	1.56	2.2	0.001	1.50333	10.5539	0.000140012	0.0018542
MSTRG.93217.1	24.03	31.02	17.95	0.49	0.45	0.43	24.3333	0.456667	-5.73565	0.000141559	0.00186867
MSTRG.71868.1	0	0	0	0.89	1.61	0.9	0.001	1.13333	10.1464	0.00014169	0.00186867
MSTRG.117506.1	0	0	0	0.63	1.5	1.57	0.001	1.23333	10.2683	0.000141879	0.00186867
MSTRG.15968.1	0	0	0	0.13	1.08	0.89	0.001	0.7	9.45121	0.000146039	0.00191997
MSTRG.132502.1	0	0	0	1.78	4.02	2.87	0.001	2.89	11.4969	0.000148278	0.00194314
MSTRG.4808.1	0	0	0	2.23	0.56	3.8	0.001	2.19667	11.1011	0.000148338	0.00194314
MSTRG.29795.2	0	0	0	2.02	1.24	1.79	0.001	1.68333	10.7171	0.000148846	0.00194628
MSTRG.137462.1	0	0	0.18	4.96	2.96	2.68	0.06	3.53333	5.87992	0.000149393	0.00194992
MSTRG.103610.2	0	0	0	1.57	0.8	0.7	0.001	1.02333	9.99906	0.000150194	0.00195684
MSTRG.41913.2	0	0	0	1.63	1.44	2.49	0.001	1.85333	10.8559	0.000150686	0.00195974
MSTRG.102027.1	0	0	0	0.84	0.3	0.81	0.001	0.65	9.3443	0.000151299	0.00196418
MSTRG.98651.1	0	0	0	1.19	1.43	2.82	0.001	1.81333	10.8244	0.000153098	0.00198397
MSTRG.101154.2	0	0	0	5.56	1.77	2.36	0.001	3.23	11.6573	0.000153697	0.00198819
MSTRG.36090.1	0	0	0	1.42	0.88	1.44	0.001	1.24667	10.2839	0.000156171	0.00201658
MSTRG.58324.3	0	0	0	2.23	3.25	2.06	0.001	2.51333	11.2954	0.000157324	0.00202786
MSTRG.85786.1	0	0	0	1.69	1.51	1.61	0.001	1.60333	10.6469	0.000159859	0.00205377
MSTRG.7070.1	0	0	0	0.33	3.42	2.03	0.001	1.92667	10.9119	0.000160043	0.00205377
MSTRG.141829.1	0	0	0	1.45	1.57	0.74	0.001	1.25333	10.2916	0.000160185	0.00205377
MSTRG.25460.1	0	0	0	1.21	3.85	1.75	0.001	2.27	11.1485	0.000161078	0.00206157
MSTRG.3229.3	0	0	0	2.63	1.85	4.52	0.001	3	11.5507	0.00016192	0.00206869
MSTRG.99213.1	0	0	0	0.46	1.87	1.5	0.001	1.27667	10.3182	0.000162637	0.00207419
MSTRG.89985.1	0	0	0	0.96	1	0.87	0.001	0.943333	9.88162	0.000163366	0.00207983
MSTRG.90368.1	0	0	0	0.93	1.69	1.28	0.001	1.3	10.3443	0.000164443	0.00208987
MSTRG.3557.1	0	0	0	1.01	0.7	1.43	0.001	1.04667	10.0316	0.00016516	0.00209022
MSTRG.151194.1	0	0	0	1.15	0.77	0.44	0.001	0.786667	9.61961	0.00016524	0.00209022
MSTRG.154680.1	0	0	0.04	0.23	1.05	1	0.0133333	0.76	5.83289	0.000165547	0.00209022
MSTRG.10730.2	0	0	0	1.99	2.6	2	0.001	2.19667	11.1011	0.000165954	0.00209022
MSTRG.106914.1	0	0	0	1.86	1.87	1.59	0.001	1.77333	10.7922	0.000165987	0.00209022
MSTRG.85501.1	0	0	0	0.29	1.61	2.14	0.001	1.34667	10.3952	0.000166202	0.00209022
MSTRG.145733.1	0	0	0	1.01	2.68	0.45	0.001	1.38	10.4305	0.000167817	0.00210688
MSTRG.71309.1	0	0	0	0.91	2.72	1.68	0.001	1.77	10.7895	0.00016906	0.00211881
MSTRG.142097.1	0	0	0	1.72	0.64	3.47	0.001	1.94333	10.9243	0.000169381	0.00211916
MSTRG.167957.1	0	0	0	1.91	1.35	1.37	0.001	1.54333	10.5918	0.000171233	0.00213864
MSTRG.61452.1	0	0	0	3.05	2.41	2.14	0.001	2.53333	11.3068	0.000171671	0.00214042
MSTRG.67903.1	0	0	0	0.61	0.61	1.57	0.001	0.93	9.86109	0.00017263	0.00214867
MSTRG.158343.2	0	0	0	1.1	2.57	2.65	0.001	2.10667	11.0407	0.000173676	0.00215799
MSTRG.93626.1	0	0	0	0.73	1.38	1.74	0.001	1.28333	10.3257	0.000175208	0.0021733
MSTRG.53806.2	0	2.46	0	24.32	37.62	30.94	0.82	30.96	5.23864	0.000176615	0.00218701
MSTRG.4680.1	0	0	0	1.97	0.93	4.2	0.001	2.36667	11.2086	0.000177324	0.00219204
MSTRG.70203.1	0	0	0	0.44	1.08	2.08	0.001	1.2	10.2288	0.000178802	0.00220654
MSTRG.163281.2	0	0	0	1.7	3.41	1.67	0.001	2.26	11.1421	0.000180338	0.00222171
MSTRG.85865.1	0	0	0	2.24	1.47	1.16	0.001	1.62333	10.6647	0.000180708	0.0022225
MSTRG.130136.1	0	0	0	4.86	0.8	1.61	0.001	2.42333	11.2428	0.000182498	0.00223844
MSTRG.160807.1	8.19	25.54	11.37	0.08	0	0	15.0333	0.0266667	-9.13891	0.000182622	0.00223844
MSTRG.71181.1	0	0	0	0.63	0.97	1.11	0.001	0.903333	9.81911	0.000184573	0.00225853
MSTRG.129614.1	0	0	0	0.93	1.63	2.41	0.001	1.65667	10.6941	0.000185198	0.00226235
MSTRG.103610.1	0	0	0	0.24	0.45	0.52	0.001	0.403333	8.65583	0.000185783	0.00226567
MSTRG.42004.1	359.53	425.74	480.68	1468.41	2154.2	1596.18	421.983	1739.6	2.04349	0.000189375	0.00229779
MSTRG.156690.1	0	0	0	1.74	1.64	0.38	0.001	1.25333	10.2916	0.000189449	0.00229779
MSTRG.56867.3	0	0	0	1.78	1.4	0.55	0.001	1.24333	10.28	0.00018958	0.00229779
MSTRG.161576.1	0	0	0	0.73	0.59	0.84	0.001	0.72	9.49185	0.00018995	0.00229779
MSTRG.142274.2	0	0	0	2.14	2.31	2.37	0.001	2.27333	11.1506	0.000190401	0.00229779
MSTRG.18521.1	0	0	0	0.55	0.88	1.24	0.001	0.89	9.79766	0.000190627	0.00229779
MSTRG.41832.2	0	0	0	0.93	0.44	1.73	0.001	1.03333	10.0131	0.000190637	0.00229779
MSTRG.43688.1	0.07	0	0	3.03	0.66	1.41	0.0233333	1.7	6.187	0.000192467	0.002316
MSTRG.36696.1	0	0	0	1.44	1.24	1.26	0.001	1.31333	10.359	0.000195262	0.00234573
MSTRG.26562.2	0	0	0	0.34	1.15	0.76	0.001	0.75	9.55075	0.00019701	0.00236281
MSTRG.134230.3	0	0	0	2.67	2.89	0	0.001	1.85333	10.8559	0.00019988	0.00239328
MSTRG.118506.1	0	0	0	2.26	3.65	3.14	0.001	3.01667	11.5587	0.000200893	0.00240144
MSTRG.7001.1	0	0	0	2.05	0.73	1.08	0.001	1.28667	10.3294	0.000204315	0.00243831
MSTRG.114649.1	0	0	0	0.8	0.83	1.41	0.001	1.01333	9.98489	0.000204995	0.0024424
MSTRG.131301.1	0	0	0	1.33	0.38	1.9	0.001	1.20333	10.2328	0.000209584	0.00249298
MSTRG.100528.1	0	0	0	1.47	1.02	0.44	0.001	0.976667	9.93172	0.000211449	0.00251104
MSTRG.163634.1	0	0	0	0.58	0.83	0.67	0.001	0.693333	9.43741	0.000212199	0.00251583
MSTRG.127093.2	0	0	0	0.53	1.64	1.88	0.001	1.35	10.3987	0.000213363	0.00252549
MSTRG.9164.1	0.48	0	0	3.88	6.55	4.71	0.16	5.04667	4.97919	0.000214406	0.0025337
MSTRG.84885.1	0	0	0	0.75	1.3	1.25	0.001	1.1	10.1033	0.000214837	0.00253465
MSTRG.160579.2	0	0	0	2.13	2.61	1.32	0.001	2.02	10.9801	0.000219966	0.00258909
MSTRG.149636.1	0	0	0	0.49	1.35	0.39	0.001	0.743333	9.53787	0.000220166	0.00258909
MSTRG.3935.2	0	0	0	2.03	3.02	3.36	0.001	2.80333	11.4529	0.00022065	0.00259058
MSTRG.8448.1	0	0	0	1.98	3.01	0.88	0.001	1.95667	10.9342	0.000225196	0.00263968
MSTRG.165404.1	0	0	0	0.78	0.38	0.64	0.001	0.6	9.22882	0.000227131	0.00265806
MSTRG.158991.1	18.23	17.82	7.41	0.11	0	0	14.4867	0.0366667	-8.62604	0.000228167	0.00266588
MSTRG.143780.2	46.06	66.93	46.6	0.61	0.51	1.44	53.1967	0.853333	-5.96208	0.00023085	0.00269288
MSTRG.43207.1	0	0	0	0.63	1.21	0.66	0.001	0.833333	9.70275	0.000231659	0.00269797
MSTRG.93225.1	0	0	0	0.4	1.31	1.69	0.001	1.13333	10.1464	0.000234809	0.00272808
MSTRG.155912.1	0	0	0	0.68	1.72	2.24	0.001	1.54667	10.5949	0.000235305	0.00272808
MSTRG.63849.1	0	0.13	0	1.29	4.95	1.27	0.0433333	2.50333	5.85223	0.000235374	0.00272808
MSTRG.114515.3	44.21	17.96	30.6	0.4	0.1	0	30.9233	0.166667	-7.53559	0.000239573	0.00276931
MSTRG.56510.1	0	0	0	1.87	1.67	1.55	0.001	1.69667	10.7285	0.000239696	0.00276931
MSTRG.60418.1	0	0	0	1.34	0.6	0.88	0.001	0.94	9.87652	0.00024089	0.00277867
MSTRG.160893.1	0	0	0	2.1	0.74	0.63	0.001	1.15667	10.1758	0.000241394	0.00278006
MSTRG.5678.1	0	0	0	1.4	2.35	2.26	0.001	2.00333	10.9682	0.000242014	0.00278181
MSTRG.132735.2	0	0	0	1.74	2.37	0.86	0.001	1.65667	10.6941	0.000242314	0.00278181
MSTRG.31268.1	0	0	0	0.78	1.2	0.36	0.001	0.78	9.60733	0.00024867	0.00285027
MSTRG.158345.8	1.72	1.22	2.22	7.57	7.34	7.6	1.72	7.50333	2.12512	0.000251817	0.00288178
MSTRG.122308.1	0	0	0	1.22	0.68	1.74	0.001	1.21333	10.2448	0.000252578	0.00288592
MSTRG.78244.1	0	0	0	1.43	1.1	0.48	0.001	1.00333	9.97059	0.000253298	0.00288959
MSTRG.11636.1	0	0	0	2.02	0.61	0.78	0.001	1.13667	10.1506	0.000253757	0.00289028
MSTRG.165989.1	0	0	0	0.99	1.03	1.98	0.001	1.33333	10.3808	0.00025438	0.00289283
MSTRG.102087.1	0	0	0	0.89	0.93	0.53	0.001	0.783333	9.61348	0.000256462	0.00291193
MSTRG.52800.4	0	0	0	1.69	0.18	2.2	0.001	1.35667	10.4059	0.000257761	0.0029221
MSTRG.96432.1	0	0	0	0.99	0.54	1.89	0.001	1.14	10.1548	0.000260911	0.00295318
MSTRG.140904.1	0	0	0	0.5	2.04	1.53	0.001	1.35667	10.4059	0.000266586	0.00301271
MSTRG.72608.2	0	0	0	0.22	1.72	3.34	0.001	1.76	10.7814	0.00027078	0.00305534
MSTRG.86178.3	0	0	0	1.19	2.41	1.45	0.001	1.68333	10.7171	0.000272651	0.00306845
MSTRG.148496.2	0	0	0	1.86	5.33	2.82	0.001	3.33667	11.7042	0.000272789	0.00306845
MSTRG.131643.2	0.09	0	0	1.15	0.97	3.7	0.03	1.94	6.01495	0.000275587	0.00309512
MSTRG.158345.12	0.21	0	0	1.4	3.63	1.63	0.07	2.22	4.98706	0.000276117	0.00309627
MSTRG.129441.1	0	0	0	1.58	0.98	0.43	0.001	0.996667	9.96097	0.000277947	0.00311198
MSTRG.33275.1	0	0	0	1.36	0.92	1.59	0.001	1.29	10.3332	0.000285464	0.0031912
MSTRG.13173.1	0	0	0.1	2.81	1.18	1.31	0.0333333	1.76667	5.72792	0.000288282	0.00321775
MSTRG.150634.2	0	0	0	1.59	3.09	1.05	0.001	1.91	10.8994	0.000289082	0.0032217
MSTRG.11803.1	0	0	0	0.52	2.2	1.43	0.001	1.38333	10.4339	0.000294065	0.00327221
MSTRG.113866.1	0	0	0	0.85	0.15	0.69	0.001	0.563333	9.13785	0.00029626	0.00329158
MSTRG.147663.1	0	0	0	0.68	0.61	0.97	0.001	0.753333	9.55714	0.000297093	0.00329339
MSTRG.99143.1	0	0	0	0.97	0.8	1.17	0.001	0.98	9.93664	0.000297747	0.00329339
MSTRG.15654.1	0	0	0	1.53	0.87	0.31	0.001	0.903333	9.81911	0.000297788	0.00329339
MSTRG.102917.2	0	0	0	1.8	1	0.48	0.001	1.09333	10.0945	0.000298356	0.00329465
MSTRG.160777.2	0	0	0	1	2.39	0.42	0.001	1.27	10.3106	0.000301191	0.0033165
MSTRG.160616.1	0	0	0	3	1.07	1.18	0.001	1.75	10.7731	0.00030125	0.0033165
MSTRG.10644.1	0	0	0	2.96	1.1	2.12	0.001	2.06	11.0084	0.000302383	0.00332392
MSTRG.136058.1	0	0	0	0.76	0.49	0.22	0.001	0.49	8.93664	0.000304229	0.0033373
MSTRG.101909.2	3.86	8.23	5.68	25.66	24.29	21.47	5.92333	23.8067	2.00688	0.000304522	0.0033373
MSTRG.84668.1	0	0	0	1.42	0.69	0.41	0.001	0.84	9.71425	0.000308132	0.00336999
MSTRG.55783.1	0	0	0	0.64	1.56	1.47	0.001	1.22333	10.2566	0.000308435	0.00336999
MSTRG.163357.4	0	0	0	3.11	1.9	0.36	0.001	1.79	10.8057	0.000309656	0.00337789
MSTRG.392.1	86.78	305.43	136.74	4.37	3.31	2.24	176.317	3.30667	-5.73665	0.000310161	0.00337789
MSTRG.102084.1	0	0	0	0.69	2.63	2.74	0.001	2.02	10.9801	0.000310557	0.00337789
MSTRG.60037.2	0	0	0	0.86	4.19	3.64	0.001	2.89667	11.5002	0.000311513	0.00338321
MSTRG.155339.1	0	0	0	0.34	1.2	0.86	0.001	0.8	9.64386	0.000317024	0.00343791
MSTRG.87171.1	0	0	0	1.91	2.73	0.82	0.001	1.82	10.8297	0.000318789	0.00344692
MSTRG.59741.1	0	0	0	1.32	1.51	2.16	0.001	1.66333	10.6999	0.000318861	0.00344692
MSTRG.35636.1	0	0	0	0.51	2.02	0.17	0.001	0.9	9.81378	0.000319283	0.00344692
MSTRG.3355.1	0	0	0	1.46	1.14	4.53	0.001	2.37667	11.2147	0.0003225	0.00347647
MSTRG.132278.4	0	0	0	1.9	2.1	0.53	0.001	1.51	10.5603	0.000325191	0.0034958
MSTRG.104758.1	0	0	0	0.77	1.55	0.25	0.001	0.856667	9.74259	0.000325258	0.0034958
MSTRG.150673.1	0	0	0	1.33	0.76	3.01	0.001	1.7	10.7313	0.000327175	0.00351119
MSTRG.116194.1	0	0	0	1.9	1.98	3.78	0.001	2.55333	11.3182	0.000329177	0.00352745
MSTRG.76416.1	0	0	0	0.45	1.99	1.51	0.001	1.31667	10.3627	0.000330364	0.00353494
MSTRG.12266.1	0	0	0	2.31	0.21	3.62	0.001	2.04667	10.9991	0.000330852	0.00353495
MSTRG.54407.1	0	0	0	1.67	2.68	1.25	0.001	1.86667	10.8662	0.000331675	0.00353852
MSTRG.47685.1	0	0	0	1.04	2.16	1.27	0.001	1.49	10.5411	0.000335029	0.00356512
MSTRG.7532.2	0	0	0	0.65	0.28	1.67	0.001	0.866667	9.75933	0.000335153	0.00356512
MSTRG.109250.1	0	0	0	1.39	1.32	1.34	0.001	1.35	10.3987	0.000347986	0.0036962
MSTRG.83024.1	0	0	0	1.47	0.98	1.7	0.001	1.38333	10.4339	0.000350176	0.00371402
MSTRG.1056.3	0	0	0	3.35	0	2.03	0.001	1.79333	10.8084	0.000351217	0.00371961
MSTRG.166350.3	0	0	0	0.19	0.56	1.5	0.001	0.75	9.55075	0.000351823	0.0037206
MSTRG.151775.1	0	0	0	1.45	4.36	0.99	0.001	2.26667	11.1464	0.000356691	0.00376657
MSTRG.107744.3	0	0	0	4.61	1.87	1.13	0.001	2.53667	11.3087	0.000358383	0.00377893
MSTRG.3074.1	0	0	0	1.82	1.72	0.14	0.001	1.22667	10.2605	0.000360322	0.00379386
MSTRG.114513.1	0	0	0.05	0.79	0.6	0.45	0.0166667	0.613333	5.20163	0.000360989	0.00379536
MSTRG.162392.2	0	0	0	1.69	1.1	2.12	0.001	1.63667	10.6765	0.000377682	0.00396511
MSTRG.20824.1	0	0	0	1.68	0.94	1.86	0.001	1.49333	10.5443	0.000388098	0.00406746
MSTRG.38903.1	0	0	0	0.6	0.1	0.94	0.001	0.546667	9.09452	0.00038913	0.00406746
MSTRG.50657.1	0	0	0	0.99	0.98	1.43	0.001	1.13333	10.1464	0.000389203	0.00406746
MSTRG.143137.1	0	0	0	1.51	1.46	0.81	0.001	1.26	10.2992	0.000389944	0.00406746
MSTRG.50708.1	0	0	0	1.55	1.62	0.87	0.001	1.34667	10.3952	0.000390238	0.00406746
MSTRG.95102.1	0	0	0	1.71	1.4	0.85	0.001	1.32	10.3663	0.000392038	0.0040773
MSTRG.100168.1	0	0	0	0.64	1.16	0.58	0.001	0.793333	9.63178	0.000392308	0.0040773
MSTRG.132891.2	18.3	22.9	17.53	0	0.29	0.16	19.5767	0.15	-7.02803	0.000395147	0.00410093
MSTRG.162709.1	0	0	0	2.88	2.49	0.76	0.001	2.04333	10.9967	0.000396379	0.00410782
MSTRG.145507.1	0	0	0	1.53	2	0.34	0.001	1.29	10.3332	0.000398941	0.00412846
MSTRG.78779.1	0	0	0	1.58	1.77	1.02	0.001	1.45667	10.5085	0.000400395	0.0041338
MSTRG.88226.3	0	0	0	0.29	1.75	0.79	0.001	0.943333	9.88162	0.000400597	0.0041338
MSTRG.143780.1	33.58	46.25	33.42	0.83	1.29	0.44	37.75	0.853333	-5.46722	0.000405033	0.00416844
MSTRG.165114.1	0	0	0	1.35	1.06	2.27	0.001	1.56	10.6073	0.000405105	0.00416844
MSTRG.6549.1	0	0	0	1.59	1.39	1.33	0.001	1.43667	10.4885	0.000409824	0.00421102
MSTRG.154942.1	0	0	0	1.48	0.39	0.81	0.001	0.893333	9.80305	0.000410579	0.0042128
MSTRG.121201.2	0	0	0.08	0.73	0.86	1.21	0.0266667	0.933333	5.12928	0.000412927	0.00423089
MSTRG.165010.2	0	0	0	0.82	1.8	1.02	0.001	1.21333	10.2448	0.000414733	0.00424156
MSTRG.36953.1	0	0	1.17	16.01	14.8	12.61	0.39	14.4733	5.21378	0.000415139	0.00424156
MSTRG.27608.1	0.1	0	0	1.07	2.31	2.4	0.0333333	1.92667	5.853	0.000416128	0.00424568
MSTRG.167747.2	0	0	0	0.24	1.84	0.46	0.001	0.846667	9.72565	0.000416942	0.004248
MSTRG.85845.1	0.05	0	0	0.92	1.06	0.55	0.0166667	0.843333	5.66107	0.000420606	0.00427931
MSTRG.144731.1	0	0	0	1.66	2.13	2.82	0.001	2.20333	11.1055	0.000423733	0.00430508
MSTRG.24382.1	0	0	0	0.5	1.95	0.68	0.001	1.04333	10.027	0.000427255	0.0043328
MSTRG.110493.1	0.08	0.1	1.92	9.25	7.63	11.56	0.7	9.48	3.75946	0.000427658	0.0043328
MSTRG.9726.1	0	0	0	1.69	2.22	2.06	0.001	1.99	10.9586	0.000432242	0.00437313
MSTRG.101970.1	0	0	0	1.48	1.91	0.75	0.001	1.38	10.4305	0.000434077	0.00438557
MSTRG.158446.2	0	0	0	1.37	3.07	0.83	0.001	1.75667	10.7786	0.000437121	0.00441017
MSTRG.67341.1	0	0	0	0.96	1.08	0.58	0.001	0.873333	9.77039	0.000441423	0.00444738
MSTRG.148497.1	0	0	0.59	5.88	4.91	6.03	0.196667	5.60667	4.83332	0.000443226	0.00445934
MSTRG.72580.1	3.05	2.99	7.46	0	0	0	4.5	0.001	-12.1357	0.000444227	0.00446089
MSTRG.37912.2	0	0	0	1.55	0.31	0.77	0.001	0.876667	9.77588	0.000444611	0.00446089
MSTRG.76984.1	0	0	0	0.36	0.86	1.33	0.001	0.85	9.73132	0.00044679	0.00447655
MSTRG.49925.5	0	0	0	1.03	0.96	1.42	0.001	1.13667	10.1506	0.000448705	0.00448953
MSTRG.37608.2	0	0	0	4.17	0.83	0.79	0.001	1.93	10.9144	0.00045049	0.00450117
MSTRG.51648.1	0	0	0	2.09	1.96	0.7	0.001	1.58333	10.6287	0.000454379	0.00453378
MSTRG.60222.1	0	0	0	0.65	0.78	0.83	0.001	0.753333	9.55714	0.000455301	0.00453673
MSTRG.53018.1	0	0	0	1.69	2.11	0.86	0.001	1.55333	10.6012	0.00045837	0.00455928
MSTRG.132734.1	0	0	0	2.05	1.54	0.82	0.001	1.47	10.5216	0.000458823	0.00455928
MSTRG.91685.1	0	0	0	1	1.24	0.39	0.001	0.876667	9.77588	0.000459524	0.00455999
MSTRG.8874.1	0	0	0	1.18	1.4	0.68	0.001	1.08667	10.0857	0.00046113	0.00456395
MSTRG.141002.1	0	0	0	0.99	0.14	1.58	0.001	0.903333	9.81911	0.000461184	0.00456395
MSTRG.157762.2	0	56.05	41.75	0	0	0	32.6	0.001	-14.9926	0.000463008	0.00457575
MSTRG.134348.1	0	0	0	1.11	0.83	0.97	0.001	0.97	9.92184	0.000467447	0.00461333
MSTRG.125166.1	0	0	0	1.19	1.62	0.72	0.001	1.17667	10.2005	0.000468309	0.00461555
MSTRG.66963.1	14.86	156.78	167.99	2.11	0.81	0.48	113.21	1.13333	-6.64229	0.000474761	0.00467279
MSTRG.31017.3	0.17	0	0	2.79	6.83	0.95	0.0566667	3.52333	5.9583	0.000480589	0.00472372
MSTRG.20382.1	0	0	0	1.86	2.22	0.72	0.001	1.6	10.6439	0.000484362	0.00475226
MSTRG.21717.3	0	0	0	1.15	1.81	0.45	0.001	1.13667	10.1506	0.000485286	0.00475226
MSTRG.1594.1	0	0	0	0.94	0.9	0.73	0.001	0.856667	9.74259	0.00048546	0.00475226
MSTRG.158992.1	0	0	0	0.83	1.6	1.85	0.001	1.42667	10.4784	0.000489342	0.00478379
MSTRG.73914.1	0	0	0	0.08	1.68	0.76	0.001	0.84	9.71425	0.000492742	0.00480741
MSTRG.10821.1	0	0	0	1.21	3.67	1.61	0.001	2.16333	11.079	0.000493085	0.00480741
MSTRG.106301.1	0	0	0	1.39	1.88	1.32	0.001	1.53	10.5793	0.00049556	0.00482505
MSTRG.19264.1	0	0	0	0.2	2.3	1.47	0.001	1.32333	10.37	0.000501847	0.0048797
MSTRG.98582.1	0	0	0	2.09	0.23	0.54	0.001	0.953333	9.89684	0.000504799	0.00490183
MSTRG.737.1	0	0	0	1.58	1.74	0.21	0.001	1.17667	10.2005	0.000510136	0.00494703
MSTRG.59135.1	0	0	0	0.64	2.08	0.73	0.001	1.15	10.1674	0.000512271	0.00496109
MSTRG.154839.2	0	57.49	82.85	0	0	0	46.78	0.001	-15.5136	0.000524652	0.00506839
MSTRG.55646.5	0	0	2.37	26.66	23.43	29.51	0.79	26.5333	5.06981	0.00052475	0.00506839
MSTRG.104403.2	0	0	0	1.62	4.01	0.67	0.001	2.1	11.0362	0.000528467	0.00509749
MSTRG.73859.1	0	0	0	1.8	0.95	1.01	0.001	1.25333	10.2916	0.000533296	0.00513723
MSTRG.130454.3	0	0	0	0.7	2.93	0.96	0.001	1.53	10.5793	0.000536017	0.00515658
MSTRG.126464.1	0	0	0	1.25	0.06	1.28	0.001	0.863333	9.75377	0.000540241	0.00519032
MSTRG.82090.1	0.11	0	0	2.45	1.51	1.68	0.0366667	1.88	5.68012	0.000543525	0.00521496
MSTRG.142279.1	0	0	0	1.89	0.6	3.23	0.001	1.90667	10.8968	0.000544877	0.00522101
MSTRG.43046.1	0	0	0	0.74	0.26	0.83	0.001	0.61	9.25267	0.000552268	0.00528485
MSTRG.148251.1	0	0.17	1.68	10.37	11.4	10.01	0.616667	10.5933	4.10252	0.000557653	0.00532934
MSTRG.28982.1	0	0	0	0.91	2.97	0.97	0.001	1.61667	10.6588	0.000563871	0.00538166
MSTRG.33983.1	0	0	0	1.59	0.63	0.24	0.001	0.82	9.67948	0.000565533	0.00539042
MSTRG.114794.1	0	0	0	2.17	0.9	1.59	0.001	1.55333	10.6012	0.000566608	0.00539358
MSTRG.9209.1	0	0	0	1.17	0.11	0.16	0.001	0.48	8.90689	0.00057386	0.00545544
MSTRG.111634.1	0	0	0	1.15	1.44	1.4	0.001	1.33	10.3772	0.000575554	0.00546437
MSTRG.151773.1	0	0	0	1.14	1.43	0.48	0.001	1.01667	9.98963	0.000577069	0.00547158
MSTRG.84700.1	0	0	0	7.68	7.12	0	0.001	4.93333	12.2683	0.000580546	0.00549735
MSTRG.1818.1	0	0	0	0.47	0.67	0.61	0.001	0.583333	9.18818	0.000582526	0.0055089
MSTRG.84145.1	0	0	0	0.72	1.15	1.17	0.001	1.01333	9.98489	0.00058551	0.0055295
MSTRG.143780.4	9.85	14.26	10.49	0	0	0.13	11.5333	0.0433333	-8.05612	0.000586231	0.0055295
MSTRG.137440.1	0	0	0	1.07	1.79	1.66	0.001	1.50667	10.5571	0.000593783	0.00559345
MSTRG.40208.2	0	0	0	0.42	2.84	1.78	0.001	1.68	10.7142	0.000594928	0.00559696
MSTRG.40980.2	0	0	0	0.18	1.52	1.64	0.001	1.11333	10.1207	0.000595845	0.00559831
MSTRG.29775.2	0	0.18	0.74	3.06	5.54	3.66	0.306667	4.08667	3.73618	0.000599932	0.00562941
MSTRG.108729.1	0	0	0	2.28	0.59	0.66	0.001	1.17667	10.2005	0.000606892	0.00568735
MSTRG.85356.1	0	0	0	0.84	0.72	1.34	0.001	0.966667	9.91687	0.000610275	0.00571167
MSTRG.392.3	174.75	393.94	232.34	6.05	9.35	3.98	267.01	6.46	-5.36922	0.000612028	0.00572068
MSTRG.113029.1	0	0	0	0.51	1.81	0.59	0.001	0.97	9.92184	0.000616245	0.00575268
MSTRG.76361.1	0	0	0	1.2	0.36	0.94	0.001	0.833333	9.70275	0.000621353	0.00579289
MSTRG.4202.1	0.07	0	0	1.07	0.41	1.99	0.0233333	1.15667	5.63144	0.000628945	0.00585614
MSTRG.66793.1	0	0	0	0.24	0.6	0.88	0.001	0.573333	9.16323	0.000633776	0.00589354
MSTRG.115027.1	0	0	0.07	1.26	1.31	0.6	0.0233333	1.05667	5.50098	0.000637593	0.00592144
MSTRG.46500.1	0	0	0	0.39	3.18	1.2	0.001	1.59	10.6348	0.000643335	0.00596712
MSTRG.35636.2	0	0	0	0.94	1.36	0.63	0.001	0.976667	9.93172	0.000645784	0.00597872
MSTRG.28366.1	0	0	0	0.39	0.92	0.76	0.001	0.69	9.43045	0.000646765	0.00597872
MSTRG.2320.1	0	0	0	0.9	0.98	0.31	0.001	0.73	9.51175	0.000647834	0.00597872
MSTRG.165053.2	0	0	0	0.38	1.65	0.49	0.001	0.84	9.71425	0.000648204	0.00597872
MSTRG.120433.1	0	0	0	0.44	1.26	0.88	0.001	0.86	9.74819	0.000649004	0.00597872
MSTRG.140515.1	0	0	0	1.31	1.06	0.39	0.001	0.92	9.84549	0.000649538	0.00597872
MSTRG.121798.1	0	0	0	1.14	1	1.8	0.001	1.31333	10.359	0.000655561	0.00602429
MSTRG.83130.1	0	0	0	1.03	0.56	0.2	0.001	0.596667	9.22078	0.000656152	0.00602429
MSTRG.168540.1	0	0	0	0.59	0.38	1.4	0.001	0.79	9.62571	0.000657703	0.00603089
MSTRG.24350.1	0	0	0	1.96	1.64	2.12	0.001	1.90667	10.8968	0.000660365	0.00604165
MSTRG.5545.1	0.11	0	0	1.66	2.15	1.33	0.0366667	1.71333	5.54619	0.000660545	0.00604165
MSTRG.115918.2	0	0	0	2.13	0.57	2.14	0.001	1.61333	10.6558	0.000664908	0.00607389
MSTRG.149332.1	0	0	0	0.51	0.44	0.9	0.001	0.616667	9.26835	0.000666687	0.00608247
MSTRG.141702.1	0	0	0	1.15	0.34	4.75	0.001	2.08	11.0224	0.000668464	0.00609101
MSTRG.13923.2	34.48	45.58	35.54	115.47	133.03	120.53	38.5333	123.01	1.6746	0.000669391	0.0060918
MSTRG.24560.1	0	0	0	1.09	0.48	0.3	0.001	0.623333	9.28386	0.000671723	0.00610535
MSTRG.138055.1	0	0	0	1.4	0.9	1.77	0.001	1.35667	10.4059	0.000672693	0.0061065
MSTRG.112446.1	0	0	0	0.38	0.83	0.97	0.001	0.726667	9.50515	0.000675894	0.00612073
MSTRG.2576.1	0	0	0	0.72	0.38	1.18	0.001	0.76	9.56986	0.000675951	0.00612073
MSTRG.58762.1	0	0	0	2.09	1.29	1.35	0.001	1.57667	10.6227	0.000677496	0.00612605
MSTRG.109759.1	0	0	0	0.41	0.88	0.28	0.001	0.523333	9.03159	0.000678265	0.00612605
MSTRG.138461.1	0	0	0	0.31	1.27	2.2	0.001	1.26	10.2992	0.000679075	0.00612605
MSTRG.98999.4	0	0	0	1.26	0.23	2.42	0.001	1.30333	10.348	0.000684113	0.00615919
MSTRG.63905.1	0	0	0	0.86	0.56	1.36	0.001	0.926667	9.85591	0.000684449	0.00615919
MSTRG.154229.3	0	0	0	0.8	0.71	0.26	0.001	0.59	9.20457	0.00068576	0.00616333
MSTRG.83626.2	0	0	0	1.51	3.39	0.92	0.001	1.94	10.9218	0.000686732	0.00616442
MSTRG.19536.1	0	0	0	1.19	0.47	0.53	0.001	0.73	9.51175	0.000693908	0.00622113
MSTRG.27548.1	0	0	0	2.2	0.37	1.38	0.001	1.31667	10.3627	0.000702569	0.00628693
MSTRG.124767.3	0	0	0	1.89	1.26	1.42	0.001	1.52333	10.573	0.00070339	0.00628693
MSTRG.78824.1	0	0	0	0.69	2.99	1.39	0.001	1.69	10.7228	0.000704943	0.00628693
MSTRG.54547.4	0	0	0	1.95	1.4	0.84	0.001	1.39667	10.4478	0.000705353	0.00628693
MSTRG.116022.1	0	0	0	0.41	0.32	0.29	0.001	0.34	8.40939	0.000705588	0.00628693
MSTRG.9691.1	0	0	0	0.81	0.9	2.15	0.001	1.28667	10.3294	0.000707449	0.00629577
MSTRG.79171.2	0	0	0	1.3	0.6	1.39	0.001	1.09667	10.0989	0.0007133	0.00632849
MSTRG.16130.1	0	0	0	2.39	1.78	3.16	0.001	2.44333	11.2546	0.000713484	0.00632849
MSTRG.36306.1	0	0	0	2.44	0.73	2.32	0.001	1.83	10.8376	0.000713747	0.00632849
MSTRG.18954.8	2.79	0	0.18	18.33	18.91	16.88	0.99	18.04	4.18763	0.000718268	0.00635757
MSTRG.124358.1	0	0	0	0.76	1.39	0.77	0.001	0.973333	9.92679	0.000718782	0.00635757
MSTRG.73830.1	0	0	0	0.42	0.53	0.86	0.001	0.603333	9.23681	0.000720238	0.00636069
MSTRG.56974.1	0	0	0	2.28	2.22	0.53	0.001	1.67667	10.7114	0.000720889	0.00636069
MSTRG.4874.1	0	0	0	0.61	1.79	0.11	0.001	0.836667	9.70851	0.000728029	0.00641587
MSTRG.162039.1	0	0	0	2.82	0.66	2.32	0.001	1.93333	10.9169	0.000729692	0.00642212
MSTRG.140283.8	13.68	8.94	2.83	0.1	0	0	8.48333	0.0333333	-7.99152	0.00073095	0.00642212
MSTRG.29659.1	0	0	0	0.79	1.35	0.7	0.001	0.946667	9.88671	0.000731399	0.00642212
MSTRG.25308.1	0	0	0	0.81	1.23	1.18	0.001	1.07333	10.0679	0.000734197	0.00643889
MSTRG.22818.2	0	0	0	1.74	1.51	0.47	0.001	1.24	10.2761	0.000740144	0.00648319
MSTRG.12818.1	0	0	0	0.67	0.38	0.62	0.001	0.556667	9.12067	0.000748409	0.00654768
MSTRG.90533.1	0	0	0	0.37	1.74	0.92	0.001	1.01	9.98014	0.000765018	0.00668491
MSTRG.44058.2	11.38	3.1	0	0	0	0	4.82667	0.001	-12.2368	0.000768127	0.00670399
MSTRG.43904.1	0	0	0	0.52	1.18	0.08	0.001	0.593333	9.2127	0.000773054	0.00673887
MSTRG.66687.1	0	28.58	38.86	0.05	0	0	22.48	0.0166667	-10.3975	0.000780236	0.00679331
MSTRG.158165.1	0	0	0	1.1	2.43	0.5	0.001	1.34333	10.3916	0.000782269	0.00680283
MSTRG.415.4	11.13	0	17.98	0	0	0	9.70333	0.001	-13.2443	0.00078718	0.00683733
MSTRG.164122.1	0	0	0	1.47	0.93	0.73	0.001	1.04333	10.027	0.000788751	0.00684277
MSTRG.9010.2	0	0	0	0.6	0.54	4.13	0.001	1.75667	10.7786	0.000793351	0.00686932
MSTRG.25617.3	0.06	0	0	0.54	0.84	0.88	0.02	0.753333	5.23522	0.000793708	0.00686932
MSTRG.7465.1	0	0	0	1.61	1.32	1.01	0.001	1.31333	10.359	0.00079523	0.00687428
MSTRG.131563.1	0	0	0	0.74	2.3	1.99	0.001	1.67667	10.7114	0.000815317	0.00703952
MSTRG.143431.1	0	50.43	94.75	0	0	0	48.3933	0.001	-15.5625	0.00082272	0.00708824
MSTRG.60518.5	0	0	0	1.02	0.53	0.59	0.001	0.713333	9.47843	0.000822917	0.00708824
MSTRG.30234.1	0	0	0	0.94	0.82	1.08	0.001	0.946667	9.88671	0.00082742	0.00711856
MSTRG.111912.1	0	0	0	1.77	1.62	0.82	0.001	1.40333	10.4546	0.000832829	0.0071566
MSTRG.125736.1	0	0	0	1.35	0.63	0.75	0.001	0.91	9.82972	0.000843274	0.00723777
MSTRG.34551.1	0	0	0	0.45	2.78	1.63	0.001	1.62	10.6618	0.0008455	0.00724828
MSTRG.85931.1	0	0	0	0.61	0.38	0.77	0.001	0.586667	9.1964	0.000851857	0.00729131
MSTRG.131553.1	0	0	0	0.3	0.85	0.84	0.001	0.663333	9.37359	0.000852532	0.00729131
MSTRG.9204.1	0	0	0	1.19	1.03	0.28	0.001	0.833333	9.70275	0.000855518	0.00730494
MSTRG.161458.2	0	0	0	1.07	2.93	1.5	0.001	1.83333	10.8403	0.000856142	0.00730494
MSTRG.2657.1	0	0	0	1.34	0.86	1.35	0.001	1.18333	10.2086	0.000857232	0.00730563
MSTRG.13428.1	0	0	0	0.83	0.8	1.85	0.001	1.16	10.1799	0.000862094	0.00733844
MSTRG.157884.1	0	0	0	0.51	1.35	0.13	0.001	0.663333	9.37359	0.000866355	0.00736605
MSTRG.93033.2	0	0	0	1.29	3.23	1.86	0.001	2.12667	11.0544	0.000876593	0.00744436
MSTRG.164165.1	0	0	0	0.58	1.46	1.42	0.001	1.15333	10.1716	0.000878772	0.00745412
MSTRG.93741.1	0	0	0	0.3	2.27	0.44	0.001	1.00333	9.97059	0.000885432	0.00749464
MSTRG.12284.1	0	0	0	1.31	0.12	2.97	0.001	1.46667	10.5183	0.000885618	0.00749464
MSTRG.160057.1	0	0	0	1.54	1.08	0.4	0.001	1.00667	9.97537	0.000896182	0.0075752
MSTRG.121637.3	0	0	0	0.41	1.43	0.46	0.001	0.766667	9.58246	0.000911864	0.00768859
MSTRG.167423.1	0	0	0	0.57	1.19	1.58	0.001	1.11333	10.1207	0.000911878	0.00768859
MSTRG.14450.1	0	0	0.14	1.25	1.04	3.04	0.0466667	1.77667	5.25064	0.000913566	0.00768859
MSTRG.67955.2	0	0	0	3.54	3.92	0.54	0.001	2.66667	11.3808	0.000913843	0.00768859
MSTRG.86164.1	0	0	0	1.1	2.06	1.1	0.001	1.42	10.4717	0.000915995	0.00769776
MSTRG.138859.1	0	0	0	1.3	0.58	0.46	0.001	0.78	9.60733	0.000918103	0.00770653
MSTRG.45330.1	0	0	0	0.39	0.2	0.68	0.001	0.423333	8.72565	0.000921682	0.00772762
MSTRG.62747.1	0	0	0	0.92	0.38	1.11	0.001	0.803333	9.64985	0.000926353	0.0077578
MSTRG.110582.1	0.08	3.29	12.2	56.14	58.63	51.28	5.19	55.35	3.41478	0.000933739	0.00781063
MSTRG.148868.2	0	0	0	0.43	0.38	0.93	0.001	0.58	9.17991	0.000940984	0.00786215
MSTRG.143780.9	4.12	32.78	12.34	0.2	0	0	16.4133	0.0666667	-7.94369	0.000949842	0.00792703
MSTRG.94722.1	0	0	0	0.57	1.84	0.99	0.001	1.13333	10.1464	0.000951739	0.00793372
MSTRG.29769.1	0	0	0	2.22	0.76	0.84	0.001	1.27333	10.3144	0.000956216	0.00795725
MSTRG.108507.1	118.47	75.91	18.1	1.61	1.16	0.72	70.8267	1.16333	-5.92796	0.00095676	0.00795725
MSTRG.154640.2	0	0	0	3.39	0.08	1.27	0.001	1.58	10.6257	0.000970204	0.00805981
MSTRG.130924.1	0	24.25	13.22	0	0	0	12.49	0.001	-13.6085	0.000979958	0.00811127
MSTRG.31819.2	0	0	0	0.7	0	1.05	0.001	0.583333	9.18818	0.000980558	0.00811127
MSTRG.86573.1	0	0	0	0.83	2.3	0.55	0.001	1.22667	10.2605	0.000980732	0.00811127
MSTRG.131643.1	4.43	0.1	0.79	15.97	17.23	14.72	1.77333	15.9733	3.17113	0.000980877	0.00811127
MSTRG.106100.1	0	0	0	0.3	0.63	1.32	0.001	0.75	9.55075	0.00099339	0.00820538
MSTRG.143162.1	0	0	0	0.17	0.63	1.32	0.001	0.706667	9.46489	0.000998441	0.00823771
MSTRG.59719.2	0	0	0	0.65	1.54	0.32	0.001	0.836667	9.70851	0.00100363	0.00827107
MSTRG.143107.3	0	0	0	0.51	0.93	2.34	0.001	1.26	10.2992	0.00101519	0.00835684
MSTRG.79747.1	0	0	0	2.03	2.11	1.07	0.001	1.73667	10.7621	0.00102166	0.00839222
MSTRG.69604.1	0	0	0	0.12	0.9	0.9	0.001	0.64	9.32193	0.0010223	0.00839222
MSTRG.57787.1	0	0	0	0.64	0.18	1.24	0.001	0.686667	9.42347	0.00102296	0.00839222
MSTRG.62903.1	0	0	0	1.35	0.48	0.58	0.001	0.803333	9.64985	0.00102535	0.00840229
MSTRG.44588.1	0	0	0	0.85	3.8	0.79	0.001	1.81333	10.8244	0.00103431	0.00846616
MSTRG.30895.2	27.12	25.27	9.6	0.46	0.19	0.21	20.6633	0.286667	-6.17156	0.00104127	0.00851353
MSTRG.66686.1	0	46.49	33.62	0	0	0	26.7033	0.001	-14.7047	0.00104339	0.00852125
MSTRG.18875.1	0	0	0	2.33	3.5	1.47	0.001	2.43333	11.2487	0.0010556	0.00861119
MSTRG.153193.1	0	0	0	3.18	0.81	0.72	0.001	1.57	10.6165	0.00105883	0.00862787
MSTRG.3972.1	0.86	0	0.32	4.41	4.41	4.57	0.393333	4.46333	3.5043	0.00107024	0.00871102
MSTRG.113429.1	16.93	101.79	25	0.31	0.65	1.23	47.9067	0.73	-6.03619	0.00107445	0.00873551
MSTRG.28664.2	0	0	0	1.38	0.05	2.08	0.001	1.17	10.1923	0.00107707	0.00874693
MSTRG.127744.1	0	0	0	1.36	1.47	0.38	0.001	1.07	10.0634	0.00108909	0.0088347
MSTRG.128131.1	0	0	0	0.76	0.14	0.42	0.001	0.44	8.78136	0.00110639	0.00896498
MSTRG.42924.1	0	0	0	0.28	1.48	0.64	0.001	0.8	9.64386	0.00111083	0.0089909
MSTRG.72546.3	0	0.07	0.73	3.38	4.46	3.67	0.266667	3.83667	3.84674	0.00111339	0.00899175
MSTRG.12399.1	0	0	0	2.13	0.62	2.07	0.001	1.60667	10.6499	0.00111342	0.00899175
MSTRG.142097.2	0	0	0	1.1	0.58	0.18	0.001	0.62	9.27612	0.00111501	0.00899457
MSTRG.17173.1	0	0	0	0.88	0.46	0.83	0.001	0.723333	9.49852	0.00112277	0.00904708
MSTRG.103976.1	0	0	0	0.45	3.76	0.78	0.001	1.66333	10.6999	0.00113536	0.0091371
MSTRG.159379.2	0	0	0	0.7	1.82	2.42	0.001	1.64667	10.6853	0.00113646	0.0091371
MSTRG.12859.1	0	0	0	0.17	0.58	1.36	0.001	0.703333	9.45806	0.0011379	0.0091385
MSTRG.100814.1	0	0	0	2.74	3.69	0.37	0.001	2.26667	11.1464	0.00114547	0.00918914
MSTRG.3558.2	0	0	0	1.88	2.46	0.32	0.001	1.55333	10.6012	0.00114877	0.00920009
MSTRG.113727.1	0	0	0	0.59	1.81	0.37	0.001	0.923333	9.85071	0.00114938	0.00920009
MSTRG.94949.1	0	0	1.61	12.72	8.56	16.47	0.536667	12.5833	4.55134	0.00115146	0.00920414
MSTRG.123542.1	0	0	0	1.61	0.42	0.81	0.001	0.946667	9.88671	0.00115242	0.00920414
MSTRG.47124.1	0	0	0	1.15	3.1	1.22	0.001	1.82333	10.8324	0.00115567	0.00921994
MSTRG.114704.1	5.06	9.9	15.42	0.09	0.22	0	10.1267	0.103333	-6.61471	0.00116139	0.0092291
MSTRG.22442.3	0	0	0	0.46	0.82	0.34	0.001	0.54	9.07682	0.00116188	0.0092291
MSTRG.102925.2	0	0	0	0.85	0.65	0.87	0.001	0.79	9.62571	0.00116221	0.0092291
MSTRG.18520.1	0	0	0	0.92	0.71	0.96	0.001	0.863333	9.75377	0.00116221	0.0092291
MSTRG.47279.6	29.7	18.04	0	0	0	0	15.9133	0.001	-13.9579	0.00116443	0.0092291
MSTRG.80983.1	0	0	0	0.24	1.32	1.35	0.001	0.97	9.92184	0.00116447	0.0092291
MSTRG.166385.1	0	0	0	0.3	2.13	0.69	0.001	1.04	10.0224	0.0011751	0.00929693
MSTRG.54202.1	0	0	0	2.85	0.56	1.07	0.001	1.49333	10.5443	0.00117559	0.00929693
MSTRG.154815.1	0	0	0.08	0.42	1.37	1.25	0.0266667	1.01333	5.24793	0.00118122	0.00933126
MSTRG.52247.2	0	0	0	0.74	1.2	1.83	0.001	1.25667	10.2954	0.00118998	0.0093902
MSTRG.46384.1	0	0	0	0.96	1.36	2.42	0.001	1.58	10.6257	0.0011928	0.00940222
MSTRG.7657.1	0	0	0	0.74	0.44	0.69	0.001	0.623333	9.28386	0.00119689	0.00942422
MSTRG.105331.2	0	0	0	0.46	0.6	1.2	0.001	0.753333	9.55714	0.00120014	0.00943956
MSTRG.165685.2	0	0	0	3.21	1.22	0.7	0.001	1.71	10.7398	0.00120452	0.00946302
MSTRG.9153.2	0	0	0	2.83	0	1.5	0.001	1.44333	10.4952	0.00120574	0.00946302
MSTRG.46960.2	0	0	0	0.49	1.36	0.84	0.001	0.896667	9.80843	0.00120826	0.00947258
MSTRG.70772.1	0	0	0	1.58	1.72	0.67	0.001	1.32333	10.37	0.00121945	0.00954994
MSTRG.117924.1	0	0	0	1.45	0.25	0.36	0.001	0.686667	9.42347	0.00122142	0.00955502
MSTRG.51903.1	0	0	0	0.92	0.48	0.82	0.001	0.74	9.53138	0.0012247	0.00957035
MSTRG.89136.1	0	0	0	0.15	1.17	0.29	0.001	0.536667	9.06788	0.0012322	0.00961861
MSTRG.136451.2	0	0	0	1.17	0.71	3.73	0.001	1.87	10.8688	0.00123719	0.00964713
MSTRG.9925.3	38.47	40.43	22.72	106.81	80.93	120.25	33.8733	102.663	1.5997	0.00124916	0.00972998
MSTRG.82758.1	0	0	0	0.73	0.93	1.3	0.001	0.986667	9.94642	0.00125303	0.009743
MSTRG.73744.1	0	0	0	1.61	2.13	0.88	0.001	1.54	10.5887	0.00125352	0.009743
MSTRG.134336.1	0	0	0	1.89	0.79	0.64	0.001	1.10667	10.112	0.00125793	0.00976682
MSTRG.147483.1	0	0	0	1.54	0.83	0.4	0.001	0.923333	9.85071	0.00127155	0.00986199
MSTRG.142072.2	50.56	44.7	15.34	0.5	0.01	0	36.8667	0.17	-7.76064	0.00128006	0.0099146
MSTRG.127146.1	0	0	0	2.18	2.32	2.23	0.001	2.24333	11.1314	0.00128107	0.0099146
MSTRG.5286.1	0	0	0	0.25	0.83	0.44	0.001	0.506667	8.98489	0.00130556	0.0100933
MSTRG.112027.1	0	0	0	0.34	1.01	0.69	0.001	0.68	9.40939	0.0013082	0.010103
MSTRG.70935.1	0	0	0	0.81	0.27	0.47	0.001	0.516667	9.01309	0.00131717	0.0101614
MSTRG.84696.1	0	0	0.31	2.81	2.31	1.8	0.103333	2.30667	4.48043	0.00132244	0.0101912
MSTRG.31033.2	0	0	0	0.82	1.11	0.33	0.001	0.753333	9.55714	0.00132442	0.0101956
MSTRG.73499.2	0	0	0	0.41	0.55	1.24	0.001	0.733333	9.51833	0.00133762	0.0102863
MSTRG.52763.1	0	0	0	1.71	1.09	0.68	0.001	1.16	10.1799	0.00135469	0.0104066
MSTRG.117849.1	0	0	0	1.21	1.26	1.4	0.001	1.29	10.3332	0.00137212	0.0105293
MSTRG.164246.1	0	0	0	1.24	0.19	0.36	0.001	0.596667	9.22078	0.00137377	0.0105308
MSTRG.34128.1	0	0	0	1.2	0.51	1.14	0.001	0.95	9.89178	0.00137638	0.0105396
MSTRG.21451.1	79.26	114.31	57.44	252.71	218.72	255.65	83.67	242.36	1.53437	0.00138708	0.0106104
MSTRG.80901.1	0	0	0	2.23	0.86	1.24	0.001	1.44333	10.4952	0.00139473	0.0106576
MSTRG.64929.1	0	0	0	1.54	1.83	0.59	0.001	1.32	10.3663	0.00140104	0.0106946
MSTRG.47666.1	12.2	18.26	5.85	33.41	51.39	33.04	12.1033	39.28	1.69839	0.00140755	0.010733
MSTRG.103689.1	0	0	0	0.7	1.59	0.81	0.001	1.03333	10.0131	0.0014167	0.0107913
MSTRG.29225.1	0	0	0	3.23	2.28	0.48	0.001	1.99667	10.9634	0.00143991	0.0109567
MSTRG.74774.1	10.1	15.27	7.81	0.15	0	0	11.06	0.05	-7.78921	0.00144951	0.0110181
MSTRG.138984.1	0	0	0	1.05	0.05	0.54	0.001	0.546667	9.09452	0.00145784	0.0110698
MSTRG.144775.1	0	0	0	2.39	0.98	0.29	0.001	1.22	10.2527	0.00146188	0.0110889
MSTRG.799.1	0	0	0	0.21	2.83	1.41	0.001	1.48333	10.5346	0.00146616	0.0111097
MSTRG.50131.1	0	0	0	1.69	1.82	0.22	0.001	1.24333	10.28	0.00147591	0.0111719
MSTRG.104123.1	0	0	0	1.91	0.89	0.5	0.001	1.1	10.1033	0.0014857	0.0112342
MSTRG.145697.1	0	0	0	0.76	1.24	0.5	0.001	0.833333	9.70275	0.00148811	0.0112408
MSTRG.62857.1	0	0	0	0.88	0.92	0.32	0.001	0.706667	9.46489	0.00149104	0.0112511
MSTRG.92732.1	0	0	0	0.24	1.15	1.28	0.001	0.89	9.79766	0.00149466	0.0112667
MSTRG.98405.1	0	0	0	1.42	0.83	0.68	0.001	0.976667	9.93172	0.00151878	0.0114366
MSTRG.78565.2	0	0	0	2.09	2.28	1.45	0.001	1.94	10.9218	0.00153086	0.0115156
MSTRG.33395.4	52.17	8.26	0	0	0	0	20.1433	0.001	-14.298	0.00154628	0.0116193
MSTRG.168543.1	0	0	0	0.57	1.14	0.42	0.001	0.71	9.47168	0.00154785	0.0116193
MSTRG.97197.2	0	0	0	2.5	0.82	0.38	0.001	1.23333	10.2683	0.00155387	0.0116524
MSTRG.143095.1	0	0	0	0.87	0.79	0.52	0.001	0.726667	9.50515	0.00158288	0.0118577
MSTRG.101155.1	0	0	0	0.44	4.14	0.69	0.001	1.75667	10.7786	0.00160311	0.0119968
MSTRG.29665.1	0	0	0	1.48	2.78	0.91	0.001	1.72333	10.751	0.00160812	0.0120211
MSTRG.60985.1	0	0	0	2.7	1.57	0	0.001	1.42333	10.4751	0.00160968	0.0120211
MSTRG.53503.1	0	0	0.66	5.81	3.99	2.89	0.22	4.23	4.26508	0.00162285	0.0121069
MSTRG.131546.2	0	0	0	1.47	0.5	2.05	0.001	1.34	10.388	0.00162451	0.0121069
MSTRG.139775.1	0	0	0.29	1.75	1.93	1.94	0.0966667	1.87333	4.27645	0.00162704	0.0121133
MSTRG.144935.2	0	0	0	3.59	5.71	0	0.001	3.1	11.5981	0.00163757	0.0121792
MSTRG.162711.1	0	0	0	1.25	1.78	0.46	0.001	1.16333	10.184	0.00164493	0.0122214
MSTRG.273.1	0	0	0	1.82	0.73	0.97	0.001	1.17333	10.1964	0.00164827	0.0122337
MSTRG.35971.1	0	0	0	1.06	0.3	0.51	0.001	0.623333	9.28386	0.00167027	0.012372
MSTRG.792.1	0	0	0	1.79	1	2.06	0.001	1.61667	10.6588	0.00167032	0.012372
MSTRG.29638.1	0	0	0	1.38	1.99	1.84	0.001	1.73667	10.7621	0.00168175	0.0124439
MSTRG.144538.2	0	0	0	0.41	1.65	2.04	0.001	1.36667	10.4164	0.00169724	0.0125457
MSTRG.48864.1	23.96	51.75	48.55	1.08	1.2	1.42	41.42	1.23333	-5.06969	0.00170015	0.0125544
MSTRG.95949.1	0	0	0	0.51	1.84	2.05	0.001	1.46667	10.5183	0.0017175	0.0126696
MSTRG.91139.1	0	0	0	0.61	0.47	1.46	0.001	0.846667	9.72565	0.00172632	0.0127217
MSTRG.105202.1	0	10.62	36.25	0	0	0	15.6233	0.001	-13.9314	0.00173305	0.0127584
MSTRG.120937.1	0	0	0.18	2.12	2.45	0.48	0.06	1.68333	4.81021	0.0017439	0.0128169
MSTRG.152893.1	0	0.37	0	1.6	1.98	2.66	0.123333	2.08	4.07595	0.00174454	0.0128169
MSTRG.99187.1	0	0	0	0.94	0.84	0.12	0.001	0.633333	9.30682	0.00174905	0.012837
MSTRG.57120.1	0	0	0	1.59	1.52	0.38	0.001	1.16333	10.184	0.00175157	0.0128425
MSTRG.25131.1	0	0	0	1.11	1.46	1.03	0.001	1.2	10.2288	0.00176576	0.0129334
MSTRG.20404.1	0	0	0	1.06	0.83	1.3	0.001	1.06333	10.0544	0.00177187	0.0129651
MSTRG.105124.1	25.93	9	8.9	0	0.25	0	14.61	0.0833333	-7.45385	0.00177645	0.0129855
MSTRG.65341.7	0	0	0	0.77	0.23	0.86	0.001	0.62	9.27612	0.00178163	0.013007
MSTRG.105848.1	0	0	0	1.49	0.24	0.12	0.001	0.616667	9.26835	0.00178298	0.013007
MSTRG.31595.1	0	0	0	1.41	0.31	0.5	0.001	0.74	9.53138	0.00179363	0.0130509
MSTRG.59154.1	0	0	0	0.86	1.92	0.61	0.001	1.13	10.1421	0.00179469	0.0130509
MSTRG.161493.2	0	0	0	0.25	0.58	0.71	0.001	0.513333	9.00375	0.00179483	0.0130509
MSTRG.104822.1	0	0	0	1.55	1.3	0.12	0.001	0.99	9.95128	0.00179622	0.0130509
MSTRG.103325.2	0	0	0	0.08	3.59	1.73	0.001	1.8	10.8138	0.00180417	0.0130956
MSTRG.136626.1	0	0	0	0.72	0.89	0.57	0.001	0.726667	9.50515	0.0018076	0.0130959
MSTRG.140827.1	0	0	0	0.14	0.35	2.44	0.001	0.976667	9.93172	0.00180782	0.0130959
MSTRG.60037.1	0	0	0	2.29	1.15	1.02	0.001	1.48667	10.5379	0.00181127	0.0131075
MSTRG.19970.1	0	0	0	0.11	0.48	0.61	0.001	0.4	8.64386	0.00181305	0.0131075
MSTRG.43036.1	0	0	0	0.73	0.13	2.8	0.001	1.22	10.2527	0.00182613	0.0131889
MSTRG.63671.1	0	0	0	0.45	1.77	0.46	0.001	0.893333	9.80305	0.00183038	0.0132065
MSTRG.121872.1	0	0	0	1.62	1.47	0.49	0.001	1.19333	10.2208	0.00184259	0.0132813
MSTRG.12675.1	0	0	0	1.81	1.83	0.76	0.001	1.46667	10.5183	0.00184584	0.0132813
MSTRG.59484.1	0	0	0	0.84	0.77	0.75	0.001	0.786667	9.61961	0.00184625	0.0132813
MSTRG.105296.1	0	0	0	1.71	0	3.35	0.001	1.68667	10.72	0.00185893	0.0133592
MSTRG.156701.2	0	0	0	2.68	1.61	0	0.001	1.43	10.4818	0.00187267	0.0134446
MSTRG.88994.2	0	0	0	0.74	2.66	0.65	0.001	1.35	10.3987	0.00187563	0.0134479
MSTRG.556.1	14.21	46.17	8.08	0.52	0.41	0.3	22.82	0.41	-5.79853	0.00187684	0.0134479
MSTRG.43703.1	0	4.85	18.98	0	0	0	7.94333	0.001	-12.9555	0.00188193	0.0134711
MSTRG.20312.1	0	0	0	0.46	0.76	0.62	0.001	0.613333	9.26053	0.00189179	0.0135282
MSTRG.37201.1	0	0	0	1.25	0.78	0.94	0.001	0.99	9.95128	0.00189365	0.0135282
MSTRG.151437.1	0	0	0	0.73	0.47	1.56	0.001	0.92	9.84549	0.00189739	0.013531
MSTRG.23392.1	0	0	0	1.73	0.83	0.69	0.001	1.08333	10.0813	0.00189806	0.013531
MSTRG.33412.1	145.95	263.31	160.57	6.14	8.12	4.82	189.943	6.36	-4.9004	0.00189965	0.013531
MSTRG.65135.1	0	0	0	2.84	0.68	0.42	0.001	1.31333	10.359	0.00190558	0.0135599
MSTRG.41427.1	0.68	55.04	64.15	254.18	374.19	269.95	39.9567	299.44	2.90576	0.00191462	0.0136109
MSTRG.9401.1	0	0	0	1.31	2.08	0.53	0.001	1.30667	10.3517	0.00191726	0.0136163
MSTRG.136933.1	0	0	0	2.5	1.35	0.75	0.001	1.53333	10.5825	0.00191977	0.0136208
MSTRG.29999.1	0	0	0	0	1.02	2.36	0.001	1.12667	10.1378	0.00193085	0.013686
MSTRG.95555.1	0	0	0	0.51	1.12	1.47	0.001	1.03333	10.0131	0.00193587	0.0137082
MSTRG.1905.1	0	0	0	0.44	0.23	1.18	0.001	0.616667	9.26835	0.00194125	0.0137284
MSTRG.94052.1	447.32	472.33	352.59	12.22	18.06	14.62	424.08	14.9667	-4.82451	0.00194415	0.0137284
MSTRG.42618.1	0	0	0	1.43	0.69	2.53	0.001	1.55	10.5981	0.00194442	0.0137284
MSTRG.84396.1	0.52	0.12	0	2.17	3.54	1.86	0.213333	2.52333	3.56415	0.00195019	0.0137558
MSTRG.86524.1	0	0	0	1.01	0.74	0.65	0.001	0.8	9.64386	0.00195996	0.0138113
MSTRG.55271.1	0	0	0	1.28	2.13	0.79	0.001	1.4	10.4512	0.00196336	0.0138218
MSTRG.134470.1	0	0	0	0.41	0.57	0.62	0.001	0.533333	9.05889	0.00197175	0.013856
MSTRG.100932.1	0	0	0	0.46	0.85	0.41	0.001	0.573333	9.16323	0.00197206	0.013856
MSTRG.104228.1	20.63	6.71	13.78	40.39	52.29	41.66	13.7067	44.78	1.70798	0.00197941	0.0138899
MSTRG.64087.1	0	0	0	0.49	0.74	0.88	0.001	0.703333	9.45806	0.00198072	0.0138899
MSTRG.90559.1	0	0	0	0.56	0.88	1.23	0.001	0.89	9.79766	0.00198744	0.0139236
MSTRG.77533.1	0	0	0	1.15	0.9	0.67	0.001	0.906667	9.82443	0.00201682	0.0141158
MSTRG.24728.1	0	0	0	2.38	0.19	0.21	0.001	0.926667	9.85591	0.00202706	0.0141738
MSTRG.28869.4	0	0	0	0.69	0.86	0.19	0.001	0.58	9.17991	0.0020319	0.0141886
MSTRG.46282.1	0	0	0	1.7	1.18	0.94	0.001	1.27333	10.3144	0.00203309	0.0141886
MSTRG.8841.1	0	0	0	1.24	0.94	0.52	0.001	0.9	9.81378	0.00203608	0.0141957
MSTRG.144263.3	0	0	0	0.95	0.33	1.29	0.001	0.856667	9.74259	0.00204292	0.0142297
MSTRG.69675.1	0	0	0	1.34	0.88	1.06	0.001	1.09333	10.0945	0.00204921	0.0142599
MSTRG.24862.1	0	0	0	0.43	1.34	2.59	0.001	1.45333	10.5051	0.00206498	0.0143558
MSTRG.138886.1	0	0	0	2.36	1.24	0.16	0.001	1.25333	10.2916	0.00206851	0.0143621
MSTRG.83048.1	0	0	0	1.56	3.64	0.81	0.001	2.00333	10.9682	0.002073	0.0143621
MSTRG.157763.1	38.32	126.51	90.47	1.33	0	1.41	85.1	0.913333	-6.54187	0.00207363	0.0143621
MSTRG.143183.4	0	0	0	3.87	5.7	0	0.001	3.19	11.6393	0.00207432	0.0143621
MSTRG.132066.1	0	0	0	0.34	1.72	1.44	0.001	1.16667	10.1882	0.00207583	0.0143621
MSTRG.132886.1	63.18	111.55	71.88	3.07	2.96	2.4	82.2033	2.81	-4.87055	0.002079	0.0143621
MSTRG.76258.1	0	0	0	0.74	1.34	2.34	0.001	1.47333	10.5249	0.00207977	0.0143621
MSTRG.133392.1	0	0	0	1.94	1.09	1.43	0.001	1.48667	10.5379	0.00208354	0.0143745
MSTRG.121499.2	0	0	0	1.05	1.41	1.04	0.001	1.16667	10.1882	0.00208877	0.0143968
MSTRG.114364.2	0	0	1.17	4.96	10.33	7.05	0.39	7.44667	4.25505	0.00209187	0.0144044
MSTRG.87254.1	0	0	0	0.42	3.31	0.87	0.001	1.53333	10.5825	0.00210447	0.0144775
MSTRG.26943.1	0	0	0	0.77	0.74	1.24	0.001	0.916667	9.84025	0.00210747	0.0144844
MSTRG.134104.1	0	0	0	0.51	0.56	0.4	0.001	0.49	8.93664	0.00211695	0.0145357
MSTRG.151895.1	0	0	0	1.34	2.9	1.16	0.001	1.8	10.8138	0.00212161	0.0145402
MSTRG.157694.1	0	0	0	0.81	1.75	0.7	0.001	1.08667	10.0857	0.00212161	0.0145402
MSTRG.43843.3	21.5	15.58	1.37	0.13	0	0.15	12.8167	0.0933333	-7.10141	0.00213065	0.0145883
MSTRG.159916.3	0	0	0	0.71	1.04	0.5	0.001	0.75	9.55075	0.00214525	0.0146744
MSTRG.97174.1	0	0	0	0.38	1.02	0.44	0.001	0.613333	9.26053	0.00214954	0.0146899
MSTRG.160239.1	0	0	0	1.48	0.74	0.22	0.001	0.813333	9.6677	0.00217171	0.0148274
MSTRG.147516.1	0	0	0	1.27	1.31	0.91	0.001	1.16333	10.184	0.00218174	0.0148818
MSTRG.32761.5	0	0	0	0.82	2.01	0.78	0.001	1.20333	10.2328	0.00218378	0.0148818
MSTRG.131558.1	0	0	0	0.83	0.97	3.22	0.001	1.67333	10.7085	0.00219994	0.0149778
MSTRG.108435.1	0	0	0	0.85	0.28	0.31	0.001	0.48	8.90689	0.00221056	0.0150129
MSTRG.83042.8	0	0	0	1.46	0.76	0.84	0.001	1.02	9.99435	0.00221284	0.0150129
MSTRG.41868.1	0	0	0	0.9	1.18	0.69	0.001	0.923333	9.85071	0.00221333	0.0150129
MSTRG.52518.1	0	0	0	0.53	0.38	1.64	0.001	0.85	9.73132	0.0022179	0.0150129
MSTRG.98296.1	0	0	0	1.03	0.57	0.21	0.001	0.603333	9.23681	0.00221815	0.0150129
MSTRG.92844.1	0	0.1	0	0.57	1.1	1.13	0.0333333	0.933333	4.80735	0.00221951	0.0150129
MSTRG.84104.1	0	0	0	0.54	0.88	0.23	0.001	0.55	9.10329	0.0022196	0.0150129
MSTRG.6448.1	0	0	0	0.47	0.84	0.9	0.001	0.736667	9.52487	0.00222691	0.0150483
MSTRG.11126.1	0	0	0	1.31	0.83	0.53	0.001	0.89	9.79766	0.00223195	0.0150683
MSTRG.131254.15	46.91	29.79	54.46	111.81	144.46	104.15	43.72	120.14	1.45835	0.00227183	0.0153232
MSTRG.61724.1	0	0	0	0.33	0.84	0.55	0.001	0.573333	9.16323	0.00228752	0.0154147
MSTRG.115561.1	0	0	0	0.75	2.93	1	0.001	1.56	10.6073	0.0023056	0.0155195
MSTRG.54534.1	0	0	0	2.3	3.48	0.13	0.001	1.97	10.944	0.00230736	0.0155195
MSTRG.25748.1	0	0	0	0.78	0.77	1.29	0.001	0.946667	9.88671	0.00231638	0.0155657
MSTRG.29975.1	0	0	0	1.09	0.44	1.26	0.001	0.93	9.86109	0.00232429	0.0156044
MSTRG.26571.1	0	0	0	1.39	4.19	0.91	0.001	2.16333	11.079	0.00233438	0.0156576
MSTRG.81468.1	0	0	0	0.05	2.51	0.68	0.001	1.08	10.0768	0.00234262	0.0156984
MSTRG.85004.2	57.99	62.91	43.87	0.81	2.82	1.44	54.9233	1.69	-5.02232	0.00235305	0.0157537
MSTRG.117629.1	0	0	0	0.18	1.51	0.29	0.001	0.66	9.36632	0.00236392	0.0158119
MSTRG.10767.1	0	0	0	1.53	2.88	0.44	0.001	1.61667	10.6588	0.00237436	0.0158671
MSTRG.150056.1	0	0	0	1.94	1.4	0.82	0.001	1.38667	10.4374	0.00238534	0.0159257
MSTRG.25629.1	84.42	181.12	326.98	2.77	0	0	197.507	0.923333	-7.74083	0.00239966	0.0160035
MSTRG.2939.1	0	0	0	1.4	1.65	0.22	0.001	1.09	10.0901	0.00240141	0.0160035
MSTRG.148628.1	0	0	0	0.9	1.3	0.54	0.001	0.913333	9.835	0.0024342	0.0162071
MSTRG.34581.1	0	0	0	0.92	3.7	1.06	0.001	1.89333	10.8867	0.00243716	0.016212
MSTRG.136480.2	0	0	0	0.99	0	0.94	0.001	0.643333	9.32942	0.00244104	0.0162228
MSTRG.108818.1	0	0	0	1.12	0.92	0.61	0.001	0.883333	9.78681	0.00246354	0.0163574
MSTRG.153775.1	0	0	0.08	0.25	1.15	0.6	0.0266667	0.666667	4.64386	0.00247089	0.0163657
MSTRG.18350.1	0	0	0	0.54	1.08	0.63	0.001	0.75	9.55075	0.00247157	0.0163657
MSTRG.76113.1	0	0	0	1.01	2.02	1.17	0.001	1.4	10.4512	0.00247157	0.0163657
MSTRG.157763.3	0	25.83	21.05	0	0	0	15.6267	0.001	-13.9317	0.0024803	0.0164085
MSTRG.77292.1	0	0	0	0.88	1.2	0.94	0.001	1.00667	9.97537	0.00248641	0.0164339
MSTRG.54066.1	0	0	0	0.23	0.47	1.51	0.001	0.736667	9.52487	0.00249006	0.016443
MSTRG.118109.2	0	0	0	1.91	1.9	0.84	0.001	1.55	10.5981	0.00250329	0.0165153
MSTRG.91680.1	0	0	0	1.68	1.84	0.75	0.001	1.42333	10.4751	0.00251181	0.0165454
MSTRG.75509.1	41.02	0	6.15	0	0	0	15.7233	0.001	-13.9406	0.00251241	0.0165454
MSTRG.28016.1	0	0	0	0.77	0.22	0.38	0.001	0.456667	8.835	0.0025304	0.0166487
MSTRG.155699.1	0	0	0	0.32	1.95	1.96	0.001	1.41	10.4615	0.00254875	0.0167542
MSTRG.33425.1	14.55	7.81	11	0.26	0.13	0	11.12	0.13	-6.4185	0.00255791	0.0167846
MSTRG.152085.1	0	0	0.71	4.11	4.62	4.23	0.236667	4.32	4.1901	0.00255801	0.0167846
MSTRG.62125.3	29.89	66.1	63.4	1.49	2.07	1.14	53.13	1.56667	-5.08376	0.0025691	0.0168422
MSTRG.17643.2	0	0	0	0.92	0.63	0.17	0.001	0.573333	9.16323	0.00257858	0.0168851
MSTRG.12413.1	0	0	0	0.06	1.5	0.24	0.001	0.6	9.22882	0.00258039	0.0168851
MSTRG.92079.1	0	0	0	0.49	2.06	1.33	0.001	1.29333	10.3369	0.00258473	0.0168851
MSTRG.148024.1	0	0	0	1.55	0.27	2.39	0.001	1.40333	10.4546	0.00258498	0.0168851
MSTRG.68748.3	0	0	0	1.94	2.81	0.5	0.001	1.75	10.7731	0.00262249	0.0171139
MSTRG.1699.1	0	0	0	2.76	0.51	0.06	0.001	1.11	10.1163	0.00262473	0.0171139
MSTRG.107124.2	48.17	113.12	60.64	1.02	1.56	3.29	73.9767	1.95667	-5.2406	0.00264079	0.0172031
MSTRG.102573.1	25.78	0	19.64	0	0	0	15.14	0.001	-13.8861	0.00267245	0.0173937
MSTRG.162021.1	0	0	0	0.95	1.06	0.94	0.001	0.983333	9.94154	0.00267954	0.0174242
MSTRG.168513.1	0	0	0	0.95	0.3	0.88	0.001	0.71	9.47168	0.0027057	0.0175785
MSTRG.16449.1	0	0	0	1.14	0.37	1.73	0.001	1.08	10.0768	0.00272906	0.0177144
MSTRG.157301.1	6.8	12	0	0	0	0	6.26667	0.001	-12.6135	0.00273694	0.0177497
MSTRG.98292.1	0	0	0	1.06	2.34	0.15	0.001	1.18333	10.2086	0.00275369	0.0178423
MSTRG.16582.1	0.33	0	0	1.38	1.96	1.72	0.11	1.68667	3.9386	0.00277401	0.0179579
MSTRG.100510.1	0	0	0	1.21	0.71	0.43	0.001	0.783333	9.61348	0.00277727	0.017963
MSTRG.12956.1	0	0	0	0.43	0.34	0.62	0.001	0.463333	8.85591	0.00281051	0.0181618
MSTRG.47483.1	0	0.5	0	1.52	4.79	1.66	0.166667	2.65667	3.99458	0.00282325	0.0182278
MSTRG.30895.1	0	0.14	0	0.56	2.19	0.41	0.0466667	1.05333	4.49643	0.00283402	0.0182573
MSTRG.134335.1	0	0	0	0.62	0.34	1.35	0.001	0.77	9.58871	0.00283493	0.0182573
MSTRG.123799.1	0	0	0	1.87	0.82	0.42	0.001	1.03667	10.0177	0.00283537	0.0182573
MSTRG.87798.1	0	0	0	0.75	0.78	0.94	0.001	0.823333	9.68533	0.00283996	0.0182706
MSTRG.63186.1	0	0	0	1.03	0.69	1.45	0.001	1.05667	10.0453	0.00284513	0.0182791
MSTRG.55594.1	0	0	0	1.76	0.38	0.52	0.001	0.886667	9.79225	0.00284765	0.0182791
MSTRG.15169.1	0	0	0	0.06	0.96	0.55	0.001	0.523333	9.03159	0.00284885	0.0182791
MSTRG.55427.1	0	0	0	1.84	0.29	0.52	0.001	0.883333	9.78681	0.00285428	0.0182975
MSTRG.16692.1	0	0	0	0.82	3.4	0.42	0.001	1.54667	10.5949	0.00285755	0.0182975
MSTRG.94759.1	0	0	0	1.95	1.45	0.16	0.001	1.18667	10.2127	0.0028596	0.0182975
MSTRG.54028.1	0	0	0	0.6	1.94	0.86	0.001	1.13333	10.1464	0.00286182	0.0182975
MSTRG.105859.1	0	0	0	1.26	0.95	2.78	0.001	1.66333	10.6999	0.0029144	0.0186065
MSTRG.113152.2	0	0	0	3.06	1.06	0	0.001	1.37333	10.4235	0.0029153	0.0186065
MSTRG.123719.1	0	0	0	0.4	1.1	1.45	0.001	0.983333	9.94154	0.00292477	0.0186506
MSTRG.55224.1	0	0	0	1.84	0.96	2.13	0.001	1.64333	10.6824	0.00293237	0.0186706
MSTRG.119486.2	0	0	0	0.2	1.18	0.22	0.001	0.533333	9.05889	0.00293307	0.0186706
MSTRG.124855.1	0	0	0	0.44	0.49	0.21	0.001	0.38	8.56986	0.00295108	0.0187446
MSTRG.118342.1	0	0	0	0.52	0.87	0.85	0.001	0.746667	9.54432	0.00295221	0.0187446
MSTRG.97143.1	31.16	38.07	44.96	94.71	93.21	87.41	38.0633	91.7767	1.26973	0.00295525	0.0187446
MSTRG.108454.3	0	0	0	0.63	0.23	1.14	0.001	0.666667	9.38082	0.00295575	0.0187446
MSTRG.131148.1	9.85	16.02	8.65	0	0	0.23	11.5067	0.0766667	-7.22965	0.00295764	0.0187446
MSTRG.154840.3	13.62	17.01	110.97	1.32	0.27	0.43	47.2	0.673333	-6.13132	0.00296949	0.0188028
MSTRG.114129.1	0	0	0	0.51	0.94	0.98	0.001	0.81	9.66178	0.00297201	0.0188028
MSTRG.76894.1	0	0	0	0.3	1.59	1.4	0.001	1.09667	10.0989	0.0030209	0.0190947
MSTRG.157493.2	0	0.11	0	2.68	0.9	0.14	0.0366667	1.24	5.07973	0.00302342	0.0190947
MSTRG.27053.1	0	0	0	0.96	0.05	1.7	0.001	0.903333	9.81911	0.00303339	0.019141
MSTRG.3396.2	0	0	0	1.16	1.06	0	0.001	0.74	9.53138	0.00305045	0.0192159
MSTRG.5278.1	0	0	0	2.61	0.66	0.7	0.001	1.32333	10.37	0.00305056	0.0192159
MSTRG.146889.1	0	0	0	0.64	2.02	0.91	0.001	1.19	10.2167	0.00307106	0.0193282
MSTRG.27328.3	149.35	144.28	174.63	5.64	8.04	2.98	156.087	5.55333	-4.81285	0.00308589	0.0194047
MSTRG.64733.1	0	0	0	0.59	0.67	0.99	0.001	0.75	9.55075	0.00309665	0.0194555
MSTRG.133968.1	0	0	0	0.8	1.12	0.09	0.001	0.67	9.38802	0.00310475	0.0194716
MSTRG.81406.1	0	0	0	1.99	0.32	1.15	0.001	1.15333	10.1716	0.00310704	0.0194716
MSTRG.33492.2	0	0	0.13	1.69	2.72	0.18	0.0433333	1.53	5.14191	0.00310728	0.0194716
MSTRG.145709.1	29.9	16.06	18.02	0.26	0	0.52	21.3267	0.26	-6.358	0.00313796	0.0196324
MSTRG.22799.3	0	0	0	0.22	0.85	2.49	0.001	1.18667	10.2127	0.00313837	0.0196324
MSTRG.109804.2	0	0	0	0.86	0.1	0.75	0.001	0.57	9.15482	0.0031718	0.0198171
MSTRG.85363.2	0	0	0	0.6	0.78	0.26	0.001	0.546667	9.09452	0.00317337	0.0198171
MSTRG.156561.4	0	0	0	0.38	0.55	1.11	0.001	0.68	9.40939	0.00321633	0.0200681
MSTRG.73747.4	0.27	0	0	1.05	1.57	2.15	0.09	1.59	4.14296	0.0032406	0.0202022
MSTRG.158937.2	0	0	0	0.52	0.86	0.78	0.001	0.72	9.49185	0.0032818	0.0204414
MSTRG.155312.1	0	0	0	2.25	1.1	2.15	0.001	1.83333	10.8403	0.00328659	0.0204536
MSTRG.110689.1	1.28	3.41	0.25	5.53	7.41	11.99	1.64667	8.31	2.3353	0.00329105	0.0204638
MSTRG.107195.2	0	0	0	0.43	0.7	1.48	0.001	0.87	9.76487	0.00330786	0.0205507
MSTRG.20540.3	0	0	0	2.2	0.2	2.27	0.001	1.55667	10.6042	0.00331813	0.0205969
MSTRG.13897.1	0	0	0	0.43	0.51	0.26	0.001	0.4	8.64386	0.00333359	0.0206751
MSTRG.49920.1	0	0	0	2.87	0.91	0.18	0.001	1.32	10.3663	0.00334932	0.0207549
MSTRG.1687.6	0	0	2.31	17.05	15.03	15.37	0.77	15.8167	4.36044	0.00336636	0.0208427
MSTRG.154839.3	0	11.56	16.85	0	0	0	9.47	0.001	-13.2091	0.00338484	0.0209392
MSTRG.90116.2	0	0	0	0.88	0.8	0	0.001	0.56	9.12928	0.00341323	0.0210805
MSTRG.87817.1	0	0	0	1.19	0.74	3.21	0.001	1.71333	10.7426	0.0034135	0.0210805
MSTRG.148179.1	0	0	0	1.16	0.32	1.88	0.001	1.12	10.1293	0.00343053	0.0211676
MSTRG.162292.2	0	0	0	2.04	0.92	1.53	0.001	1.49667	10.5475	0.00343415	0.0211719
MSTRG.165966.1	0	45.21	37.55	0.15	0	0	27.5867	0.05	-9.10783	0.00345663	0.0212924
MSTRG.145920.1	0	0	0	0.2	1.04	0.99	0.001	0.743333	9.53787	0.0034725	0.0213619
MSTRG.158051.1	0	0	0	1.32	0.32	0.3	0.001	0.646667	9.33688	0.0034745	0.0213619
MSTRG.158319.1	0	0	0	1.06	1.99	0	0.001	1.01667	9.98963	0.00347676	0.0213619
MSTRG.30368.1	18.55	21.7	17.63	0	0.47	0.38	19.2933	0.283333	-6.08946	0.00349847	0.021477
MSTRG.107744.2	0	0	0	0.74	0.57	1.68	0.001	0.996667	9.96097	0.00351428	0.0215559
MSTRG.66964.1	69.04	65.52	135.89	2.54	0	0.28	90.15	0.94	-6.58352	0.00353448	0.0216614
MSTRG.143780.6	9.6	51.11	26.35	0.71	0.82	0.08	29.02	0.536667	-5.75688	0.00354844	0.0217015
MSTRG.19180.1	0	0	0	2.07	0.56	1.14	0.001	1.25667	10.2954	0.00354847	0.0217015
MSTRG.153843.1	0	0	0	1.31	0.37	0.47	0.001	0.716667	9.48516	0.00355001	0.0217015
MSTRG.136502.3	0	0	0	0	1.13	5.4	0.001	2.17667	11.0879	0.00357269	0.0218217
MSTRG.122218.1	20.51	10.99	15.84	0.61	0.04	0.19	15.78	0.28	-5.81653	0.00357883	0.0218408
MSTRG.74552.1	0	0	0	0.63	0.98	0.54	0.001	0.716667	9.48516	0.00358776	0.0218769
MSTRG.116414.1	0	0	0	0.2	0.49	1	0.001	0.563333	9.13785	0.00359563	0.0219064
MSTRG.166979.1	0	0	0	0.41	0.66	0.26	0.001	0.443333	8.79225	0.00360399	0.0219279
MSTRG.166355.1	0	0	0.45	1.86	1.22	3.94	0.15	2.34	3.96347	0.00360522	0.0219279
MSTRG.58297.1	0	0	0.25	1.45	1.4	1.46	0.0833333	1.43667	4.10769	0.00361896	0.0219931
MSTRG.71404.1	0	0	0	1.18	0.85	0.94	0.001	0.99	9.95128	0.00362346	0.022002
MSTRG.66963.2	75.18	432.53	357	5.99	0	2.46	288.237	2.81667	-6.67712	0.00363333	0.0220343
MSTRG.40860.1	0	0	0	0.27	0.4	0.94	0.001	0.536667	9.06788	0.00363488	0.0220343
MSTRG.85297.1	0	0	0	0.2	0.47	1.57	0.001	0.746667	9.54432	0.00364091	0.0220525
MSTRG.78618.1	0	0	0	3.47	0.7	0.78	0.001	1.65	10.6883	0.00364587	0.022055
MSTRG.9047.2	0	0	0	0.78	0.65	0.21	0.001	0.546667	9.09452	0.00364742	0.022055
MSTRG.94405.1	0	0	0	0.78	0.81	0.32	0.001	0.636667	9.31439	0.0036912	0.0223011
MSTRG.66701.1	0	0	0	0.95	2.91	0	0.001	1.28667	10.3294	0.00372356	0.0224779
MSTRG.76199.1	0	0	0	0.39	2.45	0.73	0.001	1.19	10.2167	0.003755	0.0226336
MSTRG.144322.1	0	0	0	0.62	1.22	0.96	0.001	0.933333	9.86625	0.0037556	0.0226336
MSTRG.118201.1	6.26	26.9	21.3	0.57	0.54	0.16	18.1533	0.423333	-5.4223	0.00376739	0.0226858
MSTRG.131552.2	0	0	0	0.41	0.9	0.76	0.001	0.69	9.43045	0.00377549	0.0227156
MSTRG.168023.1	0	0	0	0.86	2.97	0.08	0.001	1.30333	10.348	0.00379009	0.0227631
MSTRG.131955.1	24.9	22.53	11.79	0.06	0.66	0	19.74	0.24	-6.36194	0.00379252	0.0227631
MSTRG.133902.2	0	0	0	1.34	2.31	0.52	0.001	1.39	10.4409	0.00379281	0.0227631
MSTRG.52059.1	0	0	0	1.07	0.9	1.34	0.001	1.10333	10.1077	0.00380131	0.0227846
MSTRG.97016.2	0	0	0	0.62	0.58	1.32	0.001	0.84	9.71425	0.00380267	0.0227846
MSTRG.41419.1	0	0	0	0.38	1.32	0.96	0.001	0.886667	9.79225	0.00381411	0.0228169
MSTRG.127845.1	0	0	0	0.72	0.29	1.29	0.001	0.766667	9.58246	0.00381454	0.0228169
MSTRG.34.3	0	0	0	1.63	0.28	2	0.001	1.30333	10.348	0.00381751	0.0228169
MSTRG.103604.1	0	0	0	0.18	0.6	1.13	0.001	0.636667	9.31439	0.00383987	0.0229223
MSTRG.66566.1	10.86	11.47	7.68	0.1	0.26	0.4	10.0033	0.253333	-5.3033	0.00384147	0.0229223
MSTRG.12617.1	0	0	0	1.32	0.82	0.18	0.001	0.773333	9.59495	0.00389421	0.0232178
MSTRG.77562.1	0	0	0	0.59	0.34	0.86	0.001	0.596667	9.22078	0.00390153	0.0232424
MSTRG.37749.1	0	0	0	1.36	1.35	0.14	0.001	0.95	9.89178	0.00394737	0.0234961
MSTRG.8090.1	0	0	0	1.66	1.46	0.51	0.001	1.21	10.2408	0.00395351	0.0235134
MSTRG.62694.2	0	0	0	0.83	0.66	0.45	0.001	0.646667	9.33688	0.00395708	0.0235152
MSTRG.23405.1	0.16	0	0	0.77	2.28	2.03	0.0533333	1.69333	4.98868	0.00397468	0.0235993
MSTRG.66963.3	10.32	75.16	83.31	1.03	0	0	56.2633	0.343333	-7.35644	0.00397774	0.0235993
MSTRG.60045.1	0	0	0	0.29	0.91	3.14	0.001	1.44667	10.4985	0.00398403	0.0236016
MSTRG.144374.1	60.61	71.62	14.7	1.24	0.06	0	48.9767	0.433333	-6.82047	0.00398507	0.0236016
MSTRG.30538.1	27.42	40.89	30.8	1.24	1.24	1.44	33.0367	1.30667	-4.66011	0.00398789	0.0236016
MSTRG.168472.1	69.29	68.02	70.88	3.1	3.09	2.29	69.3967	2.82667	-4.61769	0.0040069	0.0236929
MSTRG.124616.1	0	0	0	0.35	1.65	0.54	0.001	0.846667	9.72565	0.00401237	0.0236929
MSTRG.163462.3	21.9	35.11	16.06	0.36	0	0.62	24.3567	0.326667	-6.22035	0.00401314	0.0236929
MSTRG.84849.1	0	0	0	0.06	0.77	2.05	0.001	0.96	9.90689	0.00403152	0.023764
MSTRG.117821.1	0	0	0	0.43	0.76	0.1	0.001	0.43	8.74819	0.00403175	0.023764
MSTRG.101843.2	0	0	0	0.94	1.18	0.45	0.001	0.856667	9.74259	0.00405529	0.0238834
MSTRG.134735.2	0	0	0	1.03	0	2.85	0.001	1.29333	10.3369	0.00405971	0.0238872
MSTRG.65494.1	0	0	0	0.47	2.15	0.39	0.001	1.00333	9.97059	0.00406254	0.0238872
MSTRG.46414.1	0	0	0	0.48	1.71	0.61	0.001	0.933333	9.86625	0.00408089	0.0239757
MSTRG.94720.1	0	0	0	1.52	0.49	0.24	0.001	0.75	9.55075	0.00408659	0.0239897
MSTRG.110463.1	0	0	0	1.4	0.3	0	0.001	0.566667	9.14636	0.00410602	0.0240698
MSTRG.162292.1	0	0	0	0.58	1.11	1.01	0.001	0.9	9.81378	0.00410688	0.0240698
MSTRG.39286.1	0	0	0	1.62	0.26	0.28	0.001	0.72	9.49185	0.00414353	0.0242649
MSTRG.96115.2	0	0	0	1.77	4.1	0.11	0.001	1.99333	10.961	0.0041663	0.0243786
MSTRG.137624.1	0	0	0	1.26	0.5	2.13	0.001	1.29667	10.3406	0.00417099	0.0243863
MSTRG.100272.1	0	0	0	0.91	0.95	0.68	0.001	0.846667	9.72565	0.00417606	0.0243963
MSTRG.91281.1	0	0	0	0.14	0.6	1.34	0.001	0.693333	9.43741	0.00419949	0.0245134
MSTRG.125490.5	8.73	20.46	9.5	0.36	0.19	0	12.8967	0.183333	-6.13639	0.00421636	0.024592
MSTRG.94415.1	0	0	0.93	3.55	5.78	5.13	0.31	4.82	3.95869	0.00425036	0.0247704
MSTRG.142727.1	0	0	0	1.26	0.44	1.05	0.001	0.916667	9.84025	0.00426035	0.0248086
MSTRG.69676.1	0	0	0	0.25	1.81	0.29	0.001	0.783333	9.61348	0.00428547	0.0249349
MSTRG.139938.1	0	0	0	0.88	1.41	0.86	0.001	1.05	10.0362	0.00431792	0.0251036
MSTRG.95194.1	0	0	0	0	2.34	6.19	0.001	2.84333	11.4734	0.00432616	0.0251206
MSTRG.143431.2	61.1	302.81	346.49	5.27	0	2.37	236.8	2.54667	-6.53892	0.00432778	0.0251206
MSTRG.97387.1	36.67	26.26	34.8	76.54	81.89	65.74	32.5767	74.7233	1.19772	0.00435296	0.0252465
MSTRG.42659.1	9.29	19.36	7.47	33.39	25.31	29.46	12.04	29.3867	1.28733	0.00439777	0.025486
MSTRG.132296.1	0	0	0	0.84	2	0.58	0.001	1.14	10.1548	0.00443338	0.0256544
MSTRG.10448.1	0	0	0	0.62	2.27	0.45	0.001	1.11333	10.1207	0.00443569	0.0256544
MSTRG.142657.3	29.74	190.74	267.63	4.03	0	0.98	162.703	1.67	-6.60625	0.00443747	0.0256544
MSTRG.51603.1	0	0	0	0.26	1.91	1.91	0.001	1.36	10.4094	0.0044521	0.0257185
MSTRG.143527.1	554.65	308.99	347.53	13.43	16.52	17.53	403.723	15.8267	-4.67294	0.00447112	0.0258078
MSTRG.116537.1	0	0	0	0	1.7	4.42	0.001	2.04	10.9944	0.00447573	0.0258139
MSTRG.132891.1	173.43	254.66	192	8.12	7.16	9.76	206.697	8.34667	-4.63017	0.00447983	0.0258169
MSTRG.54198.1	0	0	0	0.08	0.89	0.25	0.001	0.406667	8.6677	0.00452808	0.0260742
MSTRG.84829.3	0	0	0	1.72	1.87	0.19	0.001	1.26	10.2992	0.0045474	0.0261647
MSTRG.111137.1	0	0	0	0.13	0.5	1.21	0.001	0.613333	9.26053	0.00455968	0.0262146
MSTRG.124820.2	22.17	9.47	22.89	0.51	0.8	0.52	18.1767	0.61	-4.89713	0.00461079	0.0264874
MSTRG.51140.1	0	0	0	0.34	0.35	3.04	0.001	1.24333	10.28	0.00464752	0.0266772
MSTRG.2845.1	0	0	0	0.68	0.78	1.11	0.001	0.856667	9.74259	0.00465795	0.0267159
MSTRG.19331.2	11.28	21.71	6.05	0.37	0.22	0	13.0133	0.196667	-6.04809	0.00469078	0.0268829
MSTRG.155451.1	0	0	0	0.19	1.87	0.74	0.001	0.933333	9.86625	0.00470592	0.0269484
MSTRG.77526.1	0	0.1	0	0.7	1.21	0.6	0.0333333	0.836667	4.64962	0.00475295	0.0271962
MSTRG.58325.1	0	0	0	1.31	4.27	0	0.001	1.86	10.8611	0.00476494	0.0272433
MSTRG.8557.1	0	0	0	0.88	0.52	0.94	0.001	0.78	9.60733	0.00477749	0.0272935
MSTRG.29855.1	0	0	0	0	1	2.24	0.001	1.08	10.0768	0.00480453	0.0274264
MSTRG.159206.1	0	0	0	0.19	0.58	0.69	0.001	0.486667	8.92679	0.00482395	0.0274783
MSTRG.145570.1	0	0.69	4.75	15.2	16.03	13.82	1.81333	15.0167	3.04985	0.00482462	0.0274783
MSTRG.45116.1	0	38.49	13.53	0	0	0	17.34	0.001	-14.0818	0.00482501	0.0274783
MSTRG.149063.1	0.32	0	0	0.86	3.82	1.08	0.106667	1.92	4.16993	0.0048405	0.0275448
MSTRG.25559.1	0	0	0	1.87	1.04	1.73	0.001	1.54667	10.5949	0.00486392	0.0276564
MSTRG.14918.1	0	0	0	0.55	0.65	1.81	0.001	1.00333	9.97059	0.00486968	0.02766
MSTRG.161102.1	0	0	0	0.24	1.25	0.23	0.001	0.573333	9.16323	0.0048722	0.02766
MSTRG.102049.1	2.25	4.36	1.88	7.18	7.24	5.26	2.83	6.56	1.21289	0.00489211	0.0277513
MSTRG.155268.3	0	0	0	0.19	0.52	0.35	0.001	0.353333	8.46489	0.00489764	0.027761
MSTRG.126743.1	0	0	0	0.63	0.61	0.56	0.001	0.6	9.22882	0.00490714	0.0277714
MSTRG.153607.1	0	0	0	1.25	1.2	1.09	0.001	1.18	10.2046	0.00490714	0.0277714
MSTRG.114957.1	0	0	0	1.14	0.14	0.51	0.001	0.596667	9.22078	0.0049438	0.027957
MSTRG.141473.1	0	0.6	0	1.82	3.19	2.01	0.2	2.34	3.54844	0.00495445	0.0279912
MSTRG.29574.1	0	0	0	3.46	0	2.8	0.001	2.08667	11.027	0.00495757	0.0279912
MSTRG.122293.2	0	0	0	0.76	0.21	0.56	0.001	0.51	8.99435	0.00498035	0.0280979
MSTRG.148443.1	0	0	0	0.34	0.77	1.05	0.001	0.72	9.49185	0.00500452	0.0282066
MSTRG.82649.1	16.36	33.6	0	0	0	0	16.6533	0.001	-14.0235	0.0050074	0.0282066
MSTRG.56865.1	0	0	0	0.8	0	1.25	0.001	0.683333	9.41645	0.00501561	0.0282093
MSTRG.153063.1	0	0	0	1.11	0.65	0.8	0.001	0.853333	9.73697	0.00501567	0.0282093
MSTRG.164736.1	2.34	2.56	3.22	5.43	6.96	5.52	2.70667	5.97	1.14121	0.00505401	0.0283861
MSTRG.25617.1	0	0	0	1.02	0.43	0.47	0.001	0.64	9.32193	0.00505495	0.0283861
MSTRG.131254.17	5.42	4.12	1.09	8.35	13.92	8.41	3.54333	10.2267	1.52916	0.00510557	0.0286482
MSTRG.2230.1	24.38	0	10.13	0	0	0	11.5033	0.001	-13.4898	0.00512274	0.0287222
MSTRG.130162.1	0	0	0	1.8	0.69	0.23	0.001	0.906667	9.82443	0.00512999	0.0287406
MSTRG.167805.1	5.5	3.67	3.06	10.56	10.06	7.36	4.07667	9.32667	1.19397	0.00516018	0.0288701
MSTRG.113462.2	0	0	0	0.48	2.56	0.16	0.001	1.06667	10.0589	0.00516199	0.0288701
MSTRG.147610.1	0	0	0	3.48	0.34	0.76	0.001	1.52667	10.5762	0.00516697	0.0288701
MSTRG.151015.3	0	0	0	0.44	0.34	0.67	0.001	0.483333	8.91687	0.00516904	0.0288701
MSTRG.55828.1	0	0	0	0.16	0.85	2.47	0.001	1.16	10.1799	0.00520599	0.0290541
MSTRG.166205.1	0	0	0	0.74	0.04	0.77	0.001	0.516667	9.01309	0.00524101	0.029227
MSTRG.118072.1	10.13	7.08	12.48	17.13	25.62	25.55	9.89667	22.7667	1.20191	0.00526136	0.0293001
MSTRG.68117.1	0	0	0	2	0.17	0.26	0.001	0.81	9.66178	0.0052622	0.0293001
MSTRG.13923.1	84.95	47.72	68.88	145.72	143.95	162.15	67.1833	150.607	1.16461	0.00526813	0.0293106
MSTRG.161962.8	0	0	0.88	4.88	4.02	3.16	0.293333	4.02	3.77658	0.005275	0.0293263
MSTRG.88857.1	0	0	0	0.41	0.33	1.09	0.001	0.61	9.25267	0.0053302	0.0296104
MSTRG.96534.1	0	0	0	0.34	0	3.39	0.001	1.24333	10.28	0.00533954	0.0296396
MSTRG.64544.1	0	0	0	0.32	0.38	1	0.001	0.566667	9.14636	0.00535153	0.0296834
MSTRG.44253.2	0	32.79	12.75	0	0	0	15.18	0.001	-13.8899	0.00537138	0.0297707
MSTRG.59836.1	0	0	0	0.72	0.11	1.25	0.001	0.693333	9.43741	0.00540822	0.0299519
MSTRG.143696.1	0	37.88	5.98	0	0	0	14.62	0.001	-13.8357	0.00546664	0.0302524
MSTRG.25629.5	253.14	929.76	1321.64	24.68	0.12	6.47	834.847	10.4233	-6.32362	0.00547117	0.0302543
MSTRG.121187.1	0	0	0	0.88	1.57	0.55	0.001	1	9.96578	0.00548193	0.0302907
MSTRG.151014.2	0.81	0	0	2.75	5.67	2.24	0.27	3.55333	3.71814	0.00550366	0.0303876
MSTRG.126996.1	0	0	0	0.97	0.6	0.04	0.001	0.536667	9.06788	0.00555361	0.03064
MSTRG.142801.1	0	17.26	24.74	0	0	0	14	0.001	-13.7731	0.00556884	0.0306984
MSTRG.33255.1	0	0	0	0.34	0.2	0.87	0.001	0.47	8.87652	0.00557267	0.0306984
MSTRG.110334.1	94.71	97.79	78.12	192.51	182.71	181.53	90.2067	185.583	1.04076	0.00559276	0.0307857
MSTRG.21233.1	0	0.72	0	4.22	1.67	2.93	0.24	2.94	3.61471	0.00560266	0.0307947
MSTRG.120018.4	0	0	0	1.01	0	1.68	0.001	0.896667	9.80843	0.0056029	0.0307947
MSTRG.44609.2	0	0	0	0.95	0	0.91	0.001	0.62	9.27612	0.00562292	0.0308813
MSTRG.157737.1	0	0	0	1.37	1.73	0.57	0.001	1.22333	10.2566	0.00563286	0.0309124
MSTRG.129594.1	0	21.99	9.81	0	0	0	10.6	0.001	-13.3718	0.00564388	0.0309495
MSTRG.136901.1	0	0	0.05	1.78	1.29	0	0.0166667	1.02333	5.94017	0.00567063	0.0310412
MSTRG.141708.1	0	0	0	0.97	0.26	0.33	0.001	0.52	9.02237	0.00568046	0.0310412
MSTRG.57633.1	0	0	0	0.59	0.15	1.14	0.001	0.626667	9.29155	0.00568095	0.0310412
MSTRG.7501.1	0	0	0	0.46	0.12	0.88	0.001	0.486667	8.92679	0.00568095	0.0310412
MSTRG.7467.1	0.26	0	0	0.45	2.97	2.06	0.0866667	1.82667	4.39759	0.00568203	0.0310412
MSTRG.143782.1	45.81	52.03	48.67	0.72	0.97	3	48.8367	1.56333	-4.96527	0.00570935	0.0311638
MSTRG.66407.1	0	0	0	0.44	0.74	2.15	0.001	1.11	10.1163	0.00571308	0.0311638
MSTRG.64316.1	0	0	0	1.43	2.3	0.52	0.001	1.41667	10.4683	0.00572182	0.0311701
MSTRG.150673.7	0	0	0	1.82	1.77	0.84	0.001	1.47667	10.5281	0.00572284	0.0311701
MSTRG.97100.1	0	0	0	1.06	1.18	0.52	0.001	0.92	9.84549	0.00574751	0.031281
MSTRG.101131.1	46.39	0	5.33	0	0	0	17.24	0.001	-14.0735	0.00576194	0.0313303
MSTRG.121052.1	0	0	0	0.85	0.46	0.13	0.001	0.48	8.90689	0.00576522	0.0313303
MSTRG.130619.4	5	3.33	5.58	10.19	10.53	9.88	4.63667	10.2	1.13741	0.00577359	0.0313523
MSTRG.135793.1	0	0	0	1.94	0.36	0.4	0.001	0.9	9.81378	0.00579369	0.0314378
MSTRG.36405.1	0	0	0	0.62	4.47	0	0.001	1.69667	10.7285	0.00580782	0.0314809
MSTRG.5342.1	14.11	0	4.77	0	0	0	6.29333	0.001	-12.6196	0.00581032	0.0314809
MSTRG.117019.3	0	0	0	1.3	0.72	0.7	0.001	0.906667	9.82443	0.00588927	0.0318848
MSTRG.86711.1	0	0	0	0.6	0.31	1.91	0.001	0.94	9.87652	0.00593237	0.0320941
MSTRG.136769.1	0	0	0	0.35	0.44	1.87	0.001	0.886667	9.79225	0.00593814	0.0321014
MSTRG.71056.1	5.34	14.54	8.47	0.27	0.17	0	9.45	0.146667	-6.0097	0.00598521	0.0323317
MSTRG.122218.3	33.68	40.27	17.03	0	1.15	0.19	30.3267	0.446667	-6.08524	0.00599216	0.0323452
MSTRG.37041.1	0	0	0	1.07	0.5	0.55	0.001	0.706667	9.46489	0.00600688	0.0323937
MSTRG.134368.1	0	0	0	0.94	0.67	0.48	0.001	0.696667	9.44432	0.0060101	0.0323937
MSTRG.91181.2	0	0	0	0.86	0.48	3.45	0.001	1.59667	10.6408	0.00604324	0.0325409
MSTRG.113254.2	0	0	0.51	1.7	2.49	3.77	0.17	2.65333	3.9642	0.0060464	0.0325409
MSTRG.155203.1	17.18	18.04	10.17	0.43	0.78	0.41	15.13	0.54	-4.80831	0.00606124	0.0325966
MSTRG.159713.1	0	0	0	1.12	0.08	0.36	0.001	0.52	9.02237	0.0060705	0.0326005
MSTRG.2287.1	0	25.83	22.02	0	0	0.12	15.95	0.04	-8.63934	0.00607097	0.0326005
MSTRG.19800.1	0	0	0	0.53	0.97	0.85	0.001	0.783333	9.61348	0.00616065	0.0330331
MSTRG.21964.3	0	0	0	0.42	0.76	0.67	0.001	0.616667	9.26835	0.00616065	0.0330331
MSTRG.74250.3	0	0	0	0.39	0.92	1.05	0.001	0.786667	9.61961	0.00616956	0.0330428
MSTRG.81445.1	0	0	0	1.52	1.12	1.13	0.001	1.25667	10.2954	0.00617158	0.0330428
MSTRG.6176.1	0	0	0	1.19	3.08	0	0.001	1.42333	10.4751	0.00617901	0.0330434
MSTRG.27332.1	0	0	0	1.27	2.47	0	0.001	1.24667	10.2839	0.00618081	0.0330434
MSTRG.153386.1	0	8.44	24	0	0	0	10.8133	0.001	-13.4005	0.00619051	0.0330536
MSTRG.155442.1	0	0	0	0.4	0.84	3.91	0.001	1.71667	10.7454	0.00619184	0.0330536
MSTRG.89284.1	0	0	0	0.63	0.77	0.59	0.001	0.663333	9.37359	0.00620195	0.0330831
MSTRG.113001.1	0	0	0	0.35	0.94	0.52	0.001	0.603333	9.23681	0.00622489	0.0331811
MSTRG.89921.1	13.98	0	23.44	0	0	0	12.4733	0.001	-13.6066	0.00628433	0.0334733
MSTRG.133903.2	0	0	0	0.42	1.24	1.58	0.001	1.08	10.0768	0.00635862	0.0338302
MSTRG.36487.3	0	0	0	0	1.68	1.75	0.001	1.14333	10.159	0.00636067	0.0338302
MSTRG.23047.1	0.87	5.24	16.02	26.99	26.33	31.11	7.37667	28.1433	1.93175	0.00637923	0.033904
MSTRG.9143.1	43.62	3.37	13.24	67.86	76.22	70.01	20.0767	71.3633	1.82966	0.00641362	0.034044
MSTRG.162656.1	0	0	2.24	10.28	12.49	8.08	0.746667	10.2833	3.7837	0.00641497	0.034044
MSTRG.101739.5	63.56	88.37	56.58	3.74	2.45	2.85	69.5033	3.01333	-4.52765	0.00644875	0.0341982
MSTRG.161726.1	0	0	0	0.7	0.04	0.77	0.001	0.503333	8.97537	0.00646062	0.0342361
MSTRG.78894.1	0	0	0.77	2.65	4.24	2.47	0.256667	3.12	3.60358	0.00647975	0.0343124
MSTRG.150673.5	0	0	0	1.07	0.4	0.74	0.001	0.736667	9.52487	0.00649492	0.0343676
MSTRG.5345.1	9.5	9.35	16.54	0	0.36	0	11.7967	0.12	-6.6192	0.00652134	0.0344822
MSTRG.49775.1	0	0	0	0.26	0.27	0.77	0.001	0.433333	8.75933	0.00658934	0.0348075
MSTRG.119823.1	0	0	0	0.44	0.13	0.33	0.001	0.3	8.22882	0.0065938	0.0348075
MSTRG.135199.2	0.34	0.25	6.82	13.88	12.57	15.99	2.47	14.1467	2.51788	0.00659818	0.0348075
MSTRG.818.2	21.22	3.17	7.84	0	0	0.21	10.7433	0.07	-7.26187	0.00660208	0.0348075
MSTRG.502.2	0	23.69	13.25	0	0	0	12.3133	0.001	-13.5879	0.00661857	0.034869
MSTRG.142522.1	0	0	0	0.62	0.25	0.22	0.001	0.363333	8.50515	0.00662458	0.0348753
MSTRG.30238.1	15.4	50.26	24.31	0.55	1.74	0.92	29.99	1.07	-4.8088	0.00668373	0.0351612
MSTRG.144381.1	0	0	0	0.47	0.66	0.34	0.001	0.49	8.93664	0.00672575	0.0353566
MSTRG.62113.1	0	6.4	13.26	0	0	0	6.55333	0.001	-12.678	0.00674414	0.0354275
MSTRG.91868.1	0	0	0	0.22	1.22	1.27	0.001	0.903333	9.81911	0.00676486	0.0355106
MSTRG.86670.2	0	0.35	0.4	0.69	2.07	2.38	0.25	1.71333	2.77681	0.00677296	0.0355274
MSTRG.23094.1	0	0	0	0.58	0.97	0.47	0.001	0.673333	9.39518	0.00683677	0.0358362
MSTRG.3991.3	0	0	0	0.89	2.78	0.58	0.001	1.41667	10.4683	0.00693288	0.0363137
MSTRG.2225.4	15.09	2.86	0	0	0	0	5.98333	0.001	-12.5467	0.00694206	0.0363355
MSTRG.31314.2	0	0	0	0.12	1.18	3.49	0.001	1.59667	10.6408	0.00696784	0.0364292
MSTRG.130321.1	0	0	0	2.39	0.81	0.23	0.001	1.14333	10.159	0.00697003	0.0364292
MSTRG.34969.1	0	0	0	0.27	2.24	2.39	0.001	1.63333	10.6736	0.00697914	0.0364506
MSTRG.115652.1	7.47	11.98	16.08	26.98	21.55	29.54	11.8433	26.0233	1.13573	0.006995	0.036507
MSTRG.81778.1	0	0	0	0.31	0.4	2.15	0.001	0.953333	9.89684	0.00701401	0.0365799
MSTRG.46878.1	0	0	0	0.58	0.43	0.39	0.001	0.466667	8.86625	0.00703632	0.0366613
MSTRG.168102.2	0	34	8.12	0	0	0	14.04	0.001	-13.7773	0.00703973	0.0366613
MSTRG.95315.1	0	0	0	0.62	0.68	0.08	0.001	0.46	8.84549	0.00712456	0.0370764
MSTRG.50548.1	0	0	0	0.81	1.53	0	0.001	0.78	9.60733	0.0071352	0.0371051
MSTRG.130376.1	0.81	0.64	0.21	2.33	1.87	2.07	0.553333	2.09	1.91728	0.00716315	0.0371978
MSTRG.120356.1	0	5.31	27.39	0	0	0	10.9	0.001	-13.412	0.00716412	0.0371978
MSTRG.27755.3	0	0	0	1.72	0.02	2.52	0.001	1.42	10.4717	0.00716843	0.0371978
MSTRG.74648.1	14.39	0	3.87	0	0	0	6.08667	0.001	-12.5714	0.00723179	0.0374755
MSTRG.63416.1	0	0	0	0.35	1.09	0.35	0.001	0.596667	9.22078	0.0072323	0.0374755
MSTRG.69243.1	0.82	0	0	3.93	4.13	4.15	0.273333	4.07	3.8963	0.00725129	0.0375471
MSTRG.89833.1	0	8.47	12.55	57.57	55.49	52.07	7.00667	55.0433	2.97377	0.00738042	0.0381884
MSTRG.54235.1	0	0	0	0.55	0.49	1.63	0.001	0.89	9.79766	0.00740806	0.0383041
MSTRG.92278.1	0	0	0	0.53	1.48	0.61	0.001	0.873333	9.77039	0.00742561	0.0383188
MSTRG.61239.1	32.64	41.84	27.09	2.06	1.21	1.17	33.8567	1.48	-4.51577	0.00742756	0.0383188
MSTRG.158736.2	0	0	0	0.98	0.12	0.32	0.001	0.473333	8.88671	0.00742947	0.0383188
MSTRG.136867.1	0	0	0	0.19	1.48	0.64	0.001	0.77	9.58871	0.00743208	0.0383188
MSTRG.38252.1	8.89	3.77	6.78	14.78	13.67	14.8	6.48	14.4167	1.15367	0.00744182	0.0383306
MSTRG.146219.1	0	0	0	0.39	1.56	0.82	0.001	0.923333	9.85071	0.00744494	0.0383306
MSTRG.149386.1	0	0	0	0.9	0.22	0.17	0.001	0.43	8.74819	0.00746955	0.03843
MSTRG.88113.1	0.15	0	0	1.62	0.95	1.21	0.05	1.26	4.65535	0.00750409	0.0385713
MSTRG.26422.1	0	0	0	0.57	0.2	1.48	0.001	0.75	9.55075	0.00750767	0.0385713
MSTRG.144834.1	46.37	0	6.9	0	0	0	17.7567	0.001	-14.1161	0.007533	0.038674
MSTRG.33602.1	11.01	18.07	7.44	20.78	28.96	26.89	12.1733	25.5433	1.06922	0.0075407	0.0386862
MSTRG.59770.5	5.9	13.28	13.14	0.05	0.42	0.41	10.7733	0.293333	-5.19878	0.00755803	0.0387476
MSTRG.142657.1	64.66	401.25	488.46	6.06	0	5.31	318.123	3.79	-6.39124	0.00757021	0.0387718
MSTRG.57397.1	0	0	0	0.42	0.73	0.12	0.001	0.423333	8.72565	0.00757346	0.0387718
MSTRG.138588.1	0	0	0	0.33	0.68	1.2	0.001	0.736667	9.52487	0.00760787	0.0389205
MSTRG.58140.1	5.35	17.21	20.65	32.97	32.64	35.59	14.4033	33.7333	1.22777	0.00762975	0.0390049
MSTRG.19226.1	0	0	0	1.15	0.33	0.65	0.001	0.71	9.47168	0.00764113	0.0390355
MSTRG.70539.1	0	0	3.48	17.16	19.08	16.39	1.16	17.5433	3.91873	0.00768545	0.0391904
MSTRG.105125.1	52.3	71.3	49.3	2.86	3.16	2.04	57.6333	2.68667	-4.42301	0.0076862	0.0391904
MSTRG.166367.1	0	0	0.07	0.23	0.92	0.41	0.0233333	0.52	4.47805	0.00768768	0.0391904
MSTRG.136731.1	0	0	0	0.79	1.56	0.25	0.001	0.866667	9.75933	0.0077048	0.03925
MSTRG.9501.1	0	0	0	0.51	1.28	0.67	0.001	0.82	9.67948	0.00772165	0.0392888
MSTRG.75450.2	40.38	23.75	32.43	0.81	1.79	0.93	32.1867	1.17667	-4.77369	0.00772607	0.0392888
MSTRG.49806.3	686.3	1253.53	804.82	37.75	52.49	37.9	914.883	42.7133	-4.42083	0.0077303	0.0392888
MSTRG.539.2	0	0	0	0.33	1.03	0.24	0.001	0.533333	9.05889	0.0077341	0.0392888
MSTRG.139211.3	0	0	0	0.51	1.9	0.74	0.001	1.05	10.0362	0.00774054	0.0392939
MSTRG.109781.1	0	0	0	3.95	0	2.04	0.001	1.99667	10.9634	0.00778842	0.0395093
MSTRG.168358.1	0	0	0	1.25	0.22	0.36	0.001	0.61	9.25267	0.00779691	0.0395247
MSTRG.43339.1	0	0	0	0.17	0.24	1.7	0.001	0.703333	9.45806	0.00781746	0.0396012
MSTRG.106259.3	0	0	0	0.18	0.81	1.1	0.001	0.696667	9.44432	0.00787462	0.0398486
MSTRG.130291.1	0	0	0	0.7	0.59	0.2	0.001	0.496667	8.95613	0.00787731	0.0398486
MSTRG.145993.2	0	0	0	0.62	0.45	0.93	0.001	0.666667	9.38082	0.0080325	0.0406053
MSTRG.118000.1	0	26.2	5.73	0	0	0	10.6433	0.001	-13.3777	0.00807043	0.0407686
MSTRG.89376.1	0	0	0	0.65	0.25	0.24	0.001	0.38	8.56986	0.0080892	0.040835
MSTRG.166506.1	0	0	0	1.63	0.46	0.43	0.001	0.84	9.71425	0.00813391	0.0410321
MSTRG.107123.2	48.77	37.99	31.69	0.61	0.21	2.13	39.4833	0.983333	-5.32742	0.00815879	0.0411289
MSTRG.37155.4	366.39	446.84	332.86	18.93	21.37	15.67	382.03	18.6567	-4.35592	0.00818842	0.0412332
MSTRG.83244.1	0	28.26	15.39	0	0	0	14.55	0.001	-13.8287	0.00819085	0.0412332
MSTRG.26375.1	0	0	0	1.01	0.32	2.11	0.001	1.14667	10.1632	0.00822237	0.041357
MSTRG.112989.1	0	0	0	0.86	1.86	0.18	0.001	0.966667	9.91687	0.00823033	0.041357
MSTRG.34524.1	0	0	0	1.71	0.73	0.27	0.001	0.903333	9.81911	0.00823257	0.041357
MSTRG.129330.1	0	0	0	0.71	0.74	0.82	0.001	0.756667	9.56351	0.00824294	0.0413803
MSTRG.149932.1	11.43	0	6.7	47.8	44.9	40.52	6.04333	44.4067	2.87736	0.00832607	0.0417398
MSTRG.69584.1	0.08	0	0	2.92	0.86	0	0.0266667	1.26	5.56224	0.00837356	0.0419489
MSTRG.88374.1	0	0	0	0	0.73	2.85	0.001	1.19333	10.2208	0.00839287	0.0420166
MSTRG.146906.2	0	0	0	1.38	0	1	0.001	0.793333	9.63178	0.00841713	0.0421089
MSTRG.1093.1	0	0	0	0.53	0.6	0.55	0.001	0.56	9.12928	0.00844391	0.0422137
MSTRG.11337.1	0	0	0	0.12	2.48	1.84	0.001	1.48	10.5314	0.00845882	0.0422591
MSTRG.47645.1	0	0	0.34	1.69	0.84	1.22	0.113333	1.25	3.46328	0.00846888	0.0422802
MSTRG.83699.1	109.74	27.04	64.17	161.64	156.25	159.99	66.9833	159.293	1.24981	0.00857555	0.0427832
MSTRG.138861.1	0	0	0	0.79	0.29	0.23	0.001	0.436667	8.77039	0.00858646	0.0428082
MSTRG.20407.1	0	0	0	0.25	1.24	0.4	0.001	0.63	9.29921	0.00860687	0.0428805
MSTRG.155083.1	0	0	0	0.33	1.85	0	0.001	0.726667	9.50515	0.00863036	0.0429645
MSTRG.40192.2	0	0	0	0	3.22	2.94	0.001	2.05333	11.0038	0.00863561	0.0429645
MSTRG.88896.1	0	0	0	1.04	1.08	0.87	0.001	0.996667	9.96097	0.00864753	0.0429943
MSTRG.110814.4	0	0	0	0.48	0.29	0.09	0.001	0.286667	8.16323	0.00873559	0.0434024
MSTRG.85234.1	0	0	0	0.7	0.42	0.47	0.001	0.53	9.04985	0.00875898	0.0434887
MSTRG.115066.1	29.76	0	7.23	0	0	0	12.33	0.001	-13.5899	0.00895406	0.0444268
MSTRG.17169.1	0	0	1.56	5.35	7.59	4.06	0.52	5.66667	3.44592	0.00897474	0.044499
MSTRG.65393.1	0	0	0	0.95	0.04	0.52	0.001	0.503333	8.97537	0.00898764	0.0445094
MSTRG.1583.2	0	0	0	0.12	0.61	0.27	0.001	0.333333	8.38082	0.00898912	0.0445094
MSTRG.108511.1	0	0	0	2.02	1.38	0	0.001	1.13333	10.1464	0.00900372	0.0445501
MSTRG.1694.1	0	0	0	1.78	3.35	0	0.001	1.71	10.7398	0.00900964	0.0445501
MSTRG.122726.1	0	0	0	0.32	0.34	0.8	0.001	0.486667	8.92679	0.00902549	0.044598
MSTRG.74714.1	0	0	0.4	2.16	1.88	1.4	0.133333	1.81333	3.76553	0.00905151	0.0446961
MSTRG.116202.1	0	0	0	1.12	1.45	0.91	0.001	1.16	10.1799	0.00906902	0.044752
MSTRG.57862.1	0	0	0	1.86	0.72	1.07	0.001	1.21667	10.2487	0.00914995	0.0451206
MSTRG.154839.6	0	34.88	59.66	0.3	0	0.21	31.5133	0.17	-7.53428	0.00916238	0.0451512
MSTRG.144447.1	0	0	0	0	2.55	2.1	0.001	1.55	10.5981	0.00918369	0.0452254
MSTRG.168680.1	0	0	0	0.39	1.45	0.72	0.001	0.853333	9.73697	0.00919776	0.045264
MSTRG.74258.1	0	0	0	0.36	0.23	0.82	0.001	0.47	8.87652	0.00922595	0.0453719
MSTRG.113425.1	0	0	0	0.46	0.48	0.27	0.001	0.403333	8.65583	0.00933798	0.0458917
MSTRG.49121.1	0	0	0	0.08	0.24	2.71	0.001	1.01	9.98014	0.00936652	0.0460007
MSTRG.79191.1	0	0	0	0.03	0.9	0.4	0.001	0.443333	8.79225	0.00942138	0.0461889
MSTRG.151761.1	0	0	0	0.38	1.44	0	0.001	0.606667	9.24476	0.00942353	0.0461889
MSTRG.37360.1	0	0	0	0.44	1.77	0.34	0.001	0.85	9.73132	0.00943572	0.0461889
MSTRG.88487.1	0	0	0	0.98	0	1.3	0.001	0.76	9.56986	0.00943648	0.0461889
MSTRG.32321.1	0	0	0	1.06	1.14	0	0.001	0.733333	9.51833	0.00944532	0.0461889
MSTRG.66173.2	0	0	0	1.04	0	0.62	0.001	0.553333	9.11201	0.00944775	0.0461889
MSTRG.64983.1	0	0	0	4.43	0	1.26	0.001	1.89667	10.8893	0.00944946	0.0461889
MSTRG.153265.2	0	1.24	16.83	0	0	0	6.02333	0.001	-12.5563	0.00947139	0.0462648
MSTRG.50392.1	0	0	0	0.89	0.75	0.19	0.001	0.61	9.25267	0.00947781	0.046265
MSTRG.29440.1	0	0	0	1.67	1.62	0.39	0.001	1.22667	10.2605	0.00949298	0.0463078
MSTRG.27302.1	0	0	0	1.38	1.34	0.46	0.001	1.06	10.0498	0.00952757	0.0464453
MSTRG.60281.1	0	0	0	0.34	0.71	0.72	0.001	0.59	9.20457	0.00959228	0.0467293
MSTRG.16875.2	101.45	87.55	56.12	4.65	1.49	3.66	81.7067	3.26667	-4.64456	0.00961941	0.04683
MSTRG.136203.1	0	0	0	1.45	1	0.08	0.001	0.843333	9.71996	0.0096554	0.0469544
MSTRG.48249.1	0	0	0	0.85	0.97	0.78	0.001	0.866667	9.75933	0.00965793	0.0469544
MSTRG.30086.1	20.63	9.45	13.5	26.68	29.38	33.33	14.5267	29.7967	1.03645	0.00968972	0.0470773
MSTRG.54656.1	0	0	0.46	1.75	1.44	2.15	0.153333	1.78	3.53713	0.00970469	0.0470904
MSTRG.167819.1	19.17	54.53	31.34	0.58	2.42	0.67	35.0133	1.22333	-4.83901	0.0097054	0.0470904
MSTRG.6426.4	25.54	0	13.7	0	0	0	13.08	0.001	-13.6751	0.00974882	0.0472553
MSTRG.143213.1	0	0	0	0.41	1.04	1.15	0.001	0.866667	9.75933	0.00975244	0.0472553
MSTRG.163863.1	0	0	0	0.27	3.07	1.39	0.001	1.57667	10.6227	0.00976641	0.0472914
MSTRG.34606.1	27.54	16.33	0	0	0	0	14.6233	0.001	-13.836	0.00977603	0.0473063
MSTRG.155470.1	0	27.92	5.28	0	0	0	11.0667	0.001	-13.4339	0.00985332	0.0476485
MSTRG.95931.1	0	0	0	1.19	0.34	0.53	0.001	0.686667	9.42347	0.00987151	0.0477046
MSTRG.127328.1	0	0	0	0.17	1.25	0.15	0.001	0.523333	9.03159	0.0099336	0.0479727
MSTRG.160151.1	0	0	0.49	1.7	1.23	2.06	0.163333	1.66333	3.34819	0.00999078	0.0482167
MSTRG.61458.1	16.65	0	21.6	0	0	0	12.75	0.001	-13.6382	0.0100085	0.04827
MSTRG.9276.1	0	0	0	0.35	0.29	0.55	0.001	0.396667	8.63178	0.010098	0.0486691
MSTRG.28210.1	0	0.33	0	1.63	1.84	1.09	0.11	1.52	3.7885	0.0101524	0.0488988
MSTRG.25629.2	0.66	8.39	13.93	0	0	0.09	7.66	0.03	-7.99624	0.0101681	0.0489418
MSTRG.16875.1	392.06	527.23	369.71	25.92	20.51	18.47	429.667	21.6333	-4.31189	0.0101783	0.0489588
MSTRG.160891.1	0	0	0	1.47	0.59	0.47	0.001	0.843333	9.71996	0.010277	0.049368

## Sheet: S6.5 Bud-vs-Med.filter
id	Bud1_fpkm	Bud2_fpkm	Bud3_fpkm	Med1_fpkm	Med2_fpkm	Med3_fpkm	Bud_mean	Med_mean	log2(fc)	PValue	FDR
MSTRG.4987.3	0	0	0	0	5.64	0	0.001	1.88	10.8765	6.44155e-09	1.05263e-05
MSTRG.90116.1	0	0	0	0	1.77	0	0.001	0.59	9.20457	7.05681e-09	1.05263e-05
MSTRG.134230.1	0	0	0	0	0	1.08	0.001	0.36	8.49185	1.19069e-08	1.05263e-05
MSTRG.135289.2	0	0	0	0	0	5.32	0.001	1.77333	10.7922	1.27332e-08	1.05263e-05
MSTRG.92086.1	0	0	0	0	1.66	0	0.001	0.553333	9.11201	1.3856e-08	1.05263e-05
MSTRG.17732.1	0	0	0	0	0	5.53	0.001	1.84333	10.8481	1.6558e-08	1.05263e-05
MSTRG.123139.1	0	0	0	0	0	4.31	0.001	1.43667	10.4885	1.7126e-08	1.05263e-05
MSTRG.29331.2	0	0	0	0	0	4.95	0.001	1.65	10.6883	1.7126e-08	1.05263e-05
MSTRG.8448.1	0	0	0	0	0	6.15	0.001	2.05	11.0014	1.85686e-08	1.05263e-05
MSTRG.122660.2	0	0	0	93.36	39.97	87.05	0.001	73.46	16.1647	3.25469e-06	0.00166054
MSTRG.66963.2	75.18	432.53	357	0	0	0	288.237	0.001	-18.1369	2.9898e-05	0.0135151
MSTRG.145851.1	52.09	60.28	47.81	0	0	0	53.3933	0.001	-15.7044	3.39356e-05	0.0135151
MSTRG.2394.2	0	0	0	6.45	9.56	3.23	0.001	6.41333	12.6469	3.67975e-05	0.0135151
MSTRG.46136.2	0	0	0	5.22	3.67	2.62	0.001	3.83667	11.9056	3.70856e-05	0.0135151
MSTRG.142621.2	0	0	0	27.93	3.75	8.8	0.001	13.4933	13.72	4.79399e-05	0.016306
MSTRG.15777.1	0	0	0	23.27	3.04	3.76	0.001	10.0233	13.2911	7.98978e-05	0.0254774
MSTRG.98179.1	65.67	60.44	64.63	0	0	0	63.58	0.001	-15.9563	0.000135234	0.0396128
MSTRG.154840.6	20.8	108.64	99.55	0	0	0	76.33	0.001	-16.22	0.000139755	0.0396128
MSTRG.34943.1	0	0	0	0	24.6	32.16	0.001	18.92	14.2076	0.000163656	0.0439461
MSTRG.3146.1	0	0	0	7.15	14.69	12.95	0.001	11.5967	13.5014	0.000173336	0.0442046
MSTRG.116697.2	0	0	0	10.36	3.45	3.76	0.001	5.85667	12.5159	0.00018253	0.0442046
MSTRG.54262.2	0	0	0	24.03	1.93	1.04	0.001	9	13.1357	0.000190612	0.0442046
MSTRG.157763.1	38.32	126.51	90.47	0	0	0	85.1	0.001	-16.3769	0.000222841	0.0457525
MSTRG.25629.1	84.42	181.12	326.98	0	0	0.33	197.507	0.11	-10.8102	0.00022375	0.0457525
MSTRG.79516.3	43.26	97.49	58.82	0	0	0	66.5233	0.001	-16.0216	0.000229902	0.0457525
MSTRG.38246.1	0	0	0	38.44	1.94	6.25	0.001	15.5433	13.924	0.000238329	0.0457525
MSTRG.105778.3	0	0	0	6.63	2.62	2.68	0.001	3.97667	11.9573	0.000246677	0.0457525
MSTRG.70106.4	0	0	0	27.01	5.71	3.91	0.001	12.21	13.5758	0.000251328	0.0457525
MSTRG.108474.1	0	0	0	10.31	4.36	6.71	0.001	7.12667	12.799	0.000260059	0.0457525
MSTRG.113429.1	16.93	101.79	25	0	0.07	0	47.9067	0.0233333	-11.0036	0.000276255	0.0458997
MSTRG.7097.2	9.63	12.03	5.89	0	0	0	9.18333	0.001	-13.1648	0.000278889	0.0458997
MSTRG.101601.1	0	0	0	17.12	4.35	3.53	0.001	8.33333	13.0247	0.000290728	0.0460793
MSTRG.135523.1	0	0	0	33.99	4.61	2.44	0.001	13.68	13.7398	0.000298044	0.0460793
MSTRG.51682.1	0	0	0	50.74	13.11	5.11	0.001	22.9867	14.4885	0.000312474	0.0461523
MSTRG.133674.1	0	0	0	3.44	1.52	1.83	0.001	2.26333	11.1442	0.000322533	0.0461523
MSTRG.142657.1	64.66	401.25	488.46	1.58	0	0.33	318.123	0.636667	-8.96483	0.000338085	0.0461523
MSTRG.10488.1	0	0	0	9.71	1.97	3.25	0.001	4.97667	12.281	0.000339468	0.0461523
MSTRG.7912.1	0	0	0	2.16	1.3	0.87	0.001	1.44333	10.4952	0.00036702	0.0461523
MSTRG.77307.1	0	0	0	16.08	4.32	5.71	0.001	8.70333	13.0874	0.000370982	0.0461523
MSTRG.120789.3	0	0	0	15.2	4.9	6.4	0.001	8.83333	13.1087	0.000395584	0.0461523
MSTRG.17384.1	0	0	0	15.04	2.97	1.12	0.001	6.37667	12.6386	0.000400743	0.0461523
MSTRG.116944.1	0	0	0	20.44	2.58	4.55	0.001	9.19	13.1658	0.000407054	0.0461523
MSTRG.56865.2	0	0	0	9.07	3.97	3.24	0.001	5.42667	12.4059	0.000409983	0.0461523
MSTRG.77662.2	0	0	0	5.85	3.84	2.53	0.001	4.07333	11.992	0.000413524	0.0461523
MSTRG.146555.1	0.05	0	0	0.06	11	12.02	0.0166667	7.69333	8.8505	0.000422502	0.0461523
MSTRG.47068.1	0	0	0	16.67	1.62	2.28	0.001	6.85667	12.7433	0.000428556	0.0461523
MSTRG.167153.3	0	0	0	4.14	1.63	2.37	0.001	2.71333	11.4059	0.000434125	0.0461523
MSTRG.85794.2	0	0	0	5.89	3.32	2.08	0.001	3.76333	11.8778	0.000435022	0.0461523
MSTRG.138158.1	0	0	0	7.37	2.74	4.06	0.001	4.72333	12.2056	0.00044325	0.0461523
MSTRG.82487.6	0	0	0	7.94	2.87	1.91	0.001	4.24	12.0498	0.000468541	0.0470754
MSTRG.168542.1	0	0	0.02	2.19	1.67	2.7	0.00666667	2.18667	8.35755	0.00049619	0.0470754
MSTRG.106193.1	0	0	0	5.54	3.14	2.14	0.001	3.60667	11.8165	0.0004969	0.0470754
MSTRG.128550.1	0	0	0	11.09	7.76	2.86	0.001	7.23667	12.8211	0.000505162	0.0470754
MSTRG.5424.1	0	0	0	16.32	6.39	3.83	0.001	8.84667	13.1109	0.000507591	0.0470754
MSTRG.30368.1	18.55	21.7	17.63	0	0	0	19.2933	0.001	-14.2358	0.000513199	0.0470754
MSTRG.36972.1	0	0	0	4.81	2.78	3.06	0.001	3.55	11.7936	0.000520424	0.0470754
MSTRG.83605.1	0	0	0	5.45	1.94	2.24	0.001	3.21	11.6484	0.000532418	0.0470754
MSTRG.97290.3	0	0	0	16.48	3.98	2.5	0.001	7.65333	12.9019	0.000535157	0.0470754
MSTRG.132200.1	0	0	0	4.02	1	1.08	0.001	2.03333	10.9896	0.000544857	0.0471163
MSTRG.147356.1	0	0	0	76.71	0.8	2.83	0.001	26.78	14.7089	0.000557624	0.0472196
MSTRG.85786.1	0	0	0	17.95	3.34	5.46	0.001	8.91667	13.1223	0.000564562	0.0472196
MSTRG.74159.2	0	0	0	12.17	1.27	1.85	0.001	5.09667	12.3153	0.000581867	0.0474241
MSTRG.136268.1	0	0	0	24.22	6.68	7.42	0.001	12.7733	13.6408	0.000585597	0.0474241
MSTRG.98116.1	0	0	0	16.72	0.55	3.83	0.001	7.03333	12.78	0.00061042	0.0486619
MSTRG.306.1	0	0	0	5.34	1.21	0.79	0.001	2.44667	11.2566	0.000632118	0.0487939
MSTRG.32568.1	0	0	0	50.11	7.92	4.24	0.001	20.7567	14.3413	0.000636843	0.0487939
MSTRG.12177.1	0	0	0	19.92	2.14	0.34	0.001	7.46667	12.8662	0.000642543	0.0487939
MSTRG.78779.1	0	0	0	35.68	1.86	2.54	0.001	13.36	13.7056	0.000650331	0.0487939
MSTRG.89543.2	0	0	0	11.4	5.48	4.46	0.001	7.11333	12.7963	0.000674859	0.0492629
MSTRG.143923.1	0	0	0	6.57	1.38	2.54	0.001	3.49667	11.7718	0.000682425	0.0492629
MSTRG.48472.1	0	0	0	7.96	2.92	3.99	0.001	4.95667	12.2752	0.000701007	0.0492629
MSTRG.104363.1	0	0	0	5.38	0.82	1.36	0.001	2.52	11.2992	0.000719681	0.0492629
MSTRG.82007.1	0	0	0	25.13	1	2.82	0.001	9.65	13.2363	0.00073393	0.0492629
MSTRG.43936.1	21.59	10.56	39.35	0	0	0	23.8333	0.001	-14.5407	0.000737403	0.0492629
MSTRG.82805.1	0	0	0	18.67	1.97	1.52	0.001	7.38667	12.8507	0.000738086	0.0492629
MSTRG.66963.3	10.32	75.16	83.31	0	0	0	56.2633	0.001	-15.7799	0.000739147	0.0492629
MSTRG.141575.1	0	0	0	4.59	3.88	3.25	0.001	3.90667	11.9317	0.000745201	0.0492629
MSTRG.7001.1	0	0	0	19.6	1.52	2.57	0.001	7.89667	12.947	0.00075715	0.0492629
MSTRG.165404.1	0	0	0	6.37	1.49	1.3	0.001	3.05333	11.5762	0.000764372	0.0492629
MSTRG.54407.1	0	0	0	32.04	2.77	3.51	0.001	12.7733	13.6408	0.000772448	0.0492629
MSTRG.7357.2	0	0	0	5.72	5.19	6.48	0.001	5.79667	12.501	0.000821131	0.0497343
MSTRG.123139.2	0	0	0	0	12.81	13.29	0.001	8.7	13.0868	0.000826503	0.0497343
MSTRG.123801.1	0	0	0	17.12	2.48	1.94	0.001	7.18	12.8098	0.000833266	0.0497343
MSTRG.16881.1	0	0	0	29.63	4.8	6.74	0.001	13.7233	13.7443	0.000835676	0.0497343
MSTRG.63672.1	0	0	0	3.66	1.28	1.78	0.001	2.24	11.1293	0.000849485	0.0497343
MSTRG.37879.2	0	0	0	0	12.6	16.88	0.001	9.82667	13.2625	0.000857721	0.0497343
MSTRG.36548.1	0	0.09	0	18.74	2.39	4.97	0.03	8.7	8.17991	0.000876444	0.0497343
MSTRG.121100.1	0	0	0	5.97	1.4	3.42	0.001	3.59667	11.8124	0.000879524	0.0497343
MSTRG.7486.2	0	0	0	0	2.07	1.9	0.001	1.32333	10.37	0.000887139	0.0497343
MSTRG.157763.2	0.12	18.09	123.56	0	0	0	47.2567	0.001	-15.5282	0.000896472	0.0497343
MSTRG.33059.1	0	0	0	19.07	2.21	3.45	0.001	8.24333	13.009	0.000906108	0.0497343
MSTRG.28123.1	0	0	0	14.95	5.37	9.87	0.001	10.0633	13.2968	0.000917819	0.0497343
MSTRG.80574.1	0	0	0	1.35	1.25	0.55	0.001	1.05	10.0362	0.000918059	0.0497343
MSTRG.13820.1	0	0	0	0	20.02	6.28	0.001	8.76667	13.0978	0.000921364	0.0497343
MSTRG.24560.1	0	0	0	18.63	0.18	0.94	0.001	6.58333	12.6846	0.00092606	0.0497343

## Sheet: S6.6 Med-vs-Gre.filter
id	Med1_fpkm	Med2_fpkm	Med3_fpkm	Gre1_fpkm	Gre2_fpkm	Gre3_fpkm	Med_mean	Gre_mean	log2(fc)	PValue	FDR
MSTRG.142621.2	27.93	3.75	8.8	0	0	0	13.4933	0.001	-13.72	2.23703e-10	2.14352e-06
