# Supplementary material for: Whole-Transcriptome Sequencing Reveals a ceRNA Regulatory Network Associated with the Process of Periodic Albinism under Low Temperature in Baiye No. 1 (Camellia sinensis)
Source: Int J Mol Sci. 2023 Apr 12;24(8):7162. doi: 10.3390/ijms24087162 (PMC10138444; doi:10.3390/ijms24087162)
Supplement: Supplementary file 1 [file ijms-24-07162-s001.zip › Table S7 List of cis-lncRNAs and cis-DElncRNAs.xlsx]

## Sheet: S7.1 cis.annot
lncRNA_ID	chr	start	end	strand	GeneID	start	end	strand	up/down_Stream	distance	Symbol	Description	KEGG_A_class	KEGG_B_class	Pathway	K_ID	GO Component	GO Function	GO Process
MSTRG.8.2	SDRB02000004.1	284883	286409	+	TEA_012982	276030	283318	+	DOWNSTREAM	1564	BAM2	BAM2L [Actinidia deliciosa]	Metabolism	Carbohydrate metabolism	ko00500//Starch and sucrose metabolism	K01177	GO:0009536//plastid	GO:0016798//hydrolase activity, acting on glycosyl bonds	GO:0005975//carbohydrate metabolic process
MSTRG.15.1	SDRB02000004.1	335249	363914	+	TEA_012976	321652	333617	+	DOWNSTREAM	1631	SKIP4	PREDICTED: F-box/kelch-repeat protein SKIP4 [Vitis vinifera]	-	-	-	-	-	-	-
MSTRG.33.2	SDRB02000004.1	449706	450197	-	TEA_012975	438833	441772	-	UPSTREAM	7933	At3g61320	PREDICTED: UPF0187 protein At3g61320, chloroplastic [Vitis vinifera]	-	-	-	-	-	-	-
MSTRG.33.2	SDRB02000004.1	449706	450197	-	TEA_012952	450484	451785	-	DOWNSTREAM	286	PCMP-H12	PREDICTED: pentatricopeptide repeat-containing protein At5g66520 [Vitis vinifera]	-	-	-	-	-	-	-
MSTRG.33.2	SDRB02000004.1	449706	450197	-	TEA_012960	458907	467128	+	UPSTREAM	8709	--	PREDICTED: shootin-1-like [Juglans regia]	-	-	-	-	-	-	-
MSTRG.34.3	SDRB02000004.1	451872	455269	-	TEA_012952	450484	451785	-	UPSTREAM	86	PCMP-H12	PREDICTED: pentatricopeptide repeat-containing protein At5g66520 [Vitis vinifera]	-	-	-	-	-	-	-
MSTRG.34.3	SDRB02000004.1	451872	455269	-	TEA_012960	458907	467128	+	UPSTREAM	3637	--	PREDICTED: shootin-1-like [Juglans regia]	-	-	-	-	-	-	-
MSTRG.34.1	SDRB02000004.1	451872	455672	-	TEA_012952	450484	451785	-	UPSTREAM	86	PCMP-H12	PREDICTED: pentatricopeptide repeat-containing protein At5g66520 [Vitis vinifera]	-	-	-	-	-	-	-
MSTRG.34.1	SDRB02000004.1	451872	455672	-	TEA_012960	458907	467128	+	UPSTREAM	3234	--	PREDICTED: shootin-1-like [Juglans regia]	-	-	-	-	-	-	-
MSTRG.34.2	SDRB02000004.1	451872	455681	-	TEA_012952	450484	451785	-	UPSTREAM	86	PCMP-H12	PREDICTED: pentatricopeptide repeat-containing protein At5g66520 [Vitis vinifera]	-	-	-	-	-	-	-
MSTRG.34.2	SDRB02000004.1	451872	455681	-	TEA_012960	458907	467128	+	UPSTREAM	3225	--	PREDICTED: shootin-1-like [Juglans regia]	-	-	-	-	-	-	-
MSTRG.214.1	SDRB02000026.1	184516	199372	+	TEA_027811	173962	176360	+	DOWNSTREAM	8155	CYCD5-1	PREDICTED: cyclin-D5-1 [Ricinus communis]	-	-	-	-	-	-	-
MSTRG.301.1	SDRB02000028.1	621970	622289	+	TEA_004688	611806	612174	+	DOWNSTREAM	9795	--	heat shock protein 40 [Populus tomentosa]	-	-	-	-	-	-	-
MSTRG.306.1	SDRB02000028.1	651932	654303	+	TEA_004682	614378	643971	-	UPSTREAM	7960	LIP1	PREDICTED: uncharacterized GTP-binding protein At5g64813 [Nicotiana attenuata]	-	-	-	-	-	-	-
MSTRG.358.1	SDRB02000035.1	316969	317516	-	TEA_015958	293450	314623	-	UPSTREAM	2345	--	Early nodulin-like protein 2 [Glycine soja]	Metabolism;Metabolism;Metabolism;Genetic Information Processing	Global and overview maps;Nucleotide metabolism;Nucleotide metabolism;Transcription	ko01100//Metabolic pathways;ko00230//Purine metabolism;ko00240//Pyrimidine metabolism;ko03020//RNA polymerase	K03006;K03006;K03006;K03006	-	-	-
MSTRG.378.2	SDRB02000035.1	473182	477505	+	TEA_015941	462100	465686	+	DOWNSTREAM	7495	At1g32360	PREDICTED: zinc finger CCCH domain-containing protein 12 isoform X2 [Sesamum indicum]	-	-	-	-	-	-	-
MSTRG.378.2	SDRB02000035.1	473182	477505	+	TEA_015943	466988	467860	+	DOWNSTREAM	5321	ATL29	PREDICTED: RING-H2 finger protein ATL29 [Sesamum indicum]	-	-	-	-	-	-	-
MSTRG.389.1	SDRB02000035.1	729037	916636	-	TEA_015964	925246	928696	+	UPSTREAM	8609	URH1	PREDICTED: uridine nucleosidase 1 [Juglans regia]	Metabolism;Metabolism	Nucleotide metabolism;Metabolism of cofactors and vitamins	ko00240//Pyrimidine metabolism;ko00760//Nicotinate and nicotinamide metabolism	K01240;K01240	-	GO:0016787//hydrolase activity	-
MSTRG.392.1	SDRB02000035.1	734898	924814	+	TEA_015964	925246	928696	+	UPSTREAM	431	URH1	PREDICTED: uridine nucleosidase 1 [Juglans regia]	Metabolism;Metabolism	Nucleotide metabolism;Metabolism of cofactors and vitamins	ko00240//Pyrimidine metabolism;ko00760//Nicotinate and nicotinamide metabolism	K01240;K01240	-	GO:0016787//hydrolase activity	-
MSTRG.392.2	SDRB02000035.1	735111	924170	+	TEA_015964	925246	928696	+	UPSTREAM	1075	URH1	PREDICTED: uridine nucleosidase 1 [Juglans regia]	Metabolism;Metabolism	Nucleotide metabolism;Metabolism of cofactors and vitamins	ko00240//Pyrimidine metabolism;ko00760//Nicotinate and nicotinamide metabolism	K01240;K01240	-	GO:0016787//hydrolase activity	-
MSTRG.392.3	SDRB02000035.1	735756	924818	+	TEA_015964	925246	928696	+	UPSTREAM	427	URH1	PREDICTED: uridine nucleosidase 1 [Juglans regia]	Metabolism;Metabolism	Nucleotide metabolism;Metabolism of cofactors and vitamins	ko00240//Pyrimidine metabolism;ko00760//Nicotinate and nicotinamide metabolism	K01240;K01240	-	GO:0016787//hydrolase activity	-
MSTRG.499.1	SDRB02000040.1	44432	66445	-	TEA_023315	30985	34534	+	DOWNSTREAM	9897	--	PREDICTED: chaperone protein DnaJ-like [Malus domestica]	-	-	-	-	-	-	-
MSTRG.520.1	SDRB02000042.1	123144	125721	+	TEA_027493	130796	137479	+	UPSTREAM	5074	CCDA1	uncharacterized protein LOC109709313 [Ananas comosus]	-	-	-	-	-	-	-
MSTRG.555.1	SDRB02000046.1	240202	241979	+	TEA_002497	244408	257262	+	UPSTREAM	2428	HVA22E	TB2_DP1_HVA22 domain-containing protein [Cephalotus follicularis]	-	-	-	-	GO:0031224//intrinsic component of membrane	-	-
MSTRG.556.1	SDRB02000046.1	242203	242909	+	TEA_002497	244408	257262	+	UPSTREAM	1498	HVA22E	TB2_DP1_HVA22 domain-containing protein [Cephalotus follicularis]	-	-	-	-	GO:0031224//intrinsic component of membrane	-	-
MSTRG.688.1	SDRB02000056.1	1033771	1034647	-	MSTRG.687	1028294	1029325	-	UPSTREAM	4445	udkC	PREDICTED: uridine-cytidine kinase C isoform X2 [Vitis vinifera]	Metabolism;Metabolism	Global and overview maps;Nucleotide metabolism	ko01100//Metabolic pathways;ko00240//Pyrimidine metabolism	K00876;K00876	-	GO:0019206//nucleoside kinase activity;GO:0032550//purine ribonucleoside binding	GO:0003006//developmental process involved in reproduction;GO:0006464//cellular protein modification process;GO:0009174//pyrimidine ribonucleoside monophosphate biosynthetic process;GO:0048580//regulation of post-embryonic development
MSTRG.688.1	SDRB02000056.1	1033771	1034647	-	TEA_016715	1038211	1045585	+	UPSTREAM	3563	AAO	PREDICTED: L-ascorbate oxidase [Erythranthe guttata]	-	-	-	-	-	GO:0016682//oxidoreductase activity, acting on diphenols and related substances as donors, oxygen as acceptor;GO:0043169//cation binding	GO:0044710//single-organism metabolic process
MSTRG.792.1	SDRB02000072.1	222427	222777	-	TEA_004066	205536	222227	+	DOWNSTREAM	199	--	PREDICTED: protein NLRC3 isoform X1 [Prunus mume]	-	-	-	-	GO:0009536//plastid	-	-
MSTRG.792.1	SDRB02000072.1	222427	222777	-	TEA_004071	227101	230972	+	UPSTREAM	4323	--	PREDICTED: protein NLRC3 isoform X2 [Vitis vinifera]	-	-	-	-	-	-	-
MSTRG.792.2	SDRB02000072.1	222434	222776	-	TEA_004066	205536	222227	+	DOWNSTREAM	206	--	PREDICTED: protein NLRC3 isoform X1 [Prunus mume]	-	-	-	-	GO:0009536//plastid	-	-
MSTRG.792.2	SDRB02000072.1	222434	222776	-	TEA_004071	227101	230972	+	UPSTREAM	4324	--	PREDICTED: protein NLRC3 isoform X2 [Vitis vinifera]	-	-	-	-	-	-	-
MSTRG.793.1	SDRB02000072.1	224827	225277	+	TEA_004066	205536	222227	+	DOWNSTREAM	2599	--	PREDICTED: protein NLRC3 isoform X1 [Prunus mume]	-	-	-	-	GO:0009536//plastid	-	-
MSTRG.793.1	SDRB02000072.1	224827	225277	+	TEA_004071	227101	230972	+	UPSTREAM	1823	--	PREDICTED: protein NLRC3 isoform X2 [Vitis vinifera]	-	-	-	-	-	-	-
MSTRG.798.1	SDRB02000072.1	244925	251088	+	MSTRG.794	241011	243163	+	DOWNSTREAM	1761	GASA11	PREDICTED: snakin-2 isoform X1 [Ricinus communis]	-	-	-	-	-	-	-
MSTRG.798.2	SDRB02000072.1	245573	251088	+	MSTRG.794	241011	243163	+	DOWNSTREAM	2409	GASA11	PREDICTED: snakin-2 isoform X1 [Ricinus communis]	-	-	-	-	-	-	-
MSTRG.799.1	SDRB02000072.1	246389	251519	+	MSTRG.794	241011	243163	+	DOWNSTREAM	3225	GASA11	PREDICTED: snakin-2 isoform X1 [Ricinus communis]	-	-	-	-	-	-	-
MSTRG.800.1	SDRB02000072.1	247779	252913	+	MSTRG.794	241011	243163	+	DOWNSTREAM	4615	GASA11	PREDICTED: snakin-2 isoform X1 [Ricinus communis]	-	-	-	-	-	-	-
MSTRG.818.1	SDRB02000072.1	469054	469381	-	TEA_004065	469431	471455	-	DOWNSTREAM	49	At1g50920	PREDICTED: nucleolar GTP-binding protein 1-like [Nicotiana tabacum]	Genetic Information Processing	Translation	ko03008//Ribosome biogenesis in eukaryotes	K06943	-	-	-
MSTRG.818.2	SDRB02000072.1	469054	469381	-	TEA_004065	469431	471455	-	DOWNSTREAM	49	At1g50920	PREDICTED: nucleolar GTP-binding protein 1-like [Nicotiana tabacum]	Genetic Information Processing	Translation	ko03008//Ribosome biogenesis in eukaryotes	K06943	-	-	-
MSTRG.874.1	SDRB02000096.1	112468	145124	+	MSTRG.878	151434	151809	+	UPSTREAM	6309	--	-	-	-	-	-	-	-	-
MSTRG.874.1	SDRB02000096.1	112468	145124	+	TEA_000869	98125	106318	+	DOWNSTREAM	6149	EMB2369	PREDICTED: leucine--tRNA ligase, chloroplastic/mitochondrial isoform X2 [Theobroma cacao]	Genetic Information Processing	Translation	ko00970//Aminoacyl-tRNA biosynthesis	K01869	GO:0043231//intracellular membrane-bounded organelle;GO:0044444//cytoplasmic part	GO:0004812//aminoacyl-tRNA ligase activity	GO:0003006//developmental process involved in reproduction;GO:0006418//tRNA aminoacylation for protein translation;GO:0009791//post-embryonic development;GO:0016043//cellular component organization;GO:0048856//anatomical structure development
MSTRG.917.1	SDRB02000096.1	1356672	1357589	+	TEA_000871	1362507	1371602	+	UPSTREAM	4917	SPS1	sucrose phosphate synthase 1 [Camellia sinensis]	Metabolism;Metabolism	Global and overview maps;Carbohydrate metabolism	ko01100//Metabolic pathways;ko00500//Starch and sucrose metabolism	K00696;K00696	-	-	-
MSTRG.953.1	SDRB02000096.1	2045159	2045467	+	MSTRG.951	2040060	2041910	+	DOWNSTREAM	3248	--	PREDICTED: probable serine/threonine-protein kinase pkgA [Vitis vinifera]	-	-	-	-	-	-	-
MSTRG.953.1	SDRB02000096.1	2045159	2045467	+	MSTRG.952	2042564	2044978	+	DOWNSTREAM	180	CDC7	PREDICTED: probable serine/threonine-protein kinase cdc7 [Nicotiana sylvestris]	-	-	-	-	-	-	-
MSTRG.953.1	SDRB02000096.1	2045159	2045467	+	MSTRG.955	2046859	2047186	+	UPSTREAM	1391	--	PREDICTED: probable serine/threonine-protein kinase cdc7 isoform X3 [Vitis vinifera]	-	-	-	-	-	-	-
MSTRG.990.1	SDRB02000096.1	2556423	2593954	-	TEA_000873	2539104	2550761	+	DOWNSTREAM	5661	SMC4	PREDICTED: structural maintenance of chromosomes protein 4 [Citrus sinensis]	-	-	-	-	GO:0043231//intracellular membrane-bounded organelle;GO:0043232//intracellular non-membrane-bounded organelle	-	GO:0006259//DNA metabolic process;GO:0007059//chromosome segregation;GO:0051276//chromosome organization
MSTRG.1104.1	SDRB02000124.1	813444	815644	+	TEA_008650	820351	822684	-	DOWNSTREAM	4706	rbm48	PREDICTED: RNA-binding protein 48 [Vitis vinifera]	-	-	-	-	-	-	-
MSTRG.1123.2	SDRB02000124.1	973320	973591	+	MSTRG.1125	978434	990151	-	DOWNSTREAM	4842	ATG3	PREDICTED: autophagy-related protein 3 [Nicotiana sylvestris]	Cellular Processes	Transport and catabolism	ko04136//Autophagy - other eukaryotes	K08343	GO:0044444//cytoplasmic part	-	GO:0006605//protein targeting;GO:0006914//autophagy;GO:0016192//vesicle-mediated transport;GO:0032989//cellular component morphogenesis;GO:0040007//growth
MSTRG.1168.1	SDRB02000124.1	1770693	1771091	+	TEA_008659	1759293	1760699	+	DOWNSTREAM	9993	ZOX1	PREDICTED: zeatin O-glucosyltransferase-like [Vitis vinifera]	Metabolism	Metabolism of terpenoids and polyketides	ko00908//Zeatin biosynthesis	K13495	-	-	-
MSTRG.1181.1	SDRB02000124.1	1931346	1933013	-	TEA_008644	1933557	1946209	-	DOWNSTREAM	543	NUP93A	PREDICTED: nuclear pore complex protein NUP93A [Vitis vinifera]	Genetic Information Processing	Translation	ko03013//RNA transport	K14309	-	-	GO:0051234//establishment of localization
MSTRG.1189.1	SDRB02000132.1	19318	20027	+	TEA_001606	22092	23204	-	DOWNSTREAM	2064	At3g03300	PREDICTED: endoribonuclease Dicer homolog 2-like [Daucus carota subsp. sativus] [Daucus carota]	-	-	-	-	-	-	-
MSTRG.1338.1	SDRB02000141.1	108176	108885	+	MSTRG.1336	60917	107555	+	DOWNSTREAM	620	KIN14A	PREDICTED: kinesin-like protein KIN-14B [Vitis vinifera]	-	-	-	-	GO:0005875//microtubule associated complex	GO:0003774//motor activity;GO:0015631//tubulin binding;GO:0032550//purine ribonucleoside binding	GO:0007017//microtubule-based process;GO:0009902//chloroplast relocation
MSTRG.1375.1	SDRB02000152.1	60058	70030	-	TEA_011655	73920	78453	-	DOWNSTREAM	3889	--	PREDICTED: uncharacterized protein LOC105159245 [Sesamum indicum]	-	-	-	-	-	-	-
MSTRG.1412.1	SDRB02000152.1	684781	693126	-	TEA_011660	697811	708091	+	UPSTREAM	4684	CRS2	Peptidyl-tRNA hydrolase family protein isoform 1 [Theobroma cacao]	-	-	-	-	-	GO:0003824//catalytic activity	-
MSTRG.1412.2	SDRB02000152.1	684873	692950	-	TEA_011660	697811	708091	+	UPSTREAM	4860	CRS2	Peptidyl-tRNA hydrolase family protein isoform 1 [Theobroma cacao]	-	-	-	-	-	GO:0003824//catalytic activity	-
MSTRG.1414.5	SDRB02000152.1	701203	703648	+	TEA_011674	707312	707983	-	DOWNSTREAM	3663	--	PREDICTED: uncharacterized protein LOC104104420 [Nicotiana tomentosiformis]	-	-	-	-	-	-	-
MSTRG.1414.5	SDRB02000152.1	701203	703648	+	TEA_011659	709702	715363	-	DOWNSTREAM	6053	--	DUF4378 domain-containing protein/VARLMGL domain-containing protein [Cephalotus follicularis]	-	-	-	-	-	-	-
MSTRG.1414.5	SDRB02000152.1	701203	703648	+	MSTRG.1411	684771	692928	+	DOWNSTREAM	8274	TIC214	hypothetical chloroplast RF19 (plastid) [Camellia taliensis]	-	-	-	-	GO:0043231//intracellular membrane-bounded organelle	-	-
MSTRG.1414.5	SDRB02000152.1	701203	703648	+	MSTRG.1412	686005	694396	-	UPSTREAM	6806	ndhF	NADH-plastoquinone oxidoreductase subunit 5 (chloroplast) [Camellia sinensis var. sinensis] [Camellia sinensis]	Metabolism;Metabolism	Global and overview maps;Energy metabolism	ko01100//Metabolic pathways;ko00190//Oxidative phosphorylation	K05577;K05577	GO:0009536//plastid;GO:0031224//intrinsic component of membrane	GO:0003824//catalytic activity;GO:0048037//cofactor binding	GO:0022904//respiratory electron transport chain
MSTRG.1448.1	SDRB02000152.1	1048897	1052069	-	MSTRG.1449	1055087	1062170	-	DOWNSTREAM	3017	--	PREDICTED: caffeoylshikimate esterase-like [Nicotiana sylvestris]	Metabolism;Metabolism	Global and overview maps;Lipid metabolism	ko01100//Metabolic pathways;ko00561//Glycerolipid metabolism	K01054;K01054	-	-	-
MSTRG.1462.1	SDRB02000152.1	1525537	1527819	+	TEA_011663	1513430	1521155	-	UPSTREAM	4381	MIK2	PREDICTED: MDIS1-interacting receptor like kinase 2-like [Gossypium arboreum]	-	-	-	-	-	GO:0016772//transferase activity, transferring phosphorus-containing groups	-
MSTRG.1577.1	SDRB02000160.1	1412439	1413783	-	MSTRG.1581	1421845	1422606	-	DOWNSTREAM	8061	--	hypothetical protein F511_09220 [Dorcoceras hygrometricum]	-	-	-	-	-	-	-
MSTRG.1583.1	SDRB02000160.1	1431102	1433601	+	MSTRG.1581	1421845	1422606	-	UPSTREAM	8495	--	hypothetical protein F511_09220 [Dorcoceras hygrometricum]	-	-	-	-	-	-	-
MSTRG.1583.2	SDRB02000160.1	1431110	1457171	+	MSTRG.1581	1421845	1422606	-	UPSTREAM	8503	--	hypothetical protein F511_09220 [Dorcoceras hygrometricum]	-	-	-	-	-	-	-
MSTRG.1687.6	SDRB02000184.1	67767	68733	-	TEA_019739	60439	64563	-	UPSTREAM	3203	--	-	-	-	-	-	-	-	-
MSTRG.1690.1	SDRB02000184.1	70166	75065	-	TEA_019739	60439	64563	-	UPSTREAM	5602	--	-	-	-	-	-	-	-	-
MSTRG.1697.1	SDRB02000191.1	45702	46263	-	TEA_000969	31939	43894	+	DOWNSTREAM	1807	CNMT	PREDICTED: (S)-coclaurine N-methyltransferase isoform X1 [Sesamum indicum]	-	-	-	-	-	GO:0003824//catalytic activity	GO:0006629//lipid metabolic process
MSTRG.1699.1	SDRB02000191.1	46442	53721	-	TEA_000969	31939	43894	+	DOWNSTREAM	2547	CNMT	PREDICTED: (S)-coclaurine N-methyltransferase isoform X1 [Sesamum indicum]	-	-	-	-	-	GO:0003824//catalytic activity	GO:0006629//lipid metabolic process
MSTRG.1718.1	SDRB02000191.1	290862	291463	+	TEA_000970	276601	280999	+	DOWNSTREAM	9862	CYP72A67	PREDICTED: cytochrome P450 CYP749A22-like isoform X1 [Ziziphus jujuba]	Metabolism	Metabolism of terpenoids and polyketides	ko00905//Brassinosteroid biosynthesis	K15639	-	-	-
MSTRG.1747.1	SDRB02000199.1	259765	261771	+	MSTRG.1748	269613	273149	+	UPSTREAM	7841	RE2	Retrovirus-related Pol polyprotein from transposon TNT 1-94 [Cajanus cajan]	-	-	-	-	-	-	-
MSTRG.1830.1	SDRB02000199.1	1226481	1227576	+	TEA_019520	1231245	1233008	+	UPSTREAM	3668	CURT1A	PREDICTED: protein CURVATURE THYLAKOID 1A, chloroplastic [Arachis ipaensis]	-	-	-	-	-	-	-
MSTRG.1830.1	SDRB02000199.1	1226481	1227576	+	MSTRG.1831	1227648	1229142	+	UPSTREAM	71	At4g01130	PREDICTED: GDSL esterase/lipase At4g01130-like isoform X2 [Lupinus angustifolius]	-	-	-	-	-	GO:0016787//hydrolase activity	-
MSTRG.1841.1	SDRB02000199.1	1352870	1353483	+	TEA_019530	1356558	1364028	-	DOWNSTREAM	3074	At4g01130	lanatoside 15-O-acetylesterase [Medicago truncatula]	-	-	-	-	-	GO:0016787//hydrolase activity	-
MSTRG.1843.1	SDRB02000199.1	1368289	1368655	-	TEA_019530	1356558	1364028	-	UPSTREAM	4260	At4g01130	lanatoside 15-O-acetylesterase [Medicago truncatula]	-	-	-	-	-	GO:0016787//hydrolase activity	-
MSTRG.1859.1	SDRB02000199.1	1507789	1510545	-	TEA_019513	1516646	1522498	-	DOWNSTREAM	6100	PLT4	PREDICTED: probable polyol transporter 4 [Theobroma cacao]	-	-	-	-	GO:0031224//intrinsic component of membrane	GO:0015291//secondary active transmembrane transporter activity	GO:0044763//single-organism cellular process;GO:0044765//single-organism transport
MSTRG.1859.2	SDRB02000199.1	1507789	1510545	-	TEA_019513	1516646	1522498	-	DOWNSTREAM	6100	PLT4	PREDICTED: probable polyol transporter 4 [Theobroma cacao]	-	-	-	-	GO:0031224//intrinsic component of membrane	GO:0015291//secondary active transmembrane transporter activity	GO:0044763//single-organism cellular process;GO:0044765//single-organism transport
MSTRG.1884.1	SDRB02000199.1	1625413	1625939	+	TEA_019515	1620002	1620766	+	DOWNSTREAM	4646	DOF3.4	PREDICTED: dof zinc finger protein DOF1.4 [Ricinus communis]	-	-	-	-	-	-	-
MSTRG.1884.1	SDRB02000199.1	1625413	1625939	+	TEA_019519	1634556	1641245	-	DOWNSTREAM	8616	--	DUF1218 domain-containing protein, partial [Cephalotus follicularis]	-	-	-	-	-	-	-
MSTRG.1905.1	SDRB02000199.1	1796627	1797777	-	TEA_019522	1732415	1788932	-	UPSTREAM	7694	MOR1	HEAT domain-containing protein/CLASP_N domain-containing protein [Cephalotus follicularis]	-	-	-	-	-	-	-
MSTRG.1921.1	SDRB02000200.1	64169	64617	+	MSTRG.1920	62471	63552	+	DOWNSTREAM	616	AP2	PREDICTED: ethylene-responsive transcription factor RAP2-7-like isoform X3 [Gossypium hirsutum]	-	-	-	-	GO:0043231//intracellular membrane-bounded organelle	GO:0001071//nucleic acid binding transcription factor activity	GO:0010468//regulation of gene expression;GO:0034645//cellular macromolecule biosynthetic process
MSTRG.1921.1	SDRB02000200.1	64169	64617	+	MSTRG.1923	66264	67439	+	UPSTREAM	1646	ergic1	PREDICTED: endoplasmic reticulum-Golgi intermediate compartment protein 3 [Eucalyptus grandis]	-	-	-	-	-	-	-
MSTRG.1921.1	SDRB02000200.1	64169	64617	+	TEA_000650	74472	80108	+	UPSTREAM	9854	TAF10	Transcription initiation factor TFIID subunit 10 [Morus notabilis]	Genetic Information Processing	Transcription	ko03022//Basal transcription factors	K03134	GO:0043231//intracellular membrane-bounded organelle	-	GO:0006351//transcription, DNA-templated;GO:0006412//translation
MSTRG.1947.1	SDRB02000200.1	439777	450335	-	TEA_000647	429906	431513	+	DOWNSTREAM	8263	PHT1-11	PREDICTED: inorganic phosphate transporter 1-11 isoform X1 [Solanum lycopersicum]	-	-	-	-	-	GO:0005215//transporter activity	GO:0044763//single-organism cellular process
MSTRG.1993.1	SDRB02000204.1	836139	843137	-	TEA_014386	827833	833010	-	UPSTREAM	3128	--	PREDICTED: hippocampus abundant transcript-like protein 1 isoform X2 [Nicotiana sylvestris]	-	-	-	-	-	-	-
MSTRG.1994.1	SDRB02000204.1	836765	843658	-	TEA_014386	827833	833010	-	UPSTREAM	3754	--	PREDICTED: hippocampus abundant transcript-like protein 1 isoform X2 [Nicotiana sylvestris]	-	-	-	-	-	-	-
MSTRG.2011.1	SDRB02000204.1	1023862	1024419	-	TEA_014384	1025405	1043586	-	DOWNSTREAM	985	NIFU4	PREDICTED: nifU-like protein 4, mitochondrial [Nelumbo nucifera]	-	-	-	-	-	-	-
MSTRG.2018.1	SDRB02000204.1	1060526	1062028	+	MSTRG.2020	1066934	1072503	+	UPSTREAM	4905	At5g14450	PREDICTED: GDSL esterase/lipase At5g14450-like [Fragaria vesca subsp. vesca] [Fragaria vesca]	-	-	-	-	-	-	-
MSTRG.2062.2	SDRB02000205.1	145709	313145	-	TEA_008789	316117	334033	-	DOWNSTREAM	2971	GCP2	PREDICTED: gamma-tubulin complex component 2 isoform X1 [Citrus sinensis]	-	-	-	-	-	-	-
MSTRG.2062.2	SDRB02000205.1	145709	313145	-	TEA_008795	122977	141572	+	DOWNSTREAM	4136	RPL5	PREDICTED: 60S ribosomal protein L5-like [Sesamum indicum]	Genetic Information Processing	Translation	ko03010//Ribosome	K02932	GO:0030529//intracellular ribonucleoprotein complex	GO:0019843//rRNA binding	GO:0010467//gene expression
MSTRG.2178.1	SDRB02000211.1	540651	541166	-	TEA_023037	520505	530859	-	UPSTREAM	9791	TKPR1	Epimerase domain-containing protein [Cephalotus follicularis]	-	-	-	-	-	-	-
MSTRG.2186.1	SDRB02000211.1	567823	573379	-	TEA_023048	554345	559601	-	UPSTREAM	8221	--	PREDICTED: INO80 complex subunit D [Eucalyptus grandis]	-	-	-	-	-	-	-
MSTRG.2246.1	SDRB02000217.1	619974	620394	-	TEA_021915	601663	619724	+	DOWNSTREAM	249	--	PREDICTED: protein PHOSPHATE STARVATION RESPONSE 1-like, partial [Juglans regia]	-	-	-	-	-	-	-
MSTRG.2255.1	SDRB02000227.1	229170	232424	-	TEA_013748	232637	239177	-	DOWNSTREAM	212	--	PREDICTED: protein HESO1-like [Nicotiana tabacum]	-	-	-	-	-	-	-
MSTRG.2332.1	SDRB02000230.1	128114	130141	+	TEA_023884	124521	126698	+	DOWNSTREAM	1415	PCMP-H47	PREDICTED: pentatricopeptide repeat-containing protein At5g65570 [Vitis vinifera]	-	-	-	-	-	-	-
MSTRG.2369.1	SDRB02000232.1	502507	503548	-	TEA_014906	494691	501092	-	UPSTREAM	1414	CYP75B2	flavonoid 3'-hydroxylase 1 [Camellia sinensis]	Metabolism;Metabolism;Metabolism	Global and overview maps;Global and overview maps;Metabolism of terpenoids and polyketides	ko01100//Metabolic pathways;ko01110//Biosynthesis of secondary metabolites;ko00905//Brassinosteroid biosynthesis	K20623;K20623;K20623	-	GO:0016491//oxidoreductase activity;GO:0046906//tetrapyrrole binding;GO:0046914//transition metal ion binding	GO:0044710//single-organism metabolic process
MSTRG.2370.1	SDRB02000232.1	502629	503538	+	TEA_014906	494691	501092	-	UPSTREAM	1536	CYP75B2	flavonoid 3'-hydroxylase 1 [Camellia sinensis]	Metabolism;Metabolism;Metabolism	Global and overview maps;Global and overview maps;Metabolism of terpenoids and polyketides	ko01100//Metabolic pathways;ko01110//Biosynthesis of secondary metabolites;ko00905//Brassinosteroid biosynthesis	K20623;K20623;K20623	-	GO:0016491//oxidoreductase activity;GO:0046906//tetrapyrrole binding;GO:0046914//transition metal ion binding	GO:0044710//single-organism metabolic process
MSTRG.2398.1	SDRB02000232.1	884702	885324	-	TEA_014897	886226	888370	-	DOWNSTREAM	901	AXY4	PREDICTED: protein ALTERED XYLOGLUCAN 4 [Vitis vinifera]	-	-	-	-	-	-	-
MSTRG.2504.1	SDRB02000242.1	753500	756854	+	TEA_025959	765696	770899	+	UPSTREAM	8841	QWRF2	PREDICTED: QWRF motif-containing protein 2 [Daucus carota subsp. sativus] [Daucus carota]	-	-	-	-	-	-	-
MSTRG.2506.1	SDRB02000242.1	757109	757376	+	TEA_025959	765696	770899	+	UPSTREAM	8319	QWRF2	PREDICTED: QWRF motif-containing protein 2 [Daucus carota subsp. sativus] [Daucus carota]	-	-	-	-	-	-	-
MSTRG.2527.1	SDRB02000242.1	968081	968721	-	TEA_025940	955249	958398	+	DOWNSTREAM	9682	BHLH85	PREDICTED: transcription factor bHLH84-like isoform X1 [Populus euphratica]	-	-	-	-	-	-	-
MSTRG.2527.1	SDRB02000242.1	968081	968721	-	TEA_025960	972129	974725	-	DOWNSTREAM	3407	--	PREDICTED: microtubule-associated protein futsch [Sesamum indicum]	-	-	-	-	-	-	-
MSTRG.2712.1	SDRB02000248.1	1418062	1418549	+	TEA_005021	1404371	1410902	+	DOWNSTREAM	7159	MDH1	PREDICTED: malate dehydrogenase [NADP], chloroplastic-like [Juglans regia]	Metabolism;Metabolism;Metabolism;Metabolism	Global and overview maps;Global and overview maps;Carbohydrate metabolism;Energy metabolism	ko01100//Metabolic pathways;ko01200//Carbon metabolism;ko00620//Pyruvate metabolism;ko00710//Carbon fixation in photosynthetic organisms	K00051;K00051;K00051;K00051	-	-	-
MSTRG.2755.1	SDRB02000248.1	2093498	2093880	+	TEA_005008	2074687	2086328	+	DOWNSTREAM	7169	--	PREDICTED: uncharacterized protein LOC105170709 [Sesamum indicum]	-	-	-	-	-	-	-
MSTRG.2796.1	SDRB02000253.1	366614	367658	+	TEA_015350	361335	363334	+	DOWNSTREAM	3279	CYCD4-2	cyclin D4 [Camellia oleifera]	-	-	-	-	-	-	-
MSTRG.2859.1	SDRB02000253.1	1240857	1241402	+	TEA_015352	1229597	1239797	-	UPSTREAM	1059	FEN1	PREDICTED: flap endonuclease 1 [Sesamum indicum]	Genetic Information Processing;Genetic Information Processing;Genetic Information Processing	Replication and repair;Replication and repair;Replication and repair	ko03030//DNA replication;ko03410//Base excision repair;ko03450//Non-homologous end-joining	K04799;K04799;K04799	GO:0031981//nuclear lumen;GO:0043232//intracellular non-membrane-bounded organelle;GO:0044444//cytoplasmic part	GO:0004518//nuclease activity;GO:0043169//cation binding	GO:0003006//developmental process involved in reproduction;GO:0006259//DNA metabolic process;GO:0033554//cellular response to stress
MSTRG.2962.1	SDRB02000258.1	691399	691912	+	TEA_021316	685279	690482	+	DOWNSTREAM	916	2023-08-07	PREDICTED: AUGMIN subunit 7-like [Nicotiana tabacum]	-	-	-	-	-	-	-
MSTRG.2962.1	SDRB02000258.1	691399	691912	+	TEA_021320	692581	706427	+	UPSTREAM	668	2023-08-07	PREDICTED: AUGMIN subunit 7 [Ipomoea nil]	-	-	-	-	GO:0044444//cytoplasmic part	GO:0008017//microtubule binding	-
MSTRG.2963.1	SDRB02000258.1	695939	761017	+	TEA_021316	685279	690482	+	DOWNSTREAM	5456	2023-08-07	PREDICTED: AUGMIN subunit 7-like [Nicotiana tabacum]	-	-	-	-	-	-	-
MSTRG.2999.1	SDRB02000259.1	277322	280383	+	TEA_022190	275609	277300	+	DOWNSTREAM	21	--	PREDICTED: pentatricopeptide repeat-containing protein At2g06000 [Juglans regia]	-	-	-	-	-	-	-
MSTRG.2999.1	SDRB02000259.1	277322	280383	+	TEA_022179	289944	290930	+	UPSTREAM	9560	--	-	-	-	-	-	-	-	-
MSTRG.2999.2	SDRB02000259.1	277330	280405	+	TEA_022190	275609	277300	+	DOWNSTREAM	29	--	PREDICTED: pentatricopeptide repeat-containing protein At2g06000 [Juglans regia]	-	-	-	-	-	-	-
MSTRG.2999.2	SDRB02000259.1	277330	280405	+	TEA_022179	289944	290930	+	UPSTREAM	9538	--	-	-	-	-	-	-	-	-
MSTRG.3001.1	SDRB02000259.1	283285	284833	+	TEA_022190	275609	277300	+	DOWNSTREAM	5984	--	PREDICTED: pentatricopeptide repeat-containing protein At2g06000 [Juglans regia]	-	-	-	-	-	-	-
MSTRG.3001.1	SDRB02000259.1	283285	284833	+	TEA_022179	289944	290930	+	UPSTREAM	5110	--	-	-	-	-	-	-	-	-
MSTRG.3001.1	SDRB02000259.1	283285	284833	+	TEA_022182	290913	293498	-	DOWNSTREAM	6079	--	COP9 signalosome complex subunit 8 [Glycine soja]	-	-	-	-	-	-	-
MSTRG.3087.3	SDRB02000263.1	460456	462133	-	MSTRG.3091	471641	479266	-	DOWNSTREAM	9507	PLC6	C2 calcium-dependent membrane targeting [Corchorus capsularis]	Metabolism;Environmental Information Processing;Metabolism	Global and overview maps;Signal transduction;Carbohydrate metabolism	ko01100//Metabolic pathways;ko04070//Phosphatidylinositol signaling system;ko00562//Inositol phosphate metabolism	K05857;K05857;K05857	-	GO:0042578//phosphoric ester hydrolase activity;GO:0060089//molecular transducer activity	GO:0006629//lipid metabolic process;GO:0007165//signal transduction
MSTRG.3090.1	SDRB02000263.1	470289	476383	-	TEA_026357	460111	465447	-	UPSTREAM	4841	--	T7N9.6 [Arabidopsis thaliana]	-	-	-	-	-	-	GO:0010468//regulation of gene expression
MSTRG.3092.1	SDRB02000263.1	472848	474209	-	TEA_026357	460111	465447	-	UPSTREAM	7400	--	T7N9.6 [Arabidopsis thaliana]	-	-	-	-	-	-	GO:0010468//regulation of gene expression
MSTRG.3091.2	SDRB02000263.1	473052	479087	-	TEA_026357	460111	465447	-	UPSTREAM	7604	--	T7N9.6 [Arabidopsis thaliana]	-	-	-	-	-	-	GO:0010468//regulation of gene expression
MSTRG.3091.3	SDRB02000263.1	473239	474537	-	TEA_026357	460111	465447	-	UPSTREAM	7791	--	T7N9.6 [Arabidopsis thaliana]	-	-	-	-	-	-	GO:0010468//regulation of gene expression
MSTRG.3091.4	SDRB02000263.1	473239	475616	-	TEA_026357	460111	465447	-	UPSTREAM	7791	--	T7N9.6 [Arabidopsis thaliana]	-	-	-	-	-	-	GO:0010468//regulation of gene expression
MSTRG.3099.1	SDRB02000263.1	511503	511899	+	TEA_026360	507155	508713	+	DOWNSTREAM	2789	At5g58090	PREDICTED: glucan endo-1,3-beta-glucosidase 6 [Juglans regia]	Metabolism	Carbohydrate metabolism	ko00500//Starch and sucrose metabolism	K19893	-	GO:0008422//beta-glucosidase activity	GO:0044238//primary metabolic process
MSTRG.3099.1	SDRB02000263.1	511503	511899	+	TEA_026351	519962	526932	+	UPSTREAM	8062	At5g58090	PREDICTED: glucan endo-1,3-beta-glucosidase 6 [Prunus mume]	Metabolism	Carbohydrate metabolism	ko00500//Starch and sucrose metabolism	K19893	-	GO:0008422//beta-glucosidase activity	GO:0044238//primary metabolic process
MSTRG.3137.1	SDRB02000263.1	1374955	1376092	+	MSTRG.3145	1383739	1386929	-	DOWNSTREAM	7646	--	H0502G05.11 [Oryza sativa Indica Group]	-	-	-	-	-	-	-
MSTRG.3137.2	SDRB02000263.1	1375422	1376092	+	MSTRG.3145	1383739	1386929	-	DOWNSTREAM	7646	--	H0502G05.11 [Oryza sativa Indica Group]	-	-	-	-	-	-	-
MSTRG.3137.3	SDRB02000263.1	1375422	1376092	+	MSTRG.3145	1383739	1386929	-	DOWNSTREAM	7646	--	H0502G05.11 [Oryza sativa Indica Group]	-	-	-	-	-	-	-
MSTRG.3138.1	SDRB02000263.1	1375470	1376119	-	MSTRG.3145	1383739	1386929	-	DOWNSTREAM	7619	--	H0502G05.11 [Oryza sativa Indica Group]	-	-	-	-	-	-	-
MSTRG.3138.2	SDRB02000263.1	1375474	1375894	-	MSTRG.3145	1383739	1386929	-	DOWNSTREAM	7844	--	H0502G05.11 [Oryza sativa Indica Group]	-	-	-	-	-	-	-
MSTRG.3223.1	SDRB02000275.1	937084	983965	-	TEA_028795	934738	936148	-	UPSTREAM	935	IDH1	PREDICTED: isocitrate dehydrogenase [NADP] isoform X2 [Sesamum indicum]	Metabolism;Metabolism;Metabolism;Metabolism;Metabolism;Cellular Processes;Metabolism;Metabolism	Global and overview maps;Global and overview maps;Global and overview maps;Global and overview maps;Metabolism of other amino acids;Transport and catabolism;Global and overview maps;Carbohydrate metabolism	ko01100//Metabolic pathways;ko01110//Biosynthesis of secondary metabolites;ko01200//Carbon metabolism;ko01230//Biosynthesis of amino acids;ko00480//Glutathione metabolism;ko04146//Peroxisome;ko01210//2-Oxocarboxylic acid metabolism;ko00020//Citrate cycle (TCA cycle)	K00031;K00031;K00031;K00031;K00031;K00031;K00031;K00031	-	GO:0000166//nucleotide binding;GO:0004448//isocitrate dehydrogenase activity;GO:0043169//cation binding	GO:0006101//citrate metabolic process
MSTRG.3223.1	SDRB02000275.1	937084	983965	-	TEA_028789	991733	992412	-	DOWNSTREAM	7767	AGC1-7	PREDICTED: serine/threonine-protein kinase AGC1-7 [Jatropha curcas]	-	-	-	-	-	GO:0016301//kinase activity	GO:0006796//phosphate-containing compound metabolic process
MSTRG.3223.1	SDRB02000275.1	937084	983965	-	TEA_028790	917016	933515	+	DOWNSTREAM	3568	POLD1	PREDICTED: DNA polymerase delta catalytic subunit [Sesamum indicum]	Metabolism;Metabolism;Metabolism;Genetic Information Processing;Genetic Information Processing;Genetic Information Processing;Genetic Information Processing;Genetic Information Processing	Global and overview maps;Nucleotide metabolism;Nucleotide metabolism;Replication and repair;Replication and repair;Replication and repair;Replication and repair;Replication and repair	ko01100//Metabolic pathways;ko00230//Purine metabolism;ko00240//Pyrimidine metabolism;ko03420//Nucleotide excision repair;ko03440//Homologous recombination;ko03030//DNA replication;ko03430//Mismatch repair;ko03410//Base excision repair	K02327;K02327;K02327;K02327;K02327;K02327;K02327;K02327	-	GO:0003676//nucleic acid binding;GO:0016779//nucleotidyltransferase activity	GO:0006259//DNA metabolic process
MSTRG.3229.3	SDRB02000275.1	1014500	1099110	-	TEA_028791	1003615	1012845	-	UPSTREAM	1654	AGC1-7	PREDICTED: serine/threonine-protein kinase AGC1-7-like [Nelumbo nucifera]	-	-	-	-	-	-	-
MSTRG.3231.1	SDRB02000275.1	1060749	1077076	+	MSTRG.3230	1049934	1058601	+	DOWNSTREAM	2147	AIH	PREDICTED: agmatine deiminase isoform X2 [Vitis vinifera]	Metabolism;Metabolism	Global and overview maps;Amino acid metabolism	ko01100//Metabolic pathways;ko00330//Arginine and proline metabolism	K10536;K10536	-	-	-
MSTRG.3231.1	SDRB02000275.1	1060749	1077076	+	MSTRG.3232	1077666	1083027	+	UPSTREAM	589	PRORP1	PREDICTED: proteinaceous RNase P 1, chloroplastic/mitochondrial [Prunus mume]	Genetic Information Processing	Translation	ko03013//RNA transport	K18213	-	-	-
MSTRG.3231.2	SDRB02000275.1	1061066	1069092	+	MSTRG.3230	1049934	1058601	+	DOWNSTREAM	2464	AIH	PREDICTED: agmatine deiminase isoform X2 [Vitis vinifera]	Metabolism;Metabolism	Global and overview maps;Amino acid metabolism	ko01100//Metabolic pathways;ko00330//Arginine and proline metabolism	K10536;K10536	-	-	-
MSTRG.3231.2	SDRB02000275.1	1061066	1069092	+	MSTRG.3232	1077666	1083027	+	UPSTREAM	8573	PRORP1	PREDICTED: proteinaceous RNase P 1, chloroplastic/mitochondrial [Prunus mume]	Genetic Information Processing	Translation	ko03013//RNA transport	K18213	-	-	-
MSTRG.3231.3	SDRB02000275.1	1062035	1077076	+	MSTRG.3230	1049934	1058601	+	DOWNSTREAM	3433	AIH	PREDICTED: agmatine deiminase isoform X2 [Vitis vinifera]	Metabolism;Metabolism	Global and overview maps;Amino acid metabolism	ko01100//Metabolic pathways;ko00330//Arginine and proline metabolism	K10536;K10536	-	-	-
MSTRG.3231.3	SDRB02000275.1	1062035	1077076	+	MSTRG.3232	1077666	1083027	+	UPSTREAM	589	PRORP1	PREDICTED: proteinaceous RNase P 1, chloroplastic/mitochondrial [Prunus mume]	Genetic Information Processing	Translation	ko03013//RNA transport	K18213	-	-	-
MSTRG.3245.1	SDRB02000284.1	189962	190540	+	MSTRG.3246	191588	194965	+	UPSTREAM	1047	--	RVT_1 domain-containing protein/zf-CCHC domain-containing protein/RVP_2 domain-containing protein, partial [Cephalotus follicularis]	-	-	-	-	-	GO:0046914//transition metal ion binding	GO:0006259//DNA metabolic process
MSTRG.3264.2	SDRB02000284.1	680793	684286	-	TEA_008413	684943	688043	-	DOWNSTREAM	656	BAD1	PREDICTED: ankyrin-1-like [Citrus sinensis]	-	-	-	-	-	-	-
MSTRG.3284.1	SDRB02000285.1	173104	175423	+	MSTRG.3286	176345	177857	+	UPSTREAM	921	KIN5C	125 kDa kinesin-like protein [Medicago truncatula]	-	-	-	-	-	-	-
MSTRG.3497.1	SDRB02000303.1	1953303	1953920	-	TEA_020368	1946208	1948119	+	DOWNSTREAM	5183	MYB86	PREDICTED: protein ODORANT1 isoform X1 [Vitis vinifera]	Organismal Systems	Environmental adaptation	ko04626//Plant-pathogen interaction	K09422	-	-	-
MSTRG.3497.1	SDRB02000303.1	1953303	1953920	-	TEA_020367	1958986	1960794	-	DOWNSTREAM	5065	--	Armadillo [Corchorus olitorius]	-	-	-	-	-	-	-
MSTRG.3514.1	SDRB02000303.1	2269451	2273449	-	TEA_020371	2274200	2274640	-	DOWNSTREAM	750	RPL27AC	PREDICTED: 60S ribosomal protein L27a-3-like isoform X1 [Ziziphus jujuba]	Genetic Information Processing	Translation	ko03010//Ribosome	K02900	GO:0030529//intracellular ribonucleoprotein complex	-	GO:0010467//gene expression
MSTRG.3514.1	SDRB02000303.1	2269451	2273449	-	TEA_020352	2275700	2285675	-	DOWNSTREAM	2250	RH30	PREDICTED: DEAD-box ATP-dependent RNA helicase 20-like [Gossypium hirsutum]	Genetic Information Processing	Transcription	ko03040//Spliceosome	K12823	-	GO:0003676//nucleic acid binding;GO:0017111//nucleoside-triphosphatase activity	GO:0016070//RNA metabolic process;GO:0022613//ribonucleoprotein complex biogenesis
MSTRG.3564.4	SDRB02000304.1	197785	201167	+	TEA_022483	203174	213920	-	DOWNSTREAM	2006	CAT2	Cationic amino acid transporter 2 isoform 1 [Theobroma cacao]	-	-	-	-	GO:0031224//intrinsic component of membrane	GO:0046943//carboxylic acid transmembrane transporter activity	-
MSTRG.3642.1	SDRB02000309.1	876596	877804	-	TEA_025991	867029	875495	-	UPSTREAM	1100	CBL9	Recoverin [Corchorus olitorius]	-	-	-	-	GO:0005774//vacuolar membrane	GO:0046872//metal ion binding	GO:0006972//hyperosmotic response;GO:0009826//unidimensional cell growth;GO:0010959//regulation of metal ion transport;GO:0019932//second-messenger-mediated signaling;GO:0032844//regulation of homeostatic process;GO:0043479//pigment accumulation in tissues in response to UV light;GO:0045229//external encapsulating structure organization;GO:0048588//developmental cell growth
MSTRG.3705.2	SDRB02000310.1	926915	928015	+	TEA_024926	928251	931970	+	UPSTREAM	235	At5g45510	disease resistance family protein [Populus trichocarpa]	-	-	-	-	-	-	-
MSTRG.3795.1	SDRB02000331.1	338801	339334	+	TEA_019945	340717	365934	+	UPSTREAM	1382	NUDT19	PREDICTED: nudix hydrolase 19, chloroplastic isoform X2 [Vitis vinifera]	Metabolism;Cellular Processes;Metabolism	Global and overview maps;Transport and catabolism;Metabolism of cofactors and vitamins	ko01100//Metabolic pathways;ko04146//Peroxisome;ko00760//Nicotinate and nicotinamide metabolism	K03426;K03426;K03426	-	GO:0003824//catalytic activity;GO:0043169//cation binding	-
MSTRG.3819.1	SDRB02000331.1	704006	704372	+	TEA_019952	701863	702231	+	DOWNSTREAM	1774	RALF	PREDICTED: protein RALF-like 33 [Cicer arietinum]	-	-	-	-	GO:0005576//extracellular region	-	GO:0007154//cell communication;GO:0044237//cellular metabolic process;GO:0044700//single organism signaling;GO:1901564//organonitrogen compound metabolic process
MSTRG.3897.1	SDRB02000334.1	97787	99106	+	TEA_027958	87597	91250	+	DOWNSTREAM	6536	RBG3	PREDICTED: glycine-rich RNA-binding protein blt801 [Vitis vinifera]	Genetic Information Processing	Transcription	ko03040//Spliceosome	K12741	-	GO:0097159//organic cyclic compound binding	-
MSTRG.3897.1	SDRB02000334.1	97787	99106	+	TEA_027957	103881	112242	+	UPSTREAM	4774	RBOHF	PREDICTED: respiratory burst oxidase homolog protein A-like [Malus domestica]	Organismal Systems;Environmental Information Processing	Environmental adaptation;Signal transduction	ko04626//Plant-pathogen interaction;ko04016//MAPK signaling pathway - plant	K13447;K13447	GO:0016020//membrane	GO:0016491//oxidoreductase activity	-
MSTRG.3934.2	SDRB02000340.1	88024	95070	+	TEA_006447	71091	85521	+	DOWNSTREAM	2502	--	PREDICTED: hybrid signal transduction protein dokA isoform X2 [Nelumbo nucifera]	-	-	-	-	-	-	-
MSTRG.3935.2	SDRB02000340.1	92013	92328	-	TEA_006447	71091	85521	+	DOWNSTREAM	6491	--	PREDICTED: hybrid signal transduction protein dokA isoform X2 [Nelumbo nucifera]	-	-	-	-	-	-	-
MSTRG.3938.1	SDRB02000340.1	99731	161777	+	MSTRG.3935	91651	92731	-	UPSTREAM	6999	--	-	-	-	-	-	-	-	-
MSTRG.3991.1	SDRB02000340.1	922598	931035	+	TEA_006460	935609	941804	-	DOWNSTREAM	4573	At5g14430	S-adenosyl-L-methionine-dependent methyltransferases superfamily protein isoform 1 [Theobroma cacao]	-	-	-	-	GO:0005618//cell wall;GO:0031090//organelle membrane;GO:0031224//intrinsic component of membrane;GO:0031984//organelle subcompartment;GO:0043231//intracellular membrane-bounded organelle	GO:0016741//transferase activity, transferring one-carbon groups	GO:0008152//metabolic process
MSTRG.3991.1	SDRB02000340.1	922598	931035	+	TEA_006449	909609	917631	-	UPSTREAM	4966	UKL5	PRK domain-containing protein [Cephalotus follicularis]	Metabolism;Metabolism	Global and overview maps;Nucleotide metabolism	ko01100//Metabolic pathways;ko00240//Pyrimidine metabolism	K00876;K00876	-	GO:0016763//transferase activity, transferring pentosyl groups;GO:0019206//nucleoside kinase activity;GO:0032550//purine ribonucleoside binding	GO:0006006//glucose metabolic process;GO:0006222//UMP biosynthetic process;GO:0006241//CTP biosynthetic process;GO:0006996//organelle organization;GO:0051603//proteolysis involved in cellular protein catabolic process
MSTRG.3991.3	SDRB02000340.1	931629	931899	+	MSTRG.3993	925404	926896	+	DOWNSTREAM	4732	--	-	-	-	-	-	-	-	-
MSTRG.3991.3	SDRB02000340.1	931629	931899	+	TEA_006460	935609	941804	-	DOWNSTREAM	3709	At5g14430	S-adenosyl-L-methionine-dependent methyltransferases superfamily protein isoform 1 [Theobroma cacao]	-	-	-	-	GO:0005618//cell wall;GO:0031090//organelle membrane;GO:0031224//intrinsic component of membrane;GO:0031984//organelle subcompartment;GO:0043231//intracellular membrane-bounded organelle	GO:0016741//transferase activity, transferring one-carbon groups	GO:0008152//metabolic process
MSTRG.4027.1	SDRB02000340.1	1241445	1242428	-	TEA_006459	1230781	1235542	+	DOWNSTREAM	5902	abhd17c	PREDICTED: protein ABHD17B [Theobroma cacao]	Metabolism	Lipid metabolism	ko00062//Fatty acid elongation	K01076	-	GO:0003824//catalytic activity	-
MSTRG.4027.1	SDRB02000340.1	1241445	1242428	-	TEA_006440	1235153	1238096	-	UPSTREAM	3348	GPDH	PREDICTED: glycerol-3-phosphate dehydrogenase [NAD(+)] isoform X1 [Ipomoea nil]	Metabolism;Metabolism	Global and overview maps;Lipid metabolism	ko01110//Biosynthesis of secondary metabolites;ko00564//Glycerophospholipid metabolism	K00006;K00006	-	-	-
MSTRG.4027.1	SDRB02000340.1	1241445	1242428	-	TEA_006439	1247038	1247541	+	UPSTREAM	4609	--	PREDICTED: classical arabinogalactan protein 11 [Vitis vinifera]	-	-	-	-	-	-	-
MSTRG.4097.2	SDRB02000357.1	39688	42160	+	TEA_010781	37801	39560	-	UPSTREAM	127	LRR-RLK	PREDICTED: probable leucine-rich repeat receptor-like serine/threonine-protein kinase At3g14840 isoform X1 [Fragaria vesca subsp. vesca] [Fragaria vesca]	-	-	-	-	GO:0031224//intrinsic component of membrane	GO:0004672//protein kinase activity;GO:0032550//purine ribonucleoside binding	GO:0006464//cellular protein modification process;GO:0006796//phosphate-containing compound metabolic process
MSTRG.4128.1	SDRB02000357.1	434082	434432	+	TEA_010790	421435	429793	-	UPSTREAM	4288	--	PREDICTED: uncharacterized protein LOC104586582 isoform X2 [Nelumbo nucifera]	-	-	-	-	-	-	-
MSTRG.4186.1	SDRB02000363.1	451752	464865	+	MSTRG.4191	464937	466679	+	UPSTREAM	71	--	-	-	-	-	-	-	-	-
MSTRG.4192.1	SDRB02000363.1	467583	468161	+	MSTRG.4191	464937	466679	+	DOWNSTREAM	903	--	-	-	-	-	-	-	-	-
MSTRG.4192.2	SDRB02000363.1	467727	468166	+	MSTRG.4191	464937	466679	+	DOWNSTREAM	1047	--	-	-	-	-	-	-	-	-
MSTRG.4194.1	SDRB02000363.1	468429	471411	+	MSTRG.4191	464937	466679	+	DOWNSTREAM	1749	--	-	-	-	-	-	-	-	-
MSTRG.4218.1	SDRB02000363.1	564426	567816	+	TEA_001245	559255	560821	+	DOWNSTREAM	3604	--	Galactose oxidase, beta-propeller [Corchorus olitorius]	-	-	-	-	-	-	-
MSTRG.4216.4	SDRB02000363.1	568589	572319	+	TEA_001245	559255	560821	+	DOWNSTREAM	7767	--	Galactose oxidase, beta-propeller [Corchorus olitorius]	-	-	-	-	-	-	-
MSTRG.4226.1	SDRB02000363.1	662824	663704	+	MSTRG.4232	672318	674624	+	UPSTREAM	8613	--	-	-	-	-	-	-	-	-
MSTRG.4226.1	SDRB02000363.1	662824	663704	+	TEA_001253	654162	660506	-	UPSTREAM	2317	FYPP	Phytochrome-associated serine/threonine phosphatase [Gossypium arboreum]	-	-	-	-	-	GO:0003824//catalytic activity	GO:0006796//phosphate-containing compound metabolic process
MSTRG.4230.1	SDRB02000363.1	667927	724955	+	TEA_001253	654162	660506	-	UPSTREAM	7420	FYPP	Phytochrome-associated serine/threonine phosphatase [Gossypium arboreum]	-	-	-	-	-	GO:0003824//catalytic activity	GO:0006796//phosphate-containing compound metabolic process
MSTRG.4251.1	SDRB02000363.1	965058	975206	+	TEA_001249	983657	984175	-	DOWNSTREAM	8450	--	hypothetical protein DCAR_027828 [Daucus carota subsp. sativus] [Daucus carota]	-	-	-	-	-	-	-
MSTRG.4401.1	SDRB02000375.1	428424	428967	-	TEA_008603	431571	433424	-	DOWNSTREAM	2603	--	PREDICTED: LOW QUALITY PROTEIN: pentatricopeptide repeat-containing protein At1g63330-like [Prunus mume]	-	-	-	-	-	-	-
MSTRG.4428.1	SDRB02000384.1	263147	268324	+	TEA_020244	273224	281417	-	DOWNSTREAM	4899	--	hypothetical protein CFOL_v3_00621 [Cephalotus follicularis]	-	-	-	-	-	-	-
MSTRG.4438.1	SDRB02000384.1	347962	352193	-	TEA_020243	338899	344626	-	UPSTREAM	3335	--	hypothetical protein CFOL_v3_00621 [Cephalotus follicularis]	-	-	-	-	-	-	-
MSTRG.4438.1	SDRB02000384.1	347962	352193	-	TEA_020232	352747	370584	-	DOWNSTREAM	553	--	PREDICTED: uncharacterized protein LOC108982470 isoform X3 [Juglans regia]	-	-	-	-	-	-	-
MSTRG.4477.1	SDRB02000384.1	1014565	1015653	-	TEA_020255	1000442	1013975	+	DOWNSTREAM	589	ABCG34	PREDICTED: pleiotropic drug resistance protein 2 [Eucalyptus grandis]	-	-	-	-	-	GO:0017111//nucleoside-triphosphatase activity;GO:0032550//purine ribonucleoside binding	-
MSTRG.4485.1	SDRB02000384.1	1174279	1476627	-	MSTRG.4498	1485426	1494121	+	UPSTREAM	8798	LKHA4	PREDICTED: leukotriene A-4 hydrolase homolog isoform X1 [Nelumbo nucifera]	Metabolism;Metabolism	Global and overview maps;Lipid metabolism	ko01100//Metabolic pathways;ko00590//Arachidonic acid metabolism	K01254;K01254	-	GO:0046914//transition metal ion binding;GO:0070011//peptidase activity, acting on L-amino acid peptides	GO:0006636//unsaturated fatty acid biosynthetic process;GO:0019538//protein metabolic process
MSTRG.4501.1	SDRB02000384.1	1505233	1505664	-	MSTRG.4502	1507707	1509110	+	UPSTREAM	2042	TON1B	PREDICTED: protein TONNEAU 1a-like [Juglans regia]	-	-	-	-	-	-	-
MSTRG.4521.1	SDRB02000384.1	1741606	1741872	-	MSTRG.4522	1743691	1744045	-	DOWNSTREAM	1818	--	PREDICTED: probable protein S-acyltransferase 14 [Nicotiana sylvestris]	-	-	-	-	-	-	-
MSTRG.4521.1	SDRB02000384.1	1741606	1741872	-	TEA_020262	1749497	1773647	+	UPSTREAM	7624	MAEA	PREDICTED: ribulose-1,5 bisphosphate carboxylase/oxygenase large subunit N-methyltransferase, chloroplastic isoform X3 [Gossypium raimondii]	-	-	-	-	-	-	-
MSTRG.4556.1	SDRB02000384.1	2161514	2162396	+	TEA_020222	2152523	2156390	+	DOWNSTREAM	5123	--	PREDICTED: protein MLP1 isoform X2 [Vitis vinifera]	-	-	-	-	-	-	-
MSTRG.4556.1	SDRB02000384.1	2161514	2162396	+	TEA_020251	2156928	2161268	-	UPSTREAM	245	--	IQ-domain 6 [Theobroma cacao]	-	-	-	-	-	-	-
MSTRG.4590.1	SDRB02000384.1	2593489	2593927	-	TEA_020246	2596701	2598568	-	DOWNSTREAM	2773	HSP70	Heat shock 70 kDa protein 6 chloroplastic [Zea mays]	Genetic Information Processing;Genetic Information Processing;Cellular Processes	Folding, sorting and degradation;Transcription;Transport and catabolism	ko04141//Protein processing in endoplasmic reticulum;ko03040//Spliceosome;ko04144//Endocytosis	K03283;K03283;K03283	-	GO:0005515//protein binding;GO:0032550//purine ribonucleoside binding	GO:0044267//cellular protein metabolic process
MSTRG.4590.1	SDRB02000384.1	2593489	2593927	-	TEA_020220	2598969	2603172	-	DOWNSTREAM	5041	OPR2	12-oxophytodienoate reductase [Lotus japonicus]	Metabolism;Metabolism;Metabolism	Global and overview maps;Global and overview maps;Lipid metabolism	ko01100//Metabolic pathways;ko01110//Biosynthesis of secondary metabolites;ko00592//alpha-Linolenic acid metabolism	K05894;K05894;K05894	-	GO:0003824//catalytic activity;GO:0032553//ribonucleotide binding	GO:0044710//single-organism metabolic process
MSTRG.4602.2	SDRB02000384.1	2880350	2894170	-	TEA_020218	2901479	2903683	+	UPSTREAM	7308	SIS1	DnaJ domain-containing protein/DUF3444 domain-containing protein [Cephalotus follicularis]	-	-	-	-	-	-	-
MSTRG.4608.2	SDRB02000384.1	2894505	2894776	-	TEA_020218	2901479	2903683	+	UPSTREAM	6702	SIS1	DnaJ domain-containing protein/DUF3444 domain-containing protein [Cephalotus follicularis]	-	-	-	-	-	-	-
MSTRG.4616.1	SDRB02000384.1	2906247	2906800	-	TEA_020218	2901479	2903683	+	DOWNSTREAM	2563	SIS1	DnaJ domain-containing protein/DUF3444 domain-containing protein [Cephalotus follicularis]	-	-	-	-	-	-	-
MSTRG.4616.1	SDRB02000384.1	2906247	2906800	-	TEA_020228	2916128	2918291	+	UPSTREAM	9327	At4g24930	PREDICTED: thylakoid lumenal 17.9 kDa protein, chloroplastic [Nelumbo nucifera]	-	-	-	-	-	-	-
MSTRG.4655.1	SDRB02000384.1	3485033	3487419	+	MSTRG.4654	3481227	3481754	-	UPSTREAM	3278	--	-	-	-	-	-	-	-	-
MSTRG.4655.1	SDRB02000384.1	3485033	3487419	+	MSTRG.4656	3487694	3488198	+	UPSTREAM	274	--	-	-	-	-	-	-	-	-
MSTRG.4753.1	SDRB02000398.1	414450	418261	+	TEA_026201	411327	412502	+	DOWNSTREAM	1947	At3g49450	PREDICTED: F-box protein At1g30790-like [Jatropha curcas]	-	-	-	-	-	-	-
MSTRG.4753.2	SDRB02000398.1	414468	419704	+	TEA_026201	411327	412502	+	DOWNSTREAM	1965	At3g49450	PREDICTED: F-box protein At1g30790-like [Jatropha curcas]	-	-	-	-	-	-	-
MSTRG.4815.1	SDRB02000404.1	146370	150383	-	TEA_018992	159526	185606	+	UPSTREAM	9142	ccdc-55	PREDICTED: nuclear speckle splicing regulatory protein 1-like [Jatropha curcas]	-	-	-	-	-	-	-
MSTRG.4874.1	SDRB02000409.1	63180	74683	+	TEA_027558	78599	91544	+	UPSTREAM	3915	EF1	PREDICTED: elongation factor 1-alpha [Juglans regia]	Genetic Information Processing	Translation	ko03013//RNA transport	K03231	-	-	-
MSTRG.4877.1	SDRB02000409.1	76678	77926	+	TEA_027558	78599	91544	+	UPSTREAM	672	EF1	PREDICTED: elongation factor 1-alpha [Juglans regia]	Genetic Information Processing	Translation	ko03013//RNA transport	K03231	-	-	-
MSTRG.4878.1	SDRB02000409.1	76772	77850	-	TEA_027558	78599	91544	+	UPSTREAM	748	EF1	PREDICTED: elongation factor 1-alpha [Juglans regia]	Genetic Information Processing	Translation	ko03013//RNA transport	K03231	-	-	-
MSTRG.4890.1	SDRB02000409.1	202789	203120	+	TEA_027570	198558	202189	+	DOWNSTREAM	599	TIM14-1	PREDICTED: mitochondrial import inner membrane translocase subunit TIM14-1 isoform X3 [Pyrus x bretschneideri]	-	-	-	-	-	-	-
MSTRG.4954.1	SDRB02000438.1	46638	47531	+	TEA_016707	49587	53969	+	UPSTREAM	2055	--	PREDICTED: pentatricopeptide repeat-containing protein At3g53170 [Vitis vinifera]	-	-	-	-	-	-	-
MSTRG.4954.1	SDRB02000438.1	46638	47531	+	TEA_016706	48923	49495	+	UPSTREAM	1391	At3g53170	PREDICTED: pentatricopeptide repeat-containing protein At3g53170 [Vitis vinifera]	-	-	-	-	-	-	-
MSTRG.4960.1	SDRB02000438.1	52536	53370	+	TEA_016706	48923	49495	+	DOWNSTREAM	3040	At3g53170	PREDICTED: pentatricopeptide repeat-containing protein At3g53170 [Vitis vinifera]	-	-	-	-	-	-	-
MSTRG.4987.1	SDRB02000444.1	155501	158721	+	TEA_016037	149301	151238	+	DOWNSTREAM	4262	--	PREDICTED: lactation elevated protein 1-like isoform X3 [Nelumbo nucifera]	-	-	-	-	-	-	-
MSTRG.4987.2	SDRB02000444.1	156292	158962	+	TEA_016037	149301	151238	+	DOWNSTREAM	5053	--	PREDICTED: lactation elevated protein 1-like isoform X3 [Nelumbo nucifera]	-	-	-	-	-	-	-
MSTRG.4987.3	SDRB02000444.1	157749	158781	+	TEA_016037	149301	151238	+	DOWNSTREAM	6510	--	PREDICTED: lactation elevated protein 1-like isoform X3 [Nelumbo nucifera]	-	-	-	-	-	-	-
MSTRG.5120.1	SDRB02000460.1	695687	699584	-	MSTRG.5123	700122	706390	-	DOWNSTREAM	537	SIZ1	gag-pol polyprotein [Populus deltoides]	Metabolism;Metabolism	Global and overview maps;Metabolism of cofactors and vitamins	ko01100//Metabolic pathways;ko00760//Nicotinate and nicotinamide metabolism	K03517;K03517	-	-	-
MSTRG.5124.1	SDRB02000460.1	706688	710535	-	MSTRG.5123	700122	706390	-	UPSTREAM	297	SIZ1	gag-pol polyprotein [Populus deltoides]	Metabolism;Metabolism	Global and overview maps;Metabolism of cofactors and vitamins	ko01100//Metabolic pathways;ko00760//Nicotinate and nicotinamide metabolism	K03517;K03517	-	-	-
MSTRG.5128.1	SDRB02000460.1	738159	738605	-	TEA_019273	738610	746561	-	DOWNSTREAM	4	GTE6	PREDICTED: transcription factor GTE6 [Jatropha curcas]	-	-	-	-	-	GO:0016740//transferase activity	GO:0008152//metabolic process
MSTRG.5139.1	SDRB02000460.1	894350	895825	+	TEA_019272	896458	899304	+	UPSTREAM	632	--	DUF1301 domain-containing protein [Cephalotus follicularis]	-	-	-	-	-	-	-
MSTRG.5193.1	SDRB02000464.1	481313	484018	+	TEA_012797	459777	473262	+	DOWNSTREAM	8050	Os05g0125500	PREDICTED: isovaleryl-CoA dehydrogenase, mitochondrial [Ipomoea nil]	Metabolism;Metabolism	Global and overview maps;Amino acid metabolism	ko01100//Metabolic pathways;ko00280//Valine, leucine and isoleucine degradation	K00253;K00253	-	GO:0000166//nucleotide binding;GO:0003995//acyl-CoA dehydrogenase activity	GO:0044710//single-organism metabolic process
MSTRG.5232.1	SDRB02000468.1	229548	230115	-	TEA_008071	230639	231034	-	DOWNSTREAM	523	--	DUF3511 domain protein [Medicago truncatula]	-	-	-	-	-	-	-
MSTRG.5268.1	SDRB02000468.1	1011972	1013343	-	TEA_008067	1007431	1008266	-	UPSTREAM	3705	--	PREDICTED: F-box protein At5g03100-like [Lupinus angustifolius]	-	-	-	-	-	-	-
MSTRG.5266.4	SDRB02000468.1	1014519	1016588	-	TEA_008067	1007431	1008266	-	UPSTREAM	6252	--	PREDICTED: F-box protein At5g03100-like [Lupinus angustifolius]	-	-	-	-	-	-	-
MSTRG.5310.1	SDRB02000470.1	163336	169349	+	TEA_017716	177477	182605	+	UPSTREAM	8127	--	2-nonaprenyl-3-methyl-6-methoxy-1,4-benzoquinol hydroxylase [Theobroma cacao]	-	-	-	-	-	-	-
MSTRG.5316.1	SDRB02000472.1	85217	206023	+	TEA_000737	206346	207404	+	UPSTREAM	322	At3g61360	PREDICTED: pentatricopeptide repeat-containing protein At3g61360 [Vitis vinifera]	-	-	-	-	-	-	-
MSTRG.5341.1	SDRB02000474.1	243632	283661	-	MSTRG.5346	285591	295880	-	DOWNSTREAM	1929	--	-	-	-	-	-	-	-	-
MSTRG.5342.1	SDRB02000474.1	245418	280385	+	MSTRG.5346	285591	295880	-	DOWNSTREAM	5205	--	-	-	-	-	-	-	-	-
MSTRG.5340.2	SDRB02000474.1	265313	280442	-	MSTRG.5346	285591	295880	-	DOWNSTREAM	5148	--	-	-	-	-	-	-	-	-
MSTRG.5340.3	SDRB02000474.1	275087	280458	-	MSTRG.5346	285591	295880	-	DOWNSTREAM	5132	--	-	-	-	-	-	-	-	-
MSTRG.5340.4	SDRB02000474.1	275713	280425	-	MSTRG.5346	285591	295880	-	DOWNSTREAM	5165	--	-	-	-	-	-	-	-	-
MSTRG.5345.1	SDRB02000474.1	276513	279553	+	MSTRG.5346	285591	295880	-	DOWNSTREAM	6037	--	-	-	-	-	-	-	-	-
MSTRG.5340.5	SDRB02000474.1	277076	280458	-	MSTRG.5346	285591	295880	-	DOWNSTREAM	5132	--	-	-	-	-	-	-	-	-
MSTRG.5424.1	SDRB02000493.1	838482	839250	-	TEA_000953	848142	854197	-	DOWNSTREAM	8891	UGT85A24	7-deoxyloganetin glucosyltransferase [Dichanthelium oligosanthes]	Metabolism;Metabolism	Global and overview maps;Global and overview maps	ko01100//Metabolic pathways;ko01110//Biosynthesis of secondary metabolites	K21374;K21374	-	-	-
MSTRG.5424.2	SDRB02000493.1	838559	839259	-	TEA_000953	848142	854197	-	DOWNSTREAM	8882	UGT85A24	7-deoxyloganetin glucosyltransferase [Dichanthelium oligosanthes]	Metabolism;Metabolism	Global and overview maps;Global and overview maps	ko01100//Metabolic pathways;ko01110//Biosynthesis of secondary metabolites	K21374;K21374	-	-	-
MSTRG.5438.1	SDRB02000493.1	1124663	1126563	-	MSTRG.5439	1126882	1128965	-	DOWNSTREAM	318	--	unnamed protein product [Coffea canephora]	-	-	-	-	-	-	-
MSTRG.5450.1	SDRB02000499.1	288797	291879	+	TEA_016806	260236	284231	+	DOWNSTREAM	4565	SCPL18	PREDICTED: serine carboxypeptidase-like 17 [Solanum tuberosum]	-	-	-	-	-	-	-
MSTRG.5498.1	SDRB02000500.1	82438	100142	-	TEA_028706	102179	110217	-	DOWNSTREAM	2036	BHLH49	PREDICTED: transcription factor bHLH49 isoform X1 [Vitis vinifera]	-	-	-	-	-	-	-
MSTRG.5678.1	SDRB02000509.1	756431	757230	+	TEA_013168	766424	769427	+	UPSTREAM	9193	At3g45870	PREDICTED: WAT1-related protein At4g19185-like [Lupinus angustifolius]	-	-	-	-	GO:0031224//intrinsic component of membrane	GO:0005215//transporter activity	GO:0044763//single-organism cellular process
MSTRG.5685.1	SDRB02000509.1	789577	795490	-	MSTRG.5683	774055	783560	+	DOWNSTREAM	6016	At4g19185	PREDICTED: WAT1-related protein At3g45870 isoform X1 [Vitis vinifera]	-	-	-	-	GO:0031224//intrinsic component of membrane	GO:0005215//transporter activity	GO:0044763//single-organism cellular process
MSTRG.5685.1	SDRB02000509.1	789577	795490	-	TEA_013177	801775	808547	-	DOWNSTREAM	6284	CCD4	carotenoid cleavage dioxygenase 4 [Lycium chinense]	Metabolism;Metabolism;Metabolism	Global and overview maps;Global and overview maps;Metabolism of terpenoids and polyketides	ko01100//Metabolic pathways;ko01110//Biosynthesis of secondary metabolites;ko00906//Carotenoid biosynthesis	K09840;K09840;K09840	-	-	GO:0044710//single-organism metabolic process
MSTRG.5685.2	SDRB02000509.1	789577	796038	-	MSTRG.5683	774055	783560	+	DOWNSTREAM	6016	At4g19185	PREDICTED: WAT1-related protein At3g45870 isoform X1 [Vitis vinifera]	-	-	-	-	GO:0031224//intrinsic component of membrane	GO:0005215//transporter activity	GO:0044763//single-organism cellular process
MSTRG.5685.2	SDRB02000509.1	789577	796038	-	TEA_013177	801775	808547	-	DOWNSTREAM	5736	CCD4	carotenoid cleavage dioxygenase 4 [Lycium chinense]	Metabolism;Metabolism;Metabolism	Global and overview maps;Global and overview maps;Metabolism of terpenoids and polyketides	ko01100//Metabolic pathways;ko01110//Biosynthesis of secondary metabolites;ko00906//Carotenoid biosynthesis	K09840;K09840;K09840	-	-	GO:0044710//single-organism metabolic process
MSTRG.5706.1	SDRB02000516.1	1045	1817	+	TEA_007121	5108	6022	+	UPSTREAM	3290	PME60	PREDICTED: probable pectinesterase/pectinesterase inhibitor 60 [Ipomoea nil]	Metabolism;Metabolism	Global and overview maps;Carbohydrate metabolism	ko01100//Metabolic pathways;ko00040//Pentose and glucuronate interconversions	K01051;K01051	-	GO:0016788//hydrolase activity, acting on ester bonds	GO:0008152//metabolic process
MSTRG.5715.1	SDRB02000524.1	96241	113224	-	TEA_019909	77911	89006	+	DOWNSTREAM	7234	MK0970	PREDICTED: haloacid dehalogenase-like hydrolase domain-containing protein 3 [Pyrus x bretschneideri]	-	-	-	-	-	-	-
MSTRG.5715.1	SDRB02000524.1	96241	113224	-	TEA_019912	114719	141698	-	DOWNSTREAM	1494	At4g27190	PREDICTED: probable disease resistance protein At4g27220 [Ipomoea nil]	Organismal Systems	Environmental adaptation	ko04626//Plant-pathogen interaction	K13459	-	-	-
MSTRG.5748.1	SDRB02000524.1	317232	318884	-	MSTRG.5747	308122	315945	-	UPSTREAM	1286	GSVIVT00026920001	PREDICTED: probable polygalacturonase [Vitis vinifera]	-	-	-	-	-	-	-
MSTRG.5748.1	SDRB02000524.1	317232	318884	-	TEA_019902	319142	332740	+	UPSTREAM	257	SMG7	PREDICTED: protein SMG7-like isoform X1 [Solanum tuberosum]	Genetic Information Processing	Translation	ko03015//mRNA surveillance pathway	K14409	-	-	-
MSTRG.5761.2	SDRB02000524.1	458650	459477	+	TEA_019914	461755	463626	-	DOWNSTREAM	2277	CRR2	PREDICTED: pentatricopeptide repeat-containing protein At4g21065-like [Nicotiana tabacum]	-	-	-	-	-	-	-
MSTRG.5761.2	SDRB02000524.1	458650	459477	+	TEA_019913	465073	470952	-	DOWNSTREAM	5595	CURT1C	PREDICTED: protein CURVATURE THYLAKOID 1C, chloroplastic [Juglans regia]	-	-	-	-	-	-	-
MSTRG.5816.1	SDRB02000531.1	271890	274872	+	MSTRG.5821	277997	280998	-	DOWNSTREAM	3124	TIG	PREDICTED: trigger factor-like protein TIG, Chloroplastic isoform X1 [Jatropha curcas]	-	-	-	-	-	-	GO:0008104//protein localization
MSTRG.5816.1	SDRB02000531.1	271890	274872	+	TEA_018159	253562	271212	-	UPSTREAM	677	ACT7	actin7a, partial [Vernicia fordii]	-	-	-	-	-	GO:0017111//nucleoside-triphosphatase activity;GO:0032550//purine ribonucleoside binding	-
MSTRG.5884.1	SDRB02000534.1	1091293	1103180	+	TEA_024778	1104978	1109228	-	DOWNSTREAM	1797	GA2OX8	gibberellin 2-beta-dioxygenase 8-like [Vitis vinifera]	Metabolism;Metabolism	Global and overview maps;Metabolism of terpenoids and polyketides	ko01110//Biosynthesis of secondary metabolites;ko00904//Diterpenoid biosynthesis	K04125;K04125	-	GO:0045543//gibberellin 2-beta-dioxygenase activity	GO:0044710//single-organism metabolic process
MSTRG.5906.1	SDRB02000534.1	1392779	1394721	+	MSTRG.5908	1394970	1395506	+	UPSTREAM	248	--	PREDICTED: nucleolin isoform X1 [Vitis vinifera]	-	-	-	-	-	-	-
MSTRG.5916.1	SDRB02000534.1	1527582	1528505	+	TEA_024776	1516813	1526729	+	DOWNSTREAM	852	OST1B	PREDICTED: dolichyl-diphosphooligosaccharide--protein glycosyltransferase subunit 1B [Theobroma cacao]	Metabolism;Genetic Information Processing;Metabolism	Global and overview maps;Folding, sorting and degradation;Glycan biosynthesis and metabolism	ko01100//Metabolic pathways;ko04141//Protein processing in endoplasmic reticulum;ko00510//N-Glycan biosynthesis	K12666;K12666;K12666	GO:0016020//membrane;GO:0043231//intracellular membrane-bounded organelle	-	-
MSTRG.5916.1	SDRB02000534.1	1527582	1528505	+	TEA_024762	1534263	1543081	-	DOWNSTREAM	5757	--	-	-	-	-	-	-	-	-
MSTRG.5985.1	SDRB02000537.1	389399	396561	-	MSTRG.5979	380306	381371	-	UPSTREAM	8027	GCP2	PREDICTED: gamma-tubulin complex component 2 isoform X1 [Citrus sinensis]	-	-	-	-	GO:0005819//spindle	-	-
MSTRG.5985.1	SDRB02000537.1	389399	396561	-	MSTRG.5980	381902	383288	-	UPSTREAM	6110	GCP2	PREDICTED: gamma-tubulin complex component 2 isoform X1 [Jatropha curcas]	-	-	-	-	-	-	-
MSTRG.6011.1	SDRB02000537.1	1025454	1027115	-	TEA_000557	1029192	1031444	-	DOWNSTREAM	2076	SF1	PREDICTED: splicing factor 1 [Nelumbo nucifera]	-	-	-	-	-	-	-
MSTRG.6030.1	SDRB02000542.1	18965	26885	+	TEA_027030	5820	16880	-	UPSTREAM	2084	PDH2	PREDICTED: pyruvate dehydrogenase E1 component subunit beta, mitochondrial [Cicer arietinum]	Metabolism;Metabolism;Metabolism;Metabolism;Metabolism;Metabolism	Global and overview maps;Global and overview maps;Global and overview maps;Carbohydrate metabolism;Carbohydrate metabolism;Carbohydrate metabolism	ko01100//Metabolic pathways;ko01110//Biosynthesis of secondary metabolites;ko01200//Carbon metabolism;ko00010//Glycolysis / Gluconeogenesis;ko00620//Pyruvate metabolism;ko00020//Citrate cycle (TCA cycle)	K00162;K00162;K00162;K00162;K00162;K00162	-	-	GO:0008152//metabolic process
MSTRG.6176.1	SDRB02000560.1	852175	859116	-	TEA_002665	841412	845424	-	UPSTREAM	6750	At1g19940	Glyco_hydro_9 domain-containing protein [Cephalotus follicularis]	-	-	-	-	-	GO:0004553//hydrolase activity, hydrolyzing O-glycosyl compounds	GO:0030243//cellulose metabolic process
MSTRG.6176.1	SDRB02000560.1	852175	859116	-	TEA_002664	866256	869063	+	UPSTREAM	7139	--	PREDICTED: L10-interacting MYB domain-containing protein-like [Malus domestica]	-	-	-	-	-	-	-
MSTRG.6183.1	SDRB02000563.1	31410	31949	+	TEA_017982	41174	48095	-	DOWNSTREAM	9224	LPXD2	PREDICTED: probable UDP-3-O-acylglucosamine N-acyltransferase 2, mitochondrial [Ipomoea nil]	-	-	-	-	-	-	-
MSTRG.6183.1	SDRB02000563.1	31410	31949	+	TEA_017984	41463	42053	+	UPSTREAM	9513	--	PREDICTED: protein NDR1-like [Juglans regia]	-	-	-	-	-	-	-
MSTRG.6261.2	SDRB02000575.1	59568	60822	+	TEA_019931	54101	57368	-	UPSTREAM	2199	RIC1	PREDICTED: CRIB domain-containing protein RIC7-like [Sesamum indicum]	-	-	-	-	-	-	-
MSTRG.6262.1	SDRB02000575.1	60019	60449	-	TEA_019931	54101	57368	-	UPSTREAM	2650	RIC1	PREDICTED: CRIB domain-containing protein RIC7-like [Sesamum indicum]	-	-	-	-	-	-	-
MSTRG.6266.2	SDRB02000575.1	78950	83653	-	TEA_019930	59547	72579	+	DOWNSTREAM	6370	RPL14B	PREDICTED: 60S ribosomal protein L14-2 [Ipomoea nil]	Genetic Information Processing	Translation	ko03010//Ribosome	K02875	-	-	-
MSTRG.6268.1	SDRB02000575.1	79793	83061	-	TEA_019930	59547	72579	+	DOWNSTREAM	7213	RPL14B	PREDICTED: 60S ribosomal protein L14-2 [Ipomoea nil]	Genetic Information Processing	Translation	ko03010//Ribosome	K02875	-	-	-
MSTRG.6314.1	SDRB02000577.1	613785	615530	+	TEA_008404	615581	617890	+	UPSTREAM	50	FTIP1	PREDICTED: protein QUIRKY-like [Daucus carota subsp. sativus] [Daucus carota]	-	-	-	-	GO:0005911//cell-cell junction;GO:0030312//external encapsulating structure;GO:0043231//intracellular membrane-bounded organelle	-	-
MSTRG.6314.1	SDRB02000577.1	613785	615530	+	TEA_008403	620338	622125	+	UPSTREAM	4807	EIL3	ETHYLENE INSENSITIVE 3-like 3 protein [Cajanus cajan]	Environmental Information Processing;Environmental Information Processing	Signal transduction;Signal transduction	ko04075//Plant hormone signal transduction;ko04016//MAPK signaling pathway - plant	K14514;K14514	-	-	-
MSTRG.6314.2	SDRB02000577.1	613932	615551	+	TEA_008404	615581	617890	+	UPSTREAM	29	FTIP1	PREDICTED: protein QUIRKY-like [Daucus carota subsp. sativus] [Daucus carota]	-	-	-	-	GO:0005911//cell-cell junction;GO:0030312//external encapsulating structure;GO:0043231//intracellular membrane-bounded organelle	-	-
MSTRG.6314.2	SDRB02000577.1	613932	615551	+	TEA_008403	620338	622125	+	UPSTREAM	4786	EIL3	ETHYLENE INSENSITIVE 3-like 3 protein [Cajanus cajan]	Environmental Information Processing;Environmental Information Processing	Signal transduction;Signal transduction	ko04075//Plant hormone signal transduction;ko04016//MAPK signaling pathway - plant	K14514;K14514	-	-	-
MSTRG.6352.1	SDRB02000587.1	384819	385278	-	TEA_006100	372488	383665	+	DOWNSTREAM	1153	ZPR4	PREDICTED: uncharacterized protein LOC108998899 isoform X1 [Juglans regia]	-	-	-	-	-	-	-
MSTRG.6353.1	SDRB02000587.1	392983	394827	-	TEA_006100	372488	383665	+	DOWNSTREAM	9317	ZPR4	PREDICTED: uncharacterized protein LOC108998899 isoform X1 [Juglans regia]	-	-	-	-	-	-	-
MSTRG.6396.1	SDRB02000601.1	228061	231850	+	TEA_026185	241217	242845	-	DOWNSTREAM	9366	PCMP-E78	PREDICTED: pentatricopeptide repeat-containing protein At1g08070, chloroplastic [Vitis vinifera]	-	-	-	-	-	-	-
MSTRG.6426.4	SDRB02000608.1	131806	132207	-	TEA_019569	124415	125677	+	DOWNSTREAM	6128	CAB13	PREDICTED: chlorophyll a-b binding protein 13, chloroplastic [Vitis vinifera]	Metabolism;Metabolism	Global and overview maps;Energy metabolism	ko01100//Metabolic pathways;ko00196//Photosynthesis - antenna proteins	K08914;K08914	GO:0009521//photosystem;GO:0031224//intrinsic component of membrane;GO:0031976//plastid thylakoid;GO:0044434//chloroplast part	GO:0043169//cation binding;GO:0046906//tetrapyrrole binding	GO:0006091//generation of precursor metabolites and energy;GO:0006464//cellular protein modification process
MSTRG.6448.1	SDRB02000608.1	390140	391720	+	MSTRG.6447	386277	387478	+	DOWNSTREAM	2661	RE2	Zinc finger, CCHC-type [Corchorus capsularis]	Metabolism	Global and overview maps	ko01100//Metabolic pathways	K02350	-	-	-
MSTRG.6511.1	SDRB02000619.1	183997	184624	+	TEA_026968	164319	176019	+	DOWNSTREAM	7977	--	PREDICTED: angio-associated migratory cell protein [Nelumbo nucifera]	-	-	-	-	-	-	-
MSTRG.6511.2	SDRB02000619.1	183997	184624	+	TEA_026968	164319	176019	+	DOWNSTREAM	7977	--	PREDICTED: angio-associated migratory cell protein [Nelumbo nucifera]	-	-	-	-	-	-	-
MSTRG.6520.1	SDRB02000619.1	273874	275108	-	TEA_026977	267441	273207	+	DOWNSTREAM	666	PPCS2	PREDICTED: phosphopantothenate--cysteine ligase 2-like [Juglans regia]	Metabolism;Metabolism	Global and overview maps;Metabolism of cofactors and vitamins	ko01100//Metabolic pathways;ko00770//Pantothenate and CoA biosynthesis	K01922;K01922	-	-	-
MSTRG.6631.2	SDRB02000619.1	1884602	1888304	+	TEA_026978	1889966	1900995	+	UPSTREAM	1661	At4g22670	PREDICTED: FAM10 family protein At4g22670-like [Nicotiana tabacum]	-	-	-	-	-	-	-
MSTRG.6658.1	SDRB02000619.1	2262327	2264472	+	TEA_026945	2270843	2271689	-	DOWNSTREAM	6370	--	-	-	-	-	-	-	-	-
MSTRG.6658.1	SDRB02000619.1	2262327	2264472	+	MSTRG.6662	2272560	2274489	-	DOWNSTREAM	8087	--	-	-	-	-	-	-	-	-
MSTRG.6658.1	SDRB02000619.1	2262327	2264472	+	MSTRG.6657	2244558	2253188	+	DOWNSTREAM	9138	CYP75A2	PREDICTED: geraniol 8-hydroxylase-like [Nicotiana attenuata]	Metabolism	Global and overview maps	ko01100//Metabolic pathways	K00512	-	-	-
MSTRG.6659.1	SDRB02000619.1	2264535	2265617	+	TEA_026945	2270843	2271689	-	DOWNSTREAM	5225	--	-	-	-	-	-	-	-	-
MSTRG.6659.1	SDRB02000619.1	2264535	2265617	+	MSTRG.6662	2272560	2274489	-	DOWNSTREAM	6942	--	-	-	-	-	-	-	-	-
MSTRG.6660.1	SDRB02000619.1	2266344	2266824	+	TEA_026945	2270843	2271689	-	DOWNSTREAM	4018	--	-	-	-	-	-	-	-	-
MSTRG.6660.1	SDRB02000619.1	2266344	2266824	+	MSTRG.6662	2272560	2274489	-	DOWNSTREAM	5735	--	-	-	-	-	-	-	-	-
MSTRG.6714.4	SDRB02000619.1	2924646	2927199	-	TEA_026963	2917793	2919281	-	UPSTREAM	5364	At1g34750	PREDICTED: probable protein phosphatase 2C 9 isoform X2 [Vitis vinifera]	-	-	-	-	-	-	-
MSTRG.6743.2	SDRB02000619.1	3267107	3278424	-	TEA_026979	3282600	3290254	+	UPSTREAM	4175	PSBY	PREDICTED: photosystem II core complex proteins psbY, chloroplastic [Vitis vinifera]	Metabolism;Metabolism	Global and overview maps;Energy metabolism	ko01100//Metabolic pathways;ko00195//Photosynthesis	K02723;K02723	GO:0009534//chloroplast thylakoid;GO:0034357//photosynthetic membrane;GO:0044425//membrane part	-	GO:0006091//generation of precursor metabolites and energy;GO:0016043//cellular component organization;GO:0044238//primary metabolic process;GO:0071704//organic substance metabolic process
MSTRG.6743.1	SDRB02000619.1	3267107	3279598	-	TEA_026979	3282600	3290254	+	UPSTREAM	3001	PSBY	PREDICTED: photosystem II core complex proteins psbY, chloroplastic [Vitis vinifera]	Metabolism;Metabolism	Global and overview maps;Energy metabolism	ko01100//Metabolic pathways;ko00195//Photosynthesis	K02723;K02723	GO:0009534//chloroplast thylakoid;GO:0034357//photosynthetic membrane;GO:0044425//membrane part	-	GO:0006091//generation of precursor metabolites and energy;GO:0016043//cellular component organization;GO:0044238//primary metabolic process;GO:0071704//organic substance metabolic process
MSTRG.6743.3	SDRB02000619.1	3267158	3278440	-	TEA_026979	3282600	3290254	+	UPSTREAM	4159	PSBY	PREDICTED: photosystem II core complex proteins psbY, chloroplastic [Vitis vinifera]	Metabolism;Metabolism	Global and overview maps;Energy metabolism	ko01100//Metabolic pathways;ko00195//Photosynthesis	K02723;K02723	GO:0009534//chloroplast thylakoid;GO:0034357//photosynthetic membrane;GO:0044425//membrane part	-	GO:0006091//generation of precursor metabolites and energy;GO:0016043//cellular component organization;GO:0044238//primary metabolic process;GO:0071704//organic substance metabolic process
MSTRG.6743.5	SDRB02000619.1	3267187	3278444	-	TEA_026979	3282600	3290254	+	UPSTREAM	4155	PSBY	PREDICTED: photosystem II core complex proteins psbY, chloroplastic [Vitis vinifera]	Metabolism;Metabolism	Global and overview maps;Energy metabolism	ko01100//Metabolic pathways;ko00195//Photosynthesis	K02723;K02723	GO:0009534//chloroplast thylakoid;GO:0034357//photosynthetic membrane;GO:0044425//membrane part	-	GO:0006091//generation of precursor metabolites and energy;GO:0016043//cellular component organization;GO:0044238//primary metabolic process;GO:0071704//organic substance metabolic process
MSTRG.6744.1	SDRB02000619.1	3268690	3274856	-	TEA_026979	3282600	3290254	+	UPSTREAM	7743	PSBY	PREDICTED: photosystem II core complex proteins psbY, chloroplastic [Vitis vinifera]	Metabolism;Metabolism	Global and overview maps;Energy metabolism	ko01100//Metabolic pathways;ko00195//Photosynthesis	K02723;K02723	GO:0009534//chloroplast thylakoid;GO:0034357//photosynthetic membrane;GO:0044425//membrane part	-	GO:0006091//generation of precursor metabolites and energy;GO:0016043//cellular component organization;GO:0044238//primary metabolic process;GO:0071704//organic substance metabolic process
MSTRG.6743.6	SDRB02000619.1	3272527	3278424	-	TEA_026979	3282600	3290254	+	UPSTREAM	4175	PSBY	PREDICTED: photosystem II core complex proteins psbY, chloroplastic [Vitis vinifera]	Metabolism;Metabolism	Global and overview maps;Energy metabolism	ko01100//Metabolic pathways;ko00195//Photosynthesis	K02723;K02723	GO:0009534//chloroplast thylakoid;GO:0034357//photosynthetic membrane;GO:0044425//membrane part	-	GO:0006091//generation of precursor metabolites and energy;GO:0016043//cellular component organization;GO:0044238//primary metabolic process;GO:0071704//organic substance metabolic process
MSTRG.6785.1	SDRB02000629.1	123746	124189	-	MSTRG.6786	124345	126048	-	DOWNSTREAM	155	--	abscisic stress-ripening protein ASR [Camellia sinensis]	-	-	-	-	-	-	-
MSTRG.6785.1	SDRB02000629.1	123746	124189	-	TEA_022707	114342	114737	+	DOWNSTREAM	9008	EC1.1	PREDICTED: egg cell-secreted protein 1.1 [Eucalyptus grandis]	-	-	-	-	-	-	-
MSTRG.6809.1	SDRB02000629.1	624077	627583	-	TEA_022702	630348	631757	-	DOWNSTREAM	2764	LECRK91	PREDICTED: L-type lectin-domain containing receptor kinase IX.1 [Vitis vinifera]	-	-	-	-	-	GO:0004672//protein kinase activity;GO:0005488//binding	GO:0006796//phosphate-containing compound metabolic process
MSTRG.6855.1	SDRB02000640.1	474152	476087	-	TEA_025560	458950	469730	+	DOWNSTREAM	4421	EREX	phox domain-containing family protein [Populus trichocarpa]	-	-	-	-	-	-	-
MSTRG.6892.1	SDRB02000640.1	824837	827702	+	TEA_025569	817260	817721	+	DOWNSTREAM	7115	NRS/ER	PREDICTED: bifunctional dTDP-4-dehydrorhamnose 3,5-epimerase/dTDP-4-dehydrorhamnose reductase [Nicotiana attenuata]	Metabolism	Carbohydrate metabolism	ko00520//Amino sugar and nucleotide sugar metabolism	K12451	-	-	-
MSTRG.6892.1	SDRB02000640.1	824837	827702	+	TEA_025571	820107	820748	+	DOWNSTREAM	4088	GF14A	14-3-3a [Morus alba var. atropurpurea] [Morus alba]	-	-	-	-	GO:0005911//cell-cell junction;GO:0009536//plastid;GO:0016020//membrane;GO:0030312//external encapsulating structure	GO:0005515//protein binding;GO:0016772//transferase activity, transferring phosphorus-containing groups	GO:0006796//phosphate-containing compound metabolic process;GO:0009404//toxin metabolic process;GO:0050896//response to stimulus
MSTRG.6979.1	SDRB02000649.1	867988	868632	-	TEA_023142	871757	887618	-	DOWNSTREAM	3124	TPLATE	PREDICTED: protein TPLATE [Ipomoea nil]	-	-	-	-	-	-	-
MSTRG.6993.1	SDRB02000649.1	1185110	1187868	+	TEA_023149	1194340	1198146	-	DOWNSTREAM	6471	OXP1	PREDICTED: 5-oxoprolinase [Vitis vinifera]	Metabolism;Metabolism	Global and overview maps;Metabolism of other amino acids	ko01100//Metabolic pathways;ko00480//Glutathione metabolism	K01469;K01469	GO:0005911//cell-cell junction;GO:0044444//cytoplasmic part	GO:0016812//hydrolase activity, acting on carbon-nitrogen (but not peptide) bonds, in cyclic amides;GO:0032550//purine ribonucleoside binding	GO:0006749//glutathione metabolic process
MSTRG.7001.1	SDRB02000649.1	1200362	1202310	-	TEA_023149	1194340	1198146	-	UPSTREAM	2215	OXP1	PREDICTED: 5-oxoprolinase [Vitis vinifera]	Metabolism;Metabolism	Global and overview maps;Metabolism of other amino acids	ko01100//Metabolic pathways;ko00480//Glutathione metabolism	K01469;K01469	GO:0005911//cell-cell junction;GO:0044444//cytoplasmic part	GO:0016812//hydrolase activity, acting on carbon-nitrogen (but not peptide) bonds, in cyclic amides;GO:0032550//purine ribonucleoside binding	GO:0006749//glutathione metabolic process
MSTRG.7001.2	SDRB02000649.1	1200776	1202882	-	TEA_023149	1194340	1198146	-	UPSTREAM	2629	OXP1	PREDICTED: 5-oxoprolinase [Vitis vinifera]	Metabolism;Metabolism	Global and overview maps;Metabolism of other amino acids	ko01100//Metabolic pathways;ko00480//Glutathione metabolism	K01469;K01469	GO:0005911//cell-cell junction;GO:0044444//cytoplasmic part	GO:0016812//hydrolase activity, acting on carbon-nitrogen (but not peptide) bonds, in cyclic amides;GO:0032550//purine ribonucleoside binding	GO:0006749//glutathione metabolic process
MSTRG.7116.1	SDRB02000669.1	367821	379230	+	TEA_025655	386475	400626	+	UPSTREAM	7244	FTSH9	PREDICTED: ATP-dependent zinc metalloprotease FTSH 7, chloroplastic [Vitis vinifera]	-	-	-	-	GO:0031224//intrinsic component of membrane	GO:0016787//hydrolase activity;GO:0032550//purine ribonucleoside binding;GO:0046914//transition metal ion binding	GO:0019538//protein metabolic process;GO:0044763//single-organism cellular process
MSTRG.7116.2	SDRB02000669.1	378145	378996	+	TEA_025655	386475	400626	+	UPSTREAM	7478	FTSH9	PREDICTED: ATP-dependent zinc metalloprotease FTSH 7, chloroplastic [Vitis vinifera]	-	-	-	-	GO:0031224//intrinsic component of membrane	GO:0016787//hydrolase activity;GO:0032550//purine ribonucleoside binding;GO:0046914//transition metal ion binding	GO:0019538//protein metabolic process;GO:0044763//single-organism cellular process
MSTRG.7122.1	SDRB02000669.1	401377	405801	+	TEA_025663	408779	416392	+	UPSTREAM	2977	At2g29640	PREDICTED: josephin-like protein isoform X3 [Capsicum annuum]	-	-	-	-	-	-	-
MSTRG.7122.1	SDRB02000669.1	401377	405801	+	TEA_025655	386475	400626	+	DOWNSTREAM	750	FTSH9	PREDICTED: ATP-dependent zinc metalloprotease FTSH 7, chloroplastic [Vitis vinifera]	-	-	-	-	GO:0031224//intrinsic component of membrane	GO:0016787//hydrolase activity;GO:0032550//purine ribonucleoside binding;GO:0046914//transition metal ion binding	GO:0019538//protein metabolic process;GO:0044763//single-organism cellular process
MSTRG.7157.1	SDRB02000669.1	887939	888387	+	TEA_025644	895153	905503	-	DOWNSTREAM	6765	RPP0A	PREDICTED: 60S acidic ribosomal protein P0 [Vitis vinifera]	Genetic Information Processing	Translation	ko03010//Ribosome	K02941	GO:0030529//intracellular ribonucleoprotein complex	-	GO:0022613//ribonucleoprotein complex biogenesis;GO:0034645//cellular macromolecule biosynthetic process
MSTRG.7159.1	SDRB02000669.1	895038	895982	+	TEA_025659	885242	895019	+	DOWNSTREAM	18	CDC6B	PREDICTED: cell division control protein 6 homolog B-like [Juglans regia]	-	-	-	-	-	-	-
MSTRG.7240.1	SDRB02000669.1	1928838	1932019	+	TEA_025646	1932446	1936354	-	DOWNSTREAM	426	At2g15980	PREDICTED: pentatricopeptide repeat-containing protein At2g15980 [Daucus carota subsp. sativus] [Daucus carota]	-	-	-	-	-	-	-
MSTRG.7260.1	SDRB02000669.1	2031211	2039279	-	TEA_025639	2014644	2022661	-	UPSTREAM	8549	PDV2	PREDICTED: plastid division protein PDV2 [Nicotiana attenuata]	-	-	-	-	GO:0009527//plastid outer membrane	GO:0005488//binding	-
MSTRG.7306.2	SDRB02000670.1	631117	631695	-	TEA_012488	636403	640071	-	DOWNSTREAM	4707	--	-	-	-	-	-	-	-	-
MSTRG.7317.1	SDRB02000670.1	737932	739376	+	TEA_012486	732458	733111	+	DOWNSTREAM	4820	nsy-1	PREDICTED: mitogen-activated protein kinase kinase kinase NPK1-like [Nicotiana tabacum]	-	-	-	-	-	-	-
MSTRG.7390.1	SDRB02000684.1	195255	195982	-	MSTRG.7389	189383	193155	-	UPSTREAM	2099	--	unnamed protein product, partial [Vitis vinifera]	-	-	-	-	-	-	-
MSTRG.7460.1	SDRB02000711.1	273803	275347	+	TEA_023079	269769	271580	-	UPSTREAM	2222	PCMP-E31	PREDICTED: pentatricopeptide repeat-containing protein At3g14730 [Vitis vinifera]	-	-	-	-	-	-	-
MSTRG.7467.1	SDRB02000726.1	31519	31889	-	MSTRG.7471	34951	36479	+	UPSTREAM	3061	--	-	-	-	-	-	-	-	-
MSTRG.7486.1	SDRB02000726.1	356701	365746	+	TEA_022738	369160	376949	-	DOWNSTREAM	3413	RNU1	Nucleotide-binding, alpha-beta plait [Cynara cardunculus var. scolymus] [Cynara cardunculus]	Genetic Information Processing	Transcription	ko03040//Spliceosome	K11093	-	-	-
MSTRG.7486.2	SDRB02000726.1	358056	365901	+	TEA_022738	369160	376949	-	DOWNSTREAM	3258	RNU1	Nucleotide-binding, alpha-beta plait [Cynara cardunculus var. scolymus] [Cynara cardunculus]	Genetic Information Processing	Transcription	ko03040//Spliceosome	K11093	-	-	-
MSTRG.7496.1	SDRB02000726.1	401389	439139	-	TEA_022728	379410	401088	-	UPSTREAM	300	PERK5	PREDICTED: proline-rich receptor-like protein kinase PERK4 isoform X1 [Sesamum indicum]	-	-	-	-	-	-	-
MSTRG.7531.1	SDRB02000726.1	763381	793906	+	TEA_022735	754316	758386	+	DOWNSTREAM	4994	OEP24A	PREDICTED: outer envelope pore protein 24A, chloroplastic-like [Nelumbo nucifera]	-	-	-	-	-	-	-
MSTRG.7531.1	SDRB02000726.1	763381	793906	+	TEA_022727	802473	809957	-	DOWNSTREAM	8566	SF3B4	PREDICTED: splicing factor 3B subunit 4 [Nelumbo nucifera]	Genetic Information Processing	Transcription	ko03040//Spliceosome	K12831	-	GO:0097159//organic cyclic compound binding	-
MSTRG.7630.1	SDRB02000729.1	382236	382825	+	MSTRG.7626	365474	380353	-	UPSTREAM	1882	--	-	-	-	-	-	-	-	-
MSTRG.7630.1	SDRB02000729.1	382236	382825	+	MSTRG.7632	390621	398287	-	DOWNSTREAM	7795	--	PREDICTED: methyltransferase-like protein 6 isoform X1 [Vitis vinifera]	-	-	-	-	-	-	-
MSTRG.7643.4	SDRB02000729.1	479002	495429	-	TEA_018486	470447	472189	-	UPSTREAM	6812	At1g12775	PREDICTED: pentatricopeptide repeat-containing protein At1g12300, mitochondrial-like [Vitis vinifera]	-	-	-	-	-	-	-
MSTRG.7856.3	SDRB02000740.1	2932034	2935615	+	TEA_011527	2921625	2924695	-	UPSTREAM	7338	RggA	PREDICTED: plasminogen activator inhibitor 1 RNA-binding protein-like [Arachis ipaensis]	-	-	-	-	-	-	-
MSTRG.7856.3	SDRB02000740.1	2932034	2935615	+	TEA_011555	2930951	2931946	+	DOWNSTREAM	87	RING1	PREDICTED: E3 ubiquitin-protein ligase RING1-like [Nelumbo nucifera]	-	-	-	-	-	-	-
MSTRG.7856.3	SDRB02000740.1	2932034	2935615	+	TEA_011532	2938006	2954233	+	UPSTREAM	2390	EAPP	C-terminal [Theobroma cacao]	-	-	-	-	-	-	-
MSTRG.7857.1	SDRB02000740.1	2936510	2937326	-	TEA_011555	2930951	2931946	+	DOWNSTREAM	4563	RING1	PREDICTED: E3 ubiquitin-protein ligase RING1-like [Nelumbo nucifera]	-	-	-	-	-	-	-
MSTRG.7857.1	SDRB02000740.1	2936510	2937326	-	TEA_011532	2938006	2954233	+	UPSTREAM	679	EAPP	C-terminal [Theobroma cacao]	-	-	-	-	-	-	-
MSTRG.8039.1	SDRB02000747.1	64031	64318	+	MSTRG.8041	70116	71051	-	DOWNSTREAM	5797	MODA	NADP-dependent malic enzyme, partial [Anthurium amnicola]	Metabolism;Metabolism;Metabolism;Metabolism	Global and overview maps;Global and overview maps;Carbohydrate metabolism;Energy metabolism	ko01100//Metabolic pathways;ko01200//Carbon metabolism;ko00620//Pyruvate metabolism;ko00710//Carbon fixation in photosynthetic organisms	K00029;K00029;K00029;K00029	-	GO:0000166//nucleotide binding;GO:0004470//malic enzyme activity;GO:0043169//cation binding	GO:0043648//dicarboxylic acid metabolic process
MSTRG.8071.1	SDRB02000747.1	329840	364176	+	TEA_021756	365875	376433	-	DOWNSTREAM	1698	PRH	PREDICTED: pathogenesis-related homeodomain protein [Vitis vinifera]	-	-	-	-	-	GO:0046872//metal ion binding	GO:0006355//regulation of transcription, DNA-templated
MSTRG.8071.1	SDRB02000747.1	329840	364176	+	MSTRG.8069	327623	328871	+	DOWNSTREAM	968	At3g02090	PREDICTED: probable mitochondrial-processing peptidase subunit beta, mitochondrial [Vitis vinifera]	-	-	-	-	-	-	-
MSTRG.8090.1	SDRB02000747.1	629593	634143	-	TEA_021757	641413	643701	-	DOWNSTREAM	7269	--	DUF946 domain-containing protein [Cephalotus follicularis]	-	-	-	-	-	-	-
MSTRG.8116.1	SDRB02000747.1	1120216	1121653	-	TEA_021765	1112089	1115733	-	UPSTREAM	4482	FH8	PREDICTED: formin-like protein 8 [Nicotiana tomentosiformis]	-	-	-	-	-	-	-
MSTRG.8117.1	SDRB02000747.1	1120657	1122097	-	TEA_021765	1112089	1115733	-	UPSTREAM	4923	FH8	PREDICTED: formin-like protein 8 [Nicotiana tomentosiformis]	-	-	-	-	-	-	-
MSTRG.8171.2	SDRB02000760.1	102739	107095	+	MSTRG.8173	109796	118040	+	UPSTREAM	2700	CCT2	PREDICTED: T-complex protein 1 subunit beta-like [Nicotiana tabacum]	-	-	-	-	GO:0030312//external encapsulating structure;GO:0031225//anchored component of membrane;GO:0044444//cytoplasmic part	GO:0005515//protein binding;GO:0032550//purine ribonucleoside binding	GO:0006006//glucose metabolic process;GO:0006996//organelle organization;GO:0016072//rRNA metabolic process;GO:0051603//proteolysis involved in cellular protein catabolic process;GO:0071555//cell wall organization
MSTRG.8172.1	SDRB02000760.1	103427	106740	+	MSTRG.8173	109796	118040	+	UPSTREAM	3055	CCT2	PREDICTED: T-complex protein 1 subunit beta-like [Nicotiana tabacum]	-	-	-	-	GO:0030312//external encapsulating structure;GO:0031225//anchored component of membrane;GO:0044444//cytoplasmic part	GO:0005515//protein binding;GO:0032550//purine ribonucleoside binding	GO:0006006//glucose metabolic process;GO:0006996//organelle organization;GO:0016072//rRNA metabolic process;GO:0051603//proteolysis involved in cellular protein catabolic process;GO:0071555//cell wall organization
MSTRG.8224.1	SDRB02000769.1	351722	355791	-	TEA_015939	345415	346245	-	UPSTREAM	5476	RAP2-11	PREDICTED: ethylene-responsive transcription factor RAP2-13-like [Vitis vinifera]	-	-	-	-	GO:0043231//intracellular membrane-bounded organelle	GO:0001071//nucleic acid binding transcription factor activity	GO:0010468//regulation of gene expression;GO:0034645//cellular macromolecule biosynthetic process
MSTRG.8224.2	SDRB02000769.1	351732	355409	-	TEA_015939	345415	346245	-	UPSTREAM	5486	RAP2-11	PREDICTED: ethylene-responsive transcription factor RAP2-13-like [Vitis vinifera]	-	-	-	-	GO:0043231//intracellular membrane-bounded organelle	GO:0001071//nucleic acid binding transcription factor activity	GO:0010468//regulation of gene expression;GO:0034645//cellular macromolecule biosynthetic process
MSTRG.8384.1	SDRB02000807.1	245467	246165	-	MSTRG.8382	240837	244883	-	UPSTREAM	583	PA200	PREDICTED: proteasome activator subunit 4-like [Nicotiana tabacum]	Genetic Information Processing	Folding, sorting and degradation	ko03050//Proteasome	K06699	-	-	-
MSTRG.8429.1	SDRB02000807.1	1028765	1029535	+	TEA_013605	1019979	1023596	+	DOWNSTREAM	5168	LAT59	PREDICTED: pectate lyase-like [Nicotiana tabacum]	Metabolism	Carbohydrate metabolism	ko00040//Pentose and glucuronate interconversions	K01728	-	-	-
MSTRG.8440.1	SDRB02000807.1	1182934	1183731	-	TEA_013593	1176466	1179493	-	UPSTREAM	3440	EXPA9	PREDICTED: expansin-A16-like [Nelumbo nucifera]	-	-	-	-	GO:0030312//external encapsulating structure	-	GO:0071555//cell wall organization
MSTRG.8440.1	SDRB02000807.1	1182934	1183731	-	TEA_013603	1184291	1200743	-	DOWNSTREAM	559	fluG	glutamine synthetase [Camellia sinensis]	-	-	-	-	GO:0044444//cytoplasmic part	GO:0015631//tubulin binding;GO:0016211//ammonia ligase activity	GO:0001101//response to acid chemical;GO:0006541//glutamine metabolic process;GO:0006568//tryptophan metabolic process;GO:0009683//indoleacetic acid metabolic process;GO:0009791//post-embryonic development;GO:0010243//response to organonitrogen compound;GO:0048856//anatomical structure development
MSTRG.8448.1	SDRB02000807.1	1353046	1357495	-	TEA_013604	1360434	1362900	+	UPSTREAM	2938	At2g29380	PREDICTED: probable protein phosphatase 2C 24 isoform X2 [Theobroma cacao]	Environmental Information Processing;Environmental Information Processing	Signal transduction;Signal transduction	ko04075//Plant hormone signal transduction;ko04016//MAPK signaling pathway - plant	K14497;K14497	-	GO:0004721//phosphoprotein phosphatase activity	-
MSTRG.8456.1	SDRB02000807.1	1834095	1834587	-	TEA_013600	1844302	1850252	+	UPSTREAM	9714	RPS20B	Ribosomal protein S10 [Corchorus capsularis]	Genetic Information Processing	Translation	ko03010//Ribosome	K02969	GO:0044391//ribosomal subunit	GO:0005198//structural molecule activity	GO:0010467//gene expression
MSTRG.8531.1	SDRB02000819.1	154728	158645	-	TEA_028634	145051	146568	+	DOWNSTREAM	8159	CYP94B1	PREDICTED: cytochrome P450 94B3 [Juglans regia]	-	-	-	-	-	GO:0016712//oxidoreductase activity, acting on paired donors, with incorporation or reduction of molecular oxygen, reduced flavin or flavoprotein as one donor, and incorporation of one atom of oxygen;GO:0046906//tetrapyrrole binding;GO:0046914//transition metal ion binding	GO:0044710//single-organism metabolic process
MSTRG.8531.1	SDRB02000819.1	154728	158645	-	TEA_028651	160335	161639	-	DOWNSTREAM	1689	At3g27150	PREDICTED: F-box/kelch-repeat protein At3g27150 [Vitis vinifera]	-	-	-	-	-	-	-
MSTRG.8531.1	SDRB02000819.1	154728	158645	-	TEA_028626	143191	153242	-	UPSTREAM	1485	FIGL1	PREDICTED: fidgetin-like protein 1 [Vitis vinifera]	-	-	-	-	-	GO:0016462//pyrophosphatase activity;GO:0032550//purine ribonucleoside binding	-
MSTRG.8553.2	SDRB02000819.1	290452	291013	-	MSTRG.8550	287330	288900	+	DOWNSTREAM	1551	rbcL	ribulose bisphosphate carboxylase large subunit (chloroplast) [Camellia taliensis]	Metabolism;Metabolism;Metabolism;Metabolism	Global and overview maps;Global and overview maps;Energy metabolism;Carbohydrate metabolism	ko01100//Metabolic pathways;ko01200//Carbon metabolism;ko00710//Carbon fixation in photosynthetic organisms;ko00630//Glyoxylate and dicarboxylate metabolism	K01601;K01601;K01601;K01601	GO:0009536//plastid	GO:0016491//oxidoreductase activity;GO:0016831//carboxy-lyase activity;GO:0046872//metal ion binding	GO:0015977//carbon fixation;GO:0043094//cellular metabolic compound salvage
MSTRG.8557.1	SDRB02000819.1	346015	353046	-	TEA_028636	358021	360993	-	DOWNSTREAM	4974	EIX1	PREDICTED: probable LRR receptor-like serine/threonine-protein kinase At4g36180 [Vitis vinifera]	-	-	-	-	-	-	-
MSTRG.8562.1	SDRB02000819.1	370813	443761	+	TEA_028636	358021	360993	-	UPSTREAM	9819	EIX1	PREDICTED: probable LRR receptor-like serine/threonine-protein kinase At4g36180 [Vitis vinifera]	-	-	-	-	-	-	-
MSTRG.8574.1	SDRB02000819.1	613005	617938	+	TEA_028644	621863	632819	-	DOWNSTREAM	3924	VIT_07s0104g01170	PREDICTED: U1 small nuclear ribonucleoprotein C-like [Nelumbo nucifera]	Genetic Information Processing	Transcription	ko03040//Spliceosome	K11095	GO:0030529//intracellular ribonucleoprotein complex;GO:0044428//nuclear part	GO:0003723//RNA binding;GO:0046872//metal ion binding	GO:0000398//mRNA splicing, via spliceosome;GO:0022618//ribonucleoprotein complex assembly
MSTRG.8671.1	SDRB02000819.1	1705154	1705732	-	TEA_028650	1698557	1700781	-	UPSTREAM	4372	UGT85A23	glycosyltransferase [Actinidia deliciosa]	Metabolism;Metabolism	Global and overview maps;Global and overview maps	ko01100//Metabolic pathways;ko01110//Biosynthesis of secondary metabolites	K21374;K21374	-	GO:0016757//transferase activity, transferring glycosyl groups	-
MSTRG.8724.1	SDRB02000820.1	608055	608442	+	TEA_025046	609680	612052	+	UPSTREAM	1237	--	PREDICTED: mediator of DNA damage checkpoint protein 1-like [Juglans regia]	-	-	-	-	-	-	-
MSTRG.8778.1	SDRB02000820.1	1652747	1657874	-	TEA_025056	1658328	1661210	-	DOWNSTREAM	453	CAB37	PREDICTED: chlorophyll a-b binding protein 151, chloroplastic [Ricinus communis]	Metabolism;Metabolism	Global and overview maps;Energy metabolism	ko01100//Metabolic pathways;ko00196//Photosynthesis - antenna proteins	K08913;K08913	GO:0009521//photosystem;GO:0031224//intrinsic component of membrane	GO:0043169//cation binding;GO:0046906//tetrapyrrole binding	GO:0006091//generation of precursor metabolites and energy;GO:0006464//cellular protein modification process
MSTRG.8778.1	SDRB02000820.1	1652747	1657874	-	TEA_025058	1662916	1669075	-	DOWNSTREAM	5041	--	Sterile alpha motif, type 2 [Corchorus capsularis]	-	-	-	-	-	-	-
MSTRG.8782.2	SDRB02000820.1	1663842	1664345	-	TEA_025057	1655754	1657871	+	DOWNSTREAM	5970	PCMP-H38	PREDICTED: pentatricopeptide repeat-containing protein At5g48910 isoform X1 [Vitis vinifera]	-	-	-	-	-	-	-
MSTRG.8782.2	SDRB02000820.1	1663842	1664345	-	TEA_025056	1658328	1661210	-	UPSTREAM	2631	CAB37	PREDICTED: chlorophyll a-b binding protein 151, chloroplastic [Ricinus communis]	Metabolism;Metabolism	Global and overview maps;Energy metabolism	ko01100//Metabolic pathways;ko00196//Photosynthesis - antenna proteins	K08913;K08913	GO:0009521//photosystem;GO:0031224//intrinsic component of membrane	GO:0043169//cation binding;GO:0046906//tetrapyrrole binding	GO:0006091//generation of precursor metabolites and energy;GO:0006464//cellular protein modification process
MSTRG.8809.2	SDRB02000820.1	2006289	2007213	+	TEA_025068	2017072	2018352	-	DOWNSTREAM	9858	--	C2 domain-containing family protein [Populus trichocarpa]	-	-	-	-	-	-	-
MSTRG.8813.1	SDRB02000820.1	2018570	2022049	-	MSTRG.8809	2006284	2012238	+	DOWNSTREAM	6331	RNP1	DAZ-associated protein 1 [Glycine soja]	Genetic Information Processing	Translation	ko03015//mRNA surveillance pathway	K14411	-	-	-
MSTRG.8813.1	SDRB02000820.1	2018570	2022049	-	TEA_025068	2017072	2018352	-	UPSTREAM	217	--	C2 domain-containing family protein [Populus trichocarpa]	-	-	-	-	-	-	-
MSTRG.8813.2	SDRB02000820.1	2018570	2022049	-	MSTRG.8809	2006284	2012238	+	DOWNSTREAM	6331	RNP1	DAZ-associated protein 1 [Glycine soja]	Genetic Information Processing	Translation	ko03015//mRNA surveillance pathway	K14411	-	-	-
MSTRG.8813.2	SDRB02000820.1	2018570	2022049	-	TEA_025068	2017072	2018352	-	UPSTREAM	217	--	C2 domain-containing family protein [Populus trichocarpa]	-	-	-	-	-	-	-
MSTRG.8909.1	SDRB02000847.1	203056	203670	+	TEA_002237	204262	210249	-	DOWNSTREAM	591	SDR2a	PREDICTED: short-chain dehydrogenase reductase 2a [Ricinus communis]	-	-	-	-	-	GO:0003824//catalytic activity	GO:0044710//single-organism metabolic process
MSTRG.8940.1	SDRB02000847.1	681225	735319	+	TEA_002258	743888	761963	+	UPSTREAM	8568	PRAF1	Zinc finger, FYVE-type [Corchorus olitorius]	-	-	-	-	GO:0043231//intracellular membrane-bounded organelle;GO:0044444//cytoplasmic part	GO:0003824//catalytic activity;GO:0043169//cation binding	GO:0051220//cytoplasmic sequestering of protein
MSTRG.8950.1	SDRB02000847.1	852365	854458	+	TEA_002256	849972	851618	+	DOWNSTREAM	746	Ints3	PREDICTED: integrator complex subunit 3 isoform X1 [Ziziphus jujuba]	-	-	-	-	-	-	-
MSTRG.8950.1	SDRB02000847.1	852365	854458	+	TEA_002246	857367	878886	-	DOWNSTREAM	2908	FIS1A	PREDICTED: mitochondrial fission 1 protein A-like [Nicotiana tomentosiformis]	-	-	-	-	-	-	-
MSTRG.9007.1	SDRB02000847.1	1585065	1585971	-	TEA_002230	1586770	1588098	-	DOWNSTREAM	798	MTERF4	PREDICTED: transcription termination factor MTERF4, chloroplastic [Eucalyptus grandis]	-	-	-	-	GO:0043231//intracellular membrane-bounded organelle	-	GO:0010468//regulation of gene expression
MSTRG.9010.2	SDRB02000847.1	1595878	1596274	+	TEA_002230	1586770	1588098	-	UPSTREAM	7779	MTERF4	PREDICTED: transcription termination factor MTERF4, chloroplastic [Eucalyptus grandis]	-	-	-	-	GO:0043231//intracellular membrane-bounded organelle	-	GO:0010468//regulation of gene expression
MSTRG.9112.1	SDRB02000857.1	366669	367966	-	MSTRG.9110	357713	358175	-	UPSTREAM	8493	--	PREDICTED: serine/threonine-protein phosphatase 6 regulatory subunit 2 isoform X1 [Vitis vinifera]	-	-	-	-	-	-	-
MSTRG.9112.1	SDRB02000857.1	366669	367966	-	MSTRG.9111	359676	360861	-	UPSTREAM	5807	At1g06840	PREDICTED: probable LRR receptor-like serine/threonine-protein kinase At1g06840 [Erythranthe guttata]	-	-	-	-	-	GO:0016301//kinase activity	GO:0006796//phosphate-containing compound metabolic process
MSTRG.9143.1	SDRB02000857.1	865563	868698	-	TEA_023029	877383	889654	-	DOWNSTREAM	8684	--	Alpha/beta-Hydrolases superfamily protein isoform 1 [Theobroma cacao]	-	-	-	-	-	-	-
MSTRG.9198.1	SDRB02000861.1	590769	591336	+	TEA_000171	574398	581008	+	DOWNSTREAM	9760	CSN1	PREDICTED: COP9 signalosome complex subunit 1 [Vitis vinifera]	-	-	-	-	-	-	-
MSTRG.9198.1	SDRB02000861.1	590769	591336	+	TEA_000176	583458	590750	+	DOWNSTREAM	18	At4g00740	PREDICTED: probable methyltransferase PMT13 [Juglans regia]	-	-	-	-	-	-	-
MSTRG.9233.1	SDRB02000862.1	19695	24548	-	TEA_027944	5099	14916	+	DOWNSTREAM	4778	ABCB1	PREDICTED: ABC transporter B family member 1 [Ipomoea nil]	Environmental Information Processing	Membrane transport	ko02010//ABC transporters	K05658	GO:0031224//intrinsic component of membrane	GO:0015405//P-P-bond-hydrolysis-driven transmembrane transporter activity;GO:0017111//nucleoside-triphosphatase activity;GO:0032550//purine ribonucleoside binding	GO:0044763//single-organism cellular process;GO:0051234//establishment of localization
MSTRG.9274.1	SDRB02000869.1	250739	257459	+	TEA_026174	260905	276870	-	DOWNSTREAM	3445	SRT2	PREDICTED: NAD-dependent protein deacylase SRT2 isoform X1 [Prunus mume]	-	-	-	-	GO:0044429//mitochondrial part	GO:0033558//protein deacetylase activity;GO:0043168//anion binding;GO:0046914//transition metal ion binding	GO:0006486//protein glycosylation;GO:0035601//protein deacylation
MSTRG.9276.1	SDRB02000869.1	258091	259030	+	TEA_026174	260905	276870	-	DOWNSTREAM	1874	SRT2	PREDICTED: NAD-dependent protein deacylase SRT2 isoform X1 [Prunus mume]	-	-	-	-	GO:0044429//mitochondrial part	GO:0033558//protein deacetylase activity;GO:0043168//anion binding;GO:0046914//transition metal ion binding	GO:0006486//protein glycosylation;GO:0035601//protein deacylation
MSTRG.9277.1	SDRB02000869.1	259452	260589	+	TEA_026174	260905	276870	-	DOWNSTREAM	315	SRT2	PREDICTED: NAD-dependent protein deacylase SRT2 isoform X1 [Prunus mume]	-	-	-	-	GO:0044429//mitochondrial part	GO:0033558//protein deacetylase activity;GO:0043168//anion binding;GO:0046914//transition metal ion binding	GO:0006486//protein glycosylation;GO:0035601//protein deacylation
MSTRG.9331.1	SDRB02000870.1	255043	256912	-	MSTRG.9332	258311	273861	-	DOWNSTREAM	1398	KEA2	PREDICTED: K(+) efflux antiporter 2, chloroplastic-like [Juglans regia]	-	-	-	-	-	GO:0008324//cation transmembrane transporter activity	GO:0015672//monovalent inorganic cation transport;GO:0044763//single-organism cellular process
MSTRG.9363.1	SDRB02000877.1	89037	96976	+	MSTRG.9364	104024	104814	+	UPSTREAM	7047	PMK	phosphate-melvalonate kinase, partial [Nicotiana langsdorffii x Nicotiana sanderae]	Metabolism;Metabolism;Metabolism	Global and overview maps;Global and overview maps;Metabolism of terpenoids and polyketides	ko01100//Metabolic pathways;ko01110//Biosynthesis of secondary metabolites;ko00900//Terpenoid backbone biosynthesis	K00938;K00938;K00938	-	GO:0016772//transferase activity, transferring phosphorus-containing groups;GO:0032550//purine ribonucleoside binding	GO:0006694//steroid biosynthetic process;GO:0006796//phosphate-containing compound metabolic process;GO:0016104//triterpenoid biosynthetic process
MSTRG.9386.1	SDRB02000877.1	233268	234435	-	TEA_021449	219233	231715	+	DOWNSTREAM	1552	zpr1	Zinc finger ZPR1 [Gossypium arboreum]	-	-	-	-	-	-	-
MSTRG.9386.1	SDRB02000877.1	233268	234435	-	TEA_021441	227172	232952	-	UPSTREAM	315	Cherp	PREDICTED: calcium homeostasis endoplasmic reticulum protein isoform X1 [Vitis vinifera]	-	-	-	-	-	-	-
MSTRG.9386.1	SDRB02000877.1	233268	234435	-	TEA_021444	243235	280371	+	UPSTREAM	8799	zpr1	PREDICTED: zinc finger protein ZPR1-like isoform X1 [Glycine max]	-	-	-	-	-	-	-
MSTRG.9390.1	SDRB02000877.1	324554	324939	-	TEA_021446	325969	332685	+	UPSTREAM	1029	EXO84C	PREDICTED: exocyst complex component EXO84C [Capsicum annuum]	-	-	-	-	-	-	-
MSTRG.9442.1	SDRB02000879.1	864274	916171	+	TEA_012600	854033	860347	-	UPSTREAM	3926	petC	unnamed protein product, partial [Vitis vinifera]	-	-	-	-	-	-	-
MSTRG.9442.1	SDRB02000879.1	864274	916171	+	TEA_012617	920903	921935	-	DOWNSTREAM	4731	MYB15	PREDICTED: myb-related protein Myb4-like [Populus euphratica]	Organismal Systems	Environmental adaptation	ko04626//Plant-pathogen interaction	K09422	-	-	-
MSTRG.9442.2	SDRB02000879.1	864275	916155	+	TEA_012600	854033	860347	-	UPSTREAM	3927	petC	unnamed protein product, partial [Vitis vinifera]	-	-	-	-	-	-	-
MSTRG.9442.2	SDRB02000879.1	864275	916155	+	TEA_012617	920903	921935	-	DOWNSTREAM	4747	MYB15	PREDICTED: myb-related protein Myb4-like [Populus euphratica]	Organismal Systems	Environmental adaptation	ko04626//Plant-pathogen interaction	K09422	-	-	-
MSTRG.9455.1	SDRB02000879.1	1475973	1480213	-	TEA_012611	1464704	1473663	-	UPSTREAM	2309	ndhH	NADH-plastoquinone oxidoreductase subunit 7 (chloroplast) [Camellia leptophylla]	Metabolism;Metabolism	Global and overview maps;Energy metabolism	ko01100//Metabolic pathways;ko00190//Oxidative phosphorylation	K05579;K05579	GO:0016020//membrane;GO:0044434//chloroplast part	GO:0000166//nucleotide binding;GO:0003954//NADH dehydrogenase activity;GO:0048037//cofactor binding	GO:0006091//generation of precursor metabolites and energy;GO:0044710//single-organism metabolic process;GO:0051234//establishment of localization
MSTRG.9483.1	SDRB02000879.1	1934479	1941091	+	TEA_012587	1911003	1931300	+	DOWNSTREAM	3178	DTX27	PREDICTED: protein DETOXIFICATION 27-like isoform X2 [Solanum tuberosum]	-	-	-	-	GO:0031224//intrinsic component of membrane	GO:0015291//secondary active transmembrane transporter activity	GO:0044763//single-organism cellular process
MSTRG.9483.2	SDRB02000879.1	1934510	1941168	+	TEA_012587	1911003	1931300	+	DOWNSTREAM	3209	DTX27	PREDICTED: protein DETOXIFICATION 27-like isoform X2 [Solanum tuberosum]	-	-	-	-	GO:0031224//intrinsic component of membrane	GO:0015291//secondary active transmembrane transporter activity	GO:0044763//single-organism cellular process
MSTRG.9484.1	SDRB02000879.1	1935397	1941965	+	TEA_012587	1911003	1931300	+	DOWNSTREAM	4096	DTX27	PREDICTED: protein DETOXIFICATION 27-like isoform X2 [Solanum tuberosum]	-	-	-	-	GO:0031224//intrinsic component of membrane	GO:0015291//secondary active transmembrane transporter activity	GO:0044763//single-organism cellular process
MSTRG.9501.1	SDRB02000879.1	2221639	2223154	-	TEA_012583	2213100	2215027	+	DOWNSTREAM	6611	--	PREDICTED: blue copper protein-like [Juglans regia]	-	-	-	-	-	-	-
MSTRG.9501.1	SDRB02000879.1	2221639	2223154	-	TEA_012581	2226356	2226742	-	DOWNSTREAM	3201	--	PREDICTED: classical arabinogalactan protein 5-like [Nicotiana sylvestris]	-	-	-	-	-	-	-
MSTRG.9501.2	SDRB02000879.1	2221683	2222604	-	TEA_012583	2213100	2215027	+	DOWNSTREAM	6655	--	PREDICTED: blue copper protein-like [Juglans regia]	-	-	-	-	-	-	-
MSTRG.9501.2	SDRB02000879.1	2221683	2222604	-	TEA_012581	2226356	2226742	-	DOWNSTREAM	3751	--	PREDICTED: classical arabinogalactan protein 5-like [Nicotiana sylvestris]	-	-	-	-	-	-	-
MSTRG.9519.1	SDRB02000879.1	2478778	2479972	+	TEA_012577	2470737	2476052	+	DOWNSTREAM	2725	--	PREDICTED: titin homolog isoform X1 [Theobroma cacao]	-	-	-	-	-	-	-
MSTRG.9519.1	SDRB02000879.1	2478778	2479972	+	TEA_012619	2482958	2495264	-	DOWNSTREAM	2985	ARF6	PREDICTED: auxin response factor 6 isoform X1 [Citrus sinensis]	-	-	-	-	-	-	GO:0007389//pattern specification process;GO:0009653//anatomical structure morphogenesis;GO:0009725//response to hormone;GO:0010467//gene expression;GO:0034645//cellular macromolecule biosynthetic process;GO:0048507//meristem development;GO:0050794//regulation of cellular process;GO:0090567//reproductive shoot system development
MSTRG.9562.1	SDRB02000879.1	3048086	3049940	+	TEA_012613	3053019	3054902	+	UPSTREAM	3078	At5g24830	PREDICTED: pentatricopeptide repeat-containing protein At5g24830 isoform X1 [Vitis vinifera]	-	-	-	-	-	-	-
MSTRG.9562.1	SDRB02000879.1	3048086	3049940	+	TEA_012605	3055194	3058892	+	UPSTREAM	5253	--	PREDICTED: pentatricopeptide repeat-containing protein At5g24830 isoform X1 [Sesamum indicum]	-	-	-	-	-	-	-
MSTRG.9562.1	SDRB02000879.1	3048086	3049940	+	MSTRG.9557	3024391	3038486	+	DOWNSTREAM	9599	GAPC	PREDICTED: protein transport protein Sec24-like At3g07100 [Vitis vinifera]	-	-	-	-	GO:0030120//vesicle coat	GO:0046914//transition metal ion binding	GO:0015031//protein transport;GO:0016482//cytoplasmic transport
MSTRG.9568.3	SDRB02000879.1	3057966	3058582	+	TEA_012613	3053019	3054902	+	DOWNSTREAM	3063	At5g24830	PREDICTED: pentatricopeptide repeat-containing protein At5g24830 isoform X1 [Vitis vinifera]	-	-	-	-	-	-	-
MSTRG.9568.3	SDRB02000879.1	3057966	3058582	+	TEA_012589	3065934	3069824	+	UPSTREAM	7351	COL4	PREDICTED: zinc finger protein CONSTANS-LIKE 4 [Nicotiana attenuata]	-	-	-	-	-	-	-
MSTRG.9580.1	SDRB02000879.1	3125261	3133003	+	TEA_012597	3135637	3136590	+	UPSTREAM	2633	EDR2L	PREDICTED: protein ENHANCED DISEASE RESISTANCE 2-like [Capsicum annuum]	-	-	-	-	-	-	-
MSTRG.9580.1	SDRB02000879.1	3125261	3133003	+	TEA_012594	3100970	3122127	-	UPSTREAM	3133	WIN2	phosphatase 2C (PP2C)-like protein [Corchorus olitorius]	-	-	-	-	-	GO:0016772//transferase activity, transferring phosphorus-containing groups;GO:0032550//purine ribonucleoside binding	GO:0006464//cellular protein modification process;GO:0006796//phosphate-containing compound metabolic process
MSTRG.9617.2	SDRB02000879.1	3334707	3337145	+	TEA_012601	3339848	3345973	-	DOWNSTREAM	2702	TIC55	Translocon at the inner envelope membrane of chloroplasts 55-II [Theobroma cacao]	-	-	-	-	GO:0009528//plastid inner membrane;GO:0031224//intrinsic component of membrane	GO:0016703//oxidoreductase activity, acting on single donors with incorporation of molecular oxygen, incorporation of one atom of oxygen (internal monooxygenases or internal mixed function oxidases);GO:0016709//oxidoreductase activity, acting on paired donors, with incorporation or reduction of molecular oxygen, NAD(P)H as one donor, and incorporation of one atom of oxygen;GO:0043169//cation bind…	GO:0006605//protein targeting;GO:0044710//single-organism metabolic process
MSTRG.9702.2	SDRB02000893.1	396570	396868	-	MSTRG.9705	398920	400767	-	DOWNSTREAM	2051	--	-	-	-	-	-	-	-	-
MSTRG.9726.1	SDRB02000893.1	724552	725027	-	TEA_010016	731011	740778	+	UPSTREAM	5983	ASP1	PREDICTED: aspartic proteinase-like protein 2 isoform X2 [Juglans regia]	-	-	-	-	-	GO:0016787//hydrolase activity	GO:0019538//protein metabolic process
MSTRG.9737.1	SDRB02000893.1	839997	857338	-	TEA_010015	821928	830917	-	UPSTREAM	9079	TON2	PREDICTED: probable serine/threonine-protein phosphatase 2A regulatory subunit B'' subunit TON2 [Nelumbo nucifera]	Genetic Information Processing	Translation	ko03015//mRNA surveillance pathway	K11583	GO:0015630//microtubule cytoskeleton;GO:0043231//intracellular membrane-bounded organelle;GO:0044444//cytoplasmic part	GO:0005488//binding;GO:0019888//protein phosphatase regulator activity	GO:0000904//cell morphogenesis involved in differentiation;GO:0007015//actin filament organization;GO:0007017//microtubule-based process;GO:0010053//root epidermal cell differentiation;GO:0022607//cellular component assembly;GO:0022610//biological adhesion;GO:0045229//external encapsulating structure organization
MSTRG.9740.1	SDRB02000893.1	875107	883487	+	MSTRG.9739	870254	872492	+	DOWNSTREAM	2614	GCS1	PREDICTED: alpha-glucosidase 2 isoform X3 [Camelina sativa]	Metabolism;Genetic Information Processing;Metabolism	Global and overview maps;Folding, sorting and degradation;Glycan biosynthesis and metabolism	ko01100//Metabolic pathways;ko04141//Protein processing in endoplasmic reticulum;ko00510//N-Glycan biosynthesis	K01228;K01228;K01228	-	GO:0015926//glucosidase activity	GO:0044723//single-organism carbohydrate metabolic process
MSTRG.9740.2	SDRB02000893.1	875107	887956	+	MSTRG.9739	870254	872492	+	DOWNSTREAM	2614	GCS1	PREDICTED: alpha-glucosidase 2 isoform X3 [Camelina sativa]	Metabolism;Genetic Information Processing;Metabolism	Global and overview maps;Folding, sorting and degradation;Glycan biosynthesis and metabolism	ko01100//Metabolic pathways;ko04141//Protein processing in endoplasmic reticulum;ko00510//N-Glycan biosynthesis	K01228;K01228;K01228	-	GO:0015926//glucosidase activity	GO:0044723//single-organism carbohydrate metabolic process
MSTRG.9740.3	SDRB02000893.1	875121	885070	+	MSTRG.9739	870254	872492	+	DOWNSTREAM	2628	GCS1	PREDICTED: alpha-glucosidase 2 isoform X3 [Camelina sativa]	Metabolism;Genetic Information Processing;Metabolism	Global and overview maps;Folding, sorting and degradation;Glycan biosynthesis and metabolism	ko01100//Metabolic pathways;ko04141//Protein processing in endoplasmic reticulum;ko00510//N-Glycan biosynthesis	K01228;K01228;K01228	-	GO:0015926//glucosidase activity	GO:0044723//single-organism carbohydrate metabolic process
MSTRG.9772.1	SDRB02000893.1	1719829	1720191	+	TEA_010003	1714293	1719755	+	DOWNSTREAM	73	At2g04020	PREDICTED: GDSL esterase/lipase At2g03980-like [Vigna angularis]	-	-	-	-	-	-	-
MSTRG.9913.3	SDRB02000897.1	216283	216630	-	TEA_002863	218885	244939	-	DOWNSTREAM	2254	At1g17410	PREDICTED: inter-alpha-trypsin inhibitor heavy chain H3 isoform X1 [Vitis vinifera]	-	-	-	-	-	-	-
MSTRG.9925.2	SDRB02000897.1	357573	359075	+	TEA_002861	367783	368772	+	UPSTREAM	8707	ycf2-A	hypothetical chloroplast RF21 (chloroplast) [Camellia reticulata]	-	-	-	-	GO:0009532//plastid stroma	GO:0032550//purine ribonucleoside binding	-
MSTRG.9925.2	SDRB02000897.1	357573	359075	+	TEA_002866	368824	369399	+	UPSTREAM	9748	ycf2-A	hypothetical chloroplast RF21 (chloroplast) [Camellia reticulata]	-	-	-	-	GO:0009532//plastid stroma	GO:0032550//purine ribonucleoside binding	-
MSTRG.9925.2	SDRB02000897.1	357573	359075	+	TEA_002858	359526	365753	-	DOWNSTREAM	450	rpoA	DNA-directed RNA polymerase subunit alpha [Ananas comosus]	Metabolism;Metabolism;Metabolism;Genetic Information Processing	Global and overview maps;Nucleotide metabolism;Nucleotide metabolism;Transcription	ko01100//Metabolic pathways;ko00230//Purine metabolism;ko00240//Pyrimidine metabolism;ko03020//RNA polymerase	K03040;K03040;K03040;K03040	GO:0009536//plastid	GO:0005515//protein binding;GO:0034062//RNA polymerase activity	GO:0034645//cellular macromolecule biosynthetic process
MSTRG.9925.3	SDRB02000897.1	357599	359097	+	TEA_002861	367783	368772	+	UPSTREAM	8685	ycf2-A	hypothetical chloroplast RF21 (chloroplast) [Camellia reticulata]	-	-	-	-	GO:0009532//plastid stroma	GO:0032550//purine ribonucleoside binding	-
MSTRG.9925.3	SDRB02000897.1	357599	359097	+	TEA_002866	368824	369399	+	UPSTREAM	9726	ycf2-A	hypothetical chloroplast RF21 (chloroplast) [Camellia reticulata]	-	-	-	-	GO:0009532//plastid stroma	GO:0032550//purine ribonucleoside binding	-
MSTRG.9925.3	SDRB02000897.1	357599	359097	+	TEA_002858	359526	365753	-	DOWNSTREAM	428	rpoA	DNA-directed RNA polymerase subunit alpha [Ananas comosus]	Metabolism;Metabolism;Metabolism;Genetic Information Processing	Global and overview maps;Nucleotide metabolism;Nucleotide metabolism;Transcription	ko01100//Metabolic pathways;ko00230//Purine metabolism;ko00240//Pyrimidine metabolism;ko03020//RNA polymerase	K03040;K03040;K03040;K03040	GO:0009536//plastid	GO:0005515//protein binding;GO:0034062//RNA polymerase activity	GO:0034645//cellular macromolecule biosynthetic process
MSTRG.9927.1	SDRB02000897.1	361924	364216	+	TEA_002861	367783	368772	+	UPSTREAM	3566	ycf2-A	hypothetical chloroplast RF21 (chloroplast) [Camellia reticulata]	-	-	-	-	GO:0009532//plastid stroma	GO:0032550//purine ribonucleoside binding	-
MSTRG.9927.1	SDRB02000897.1	361924	364216	+	TEA_002866	368824	369399	+	UPSTREAM	4607	ycf2-A	hypothetical chloroplast RF21 (chloroplast) [Camellia reticulata]	-	-	-	-	GO:0009532//plastid stroma	GO:0032550//purine ribonucleoside binding	-
MSTRG.9961.4	SDRB02000903.1	600701	603488	-	TEA_024934	611034	613004	-	DOWNSTREAM	7545	At3g06530	LOW QUALITY PROTEIN: BP28CT domain-containing protein/U3snoRNP10 domain-containing protein [Cephalotus follicularis]	Genetic Information Processing	Translation	ko03008//Ribosome biogenesis in eukaryotes	K14550	-	-	-
MSTRG.9961.5	SDRB02000903.1	604100	604782	-	TEA_024934	611034	613004	-	DOWNSTREAM	6251	At3g06530	LOW QUALITY PROTEIN: BP28CT domain-containing protein/U3snoRNP10 domain-containing protein [Cephalotus follicularis]	Genetic Information Processing	Translation	ko03008//Ribosome biogenesis in eukaryotes	K14550	-	-	-
MSTRG.10122.1	SDRB02000909.1	1805091	1815260	+	TEA_009415	1823837	1826201	+	UPSTREAM	8576	HIP1	PREDICTED: probable E3 ubiquitin-protein ligase HIP1 isoform X2 [Gossypium hirsutum]	-	-	-	-	-	GO:0043169//cation binding	-
MSTRG.10122.2	SDRB02000909.1	1814617	1817560	+	TEA_009415	1823837	1826201	+	UPSTREAM	6276	HIP1	PREDICTED: probable E3 ubiquitin-protein ligase HIP1 isoform X2 [Gossypium hirsutum]	-	-	-	-	-	GO:0043169//cation binding	-
MSTRG.10139.1	SDRB02000909.1	2227587	2228142	-	TEA_009414	2228407	2238058	-	DOWNSTREAM	264	UBC7	PREDICTED: ubiquitin-conjugating enzyme E2 7 [Musa acuminata subsp. malaccensis] [Musa acuminata]	Genetic Information Processing;Genetic Information Processing	Folding, sorting and degradation;Folding, sorting and degradation	ko04141//Protein processing in endoplasmic reticulum;ko04120//Ubiquitin mediated proteolysis	K10575;K10575	-	GO:0003824//catalytic activity	-
MSTRG.10152.1	SDRB02000909.1	2374077	2374631	+	TEA_009417	2378844	2380298	-	DOWNSTREAM	4212	--	PREDICTED: uncharacterized protein LOC104594805 [Nelumbo nucifera]	-	-	-	-	-	-	-
MSTRG.10195.1	SDRB02000912.1	552307	565249	+	TEA_017583	535976	545219	+	DOWNSTREAM	7087	RBP47B'	PREDICTED: polyadenylate-binding protein RBP47B' [Ziziphus jujuba]	-	-	-	-	-	GO:0097159//organic cyclic compound binding	-
MSTRG.10197.1	SDRB02000912.1	565362	566604	+	MSTRG.10195	562076	562647	+	DOWNSTREAM	2714	--	-	-	-	-	-	-	-	-
MSTRG.10197.1	SDRB02000912.1	565362	566604	+	MSTRG.10196	555805	559417	+	DOWNSTREAM	5944	--	PREDICTED: uncharacterized protein LOC107434158 isoform X1 [Ziziphus jujuba]	-	-	-	-	-	-	-
MSTRG.10253.1	SDRB02000915.1	388293	402102	-	TEA_011917	369315	384951	-	UPSTREAM	3341	PCMP-E31	PREDICTED: pentatricopeptide repeat-containing protein At3g14730 [Vitis vinifera]	-	-	-	-	-	-	-
MSTRG.10255.1	SDRB02000915.1	398240	400920	-	TEA_011919	395812	397623	-	UPSTREAM	616	PCMP-E31	PREDICTED: pentatricopeptide repeat-containing protein At3g14730 [Vitis vinifera]	-	-	-	-	-	-	-
MSTRG.10261.2	SDRB02000915.1	472135	475212	+	MSTRG.10263	475687	476180	-	DOWNSTREAM	474	--	-	-	-	-	-	-	-	-
MSTRG.10265.1	SDRB02000915.1	476974	479799	-	MSTRG.10263	475687	476180	-	UPSTREAM	793	--	-	-	-	-	-	-	-	-
MSTRG.10287.1	SDRB02000921.1	199067	200016	-	TEA_006608	189255	198049	+	DOWNSTREAM	1017	GLDH	L-galactono-1,4-lactone dehydrogenase [Camellia sinensis]	Metabolism;Metabolism;Metabolism	Global and overview maps;Global and overview maps;Carbohydrate metabolism	ko01100//Metabolic pathways;ko01110//Biosynthesis of secondary metabolites;ko00053//Ascorbate and aldarate metabolism	K00225;K00225;K00225	-	GO:0000166//nucleotide binding;GO:0016616//oxidoreductase activity, acting on the CH-OH group of donors, NAD or NADP as acceptor;GO:0016632//oxidoreductase activity, acting on the CH-CH group of donors, cytochrome as acceptor;GO:0016899//oxidoreductase activity, acting on the CH-OH group of donors, oxygen as acceptor	GO:0044710//single-organism metabolic process
MSTRG.10429.1	SDRB02000934.1	232461	233595	-	TEA_024957	229594	231880	-	UPSTREAM	580	--	PREDICTED: DNA-directed RNA polymerase III subunit RPC9 [Vitis vinifera]	-	-	-	-	-	GO:0003824//catalytic activity	GO:0044237//cellular metabolic process
MSTRG.10429.1	SDRB02000934.1	232461	233595	-	MSTRG.10428	236643	238660	-	DOWNSTREAM	3047	--	-	-	-	-	-	-	-	-
MSTRG.10429.1	SDRB02000934.1	232461	233595	-	TEA_024959	242615	244037	-	DOWNSTREAM	9019	CLH2	chlorophyllase-2 [Camellia sinensis]	Metabolism;Metabolism;Metabolism	Global and overview maps;Global and overview maps;Metabolism of cofactors and vitamins	ko01100//Metabolic pathways;ko01110//Biosynthesis of secondary metabolites;ko00860//Porphyrin and chlorophyll metabolism	K08099;K08099;K08099	-	-	-
MSTRG.10461.1	SDRB02000937.1	179708	185266	+	TEA_029209	178166	179539	+	DOWNSTREAM	168	At5g46680	PPR domain-containing protein/PPR_1 domain-containing protein/PPR_2 domain-containing protein [Cephalotus follicularis]	-	-	-	-	-	-	-
MSTRG.10461.2	SDRB02000937.1	183817	185979	+	TEA_029209	178166	179539	+	DOWNSTREAM	4277	At5g46680	PPR domain-containing protein/PPR_1 domain-containing protein/PPR_2 domain-containing protein [Cephalotus follicularis]	-	-	-	-	-	-	-
MSTRG.10487.1	SDRB02000937.1	565450	569879	+	MSTRG.10491	579279	579807	+	UPSTREAM	9399	--	-	-	-	-	-	-	-	-
MSTRG.10488.1	SDRB02000937.1	570051	575354	+	MSTRG.10491	579279	579807	+	UPSTREAM	3924	--	-	-	-	-	-	-	-	-
MSTRG.10506.1	SDRB02000937.1	691630	692066	-	MSTRG.10502	682777	690568	+	DOWNSTREAM	1061	--	PREDICTED: nuclear pore complex protein NUP160 isoform X1 [Ricinus communis]	Genetic Information Processing	Translation	ko03013//RNA transport	K14303	-	-	-
MSTRG.10641.1	SDRB02000941.1	1286396	1286754	-	TEA_005555	1269518	1277097	+	DOWNSTREAM	9298	PII-2	PREDICTED: piriformospora indica-insensitive protein 2 [Vitis vinifera]	-	-	-	-	-	GO:0016491//oxidoreductase activity	GO:0008152//metabolic process
MSTRG.10641.1	SDRB02000941.1	1286396	1286754	-	MSTRG.10639	1283879	1284233	-	UPSTREAM	2162	KEA4	PREDICTED: K(+) efflux antiporter 6-like [Malus domestica]	-	-	-	-	-	-	-
MSTRG.10677.1	SDRB02000941.1	2018585	2019886	-	TEA_005534	2023381	2026834	-	DOWNSTREAM	3494	PAO5	PREDICTED: probable polyamine oxidase 5 [Populus euphratica]	Metabolism;Metabolism	Amino acid metabolism;Metabolism of other amino acids	ko00330//Arginine and proline metabolism;ko00410//beta-Alanine metabolism	K12259;K12259	-	-	-
MSTRG.10721.1	SDRB02000953.1	444670	450163	-	TEA_025232	421954	435751	-	UPSTREAM	8918	ATG18D	WD repeat domain phosphoinositide-interacting protein 3 [Morus notabilis]	-	-	-	-	-	-	-
MSTRG.10722.1	SDRB02000953.1	445302	450743	-	TEA_025232	421954	435751	-	UPSTREAM	9550	ATG18D	WD repeat domain phosphoinositide-interacting protein 3 [Morus notabilis]	-	-	-	-	-	-	-
MSTRG.10729.1	SDRB02000953.1	489457	490205	-	TEA_025223	479270	487031	-	UPSTREAM	2425	--	PREDICTED: RING finger and transmembrane domain-containing protein 2 isoform X2 [Tarenaya hassleriana]	-	-	-	-	-	-	-
MSTRG.10730.1	SDRB02000953.1	489460	490181	+	TEA_025223	479270	487031	-	UPSTREAM	2428	--	PREDICTED: RING finger and transmembrane domain-containing protein 2 isoform X2 [Tarenaya hassleriana]	-	-	-	-	-	-	-
MSTRG.10730.2	SDRB02000953.1	489768	490181	+	TEA_025223	479270	487031	-	UPSTREAM	2736	--	PREDICTED: RING finger and transmembrane domain-containing protein 2 isoform X2 [Tarenaya hassleriana]	-	-	-	-	-	-	-
MSTRG.10744.1	SDRB02000953.1	620523	624159	+	MSTRG.10745	624271	624668	+	UPSTREAM	111	ECA1	PREDICTED: calcium-transporting ATPase 1, endoplasmic reticulum-type-like [Ziziphus jujuba]	-	-	-	-	GO:0031224//intrinsic component of membrane	GO:0003824//catalytic activity;GO:0032550//purine ribonucleoside binding;GO:0043169//cation binding	-
MSTRG.10744.3	SDRB02000953.1	620568	624159	+	MSTRG.10745	624271	624668	+	UPSTREAM	111	ECA1	PREDICTED: calcium-transporting ATPase 1, endoplasmic reticulum-type-like [Ziziphus jujuba]	-	-	-	-	GO:0031224//intrinsic component of membrane	GO:0003824//catalytic activity;GO:0032550//purine ribonucleoside binding;GO:0043169//cation binding	-
MSTRG.10744.4	SDRB02000953.1	620568	624159	+	MSTRG.10745	624271	624668	+	UPSTREAM	111	ECA1	PREDICTED: calcium-transporting ATPase 1, endoplasmic reticulum-type-like [Ziziphus jujuba]	-	-	-	-	GO:0031224//intrinsic component of membrane	GO:0003824//catalytic activity;GO:0032550//purine ribonucleoside binding;GO:0043169//cation binding	-
MSTRG.10744.5	SDRB02000953.1	623599	624120	+	MSTRG.10745	624271	624668	+	UPSTREAM	150	ECA1	PREDICTED: calcium-transporting ATPase 1, endoplasmic reticulum-type-like [Ziziphus jujuba]	-	-	-	-	GO:0031224//intrinsic component of membrane	GO:0003824//catalytic activity;GO:0032550//purine ribonucleoside binding;GO:0043169//cation binding	-
MSTRG.10761.1	SDRB02000953.1	738452	741322	-	TEA_025214	696493	733764	-	UPSTREAM	4687	At5g05200	PREDICTED: uncharacterized aarF domain-containing protein kinase At5g05200, chloroplastic [Nicotiana attenuata]	-	-	-	-	-	-	-
MSTRG.10767.1	SDRB02000953.1	759811	788692	+	TEA_025239	790267	798603	-	DOWNSTREAM	1574	STR7	PREDICTED: rhodanese-like domain-containing protein 7 [Vitis vinifera]	-	-	-	-	-	-	-
MSTRG.10778.1	SDRB02000953.1	840928	849169	+	TEA_025212	854933	859931	+	UPSTREAM	5763	OFUT1	O-FucT domain-containing protein [Cephalotus follicularis]	-	-	-	-	GO:0031224//intrinsic component of membrane;GO:0031984//organelle subcompartment;GO:0043231//intracellular membrane-bounded organelle	GO:0016740//transferase activity	-
MSTRG.10863.3	SDRB02000958.1	200090	207969	+	MSTRG.10868	208425	208929	-	DOWNSTREAM	455	IAR1	PREDICTED: IAA-alanine resistance protein 1 isoform X1 [Cucumis sativus]	-	-	-	-	GO:0031224//intrinsic component of membrane;GO:0043231//intracellular membrane-bounded organelle	GO:0022890//inorganic cation transmembrane transporter activity	GO:0006812//cation transport;GO:0044763//single-organism cellular process
MSTRG.10863.3	SDRB02000958.1	200090	207969	+	TEA_023598	194540	197560	+	DOWNSTREAM	2529	R1A	Disease resistance protein [Cynara cardunculus var. scolymus] [Cynara cardunculus]	-	-	-	-	-	-	-
MSTRG.10865.1	SDRB02000958.1	201098	204086	+	MSTRG.10868	208425	208929	-	DOWNSTREAM	4338	IAR1	PREDICTED: IAA-alanine resistance protein 1 isoform X1 [Cucumis sativus]	-	-	-	-	GO:0031224//intrinsic component of membrane;GO:0043231//intracellular membrane-bounded organelle	GO:0022890//inorganic cation transmembrane transporter activity	GO:0006812//cation transport;GO:0044763//single-organism cellular process
MSTRG.10865.1	SDRB02000958.1	201098	204086	+	TEA_023598	194540	197560	+	DOWNSTREAM	3537	R1A	Disease resistance protein [Cynara cardunculus var. scolymus] [Cynara cardunculus]	-	-	-	-	-	-	-
MSTRG.10867.1	SDRB02000958.1	202408	204921	+	MSTRG.10868	208425	208929	-	DOWNSTREAM	3503	IAR1	PREDICTED: IAA-alanine resistance protein 1 isoform X1 [Cucumis sativus]	-	-	-	-	GO:0031224//intrinsic component of membrane;GO:0043231//intracellular membrane-bounded organelle	GO:0022890//inorganic cation transmembrane transporter activity	GO:0006812//cation transport;GO:0044763//single-organism cellular process
MSTRG.10867.1	SDRB02000958.1	202408	204921	+	TEA_023598	194540	197560	+	DOWNSTREAM	4847	R1A	Disease resistance protein [Cynara cardunculus var. scolymus] [Cynara cardunculus]	-	-	-	-	-	-	-
MSTRG.10863.4	SDRB02000958.1	206834	207879	+	MSTRG.10868	208425	208929	-	DOWNSTREAM	545	IAR1	PREDICTED: IAA-alanine resistance protein 1 isoform X1 [Cucumis sativus]	-	-	-	-	GO:0031224//intrinsic component of membrane;GO:0043231//intracellular membrane-bounded organelle	GO:0022890//inorganic cation transmembrane transporter activity	GO:0006812//cation transport;GO:0044763//single-organism cellular process
MSTRG.10863.4	SDRB02000958.1	206834	207879	+	TEA_023598	194540	197560	+	DOWNSTREAM	9273	R1A	Disease resistance protein [Cynara cardunculus var. scolymus] [Cynara cardunculus]	-	-	-	-	-	-	-
MSTRG.10906.2	SDRB02000958.1	1020159	1022871	-	MSTRG.10907	1023815	1037309	-	DOWNSTREAM	943	VPS52	PREDICTED: vacuolar protein sorting-associated protein 52 A [Vitis vinifera]	-	-	-	-	-	-	-
MSTRG.10930.1	SDRB02000958.1	1259859	1260727	-	TEA_023589	1258983	1259804	-	UPSTREAM	54	PHYL1.1	SNARE-like superfamily protein isoform 2 [Theobroma cacao]	-	-	-	-	-	-	-
MSTRG.10944.1	SDRB02000958.1	1536977	1537647	+	MSTRG.10946	1539520	1540801	+	UPSTREAM	1872	CAX3	PREDICTED: vacuolar cation/proton exchanger 1a isoform X1 [Elaeis guineensis]	-	-	-	-	GO:0031224//intrinsic component of membrane	GO:0015368//calcium:cation antiporter activity	GO:0006816//calcium ion transport;GO:0044763//single-organism cellular process
MSTRG.11034.1	SDRB02000959.1	479948	480298	-	MSTRG.11033	487175	507079	+	UPSTREAM	6876	--	-	-	-	-	-	-	-	-
MSTRG.11126.1	SDRB02000960.1	288062	288583	+	TEA_014416	287214	288041	-	UPSTREAM	20	--	hypothetical protein DCAR_009177 [Daucus carota subsp. sativus] [Daucus carota]	-	-	-	-	-	-	-
MSTRG.11127.1	SDRB02000960.1	293637	294369	+	TEA_014416	287214	288041	-	UPSTREAM	5595	--	hypothetical protein DCAR_009177 [Daucus carota subsp. sativus] [Daucus carota]	-	-	-	-	-	-	-
MSTRG.11232.1	SDRB02000960.1	2275422	2278506	-	TEA_014428	2278591	2282129	+	UPSTREAM	84	ncapd2	PREDICTED: condensin complex subunit 1 [Vitis vinifera]	-	-	-	-	-	-	-
MSTRG.11232.1	SDRB02000960.1	2275422	2278506	-	TEA_014429	2281491	2290222	-	DOWNSTREAM	2984	--	A_thal_3526 domain-containing protein [Cephalotus follicularis]	-	-	-	-	-	-	-
MSTRG.11237.1	SDRB02000960.1	2282796	2284112	-	TEA_014420	2270404	2276663	+	DOWNSTREAM	6132	ncapd2	PREDICTED: condensin complex subunit 1 [Vitis vinifera]	-	-	-	-	-	-	GO:0000280//nuclear division;GO:0022402//cell cycle process;GO:0051276//chromosome organization
MSTRG.11237.1	SDRB02000960.1	2282796	2284112	-	TEA_014428	2278591	2282129	+	DOWNSTREAM	666	ncapd2	PREDICTED: condensin complex subunit 1 [Vitis vinifera]	-	-	-	-	-	-	-
MSTRG.11270.1	SDRB02000960.1	2760134	2760908	+	TEA_014419	2762693	2766946	-	DOWNSTREAM	1784	CEPR1	PREDICTED: receptor-like protein kinase HSL1 [Prunus mume]	-	-	-	-	GO:0031224//intrinsic component of membrane	GO:0004702//receptor signaling protein serine/threonine kinase activity;GO:0016628//oxidoreductase activity, acting on the CH-CH group of donors, NAD or NADP as acceptor;GO:0032550//purine ribonucleoside binding	GO:0032147//activation of protein kinase activity;GO:0044710//single-organism metabolic process
MSTRG.11271.1	SDRB02000960.1	2760345	2760908	-	TEA_014419	2762693	2766946	-	DOWNSTREAM	1784	CEPR1	PREDICTED: receptor-like protein kinase HSL1 [Prunus mume]	-	-	-	-	GO:0031224//intrinsic component of membrane	GO:0004702//receptor signaling protein serine/threonine kinase activity;GO:0016628//oxidoreductase activity, acting on the CH-CH group of donors, NAD or NADP as acceptor;GO:0032550//purine ribonucleoside binding	GO:0032147//activation of protein kinase activity;GO:0044710//single-organism metabolic process
MSTRG.11287.1	SDRB02000960.1	2858147	2859192	+	TEA_014424	2855080	2857520	+	DOWNSTREAM	626	AAP19-1	AP-1 complex subunit sigma-2 [Dorcoceras hygrometricum]	-	-	-	-	-	-	-
MSTRG.11322.3	SDRB02000966.1	171154	171593	+	TEA_000481	173125	174576	+	UPSTREAM	1531	CRWN3	PREDICTED: protein CROWDED NUCLEI 2 [Gossypium arboreum]	-	-	-	-	-	-	-
MSTRG.11322.3	SDRB02000966.1	171154	171593	+	TEA_000490	174699	175181	+	UPSTREAM	3105	--	PREDICTED: protein CROWDED NUCLEI 1-like isoform X3 [Juglans regia]	-	-	-	-	-	-	-
MSTRG.11322.3	SDRB02000966.1	171154	171593	+	TEA_000480	178411	178815	-	DOWNSTREAM	6817	--	DUF1685 domain-containing protein [Cephalotus follicularis]	-	-	-	-	-	-	-
MSTRG.11322.3	SDRB02000966.1	171154	171593	+	TEA_000485	178928	190922	+	UPSTREAM	7334	--	-	-	-	-	-	-	-	-
MSTRG.11324.1	SDRB02000966.1	172004	172306	+	TEA_000484	164559	171780	+	DOWNSTREAM	223	CRWN3	PREDICTED: protein CROWDED NUCLEI 1 [Vitis vinifera]	-	-	-	-	-	-	-
MSTRG.11324.1	SDRB02000966.1	172004	172306	+	TEA_000481	173125	174576	+	UPSTREAM	818	CRWN3	PREDICTED: protein CROWDED NUCLEI 2 [Gossypium arboreum]	-	-	-	-	-	-	-
MSTRG.11324.1	SDRB02000966.1	172004	172306	+	TEA_000490	174699	175181	+	UPSTREAM	2392	--	PREDICTED: protein CROWDED NUCLEI 1-like isoform X3 [Juglans regia]	-	-	-	-	-	-	-
MSTRG.11324.1	SDRB02000966.1	172004	172306	+	TEA_000480	178411	178815	-	DOWNSTREAM	6104	--	DUF1685 domain-containing protein [Cephalotus follicularis]	-	-	-	-	-	-	-
MSTRG.11324.1	SDRB02000966.1	172004	172306	+	TEA_000485	178928	190922	+	UPSTREAM	6621	--	-	-	-	-	-	-	-	-
MSTRG.11337.1	SDRB02000966.1	231630	232982	+	TEA_000487	222854	227057	+	DOWNSTREAM	4572	PII-2	PREDICTED: piriformospora indica-insensitive protein 2 [Vitis vinifera]	-	-	-	-	-	GO:0016491//oxidoreductase activity	GO:0008152//metabolic process
MSTRG.11714.1	SDRB02001019.1	290056	290783	+	MSTRG.11715	290985	292397	+	UPSTREAM	201	--	PREDICTED: flowering time control protein FCA-like, partial [Ziziphus jujuba]	-	-	-	-	-	-	-
MSTRG.11736.1	SDRB02001019.1	939330	942250	+	TEA_019853	945101	962088	+	UPSTREAM	2850	RPM1	PREDICTED: disease resistance protein RPM1-like [Pyrus x bretschneideri]	Organismal Systems	Environmental adaptation	ko04626//Plant-pathogen interaction	K13457	-	-	-
MSTRG.11789.1	SDRB02001022.1	579203	587552	+	TEA_029943	589865	595555	+	UPSTREAM	2312	Os12g0104800	PREDICTED: clathrin heavy chain 2-like [Glycine max]	Cellular Processes	Transport and catabolism	ko04144//Endocytosis	K04646	-	-	-
MSTRG.11803.1	SDRB02001022.1	640381	644190	-	TEA_029940	646483	650874	-	DOWNSTREAM	2292	--	PREDICTED: RAB6A-GEF complex partner protein 1-like [Jatropha curcas]	-	-	-	-	-	-	-
MSTRG.11804.1	SDRB02001022.1	641613	642738	-	TEA_029940	646483	650874	-	DOWNSTREAM	3744	--	PREDICTED: RAB6A-GEF complex partner protein 1-like [Jatropha curcas]	-	-	-	-	-	-	-
MSTRG.11827.1	SDRB02001022.1	950252	954402	-	MSTRG.11821	940652	950131	-	UPSTREAM	120	CML25	PREDICTED: probable calcium-binding protein CML25, partial [Capsicum annuum]	Organismal Systems	Environmental adaptation	ko04626//Plant-pathogen interaction	K13448	-	-	-
MSTRG.11860.1	SDRB02001028.1	85328	86298	-	MSTRG.11861	87415	91322	-	DOWNSTREAM	1116	At5g62930	PREDICTED: GDSL esterase/lipase At5g62930 isoform X2 [Eucalyptus grandis]	-	-	-	-	GO:0044444//cytoplasmic part	GO:0016788//hydrolase activity, acting on ester bonds	GO:0006629//lipid metabolic process
MSTRG.11928.1	SDRB02001038.1	86224	102426	+	TEA_007145	75657	78931	+	DOWNSTREAM	7292	BETAA-AD	beta-adaptin-like protein a [Nicotiana attenuata]	-	-	-	-	-	-	-
MSTRG.11928.1	SDRB02001038.1	86224	102426	+	MSTRG.11930	104748	106379	+	UPSTREAM	2321	BETAA-AD	PREDICTED: beta-adaptin-like protein A [Juglans regia]	-	-	-	-	-	-	-
MSTRG.12027.1	SDRB02001042.1	1100898	1102186	-	TEA_017973	1089961	1094859	-	UPSTREAM	6038	SAMC1	Mitochondrial substrate carrier family protein isoform 1 [Theobroma cacao]	-	-	-	-	-	-	-
MSTRG.12048.1	SDRB02001042.1	1300568	1300933	-	TEA_017970	1309515	1329397	+	UPSTREAM	8581	SPPL2	PREDICTED: signal peptide peptidase-like 2 [Ziziphus jujuba]	-	-	-	-	GO:0031090//organelle membrane;GO:0031224//intrinsic component of membrane;GO:0043231//intracellular membrane-bounded organelle	GO:0016787//hydrolase activity	GO:0019538//protein metabolic process
MSTRG.12048.2	SDRB02001042.1	1300568	1300933	-	TEA_017970	1309515	1329397	+	UPSTREAM	8581	SPPL2	PREDICTED: signal peptide peptidase-like 2 [Ziziphus jujuba]	-	-	-	-	GO:0031090//organelle membrane;GO:0031224//intrinsic component of membrane;GO:0043231//intracellular membrane-bounded organelle	GO:0016787//hydrolase activity	GO:0019538//protein metabolic process
MSTRG.12065.1	SDRB02001042.1	1445802	1450020	-	TEA_017951	1439704	1441119	-	UPSTREAM	4682	At5g41330	PREDICTED: BTB/POZ domain-containing protein At5g41330 [Ziziphus jujuba]	-	-	-	-	-	-	-
MSTRG.12065.1	SDRB02001042.1	1445802	1450020	-	TEA_017957	1454278	1455543	-	DOWNSTREAM	4257	At1g76660	PREDICTED: mucin-2 [Ziziphus jujuba]	-	-	-	-	-	-	-
MSTRG.12076.1	SDRB02001042.1	1542373	1546882	+	TEA_017958	1514658	1533153	-	UPSTREAM	9219	GC6	PREDICTED: golgin candidate 6 isoform X1 [Jatropha curcas]	-	-	-	-	-	-	GO:0006810//transport
MSTRG.12086.1	SDRB02001042.1	1716598	1717656	-	MSTRG.12087	1717822	1721328	-	DOWNSTREAM	165	MLO1	seven transmembrane MLO family protein [Medicago truncatula]	-	-	-	-	GO:0031224//intrinsic component of membrane	-	GO:0006950//response to stress
MSTRG.12127.1	SDRB02001064.1	20024	20340	-	TEA_000984	20342	27371	-	DOWNSTREAM	1	FRL3	PREDICTED: FRIGIDA-like protein 3 [Vitis vinifera]	-	-	-	-	-	-	-
MSTRG.12135.1	SDRB02001064.1	60663	61118	+	TEA_000985	62788	74111	-	DOWNSTREAM	1669	--	PREDICTED: E3 ubiquitin-protein ligase SP1 [Vitis vinifera]	-	-	-	-	-	-	-
MSTRG.12177.1	SDRB02001074.1	573810	586207	+	MSTRG.12171	565542	566791	+	DOWNSTREAM	7018	--	PREDICTED: probable rhamnogalacturonate lyase B [Ipomoea nil]	-	-	-	-	-	GO:0003824//catalytic activity;GO:0005488//binding	GO:0044238//primary metabolic process
MSTRG.12364.1	SDRB02001091.1	476023	476452	+	TEA_004636	476710	508551	+	UPSTREAM	257	spast	PREDICTED: peroxisomal ATPase pex6-like [Juglans regia]	-	-	-	-	-	-	-
MSTRG.12399.1	SDRB02001096.1	380501	381845	-	TEA_008432	370363	377395	+	DOWNSTREAM	3105	SNRNP59	PREDICTED: U11/U12 small nuclear ribonucleoprotein 59 kDa protein isoform X1 [Populus euphratica]	-	-	-	-	-	-	-
MSTRG.12409.1	SDRB02001099.1	101693	102070	-	TEA_009203	107000	111942	-	DOWNSTREAM	4929	GEX1	gamete-like protein [Medicago truncatula]	-	-	-	-	-	-	-
MSTRG.12477.3	SDRB02001099.1	1111770	1121952	-	TEA_009207	1101537	1110830	-	UPSTREAM	939	KRI1	PREDICTED: protein KRI1 homolog [Vitis vinifera]	-	-	-	-	-	-	-
MSTRG.12477.4	SDRB02001099.1	1120172	1121942	-	TEA_009207	1101537	1110830	-	UPSTREAM	9341	KRI1	PREDICTED: protein KRI1 homolog [Vitis vinifera]	-	-	-	-	-	-	-
MSTRG.12477.4	SDRB02001099.1	1120172	1121942	-	TEA_009200	1110918	1111820	-	UPSTREAM	8351	kri1	PREDICTED: protein KRI1 homolog [Nelumbo nucifera]	-	-	-	-	-	-	-
MSTRG.12527.1	SDRB02001124.1	157271	157972	-	TEA_013305	159090	160329	+	UPSTREAM	1117	At3g05950	PREDICTED: germin-like protein subfamily 1 member 14 isoform X1 [Gossypium arboreum]	-	-	-	-	-	-	-
MSTRG.12617.1	SDRB02001139.1	309485	317964	-	TEA_018046	320310	324178	+	UPSTREAM	2345	CHX15	PREDICTED: cation/H(+) antiporter 15-like [Nelumbo nucifera]	-	-	-	-	-	-	GO:0006812//cation transport;GO:0009987//cellular process
MSTRG.12633.2	SDRB02001139.1	656393	656684	+	TEA_018052	664565	673275	-	DOWNSTREAM	7880	--	protein-lysine methyltransferase METTL21B-like protein [Corchorus capsularis]	-	-	-	-	-	-	-
MSTRG.12636.1	SDRB02001139.1	662343	667209	-	TEA_018056	636835	656990	-	UPSTREAM	5352	ALMT2	PREDICTED: protein N-lysine methyltransferase METTL21A isoform X1 [Daucus carota subsp. sativus] [Daucus carota]	-	-	-	-	-	-	-
MSTRG.12660.1	SDRB02001139.1	787868	788531	-	TEA_018050	782539	785437	+	DOWNSTREAM	2430	LACS4	AMP-dependent synthetase/ligase [Corchorus capsularis]	Metabolism;Cellular Processes;Metabolism;Metabolism;Metabolism	Global and overview maps;Transport and catabolism;Global and overview maps;Lipid metabolism;Lipid metabolism	ko01100//Metabolic pathways;ko04146//Peroxisome;ko01212//Fatty acid metabolism;ko00071//Fatty acid degradation;ko00061//Fatty acid biosynthesis	K01897;K01897;K01897;K01897;K01897	-	-	-
MSTRG.12660.1	SDRB02001139.1	787868	788531	-	TEA_018048	788780	807744	-	DOWNSTREAM	248	OsI_010151	PREDICTED: UPF0496 protein At4g34320-like [Ziziphus jujuba]	-	-	-	-	-	-	-
MSTRG.12661.1	SDRB02001139.1	787892	788596	+	TEA_018050	782539	785437	+	DOWNSTREAM	2454	LACS4	AMP-dependent synthetase/ligase [Corchorus capsularis]	Metabolism;Cellular Processes;Metabolism;Metabolism;Metabolism	Global and overview maps;Transport and catabolism;Global and overview maps;Lipid metabolism;Lipid metabolism	ko01100//Metabolic pathways;ko04146//Peroxisome;ko01212//Fatty acid metabolism;ko00071//Fatty acid degradation;ko00061//Fatty acid biosynthesis	K01897;K01897;K01897;K01897;K01897	-	-	-
MSTRG.12661.1	SDRB02001139.1	787892	788596	+	TEA_018048	788780	807744	-	DOWNSTREAM	183	OsI_010151	PREDICTED: UPF0496 protein At4g34320-like [Ziziphus jujuba]	-	-	-	-	-	-	-
MSTRG.12685.1	SDRB02001170.1	80756	81086	-	MSTRG.12682	77688	79582	-	UPSTREAM	1173	SAHH	PREDICTED: adenosylhomocysteinase [Nicotiana attenuata]	Metabolism;Metabolism	Global and overview maps;Amino acid metabolism	ko01100//Metabolic pathways;ko00270//Cysteine and methionine metabolism	K01251;K01251	-	-	-
MSTRG.12772.1	SDRB02001176.1	1040640	1042318	+	TEA_021202	1037225	1040235	+	DOWNSTREAM	404	HSF30	Heat shock transcription factor A2 isoform 4 [Theobroma cacao]	-	-	-	-	GO:0043231//intracellular membrane-bounded organelle	GO:0001071//nucleic acid binding transcription factor activity;GO:0003677//DNA binding	GO:0006355//regulation of transcription, DNA-templated;GO:0009404//toxin metabolic process;GO:0009408//response to heat;GO:0033554//cellular response to stress;GO:0044267//cellular protein metabolic process
MSTRG.12806.1	SDRB02001184.1	65180	65686	+	TEA_015312	69209	72283	+	UPSTREAM	3522	ASK8	Protein kinase, catalytic domain-containing protein [Cynara cardunculus var. scolymus] [Cynara cardunculus]	-	-	-	-	-	GO:0004672//protein kinase activity	GO:0006796//phosphate-containing compound metabolic process
MSTRG.12818.1	SDRB02001184.1	123266	124298	-	TEA_015313	129468	130619	-	DOWNSTREAM	5169	RUP2	PREDICTED: WD repeat-containing protein RUP2 [Juglans regia]	Genetic Information Processing;Organismal Systems	Folding, sorting and degradation;Environmental adaptation	ko04120//Ubiquitin mediated proteolysis;ko04712//Circadian rhythm - plant	K10143;K10143	-	GO:0003824//catalytic activity	-
MSTRG.12833.1	SDRB02001184.1	344090	344779	+	MSTRG.12832	340643	344016	+	DOWNSTREAM	73	At2g47850	PREDICTED: zinc finger CCCH domain-containing protein 32 isoform X1 [Vitis vinifera]	-	-	-	-	-	-	-
MSTRG.12839.1	SDRB02001184.1	400614	400911	+	TEA_015321	390594	392087	+	DOWNSTREAM	8526	At1g55630	PREDICTED: pentatricopeptide repeat-containing protein At3g60050-like [Nicotiana attenuata]	-	-	-	-	-	-	-
MSTRG.12859.1	SDRB02001184.1	686996	687976	-	TEA_015320	691636	700217	-	DOWNSTREAM	3659	JMJ703	PREDICTED: lysine-specific demethylase JMJ18 [Nelumbo nucifera]	-	-	-	-	-	-	-
MSTRG.12862.1	SDRB02001184.1	689564	690929	-	TEA_015320	691636	700217	-	DOWNSTREAM	706	JMJ703	PREDICTED: lysine-specific demethylase JMJ18 [Nelumbo nucifera]	-	-	-	-	-	-	-
MSTRG.12866.1	SDRB02001184.1	700361	702127	-	TEA_015320	691636	700217	-	UPSTREAM	143	JMJ703	PREDICTED: lysine-specific demethylase JMJ18 [Nelumbo nucifera]	-	-	-	-	-	-	-
MSTRG.12919.1	SDRB02001191.1	517754	519761	+	MSTRG.12920	520195	531755	-	DOWNSTREAM	433	PIE1	PREDICTED: protein PHOTOPERIOD-INDEPENDENT EARLY FLOWERING 1 [Vitis vinifera]	-	-	-	-	-	GO:0017111//nucleoside-triphosphatase activity;GO:0032550//purine ribonucleoside binding	-
MSTRG.12920.2	SDRB02001191.1	526048	531803	-	MSTRG.12918	513893	520068	-	UPSTREAM	5979	PIE1	PREDICTED: protein PHOTOPERIOD-INDEPENDENT EARLY FLOWERING 1-like isoform X3 [Juglans regia]	-	-	-	-	-	-	-
MSTRG.12921.1	SDRB02001191.1	531867	534632	-	MSTRG.12920	520195	531755	-	UPSTREAM	111	PIE1	PREDICTED: protein PHOTOPERIOD-INDEPENDENT EARLY FLOWERING 1 [Vitis vinifera]	-	-	-	-	-	GO:0017111//nucleoside-triphosphatase activity;GO:0032550//purine ribonucleoside binding	-
MSTRG.12921.2	SDRB02001191.1	533262	534665	-	MSTRG.12920	520195	531755	-	UPSTREAM	1506	PIE1	PREDICTED: protein PHOTOPERIOD-INDEPENDENT EARLY FLOWERING 1 [Vitis vinifera]	-	-	-	-	-	GO:0017111//nucleoside-triphosphatase activity;GO:0032550//purine ribonucleoside binding	-
MSTRG.12921.3	SDRB02001191.1	533611	542055	-	MSTRG.12920	520195	531755	-	UPSTREAM	1855	PIE1	PREDICTED: protein PHOTOPERIOD-INDEPENDENT EARLY FLOWERING 1 [Vitis vinifera]	-	-	-	-	-	GO:0017111//nucleoside-triphosphatase activity;GO:0032550//purine ribonucleoside binding	-
MSTRG.12923.1	SDRB02001191.1	537301	537980	-	MSTRG.12920	520195	531755	-	UPSTREAM	5545	PIE1	PREDICTED: protein PHOTOPERIOD-INDEPENDENT EARLY FLOWERING 1 [Vitis vinifera]	-	-	-	-	-	GO:0017111//nucleoside-triphosphatase activity;GO:0032550//purine ribonucleoside binding	-
MSTRG.12924.1	SDRB02001191.1	538422	539525	-	MSTRG.12920	520195	531755	-	UPSTREAM	6666	PIE1	PREDICTED: protein PHOTOPERIOD-INDEPENDENT EARLY FLOWERING 1 [Vitis vinifera]	-	-	-	-	-	GO:0017111//nucleoside-triphosphatase activity;GO:0032550//purine ribonucleoside binding	-
MSTRG.12956.1	SDRB02001191.1	961318	962519	-	TEA_001441	957955	958833	+	DOWNSTREAM	2484	TOGT1	UDP-glycosyltransferase 73A20 [Camellia sinensis]	-	-	-	-	-	GO:0016740//transferase activity	-
MSTRG.12956.2	SDRB02001191.1	961355	970637	-	TEA_001441	957955	958833	+	DOWNSTREAM	2521	TOGT1	UDP-glycosyltransferase 73A20 [Camellia sinensis]	-	-	-	-	-	GO:0016740//transferase activity	-
MSTRG.12985.1	SDRB02001193.1	275790	336140	-	TEA_017380	337392	349430	-	DOWNSTREAM	1251	WDR5B	PREDICTED: WD repeat-containing protein 5 [Sesamum indicum]	-	-	-	-	GO:0035097//histone methyltransferase complex	GO:0005515//protein binding	GO:0003006//developmental process involved in reproduction
MSTRG.12988.1	SDRB02001193.1	332284	333434	+	TEA_017380	337392	349430	-	DOWNSTREAM	3957	WDR5B	PREDICTED: WD repeat-containing protein 5 [Sesamum indicum]	-	-	-	-	GO:0035097//histone methyltransferase complex	GO:0005515//protein binding	GO:0003006//developmental process involved in reproduction
MSTRG.13061.1	SDRB02001210.1	14967	17304	+	MSTRG.13064	19829	20457	+	UPSTREAM	2524	RCS3	PREDICTED: cysteine synthase-like, partial [Juglans regia]	Metabolism;Metabolism;Metabolism;Metabolism;Metabolism;Metabolism	Global and overview maps;Global and overview maps;Global and overview maps;Global and overview maps;Amino acid metabolism;Energy metabolism	ko01100//Metabolic pathways;ko01110//Biosynthesis of secondary metabolites;ko01200//Carbon metabolism;ko01230//Biosynthesis of amino acids;ko00270//Cysteine and methionine metabolism;ko00920//Sulfur metabolism	K01738;K01738;K01738;K01738;K01738;K01738	-	GO:0003824//catalytic activity	GO:0000097//sulfur amino acid biosynthetic process;GO:0006563//L-serine metabolic process
MSTRG.13099.2	SDRB02001214.1	187928	190316	-	TEA_023202	164541	180036	+	DOWNSTREAM	7891	--	PREDICTED: epidermal growth factor receptor substrate 15-like 1 isoform X2 [Daucus carota subsp. sativus] [Daucus carota]	-	-	-	-	-	-	GO:0051640//organelle localization
MSTRG.13099.3	SDRB02001214.1	187945	190296	-	TEA_023202	164541	180036	+	DOWNSTREAM	7908	--	PREDICTED: epidermal growth factor receptor substrate 15-like 1 isoform X2 [Daucus carota subsp. sativus] [Daucus carota]	-	-	-	-	-	-	GO:0051640//organelle localization
MSTRG.13122.1	SDRB02001214.1	460871	463606	-	TEA_023179	467492	472434	-	DOWNSTREAM	3885	RPL4	PREDICTED: 50S ribosomal protein L4, chloroplastic-like [Nelumbo nucifera]	Genetic Information Processing	Translation	ko03010//Ribosome	K02926	GO:0030529//intracellular ribonucleoprotein complex	-	GO:0010467//gene expression
MSTRG.13122.1	SDRB02001214.1	460871	463606	-	TEA_023201	472785	491403	+	UPSTREAM	9178	RPL4	PREDICTED: 50S ribosomal protein L4, chloroplastic-like [Nelumbo nucifera]	Genetic Information Processing	Translation	ko03010//Ribosome	K02926	GO:0030529//intracellular ribonucleoprotein complex	-	GO:0010467//gene expression
MSTRG.13127.1	SDRB02001214.1	469500	471731	+	TEA_023207	453041	466748	+	DOWNSTREAM	2751	THIC	PREDICTED: phosphomethylpyrimidine synthase, chloroplastic-like isoform X3 [Daucus carota subsp. sativus] [Daucus carota]	Metabolism;Metabolism	Global and overview maps;Metabolism of cofactors and vitamins	ko01100//Metabolic pathways;ko00730//Thiamine metabolism	K03147;K03147	-	-	-
MSTRG.13127.1	SDRB02001214.1	469500	471731	+	TEA_023201	472785	491403	+	UPSTREAM	1053	RPL4	PREDICTED: 50S ribosomal protein L4, chloroplastic-like [Nelumbo nucifera]	Genetic Information Processing	Translation	ko03010//Ribosome	K02926	GO:0030529//intracellular ribonucleoprotein complex	-	GO:0010467//gene expression
MSTRG.13132.1	SDRB02001214.1	480006	480918	-	TEA_023179	467492	472434	-	UPSTREAM	7571	RPL4	PREDICTED: 50S ribosomal protein L4, chloroplastic-like [Nelumbo nucifera]	Genetic Information Processing	Translation	ko03010//Ribosome	K02926	GO:0030529//intracellular ribonucleoprotein complex	-	GO:0010467//gene expression
MSTRG.13131.1	SDRB02001214.1	480006	480919	+	TEA_023179	467492	472434	-	UPSTREAM	7571	RPL4	PREDICTED: 50S ribosomal protein L4, chloroplastic-like [Nelumbo nucifera]	Genetic Information Processing	Translation	ko03010//Ribosome	K02926	GO:0030529//intracellular ribonucleoprotein complex	-	GO:0010467//gene expression
MSTRG.13173.1	SDRB02001214.1	1056955	1062243	+	TEA_023180	1053498	1054940	+	DOWNSTREAM	2014	TOGT1	PREDICTED: scopoletin glucosyltransferase isoform X1 [Theobroma cacao]	-	-	-	-	-	GO:0016757//transferase activity, transferring glycosyl groups	-
MSTRG.13173.1	SDRB02001214.1	1056955	1062243	+	TEA_023195	1066601	1068001	+	UPSTREAM	4357	TOGT1	PREDICTED: scopoletin glucosyltransferase isoform X1 [Theobroma cacao]	-	-	-	-	-	GO:0016757//transferase activity, transferring glycosyl groups	-
MSTRG.13183.1	SDRB02001214.1	1083405	1089113	+	TEA_023200	1090760	1096139	+	UPSTREAM	1646	PTEN2A	PREDICTED: phosphatidylinositol 3,4,5-trisphosphate 3-phosphatase and protein-tyrosine-phosphatase PTEN2A [Nicotiana tomentosiformis]	Metabolism;Environmental Information Processing;Metabolism	Global and overview maps;Signal transduction;Carbohydrate metabolism	ko01100//Metabolic pathways;ko04070//Phosphatidylinositol signaling system;ko00562//Inositol phosphate metabolism	K01110;K01110;K01110	GO:0044444//cytoplasmic part	GO:0004721//phosphoprotein phosphatase activity;GO:0005543//phospholipid binding;GO:0034594//phosphatidylinositol trisphosphate phosphatase activity	GO:0006470//protein dephosphorylation;GO:0016192//vesicle-mediated transport;GO:0043405//regulation of MAP kinase activity;GO:0046488//phosphatidylinositol metabolic process
MSTRG.13183.1	SDRB02001214.1	1083405	1089113	+	TEA_023186	1072707	1083119	+	DOWNSTREAM	285	RD21B	cysteine protease Cp4 [Actinidia deliciosa]	-	-	-	-	-	GO:0070011//peptidase activity, acting on L-amino acid peptides	-
MSTRG.13214.1	SDRB02001214.1	1342970	1364933	+	MSTRG.13216	1370768	1372310	+	UPSTREAM	5834	--	-	-	-	-	-	-	-	-
MSTRG.13218.1	SDRB02001214.1	1376418	1389364	+	MSTRG.13216	1370768	1372310	+	DOWNSTREAM	4107	--	-	-	-	-	-	-	-	-
MSTRG.13322.1	SDRB02001217.1	27201	27535	-	TEA_028420	13833	25599	-	UPSTREAM	1601	At1g06620	2OG-FeII_Oxy domain-containing protein/DIOX_N domain-containing protein [Cephalotus follicularis]	-	-	-	-	-	-	-
MSTRG.13344.1	SDRB02001217.1	290018	292098	+	TEA_028413	292451	293032	+	UPSTREAM	352	--	PREDICTED: transcription termination factor MTERF5, chloroplastic-like [Vitis vinifera]	-	-	-	-	-	-	-
MSTRG.13344.1	SDRB02001217.1	290018	292098	+	TEA_028421	297705	307214	-	DOWNSTREAM	5606	CUL1	PREDICTED: cullin-1-like [Jatropha curcas]	Genetic Information Processing;Genetic Information Processing	Folding, sorting and degradation;Folding, sorting and degradation	ko04141//Protein processing in endoplasmic reticulum;ko04120//Ubiquitin mediated proteolysis	K03347;K03347	GO:0000151//ubiquitin ligase complex	GO:0044389//ubiquitin-like protein ligase binding	-
MSTRG.13397.4	SDRB02001222.1	138582	139827	+	TEA_001566	145897	147123	-	DOWNSTREAM	6069	--	DUF761 domain-containing protein [Cephalotus follicularis]	-	-	-	-	-	-	-
MSTRG.13428.1	SDRB02001227.1	24075	24857	+	TEA_001259	27020	34151	-	DOWNSTREAM	2162	NAD-ME2	PREDICTED: NAD-dependent malic enzyme 2, mitochondrial isoform X2 [Cucumis melo]	Metabolism;Metabolism;Metabolism;Metabolism	Global and overview maps;Global and overview maps;Carbohydrate metabolism;Energy metabolism	ko01100//Metabolic pathways;ko01200//Carbon metabolism;ko00620//Pyruvate metabolism;ko00710//Carbon fixation in photosynthetic organisms	K00028;K00028;K00028;K00028	-	-	-
MSTRG.13437.1	SDRB02001227.1	41124	43597	+	TEA_001259	27020	34151	-	UPSTREAM	6972	NAD-ME2	PREDICTED: NAD-dependent malic enzyme 2, mitochondrial isoform X2 [Cucumis melo]	Metabolism;Metabolism;Metabolism;Metabolism	Global and overview maps;Global and overview maps;Carbohydrate metabolism;Energy metabolism	ko01100//Metabolic pathways;ko01200//Carbon metabolism;ko00620//Pyruvate metabolism;ko00710//Carbon fixation in photosynthetic organisms	K00028;K00028;K00028;K00028	-	-	-
MSTRG.13438.1	SDRB02001227.1	41496	44170	+	TEA_001259	27020	34151	-	UPSTREAM	7344	NAD-ME2	PREDICTED: NAD-dependent malic enzyme 2, mitochondrial isoform X2 [Cucumis melo]	Metabolism;Metabolism;Metabolism;Metabolism	Global and overview maps;Global and overview maps;Carbohydrate metabolism;Energy metabolism	ko01100//Metabolic pathways;ko01200//Carbon metabolism;ko00620//Pyruvate metabolism;ko00710//Carbon fixation in photosynthetic organisms	K00028;K00028;K00028;K00028	-	-	-
MSTRG.13526.1	SDRB02001256.1	160546	160822	-	TEA_024111	145931	159822	-	UPSTREAM	723	CNGC5	PREDICTED: probable cyclic nucleotide-gated ion channel 5 [Sesamum indicum]	Organismal Systems	Environmental adaptation	ko04626//Plant-pathogen interaction	K05391	GO:0016020//membrane	GO:0004672//protein kinase activity	GO:0006811//ion transport;GO:0044763//single-organism cellular process
MSTRG.13592.1	SDRB02001265.1	162566	163712	+	TEA_015018	172284	173486	+	UPSTREAM	8571	CPR1	PREDICTED: F-box protein CPR30 [Ricinus communis]	-	-	-	-	-	-	-
MSTRG.13593.1	SDRB02001265.1	162568	163722	-	TEA_015018	172284	173486	+	UPSTREAM	8561	CPR1	PREDICTED: F-box protein CPR30 [Ricinus communis]	-	-	-	-	-	-	-
MSTRG.13603.1	SDRB02001265.1	207539	209682	+	TEA_015025	202757	206000	+	DOWNSTREAM	1538	--	PREDICTED: uncharacterized protein LOC104588813 [Nelumbo nucifera]	-	-	-	-	-	-	-
MSTRG.13603.1	SDRB02001265.1	207539	209682	+	TEA_015014	215000	225765	-	DOWNSTREAM	5317	BPA1	PREDICTED: binding partner of ACD11 1 [Theobroma cacao]	-	-	-	-	-	GO:0097159//organic cyclic compound binding	-
MSTRG.13684.1	SDRB02001268.1	61009	67473	-	TEA_019005	70018	135835	+	UPSTREAM	2544	CYP72A14	cytochrome P450 [Cynara cardunculus var. scolymus] [Cynara cardunculus]	-	-	-	-	-	-	-
MSTRG.13733.1	SDRB02001281.1	499966	501370	+	MSTRG.13740	508967	511585	+	UPSTREAM	7596	rnhA	PREDICTED: uncharacterized protein LOC105954151 [Erythranthe guttata]	-	-	-	-	-	-	-
MSTRG.13742.1	SDRB02001281.1	513176	513503	+	MSTRG.13740	508967	511585	+	DOWNSTREAM	1590	rnhA	PREDICTED: uncharacterized protein LOC105954151 [Erythranthe guttata]	-	-	-	-	-	-	-
MSTRG.13742.3	SDRB02001281.1	513263	513578	+	MSTRG.13740	508967	511585	+	DOWNSTREAM	1677	rnhA	PREDICTED: uncharacterized protein LOC105954151 [Erythranthe guttata]	-	-	-	-	-	-	-
MSTRG.13766.4	SDRB02001292.1	64294	65976	-	TEA_000285	71904	74145	+	UPSTREAM	5927	BI-1	PREDICTED: bax inhibitor 1-like [Sesamum indicum]	-	-	-	-	-	-	-
MSTRG.13785.1	SDRB02001292.1	273746	345800	-	TEA_000318	266154	269073	+	DOWNSTREAM	4672	CDC2	cell division control protein 2 homolog isoform X1 [Cajanus cajan]	-	-	-	-	-	-	-
MSTRG.13789.3	SDRB02001292.1	378412	381511	+	TEA_000269	367521	371408	+	DOWNSTREAM	7003	FBL25	PREDICTED: F-box/FBD/LRR-repeat protein At5g56420-like [Populus euphratica]	-	-	-	-	-	-	-
MSTRG.13800.1	SDRB02001292.1	513009	576711	-	MSTRG.13798	512426	512918	-	UPSTREAM	90	--	plant/T19L5-60 protein [Medicago truncatula]	-	-	-	-	-	-	-
MSTRG.13800.1	SDRB02001292.1	513009	576711	-	TEA_000300	577609	588189	+	UPSTREAM	897	ML4	PREDICTED: protein MEI2-like 4 isoform X3 [Vitis vinifera]	-	-	-	-	-	-	-
MSTRG.13815.1	SDRB02001292.1	672879	674786	+	TEA_000275	661632	667187	-	UPSTREAM	5691	ORTH2	PREDICTED: E3 ubiquitin-protein ligase ORTHRUS 2 [Ricinus communis]	-	-	-	-	-	GO:0005515//protein binding;GO:0043169//cation binding	-
MSTRG.13840.1	SDRB02001292.1	978086	981020	-	TEA_000272	971590	975670	+	DOWNSTREAM	2415	--	NADH-ubiquinone reductase complex 1 MLRQ subunit [Medicago truncatula]	-	-	-	-	-	-	-
MSTRG.13840.1	SDRB02001292.1	978086	981020	-	MSTRG.13840	986593	990246	-	DOWNSTREAM	5572	--	LOW QUALITY PROTEIN: DUF659 domain-containing protein/Dimer_Tnp_hAT domain-containing protein, partial [Cephalotus follicularis]	-	-	-	-	-	-	-
MSTRG.13840.2	SDRB02001292.1	979950	985618	-	TEA_000272	971590	975670	+	DOWNSTREAM	4279	--	NADH-ubiquinone reductase complex 1 MLRQ subunit [Medicago truncatula]	-	-	-	-	-	-	-
MSTRG.13840.2	SDRB02001292.1	979950	985618	-	MSTRG.13840	986593	990246	-	DOWNSTREAM	974	--	LOW QUALITY PROTEIN: DUF659 domain-containing protein/Dimer_Tnp_hAT domain-containing protein, partial [Cephalotus follicularis]	-	-	-	-	-	-	-
MSTRG.13840.2	SDRB02001292.1	979950	985618	-	TEA_000271	992712	994811	-	DOWNSTREAM	7093	RH21	PREDICTED: DEAD-box ATP-dependent RNA helicase 21 [Vitis vinifera]	Genetic Information Processing	Transcription	ko03040//Spliceosome	K12858	GO:0043231//intracellular membrane-bounded organelle	GO:0003676//nucleic acid binding;GO:0032550//purine ribonucleoside binding;GO:0042623//ATPase activity, coupled	GO:0006396//RNA processing;GO:0006464//cellular protein modification process
MSTRG.13844.1	SDRB02001292.1	998809	1000564	+	MSTRG.13840	986593	990246	-	UPSTREAM	8562	--	LOW QUALITY PROTEIN: DUF659 domain-containing protein/Dimer_Tnp_hAT domain-containing protein, partial [Cephalotus follicularis]	-	-	-	-	-	-	-
MSTRG.13844.1	SDRB02001292.1	998809	1000564	+	TEA_000271	992712	994811	-	UPSTREAM	3997	RH21	PREDICTED: DEAD-box ATP-dependent RNA helicase 21 [Vitis vinifera]	Genetic Information Processing	Transcription	ko03040//Spliceosome	K12858	GO:0043231//intracellular membrane-bounded organelle	GO:0003676//nucleic acid binding;GO:0032550//purine ribonucleoside binding;GO:0042623//ATPase activity, coupled	GO:0006396//RNA processing;GO:0006464//cellular protein modification process
MSTRG.13845.1	SDRB02001292.1	999014	1000503	-	MSTRG.13840	986593	990246	-	UPSTREAM	8767	--	LOW QUALITY PROTEIN: DUF659 domain-containing protein/Dimer_Tnp_hAT domain-containing protein, partial [Cephalotus follicularis]	-	-	-	-	-	-	-
MSTRG.13845.1	SDRB02001292.1	999014	1000503	-	TEA_000271	992712	994811	-	UPSTREAM	4202	RH21	PREDICTED: DEAD-box ATP-dependent RNA helicase 21 [Vitis vinifera]	Genetic Information Processing	Transcription	ko03040//Spliceosome	K12858	GO:0043231//intracellular membrane-bounded organelle	GO:0003676//nucleic acid binding;GO:0032550//purine ribonucleoside binding;GO:0042623//ATPase activity, coupled	GO:0006396//RNA processing;GO:0006464//cellular protein modification process
MSTRG.13897.1	SDRB02001292.1	1605521	1606774	+	TEA_000294	1592465	1600399	+	DOWNSTREAM	5121	Khsrp	Far upstream element-binding 2 [Gossypium arboreum]	-	-	-	-	-	-	-
MSTRG.13894.3	SDRB02001292.1	1609076	1611907	+	TEA_000294	1592465	1600399	+	DOWNSTREAM	8676	Khsrp	Far upstream element-binding 2 [Gossypium arboreum]	-	-	-	-	-	-	-
MSTRG.14063.1	SDRB02001300.1	415058	416632	-	MSTRG.14059	396400	409745	+	DOWNSTREAM	5312	OsI_016050	PREDICTED: DEAD-box ATP-dependent RNA helicase 13 isoform X1 [Vitis vinifera]	-	-	-	-	-	GO:0003676//nucleic acid binding;GO:0032550//purine ribonucleoside binding;GO:0042623//ATPase activity, coupled	-
MSTRG.14088.1	SDRB02001300.1	805325	805634	+	TEA_007702	781942	796163	-	UPSTREAM	9161	VIP2	PREDICTED: probable NOT transcription complex subunit VIP2 isoform X4 [Glycine max]	Genetic Information Processing	Folding, sorting and degradation	ko03018//RNA degradation	K12605	-	-	GO:0010468//regulation of gene expression
MSTRG.14138.1	SDRB02001300.1	1493960	1497010	-	TEA_007703	1497193	1500214	-	DOWNSTREAM	182	BHLH68	PREDICTED: transcription factor bHLH68 [Vitis vinifera]	-	-	-	-	-	-	-
MSTRG.14152.1	SDRB02001300.1	1618996	1675451	+	MSTRG.14150	1602616	1616046	+	DOWNSTREAM	2949	MFDR	PREDICTED: NADPH:adrenodoxin oxidoreductase, mitochondrial [Citrus sinensis]	-	-	-	-	GO:0044464//cell part	-	GO:0044710//single-organism metabolic process
MSTRG.14203.2	SDRB02001305.1	958392	959290	-	TEA_019614	969246	1000197	-	DOWNSTREAM	9955	--	Zinc finger, RING-type [Corchorus capsularis]	-	-	-	-	-	-	-
MSTRG.14260.1	SDRB02001305.1	1945073	1948554	+	TEA_019602	1952074	1956205	-	DOWNSTREAM	3519	At2g21870	PREDICTED: probable ATP synthase 24 kDa subunit, mitochondrial isoform X1 [Juglans regia]	-	-	-	-	-	-	-
MSTRG.14346.1	SDRB02001305.1	3069041	3069342	+	MSTRG.14345	3067853	3068354	+	DOWNSTREAM	686	SD11	PREDICTED: G-type lectin S-receptor-like serine/threonine-protein kinase At4g27290 isoform X1 [Ipomoea nil]	-	-	-	-	-	GO:0004672//protein kinase activity;GO:0032550//purine ribonucleoside binding	GO:0006464//cellular protein modification process;GO:0006796//phosphate-containing compound metabolic process;GO:0008037//cell recognition
MSTRG.14382.1	SDRB02001317.1	216712	218126	+	TEA_007938	212758	214926	+	DOWNSTREAM	1785	--	PREDICTED: LOW QUALITY PROTEIN: cleavage and polyadenylation specificity factor subunit 6 [Sesamum indicum]	Genetic Information Processing	Translation	ko03015//mRNA surveillance pathway	K14398	-	-	-
MSTRG.14391.1	SDRB02001317.1	258171	258647	+	TEA_007941	252922	253680	+	DOWNSTREAM	4490	NFYB3	PREDICTED: nuclear transcription factor Y subunit B-3 [Vitis vinifera]	-	-	-	-	GO:0043231//intracellular membrane-bounded organelle	GO:0003677//DNA binding;GO:0046983//protein dimerization activity	GO:0010468//regulation of gene expression
MSTRG.14403.1	SDRB02001317.1	381415	381803	-	MSTRG.14402	376367	376880	-	UPSTREAM	4534	SBT4.15	PREDICTED: subtilisin-like protease SBT4.15, partial [Juglans regia]	-	-	-	-	-	GO:0005515//protein binding;GO:0070011//peptidase activity, acting on L-amino acid peptides	GO:0009892//negative regulation of metabolic process;GO:0019538//protein metabolic process
MSTRG.14450.1	SDRB02001317.1	949495	949870	-	MSTRG.14448	940974	941390	-	UPSTREAM	8104	--	-	-	-	-	-	-	-	-
MSTRG.14455.1	SDRB02001317.1	984741	988276	+	MSTRG.14457	989318	994347	+	UPSTREAM	1041	RE1	cysteine-rich RLK RECEPTOR-like protein kinase [Citrus limon]	-	-	-	-	-	-	-
MSTRG.14455.1	SDRB02001317.1	984741	988276	+	TEA_007943	945976	980197	+	DOWNSTREAM	4543	ABCC2	PREDICTED: ABC transporter C family member 12 isoform X2 [Theobroma cacao]	-	-	-	-	GO:0031224//intrinsic component of membrane	GO:0015405//P-P-bond-hydrolysis-driven transmembrane transporter activity;GO:0017111//nucleoside-triphosphatase activity;GO:0032550//purine ribonucleoside binding	GO:0044763//single-organism cellular process;GO:0051234//establishment of localization
MSTRG.14465.1	SDRB02001317.1	1079393	1086617	-	MSTRG.14463	1074002	1075923	+	DOWNSTREAM	3469	--	HIG_1_N domain-containing protein [Cephalotus follicularis]	-	-	-	-	GO:0031224//intrinsic component of membrane	-	-
MSTRG.14474.1	SDRB02001325.1	335935	336456	+	MSTRG.14476	339422	356433	+	UPSTREAM	2965	Os12g0234800	PREDICTED: urease isoform X1 [Vitis vinifera]	Metabolism;Metabolism;Metabolism	Global and overview maps;Nucleotide metabolism;Amino acid metabolism	ko01100//Metabolic pathways;ko00230//Purine metabolism;ko00220//Arginine biosynthesis	K01427;K01427;K01427	-	GO:0016811//hydrolase activity, acting on carbon-nitrogen (but not peptide) bonds, in linear amides;GO:0046914//transition metal ion binding	GO:0019627//urea metabolic process
MSTRG.14622.1	SDRB02001331.1	610070	611596	+	TEA_010921	593891	604260	+	DOWNSTREAM	5809	LCAT4	PREDICTED: lecithin-cholesterol acyltransferase-like 4 [Vitis vinifera]	Metabolism;Metabolism;Metabolism;Metabolism	Global and overview maps;Global and overview maps;Lipid metabolism;Lipid metabolism	ko01100//Metabolic pathways;ko01110//Biosynthesis of secondary metabolites;ko00564//Glycerophospholipid metabolism;ko00592//alpha-Linolenic acid metabolism	K22389;K22389;K22389;K22389	-	GO:0016747//transferase activity, transferring acyl groups other than amino-acyl groups	-
MSTRG.14622.1	SDRB02001331.1	610070	611596	+	TEA_010916	618528	625642	-	DOWNSTREAM	6931	--	-	-	-	-	-	-	-	-
MSTRG.14781.1	SDRB02001363.1	21190	21474	+	TEA_018515	3546	12755	+	DOWNSTREAM	8434	--	PREDICTED: E3 ubiquitin-protein ligase RBBP6 isoform X1 [Ziziphus jujuba]	Metabolism;Metabolism;Metabolism;Metabolism;Metabolism;Metabolism;Metabolism;Metabolism;Metabolism;Metabolism	Global and overview maps;Global and overview maps;Global and overview maps;Amino acid metabolism;Amino acid metabolism;Amino acid metabolism;Amino acid metabolism;Metabolism of cofactors and vitamins;Biosynthesis of other secondary metabolites;Biosynthesis of other secondary metabolites	ko01100//Metabolic pathways;ko01110//Biosynthesis of secondary metabolites;ko01230//Biosynthesis of amino acids;ko00270//Cysteine and methionine metabolism;ko00360//Phenylalanine metabolism;ko00350//Tyrosine metabolism;ko00400//Phenylalanine, tyrosine and tryptophan biosynthesis;ko00130//Ubiquinone and other terpenoid-quinone biosynthesis;ko00960//Tropane, piperidine and pyridine alkaloid biosynt…	K00815;K00815;K00815;K00815;K00815;K00815;K00815;K00815;K00815;K00815	-	-	-
MSTRG.14781.1	SDRB02001363.1	21190	21474	+	MSTRG.14782	28957	36289	-	DOWNSTREAM	7482	ALY3	PREDICTED: protein ALWAYS EARLY 3 [Vitis vinifera]	-	-	-	-	GO:0043231//intracellular membrane-bounded organelle;GO:0043234//protein complex	GO:0005488//binding	GO:0009606//tropism;GO:0034645//cellular macromolecule biosynthetic process;GO:0044763//single-organism cellular process;GO:0045491//xylan metabolic process
MSTRG.14817.1	SDRB02001366.1	132460	135035	-	MSTRG.14816	130438	132095	-	UPSTREAM	364	ROPGEF3	PREDICTED: rop guanine nucleotide exchange factor 3 [Ziziphus jujuba]	-	-	-	-	-	-	GO:0043087//regulation of GTPase activity
MSTRG.14840.1	SDRB02001368.1	95553	149339	+	MSTRG.14839	90667	95414	+	DOWNSTREAM	138	DMR6	PREDICTED: probable 2-oxoglutarate/Fe(II)-dependent dioxygenase [Jatropha curcas]	-	-	-	-	-	GO:0016706//oxidoreductase activity, acting on paired donors, with incorporation or reduction of molecular oxygen, 2-oxoglutarate as one donor, and incorporation of one atom each of oxygen into both donors;GO:0043169//cation binding	GO:0051553//flavone biosynthetic process
MSTRG.14840.2	SDRB02001368.1	95554	149339	+	MSTRG.14839	90667	95414	+	DOWNSTREAM	139	DMR6	PREDICTED: probable 2-oxoglutarate/Fe(II)-dependent dioxygenase [Jatropha curcas]	-	-	-	-	-	GO:0016706//oxidoreductase activity, acting on paired donors, with incorporation or reduction of molecular oxygen, 2-oxoglutarate as one donor, and incorporation of one atom each of oxygen into both donors;GO:0043169//cation binding	GO:0051553//flavone biosynthetic process
MSTRG.14862.1	SDRB02001368.1	433058	438170	+	MSTRG.14861	418060	426689	+	DOWNSTREAM	6368	SEC16B	PREDICTED: LOW QUALITY PROTEIN: protein transport protein SEC16B homolog [Prunus mume]	-	-	-	-	-	-	GO:0006461//protein complex assembly
MSTRG.14880.1	SDRB02001368.1	669031	674345	+	TEA_029754	662543	663508	+	DOWNSTREAM	5522	--	PREDICTED: uncharacterized protein LOC104878977 [Vitis vinifera]	-	-	-	-	-	-	-
MSTRG.14881.1	SDRB02001368.1	669355	674761	+	TEA_029754	662543	663508	+	DOWNSTREAM	5846	--	PREDICTED: uncharacterized protein LOC104878977 [Vitis vinifera]	-	-	-	-	-	-	-
MSTRG.14881.2	SDRB02001368.1	669406	674889	+	TEA_029754	662543	663508	+	DOWNSTREAM	5897	--	PREDICTED: uncharacterized protein LOC104878977 [Vitis vinifera]	-	-	-	-	-	-	-
MSTRG.14896.1	SDRB02001368.1	836939	839580	-	TEA_029758	826083	834569	+	DOWNSTREAM	2369	--	PREDICTED: importin-9 isoform X2 [Vitis vinifera]	-	-	-	-	GO:0043231//intracellular membrane-bounded organelle	GO:0017016//Ras GTPase binding	GO:0007017//microtubule-based process;GO:1902410//mitotic cytokinetic process
MSTRG.14896.2	SDRB02001368.1	837502	846316	-	TEA_029758	826083	834569	+	DOWNSTREAM	2932	--	PREDICTED: importin-9 isoform X2 [Vitis vinifera]	-	-	-	-	GO:0043231//intracellular membrane-bounded organelle	GO:0017016//Ras GTPase binding	GO:0007017//microtubule-based process;GO:1902410//mitotic cytokinetic process
MSTRG.14918.1	SDRB02001368.1	1199000	1218803	+	TEA_029750	1197944	1198653	-	UPSTREAM	346	--	-	-	-	-	-	-	-	-
MSTRG.14938.1	SDRB02001378.1	128466	129796	-	TEA_011171	87754	119981	+	DOWNSTREAM	8484	GDPD4	PREDICTED: glycerophosphodiester phosphodiesterase GDPD4-like isoform X2 [Nicotiana tabacum]	-	-	-	-	-	-	-
MSTRG.15036.1	SDRB02001386.1	1045014	1048175	+	MSTRG.15034	1034594	1039306	-	UPSTREAM	5707	TIC32	PREDICTED: short-chain dehydrogenase TIC 32, chloroplastic [Vitis vinifera]	-	-	-	-	-	-	-
MSTRG.15110.1	SDRB02001391.1	764815	766306	+	MSTRG.15115	772872	781015	-	DOWNSTREAM	6565	CKL3	PREDICTED: protein CASEIN KINASE I-LIKE 3 isoform X2 [Theobroma cacao]	-	-	-	-	-	GO:0004672//protein kinase activity;GO:0032550//purine ribonucleoside binding	GO:0006464//cellular protein modification process;GO:0006796//phosphate-containing compound metabolic process
MSTRG.15110.1	SDRB02001391.1	764815	766306	+	TEA_021197	767284	770802	+	UPSTREAM	977	At5g51130	PREDICTED: probable RNA methyltransferase At5g51130 [Sesamum indicum]	-	-	-	-	-	-	-
MSTRG.15141.1	SDRB02001392.1	131618	134232	+	TEA_001058	108653	131266	-	UPSTREAM	351	PBS1	PREDICTED: serine/threonine-protein kinase CDL1-like [Juglans regia]	-	-	-	-	-	GO:0004672//protein kinase activity;GO:0032550//purine ribonucleoside binding	GO:0006464//cellular protein modification process;GO:0006796//phosphate-containing compound metabolic process
MSTRG.15163.1	SDRB02001392.1	495770	496335	-	TEA_001060	455331	494290	+	DOWNSTREAM	1479	--	hypothetical protein POPTR_0022s00590g [Populus trichocarpa]	-	-	-	-	-	-	-
MSTRG.15169.1	SDRB02001392.1	676052	679471	-	TEA_001050	679604	690563	-	DOWNSTREAM	132	WRKY57	PREDICTED: probable WRKY transcription factor 57 [Populus euphratica]	-	-	-	-	-	-	GO:0006950//response to stress;GO:0009628//response to abiotic stimulus
MSTRG.15201.1	SDRB02001392.1	1060848	1070229	+	TEA_001066	1048899	1058153	+	DOWNSTREAM	2694	--	PREDICTED: uncharacterized protein LOC108995661 [Juglans regia]	-	-	-	-	-	-	-
MSTRG.15233.1	SDRB02001392.1	1472480	1474357	-	TEA_001086	1476371	1506609	-	DOWNSTREAM	2013	GSNAP	PREDICTED: gamma-soluble NSF attachment protein [Vitis vinifera]	-	-	-	-	-	-	-
MSTRG.15294.2	SDRB02001392.1	2488424	2488883	-	TEA_001036	2483314	2485692	-	UPSTREAM	2731	PAH2	PREDICTED: phosphatidate phosphatase PAH2-like [Cucumis sativus]	Metabolism;Metabolism;Metabolism;Metabolism	Global and overview maps;Global and overview maps;Lipid metabolism;Lipid metabolism	ko01100//Metabolic pathways;ko01110//Biosynthesis of secondary metabolites;ko00564//Glycerophospholipid metabolism;ko00561//Glycerolipid metabolism	K15728;K15728;K15728;K15728	-	-	-
MSTRG.15316.1	SDRB02001392.1	2688396	2689560	+	TEA_001064	2684406	2688366	+	DOWNSTREAM	29	ROPGAP7	PREDICTED: rho GTPase-activating protein 7-like, partial [Nicotiana tabacum]	-	-	-	-	GO:0044464//cell part	-	GO:0043087//regulation of GTPase activity
MSTRG.15316.1	SDRB02001392.1	2688396	2689560	+	TEA_001068	2694964	2706103	+	UPSTREAM	5403	VHA-C	Ternary complex factor MIP1, leucine-zipper [Corchorus capsularis]	Metabolism;Metabolism;Cellular Processes	Global and overview maps;Energy metabolism;Transport and catabolism	ko01100//Metabolic pathways;ko00190//Oxidative phosphorylation;ko04145//Phagosome	K02148;K02148;K02148	GO:0005773//vacuole;GO:0009536//plastid;GO:0031090//organelle membrane;GO:0033176//proton-transporting V-type ATPase complex	GO:0005488//binding;GO:0015078//hydrogen ion transmembrane transporter activity	GO:0006006//glucose metabolic process;GO:0006109//regulation of carbohydrate metabolic process;GO:0006970//response to osmotic stress;GO:0006996//organelle organization;GO:0009699//phenylpropanoid biosynthetic process;GO:0009826//unidimensional cell growth;GO:0010053//root epidermal cell differentiation;GO:0015988//energy coupled proton transmembrane transport, against electrochemical gradient;GO…
MSTRG.15345.1	SDRB02001392.1	2941689	2942951	-	TEA_001075	2945908	2946633	+	UPSTREAM	2956	MYB80	PREDICTED: transcription factor MYB35 [Ricinus communis]	Organismal Systems	Environmental adaptation	ko04626//Plant-pathogen interaction	K09422	-	-	-
MSTRG.15360.1	SDRB02001392.1	3121953	3142862	-	TEA_001083	3145980	3146550	-	DOWNSTREAM	3117	--	Protein BREAST CANCER SUSCEPTIBILITY 1-like protein [Morus notabilis]	-	-	-	-	-	-	-
MSTRG.15364.1	SDRB02001392.1	3267734	3268604	+	MSTRG.15365	3269853	3275648	+	UPSTREAM	1248	--	-	-	-	-	-	-	-	-
MSTRG.15367.1	SDRB02001392.1	3276377	3296173	+	MSTRG.15365	3269853	3275648	+	DOWNSTREAM	728	--	-	-	-	-	-	-	-	-
MSTRG.15454.1	SDRB02001396.1	1559912	1561205	+	TEA_008503	1564174	1587116	-	DOWNSTREAM	2968	APF2	EKC/KEOPS complex, subunit Pcc1 [Corchorus capsularis]	-	-	-	-	-	GO:0003824//catalytic activity	-
MSTRG.15456.1	SDRB02001396.1	1571009	1572528	+	TEA_008492	1555999	1564054	+	DOWNSTREAM	6954	ABIL3	PREDICTED: protein ABIL2-like [Sesamum indicum]	-	-	-	-	-	-	-
MSTRG.15459.1	SDRB02001396.1	1574020	1577183	+	TEA_008492	1555999	1564054	+	DOWNSTREAM	9965	ABIL3	PREDICTED: protein ABIL2-like [Sesamum indicum]	-	-	-	-	-	-	-
MSTRG.15467.1	SDRB02001396.1	1598938	1599745	-	TEA_008496	1605184	1607477	-	DOWNSTREAM	5438	--	-	-	-	-	-	-	-	-
MSTRG.15468.2	SDRB02001396.1	1600223	1602058	-	TEA_008496	1605184	1607477	-	DOWNSTREAM	3125	--	-	-	-	-	-	-	-	-
MSTRG.15495.1	SDRB02001396.1	1813201	1816497	-	TEA_008507	1803779	1804901	+	DOWNSTREAM	8299	PEX13	PREDICTED: peroxisomal membrane protein 13-like, partial [Gossypium raimondii]	Cellular Processes	Transport and catabolism	ko04146//Peroxisome	K13344	-	-	-
MSTRG.15765.1	SDRB02001425.1	497271	514803	-	MSTRG.15769	516804	535285	-	DOWNSTREAM	2000	--	reverse transcriptase [Corchorus capsularis]	-	-	-	-	-	-	-
MSTRG.15771.1	SDRB02001425.1	540596	543684	-	MSTRG.15767	505413	539682	-	UPSTREAM	913	--	Ribosomal protein L46 [Corchorus capsularis]	-	-	-	-	-	-	-
MSTRG.15771.1	SDRB02001425.1	540596	543684	-	MSTRG.15769	516804	535285	-	UPSTREAM	5310	--	reverse transcriptase [Corchorus capsularis]	-	-	-	-	-	-	-
MSTRG.15777.1	SDRB02001435.1	37791	40315	-	TEA_015102	35226	36674	+	DOWNSTREAM	1116	KCS4	PREDICTED: 3-ketoacyl-CoA synthase 4-like [Pyrus x bretschneideri]	Metabolism;Metabolism;Organismal Systems;Metabolism	Global and overview maps;Global and overview maps;Environmental adaptation;Lipid metabolism	ko01100//Metabolic pathways;ko01110//Biosynthesis of secondary metabolites;ko04626//Plant-pathogen interaction;ko00062//Fatty acid elongation	K15397;K15397;K15397;K15397	-	GO:0016746//transferase activity, transferring acyl groups	GO:0006631//fatty acid metabolic process
MSTRG.15784.2	SDRB02001435.1	69377	71904	-	TEA_015109	60118	67810	+	DOWNSTREAM	1566	--	PREDICTED: 2-hydroxy-6-oxononadienedioate/2-hydroxy-6-oxononatrienedioate hydrolase-like [Daucus carota subsp. sativus] [Daucus carota]	-	-	-	-	-	-	-
MSTRG.15929.1	SDRB02001438.1	1365832	1366176	-	TEA_009047	1362557	1363597	+	DOWNSTREAM	2234	SOT16	PREDICTED: LOW QUALITY PROTEIN: flavonol sulfotransferase-like [Citrus sinensis]	-	-	-	-	-	-	-
MSTRG.15943.1	SDRB02001438.1	1821952	1822634	+	TEA_009044	1830295	1831821	+	UPSTREAM	7660	--	PREDICTED: uncharacterized protein LOC104588865 [Nelumbo nucifera]	-	-	-	-	-	-	-
MSTRG.15943.2	SDRB02001438.1	1821952	1828485	+	TEA_009044	1830295	1831821	+	UPSTREAM	1809	--	PREDICTED: uncharacterized protein LOC104588865 [Nelumbo nucifera]	-	-	-	-	-	-	-
MSTRG.15943.2	SDRB02001438.1	1821952	1828485	+	TEA_009040	1837664	1838314	+	UPSTREAM	9178	At3g43660	PREDICTED: vacuolar iron transporter homolog 4-like [Capsicum annuum]	-	-	-	-	-	-	-
MSTRG.15944.1	SDRB02001438.1	1825888	1826420	-	TEA_009044	1830295	1831821	+	UPSTREAM	3874	--	PREDICTED: uncharacterized protein LOC104588865 [Nelumbo nucifera]	-	-	-	-	-	-	-
MSTRG.15998.1	SDRB02001449.1	235917	236751	-	TEA_008079	227361	231820	+	DOWNSTREAM	4096	--	PREDICTED: zinc finger protein VAR3, chloroplastic [Juglans regia]	-	-	-	-	-	-	-
MSTRG.15998.1	SDRB02001449.1	235917	236751	-	TEA_008075	243325	251548	-	DOWNSTREAM	6573	BPM4	PREDICTED: BTB/POZ and MATH domain-containing protein 4 isoform X1 [Vitis vinifera]	-	-	-	-	GO:0044444//cytoplasmic part	-	GO:0032446//protein modification by small protein conjugation
MSTRG.16063.1	SDRB02001457.1	654448	654745	+	TEA_028091	619958	648747	+	DOWNSTREAM	5700	HVT1	PREDICTED: DExH-box ATP-dependent RNA helicase DExH6 [Vitis vinifera]	Genetic Information Processing	Folding, sorting and degradation	ko03018//RNA degradation	K14442	-	GO:0016787//hydrolase activity;GO:0097159//organic cyclic compound binding;GO:1901363//heterocyclic compound binding	-
MSTRG.16065.2	SDRB02001457.1	723016	723434	+	TEA_028080	732578	743521	+	UPSTREAM	9143	LCAT3	Lecithin:cholesterol acyltransferase 3 [Dorcoceras hygrometricum]	Metabolism;Metabolism;Metabolism;Metabolism	Global and overview maps;Global and overview maps;Lipid metabolism;Lipid metabolism	ko01100//Metabolic pathways;ko01110//Biosynthesis of secondary metabolites;ko00564//Glycerophospholipid metabolism;ko00592//alpha-Linolenic acid metabolism	K22389;K22389;K22389;K22389	GO:0043227//membrane-bounded organelle	GO:0004620//phospholipase activity;GO:0016740//transferase activity	-
MSTRG.16082.1	SDRB02001457.1	888178	889929	+	MSTRG.16084	890825	894728	+	UPSTREAM	895	--	DUF538 domain-containing protein [Cephalotus follicularis]	-	-	-	-	-	-	-
MSTRG.16082.1	SDRB02001457.1	888178	889929	+	MSTRG.16080	874617	888154	+	DOWNSTREAM	23	usp106	LUC7 domain-containing protein [Cephalotus follicularis]	-	-	-	-	-	-	-
MSTRG.16082.1	SDRB02001457.1	888178	889929	+	TEA_028071	895949	911762	+	UPSTREAM	6019	GCP2	PREDICTED: gamma-tubulin complex component 2, partial [Erythranthe guttata]	-	-	-	-	-	-	-
MSTRG.16095.1	SDRB02001457.1	963556	966174	+	TEA_028070	950410	954323	-	UPSTREAM	9232	At5g16400	PREDICTED: thioredoxin F1, chloroplastic-like [Sesamum indicum]	-	-	-	-	-	GO:0015036//disulfide oxidoreductase activity	GO:0019725//cellular homeostasis;GO:0044710//single-organism metabolic process
MSTRG.16192.1	SDRB02001479.1	231737	311446	-	TEA_028257	221300	222497	-	UPSTREAM	9239	NLP7	Protein NLP7 [Morus notabilis]	-	-	-	-	-	-	-
MSTRG.16230.1	SDRB02001479.1	689536	690352	-	MSTRG.16231	690744	694234	-	DOWNSTREAM	391	--	Protein kinase, ATP binding site-containing protein [Cynara cardunculus var. scolymus] [Cynara cardunculus]	-	-	-	-	-	-	-
MSTRG.16230.1	SDRB02001479.1	689536	690352	-	MSTRG.16225	662691	683954	-	UPSTREAM	5581	HI_0077	Ferritin/ribonucleotide reductase-like protein [Cynara cardunculus var. scolymus] [Cynara cardunculus]	-	-	-	-	-	GO:0046872//metal ion binding	GO:0044710//single-organism metabolic process
MSTRG.16230.1	SDRB02001479.1	689536	690352	-	MSTRG.16235	698019	704965	-	DOWNSTREAM	7666	--	-	-	-	-	-	-	-	-
MSTRG.16235.1	SDRB02001479.1	697444	700892	-	MSTRG.16231	690744	694234	-	UPSTREAM	3209	--	Protein kinase, ATP binding site-containing protein [Cynara cardunculus var. scolymus] [Cynara cardunculus]	-	-	-	-	-	-	-
MSTRG.16235.1	SDRB02001479.1	697444	700892	-	MSTRG.16237	709371	709847	-	DOWNSTREAM	8478	--	-	-	-	-	-	-	-	-
MSTRG.16238.2	SDRB02001479.1	710364	710839	-	MSTRG.16237	709371	709847	-	UPSTREAM	516	--	-	-	-	-	-	-	-	-
MSTRG.16238.2	SDRB02001479.1	710364	710839	-	MSTRG.16235	698019	704965	-	UPSTREAM	5398	--	-	-	-	-	-	-	-	-
MSTRG.16289.1	SDRB02001482.1	823285	823837	+	TEA_026888	812904	816842	+	DOWNSTREAM	6442	EMS1	PREDICTED: leucine-rich repeat receptor protein kinase EMS1 [Vitis vinifera]	-	-	-	-	GO:0031224//intrinsic component of membrane	GO:0004702//receptor signaling protein serine/threonine kinase activity;GO:0016628//oxidoreductase activity, acting on the CH-CH group of donors, NAD or NADP as acceptor;GO:0016791//phosphatase activity;GO:0032550//purine ribonucleoside binding	GO:0000280//nuclear division;GO:0001708//cell fate specification;GO:0009555//pollen development;GO:0009617//response to bacterium;GO:0009886//post-embryonic morphogenesis;GO:0032147//activation of protein kinase activity;GO:0044710//single-organism metabolic process;GO:0048437//floral organ development
MSTRG.16347.1	SDRB02001482.1	1906593	1915121	-	TEA_026896	1922097	1926552	+	UPSTREAM	6975	LSM3B	PREDICTED: sm-like protein LSM3A [Juglans regia]	Genetic Information Processing;Genetic Information Processing	Transcription;Folding, sorting and degradation	ko03040//Spliceosome;ko03018//RNA degradation	K12622;K12622	-	-	-
MSTRG.16505.1	SDRB02001500.1	912310	912711	-	TEA_028656	904509	912014	-	UPSTREAM	295	--	PREDICTED: uncharacterized protein LOC107412177 [Ziziphus jujuba]	-	-	-	-	-	-	-
MSTRG.16517.2	SDRB02001500.1	1102548	1104619	+	TEA_028666	1090721	1097388	+	DOWNSTREAM	5159	NFP	PREDICTED: lysM domain receptor-like kinase 4 [Populus euphratica]	-	-	-	-	-	GO:0004672//protein kinase activity;GO:0032550//purine ribonucleoside binding	GO:0006464//cellular protein modification process;GO:0006796//phosphate-containing compound metabolic process
MSTRG.16517.2	SDRB02001500.1	1102548	1104619	+	TEA_028667	1112582	1117533	+	UPSTREAM	7962	UNE12	transcription factor BHLH053, partial [Vaccinium corymbosum]	-	-	-	-	-	-	-
MSTRG.16522.1	SDRB02001500.1	1179578	1207401	+	MSTRG.16527	1216385	1225093	+	UPSTREAM	8983	--	PREDICTED: putative ion channel POLLUX-like 2 isoform X3 [Juglans regia]	-	-	-	-	-	-	-
MSTRG.16523.1	SDRB02001500.1	1200179	1209345	+	MSTRG.16527	1216385	1225093	+	UPSTREAM	7039	--	PREDICTED: putative ion channel POLLUX-like 2 isoform X3 [Juglans regia]	-	-	-	-	-	-	-
MSTRG.16555.1	SDRB02001505.1	66713	70445	+	TEA_019306	72434	73957	-	DOWNSTREAM	1988	NCS1	PREDICTED: purine-uracil permease NCS1 [Prunus mume]	-	-	-	-	-	-	GO:0044765//single-organism transport
MSTRG.16555.1	SDRB02001505.1	66713	70445	+	MSTRG.16549	33448	62960	+	DOWNSTREAM	3752	UPL7	PREDICTED: E3 ubiquitin-protein ligase UPL7 isoform X1 [Vitis vinifera]	Genetic Information Processing	Folding, sorting and degradation	ko04120//Ubiquitin mediated proteolysis	K10588	-	GO:0003824//catalytic activity	GO:0032446//protein modification by small protein conjugation
MSTRG.16573.1	SDRB02001508.1	219244	221909	-	TEA_025258	205084	212528	-	UPSTREAM	6715	At3g14260	PREDICTED: protein LURP-one-related 4 [Vitis vinifera]	-	-	-	-	-	-	-
MSTRG.16574.1	SDRB02001508.1	219244	221909	+	TEA_025258	205084	212528	-	UPSTREAM	6715	At3g14260	PREDICTED: protein LURP-one-related 4 [Vitis vinifera]	-	-	-	-	-	-	-
MSTRG.16623.1	SDRB02001510.1	398263	400078	+	MSTRG.16613	381314	388562	+	DOWNSTREAM	9700	--	-	-	-	-	-	-	-	-
MSTRG.16623.1	SDRB02001510.1	398263	400078	+	MSTRG.16617	389076	390218	+	DOWNSTREAM	8044	At2g40860/At2g40870	PREDICTED: protein kinase and PP2C-like domain-containing protein isoform X2 [Sesamum indicum]	-	-	-	-	-	-	-
MSTRG.16623.2	SDRB02001510.1	398640	402555	+	MSTRG.16617	389076	390218	+	DOWNSTREAM	8421	At2g40860/At2g40870	PREDICTED: protein kinase and PP2C-like domain-containing protein isoform X2 [Sesamum indicum]	-	-	-	-	-	-	-
MSTRG.16762.1	SDRB02001519.1	1424334	1427279	-	TEA_006497	1419438	1422724	-	UPSTREAM	1609	--	PREDICTED: SAP30-binding protein-like [Ziziphus jujuba]	-	-	-	-	-	-	-
MSTRG.16762.1	SDRB02001519.1	1424334	1427279	-	TEA_006494	1434447	1446382	-	DOWNSTREAM	7167	Sap30bp	HCNGP-like protein [Cynara cardunculus var. scolymus] [Cynara cardunculus]	-	-	-	-	-	-	-
MSTRG.16835.1	SDRB02001542.1	5160	7746	-	MSTRG.16836	8731	9486	-	DOWNSTREAM	984	--	Concanavalin A-like lectin/glucanase, subgroup [Cynara cardunculus var. scolymus] [Cynara cardunculus]	-	-	-	-	-	GO:0016772//transferase activity, transferring phosphorus-containing groups	-
MSTRG.16835.1	SDRB02001542.1	5160	7746	-	MSTRG.16837	9640	11873	-	DOWNSTREAM	1893	CERK1	PREDICTED: chitin elicitor receptor kinase 1-like [Solanum tuberosum]	Organismal Systems	Environmental adaptation	ko04626//Plant-pathogen interaction	K13429	-	-	-
MSTRG.16875.1	SDRB02001548.1	272021	292385	-	TEA_017746	230157	268461	+	DOWNSTREAM	3559	At1g60070	PREDICTED: AP-1 complex subunit gamma-2-like [Pyrus x bretschneideri]	-	-	-	-	-	-	-
MSTRG.16875.2	SDRB02001548.1	272327	278020	-	TEA_017746	230157	268461	+	DOWNSTREAM	3865	At1g60070	PREDICTED: AP-1 complex subunit gamma-2-like [Pyrus x bretschneideri]	-	-	-	-	-	-	-
MSTRG.16876.1	SDRB02001548.1	272414	277832	+	TEA_017746	230157	268461	+	DOWNSTREAM	3952	At1g60070	PREDICTED: AP-1 complex subunit gamma-2-like [Pyrus x bretschneideri]	-	-	-	-	-	-	-
MSTRG.17027.1	SDRB02001579.1	61537	70220	+	TEA_022680	72657	80234	+	UPSTREAM	2436	--	UDP-glucose flavonoid glucosyl-transferase [Actinidia chinensis]	-	-	-	-	-	-	-
MSTRG.17089.1	SDRB02001579.1	721295	722424	-	MSTRG.17087	717217	720786	-	UPSTREAM	508	pgk	PREDICTED: phosphoglycerate kinase-like isoform X3 [Arachis duranensis]	Metabolism;Metabolism;Metabolism;Metabolism;Metabolism;Metabolism	Global and overview maps;Global and overview maps;Global and overview maps;Global and overview maps;Carbohydrate metabolism;Energy metabolism	ko01100//Metabolic pathways;ko01110//Biosynthesis of secondary metabolites;ko01200//Carbon metabolism;ko01230//Biosynthesis of amino acids;ko00010//Glycolysis / Gluconeogenesis;ko00710//Carbon fixation in photosynthetic organisms	K00927;K00927;K00927;K00927;K00927;K00927	-	-	-
MSTRG.17089.2	SDRB02001579.1	721372	722269	-	MSTRG.17087	717217	720786	-	UPSTREAM	585	pgk	PREDICTED: phosphoglycerate kinase-like isoform X3 [Arachis duranensis]	Metabolism;Metabolism;Metabolism;Metabolism;Metabolism;Metabolism	Global and overview maps;Global and overview maps;Global and overview maps;Global and overview maps;Carbohydrate metabolism;Energy metabolism	ko01100//Metabolic pathways;ko01110//Biosynthesis of secondary metabolites;ko01200//Carbon metabolism;ko01230//Biosynthesis of amino acids;ko00010//Glycolysis / Gluconeogenesis;ko00710//Carbon fixation in photosynthetic organisms	K00927;K00927;K00927;K00927;K00927;K00927	-	-	-
MSTRG.17091.1	SDRB02001579.1	759233	759765	-	MSTRG.17090	753581	757445	+	DOWNSTREAM	1787	At5g03345	PREDICTED: membrane magnesium transporter [Juglans regia]	-	-	-	-	GO:0005769//early endosome;GO:0031090//organelle membrane;GO:0031224//intrinsic component of membrane	-	GO:0046474//glycerophospholipid biosynthetic process
MSTRG.17091.1	SDRB02001579.1	759233	759765	-	TEA_022683	763725	770751	-	DOWNSTREAM	3959	TAF8	PREDICTED: transcription initiation factor TFIID subunit 8 [Vitis vinifera]	Genetic Information Processing	Transcription	ko03022//Basal transcription factors	K14649	-	-	-
MSTRG.17135.1	SDRB02001585.1	326426	328883	-	MSTRG.17139	332641	333444	-	DOWNSTREAM	3757	--	GAG-POL precursor [Vitis vinifera]	-	-	-	-	-	-	-
MSTRG.17140.2	SDRB02001585.1	334355	335105	-	MSTRG.17139	332641	333444	-	UPSTREAM	910	--	GAG-POL precursor [Vitis vinifera]	-	-	-	-	-	-	-
MSTRG.17140.2	SDRB02001585.1	334355	335105	-	TEA_012189	339680	340090	-	DOWNSTREAM	4574	ATHB-13	PREDICTED: homeobox-leucine zipper protein ATHB-13 [Ricinus communis]	-	-	-	-	-	-	GO:0010467//gene expression;GO:0034645//cellular macromolecule biosynthetic process
MSTRG.17140.2	SDRB02001585.1	334355	335105	-	MSTRG.17136	327097	329334	-	UPSTREAM	5020	--	PREDICTED: uncharacterized protein LOC108221466 [Daucus carota subsp. sativus] [Daucus carota]	-	-	-	-	-	-	-
MSTRG.17169.1	SDRB02001588.1	242479	247034	+	TEA_020185	256765	259197	-	DOWNSTREAM	9730	PCMP-E91	PREDICTED: pentatricopeptide repeat-containing protein At3g16610 [Vitis vinifera]	-	-	-	-	-	-	-
MSTRG.17173.1	SDRB02001588.1	259296	262226	-	TEA_020185	256765	259197	-	UPSTREAM	98	PCMP-E91	PREDICTED: pentatricopeptide repeat-containing protein At3g16610 [Vitis vinifera]	-	-	-	-	-	-	-
MSTRG.17173.1	SDRB02001588.1	259296	262226	-	TEA_020183	263562	274688	-	DOWNSTREAM	1335	TGA21	PREDICTED: transcription factor HBP-1b(c38)-like [Sesamum indicum]	Environmental Information Processing	Signal transduction	ko04075//Plant hormone signal transduction	K14431	-	GO:0003677//DNA binding	GO:0010468//regulation of gene expression;GO:0034645//cellular macromolecule biosynthetic process
MSTRG.17215.1	SDRB02001592.1	219673	220108	+	TEA_003164	214597	218664	+	DOWNSTREAM	1008	--	PREDICTED: heavy metal-associated isoprenylated plant protein 2 [Vitis vinifera]	-	-	-	-	-	-	-
MSTRG.17215.1	SDRB02001592.1	219673	220108	+	TEA_003178	226381	237904	-	DOWNSTREAM	6272	NUP98A	PREDICTED: nuclear pore complex protein NUP98A [Vitis vinifera]	Genetic Information Processing	Translation	ko03013//RNA transport	K14297	-	-	-
MSTRG.17332.1	SDRB02001592.1	2180597	2184500	-	MSTRG.17333	2185113	2186961	-	DOWNSTREAM	612	GSTL3	PREDICTED: glutathione S-transferase L3-like [Daucus carota subsp. sativus] [Daucus carota]	Metabolism	Metabolism of other amino acids	ko00480//Glutathione metabolism	K00799	GO:0009532//plastid stroma	GO:0016765//transferase activity, transferring alkyl or aryl (other than methyl) groups	GO:0006464//cellular protein modification process;GO:0009404//toxin metabolic process;GO:0014070//response to organic cyclic compound
MSTRG.17332.1	SDRB02001592.1	2180597	2184500	-	MSTRG.17331	2177818	2179076	-	UPSTREAM	1520	SKIP31	PREDICTED: F-box protein SKIP31-like [Glycine max]	-	-	-	-	-	-	-
MSTRG.17351.1	SDRB02001599.1	191962	192210	-	TEA_001780	179651	187566	+	DOWNSTREAM	4395	CESA2	cellulose synthase A catalytic subunit 2 [UDP-forming]-like [Cajanus cajan]	-	-	-	-	-	-	-
MSTRG.17383.1	SDRB02001607.1	83601	96572	+	MSTRG.17386	98531	102948	+	UPSTREAM	1958	RE2	PREDICTED: uncharacterized mitochondrial protein AtMg00810-like [Malus domestica]	-	-	-	-	-	-	-
MSTRG.17385.1	SDRB02001607.1	96694	97466	+	MSTRG.17386	98531	102948	+	UPSTREAM	1064	RE2	PREDICTED: uncharacterized mitochondrial protein AtMg00810-like [Malus domestica]	-	-	-	-	-	-	-
MSTRG.17416.1	SDRB02001612.1	222591	223306	-	TEA_020521	202352	218267	+	DOWNSTREAM	4323	ABC1K1	ABC1 family protein [Populus trichocarpa]	-	-	-	-	-	-	-
MSTRG.17477.1	SDRB02001612.1	1366851	1367811	-	TEA_020547	1355403	1363719	-	UPSTREAM	3131	At4g04670	PREDICTED: tRNA wybutosine-synthesizing protein 2/3/4 isoform X1 [Vitis vinifera]	-	-	-	-	-	GO:0016740//transferase activity	GO:0000723//telomere maintenance;GO:0008033//tRNA processing;GO:0050896//response to stimulus
MSTRG.17483.1	SDRB02001612.1	1402588	1404936	+	TEA_020553	1399565	1400674	+	DOWNSTREAM	1913	ATPC	PREDICTED: ATP synthase gamma chain, chloroplastic [Gossypium hirsutum]	Metabolism;Metabolism;Metabolism	Global and overview maps;Energy metabolism;Energy metabolism	ko01100//Metabolic pathways;ko00190//Oxidative phosphorylation;ko00195//Photosynthesis	K02115;K02115;K02115	GO:0009526//plastid envelope;GO:0031976//plastid thylakoid;GO:0033178//proton-transporting two-sector ATPase complex, catalytic domain;GO:0044434//chloroplast part	GO:0015078//hydrogen ion transmembrane transporter activity;GO:0019829//cation-transporting ATPase activity	GO:0000097//sulfur amino acid biosynthetic process;GO:0005982//starch metabolic process;GO:0006090//pyruvate metabolic process;GO:0006355//regulation of transcription, DNA-templated;GO:0006544//glycine metabolic process;GO:0006633//fatty acid biosynthetic process;GO:0006732//coenzyme metabolic process;GO:0006754//ATP biosynthetic process;GO:0006779//porphyrin-containing compound biosynthetic proc…
MSTRG.17483.1	SDRB02001612.1	1402588	1404936	+	MSTRG.17485	1405177	1407778	+	UPSTREAM	240	B3GALT2	PREDICTED: probable beta-1,3-galactosyltransferase 2 [Amborella trichopoda]	-	-	-	-	GO:0031224//intrinsic component of membrane	GO:0016758//transferase activity, transferring hexosyl groups	GO:0006464//cellular protein modification process
MSTRG.17483.1	SDRB02001612.1	1402588	1404936	+	TEA_020556	1388552	1393776	+	DOWNSTREAM	8811	At1g11710	PREDICTED: pentatricopeptide repeat-containing protein At1g11710, mitochondrial [Ziziphus jujuba]	-	-	-	-	-	-	-
MSTRG.17486.1	SDRB02001612.1	1412514	1413080	-	MSTRG.17485	1405177	1407778	+	DOWNSTREAM	4735	B3GALT2	PREDICTED: probable beta-1,3-galactosyltransferase 2 [Amborella trichopoda]	-	-	-	-	GO:0031224//intrinsic component of membrane	GO:0016758//transferase activity, transferring hexosyl groups	GO:0006464//cellular protein modification process
MSTRG.17571.2	SDRB02001612.1	2804459	2804703	+	TEA_020516	2811063	2811764	-	DOWNSTREAM	6359	NPF5.12	PREDICTED: protein NRT1/ PTR FAMILY 6.3-like [Sesamum indicum]	-	-	-	-	-	-	-
MSTRG.17642.1	SDRB02001612.1	4263665	4282997	+	TEA_020527	4257925	4258856	-	UPSTREAM	4808	HPPR	PREDICTED: hydroxyphenylpyruvate reductase-like [Juglans regia]	Metabolism;Metabolism;Metabolism;Metabolism;Metabolism	Global and overview maps;Global and overview maps;Global and overview maps;Carbohydrate metabolism;Amino acid metabolism	ko01100//Metabolic pathways;ko01110//Biosynthesis of secondary metabolites;ko01200//Carbon metabolism;ko00630//Glyoxylate and dicarboxylate metabolism;ko00260//Glycine, serine and threonine metabolism	K15919;K15919;K15919;K15919;K15919	-	GO:0000166//nucleotide binding;GO:0016616//oxidoreductase activity, acting on the CH-OH group of donors, NAD or NADP as acceptor	GO:0044710//single-organism metabolic process
MSTRG.17642.1	SDRB02001612.1	4263665	4282997	+	TEA_020537	4283861	4284337	-	DOWNSTREAM	863	HPPR	PREDICTED: hydroxyphenylpyruvate reductase-like [Solanum tuberosum]	Metabolism;Metabolism;Metabolism;Metabolism;Metabolism	Global and overview maps;Global and overview maps;Global and overview maps;Carbohydrate metabolism;Amino acid metabolism	ko01100//Metabolic pathways;ko01110//Biosynthesis of secondary metabolites;ko01200//Carbon metabolism;ko00630//Glyoxylate and dicarboxylate metabolism;ko00260//Glycine, serine and threonine metabolism	K15919;K15919;K15919;K15919;K15919	-	-	-
MSTRG.17643.1	SDRB02001612.1	4264075	4283066	-	TEA_020527	4257925	4258856	-	UPSTREAM	5218	HPPR	PREDICTED: hydroxyphenylpyruvate reductase-like [Juglans regia]	Metabolism;Metabolism;Metabolism;Metabolism;Metabolism	Global and overview maps;Global and overview maps;Global and overview maps;Carbohydrate metabolism;Amino acid metabolism	ko01100//Metabolic pathways;ko01110//Biosynthesis of secondary metabolites;ko01200//Carbon metabolism;ko00630//Glyoxylate and dicarboxylate metabolism;ko00260//Glycine, serine and threonine metabolism	K15919;K15919;K15919;K15919;K15919	-	GO:0000166//nucleotide binding;GO:0016616//oxidoreductase activity, acting on the CH-OH group of donors, NAD or NADP as acceptor	GO:0044710//single-organism metabolic process
MSTRG.17643.1	SDRB02001612.1	4264075	4283066	-	TEA_020537	4283861	4284337	-	DOWNSTREAM	794	HPPR	PREDICTED: hydroxyphenylpyruvate reductase-like [Solanum tuberosum]	Metabolism;Metabolism;Metabolism;Metabolism;Metabolism	Global and overview maps;Global and overview maps;Global and overview maps;Carbohydrate metabolism;Amino acid metabolism	ko01100//Metabolic pathways;ko01110//Biosynthesis of secondary metabolites;ko01200//Carbon metabolism;ko00630//Glyoxylate and dicarboxylate metabolism;ko00260//Glycine, serine and threonine metabolism	K15919;K15919;K15919;K15919;K15919	-	-	-
MSTRG.17643.2	SDRB02001612.1	4264993	4283643	-	TEA_020527	4257925	4258856	-	UPSTREAM	6136	HPPR	PREDICTED: hydroxyphenylpyruvate reductase-like [Juglans regia]	Metabolism;Metabolism;Metabolism;Metabolism;Metabolism	Global and overview maps;Global and overview maps;Global and overview maps;Carbohydrate metabolism;Amino acid metabolism	ko01100//Metabolic pathways;ko01110//Biosynthesis of secondary metabolites;ko01200//Carbon metabolism;ko00630//Glyoxylate and dicarboxylate metabolism;ko00260//Glycine, serine and threonine metabolism	K15919;K15919;K15919;K15919;K15919	-	GO:0000166//nucleotide binding;GO:0016616//oxidoreductase activity, acting on the CH-OH group of donors, NAD or NADP as acceptor	GO:0044710//single-organism metabolic process
MSTRG.17643.2	SDRB02001612.1	4264993	4283643	-	TEA_020537	4283861	4284337	-	DOWNSTREAM	217	HPPR	PREDICTED: hydroxyphenylpyruvate reductase-like [Solanum tuberosum]	Metabolism;Metabolism;Metabolism;Metabolism;Metabolism	Global and overview maps;Global and overview maps;Global and overview maps;Carbohydrate metabolism;Amino acid metabolism	ko01100//Metabolic pathways;ko01110//Biosynthesis of secondary metabolites;ko01200//Carbon metabolism;ko00630//Glyoxylate and dicarboxylate metabolism;ko00260//Glycine, serine and threonine metabolism	K15919;K15919;K15919;K15919;K15919	-	-	-
MSTRG.17837.2	SDRB02001621.1	1434493	1435857	-	MSTRG.17834	1428048	1432650	-	UPSTREAM	1842	--	-	-	-	-	-	-	-	-
MSTRG.17837.2	SDRB02001621.1	1434493	1435857	-	MSTRG.17841	1443229	1446272	-	DOWNSTREAM	7371	--	-	-	-	-	-	-	-	-
MSTRG.17837.2	SDRB02001621.1	1434493	1435857	-	MSTRG.17839	1441116	1447251	-	DOWNSTREAM	5258	--	-	-	-	-	-	-	-	-
MSTRG.17837.2	SDRB02001621.1	1434493	1435857	-	MSTRG.17840	1441132	1447228	+	UPSTREAM	5274	--	-	-	-	-	-	-	-	-
MSTRG.17841.2	SDRB02001621.1	1445169	1445557	-	MSTRG.17837	1434491	1437587	-	UPSTREAM	7581	--	hypothetical protein AK812_SmicGene10786 [Symbiodinium microadriaticum]	-	-	-	-	-	-	-
MSTRG.17843.1	SDRB02001621.1	1453458	1464652	-	MSTRG.17841	1443229	1446272	-	UPSTREAM	7185	--	-	-	-	-	-	-	-	-
MSTRG.17843.1	SDRB02001621.1	1453458	1464652	-	MSTRG.17839	1441116	1447251	-	UPSTREAM	6206	--	-	-	-	-	-	-	-	-
MSTRG.17843.1	SDRB02001621.1	1453458	1464652	-	MSTRG.17840	1441132	1447228	+	DOWNSTREAM	6229	--	-	-	-	-	-	-	-	-
MSTRG.17865.1	SDRB02001625.1	136489	136978	-	TEA_029857	123326	133446	+	DOWNSTREAM	3042	SULTR1;3	PREDICTED: sulfate transporter 1.2-like [Gossypium raimondii]	-	-	-	-	GO:0031224//intrinsic component of membrane	GO:0015103//inorganic anion transmembrane transporter activity;GO:0015291//secondary active transmembrane transporter activity	GO:0008272//sulfate transport;GO:0044763//single-organism cellular process
MSTRG.17871.1	SDRB02001625.1	204604	209861	-	MSTRG.17872	210535	211065	-	DOWNSTREAM	673	--	-	-	-	-	-	-	-	-
MSTRG.17891.1	SDRB02001625.1	667962	668470	-	TEA_029865	668521	669147	-	DOWNSTREAM	50	--	Senescence regulator [Cynara cardunculus var. scolymus] [Cynara cardunculus]	-	-	-	-	-	-	-
MSTRG.17897.1	SDRB02001625.1	768221	778528	+	TEA_029850	781757	796628	-	DOWNSTREAM	3228	PLR1	PREDICTED: pyridoxal reductase, chloroplastic isoform X1 [Vitis vinifera]	Metabolism;Metabolism	Global and overview maps;Metabolism of cofactors and vitamins	ko01100//Metabolic pathways;ko00750//Vitamin B6 metabolism	K05275;K05275	-	-	-
MSTRG.17898.1	SDRB02001625.1	779040	779619	-	TEA_029874	767150	769411	-	UPSTREAM	9628	Os09g0529100	PREDICTED: probable 6-phosphogluconolactonase 4, chloroplastic [Nicotiana attenuata]	Metabolism;Metabolism;Metabolism;Metabolism	Global and overview maps;Global and overview maps;Global and overview maps;Carbohydrate metabolism	ko01100//Metabolic pathways;ko01110//Biosynthesis of secondary metabolites;ko01200//Carbon metabolism;ko00030//Pentose phosphate pathway	K01057;K01057;K01057;K01057	-	-	-
MSTRG.17898.1	SDRB02001625.1	779040	779619	-	TEA_029847	776091	778655	-	UPSTREAM	384	EMB2024	PREDICTED: probable 6-phosphogluconolactonase 4, chloroplastic [Nicotiana sylvestris]	Metabolism;Metabolism;Metabolism;Metabolism	Global and overview maps;Global and overview maps;Global and overview maps;Carbohydrate metabolism	ko01100//Metabolic pathways;ko01110//Biosynthesis of secondary metabolites;ko01200//Carbon metabolism;ko00030//Pentose phosphate pathway	K01057;K01057;K01057;K01057	-	-	-
MSTRG.17898.1	SDRB02001625.1	779040	779619	-	TEA_029850	781757	796628	-	DOWNSTREAM	2137	PLR1	PREDICTED: pyridoxal reductase, chloroplastic isoform X1 [Vitis vinifera]	Metabolism;Metabolism	Global and overview maps;Metabolism of cofactors and vitamins	ko01100//Metabolic pathways;ko00750//Vitamin B6 metabolism	K05275;K05275	-	-	-
MSTRG.17934.1	SDRB02001625.1	1132831	1133689	+	MSTRG.17933	1131039	1132102	+	DOWNSTREAM	728	RPP1A	PREDICTED: 60S acidic ribosomal protein P1 [Ricinus communis]	Genetic Information Processing	Translation	ko03010//Ribosome	K02942	GO:0030529//intracellular ribonucleoprotein complex	-	GO:0034645//cellular macromolecule biosynthetic process
MSTRG.17934.1	SDRB02001625.1	1132831	1133689	+	MSTRG.17932	1113639	1127282	+	DOWNSTREAM	5548	SR34A	Nucleotide-binding, alpha-beta plait [Cynara cardunculus var. scolymus] [Cynara cardunculus]	Genetic Information Processing	Transcription	ko03040//Spliceosome	K12890	GO:0030529//intracellular ribonucleoprotein complex;GO:0043232//intracellular non-membrane-bounded organelle;GO:0044444//cytoplasmic part	GO:0005198//structural molecule activity;GO:0097159//organic cyclic compound binding	GO:0006396//RNA processing;GO:0034645//cellular macromolecule biosynthetic process
MSTRG.18017.1	SDRB02001631.1	345601	346289	+	TEA_006627	351104	353253	-	DOWNSTREAM	4814	FAX3	PREDICTED: protein FATTY ACID EXPORT 3, chloroplastic [Nelumbo nucifera]	-	-	-	-	-	-	-
MSTRG.18106.1	SDRB02001648.1	209968	210454	+	TEA_028108	200183	209867	+	DOWNSTREAM	100	RCF3	PREDICTED: KH domain-containing protein HEN4 isoform X1 [Vitis vinifera]	-	-	-	-	-	-	-
MSTRG.18106.1	SDRB02001648.1	209968	210454	+	TEA_028107	217654	219993	-	DOWNSTREAM	7199	AAP6	PREDICTED: amino acid permease 6-like [Gossypium hirsutum]	-	-	-	-	GO:0031224//intrinsic component of membrane	GO:0015171//amino acid transmembrane transporter activity;GO:0015291//secondary active transmembrane transporter activity	GO:0006812//cation transport;GO:0006865//amino acid transport;GO:0015740//C4-dicarboxylate transport;GO:0044763//single-organism cellular process
MSTRG.18106.1	SDRB02001648.1	209968	210454	+	TEA_028106	210721	213941	-	DOWNSTREAM	266	AAP6	PREDICTED: amino acid permease 6-like isoform X2 [Nicotiana attenuata]	-	-	-	-	GO:0031224//intrinsic component of membrane	GO:0015171//amino acid transmembrane transporter activity;GO:0015291//secondary active transmembrane transporter activity	GO:0006812//cation transport;GO:0006865//amino acid transport;GO:0015740//C4-dicarboxylate transport;GO:0044763//single-organism cellular process
MSTRG.18108.1	SDRB02001648.1	216583	216938	-	TEA_028108	200183	209867	+	DOWNSTREAM	6715	RCF3	PREDICTED: KH domain-containing protein HEN4 isoform X1 [Vitis vinifera]	-	-	-	-	-	-	-
MSTRG.18108.1	SDRB02001648.1	216583	216938	-	TEA_028107	217654	219993	-	DOWNSTREAM	715	AAP6	PREDICTED: amino acid permease 6-like [Gossypium hirsutum]	-	-	-	-	GO:0031224//intrinsic component of membrane	GO:0015171//amino acid transmembrane transporter activity;GO:0015291//secondary active transmembrane transporter activity	GO:0006812//cation transport;GO:0006865//amino acid transport;GO:0015740//C4-dicarboxylate transport;GO:0044763//single-organism cellular process
MSTRG.18108.1	SDRB02001648.1	216583	216938	-	TEA_028106	210721	213941	-	UPSTREAM	2641	AAP6	PREDICTED: amino acid permease 6-like isoform X2 [Nicotiana attenuata]	-	-	-	-	GO:0031224//intrinsic component of membrane	GO:0015171//amino acid transmembrane transporter activity;GO:0015291//secondary active transmembrane transporter activity	GO:0006812//cation transport;GO:0006865//amino acid transport;GO:0015740//C4-dicarboxylate transport;GO:0044763//single-organism cellular process
MSTRG.18217.1	SDRB02001667.1	68751	69619	+	TEA_014405	59718	64698	+	DOWNSTREAM	4052	ADH3	ADH2 [Actinidia deliciosa]	Metabolism;Metabolism;Metabolism;Metabolism;Metabolism;Metabolism	Global and overview maps;Global and overview maps;Carbohydrate metabolism;Lipid metabolism;Lipid metabolism;Amino acid metabolism	ko01100//Metabolic pathways;ko01110//Biosynthesis of secondary metabolites;ko00010//Glycolysis / Gluconeogenesis;ko00071//Fatty acid degradation;ko00592//alpha-Linolenic acid metabolism;ko00350//Tyrosine metabolism	K18857;K18857;K18857;K18857;K18857;K18857	GO:0044424//intracellular part	GO:0016616//oxidoreductase activity, acting on the CH-OH group of donors, NAD or NADP as acceptor;GO:0046914//transition metal ion binding	GO:0044710//single-organism metabolic process
MSTRG.18235.1	SDRB02001678.1	28701	29553	+	TEA_016944	34615	61357	-	DOWNSTREAM	5061	UKL1	PREDICTED: uridine kinase-like protein 1, chloroplastic [Sesamum indicum]	Metabolism;Metabolism	Global and overview maps;Nucleotide metabolism	ko01100//Metabolic pathways;ko00240//Pyrimidine metabolism	K00876;K00876	-	GO:0019206//nucleoside kinase activity;GO:0032550//purine ribonucleoside binding	GO:0006222//UMP biosynthetic process;GO:0006241//CTP biosynthetic process
MSTRG.18246.1	SDRB02001678.1	132493	134617	+	TEA_016950	124229	126759	-	UPSTREAM	5733	ZEU1	PREDICTED: thymidylate kinase isoform X6 [Juglans regia]	Metabolism;Metabolism	Global and overview maps;Nucleotide metabolism	ko01100//Metabolic pathways;ko00240//Pyrimidine metabolism	K00943;K00943	-	-	-
MSTRG.18258.2	SDRB02001678.1	384435	385056	+	TEA_016946	362095	376419	-	UPSTREAM	8015	GAPC	PREDICTED: glyceraldehyde-3-phosphate dehydrogenase, cytosolic [Sesamum indicum]	Metabolism;Metabolism;Metabolism;Metabolism;Metabolism;Metabolism	Global and overview maps;Global and overview maps;Global and overview maps;Global and overview maps;Carbohydrate metabolism;Energy metabolism	ko01100//Metabolic pathways;ko01110//Biosynthesis of secondary metabolites;ko01200//Carbon metabolism;ko01230//Biosynthesis of amino acids;ko00010//Glycolysis / Gluconeogenesis;ko00710//Carbon fixation in photosynthetic organisms	K00134;K00134;K00134;K00134;K00134;K00134	-	-	-
MSTRG.18283.1	SDRB02001683.1	459979	460880	-	TEA_023471	463132	464046	+	UPSTREAM	2251	--	PREDICTED: ankyrin repeat-containing protein At3g12360 [Ricinus communis]	-	-	-	-	-	-	-
MSTRG.18342.1	SDRB02001694.1	654110	654460	-	TEA_010090	615311	652382	+	DOWNSTREAM	1727	RPP13	PREDICTED: disease resistance protein RPM1-like isoform X1 [Pyrus x bretschneideri]	Organismal Systems	Environmental adaptation	ko04626//Plant-pathogen interaction	K13457	-	-	-
MSTRG.18434.1	SDRB02001708.1	330615	331175	-	MSTRG.18431	322632	324071	-	UPSTREAM	6543	PGIC	PgiC, partial [Ludwigia uruguayensis]	Metabolism;Metabolism;Metabolism;Metabolism;Metabolism;Metabolism;Metabolism	Global and overview maps;Global and overview maps;Global and overview maps;Carbohydrate metabolism;Carbohydrate metabolism;Carbohydrate metabolism;Carbohydrate metabolism	ko01100//Metabolic pathways;ko01110//Biosynthesis of secondary metabolites;ko01200//Carbon metabolism;ko00500//Starch and sucrose metabolism;ko00010//Glycolysis / Gluconeogenesis;ko00520//Amino sugar and nucleotide sugar metabolism;ko00030//Pentose phosphate pathway	K01810;K01810;K01810;K01810;K01810;K01810;K01810	-	GO:0017111//nucleoside-triphosphatase activity	GO:0006006//glucose metabolic process;GO:0006090//pyruvate metabolic process
MSTRG.18520.1	SDRB02001720.1	260880	275629	-	TEA_008295	280486	284301	+	UPSTREAM	4856	PUB10	PREDICTED: U-box domain-containing protein 11-like [Sesamum indicum]	-	-	-	-	-	-	-
MSTRG.18561.1	SDRB02001724.1	477213	478368	+	TEA_016256	459988	470368	+	DOWNSTREAM	6844	--	Cellulase protein [Theobroma cacao]	-	-	-	-	-	GO:0016787//hydrolase activity	GO:0044238//primary metabolic process
MSTRG.18580.2	SDRB02001724.1	705757	711079	+	TEA_016282	716648	725779	-	DOWNSTREAM	5568	RHN1	PREDICTED: ras-related protein RHN1 isoform X1 [Vitis vinifera]	Cellular Processes;Cellular Processes	Transport and catabolism;Transport and catabolism	ko04144//Endocytosis;ko04145//Phagosome	K07889;K07889	-	GO:0032550//purine ribonucleoside binding	GO:0008104//protein localization;GO:0035556//intracellular signal transduction
MSTRG.18587.1	SDRB02001724.1	850100	850505	+	TEA_016268	842355	842792	-	UPSTREAM	7307	--	PREDICTED: ankyrin repeat-containing protein NPR4 isoform X5 [Beta vulgaris subsp. vulgaris] [Beta vulgaris]	-	-	-	-	-	-	-
MSTRG.18587.1	SDRB02001724.1	850100	850505	+	MSTRG.18586	845710	847824	+	DOWNSTREAM	2275	CYP89A9	PREDICTED: cytochrome P450 89A2-like [Nicotiana sylvestris]	-	-	-	-	-	-	-
MSTRG.18642.1	SDRB02001724.1	1736172	1744746	-	MSTRG.18644	1751337	1753459	-	DOWNSTREAM	6590	--	-	-	-	-	-	-	-	-
MSTRG.18642.2	SDRB02001724.1	1736172	1744746	-	MSTRG.18644	1751337	1753459	-	DOWNSTREAM	6590	--	-	-	-	-	-	-	-	-
MSTRG.18789.1	SDRB02001731.1	1097276	1098162	+	TEA_003850	1088847	1096917	-	UPSTREAM	358	--	PREDICTED: L10-interacting MYB domain-containing protein-like [Arachis ipaensis]	-	-	-	-	-	-	-
MSTRG.18789.1	SDRB02001731.1	1097276	1098162	+	TEA_003841	1100170	1103157	-	DOWNSTREAM	2007	PYR4	PREDICTED: dihydroorotase, mitochondrial isoform X2 [Vitis vinifera]	Metabolism;Metabolism	Global and overview maps;Nucleotide metabolism	ko01100//Metabolic pathways;ko00240//Pyrimidine metabolism	K01465;K01465	-	-	-
MSTRG.18790.1	SDRB02001731.1	1097297	1098120	-	TEA_003850	1088847	1096917	-	UPSTREAM	379	--	PREDICTED: L10-interacting MYB domain-containing protein-like [Arachis ipaensis]	-	-	-	-	-	-	-
MSTRG.18790.1	SDRB02001731.1	1097297	1098120	-	TEA_003841	1100170	1103157	-	DOWNSTREAM	2049	PYR4	PREDICTED: dihydroorotase, mitochondrial isoform X2 [Vitis vinifera]	Metabolism;Metabolism	Global and overview maps;Nucleotide metabolism	ko01100//Metabolic pathways;ko00240//Pyrimidine metabolism	K01465;K01465	-	-	-
MSTRG.18900.1	SDRB02001731.1	2712371	2715717	-	TEA_003859	2683112	2704774	+	DOWNSTREAM	7596	--	Plant transposase [Citrus limon]	-	-	-	-	-	-	-
MSTRG.18933.1	SDRB02001731.1	3119146	3122034	+	MSTRG.18934	3122093	3123871	+	UPSTREAM	58	GSVIVT00037159001	PREDICTED: peroxidase 5-like [Nelumbo nucifera]	Metabolism;Metabolism;Metabolism	Global and overview maps;Global and overview maps;Biosynthesis of other secondary metabolites	ko01100//Metabolic pathways;ko01110//Biosynthesis of secondary metabolites;ko00940//Phenylpropanoid biosynthesis	K00430;K00430;K00430	-	GO:0005488//binding	-
MSTRG.18933.1	SDRB02001731.1	3119146	3122034	+	TEA_003852	3104302	3118343	+	DOWNSTREAM	802	--	PREDICTED: uncharacterized protein LOC100248663 isoform X2 [Vitis vinifera]	-	-	-	-	-	-	-
MSTRG.18938.2	SDRB02001731.1	3162697	3166008	+	TEA_003879	3151639	3157964	+	DOWNSTREAM	4732	Pdap1	PREDICTED: 28 kDa heat- and acid-stable phosphoprotein-like [Cicer arietinum]	-	-	-	-	-	-	-
MSTRG.18938.2	SDRB02001731.1	3162697	3166008	+	TEA_003872	3166857	3170764	-	DOWNSTREAM	848	RABA1F	PREDICTED: ras-related protein RABA1f [Vitis vinifera]	-	-	-	-	-	GO:0003824//catalytic activity;GO:0032550//purine ribonucleoside binding	GO:0008104//protein localization;GO:0035556//intracellular signal transduction
MSTRG.18954.5	SDRB02001731.1	3313237	3336685	+	MSTRG.18957	3337094	3339681	-	DOWNSTREAM	408	--	-	-	-	-	-	-	-	-
MSTRG.18954.7	SDRB02001731.1	3313251	3331063	+	MSTRG.18957	3337094	3339681	-	DOWNSTREAM	6030	--	-	-	-	-	-	-	-	-
MSTRG.18959.1	SDRB02001731.1	3372437	3374445	-	MSTRG.18960	3375004	3376243	-	DOWNSTREAM	558	At3g25430	PREDICTED: poly(A)-specific ribonuclease PARN-like isoform X1 [Pyrus x bretschneideri]	Genetic Information Processing	Folding, sorting and degradation	ko03018//RNA degradation	K01148	GO:0043231//intracellular membrane-bounded organelle	GO:0000175//3'-5'-exoribonuclease activity;GO:0003676//nucleic acid binding;GO:0043169//cation binding	GO:0006396//RNA processing;GO:0090501//RNA phosphodiester bond hydrolysis
MSTRG.19014.1	SDRB02001731.1	4267002	4267356	+	TEA_003857	4270742	4279549	+	UPSTREAM	3385	--	PREDICTED: histone-lysine N-methyltransferase 2C-like isoform X2 [Solanum tuberosum]	-	-	-	-	-	-	-
MSTRG.19040.1	SDRB02001731.1	4829667	4831428	-	MSTRG.19041	4831530	4834438	-	DOWNSTREAM	101	--	-	-	-	-	-	-	-	-
MSTRG.19074.1	SDRB02001731.1	5185844	5186204	-	TEA_003821	5177592	5183303	-	UPSTREAM	2540	sym1	Mpv17/PMP22 [Cynara cardunculus var. scolymus] [Cynara cardunculus]	Cellular Processes	Transport and catabolism	ko04146//Peroxisome	K13348	-	-	-
MSTRG.19074.1	SDRB02001731.1	5185844	5186204	-	TEA_003823	5186505	5191523	-	DOWNSTREAM	300	--	PREDICTED: calponin homology domain-containing protein DDB_G0272472-like [Nicotiana tabacum]	-	-	-	-	-	-	-
MSTRG.19084.1	SDRB02001741.1	72927	75040	-	TEA_015853	84527	90787	-	DOWNSTREAM	9486	RABH1E	PREDICTED: ras-related protein RABH1e-like isoform X1 [Ipomoea nil]	-	-	-	-	-	GO:0032550//purine ribonucleoside binding	GO:0008104//protein localization;GO:0035556//intracellular signal transduction
MSTRG.19104.4	SDRB02001745.1	136874	140087	-	TEA_002491	145416	156759	+	UPSTREAM	5328	SIS8	PREDICTED: uncharacterized protein LOC104599652 [Nelumbo nucifera]	-	-	-	-	-	-	-
MSTRG.19157.1	SDRB02001765.1	105556	106690	-	TEA_005829	113808	117752	+	UPSTREAM	7117	TFT2	PREDICTED: 14-3-3-like protein B [Ipomoea nil]	-	-	-	-	-	-	-
MSTRG.19158.1	SDRB02001765.1	106051	106678	+	TEA_005829	113808	117752	+	UPSTREAM	7129	TFT2	PREDICTED: 14-3-3-like protein B [Ipomoea nil]	-	-	-	-	-	-	-
MSTRG.19161.1	SDRB02001765.1	115035	116420	+	TEA_005813	121040	148229	+	UPSTREAM	4619	RIBA2	PREDICTED: bifunctional riboflavin biosynthesis protein RIBA 1, chloroplastic [Vitis vinifera]	Metabolism;Metabolism;Metabolism;Metabolism	Global and overview maps;Global and overview maps;Metabolism of cofactors and vitamins;Metabolism of cofactors and vitamins	ko01100//Metabolic pathways;ko01110//Biosynthesis of secondary metabolites;ko00790//Folate biosynthesis;ko00740//Riboflavin metabolism	K14652;K14652;K14652;K14652	-	-	-
MSTRG.19165.1	SDRB02001765.1	162110	163289	+	MSTRG.19166	164485	169016	+	UPSTREAM	1195	TFT3	PREDICTED: 14-3-3-like protein [Elaeis guineensis]	-	-	-	-	-	-	-
MSTRG.19224.1	SDRB02001765.1	990297	996081	-	TEA_005808	1002429	1005983	-	DOWNSTREAM	6347	MAP70.1	PREDICTED: uncharacterized protein LOC109003255 [Juglans regia]	-	-	-	-	-	-	-
MSTRG.19224.1	SDRB02001765.1	990297	996081	-	TEA_005815	981112	983496	+	DOWNSTREAM	6800	LDL1	PREDICTED: lysine-specific histone demethylase 1 homolog 1 [Daucus carota subsp. sativus] [Daucus carota]	-	-	-	-	GO:0043231//intracellular membrane-bounded organelle	GO:0016741//transferase activity, transferring one-carbon groups	GO:0010468//regulation of gene expression;GO:0034645//cellular macromolecule biosynthetic process;GO:0034968//histone lysine methylation;GO:0044767//single-organism developmental process
MSTRG.19226.1	SDRB02001765.1	996241	996860	-	TEA_005834	988210	991368	+	DOWNSTREAM	4872	AMC1	PREDICTED: metacaspase-1-like isoform X6 [Juglans regia]	-	-	-	-	-	-	-
MSTRG.19226.1	SDRB02001765.1	996241	996860	-	TEA_005808	1002429	1005983	-	DOWNSTREAM	5568	MAP70.1	PREDICTED: uncharacterized protein LOC109003255 [Juglans regia]	-	-	-	-	-	-	-
MSTRG.19226.2	SDRB02001765.1	996301	996854	-	TEA_005834	988210	991368	+	DOWNSTREAM	4932	AMC1	PREDICTED: metacaspase-1-like isoform X6 [Juglans regia]	-	-	-	-	-	-	-
MSTRG.19226.2	SDRB02001765.1	996301	996854	-	TEA_005808	1002429	1005983	-	DOWNSTREAM	5574	MAP70.1	PREDICTED: uncharacterized protein LOC109003255 [Juglans regia]	-	-	-	-	-	-	-
MSTRG.19236.1	SDRB02001765.1	1072079	1072425	+	TEA_005823	1061494	1071910	+	DOWNSTREAM	168	--	PREDICTED: uncharacterized protein LOC100853492 [Vitis vinifera]	-	-	-	-	-	-	-
MSTRG.19236.1	SDRB02001765.1	1072079	1072425	+	TEA_005828	1079367	1083441	+	UPSTREAM	6941	--	PREDICTED: uncharacterized protein LOC109018961 isoform X1 [Juglans regia]	-	-	-	-	-	-	-
MSTRG.19279.1	SDRB02001765.1	1536509	1536817	-	TEA_005797	1527992	1535696	-	UPSTREAM	812	MAPKKK5	PREDICTED: mitogen-activated protein kinase kinase kinase YODA isoform X1 [Vitis vinifera]	-	-	-	-	-	GO:0016301//kinase activity	GO:0016310//phosphorylation
MSTRG.19372.1	SDRB02001785.1	693652	699221	+	TEA_002289	707171	720990	+	UPSTREAM	7949	PKP2	pyruvate kinase [Diospyros kaki]	Metabolism;Metabolism;Metabolism;Metabolism;Metabolism;Metabolism;Metabolism	Global and overview maps;Global and overview maps;Global and overview maps;Global and overview maps;Nucleotide metabolism;Carbohydrate metabolism;Carbohydrate metabolism	ko01100//Metabolic pathways;ko01110//Biosynthesis of secondary metabolites;ko01200//Carbon metabolism;ko01230//Biosynthesis of amino acids;ko00230//Purine metabolism;ko00010//Glycolysis / Gluconeogenesis;ko00620//Pyruvate metabolism	K00873;K00873;K00873;K00873;K00873;K00873;K00873	-	GO:0016301//kinase activity;GO:0031420//alkali metal ion binding	GO:0006090//pyruvate metabolic process;GO:0006796//phosphate-containing compound metabolic process
MSTRG.19372.3	SDRB02001785.1	699411	699924	+	TEA_002289	707171	720990	+	UPSTREAM	7246	PKP2	pyruvate kinase [Diospyros kaki]	Metabolism;Metabolism;Metabolism;Metabolism;Metabolism;Metabolism;Metabolism	Global and overview maps;Global and overview maps;Global and overview maps;Global and overview maps;Nucleotide metabolism;Carbohydrate metabolism;Carbohydrate metabolism	ko01100//Metabolic pathways;ko01110//Biosynthesis of secondary metabolites;ko01200//Carbon metabolism;ko01230//Biosynthesis of amino acids;ko00230//Purine metabolism;ko00010//Glycolysis / Gluconeogenesis;ko00620//Pyruvate metabolism	K00873;K00873;K00873;K00873;K00873;K00873;K00873	-	GO:0016301//kinase activity;GO:0031420//alkali metal ion binding	GO:0006090//pyruvate metabolic process;GO:0006796//phosphate-containing compound metabolic process
MSTRG.19442.2	SDRB02001791.1	111048	118801	+	TEA_000999	99797	107422	-	UPSTREAM	3625	At3g19810	PREDICTED: uncharacterized protein LOC100854910 [Vitis vinifera]	-	-	-	-	-	-	-
MSTRG.19442.2	SDRB02001791.1	111048	118801	+	TEA_001000	122627	123157	+	UPSTREAM	3825	--	PREDICTED: uncharacterized protein LOC100254752 [Vitis vinifera]	-	-	-	-	-	-	-
MSTRG.19590.1	SDRB02001817.1	99354	102242	-	TEA_017016	88828	93574	+	DOWNSTREAM	5779	SD18	PREDICTED: G-type lectin S-receptor-like serine/threonine-protein kinase At4g27290 [Ipomoea nil]	-	-	-	-	-	GO:0016740//transferase activity	-
MSTRG.19648.1	SDRB02001819.1	902286	905091	-	TEA_013776	895045	897831	+	DOWNSTREAM	4454	GRXC11	Glutaredoxin [Cynara cardunculus var. scolymus] [Cynara cardunculus]	-	-	-	-	-	-	-
MSTRG.19648.1	SDRB02001819.1	902286	905091	-	TEA_013774	905763	907381	-	DOWNSTREAM	671	--	Zinc metalloproteinase aureolysin [Gossypium arboreum]	-	-	-	-	-	-	-
MSTRG.19648.1	SDRB02001819.1	902286	905091	-	MSTRG.19653	908928	915754	-	DOWNSTREAM	3836	At2g47850	PREDICTED: zinc finger CCCH domain-containing protein 32 isoform X1 [Vitis vinifera]	-	-	-	-	-	-	-
MSTRG.19679.1	SDRB02001819.1	1333652	1349350	-	TEA_013772	1301287	1325831	+	DOWNSTREAM	7820	PURA	PREDICTED: adenylosuccinate synthetase, chloroplastic [Nicotiana attenuata]	Metabolism;Metabolism;Metabolism	Global and overview maps;Nucleotide metabolism;Amino acid metabolism	ko01100//Metabolic pathways;ko00230//Purine metabolism;ko00250//Alanine, aspartate and glutamate metabolism	K01939;K01939;K01939	GO:0005576//extracellular region;GO:0009532//plastid stroma	GO:0016879//ligase activity, forming carbon-nitrogen bonds	GO:0006221//pyrimidine nucleotide biosynthetic process;GO:0009152//purine ribonucleotide biosynthetic process;GO:0010038//response to metal ion
MSTRG.19706.3	SDRB02001828.1	71231	71697	-	MSTRG.19699	52612	61427	-	UPSTREAM	9803	--	PREDICTED: uncharacterized membrane protein At3g27390-like [Jatropha curcas]	-	-	-	-	-	-	-
MSTRG.19706.3	SDRB02001828.1	71231	71697	-	MSTRG.19701	62627	66587	-	UPSTREAM	4643	Os08g0324300	B3 domain-containing protein [Cephalotus follicularis]	-	-	-	-	-	GO:0005488//binding;GO:0016491//oxidoreductase activity	GO:0008152//metabolic process
MSTRG.19707.1	SDRB02001828.1	73469	78107	-	MSTRG.19701	62627	66587	-	UPSTREAM	6881	Os08g0324300	B3 domain-containing protein [Cephalotus follicularis]	-	-	-	-	-	GO:0005488//binding;GO:0016491//oxidoreductase activity	GO:0008152//metabolic process
MSTRG.19796.1	SDRB02001835.1	817519	820161	+	TEA_028583	811959	813980	+	DOWNSTREAM	3538	DNAJA4	DnaJ domain-containing protein/DUF3444 domain-containing protein [Cephalotus follicularis]	-	-	-	-	-	-	-
MSTRG.19796.1	SDRB02001835.1	817519	820161	+	TEA_028558	821516	825824	-	DOWNSTREAM	1354	At3g07870	PREDICTED: F-box protein At3g07870 [Theobroma cacao]	-	-	-	-	-	-	-
MSTRG.19796.1	SDRB02001835.1	817519	820161	+	TEA_028562	827404	833778	-	DOWNSTREAM	7242	At3g07870	F-box protein [Morus notabilis]	-	-	-	-	-	-	-
MSTRG.19894.1	SDRB02001835.1	2142682	2144055	+	TEA_028578	2152290	2153384	-	DOWNSTREAM	8234	SMT2	PREDICTED: 24-methylenesterol C-methyltransferase 2 [Prunus mume]	Metabolism;Metabolism	Global and overview maps;Lipid metabolism	ko01110//Biosynthesis of secondary metabolites;ko00100//Steroid biosynthesis	K08242;K08242	-	GO:0008757//S-adenosylmethionine-dependent methyltransferase activity	GO:0008152//metabolic process
MSTRG.19895.1	SDRB02001835.1	2144665	2145427	+	TEA_028578	2152290	2153384	-	DOWNSTREAM	6862	SMT2	PREDICTED: 24-methylenesterol C-methyltransferase 2 [Prunus mume]	Metabolism;Metabolism	Global and overview maps;Lipid metabolism	ko01110//Biosynthesis of secondary metabolites;ko00100//Steroid biosynthesis	K08242;K08242	-	GO:0008757//S-adenosylmethionine-dependent methyltransferase activity	GO:0008152//metabolic process
MSTRG.19970.1	SDRB02001847.1	259966	280087	-	TEA_005192	246002	258594	+	DOWNSTREAM	1371	SBT3.18	PREDICTED: subtilisin-like protease SBT3.5 isoform X2 [Populus euphratica]	-	-	-	-	-	-	-
MSTRG.19970.1	SDRB02001847.1	259966	280087	-	MSTRG.19977	281907	282722	-	DOWNSTREAM	1819	PIP1-1	aquaporin protein AQU19 [Camellia sinensis]	-	-	-	-	-	-	-
MSTRG.19970.1	SDRB02001847.1	259966	280087	-	MSTRG.19978	285248	300023	-	DOWNSTREAM	5160	RE1	Retrovirus-related Pol polyprotein from transposon TNT 1-94 [Morus notabilis]	Metabolism;Genetic Information Processing;Metabolism	Global and overview maps;Folding, sorting and degradation;Glycan biosynthesis and metabolism	ko01100//Metabolic pathways;ko04141//Protein processing in endoplasmic reticulum;ko00510//N-Glycan biosynthesis	K07151;K07151;K07151	-	-	-
MSTRG.19973.1	SDRB02001847.1	276375	278006	-	MSTRG.19977	281907	282722	-	DOWNSTREAM	3900	PIP1-1	aquaporin protein AQU19 [Camellia sinensis]	-	-	-	-	-	-	-
MSTRG.19973.1	SDRB02001847.1	276375	278006	-	MSTRG.19978	285248	300023	-	DOWNSTREAM	7241	RE1	Retrovirus-related Pol polyprotein from transposon TNT 1-94 [Morus notabilis]	Metabolism;Genetic Information Processing;Metabolism	Global and overview maps;Folding, sorting and degradation;Glycan biosynthesis and metabolism	ko01100//Metabolic pathways;ko04141//Protein processing in endoplasmic reticulum;ko00510//N-Glycan biosynthesis	K07151;K07151;K07151	-	-	-
MSTRG.19976.1	SDRB02001847.1	280645	281454	-	MSTRG.19977	281907	282722	-	DOWNSTREAM	452	PIP1-1	aquaporin protein AQU19 [Camellia sinensis]	-	-	-	-	-	-	-
MSTRG.19976.1	SDRB02001847.1	280645	281454	-	MSTRG.19978	285248	300023	-	DOWNSTREAM	3793	RE1	Retrovirus-related Pol polyprotein from transposon TNT 1-94 [Morus notabilis]	Metabolism;Genetic Information Processing;Metabolism	Global and overview maps;Folding, sorting and degradation;Glycan biosynthesis and metabolism	ko01100//Metabolic pathways;ko04141//Protein processing in endoplasmic reticulum;ko00510//N-Glycan biosynthesis	K07151;K07151;K07151	-	-	-
MSTRG.19978.1	SDRB02001847.1	284719	288271	-	MSTRG.19977	281907	282722	-	UPSTREAM	1996	PIP1-1	aquaporin protein AQU19 [Camellia sinensis]	-	-	-	-	-	-	-
MSTRG.19980.1	SDRB02001847.1	287795	288162	+	MSTRG.19977	281907	282722	-	UPSTREAM	5072	PIP1-1	aquaporin protein AQU19 [Camellia sinensis]	-	-	-	-	-	-	-
MSTRG.19984.1	SDRB02001847.1	362278	375014	-	TEA_005197	352247	359632	+	DOWNSTREAM	2645	BCDH	PREDICTED: 2-oxoisovalerate dehydrogenase subunit beta 1, mitochondrial isoform X3 [Juglans regia]	Metabolism;Metabolism;Metabolism;Metabolism	Global and overview maps;Global and overview maps;Amino acid metabolism;Carbohydrate metabolism	ko01100//Metabolic pathways;ko01110//Biosynthesis of secondary metabolites;ko00280//Valine, leucine and isoleucine degradation;ko00640//Propanoate metabolism	K00167;K00167;K00167;K00167	-	-	-
MSTRG.19984.2	SDRB02001847.1	362280	374967	-	TEA_005197	352247	359632	+	DOWNSTREAM	2647	BCDH	PREDICTED: 2-oxoisovalerate dehydrogenase subunit beta 1, mitochondrial isoform X3 [Juglans regia]	Metabolism;Metabolism;Metabolism;Metabolism	Global and overview maps;Global and overview maps;Amino acid metabolism;Carbohydrate metabolism	ko01100//Metabolic pathways;ko01110//Biosynthesis of secondary metabolites;ko00280//Valine, leucine and isoleucine degradation;ko00640//Propanoate metabolism	K00167;K00167;K00167;K00167	-	-	-
MSTRG.20121.1	SDRB02001856.1	692823	693364	-	TEA_010202	702666	724986	-	DOWNSTREAM	9301	At2g25737	Transmembrane protein TauE like protein [Corchorus olitorius]	-	-	-	-	-	-	-
MSTRG.20273.1	SDRB02001877.1	496417	507352	+	MSTRG.20268	486366	491082	+	DOWNSTREAM	5334	Os01g0518400	zinc finger BED domain-containing protein RICESLEEPER 2-like [Dorcoceras hygrometricum]	-	-	-	-	-	-	-
MSTRG.20311.1	SDRB02001877.1	893171	904244	+	TEA_025242	875295	891284	+	DOWNSTREAM	1886	NFXL2	NF-X1-type zinc finger protein NFXL2 [Morus notabilis]	-	-	-	-	GO:0043231//intracellular membrane-bounded organelle	GO:0046914//transition metal ion binding	GO:0010468//regulation of gene expression
MSTRG.20312.1	SDRB02001877.1	899183	906328	-	TEA_025242	875295	891284	+	DOWNSTREAM	7898	NFXL2	NF-X1-type zinc finger protein NFXL2 [Morus notabilis]	-	-	-	-	GO:0043231//intracellular membrane-bounded organelle	GO:0046914//transition metal ion binding	GO:0010468//regulation of gene expression
MSTRG.20325.1	SDRB02001877.1	1052989	1061738	+	MSTRG.20327	1068376	1068988	+	UPSTREAM	6637	PRORP1	PREDICTED: proteinaceous RNase P 1, chloroplastic/mitochondrial-like [Jatropha curcas]	Genetic Information Processing	Translation	ko03013//RNA transport	K18213	-	-	-
MSTRG.20325.2	SDRB02001877.1	1053048	1061738	+	MSTRG.20327	1068376	1068988	+	UPSTREAM	6637	PRORP1	PREDICTED: proteinaceous RNase P 1, chloroplastic/mitochondrial-like [Jatropha curcas]	Genetic Information Processing	Translation	ko03013//RNA transport	K18213	-	-	-
MSTRG.20326.1	SDRB02001877.1	1054632	1059791	+	MSTRG.20327	1068376	1068988	+	UPSTREAM	8584	PRORP1	PREDICTED: proteinaceous RNase P 1, chloroplastic/mitochondrial-like [Jatropha curcas]	Genetic Information Processing	Translation	ko03013//RNA transport	K18213	-	-	-
MSTRG.20361.3	SDRB02001877.1	1525094	1530430	-	TEA_025244	1534933	1548293	-	DOWNSTREAM	4502	At4g27190	PREDICTED: disease resistance protein At4g27190-like [Vitis vinifera]	-	-	-	-	-	-	-
MSTRG.20368.1	SDRB02001883.1	56431	128241	-	TEA_017778	134815	143487	-	DOWNSTREAM	6573	At4g27290	PREDICTED: G-type lectin S-receptor-like serine/threonine-protein kinase At4g27290 isoform X2 [Juglans regia]	-	-	-	-	-	GO:0016301//kinase activity	GO:0009987//cellular process
MSTRG.20368.2	SDRB02001883.1	77663	128241	-	TEA_017778	134815	143487	-	DOWNSTREAM	6573	At4g27290	PREDICTED: G-type lectin S-receptor-like serine/threonine-protein kinase At4g27290 isoform X2 [Juglans regia]	-	-	-	-	-	GO:0016301//kinase activity	GO:0009987//cellular process
MSTRG.20404.1	SDRB02001888.1	9218	9954	+	TEA_013691	204	6468	-	UPSTREAM	2749	RRP5	RNA binding,RNA binding isoform 3 [Theobroma cacao]	-	-	-	-	GO:0016020//membrane;GO:0043231//intracellular membrane-bounded organelle;GO:0043232//intracellular non-membrane-bounded organelle	GO:0003676//nucleic acid binding	GO:0006396//RNA processing;GO:0006886//intracellular protein transport;GO:0009451//RNA modification;GO:0016072//rRNA metabolic process;GO:0048229//gametophyte development
MSTRG.20404.1	SDRB02001888.1	9218	9954	+	TEA_013688	11702	14503	-	DOWNSTREAM	1747	ATX2	PREDICTED: histone-lysine N-methyltransferase ATX2-like isoform X3 [Juglans regia]	-	-	-	-	-	GO:0016279//protein-lysine N-methyltransferase activity;GO:0046914//transition metal ion binding	GO:0016571//histone methylation
MSTRG.20404.1	SDRB02001888.1	9218	9954	+	MSTRG.20406	16867	22777	-	DOWNSTREAM	6912	RE1	cysteine-rich RLK RECEPTOR-like protein kinase [Citrus limon]	-	-	-	-	-	-	-
MSTRG.20407.1	SDRB02001888.1	25025	26669	-	MSTRG.20406	16867	22777	-	UPSTREAM	2247	RE1	cysteine-rich RLK RECEPTOR-like protein kinase [Citrus limon]	-	-	-	-	-	-	-
MSTRG.20407.1	SDRB02001888.1	25025	26669	-	MSTRG.20408	27511	40134	+	UPSTREAM	841	BIO3-BIO1	PREDICTED: bifunctional dethiobiotin synthetase/7,8-diamino-pelargonic acid aminotransferase, mitochondrial isoform X1 [Citrus sinensis]	Metabolism;Metabolism	Global and overview maps;Metabolism of cofactors and vitamins	ko01100//Metabolic pathways;ko00780//Biotin metabolism	K19562;K19562	-	GO:0016769//transferase activity, transferring nitrogenous groups;GO:0043168//anion binding	-
MSTRG.20540.2	SDRB02001922.1	74858	75183	-	TEA_015125	66461	67648	-	UPSTREAM	7209	TPRP-F1	PREDICTED: 36.4 kDa proline-rich protein-like [Malus domestica]	-	-	-	-	-	-	-
MSTRG.20540.2	SDRB02001922.1	74858	75183	-	TEA_015124	80236	90898	-	DOWNSTREAM	5052	CTU2	PREDICTED: cytoplasmic tRNA 2-thiolation protein 2 [Vitis vinifera]	Genetic Information Processing	Folding, sorting and degradation	ko04122//Sulfur relay system	K14169	-	-	-
MSTRG.20540.3	SDRB02001922.1	74860	75187	-	TEA_015125	66461	67648	-	UPSTREAM	7211	TPRP-F1	PREDICTED: 36.4 kDa proline-rich protein-like [Malus domestica]	-	-	-	-	-	-	-
MSTRG.20540.3	SDRB02001922.1	74860	75187	-	TEA_015124	80236	90898	-	DOWNSTREAM	5048	CTU2	PREDICTED: cytoplasmic tRNA 2-thiolation protein 2 [Vitis vinifera]	Genetic Information Processing	Folding, sorting and degradation	ko04122//Sulfur relay system	K14169	-	-	-
MSTRG.20540.4	SDRB02001922.1	74860	75187	-	TEA_015125	66461	67648	-	UPSTREAM	7211	TPRP-F1	PREDICTED: 36.4 kDa proline-rich protein-like [Malus domestica]	-	-	-	-	-	-	-
MSTRG.20540.4	SDRB02001922.1	74860	75187	-	TEA_015124	80236	90898	-	DOWNSTREAM	5048	CTU2	PREDICTED: cytoplasmic tRNA 2-thiolation protein 2 [Vitis vinifera]	Genetic Information Processing	Folding, sorting and degradation	ko04122//Sulfur relay system	K14169	-	-	-
MSTRG.20541.2	SDRB02001922.1	74866	75185	+	TEA_015125	66461	67648	-	UPSTREAM	7217	TPRP-F1	PREDICTED: 36.4 kDa proline-rich protein-like [Malus domestica]	-	-	-	-	-	-	-
MSTRG.20541.2	SDRB02001922.1	74866	75185	+	TEA_015124	80236	90898	-	DOWNSTREAM	5050	CTU2	PREDICTED: cytoplasmic tRNA 2-thiolation protein 2 [Vitis vinifera]	Genetic Information Processing	Folding, sorting and degradation	ko04122//Sulfur relay system	K14169	-	-	-
MSTRG.20714.3	SDRB02001925.1	2194807	2195120	+	TEA_027541	2195626	2205815	-	DOWNSTREAM	505	IRE1A	PREDICTED: serine/threonine-protein kinase/endoribonuclease IRE1a [Vitis vinifera]	Genetic Information Processing	Folding, sorting and degradation	ko04141//Protein processing in endoplasmic reticulum	K08852	-	GO:0016301//kinase activity	GO:0044238//primary metabolic process;GO:0044260//cellular macromolecule metabolic process
MSTRG.20714.4	SDRB02001925.1	2194807	2195120	+	TEA_027541	2195626	2205815	-	DOWNSTREAM	505	IRE1A	PREDICTED: serine/threonine-protein kinase/endoribonuclease IRE1a [Vitis vinifera]	Genetic Information Processing	Folding, sorting and degradation	ko04141//Protein processing in endoplasmic reticulum	K08852	-	GO:0016301//kinase activity	GO:0044238//primary metabolic process;GO:0044260//cellular macromolecule metabolic process
MSTRG.20736.2	SDRB02001930.1	138393	144831	+	TEA_009287	148997	156333	+	UPSTREAM	4165	At3g56050	PREDICTED: inactive receptor-like serine/threonine-protein kinase At2g40270 isoform X1 [Populus euphratica]	-	-	-	-	GO:0016020//membrane	GO:0016772//transferase activity, transferring phosphorus-containing groups	GO:0006796//phosphate-containing compound metabolic process
MSTRG.20745.2	SDRB02001930.1	274691	275110	-	TEA_009283	272201	272728	+	DOWNSTREAM	1962	--	PREDICTED: non-classical arabinogalactan protein 30 [Daucus carota subsp. sativus] [Daucus carota]	-	-	-	-	-	-	-
MSTRG.20745.3	SDRB02001930.1	274691	275110	-	TEA_009283	272201	272728	+	DOWNSTREAM	1962	--	PREDICTED: non-classical arabinogalactan protein 30 [Daucus carota subsp. sativus] [Daucus carota]	-	-	-	-	-	-	-
MSTRG.20745.4	SDRB02001930.1	274691	275110	-	TEA_009283	272201	272728	+	DOWNSTREAM	1962	--	PREDICTED: non-classical arabinogalactan protein 30 [Daucus carota subsp. sativus] [Daucus carota]	-	-	-	-	-	-	-
MSTRG.20772.1	SDRB02001930.1	888265	888592	+	TEA_009300	878022	881135	-	UPSTREAM	7129	PARP1	PREDICTED: poly [ADP-ribose] polymerase 1 [Vitis vinifera]	Genetic Information Processing	Replication and repair	ko03410//Base excision repair	K10798	-	GO:0005488//binding	-
MSTRG.20772.1	SDRB02001930.1	888265	888592	+	TEA_009303	890156	891397	+	UPSTREAM	1563	hsaD	PREDICTED: uncharacterized hydrolase YugF-like [Ziziphus jujuba]	-	-	-	-	-	-	-
MSTRG.20776.1	SDRB02001930.1	891738	897191	-	TEA_009292	886569	888496	-	UPSTREAM	3241	PCMP-E61	PREDICTED: pentatricopeptide repeat-containing protein At1g06140, mitochondrial [Vitis vinifera]	-	-	-	-	-	-	-
MSTRG.20776.1	SDRB02001930.1	891738	897191	-	TEA_009303	890156	891397	+	DOWNSTREAM	340	hsaD	PREDICTED: uncharacterized hydrolase YugF-like [Ziziphus jujuba]	-	-	-	-	-	-	-
MSTRG.20791.1	SDRB02001930.1	1075640	1076672	+	TEA_009299	1078181	1081027	+	UPSTREAM	1508	ATJ20	heat shock protein DnaJ [Populus trichocarpa]	-	-	-	-	-	-	-
MSTRG.20799.1	SDRB02001930.1	1199493	1200014	-	TEA_009284	1204058	1205968	-	DOWNSTREAM	4043	--	DUF3741 domain-containing protein/DUF4378 domain-containing protein/VARLMGL domain-containing protein [Cephalotus follicularis]	-	-	-	-	-	-	-
MSTRG.20802.1	SDRB02001930.1	1206210	1208334	-	TEA_009284	1204058	1205968	-	UPSTREAM	241	--	DUF3741 domain-containing protein/DUF4378 domain-containing protein/VARLMGL domain-containing protein [Cephalotus follicularis]	-	-	-	-	-	-	-
MSTRG.20802.1	SDRB02001930.1	1206210	1208334	-	TEA_009295	1193583	1202139	-	UPSTREAM	4070	--	unnamed protein product, partial [Vitis vinifera]	-	-	-	-	-	-	-
MSTRG.20805.1	SDRB02001930.1	1248001	1251444	-	MSTRG.20804	1245957	1247651	-	UPSTREAM	349	--	Rhomboid protease gluP, partial [Anthurium amnicola]	-	-	-	-	-	-	-
MSTRG.20828.1	SDRB02001930.1	1681677	1682775	+	TEA_009280	1680195	1680656	+	DOWNSTREAM	1020	--	PREDICTED: traB domain-containing protein isoform X1 [Fragaria vesca subsp. vesca] [Fragaria vesca]	-	-	-	-	-	-	-
MSTRG.20828.1	SDRB02001930.1	1681677	1682775	+	TEA_009279	1682901	1685017	+	UPSTREAM	125	--	PREDICTED: traB domain-containing protein isoform X2 [Fragaria vesca subsp. vesca] [Fragaria vesca]	-	-	-	-	-	-	-
MSTRG.20826.5	SDRB02001930.1	1685974	1688365	+	TEA_009280	1680195	1680656	+	DOWNSTREAM	5317	--	PREDICTED: traB domain-containing protein isoform X1 [Fragaria vesca subsp. vesca] [Fragaria vesca]	-	-	-	-	-	-	-
MSTRG.20826.5	SDRB02001930.1	1685974	1688365	+	TEA_009279	1682901	1685017	+	DOWNSTREAM	956	--	PREDICTED: traB domain-containing protein isoform X2 [Fragaria vesca subsp. vesca] [Fragaria vesca]	-	-	-	-	-	-	-
MSTRG.20829.1	SDRB02001930.1	1686636	1687968	-	TEA_009280	1680195	1680656	+	DOWNSTREAM	5979	--	PREDICTED: traB domain-containing protein isoform X1 [Fragaria vesca subsp. vesca] [Fragaria vesca]	-	-	-	-	-	-	-
MSTRG.20829.1	SDRB02001930.1	1686636	1687968	-	TEA_009279	1682901	1685017	+	DOWNSTREAM	1618	--	PREDICTED: traB domain-containing protein isoform X2 [Fragaria vesca subsp. vesca] [Fragaria vesca]	-	-	-	-	-	-	-
MSTRG.20826.6	SDRB02001930.1	1687031	1689201	+	TEA_009280	1680195	1680656	+	DOWNSTREAM	6374	--	PREDICTED: traB domain-containing protein isoform X1 [Fragaria vesca subsp. vesca] [Fragaria vesca]	-	-	-	-	-	-	-
MSTRG.20826.6	SDRB02001930.1	1687031	1689201	+	TEA_009279	1682901	1685017	+	DOWNSTREAM	2013	--	PREDICTED: traB domain-containing protein isoform X2 [Fragaria vesca subsp. vesca] [Fragaria vesca]	-	-	-	-	-	-	-
MSTRG.20900.4	SDRB02001943.1	1185234	1185690	-	TEA_004118	1179050	1182944	+	DOWNSTREAM	2289	OsI_27296	PREDICTED: probable E3 ubiquitin-protein ligase BAH1-like 1 [Citrus sinensis]	-	-	-	-	GO:0016604//nuclear body	GO:0003824//catalytic activity;GO:0046914//transition metal ion binding	GO:0001101//response to acid chemical;GO:0009267//cellular response to starvation;GO:0009617//response to bacterium;GO:0009696//salicylic acid metabolic process;GO:0009814//defense response, incompatible interaction;GO:0010565//regulation of cellular ketone metabolic process;GO:0015698//inorganic anion transport;GO:0032446//protein modification by small protein conjugation
MSTRG.20953.1	SDRB02001951.1	139720	145829	+	TEA_013221	147629	166053	+	UPSTREAM	1799	CYP37	PREDICTED: peptidyl-prolyl cis-trans isomerase CYP37, chloroplastic [Jatropha curcas]	-	-	-	-	GO:0031978//plastid thylakoid lumen;GO:0044434//chloroplast part	GO:0016859//cis-trans isomerase activity	GO:0006090//pyruvate metabolic process;GO:0009451//RNA modification;GO:0009886//post-embryonic morphogenesis;GO:0044267//cellular protein metabolic process
MSTRG.20977.1	SDRB02001951.1	346073	347740	+	MSTRG.20978	348542	350226	+	UPSTREAM	801	PDC1	pyruvate decarboxylase, partial [Saccharum officinarum]	Metabolism;Metabolism;Metabolism	Global and overview maps;Global and overview maps;Carbohydrate metabolism	ko01100//Metabolic pathways;ko01110//Biosynthesis of secondary metabolites;ko00010//Glycolysis / Gluconeogenesis	K01568;K01568;K01568	-	-	-
MSTRG.21048.1	SDRB02001965.1	365893	366263	-	TEA_007490	368598	379730	-	DOWNSTREAM	2334	EXPA10	PMD domain-containing protein, partial [Cephalotus follicularis]	-	-	-	-	GO:0030312//external encapsulating structure	-	GO:0071555//cell wall organization
MSTRG.21153.1	SDRB02001983.1	225064	226929	-	TEA_026644	227970	229169	-	DOWNSTREAM	1040	STK	PREDICTED: nucleolin-like [Prunus mume]	-	-	-	-	-	-	-
MSTRG.21153.1	SDRB02001983.1	225064	226929	-	TEA_026661	234028	250484	-	DOWNSTREAM	7098	FH5	PREDICTED: formin-like protein 3 [Nicotiana tomentosiformis]	-	-	-	-	-	-	-
MSTRG.21166.1	SDRB02001983.1	357688	359510	+	TEA_026649	361352	362554	-	DOWNSTREAM	1841	UCC1	PREDICTED: uclacyanin-3-like [Gossypium hirsutum]	-	-	-	-	GO:0031224//intrinsic component of membrane	-	GO:0010053//root epidermal cell differentiation;GO:0048588//developmental cell growth
MSTRG.21166.1	SDRB02001983.1	357688	359510	+	TEA_026647	366717	372323	-	DOWNSTREAM	7206	--	DUF604 domain-containing protein [Cephalotus follicularis]	-	-	-	-	-	-	-
MSTRG.21180.1	SDRB02001983.1	408088	408603	-	TEA_026659	408911	411587	-	DOWNSTREAM	307	COL12	Zinc finger, B-box [Corchorus capsularis]	-	-	-	-	-	-	-
MSTRG.21264.2	SDRB02001999.1	513737	515258	+	TEA_009559	499269	504962	-	UPSTREAM	8774	KLCR2	PREDICTED: protein KINESIN LIGHT CHAIN-RELATED 2 [Vitis vinifera]	-	-	-	-	-	-	GO:0000302//response to reactive oxygen species;GO:0006221//pyrimidine nucleotide biosynthetic process;GO:0009642//response to light intensity;GO:0033554//cellular response to stress
MSTRG.21302.1	SDRB02002002.1	282544	283452	-	TEA_029457	273183	275960	+	DOWNSTREAM	6583	RPM1	PREDICTED: disease resistance protein RPM1-like [Ipomoea nil]	Organismal Systems	Environmental adaptation	ko04626//Plant-pathogen interaction	K13457	-	-	-
MSTRG.21302.1	SDRB02002002.1	282544	283452	-	TEA_029459	279437	282500	-	UPSTREAM	43	At4g19070	PREDICTED: cadmium-induced protein AS8-like isoform X1 [Nelumbo nucifera]	-	-	-	-	-	-	-
MSTRG.21329.1	SDRB02002002.1	800920	802269	-	TEA_029458	805219	809731	+	UPSTREAM	2949	UGT83A1	PREDICTED: UDP-glycosyltransferase 83A1 [Vitis vinifera]	-	-	-	-	-	-	-
MSTRG.21329.1	SDRB02002002.1	800920	802269	-	TEA_029451	756183	791718	+	DOWNSTREAM	9201	AMY3	PREDICTED: nucleoprotein TPR-like isoform X1 [Solanum pennellii]	Metabolism;Metabolism	Global and overview maps;Carbohydrate metabolism	ko01100//Metabolic pathways;ko00500//Starch and sucrose metabolism	K01176;K01176	-	GO:0016160//amylase activity;GO:0046872//metal ion binding	GO:0044238//primary metabolic process
MSTRG.21351.1	SDRB02002002.1	824702	827852	+	TEA_029448	834427	849028	+	UPSTREAM	6574	UGT83A1	PREDICTED: UDP-glycosyltransferase 83A1 [Vitis vinifera]	-	-	-	-	-	GO:0016758//transferase activity, transferring hexosyl groups	-
MSTRG.21365.1	SDRB02002002.1	871894	872903	-	TEA_029456	867438	869237	+	DOWNSTREAM	2656	UGT83A1	PREDICTED: UDP-glycosyltransferase 83A1 [Vitis vinifera]	-	-	-	-	-	-	-
MSTRG.21379.1	SDRB02002008.1	212233	213785	-	TEA_023318	215371	219934	-	DOWNSTREAM	1585	--	PREDICTED: protein LOW PSII ACCUMULATION 3, chloroplastic [Vitis vinifera]	-	-	-	-	-	-	-
MSTRG.21379.2	SDRB02002008.1	212432	213555	-	TEA_023318	215371	219934	-	DOWNSTREAM	1815	--	PREDICTED: protein LOW PSII ACCUMULATION 3, chloroplastic [Vitis vinifera]	-	-	-	-	-	-	-
MSTRG.21410.1	SDRB02002009.1	112916	119020	+	MSTRG.21405	105216	109667	+	DOWNSTREAM	3248	--	PREDICTED: dnaJ homolog subfamily C member 16 isoform X1 [Citrus sinensis]	-	-	-	-	-	-	-
MSTRG.21410.1	SDRB02002009.1	112916	119020	+	TEA_015445	124710	163697	+	UPSTREAM	5689	ACO3	aconitate hydratase, cytoplasmic [Cajanus cajan]	Metabolism;Metabolism;Metabolism;Metabolism;Metabolism;Metabolism;Metabolism	Global and overview maps;Global and overview maps;Global and overview maps;Global and overview maps;Carbohydrate metabolism;Global and overview maps;Carbohydrate metabolism	ko01100//Metabolic pathways;ko01110//Biosynthesis of secondary metabolites;ko01200//Carbon metabolism;ko01230//Biosynthesis of amino acids;ko00630//Glyoxylate and dicarboxylate metabolism;ko01210//2-Oxocarboxylic acid metabolism;ko00020//Citrate cycle (TCA cycle)	K01681;K01681;K01681;K01681;K01681;K01681;K01681	-	GO:0003824//catalytic activity;GO:0051536//iron-sulfur cluster binding	-
MSTRG.21451.1	SDRB02002017.1	552890	556519	+	MSTRG.21456	565826	567777	+	UPSTREAM	9306	At3g47570	PREDICTED: probable LRR receptor-like serine/threonine-protein kinase At3g47570 [Juglans regia]	-	-	-	-	-	-	-
MSTRG.21451.2	SDRB02002017.1	552890	556519	+	MSTRG.21456	565826	567777	+	UPSTREAM	9306	At3g47570	PREDICTED: probable LRR receptor-like serine/threonine-protein kinase At3g47570 [Juglans regia]	-	-	-	-	-	-	-
MSTRG.21452.1	SDRB02002017.1	558338	559211	+	MSTRG.21456	565826	567777	+	UPSTREAM	6614	At3g47570	PREDICTED: probable LRR receptor-like serine/threonine-protein kinase At3g47570 [Juglans regia]	-	-	-	-	-	-	-
MSTRG.21661.1	SDRB02002035.1	2336161	2336631	-	TEA_013333	2309637	2336125	-	UPSTREAM	35	HOS15	PREDICTED: F-box-like/WD repeat-containing protein TBL1XR1 isoform X1 [Nicotiana sylvestris]	-	-	-	-	-	-	-
MSTRG.21663.1	SDRB02002035.1	2343581	2344983	-	TEA_013333	2309637	2336125	-	UPSTREAM	7455	HOS15	PREDICTED: F-box-like/WD repeat-containing protein TBL1XR1 isoform X1 [Nicotiana sylvestris]	-	-	-	-	-	-	-
MSTRG.21708.1	SDRB02002057.1	144872	146504	-	TEA_029047	125802	144023	+	DOWNSTREAM	848	RRP5	S1 domain-containing protein/Suf domain-containing protein [Cephalotus follicularis]	-	-	-	-	GO:0005622//intracellular	-	GO:0016070//RNA metabolic process
MSTRG.21738.1	SDRB02002057.1	359188	364354	-	TEA_029050	371904	375016	-	DOWNSTREAM	7549	--	Transducin family protein / WD-40 repeat family protein isoform 5 [Theobroma cacao]	-	-	-	-	-	-	-
MSTRG.21783.1	SDRB02002058.1	194422	196574	-	TEA_007975	202846	206437	-	DOWNSTREAM	6271	At1g71180	NAD_binding_2 domain-containing protein, partial [Cephalotus follicularis]	-	-	-	-	-	GO:0000166//nucleotide binding;GO:0016614//oxidoreductase activity, acting on CH-OH group of donors;GO:0048037//cofactor binding	GO:0006739//NADP metabolic process
MSTRG.21830.1	SDRB02002058.1	867319	868900	+	MSTRG.21831	869419	870236	+	UPSTREAM	518	BPA1	PREDICTED: binding partner of ACD11 1 isoform X2 [Elaeis guineensis]	-	-	-	-	-	-	-
MSTRG.21946.1	SDRB02002064.1	1482119	1483133	-	TEA_022697	1462144	1473331	-	UPSTREAM	8787	--	PREDICTED: R3H domain-containing protein 1-like [Jatropha curcas]	-	-	-	-	-	-	-
MSTRG.21946.1	SDRB02002064.1	1482119	1483133	-	MSTRG.21944	1476896	1478149	-	UPSTREAM	3969	PERK7	PREDICTED: inactive protein kinase SELMODRAFT_444075 [Ricinus communis]	-	-	-	-	-	GO:0016772//transferase activity, transferring phosphorus-containing groups;GO:0032550//purine ribonucleoside binding	GO:0006464//cellular protein modification process;GO:0006796//phosphate-containing compound metabolic process
MSTRG.21951.1	SDRB02002064.1	1558317	1559869	+	TEA_022691	1553077	1554722	+	DOWNSTREAM	3594	MtrDRAFT_AC149210g4v1	PREDICTED: histone H2A [Vitis vinifera]	-	-	-	-	GO:0043231//intracellular membrane-bounded organelle;GO:0043232//intracellular non-membrane-bounded organelle	GO:0003676//nucleic acid binding;GO:0046983//protein dimerization activity	GO:0034728//nucleosome organization
MSTRG.21951.1	SDRB02002064.1	1558317	1559869	+	TEA_022698	1562292	1569828	-	DOWNSTREAM	2422	ORRM6	Cold-inducible RNA-binding protein [Morus notabilis]	-	-	-	-	-	GO:0097159//organic cyclic compound binding	-
MSTRG.21951.3	SDRB02002064.1	1559066	1559742	+	TEA_022691	1553077	1554722	+	DOWNSTREAM	4343	MtrDRAFT_AC149210g4v1	PREDICTED: histone H2A [Vitis vinifera]	-	-	-	-	GO:0043231//intracellular membrane-bounded organelle;GO:0043232//intracellular non-membrane-bounded organelle	GO:0003676//nucleic acid binding;GO:0046983//protein dimerization activity	GO:0034728//nucleosome organization
MSTRG.21951.3	SDRB02002064.1	1559066	1559742	+	TEA_022698	1562292	1569828	-	DOWNSTREAM	2549	ORRM6	Cold-inducible RNA-binding protein [Morus notabilis]	-	-	-	-	-	GO:0097159//organic cyclic compound binding	-
MSTRG.21954.1	SDRB02002064.1	1563188	1564948	-	TEA_022691	1553077	1554722	+	DOWNSTREAM	8465	MtrDRAFT_AC149210g4v1	PREDICTED: histone H2A [Vitis vinifera]	-	-	-	-	GO:0043231//intracellular membrane-bounded organelle;GO:0043232//intracellular non-membrane-bounded organelle	GO:0003676//nucleic acid binding;GO:0046983//protein dimerization activity	GO:0034728//nucleosome organization
MSTRG.21954.1	SDRB02002064.1	1563188	1564948	-	MSTRG.21951	1558391	1560470	+	DOWNSTREAM	2717	RBG2	PREDICTED: glycine-rich RNA-binding protein 4, mitochondrial-like [Jatropha curcas]	-	-	-	-	-	-	-
MSTRG.21964.3	SDRB02002064.1	1600568	1601408	-	MSTRG.21960	1591761	1592819	+	DOWNSTREAM	7748	FLU	PREDICTED: protein FLUORESCENT IN BLUE LIGHT, chloroplastic isoform X1 [Populus euphratica]	-	-	-	-	-	-	-
MSTRG.21964.3	SDRB02002064.1	1600568	1601408	-	MSTRG.21961	1591846	1593239	-	UPSTREAM	7328	FLU	PREDICTED: protein FLUORESCENT IN BLUE LIGHT, chloroplastic isoform X1 [Populus euphratica]	-	-	-	-	-	-	-
MSTRG.21982.1	SDRB02002064.1	1753562	1754153	-	TEA_022693	1755914	1756360	-	DOWNSTREAM	1760	HIS2B	Histone H2B [Corchorus olitorius]	-	-	-	-	GO:0043231//intracellular membrane-bounded organelle;GO:0043232//intracellular non-membrane-bounded organelle	GO:0003676//nucleic acid binding;GO:0046983//protein dimerization activity	-
MSTRG.22058.1	SDRB02002067.1	1387488	1407942	+	TEA_028759	1382008	1382631	+	DOWNSTREAM	4856	--	DUF4228 domain-containing protein [Cephalotus follicularis]	-	-	-	-	-	-	-
MSTRG.22076.1	SDRB02002072.1	217964	218451	+	TEA_005576	213405	214394	-	UPSTREAM	3569	--	Zinc finger, PHD-type [Corchorus olitorius]	-	-	-	-	-	-	-
MSTRG.22077.1	SDRB02002072.1	218779	219227	+	TEA_005576	213405	214394	-	UPSTREAM	4384	--	Zinc finger, PHD-type [Corchorus olitorius]	-	-	-	-	-	-	-
MSTRG.22085.1	SDRB02002072.1	404264	404913	+	TEA_005560	408331	409617	+	UPSTREAM	3417	RNF5	PREDICTED: RING finger protein 219 [Nicotiana attenuata]	Genetic Information Processing	Folding, sorting and degradation	ko04141//Protein processing in endoplasmic reticulum	K10666	-	-	-
MSTRG.22102.1	SDRB02002072.1	532715	540210	-	MSTRG.22108	543910	547011	-	DOWNSTREAM	3699	ahsa	PREDICTED: activator of 90 kDa heat shock protein ATPase homolog [Juglans regia]	-	-	-	-	GO:0044444//cytoplasmic part	GO:0005515//protein binding	GO:0000302//response to reactive oxygen species;GO:0009642//response to light intensity;GO:0033554//cellular response to stress;GO:0043462//regulation of ATPase activity;GO:0044267//cellular protein metabolic process
MSTRG.22107.1	SDRB02002072.1	542584	543258	-	MSTRG.22108	543910	547011	-	DOWNSTREAM	651	ahsa	PREDICTED: activator of 90 kDa heat shock protein ATPase homolog [Juglans regia]	-	-	-	-	GO:0044444//cytoplasmic part	GO:0005515//protein binding	GO:0000302//response to reactive oxygen species;GO:0009642//response to light intensity;GO:0033554//cellular response to stress;GO:0043462//regulation of ATPase activity;GO:0044267//cellular protein metabolic process
MSTRG.22247.1	SDRB02002076.1	898976	901349	+	TEA_007267	904456	905736	+	UPSTREAM	3106	N	Nucleoprotein [Anthurium amnicola]	-	-	-	-	-	-	-
MSTRG.22285.1	SDRB02002083.1	449351	452403	+	MSTRG.22283	442500	443942	-	UPSTREAM	5408	--	PREDICTED: myosin-binding protein 3 isoform X1 [Vitis vinifera]	-	-	-	-	-	-	-
MSTRG.22321.1	SDRB02002099.1	141758	142165	+	TEA_002388	149490	151969	-	DOWNSTREAM	7324	WER	PREDICTED: transcription factor WER [Vitis vinifera]	Organismal Systems	Environmental adaptation	ko04626//Plant-pathogen interaction	K09422	-	-	-
MSTRG.22394.1	SDRB02002099.1	1469538	1469841	+	TEA_002389	1470745	1475057	+	UPSTREAM	903	FBA3	fructose-bisphosphate aldolase [Camellia oleifera]	Metabolism;Metabolism;Metabolism;Metabolism;Metabolism;Metabolism;Metabolism;Metabolism	Global and overview maps;Global and overview maps;Global and overview maps;Global and overview maps;Carbohydrate metabolism;Energy metabolism;Carbohydrate metabolism;Carbohydrate metabolism	ko01100//Metabolic pathways;ko01110//Biosynthesis of secondary metabolites;ko01200//Carbon metabolism;ko01230//Biosynthesis of amino acids;ko00010//Glycolysis / Gluconeogenesis;ko00710//Carbon fixation in photosynthetic organisms;ko00051//Fructose and mannose metabolism;ko00030//Pentose phosphate pathway	K01623;K01623;K01623;K01623;K01623;K01623;K01623;K01623	GO:0009532//plastid stroma;GO:0031976//plastid thylakoid;GO:0044434//chloroplast part	GO:0016832//aldehyde-lyase activity	GO:0006006//glucose metabolic process;GO:0006090//pyruvate metabolic process;GO:0006739//NADP metabolic process;GO:0006970//response to osmotic stress
MSTRG.22407.1	SDRB02002099.1	1702444	1702913	+	TEA_002377	1705048	1710384	-	DOWNSTREAM	2134	PDC2	pyruvate decarboxylase 1 [Dorcoceras hygrometricum]	Metabolism;Metabolism;Metabolism	Global and overview maps;Global and overview maps;Carbohydrate metabolism	ko01100//Metabolic pathways;ko01110//Biosynthesis of secondary metabolites;ko00010//Glycolysis / Gluconeogenesis	K01568;K01568;K01568	-	-	-
MSTRG.22422.1	SDRB02002099.1	2202526	2203626	+	TEA_002393	2198555	2201467	+	DOWNSTREAM	1058	--	SAGA-Tad1 domain-containing protein [Cephalotus follicularis]	-	-	-	-	-	-	-
MSTRG.22815.1	SDRB02002145.1	1848088	1848371	+	TEA_000630	1836819	1840017	+	DOWNSTREAM	8070	GCP2	PREDICTED: gamma-tubulin complex component 2, partial [Ziziphus jujuba]	-	-	-	-	GO:0005819//spindle	-	-
MSTRG.22818.1	SDRB02002145.1	1854301	1861912	+	TEA_000619	1870361	1893591	+	UPSTREAM	8448	CYP714C2	PREDICTED: cytochrome P450 714C2-like [Nelumbo nucifera]	-	-	-	-	-	GO:0005488//binding	-
MSTRG.22818.2	SDRB02002145.1	1857888	1863776	+	TEA_000619	1870361	1893591	+	UPSTREAM	6584	CYP714C2	PREDICTED: cytochrome P450 714C2-like [Nelumbo nucifera]	-	-	-	-	-	GO:0005488//binding	-
MSTRG.22906.5	SDRB02002161.1	702726	705757	-	TEA_025482	694719	698663	+	DOWNSTREAM	4062	ARR17	PREDICTED: two-component response regulator ARR17-like [Ziziphus jujuba]	Environmental Information Processing	Signal transduction	ko04075//Plant hormone signal transduction	K14492	-	-	-
MSTRG.22906.5	SDRB02002161.1	702726	705757	-	MSTRG.22907	705817	724554	-	DOWNSTREAM	59	--	PREDICTED: uncharacterized protein LOC100853672 isoform X6 [Vitis vinifera]	-	-	-	-	-	-	-
MSTRG.22913.1	SDRB02002161.1	792629	793403	-	TEA_025485	790392	790994	-	UPSTREAM	1634	--	Fasciclin domain-containing protein [Cephalotus follicularis]	-	-	-	-	-	-	-
MSTRG.22954.1	SDRB02002166.1	228423	229942	+	TEA_018583	218763	222575	-	UPSTREAM	5847	--	PREDICTED: delta-latroinsectotoxin-Lt1a [Vitis vinifera]	-	-	-	-	-	-	-
MSTRG.22955.1	SDRB02002166.1	228875	230438	+	TEA_018583	218763	222575	-	UPSTREAM	6299	--	PREDICTED: delta-latroinsectotoxin-Lt1a [Vitis vinifera]	-	-	-	-	-	-	-
MSTRG.22953.2	SDRB02002166.1	228939	230528	-	TEA_018583	218763	222575	-	UPSTREAM	6363	--	PREDICTED: delta-latroinsectotoxin-Lt1a [Vitis vinifera]	-	-	-	-	-	-	-
MSTRG.22953.3	SDRB02002166.1	232922	238500	-	TEA_018586	247404	248252	-	DOWNSTREAM	8903	PHB3	PREDICTED: prohibitin-3, mitochondrial [Vitis vinifera]	-	-	-	-	-	-	-
MSTRG.22959.1	SDRB02002166.1	239677	242451	-	TEA_018586	247404	248252	-	DOWNSTREAM	4952	PHB3	PREDICTED: prohibitin-3, mitochondrial [Vitis vinifera]	-	-	-	-	-	-	-
MSTRG.22959.1	SDRB02002166.1	239677	242451	-	MSTRG.22953	227070	237720	-	UPSTREAM	1956	--	PREDICTED: 54S ribosomal protein L37, mitochondrial [Sesamum indicum]	-	-	-	-	-	-	-
MSTRG.22961.1	SDRB02002166.1	244188	247537	+	MSTRG.22953	227070	237720	-	UPSTREAM	6467	--	PREDICTED: 54S ribosomal protein L37, mitochondrial [Sesamum indicum]	-	-	-	-	-	-	-
MSTRG.22969.1	SDRB02002166.1	303067	303956	+	TEA_018578	308739	314764	-	DOWNSTREAM	4782	PUX1	PREDICTED: plant UBX domain-containing protein 1 [Ipomoea nil]	-	-	-	-	-	-	-
MSTRG.23014.1	SDRB02002166.1	1115509	1117485	+	TEA_018588	1112492	1114003	+	DOWNSTREAM	1505	KCS11	PREDICTED: 3-ketoacyl-CoA synthase 11-like [Gossypium arboreum]	Metabolism;Metabolism;Organismal Systems;Metabolism	Global and overview maps;Global and overview maps;Environmental adaptation;Lipid metabolism	ko01100//Metabolic pathways;ko01110//Biosynthesis of secondary metabolites;ko04626//Plant-pathogen interaction;ko00062//Fatty acid elongation	K15397;K15397;K15397;K15397	-	GO:0016746//transferase activity, transferring acyl groups	GO:0006631//fatty acid metabolic process
MSTRG.23014.2	SDRB02002166.1	1115511	1117155	+	TEA_018588	1112492	1114003	+	DOWNSTREAM	1507	KCS11	PREDICTED: 3-ketoacyl-CoA synthase 11-like [Gossypium arboreum]	Metabolism;Metabolism;Organismal Systems;Metabolism	Global and overview maps;Global and overview maps;Environmental adaptation;Lipid metabolism	ko01100//Metabolic pathways;ko01110//Biosynthesis of secondary metabolites;ko04626//Plant-pathogen interaction;ko00062//Fatty acid elongation	K15397;K15397;K15397;K15397	-	GO:0016746//transferase activity, transferring acyl groups	GO:0006631//fatty acid metabolic process
MSTRG.23015.1	SDRB02002166.1	1115586	1118428	-	TEA_018588	1112492	1114003	+	DOWNSTREAM	1582	KCS11	PREDICTED: 3-ketoacyl-CoA synthase 11-like [Gossypium arboreum]	Metabolism;Metabolism;Organismal Systems;Metabolism	Global and overview maps;Global and overview maps;Environmental adaptation;Lipid metabolism	ko01100//Metabolic pathways;ko01110//Biosynthesis of secondary metabolites;ko04626//Plant-pathogen interaction;ko00062//Fatty acid elongation	K15397;K15397;K15397;K15397	-	GO:0016746//transferase activity, transferring acyl groups	GO:0006631//fatty acid metabolic process
MSTRG.23140.1	SDRB02002171.1	1826021	1828418	-	MSTRG.23137	1820990	1823261	+	DOWNSTREAM	2759	AtMg00810	gag-pol polyprotein [Populus deltoides]	-	-	-	-	-	-	-
MSTRG.23140.1	SDRB02002171.1	1826021	1828418	-	MSTRG.23135	1813658	1819269	+	DOWNSTREAM	6751	--	gag-pol polyprotein [Populus deltoides]	-	-	-	-	-	-	-
MSTRG.23140.1	SDRB02002171.1	1826021	1828418	-	TEA_008547	1833072	1841386	-	DOWNSTREAM	4653	TUBG1	PREDICTED: tubulin gamma-1 chain [Jatropha curcas]	-	-	-	-	GO:0015630//microtubule cytoskeleton;GO:0043234//protein complex	GO:0017111//nucleoside-triphosphatase activity;GO:0032550//purine ribonucleoside binding	GO:0000226//microtubule cytoskeleton organization;GO:0043623//cellular protein complex assembly
MSTRG.23145.1	SDRB02002171.1	1846085	1846908	-	TEA_008547	1833072	1841386	-	UPSTREAM	4698	TUBG1	PREDICTED: tubulin gamma-1 chain [Jatropha curcas]	-	-	-	-	GO:0015630//microtubule cytoskeleton;GO:0043234//protein complex	GO:0017111//nucleoside-triphosphatase activity;GO:0032550//purine ribonucleoside binding	GO:0000226//microtubule cytoskeleton organization;GO:0043623//cellular protein complex assembly
MSTRG.23146.1	SDRB02002171.1	1847111	1848846	-	TEA_008547	1833072	1841386	-	UPSTREAM	5724	TUBG1	PREDICTED: tubulin gamma-1 chain [Jatropha curcas]	-	-	-	-	GO:0015630//microtubule cytoskeleton;GO:0043234//protein complex	GO:0017111//nucleoside-triphosphatase activity;GO:0032550//purine ribonucleoside binding	GO:0000226//microtubule cytoskeleton organization;GO:0043623//cellular protein complex assembly
MSTRG.23153.1	SDRB02002171.1	1883361	1883763	+	TEA_008557	1876410	1881770	+	DOWNSTREAM	1590	PHY1	PREDICTED: LOW QUALITY PROTEIN: probable serine/threonine-protein kinase gdt4 [Ziziphus jujuba]	-	-	-	-	-	GO:0004672//protein kinase activity;GO:0032550//purine ribonucleoside binding	GO:0006464//cellular protein modification process;GO:0006796//phosphate-containing compound metabolic process
MSTRG.23175.1	SDRB02002171.1	2446992	2449510	-	MSTRG.23174	2436842	2446545	-	UPSTREAM	446	--	clast3, related protein [Medicago truncatula]	-	-	-	-	-	-	-
MSTRG.23222.1	SDRB02002171.1	3147260	3147765	+	TEA_008552	3118603	3139727	+	DOWNSTREAM	7532	SCPL34	PREDICTED: serine carboxypeptidase-like 34 [Nicotiana attenuata]	-	-	-	-	-	GO:0004180//carboxypeptidase activity	GO:0019538//protein metabolic process
MSTRG.23331.1	SDRB02002176.1	1502357	1503274	-	MSTRG.23333	1511781	1512299	+	UPSTREAM	8506	--	-	-	-	-	-	-	-	-
MSTRG.23332.1	SDRB02002176.1	1510494	1511145	+	MSTRG.23333	1511781	1512299	+	UPSTREAM	635	--	-	-	-	-	-	-	-	-
MSTRG.23332.1	SDRB02002176.1	1510494	1511145	+	MSTRG.23330	1499517	1509537	+	DOWNSTREAM	956	--	hypothetical protein CCACVL1_11325 [Corchorus capsularis]	-	-	-	-	-	-	-
MSTRG.23345.2	SDRB02002176.1	1775048	1776805	-	TEA_001819	1761923	1771150	+	DOWNSTREAM	3897	--	PREDICTED: proteasome assembly chaperone 4 isoform X1 [Vitis vinifera]	-	-	-	-	-	-	-
MSTRG.23345.2	SDRB02002176.1	1775048	1776805	-	TEA_001816	1779238	1789751	-	DOWNSTREAM	2432	GFS12	PREDICTED: protein GFS12 isoform X3 [Vitis vinifera]	-	-	-	-	-	-	-
MSTRG.23347.1	SDRB02002176.1	1808809	1816133	+	TEA_001807	1791310	1800209	-	UPSTREAM	8599	GFS12	PREDICTED: protein GFS12 isoform X5 [Vitis vinifera]	-	-	-	-	-	-	-
MSTRG.23347.1	SDRB02002176.1	1808809	1816133	+	TEA_001828	1803428	1805547	+	DOWNSTREAM	3261	--	PREDICTED: proteasome assembly chaperone 4 isoform X1 [Nelumbo nucifera]	-	-	-	-	-	-	-
MSTRG.23369.1	SDRB02002194.1	195811	196517	+	TEA_029321	199384	206638	+	UPSTREAM	2866	CALS1	PREDICTED: callose synthase 3-like [Juglans regia]	-	-	-	-	-	GO:0035251//UDP-glucosyltransferase activity	GO:0006074//(1->3)-beta-D-glucan metabolic process
MSTRG.23392.1	SDRB02002194.1	398478	399377	+	TEA_029317	396297	396896	+	DOWNSTREAM	1581	--	Zinc finger, RING/FYVE/PHD-type [Cynara cardunculus var. scolymus] [Cynara cardunculus]	Genetic Information Processing	Folding, sorting and degradation	ko04141//Protein processing in endoplasmic reticulum	K10666	-	-	-
MSTRG.23392.1	SDRB02002194.1	398478	399377	+	TEA_029320	401242	407845	-	DOWNSTREAM	1864	Os02g0194200	PREDICTED: zinc finger CCCH domain-containing protein 14 [Vitis vinifera]	-	-	-	-	-	GO:0005488//binding	-
MSTRG.23403.2	SDRB02002198.1	63219	63949	+	TEA_009439	55586	58128	-	UPSTREAM	5090	FTSHI4	Ribosomal protein L35 [Cynara cardunculus var. scolymus] [Cynara cardunculus]	Genetic Information Processing	Translation	ko03010//Ribosome	K02916	-	-	-
MSTRG.23419.1	SDRB02002198.1	283345	283710	-	TEA_009432	269716	282253	-	UPSTREAM	1091	NUP43	PREDICTED: nuclear pore complex protein NUP43 [Pyrus x bretschneideri]	Genetic Information Processing	Translation	ko03013//RNA transport	K14305	-	-	-
MSTRG.23463.1	SDRB02002199.1	350562	354962	+	TEA_021571	359777	363978	-	DOWNSTREAM	4814	RBL9	PREDICTED: RHOMBOID-like protein 9, chloroplastic isoform X2 [Juglans regia]	-	-	-	-	GO:0031224//intrinsic component of membrane	GO:0016787//hydrolase activity	GO:0019538//protein metabolic process
MSTRG.23463.1	SDRB02002199.1	350562	354962	+	TEA_021576	364041	382449	+	UPSTREAM	9078	VPS18	PREDICTED: vacuolar protein sorting-associated protein 18 homolog [Nicotiana tabacum]	-	-	-	-	-	GO:0046914//transition metal ion binding	GO:0006810//transport
MSTRG.23497.1	SDRB02002199.1	775442	777263	+	TEA_021548	767441	771641	+	DOWNSTREAM	3800	LE1	PREDICTED: probable L-type lectin-domain containing receptor kinase S.7 [Vitis vinifera]	-	-	-	-	-	GO:0016301//kinase activity	-
MSTRG.23521.1	SDRB02002199.1	1111805	1113353	+	MSTRG.23523	1115410	1116772	+	UPSTREAM	2056	--	PREDICTED: uncharacterized protein LOC107428509 isoform X1 [Ziziphus jujuba]	-	-	-	-	-	-	-
MSTRG.23521.1	SDRB02002199.1	1111805	1113353	+	TEA_021569	1117317	1121418	-	DOWNSTREAM	3963	--	NEP-interacting protein 1 [Zea mays]	-	-	-	-	-	-	-
MSTRG.23555.1	SDRB02002199.1	1585041	1585307	-	TEA_021551	1586025	1603649	-	DOWNSTREAM	717	At4g18820	PREDICTED: protein STICHEL-like 3 isoform X2 [Vitis vinifera]	-	-	-	-	-	-	-
MSTRG.23598.1	SDRB02002204.1	165291	166939	+	TEA_011262	171930	175528	-	DOWNSTREAM	4990	--	PREDICTED: RPA-interacting protein B [Sesamum indicum]	-	-	-	-	-	-	-
MSTRG.23732.1	SDRB02002208.1	759580	759865	+	TEA_005060	741751	751013	+	DOWNSTREAM	8566	SDC	PREDICTED: serine decarboxylase-like [Sesamum indicum]	Metabolism;Metabolism;Metabolism	Global and overview maps;Global and overview maps;Amino acid metabolism	ko01100//Metabolic pathways;ko01110//Biosynthesis of secondary metabolites;ko00340//Histidine metabolism	K01590;K01590;K01590	GO:0016020//membrane;GO:0044444//cytoplasmic part	GO:0016830//carbon-carbon lyase activity;GO:0043168//anion binding	GO:0034308//primary alcohol metabolic process;GO:0043436//oxoacid metabolic process
MSTRG.23732.1	SDRB02002208.1	759580	759865	+	TEA_005058	751477	752701	-	UPSTREAM	6878	VIP1	PREDICTED: transcription factor VIP1-like [Populus euphratica]	Environmental Information Processing	Signal transduction	ko04016//MAPK signaling pathway - plant	K20557	-	GO:0005488//binding	GO:0006351//transcription, DNA-templated;GO:0006950//response to stress;GO:0010468//regulation of gene expression;GO:0044763//single-organism cellular process;GO:0050794//regulation of cellular process
MSTRG.23732.1	SDRB02002208.1	759580	759865	+	TEA_005056	763100	764763	-	DOWNSTREAM	3234	VIP1	Basic-leucine zipper domain-containing protein [Cynara cardunculus var. scolymus] [Cynara cardunculus]	Environmental Information Processing	Signal transduction	ko04016//MAPK signaling pathway - plant	K20557	-	-	-
MSTRG.23764.1	SDRB02002214.1	68996	71132	-	TEA_016109	53381	61352	-	UPSTREAM	7643	YSL3	Metal-nicotianamine transporter YSL3 [Morus notabilis]	-	-	-	-	-	-	-
MSTRG.23834.1	SDRB02002226.1	410772	411606	+	TEA_005029	411615	422494	+	UPSTREAM	8	--	PREDICTED: acidic repeat-containing protein-like isoform X1 [Pyrus x bretschneideri]	-	-	-	-	-	-	-
MSTRG.23834.1	SDRB02002226.1	410772	411606	+	TEA_005026	419276	424829	-	DOWNSTREAM	7669	ndhM	NAD(P)H-quinone oxidoreductase subunit M [Corchorus olitorius]	-	-	-	-	GO:0043234//protein complex;GO:0044423//virion part;GO:0044434//chloroplast part	GO:0016651//oxidoreductase activity, acting on NAD(P)H;GO:0048037//cofactor binding	GO:0010257//NADH dehydrogenase complex assembly;GO:0044710//single-organism metabolic process;GO:0051234//establishment of localization
MSTRG.23854.1	SDRB02002233.1	149964	150526	-	TEA_008298	150853	154782	-	DOWNSTREAM	326	--	-	-	-	-	-	-	-	-
MSTRG.23894.2	SDRB02002239.1	47112	47601	-	TEA_021875	33903	38079	+	DOWNSTREAM	9032	BRR2A	PREDICTED: DExH-box ATP-dependent RNA helicase DExH12 [Vitis vinifera]	Genetic Information Processing	Transcription	ko03040//Spliceosome	K12854	GO:0032991//macromolecular complex;GO:0044423//virion part	GO:0017111//nucleoside-triphosphatase activity;GO:0032550//purine ribonucleoside binding	-
MSTRG.23894.2	SDRB02002239.1	47112	47601	-	MSTRG.23895	47664	48194	-	DOWNSTREAM	62	--	-	-	-	-	-	-	-	-
MSTRG.23897.1	SDRB02002239.1	48536	50148	-	MSTRG.23895	47664	48194	-	UPSTREAM	341	--	-	-	-	-	-	-	-	-
MSTRG.23905.1	SDRB02002239.1	94959	95881	-	TEA_021877	86082	87137	-	UPSTREAM	7821	VHA-B2	PREDICTED: V-type proton ATPase subunit B 2-like [Camelina sativa]	Metabolism;Metabolism;Cellular Processes	Global and overview maps;Energy metabolism;Transport and catabolism	ko01100//Metabolic pathways;ko00190//Oxidative phosphorylation;ko04145//Phagosome	K02147;K02147;K02147	GO:0033176//proton-transporting V-type ATPase complex	GO:0003824//catalytic activity;GO:0022857//transmembrane transporter activity	GO:0009150//purine ribonucleotide metabolic process;GO:0015988//energy coupled proton transmembrane transport, against electrochemical gradient
MSTRG.23981.1	SDRB02002245.1	238649	248619	+	TEA_020941	252832	253638	+	UPSTREAM	4212	LRK10L-1.4	PREDICTED: LEAF RUST 10 DISEASE-RESISTANCE LOCUS RECEPTOR-LIKE PROTEIN KINASE-like 1.2 isoform X4 [Theobroma cacao]	-	-	-	-	-	-	-
MSTRG.23981.1	SDRB02002245.1	238649	248619	+	TEA_020949	254632	255546	-	DOWNSTREAM	6012	PR5K	PREDICTED: glycerophosphodiester phosphodiesterase protein kinase domain-containing GDPDL2-like [Ziziphus jujuba]	-	-	-	-	-	GO:0004672//protein kinase activity;GO:0032550//purine ribonucleoside binding	GO:0006464//cellular protein modification process;GO:0006796//phosphate-containing compound metabolic process;GO:0010646//regulation of cell communication
MSTRG.23981.1	SDRB02002245.1	238649	248619	+	TEA_020953	255903	257936	-	DOWNSTREAM	7283	LRK10L-2.7	PREDICTED: LEAF RUST 10 DISEASE-RESISTANCE LOCUS RECEPTOR-LIKE PROTEIN KINASE-like 1.2 isoform X1 [Theobroma cacao]	-	-	-	-	-	-	-
MSTRG.23982.1	SDRB02002245.1	239207	249161	+	TEA_020941	252832	253638	+	UPSTREAM	3670	LRK10L-1.4	PREDICTED: LEAF RUST 10 DISEASE-RESISTANCE LOCUS RECEPTOR-LIKE PROTEIN KINASE-like 1.2 isoform X4 [Theobroma cacao]	-	-	-	-	-	-	-
MSTRG.23982.1	SDRB02002245.1	239207	249161	+	TEA_020949	254632	255546	-	DOWNSTREAM	5470	PR5K	PREDICTED: glycerophosphodiester phosphodiesterase protein kinase domain-containing GDPDL2-like [Ziziphus jujuba]	-	-	-	-	-	GO:0004672//protein kinase activity;GO:0032550//purine ribonucleoside binding	GO:0006464//cellular protein modification process;GO:0006796//phosphate-containing compound metabolic process;GO:0010646//regulation of cell communication
MSTRG.23982.1	SDRB02002245.1	239207	249161	+	TEA_020953	255903	257936	-	DOWNSTREAM	6741	LRK10L-2.7	PREDICTED: LEAF RUST 10 DISEASE-RESISTANCE LOCUS RECEPTOR-LIKE PROTEIN KINASE-like 1.2 isoform X1 [Theobroma cacao]	-	-	-	-	-	-	-
MSTRG.24016.1	SDRB02002245.1	555524	575361	-	TEA_020945	546542	547840	-	UPSTREAM	7683	CIPK6	PREDICTED: CBL-interacting serine/threonine-protein kinase 6 [Jatropha curcas]	-	-	-	-	-	GO:0004672//protein kinase activity;GO:0032550//purine ribonucleoside binding	GO:0006464//cellular protein modification process;GO:0006796//phosphate-containing compound metabolic process;GO:0050794//regulation of cellular process
MSTRG.24088.1	SDRB02002257.1	331702	332114	+	TEA_017654	322569	323644	+	DOWNSTREAM	8057	F8H	PREDICTED: probable glucuronoxylan glucuronosyltransferase IRX7 isoform X1 [Citrus sinensis]	-	-	-	-	-	GO:0003824//catalytic activity	-
MSTRG.24104.1	SDRB02002257.1	682183	683100	+	TEA_017655	685966	691785	+	UPSTREAM	2865	--	Kelch repeat type 1 [Corchorus olitorius]	-	-	-	-	-	-	-
MSTRG.24117.1	SDRB02002258.1	82006	84982	+	TEA_028914	85105	94413	+	UPSTREAM	122	RPN2	PREDICTED: dolichyl-diphosphooligosaccharide--protein glycosyltransferase subunit 2 [Sesamum indicum]	Metabolism;Genetic Information Processing;Metabolism	Global and overview maps;Folding, sorting and degradation;Glycan biosynthesis and metabolism	ko01100//Metabolic pathways;ko04141//Protein processing in endoplasmic reticulum;ko00510//N-Glycan biosynthesis	K12667;K12667;K12667	GO:0005618//cell wall;GO:0005911//cell-cell junction;GO:0031090//organelle membrane;GO:0031224//intrinsic component of membrane;GO:0043231//intracellular membrane-bounded organelle	GO:0004576//oligosaccharyl transferase activity	GO:0006487//protein N-linked glycosylation;GO:0016072//rRNA metabolic process;GO:0030243//cellulose metabolic process
MSTRG.24117.1	SDRB02002258.1	82006	84982	+	MSTRG.24112	70899	81968	+	DOWNSTREAM	37	--	-	-	-	-	-	-	-	-
MSTRG.24189.1	SDRB02002261.1	137387	141993	-	TEA_018573	132655	133182	-	UPSTREAM	4204	ZFP7	PREDICTED: zinc finger protein KNUCKLES [Vitis vinifera]	-	-	-	-	-	-	-
MSTRG.24189.1	SDRB02002261.1	137387	141993	-	TEA_018574	143980	152388	-	DOWNSTREAM	1986	FUC95A	PREDICTED: alpha-L-fucosidase 2-like isoform X1 [Juglans regia]	Metabolism	Glycan biosynthesis and metabolism	ko00511//Other glycan degradation	K15923	-	GO:0015928//fucosidase activity	-
MSTRG.24189.1	SDRB02002261.1	137387	141993	-	TEA_018567	125992	133640	+	DOWNSTREAM	3746	TIP41L	TIP41-like protein, partial [Paeonia suffruticosa]	-	-	-	-	-	-	-
MSTRG.24248.1	SDRB02002261.1	1019551	1019947	-	TEA_018556	1023199	1024791	+	UPSTREAM	3251	PCMP-E42	PREDICTED: pentatricopeptide repeat-containing protein At4g02750 [Vitis vinifera]	-	-	-	-	-	-	-
MSTRG.24248.1	SDRB02002261.1	1019551	1019947	-	TEA_018572	1025020	1030855	+	UPSTREAM	5072	LACS1	AMP-binding, conserved site-containing protein [Cynara cardunculus var. scolymus] [Cynara cardunculus]	Metabolism;Cellular Processes;Metabolism;Metabolism;Metabolism	Global and overview maps;Transport and catabolism;Global and overview maps;Lipid metabolism;Lipid metabolism	ko01100//Metabolic pathways;ko04146//Peroxisome;ko01212//Fatty acid metabolism;ko00071//Fatty acid degradation;ko00061//Fatty acid biosynthesis	K01897;K01897;K01897;K01897;K01897	-	-	GO:0008152//metabolic process
MSTRG.24350.1	SDRB02002282.1	502148	502597	+	MSTRG.24354	509887	510267	+	UPSTREAM	7289	SFH5	PREDICTED: phosphatidylinositol/phosphatidylcholine transfer protein SFH6 [Eucalyptus grandis]	-	-	-	-	-	-	-
MSTRG.24349.4	SDRB02002282.1	502180	502523	-	MSTRG.24354	509887	510267	+	UPSTREAM	7363	SFH5	PREDICTED: phosphatidylinositol/phosphatidylcholine transfer protein SFH6 [Eucalyptus grandis]	-	-	-	-	-	-	-
MSTRG.24349.3	SDRB02002282.1	502180	502726	-	MSTRG.24354	509887	510267	+	UPSTREAM	7160	SFH5	PREDICTED: phosphatidylinositol/phosphatidylcholine transfer protein SFH6 [Eucalyptus grandis]	-	-	-	-	-	-	-
MSTRG.24354.1	SDRB02002282.1	508125	510150	+	MSTRG.24349	501748	502791	-	UPSTREAM	5333	--	-	-	-	-	-	-	-	-
MSTRG.24369.2	SDRB02002287.1	11991	12297	-	MSTRG.24371	14723	23483	-	DOWNSTREAM	2425	--	-	-	-	-	-	-	-	-
MSTRG.24372.1	SDRB02002287.1	24162	24916	-	MSTRG.24371	14723	23483	-	UPSTREAM	678	--	-	-	-	-	-	-	-	-
MSTRG.24372.1	SDRB02002287.1	24162	24916	-	MSTRG.24373	31518	35013	-	DOWNSTREAM	6601	--	26S proteasome non-ATPase regulatory subunit 10 [Morus notabilis]	-	-	-	-	-	-	-
MSTRG.24390.1	SDRB02002287.1	232658	243869	+	TEA_015035	229425	231995	+	DOWNSTREAM	662	PCMP-E95	PREDICTED: pentatricopeptide repeat-containing protein At3g22150, chloroplastic [Citrus sinensis]	-	-	-	-	-	-	-
MSTRG.24417.1	SDRB02002288.1	189326	190737	+	TEA_008299	197066	197593	-	DOWNSTREAM	6328	NDK1	PREDICTED: nucleoside diphosphate kinase B-like [Nelumbo nucifera]	Metabolism;Metabolism;Metabolism;Environmental Information Processing;Metabolism	Global and overview maps;Global and overview maps;Nucleotide metabolism;Signal transduction;Nucleotide metabolism	ko01100//Metabolic pathways;ko01110//Biosynthesis of secondary metabolites;ko00230//Purine metabolism;ko04016//MAPK signaling pathway - plant;ko00240//Pyrimidine metabolism	K00940;K00940;K00940;K00940;K00940	GO:0005576//extracellular region;GO:0005911//cell-cell junction;GO:0009536//plastid;GO:0031090//organelle membrane;GO:0042579//microbody	GO:0016776//phosphotransferase activity, phosphate group as acceptor;GO:0032550//purine ribonucleoside binding;GO:0043169//cation binding	GO:0006970//response to osmotic stress;GO:0009132//nucleoside diphosphate metabolic process;GO:0009152//purine ribonucleotide biosynthetic process;GO:0009209//pyrimidine ribonucleoside triphosphate biosynthetic process;GO:0010038//response to metal ion
MSTRG.24417.1	SDRB02002288.1	189326	190737	+	TEA_008316	197861	203971	+	UPSTREAM	7123	ARP	DNA-(apurinic or apyrimidinic site) lyase, chloroplastic isoform X2 [Cajanus cajan]	Genetic Information Processing	Replication and repair	ko03410//Base excision repair	K01142	-	-	-
MSTRG.24417.1	SDRB02002288.1	189326	190737	+	TEA_008307	179328	182049	+	DOWNSTREAM	7276	ARP	PREDICTED: DNA-(apurinic or apyrimidinic site) lyase, chloroplastic isoform X4 [Nelumbo nucifera]	Genetic Information Processing	Replication and repair	ko03410//Base excision repair	K01142	GO:0005622//intracellular	GO:0004518//nuclease activity;GO:0005488//binding	GO:0044699//single-organism process;GO:0050794//regulation of cellular process;GO:0050896//response to stimulus;GO:0070647//protein modification by small protein conjugation or removal;GO:0090304//nucleic acid metabolic process
MSTRG.24415.4	SDRB02002288.1	202892	203764	+	TEA_008299	197066	197593	-	UPSTREAM	5298	NDK1	PREDICTED: nucleoside diphosphate kinase B-like [Nelumbo nucifera]	Metabolism;Metabolism;Metabolism;Environmental Information Processing;Metabolism	Global and overview maps;Global and overview maps;Nucleotide metabolism;Signal transduction;Nucleotide metabolism	ko01100//Metabolic pathways;ko01110//Biosynthesis of secondary metabolites;ko00230//Purine metabolism;ko04016//MAPK signaling pathway - plant;ko00240//Pyrimidine metabolism	K00940;K00940;K00940;K00940;K00940	GO:0005576//extracellular region;GO:0005911//cell-cell junction;GO:0009536//plastid;GO:0031090//organelle membrane;GO:0042579//microbody	GO:0016776//phosphotransferase activity, phosphate group as acceptor;GO:0032550//purine ribonucleoside binding;GO:0043169//cation binding	GO:0006970//response to osmotic stress;GO:0009132//nucleoside diphosphate metabolic process;GO:0009152//purine ribonucleotide biosynthetic process;GO:0009209//pyrimidine ribonucleoside triphosphate biosynthetic process;GO:0010038//response to metal ion
MSTRG.24415.4	SDRB02002288.1	202892	203764	+	TEA_008308	204230	204748	+	UPSTREAM	465	--	-	-	-	-	-	-	-	-
MSTRG.24415.4	SDRB02002288.1	202892	203764	+	TEA_008320	205604	208711	+	UPSTREAM	1839	--	-	-	-	-	-	-	-	-
MSTRG.24415.5	SDRB02002288.1	203024	203770	+	TEA_008299	197066	197593	-	UPSTREAM	5430	NDK1	PREDICTED: nucleoside diphosphate kinase B-like [Nelumbo nucifera]	Metabolism;Metabolism;Metabolism;Environmental Information Processing;Metabolism	Global and overview maps;Global and overview maps;Nucleotide metabolism;Signal transduction;Nucleotide metabolism	ko01100//Metabolic pathways;ko01110//Biosynthesis of secondary metabolites;ko00230//Purine metabolism;ko04016//MAPK signaling pathway - plant;ko00240//Pyrimidine metabolism	K00940;K00940;K00940;K00940;K00940	GO:0005576//extracellular region;GO:0005911//cell-cell junction;GO:0009536//plastid;GO:0031090//organelle membrane;GO:0042579//microbody	GO:0016776//phosphotransferase activity, phosphate group as acceptor;GO:0032550//purine ribonucleoside binding;GO:0043169//cation binding	GO:0006970//response to osmotic stress;GO:0009132//nucleoside diphosphate metabolic process;GO:0009152//purine ribonucleotide biosynthetic process;GO:0009209//pyrimidine ribonucleoside triphosphate biosynthetic process;GO:0010038//response to metal ion
MSTRG.24415.5	SDRB02002288.1	203024	203770	+	TEA_008308	204230	204748	+	UPSTREAM	459	--	-	-	-	-	-	-	-	-
MSTRG.24415.5	SDRB02002288.1	203024	203770	+	TEA_008320	205604	208711	+	UPSTREAM	1833	--	-	-	-	-	-	-	-	-
MSTRG.24415.6	SDRB02002288.1	203024	203779	+	TEA_008299	197066	197593	-	UPSTREAM	5430	NDK1	PREDICTED: nucleoside diphosphate kinase B-like [Nelumbo nucifera]	Metabolism;Metabolism;Metabolism;Environmental Information Processing;Metabolism	Global and overview maps;Global and overview maps;Nucleotide metabolism;Signal transduction;Nucleotide metabolism	ko01100//Metabolic pathways;ko01110//Biosynthesis of secondary metabolites;ko00230//Purine metabolism;ko04016//MAPK signaling pathway - plant;ko00240//Pyrimidine metabolism	K00940;K00940;K00940;K00940;K00940	GO:0005576//extracellular region;GO:0005911//cell-cell junction;GO:0009536//plastid;GO:0031090//organelle membrane;GO:0042579//microbody	GO:0016776//phosphotransferase activity, phosphate group as acceptor;GO:0032550//purine ribonucleoside binding;GO:0043169//cation binding	GO:0006970//response to osmotic stress;GO:0009132//nucleoside diphosphate metabolic process;GO:0009152//purine ribonucleotide biosynthetic process;GO:0009209//pyrimidine ribonucleoside triphosphate biosynthetic process;GO:0010038//response to metal ion
MSTRG.24415.6	SDRB02002288.1	203024	203779	+	TEA_008308	204230	204748	+	UPSTREAM	450	--	-	-	-	-	-	-	-	-
MSTRG.24415.6	SDRB02002288.1	203024	203779	+	TEA_008320	205604	208711	+	UPSTREAM	1824	--	-	-	-	-	-	-	-	-
MSTRG.24420.1	SDRB02002288.1	203070	390336	-	TEA_008299	197066	197593	-	UPSTREAM	5476	NDK1	PREDICTED: nucleoside diphosphate kinase B-like [Nelumbo nucifera]	Metabolism;Metabolism;Metabolism;Environmental Information Processing;Metabolism	Global and overview maps;Global and overview maps;Nucleotide metabolism;Signal transduction;Nucleotide metabolism	ko01100//Metabolic pathways;ko01110//Biosynthesis of secondary metabolites;ko00230//Purine metabolism;ko04016//MAPK signaling pathway - plant;ko00240//Pyrimidine metabolism	K00940;K00940;K00940;K00940;K00940	GO:0005576//extracellular region;GO:0005911//cell-cell junction;GO:0009536//plastid;GO:0031090//organelle membrane;GO:0042579//microbody	GO:0016776//phosphotransferase activity, phosphate group as acceptor;GO:0032550//purine ribonucleoside binding;GO:0043169//cation binding	GO:0006970//response to osmotic stress;GO:0009132//nucleoside diphosphate metabolic process;GO:0009152//purine ribonucleotide biosynthetic process;GO:0009209//pyrimidine ribonucleoside triphosphate biosynthetic process;GO:0010038//response to metal ion
MSTRG.24420.1	SDRB02002288.1	203070	390336	-	TEA_008313	397087	406400	-	DOWNSTREAM	6750	GNS1	beta-1,3-glucanase [Sarracenia purpurea subsp. venosa] [Sarracenia purpurea]	-	-	-	-	-	GO:0016787//hydrolase activity	GO:0044238//primary metabolic process
MSTRG.24420.1	SDRB02002288.1	203070	390336	-	TEA_008333	392000	396985	+	UPSTREAM	1663	PAP16	PREDICTED: probable inactive purple acid phosphatase 16 [Citrus sinensis]	-	-	-	-	-	-	GO:0008152//metabolic process
MSTRG.24484.1	SDRB02002288.1	994641	996014	+	MSTRG.24483	991293	994155	+	DOWNSTREAM	485	--	conserved hypothetical protein [Ricinus communis]	-	-	-	-	-	-	-
MSTRG.24486.1	SDRB02002288.1	1005639	1006169	+	MSTRG.24487	1008170	1012446	+	UPSTREAM	2000	--	-	-	-	-	-	-	-	-
MSTRG.24493.1	SDRB02002288.1	1026592	1038051	+	MSTRG.24495	1040531	1049727	+	UPSTREAM	2479	--	PREDICTED: UBP1-associated protein 2A-like [Elaeis guineensis]	-	-	-	-	-	-	-
MSTRG.24625.1	SDRB02002308.1	252436	252972	-	TEA_012786	254965	264330	+	UPSTREAM	1992	--	PREDICTED: F-box protein At5g07610-like [Prunus mume]	-	-	-	-	-	-	-
MSTRG.24693.2	SDRB02002311.1	659578	660146	-	TEA_028282	648966	657758	+	DOWNSTREAM	1819	PR5K	PREDICTED: LOW QUALITY PROTEIN: LEAF RUST 10 DISEASE-RESISTANCE LOCUS RECEPTOR-LIKE PROTEIN KINASE-like 2.4 [Vitis vinifera]	-	-	-	-	-	GO:0004672//protein kinase activity;GO:0032550//purine ribonucleoside binding	GO:0006464//cellular protein modification process;GO:0006796//phosphate-containing compound metabolic process
MSTRG.24694.1	SDRB02002311.1	660743	725110	-	MSTRG.24692	659504	660422	+	DOWNSTREAM	320	LACS8	long-chain acyl-CoA synthetase 2 [Camellia oleifera]	Metabolism;Cellular Processes;Metabolism;Metabolism;Metabolism	Global and overview maps;Transport and catabolism;Global and overview maps;Lipid metabolism;Lipid metabolism	ko01100//Metabolic pathways;ko04146//Peroxisome;ko01212//Fatty acid metabolism;ko00071//Fatty acid degradation;ko00061//Fatty acid biosynthesis	K01897;K01897;K01897;K01897;K01897	-	-	-
MSTRG.24694.1	SDRB02002311.1	660743	725110	-	MSTRG.24693	659572	660586	-	UPSTREAM	156	LACS8	long-chain acyl-CoA synthetase 2 [Camellia oleifera]	Metabolism;Cellular Processes;Metabolism;Metabolism;Metabolism	Global and overview maps;Transport and catabolism;Global and overview maps;Lipid metabolism;Lipid metabolism	ko01100//Metabolic pathways;ko04146//Peroxisome;ko01212//Fatty acid metabolism;ko00071//Fatty acid degradation;ko00061//Fatty acid biosynthesis	K01897;K01897;K01897;K01897;K01897	-	-	-
MSTRG.24694.1	SDRB02002311.1	660743	725110	-	TEA_028279	729999	732541	-	DOWNSTREAM	4888	STE1	sterol C-5 desaturase [Withania somnifera]	Metabolism;Metabolism;Metabolism	Global and overview maps;Global and overview maps;Lipid metabolism	ko01100//Metabolic pathways;ko01110//Biosynthesis of secondary metabolites;ko00100//Steroid biosynthesis	K00227;K00227;K00227	-	-	-
MSTRG.24694.1	SDRB02002311.1	660743	725110	-	TEA_028282	648966	657758	+	DOWNSTREAM	2984	PR5K	PREDICTED: LOW QUALITY PROTEIN: LEAF RUST 10 DISEASE-RESISTANCE LOCUS RECEPTOR-LIKE PROTEIN KINASE-like 2.4 [Vitis vinifera]	-	-	-	-	-	GO:0004672//protein kinase activity;GO:0032550//purine ribonucleoside binding	GO:0006464//cellular protein modification process;GO:0006796//phosphate-containing compound metabolic process
MSTRG.24699.1	SDRB02002311.1	720799	728153	-	TEA_028272	717978	719153	+	DOWNSTREAM	1645	PR5K	PREDICTED: probable receptor-like protein kinase At1g67000 [Solanum tuberosum]	-	-	-	-	-	GO:0004672//protein kinase activity;GO:0005488//binding	GO:0006796//phosphate-containing compound metabolic process
MSTRG.24699.1	SDRB02002311.1	720799	728153	-	TEA_028279	729999	732541	-	DOWNSTREAM	1845	STE1	sterol C-5 desaturase [Withania somnifera]	Metabolism;Metabolism;Metabolism	Global and overview maps;Global and overview maps;Lipid metabolism	ko01100//Metabolic pathways;ko01110//Biosynthesis of secondary metabolites;ko00100//Steroid biosynthesis	K00227;K00227;K00227	-	-	-
MSTRG.24842.1	SDRB02002317.1	60855	61665	-	TEA_014798	37590	59022	-	UPSTREAM	1832	CDC2B	PREDICTED: cell division control protein 2 homolog A isoform X3 [Amborella trichopoda]	-	-	-	-	-	GO:0004674//protein serine/threonine kinase activity	-
MSTRG.24860.1	SDRB02002324.1	127522	212545	+	MSTRG.24859	124922	126216	+	DOWNSTREAM	1305	--	PREDICTED: protein ORANGE, chloroplastic [Beta vulgaris subsp. vulgaris] [Beta vulgaris]	-	-	-	-	-	-	-
MSTRG.24991.3	SDRB02002333.1	516165	518361	+	TEA_024665	523607	529722	-	DOWNSTREAM	5245	NPF6.1	PREDICTED: protein NRT1/ PTR FAMILY 6.1 isoform X1 [Vitis vinifera]	-	-	-	-	GO:0031224//intrinsic component of membrane	-	GO:0015833//peptide transport
MSTRG.25040.1	SDRB02002333.1	963985	966408	-	MSTRG.25044	975320	979238	-	DOWNSTREAM	8911	AVP1	PREDICTED: pyrophosphate-energized vacuolar membrane proton pump-like [Vigna radiata var. radiata] [Vigna radiata]	Metabolism	Energy metabolism	ko00190//Oxidative phosphorylation	K01507	GO:0016020//membrane	GO:0016787//hydrolase activity	GO:0044765//single-organism transport
MSTRG.25086.1	SDRB02002333.1	1440806	1448484	+	TEA_024672	1452376	1453176	+	UPSTREAM	3891	--	F-box-like domain-containing protein [Cephalotus follicularis]	-	-	-	-	-	-	-
MSTRG.25131.1	SDRB02002341.1	110128	110531	-	TEA_019035	110961	111842	-	DOWNSTREAM	429	--	Methyltransferase type 11 [Cynara cardunculus var. scolymus] [Cynara cardunculus]	-	-	-	-	-	-	-
MSTRG.25416.1	SDRB02002346.1	587582	589002	-	TEA_029272	574665	582215	+	DOWNSTREAM	5366	SPCC4G3.17	PREDICTED: HD domain-containing protein C4G3.17 [Juglans regia]	-	-	-	-	GO:0009536//plastid	-	-
MSTRG.25416.1	SDRB02002346.1	587582	589002	-	TEA_029281	591988	598961	+	UPSTREAM	2985	PERK9	PREDICTED: proline-rich receptor-like protein kinase PERK9 [Juglans regia]	-	-	-	-	-	GO:0004672//protein kinase activity	GO:0006796//phosphate-containing compound metabolic process
MSTRG.25416.2	SDRB02002346.1	587584	589053	-	TEA_029272	574665	582215	+	DOWNSTREAM	5368	SPCC4G3.17	PREDICTED: HD domain-containing protein C4G3.17 [Juglans regia]	-	-	-	-	GO:0009536//plastid	-	-
MSTRG.25416.2	SDRB02002346.1	587584	589053	-	TEA_029281	591988	598961	+	UPSTREAM	2934	PERK9	PREDICTED: proline-rich receptor-like protein kinase PERK9 [Juglans regia]	-	-	-	-	-	GO:0004672//protein kinase activity	GO:0006796//phosphate-containing compound metabolic process
MSTRG.25419.2	SDRB02002346.1	600542	600839	-	TEA_029281	591988	598961	+	DOWNSTREAM	1580	PERK9	PREDICTED: proline-rich receptor-like protein kinase PERK9 [Juglans regia]	-	-	-	-	-	GO:0004672//protein kinase activity	GO:0006796//phosphate-containing compound metabolic process
MSTRG.25419.2	SDRB02002346.1	600542	600839	-	TEA_029273	610813	620794	-	DOWNSTREAM	9973	ALA10	PREDICTED: putative phospholipid-transporting ATPase 9 [Juglans regia]	-	-	-	-	GO:0031224//intrinsic component of membrane	GO:0003824//catalytic activity;GO:0005548//phospholipid transporter activity;GO:0032550//purine ribonucleoside binding;GO:0046872//metal ion binding	GO:0015914//phospholipid transport
MSTRG.25419.2	SDRB02002346.1	600542	600839	-	TEA_029274	601521	607131	+	UPSTREAM	681	PERK9	BnaC06g30330D [Brassica napus]	-	-	-	-	-	-	-
MSTRG.25433.2	SDRB02002346.1	725619	726609	+	TEA_029278	730069	732882	+	UPSTREAM	3459	--	PREDICTED: lysine-rich arabinogalactan protein 19 [Sesamum indicum]	-	-	-	-	-	-	-
MSTRG.25460.1	SDRB02002357.1	53310	101700	-	TEA_013984	18321	46154	+	DOWNSTREAM	7155	At4g27290	PREDICTED: G-type lectin S-receptor-like serine/threonine-protein kinase At4g27290 isoform X2 [Eucalyptus grandis]	-	-	-	-	-	-	-
MSTRG.25506.1	SDRB02002357.1	539955	541302	+	TEA_013979	541726	548350	-	DOWNSTREAM	423	GRF12	PREDICTED: 14-3-3-like protein GF14 iota [Vitis vinifera]	-	-	-	-	-	-	-
MSTRG.25704.6	SDRB02002381.1	422365	422932	+	TEA_027435	430597	435336	+	UPSTREAM	7664	BHLH94	HLH domain-containing protein [Cephalotus follicularis]	-	-	-	-	-	-	GO:0010467//gene expression;GO:0034645//cellular macromolecule biosynthetic process
MSTRG.25724.1	SDRB02002381.1	620449	625560	+	TEA_027449	632443	635064	+	UPSTREAM	6882	LAC3	PREDICTED: laccase-3-like, partial [Sesamum indicum]	-	-	-	-	GO:0005576//extracellular region	GO:0016682//oxidoreductase activity, acting on diphenols and related substances as donors, oxygen as acceptor;GO:0043169//cation binding	GO:0009808//lignin metabolic process
MSTRG.25736.1	SDRB02002381.1	807401	810096	-	TEA_027420	796287	803167	+	DOWNSTREAM	4233	SLP1	PREDICTED: shewanella-like protein phosphatase 1 [Nelumbo nucifera]	-	-	-	-	-	GO:0003824//catalytic activity	GO:0032958//inositol phosphate biosynthetic process
MSTRG.25736.1	SDRB02002381.1	807401	810096	-	TEA_027439	810493	820403	+	UPSTREAM	396	At2g30170	malonyl-CoA:ACP transacylase [Camellia oleifera]	Metabolism;Metabolism;Metabolism	Global and overview maps;Global and overview maps;Lipid metabolism	ko01100//Metabolic pathways;ko01212//Fatty acid metabolism;ko00061//Fatty acid biosynthesis	K00645;K00645;K00645	GO:0009532//plastid stroma	GO:0004312//fatty acid synthase activity	GO:0006743//ubiquinone metabolic process
MSTRG.25737.1	SDRB02002381.1	808061	808840	-	TEA_027420	796287	803167	+	DOWNSTREAM	4893	SLP1	PREDICTED: shewanella-like protein phosphatase 1 [Nelumbo nucifera]	-	-	-	-	-	GO:0003824//catalytic activity	GO:0032958//inositol phosphate biosynthetic process
MSTRG.25737.1	SDRB02002381.1	808061	808840	-	TEA_027439	810493	820403	+	UPSTREAM	1652	At2g30170	malonyl-CoA:ACP transacylase [Camellia oleifera]	Metabolism;Metabolism;Metabolism	Global and overview maps;Global and overview maps;Lipid metabolism	ko01100//Metabolic pathways;ko01212//Fatty acid metabolism;ko00061//Fatty acid biosynthesis	K00645;K00645;K00645	GO:0009532//plastid stroma	GO:0004312//fatty acid synthase activity	GO:0006743//ubiquinone metabolic process
MSTRG.25755.1	SDRB02002381.1	991875	992567	-	TEA_027417	974555	987915	+	DOWNSTREAM	3959	TIC40	PREDICTED: protein TIC 40, chloroplastic-like, partial [Pyrus x bretschneideri]	-	-	-	-	GO:0009528//plastid inner membrane;GO:0031224//intrinsic component of membrane;GO:0043234//protein complex;GO:0044434//chloroplast part	-	GO:0009658//chloroplast organization;GO:0009668//plastid membrane organization;GO:0034660//ncRNA metabolic process;GO:0044743//intracellular protein transmembrane import
MSTRG.25819.1	SDRB02002381.1	1921476	1922557	+	TEA_027444	1911020	1917073	+	DOWNSTREAM	4402	RSZ23	PREDICTED: serine/arginine-rich splicing factor RSZ22A-like isoform X1 [Lupinus angustifolius]	Genetic Information Processing	Transcription	ko03040//Spliceosome	K12896	-	-	-
MSTRG.25839.1	SDRB02002381.1	2376015	2378539	+	MSTRG.25840	2379773	2385161	+	UPSTREAM	1233	--	PREDICTED: tRNA pseudouridine(38/39) synthase isoform X2 [Jatropha curcas]	-	-	-	-	-	-	-
MSTRG.25839.1	SDRB02002381.1	2376015	2378539	+	MSTRG.25838	2364899	2375700	+	DOWNSTREAM	314	Pus3	PREDICTED: tRNA pseudouridine(38/39) synthase isoform X3 [Vitis vinifera]	-	-	-	-	-	-	GO:0044237//cellular metabolic process
MSTRG.25865.1	SDRB02002381.1	2775449	2778463	+	TEA_027448	2778586	2779854	-	DOWNSTREAM	122	BAHD1	PREDICTED: BAHD acyltransferase At5g47980-like [Daucus carota subsp. sativus] [Daucus carota]	-	-	-	-	-	GO:0016740//transferase activity	-
MSTRG.25865.1	SDRB02002381.1	2775449	2778463	+	TEA_027427	2782009	2788012	-	DOWNSTREAM	3545	ACT	PREDICTED: BAHD acyltransferase At5g47980-like [Daucus carota subsp. sativus] [Daucus carota]	-	-	-	-	-	GO:0016740//transferase activity	-
MSTRG.25865.2	SDRB02002381.1	2775449	2779841	+	TEA_027427	2782009	2788012	-	DOWNSTREAM	2167	ACT	PREDICTED: BAHD acyltransferase At5g47980-like [Daucus carota subsp. sativus] [Daucus carota]	-	-	-	-	-	GO:0016740//transferase activity	-
MSTRG.25869.1	SDRB02002381.1	2782389	2783491	+	TEA_027448	2778586	2779854	-	UPSTREAM	2534	BAHD1	PREDICTED: BAHD acyltransferase At5g47980-like [Daucus carota subsp. sativus] [Daucus carota]	-	-	-	-	-	GO:0016740//transferase activity	-
MSTRG.25869.2	SDRB02002381.1	2782429	2783298	+	TEA_027448	2778586	2779854	-	UPSTREAM	2574	BAHD1	PREDICTED: BAHD acyltransferase At5g47980-like [Daucus carota subsp. sativus] [Daucus carota]	-	-	-	-	-	GO:0016740//transferase activity	-
MSTRG.25880.1	SDRB02002381.1	2845867	2848458	+	MSTRG.25883	2848465	2849799	+	UPSTREAM	6	BGLU18	Glycoside hydrolase, catalytic domain-containing protein [Cynara cardunculus var. scolymus] [Cynara cardunculus]	Metabolism;Metabolism;Metabolism;Metabolism;Metabolism	Global and overview maps;Global and overview maps;Biosynthesis of other secondary metabolites;Carbohydrate metabolism;Metabolism of other amino acids	ko01100//Metabolic pathways;ko01110//Biosynthesis of secondary metabolites;ko00940//Phenylpropanoid biosynthesis;ko00500//Starch and sucrose metabolism;ko00460//Cyanoamino acid metabolism	K05350;K05350;K05350;K05350;K05350	-	GO:0016798//hydrolase activity, acting on glycosyl bonds;GO:0043168//anion binding	GO:0044238//primary metabolic process
MSTRG.25902.1	SDRB02002388.1	260062	260425	+	MSTRG.25904	261125	261791	+	UPSTREAM	699	UGE1	PREDICTED: bifunctional UDP-glucose 4-epimerase and UDP-xylose 4-epimerase 1-like [Sesamum indicum]	Metabolism;Metabolism;Metabolism	Global and overview maps;Carbohydrate metabolism;Carbohydrate metabolism	ko01100//Metabolic pathways;ko00520//Amino sugar and nucleotide sugar metabolism;ko00052//Galactose metabolism	K01784;K01784;K01784	-	-	-
MSTRG.25925.1	SDRB02002388.1	530808	531313	-	MSTRG.25926	537201	562851	+	UPSTREAM	5887	--	-	-	-	-	-	-	-	-
MSTRG.25956.1	SDRB02002388.1	940227	986960	+	MSTRG.25953	927615	938588	+	DOWNSTREAM	1638	--	-	-	-	-	-	-	-	-
MSTRG.26034.1	SDRB02002394.1	37630	37941	+	TEA_007201	38744	42910	-	DOWNSTREAM	802	PUB15	PREDICTED: U-box domain-containing protein 15-like [Nicotiana tabacum]	-	-	-	-	-	-	-
MSTRG.26034.1	SDRB02002394.1	37630	37941	+	TEA_007198	29322	34246	-	UPSTREAM	3383	--	hypothetical protein VITISV_030645 [Vitis vinifera]	-	-	-	-	-	-	-
MSTRG.26033.2	SDRB02002394.1	37655	37988	-	TEA_007201	38744	42910	-	DOWNSTREAM	755	PUB15	PREDICTED: U-box domain-containing protein 15-like [Nicotiana tabacum]	-	-	-	-	-	-	-
MSTRG.26033.2	SDRB02002394.1	37655	37988	-	TEA_007198	29322	34246	-	UPSTREAM	3408	--	hypothetical protein VITISV_030645 [Vitis vinifera]	-	-	-	-	-	-	-
MSTRG.26033.3	SDRB02002394.1	37655	37988	-	TEA_007201	38744	42910	-	DOWNSTREAM	755	PUB15	PREDICTED: U-box domain-containing protein 15-like [Nicotiana tabacum]	-	-	-	-	-	-	-
MSTRG.26033.3	SDRB02002394.1	37655	37988	-	TEA_007198	29322	34246	-	UPSTREAM	3408	--	hypothetical protein VITISV_030645 [Vitis vinifera]	-	-	-	-	-	-	-
MSTRG.26043.1	SDRB02002394.1	114107	115335	+	TEA_007209	97359	107193	+	DOWNSTREAM	6913	At2g30600/At2g30610	PREDICTED: BTB/POZ domain-containing protein At2g30600 [Vitis vinifera]	-	-	-	-	-	-	-
MSTRG.26273.1	SDRB02002425.1	685926	688411	-	TEA_021959	676189	677811	-	UPSTREAM	8114	--	hypothetical protein POPTR_0003s11470g [Populus trichocarpa]	-	-	-	-	-	-	-
MSTRG.26441.1	SDRB02002437.1	317789	318935	-	TEA_016998	320922	323018	-	DOWNSTREAM	1986	MPSR1	RING/U-box superfamily protein [Theobroma cacao]	-	-	-	-	-	GO:0043169//cation binding	-
MSTRG.26509.1	SDRB02002444.1	1148772	1149730	-	TEA_025790	1137656	1139083	+	DOWNSTREAM	9688	ATL43	PREDICTED: RING-H2 finger protein ATL43 [Vitis vinifera]	-	-	-	-	-	-	-
MSTRG.26559.1	SDRB02002450.1	735485	736473	-	TEA_007050	734258	734764	-	UPSTREAM	720	--	PREDICTED: LEAF RUST 10 DISEASE-RESISTANCE LOCUS RECEPTOR-LIKE PROTEIN KINASE-like 1.2 isoform X2 [Prunus mume]	-	-	-	-	-	-	-
MSTRG.26559.1	SDRB02002450.1	735485	736473	-	TEA_007054	742067	755146	-	DOWNSTREAM	5593	LRK10L-1.2	PREDICTED: probable serine/threonine-protein kinase At1g18390 [Sesamum indicum]	-	-	-	-	-	GO:0016772//transferase activity, transferring phosphorus-containing groups	-
MSTRG.26656.5	SDRB02002456.1	636301	636669	-	TEA_000899	622629	628535	-	UPSTREAM	7765	RPL3	PREDICTED: 50S ribosomal protein L3, chloroplastic [Jatropha curcas]	Genetic Information Processing	Translation	ko03010//Ribosome	K02906	GO:0030529//intracellular ribonucleoprotein complex	-	-
MSTRG.26698.5	SDRB02002467.1	691083	692462	+	TEA_004042	701252	710698	-	DOWNSTREAM	8789	RS2Z33	PREDICTED: serine/arginine-rich splicing factor RS2Z32-like isoform X1 [Juglans regia]	Genetic Information Processing	Transcription	ko03040//Spliceosome	K12896	-	GO:0005488//binding	-
MSTRG.26728.1	SDRB02002467.1	1487808	1489875	+	TEA_004037	1491357	1496345	-	DOWNSTREAM	1481	--	PREDICTED: phosphatidylinositol/phosphatidylcholine transfer protein SFH11-like [Nicotiana tabacum]	-	-	-	-	-	-	-
MSTRG.26748.1	SDRB02002472.1	9454	10049	-	TEA_026327	10980	16266	-	DOWNSTREAM	930	ACR11	PREDICTED: ACT domain-containing protein ACR11-like [Daucus carota subsp. sativus] [Daucus carota]	-	-	-	-	-	-	-
MSTRG.26753.1	SDRB02002472.1	79493	81445	-	TEA_026326	62413	71444	+	DOWNSTREAM	8048	At1g09760	PREDICTED: U2 small nuclear ribonucleoprotein A' [Ipomoea nil]	Genetic Information Processing	Transcription	ko03040//Spliceosome	K11092	-	-	-
MSTRG.26771.3	SDRB02002477.1	353547	375948	-	MSTRG.26767	320885	346668	+	DOWNSTREAM	6878	--	polyprotein [Cajanus cajan]	-	-	-	-	-	-	-
MSTRG.26810.1	SDRB02002477.1	936157	949113	-	MSTRG.26812	950428	956110	-	DOWNSTREAM	1314	HUB1	PREDICTED: E3 ubiquitin-protein ligase BRE1-like 1 [Vitis vinifera]	-	-	-	-	-	-	GO:0009653//anatomical structure morphogenesis;GO:0009888//tissue development;GO:0043933//macromolecular complex subunit organization;GO:0048316//seed development;GO:0048367//shoot system development;GO:0048513//animal organ development;GO:0050794//regulation of cellular process;GO:0051276//chromosome organization;GO:0070647//protein modification by small protein conjugation or removal;GO:1902589…
MSTRG.26810.1	SDRB02002477.1	936157	949113	-	TEA_028601	958463	970962	+	UPSTREAM	9349	SIGA	PREDICTED: RNA polymerase sigma factor sigA isoform X1 [Theobroma cacao]	-	-	-	-	GO:0009536//plastid	GO:0000996//core DNA-dependent RNA polymerase binding promoter specificity activity;GO:0001071//nucleic acid binding transcription factor activity;GO:0003676//nucleic acid binding	GO:0006970//response to osmotic stress;GO:0009746//response to hexose;GO:0010109//regulation of photosynthesis;GO:0010468//regulation of gene expression;GO:0010556//regulation of macromolecule biosynthetic process;GO:0032774//RNA biosynthetic process;GO:0034645//cellular macromolecule biosynthetic process;GO:0042044//fluid transport;GO:0051775//response to redox state
MSTRG.26851.1	SDRB02002483.1	113655	115380	-	TEA_009025	112121	113563	-	UPSTREAM	91	CIPK18	PREDICTED: CBL-interacting protein kinase 18 [Nelumbo nucifera]	-	-	-	-	-	GO:0004672//protein kinase activity;GO:0032550//purine ribonucleoside binding	GO:0006464//cellular protein modification process;GO:0006796//phosphate-containing compound metabolic process;GO:0009787//regulation of abscisic acid-activated signaling pathway
MSTRG.26912.1	SDRB02002487.1	472997	474618	-	TEA_028477	460422	464340	-	UPSTREAM	8656	--	PREDICTED: WD repeat-containing protein 11 isoform X4 [Ricinus communis]	-	-	-	-	-	-	-
MSTRG.26943.1	SDRB02002487.1	1107539	1111963	-	TEA_028514	1117573	1118247	-	DOWNSTREAM	5609	DOF3.4	PREDICTED: dof zinc finger protein DOF3.4 [Vitis vinifera]	-	-	-	-	-	-	-
MSTRG.27000.1	SDRB02002487.1	2089189	2089757	-	TEA_028475	2098977	2103615	+	UPSTREAM	9219	SUP	PREDICTED: transcriptional regulator SUPERMAN-like [Nelumbo nucifera]	-	-	-	-	-	-	-
MSTRG.27005.3	SDRB02002487.1	2243752	2251858	+	TEA_028508	2241569	2243567	+	DOWNSTREAM	184	cirbp	PREDICTED: U1 small nuclear ribonucleoprotein 70 kDa [Vitis vinifera]	-	-	-	-	-	-	-
MSTRG.27007.1	SDRB02002487.1	2259215	2259842	-	TEA_028494	2263631	2267265	-	DOWNSTREAM	3788	EFM	PREDICTED: myb family transcription factor EFM-like [Nelumbo nucifera]	-	-	-	-	-	GO:0001071//nucleic acid binding transcription factor activity;GO:0005488//binding	GO:0010468//regulation of gene expression
MSTRG.27007.1	SDRB02002487.1	2259215	2259842	-	TEA_028512	2243668	2256229	+	DOWNSTREAM	2985	--	PREDICTED: U1 small nuclear ribonucleoprotein 70 kDa isoform X2 [Nelumbo nucifera]	-	-	-	-	-	-	-
MSTRG.27113.1	SDRB02002491.1	160311	162641	+	TEA_004522	150928	157111	+	DOWNSTREAM	3199	ARP3	PREDICTED: actin-related protein 3 [Ipomoea nil]	-	-	-	-	GO:0043232//intracellular non-membrane-bounded organelle;GO:0043234//protein complex;GO:0044444//cytoplasmic part	GO:0008092//cytoskeletal protein binding;GO:0032550//purine ribonucleoside binding	GO:0000904//cell morphogenesis involved in differentiation;GO:0016049//cell growth;GO:0044707//single-multicellular organism process;GO:0045010//actin nucleation
MSTRG.27113.1	SDRB02002491.1	160311	162641	+	TEA_004525	163018	164970	+	UPSTREAM	376	CG7185	PREDICTED: cleavage and polyadenylation specificity factor subunit 6 isoform X1 [Vitis vinifera]	Genetic Information Processing	Translation	ko03015//mRNA surveillance pathway	K14398	-	-	-
MSTRG.27144.1	SDRB02002491.1	531588	533734	-	TEA_004527	537418	538623	-	DOWNSTREAM	3683	UGT73C3	PREDICTED: UDP-glycosyltransferase 73C2 [Vitis vinifera]	Metabolism	Metabolism of terpenoids and polyketides	ko00908//Zeatin biosynthesis	K13496	-	GO:0016758//transferase activity, transferring hexosyl groups	-
MSTRG.27144.2	SDRB02002491.1	531845	533727	-	TEA_004527	537418	538623	-	DOWNSTREAM	3690	UGT73C3	PREDICTED: UDP-glycosyltransferase 73C2 [Vitis vinifera]	Metabolism	Metabolism of terpenoids and polyketides	ko00908//Zeatin biosynthesis	K13496	-	GO:0016758//transferase activity, transferring hexosyl groups	-
MSTRG.27202.1	SDRB02002499.1	67490	67778	-	MSTRG.27198	55788	57654	+	DOWNSTREAM	9835	--	DUF4378 domain-containing protein [Cephalotus follicularis]	-	-	-	-	-	GO:0016740//transferase activity	-
MSTRG.27202.1	SDRB02002499.1	67490	67778	-	TEA_029327	69015	78500	-	DOWNSTREAM	1236	--	PREDICTED: caffeoylshikimate esterase [Solanum lycopersicum]	Metabolism;Metabolism	Global and overview maps;Lipid metabolism	ko01100//Metabolic pathways;ko00561//Glycerolipid metabolism	K01054;K01054	-	-	-
MSTRG.27202.1	SDRB02002499.1	67490	67778	-	MSTRG.27199	58999	66882	+	DOWNSTREAM	607	DIR25	PREDICTED: uncharacterized protein LOC100248502 [Vitis vinifera]	-	-	-	-	-	-	-
MSTRG.27234.1	SDRB02002499.1	491446	496579	-	TEA_029329	483451	489644	+	DOWNSTREAM	1801	Os04g0179200	PREDICTED: secoisolariciresinol dehydrogenase-like [Jatropha curcas]	-	-	-	-	-	GO:0003824//catalytic activity	GO:0044710//single-organism metabolic process
MSTRG.27234.1	SDRB02002499.1	491446	496579	-	TEA_029330	498317	502316	-	DOWNSTREAM	1737	At2g22730	PREDICTED: probable sphingolipid transporter spinster homolog 2 isoform X2 [Cicer arietinum]	-	-	-	-	-	-	-
MSTRG.27234.1	SDRB02002499.1	491446	496579	-	MSTRG.27237	503178	505286	+	UPSTREAM	6598	XI-D	PREDICTED: myosin-8-like [Nicotiana tabacum]	-	-	-	-	GO:0015629//actin cytoskeleton	GO:0008092//cytoskeletal protein binding;GO:0017111//nucleoside-triphosphatase activity;GO:0032550//purine ribonucleoside binding	-
MSTRG.27234.2	SDRB02002499.1	491961	493818	-	TEA_029329	483451	489644	+	DOWNSTREAM	2316	Os04g0179200	PREDICTED: secoisolariciresinol dehydrogenase-like [Jatropha curcas]	-	-	-	-	-	GO:0003824//catalytic activity	GO:0044710//single-organism metabolic process
MSTRG.27234.2	SDRB02002499.1	491961	493818	-	TEA_029330	498317	502316	-	DOWNSTREAM	4498	At2g22730	PREDICTED: probable sphingolipid transporter spinster homolog 2 isoform X2 [Cicer arietinum]	-	-	-	-	-	-	-
MSTRG.27234.2	SDRB02002499.1	491961	493818	-	MSTRG.27237	503178	505286	+	UPSTREAM	9359	XI-D	PREDICTED: myosin-8-like [Nicotiana tabacum]	-	-	-	-	GO:0015629//actin cytoskeleton	GO:0008092//cytoskeletal protein binding;GO:0017111//nucleoside-triphosphatase activity;GO:0032550//purine ribonucleoside binding	-
MSTRG.27331.1	SDRB02002534.1	65346	65618	+	MSTRG.27328	57519	61936	+	DOWNSTREAM	3409	PIP2-5	aquaporin protein 11 [Camellia sinensis]	-	-	-	-	GO:0031224//intrinsic component of membrane	-	GO:0051234//establishment of localization
MSTRG.27332.1	SDRB02002534.1	67290	70374	+	MSTRG.27328	57519	61936	+	DOWNSTREAM	5353	PIP2-5	aquaporin protein 11 [Camellia sinensis]	-	-	-	-	GO:0031224//intrinsic component of membrane	-	GO:0051234//establishment of localization
MSTRG.27332.1	SDRB02002534.1	67290	70374	+	MSTRG.27338	77179	81451	+	UPSTREAM	6804	--	PREDICTED: flocculation protein FLO11-like [Nelumbo nucifera]	-	-	-	-	-	-	-
MSTRG.27335.1	SDRB02002534.1	74113	74543	+	MSTRG.27338	77179	81451	+	UPSTREAM	2635	--	PREDICTED: flocculation protein FLO11-like [Nelumbo nucifera]	-	-	-	-	-	-	-
MSTRG.27355.1	SDRB02002536.1	194623	194985	-	TEA_019322	186195	187748	+	DOWNSTREAM	6874	CNGC18	PREDICTED: probable cyclic nucleotide-gated ion channel 16 [Populus euphratica]	Organismal Systems	Environmental adaptation	ko04626//Plant-pathogen interaction	K05391	GO:0031224//intrinsic component of membrane	GO:0005267//potassium channel activity;GO:0030551//cyclic nucleotide binding	GO:0006259//DNA metabolic process;GO:0030001//metal ion transport;GO:0034220//ion transmembrane transport
MSTRG.27355.1	SDRB02002536.1	194623	194985	-	MSTRG.27360	204385	206775	+	UPSTREAM	9399	CNGC16	PREDICTED: probable cyclic nucleotide-gated ion channel 16 [Juglans regia]	Organismal Systems	Environmental adaptation	ko04626//Plant-pathogen interaction	K05391	-	-	-
MSTRG.27356.1	SDRB02002536.1	194624	194985	+	TEA_019322	186195	187748	+	DOWNSTREAM	6875	CNGC18	PREDICTED: probable cyclic nucleotide-gated ion channel 16 [Populus euphratica]	Organismal Systems	Environmental adaptation	ko04626//Plant-pathogen interaction	K05391	GO:0031224//intrinsic component of membrane	GO:0005267//potassium channel activity;GO:0030551//cyclic nucleotide binding	GO:0006259//DNA metabolic process;GO:0030001//metal ion transport;GO:0034220//ion transmembrane transport
MSTRG.27356.1	SDRB02002536.1	194624	194985	+	MSTRG.27360	204385	206775	+	UPSTREAM	9399	CNGC16	PREDICTED: probable cyclic nucleotide-gated ion channel 16 [Juglans regia]	Organismal Systems	Environmental adaptation	ko04626//Plant-pathogen interaction	K05391	-	-	-
MSTRG.27425.1	SDRB02002540.1	263556	264628	+	TEA_019755	259335	262582	+	DOWNSTREAM	973	PSBO	oxygen-evolving enhancer protein [Camellia sinensis]	Metabolism;Metabolism	Global and overview maps;Energy metabolism	ko01100//Metabolic pathways;ko00195//Photosynthesis	K02716;K02716	-	-	-
MSTRG.27584.1	SDRB02002549.1	100276	101545	-	MSTRG.27586	103736	113833	-	DOWNSTREAM	2190	--	-	-	-	-	-	-	-	-
MSTRG.27640.1	SDRB02002558.1	595240	595462	+	TEA_023724	602023	627290	+	UPSTREAM	6560	NFYA7	PREDICTED: nuclear transcription factor Y subunit A-1 [Vitis vinifera]	-	-	-	-	-	-	-
MSTRG.27709.1	SDRB02002592.1	324772	335213	-	MSTRG.27708	318433	318797	+	DOWNSTREAM	5974	--	PREDICTED: protein WVD2-like 7 isoform X1 [Ipomoea nil]	-	-	-	-	-	-	-
MSTRG.27751.3	SDRB02002592.1	879511	880427	+	TEA_009790	883716	890526	-	DOWNSTREAM	3288	--	PREDICTED: adenylate cyclase, terminal-differentiation specific [Vitis vinifera]	-	-	-	-	-	-	-
MSTRG.27755.3	SDRB02002592.1	886502	887863	-	TEA_009789	872809	882830	+	DOWNSTREAM	3671	ALATS	PREDICTED: alanine--tRNA ligase [Vitis vinifera]	Genetic Information Processing	Translation	ko00970//Aminoacyl-tRNA biosynthesis	K01872	GO:0043231//intracellular membrane-bounded organelle	GO:0003676//nucleic acid binding;GO:0004812//aminoacyl-tRNA ligase activity;GO:0032550//purine ribonucleoside binding;GO:0046914//transition metal ion binding	GO:0000959//mitochondrial RNA metabolic process;GO:0006418//tRNA aminoacylation for protein translation
MSTRG.27755.2	SDRB02002592.1	886502	887937	-	TEA_009789	872809	882830	+	DOWNSTREAM	3671	ALATS	PREDICTED: alanine--tRNA ligase [Vitis vinifera]	Genetic Information Processing	Translation	ko00970//Aminoacyl-tRNA biosynthesis	K01872	GO:0043231//intracellular membrane-bounded organelle	GO:0003676//nucleic acid binding;GO:0004812//aminoacyl-tRNA ligase activity;GO:0032550//purine ribonucleoside binding;GO:0046914//transition metal ion binding	GO:0000959//mitochondrial RNA metabolic process;GO:0006418//tRNA aminoacylation for protein translation
MSTRG.27755.1	SDRB02002592.1	886502	887958	-	TEA_009789	872809	882830	+	DOWNSTREAM	3671	ALATS	PREDICTED: alanine--tRNA ligase [Vitis vinifera]	Genetic Information Processing	Translation	ko00970//Aminoacyl-tRNA biosynthesis	K01872	GO:0043231//intracellular membrane-bounded organelle	GO:0003676//nucleic acid binding;GO:0004812//aminoacyl-tRNA ligase activity;GO:0032550//purine ribonucleoside binding;GO:0046914//transition metal ion binding	GO:0000959//mitochondrial RNA metabolic process;GO:0006418//tRNA aminoacylation for protein translation
MSTRG.27758.1	SDRB02002592.1	897921	900478	-	TEA_009790	883716	890526	-	UPSTREAM	7394	--	PREDICTED: adenylate cyclase, terminal-differentiation specific [Vitis vinifera]	-	-	-	-	-	-	-
MSTRG.27997.1	SDRB02002624.1	1108124	1109195	-	TEA_025868	1107136	1107975	-	UPSTREAM	148	rib5	PREDICTED: riboflavin synthase [Vitis vinifera]	Metabolism;Metabolism;Metabolism	Global and overview maps;Global and overview maps;Metabolism of cofactors and vitamins	ko01100//Metabolic pathways;ko01110//Biosynthesis of secondary metabolites;ko00740//Riboflavin metabolism	K00793;K00793;K00793	GO:0009536//plastid	GO:0003824//catalytic activity	GO:0006771//riboflavin metabolic process
MSTRG.27997.1	SDRB02002624.1	1108124	1109195	-	TEA_025871	1117374	1119309	-	DOWNSTREAM	8178	CYSEP	PREDICTED: vignain [Populus euphratica]	-	-	-	-	-	GO:0070011//peptidase activity, acting on L-amino acid peptides	-
MSTRG.28023.1	SDRB02002624.1	1194913	1205550	-	TEA_025870	1208597	1221044	-	DOWNSTREAM	3046	ATG16	transducin family protein [Populus trichocarpa]	Cellular Processes	Transport and catabolism	ko04136//Autophagy - other eukaryotes	K17890	-	GO:0004683//calmodulin-dependent protein kinase activity	-
MSTRG.28096.2	SDRB02002629.1	415431	417247	-	TEA_027651	426040	426477	-	DOWNSTREAM	8792	--	PREDICTED: pentatricopeptide repeat-containing protein At2g30780 [Prunus mume]	-	-	-	-	-	-	-
MSTRG.28131.2	SDRB02002629.1	1109524	1109959	+	TEA_027647	1090522	1103717	+	DOWNSTREAM	5806	At4g16800	PREDICTED: probable enoyl-CoA hydratase 2, mitochondrial [Vitis vinifera]	Metabolism;Metabolism	Global and overview maps;Amino acid metabolism	ko01100//Metabolic pathways;ko00280//Valine, leucine and isoleucine degradation	K05607;K05607	-	GO:0016836//hydro-lyase activity	-
MSTRG.28131.3	SDRB02002629.1	1109534	1109919	+	TEA_027647	1090522	1103717	+	DOWNSTREAM	5816	At4g16800	PREDICTED: probable enoyl-CoA hydratase 2, mitochondrial [Vitis vinifera]	Metabolism;Metabolism	Global and overview maps;Amino acid metabolism	ko01100//Metabolic pathways;ko00280//Valine, leucine and isoleucine degradation	K05607;K05607	-	GO:0016836//hydro-lyase activity	-
MSTRG.28192.1	SDRB02002629.1	1758775	1761906	+	TEA_027666	1761917	1765127	+	UPSTREAM	10	--	PREDICTED: probable methyltransferase PMT28 [Ricinus communis]	-	-	-	-	-	-	-
MSTRG.28192.1	SDRB02002629.1	1758775	1761906	+	TEA_027639	1768436	1769100	-	DOWNSTREAM	6529	RLP13	PREDICTED: receptor-like protein 12 [Ricinus communis]	-	-	-	-	-	-	-
MSTRG.28192.1	SDRB02002629.1	1758775	1761906	+	TEA_027657	1733298	1750663	-	UPSTREAM	8111	RLP14	PREDICTED: LRR receptor-like serine/threonine-protein kinase GSO1 isoform X2 [Juglans regia]	-	-	-	-	-	-	-
MSTRG.28197.1	SDRB02002629.1	1766342	1767217	-	TEA_027666	1761917	1765127	+	DOWNSTREAM	1214	--	PREDICTED: probable methyltransferase PMT28 [Ricinus communis]	-	-	-	-	-	-	-
MSTRG.28197.1	SDRB02002629.1	1766342	1767217	-	TEA_027639	1768436	1769100	-	DOWNSTREAM	1218	RLP13	PREDICTED: receptor-like protein 12 [Ricinus communis]	-	-	-	-	-	-	-
MSTRG.28198.1	SDRB02002629.1	1766405	1767226	+	TEA_027666	1761917	1765127	+	DOWNSTREAM	1277	--	PREDICTED: probable methyltransferase PMT28 [Ricinus communis]	-	-	-	-	-	-	-
MSTRG.28198.1	SDRB02002629.1	1766405	1767226	+	TEA_027639	1768436	1769100	-	DOWNSTREAM	1209	RLP13	PREDICTED: receptor-like protein 12 [Ricinus communis]	-	-	-	-	-	-	-
MSTRG.28210.1	SDRB02002644.1	9432	9785	+	TEA_023076	15571	29032	+	UPSTREAM	5785	FMOGS-OX5	PREDICTED: flavin-containing monooxygenase FMO GS-OX-like 4 isoform X2 [Daucus carota subsp. sativus] [Daucus carota]	-	-	-	-	-	-	-
MSTRG.28230.2	SDRB02002646.1	166313	172854	-	TEA_025276	154461	162687	+	DOWNSTREAM	3625	Ighmbp2	DNA-binding family protein [Populus trichocarpa]	-	-	-	-	-	-	-
MSTRG.28303.1	SDRB02002674.1	365293	368896	+	TEA_006605	361235	363596	-	UPSTREAM	1696	TOR1	PREDICTED: probable LRR receptor-like serine/threonine-protein kinase At3g47570 [Sesamum indicum]	-	-	-	-	-	-	-
MSTRG.28303.2	SDRB02002674.1	365304	368423	+	TEA_006605	361235	363596	-	UPSTREAM	1707	TOR1	PREDICTED: probable LRR receptor-like serine/threonine-protein kinase At3g47570 [Sesamum indicum]	-	-	-	-	-	-	-
MSTRG.28348.2	SDRB02002686.1	115600	115847	+	TEA_008387	124480	126071	-	DOWNSTREAM	8632	GATL7	PREDICTED: probable galacturonosyltransferase-like 7 [Solanum tuberosum]	-	-	-	-	-	GO:0016740//transferase activity	-
MSTRG.28420.1	SDRB02002716.1	50823	51858	+	TEA_001218	32097	49815	+	DOWNSTREAM	1007	At4g34480	PREDICTED: glucan endo-1,3-beta-D-glucosidase isoform X2 [Nicotiana sylvestris]	-	-	-	-	-	-	-
MSTRG.28422.1	SDRB02002716.1	52069	53493	+	TEA_001218	32097	49815	+	DOWNSTREAM	2253	At4g34480	PREDICTED: glucan endo-1,3-beta-D-glucosidase isoform X2 [Nicotiana sylvestris]	-	-	-	-	-	-	-
MSTRG.28423.1	SDRB02002716.1	52940	53431	-	TEA_001218	32097	49815	+	DOWNSTREAM	3124	At4g34480	PREDICTED: glucan endo-1,3-beta-D-glucosidase isoform X2 [Nicotiana sylvestris]	-	-	-	-	-	-	-
MSTRG.28606.1	SDRB02002725.1	190806	191218	-	TEA_021544	175211	190471	-	UPSTREAM	334	NPF5.10	PREDICTED: protein NRT1/ PTR FAMILY 5.10 [Vitis vinifera]	-	-	-	-	GO:0016020//membrane	-	GO:0006810//transport
MSTRG.28623.1	SDRB02002725.1	298220	305240	+	TEA_021530	283517	298068	-	UPSTREAM	151	At5g57670	PREDICTED: probable receptor-like serine/threonine-protein kinase At5g57670 [Vitis vinifera]	-	-	-	-	-	GO:0004672//protein kinase activity	GO:0006796//phosphate-containing compound metabolic process;GO:0050896//response to stimulus
MSTRG.28664.1	SDRB02002730.1	187240	194853	+	TEA_005120	184942	185367	+	DOWNSTREAM	1872	VQ25	PREDICTED: VQ motif-containing protein 17 [Vitis vinifera]	-	-	-	-	-	-	-
MSTRG.28664.1	SDRB02002730.1	187240	194853	+	TEA_005122	197100	220418	-	DOWNSTREAM	2246	CNX2	PREDICTED: cyclic pyranopterin monophosphate synthase, mitochondrial [Sesamum indicum]	-	-	-	-	-	-	-
MSTRG.28664.2	SDRB02002730.1	188158	195623	+	TEA_005120	184942	185367	+	DOWNSTREAM	2790	VQ25	PREDICTED: VQ motif-containing protein 17 [Vitis vinifera]	-	-	-	-	-	-	-
MSTRG.28664.2	SDRB02002730.1	188158	195623	+	TEA_005122	197100	220418	-	DOWNSTREAM	1476	CNX2	PREDICTED: cyclic pyranopterin monophosphate synthase, mitochondrial [Sesamum indicum]	-	-	-	-	-	-	-
MSTRG.28935.1	SDRB02002753.1	262606	265419	+	TEA_007814	259495	260601	+	DOWNSTREAM	2004	SKIP15	PREDICTED: SKP1-interacting partner 15 [Vitis vinifera]	-	-	-	-	-	-	-
MSTRG.28959.1	SDRB02002753.1	717714	718460	-	TEA_007815	723606	730603	-	DOWNSTREAM	5145	--	JHL18I08.10 protein isoform 1 [Theobroma cacao]	Genetic Information Processing	Transcription	ko03022//Basal transcription factors	K03139	GO:0044451//nucleoplasm part	GO:0008135//translation factor activity, RNA binding;GO:0032550//purine ribonucleoside binding;GO:0042623//ATPase activity, coupled	GO:0006352//DNA-templated transcription, initiation;GO:0006412//translation;GO:0008380//RNA splicing
MSTRG.28982.1	SDRB02002753.1	999696	1000223	-	MSTRG.28983	1002575	1006070	-	DOWNSTREAM	2351	--	PREDICTED: L10-interacting MYB domain-containing protein-like [Gossypium hirsutum]	-	-	-	-	-	-	-
MSTRG.28993.1	SDRB02002753.1	1119333	1120437	+	TEA_007811	1101479	1112564	+	DOWNSTREAM	6768	At3g47570	PREDICTED: putative receptor-like protein kinase At3g47110 [Juglans regia]	-	-	-	-	-	-	-
MSTRG.28993.1	SDRB02002753.1	1119333	1120437	+	MSTRG.28991	1116244	1118174	+	DOWNSTREAM	1158	--	-	-	-	-	-	-	-	-
MSTRG.28994.1	SDRB02002753.1	1121476	1124872	+	TEA_007811	1101479	1112564	+	DOWNSTREAM	8911	At3g47570	PREDICTED: putative receptor-like protein kinase At3g47110 [Juglans regia]	-	-	-	-	-	-	-
MSTRG.28994.1	SDRB02002753.1	1121476	1124872	+	MSTRG.28991	1116244	1118174	+	DOWNSTREAM	3301	--	-	-	-	-	-	-	-	-
MSTRG.28999.2	SDRB02002753.1	1151757	1152047	-	MSTRG.29000	1153987	1168997	-	DOWNSTREAM	1939	--	-	-	-	-	-	-	-	-
MSTRG.29041.1	SDRB02002753.1	1444340	1448427	+	MSTRG.29043	1448560	1463441	+	UPSTREAM	132	DIR23	PREDICTED: dirigent protein 22-like [Gossypium raimondii]	-	-	-	-	-	-	-
MSTRG.29065.1	SDRB02002760.1	164386	175194	+	TEA_007251	145353	160992	+	DOWNSTREAM	3393	--	PREDICTED: protein DYAD [Erythranthe guttata]	-	-	-	-	-	-	-
MSTRG.29156.1	SDRB02002761.1	343945	348041	-	TEA_022362	338074	339306	-	UPSTREAM	4638	--	PREDICTED: uncharacterized protein LOC18612724 [Theobroma cacao]	-	-	-	-	-	-	-
MSTRG.29162.1	SDRB02002761.1	404110	415835	+	TEA_022361	418778	434874	+	UPSTREAM	2942	NRPB10L	hypothetical protein COLO4_15621 [Corchorus olitorius]	-	-	-	-	-	-	-
MSTRG.29163.1	SDRB02002761.1	408745	414429	-	TEA_022361	418778	434874	+	UPSTREAM	4348	NRPB10L	hypothetical protein COLO4_15621 [Corchorus olitorius]	-	-	-	-	-	-	-
MSTRG.29167.1	SDRB02002761.1	435061	437504	+	TEA_022361	418778	434874	+	DOWNSTREAM	186	NRPB10L	hypothetical protein COLO4_15621 [Corchorus olitorius]	-	-	-	-	-	-	-
MSTRG.29187.1	SDRB02002761.1	726595	727154	+	MSTRG.29186	722320	723707	+	DOWNSTREAM	2887	--	PREDICTED: WD repeat-containing protein 26 isoform X3 [Nelumbo nucifera]	-	-	-	-	-	-	-
MSTRG.29187.1	SDRB02002761.1	726595	727154	+	TEA_022363	732928	739537	+	UPSTREAM	5773	CXE18	PREDICTED: uncharacterized LOC103454749 isoform X1 [Malus domestica]	-	-	-	-	GO:0044424//intracellular part	GO:0016787//hydrolase activity	GO:0006259//DNA metabolic process;GO:0033554//cellular response to stress
MSTRG.29192.1	SDRB02002761.1	740916	741271	+	TEA_022363	732928	739537	+	DOWNSTREAM	1378	CXE18	PREDICTED: uncharacterized LOC103454749 isoform X1 [Malus domestica]	-	-	-	-	GO:0044424//intracellular part	GO:0016787//hydrolase activity	GO:0006259//DNA metabolic process;GO:0033554//cellular response to stress
MSTRG.29196.1	SDRB02002761.1	809249	809713	-	TEA_022358	796888	806146	-	UPSTREAM	3102	HST1	PREDICTED: protein HASTY 1 [Vitis vinifera]	Genetic Information Processing	Translation	ko03013//RNA transport	K14289	-	-	-
MSTRG.29198.1	SDRB02002761.1	811200	812502	-	TEA_022358	796888	806146	-	UPSTREAM	5053	HST1	PREDICTED: protein HASTY 1 [Vitis vinifera]	Genetic Information Processing	Translation	ko03013//RNA transport	K14289	-	-	-
MSTRG.29219.1	SDRB02002761.1	1124980	1126279	-	MSTRG.29222	1130947	1134787	-	DOWNSTREAM	4667	--	hypothetical protein VITISV_003620 [Vitis vinifera]	-	-	-	-	-	-	-
MSTRG.29223.1	SDRB02002761.1	1134833	1139049	-	MSTRG.29222	1130947	1134787	-	UPSTREAM	45	--	hypothetical protein VITISV_003620 [Vitis vinifera]	-	-	-	-	-	-	-
MSTRG.29223.1	SDRB02002761.1	1134833	1139049	-	MSTRG.29226	1146729	1147495	-	DOWNSTREAM	7679	--	-	-	-	-	-	-	-	-
MSTRG.29266.1	SDRB02002763.1	147184	147824	-	MSTRG.29265	144164	144569	-	UPSTREAM	2614	--	-	-	-	-	-	-	-	-
MSTRG.29312.1	SDRB02002779.1	748747	749748	+	TEA_027515	745955	747358	+	DOWNSTREAM	1388	FBL14	F-box family protein [Populus trichocarpa]	-	-	-	-	-	-	-
MSTRG.29437.1	SDRB02002792.1	10188	14580	-	TEA_026702	18515	19177	-	DOWNSTREAM	3934	NIFU1	PREDICTED: nifU-like protein 1, chloroplastic [Nelumbo nucifera]	-	-	-	-	GO:0009532//plastid stroma	GO:0046914//transition metal ion binding;GO:0051540//metal cluster binding	GO:0009058//biosynthetic process
MSTRG.29439.1	SDRB02002792.1	16784	26582	-	TEA_026703	28842	36984	-	DOWNSTREAM	2259	--	Polyketide_cyc domain-containing protein [Cephalotus follicularis]	-	-	-	-	-	-	-
MSTRG.29440.1	SDRB02002792.1	17738	23664	+	TEA_026698	25823	26957	+	UPSTREAM	2158	--	PREDICTED: uncharacterized protein LOC18611968 [Theobroma cacao]	-	-	-	-	-	-	-
MSTRG.29440.1	SDRB02002792.1	17738	23664	+	TEA_026695	13638	17331	+	DOWNSTREAM	406	--	PREDICTED: serine-rich adhesin for platelets [Prunus mume]	-	-	-	-	-	-	-
MSTRG.29440.1	SDRB02002792.1	17738	23664	+	TEA_026703	28842	36984	-	DOWNSTREAM	5177	--	Polyketide_cyc domain-containing protein [Cephalotus follicularis]	-	-	-	-	-	-	-
MSTRG.29445.1	SDRB02002792.1	26692	28126	-	TEA_026702	18515	19177	-	UPSTREAM	7514	NIFU1	PREDICTED: nifU-like protein 1, chloroplastic [Nelumbo nucifera]	-	-	-	-	GO:0009532//plastid stroma	GO:0046914//transition metal ion binding;GO:0051540//metal cluster binding	GO:0009058//biosynthetic process
MSTRG.29445.1	SDRB02002792.1	26692	28126	-	TEA_026695	13638	17331	+	DOWNSTREAM	9360	--	PREDICTED: serine-rich adhesin for platelets [Prunus mume]	-	-	-	-	-	-	-
MSTRG.29445.1	SDRB02002792.1	26692	28126	-	TEA_026703	28842	36984	-	DOWNSTREAM	715	--	Polyketide_cyc domain-containing protein [Cephalotus follicularis]	-	-	-	-	-	-	-
MSTRG.29475.1	SDRB02002792.1	552559	567262	-	TEA_026704	529579	549101	-	UPSTREAM	3457	Os06g0508700	PREDICTED: probable methionine--tRNA ligase [Vitis vinifera]	Genetic Information Processing;Metabolism	Translation;Metabolism of other amino acids	ko00970//Aminoacyl-tRNA biosynthesis;ko00450//Selenocompound metabolism	K01874;K01874	-	-	-
MSTRG.29659.1	SDRB02002805.1	1679124	1690012	-	TEA_017483	1694029	1705014	+	UPSTREAM	4016	RH57	PREDICTED: DEAD-box ATP-dependent RNA helicase 57 isoform X1 [Vitis vinifera]	-	-	-	-	-	GO:0003676//nucleic acid binding;GO:0032550//purine ribonucleoside binding;GO:0042623//ATPase activity, coupled	GO:0006221//pyrimidine nucleotide biosynthetic process
MSTRG.29661.1	SDRB02002805.1	1686084	1697231	+	TEA_017486	1683202	1686044	+	DOWNSTREAM	39	RH57	PREDICTED: DEAD-box ATP-dependent RNA helicase 57 isoform X2 [Vitis vinifera]	-	-	-	-	-	GO:0003676//nucleic acid binding;GO:0032550//purine ribonucleoside binding;GO:0042623//ATPase activity, coupled	GO:0006221//pyrimidine nucleotide biosynthetic process
MSTRG.29701.1	SDRB02002805.1	2395973	2398216	+	TEA_017463	2378456	2390220	+	DOWNSTREAM	5752	--	PREDICTED: OTU domain-containing protein DDB_G0284757 isoform X1 [Vitis vinifera]	-	-	-	-	-	-	-
MSTRG.29709.1	SDRB02002805.1	2454205	2454768	+	TEA_017488	2460471	2463554	-	DOWNSTREAM	5702	WAK2	PREDICTED: wall-associated receptor kinase 2-like [Sesamum indicum]	-	-	-	-	-	-	-
MSTRG.29777.2	SDRB02002808.1	1328324	1329938	+	MSTRG.29781	1332717	1334823	+	UPSTREAM	2778	RE1	OSJNBb0011N17.2 [Oryza sativa Japonica Group]	-	-	-	-	-	GO:0016772//transferase activity, transferring phosphorus-containing groups;GO:0046914//transition metal ion binding	GO:0006259//DNA metabolic process
MSTRG.29855.1	SDRB02002822.1	206105	222760	-	TEA_012698	223093	226440	-	DOWNSTREAM	332	RGA2	Leucine-rich repeat containing-like protein isoform 1 [Theobroma cacao]	-	-	-	-	-	-	-
MSTRG.29855.2	SDRB02002822.1	206109	223055	-	TEA_012698	223093	226440	-	DOWNSTREAM	37	RGA2	Leucine-rich repeat containing-like protein isoform 1 [Theobroma cacao]	-	-	-	-	-	-	-
MSTRG.29975.1	SDRB02002857.1	317796	326574	-	MSTRG.29978	331306	335665	-	DOWNSTREAM	4731	--	-	-	-	-	-	-	-	-
MSTRG.29975.1	SDRB02002857.1	317796	326574	-	TEA_016167	299121	311782	+	DOWNSTREAM	6013	At4g27190	PREDICTED: disease resistance protein At4g27190-like [Populus euphratica]	-	-	-	-	-	-	-
MSTRG.29990.1	SDRB02002857.1	460884	461479	-	TEA_016170	461856	507510	-	DOWNSTREAM	376	ABC1K1	PREDICTED: uncharacterized aarF domain-containing protein kinase At4g31390, chloroplastic isoform X1 [Juglans regia]	-	-	-	-	-	-	-
MSTRG.30034.1	SDRB02002876.1	156242	156482	-	TEA_012465	142681	147468	+	DOWNSTREAM	8773	RECQL3	PREDICTED: ATP-dependent DNA helicase Q-like 3 isoform X3 [Daucus carota subsp. sativus] [Daucus carota]	Genetic Information Processing	Replication and repair	ko03440//Homologous recombination	K10901	GO:0043231//intracellular membrane-bounded organelle	GO:0003678//DNA helicase activity;GO:0032550//purine ribonucleoside binding;GO:0042623//ATPase activity, coupled;GO:0043169//cation binding	GO:0006259//DNA metabolic process;GO:0032392//DNA geometric change
MSTRG.30086.1	SDRB02002876.1	955608	963991	-	MSTRG.30084	930466	953073	-	UPSTREAM	2534	DDB_G0271664	PREDICTED: SPX and EXS domain-containing protein 1 isoform X1 [Vitis vinifera]	-	-	-	-	-	-	-
MSTRG.30086.1	SDRB02002876.1	955608	963991	-	MSTRG.30087	966445	970664	-	DOWNSTREAM	2453	--	PREDICTED: switch-associated protein 70-like [Phoenix dactylifera]	-	-	-	-	-	-	-
MSTRG.30116.1	SDRB02002876.1	1271754	1272110	+	TEA_012431	1274466	1276698	+	UPSTREAM	2355	PIX13	PREDICTED: probable serine/threonine-protein kinase Cx32, chloroplastic isoform X2 [Nicotiana attenuata]	-	-	-	-	-	GO:0004713//protein tyrosine kinase activity;GO:0032550//purine ribonucleoside binding	GO:0006468//protein phosphorylation
MSTRG.30118.1	SDRB02002876.1	1282214	1282731	-	TEA_012431	1274466	1276698	+	DOWNSTREAM	5515	PIX13	PREDICTED: probable serine/threonine-protein kinase Cx32, chloroplastic isoform X2 [Nicotiana attenuata]	-	-	-	-	-	GO:0004713//protein tyrosine kinase activity;GO:0032550//purine ribonucleoside binding	GO:0006468//protein phosphorylation
MSTRG.30118.1	SDRB02002876.1	1282214	1282731	-	TEA_012454	1283929	1288623	+	UPSTREAM	1197	SFH8	PREDICTED: phosphatidylinositol/phosphatidylcholine transfer protein SFH3-like [Erythranthe guttata]	-	-	-	-	GO:0044464//cell part	-	GO:0051234//establishment of localization
MSTRG.30176.1	SDRB02002876.1	2195883	2196220	+	TEA_012429	2204188	2255039	-	DOWNSTREAM	7967	MORC6	PREDICTED: protein MICRORCHIDIA 6 isoform X5 [Vitis vinifera]	-	-	-	-	-	-	GO:0007275//multicellular organism development;GO:0016458//gene silencing;GO:0040029//regulation of gene expression, epigenetic;GO:0044260//cellular macromolecule metabolic process;GO:0090304//nucleic acid metabolic process
MSTRG.30220.1	SDRB02002876.1	2610932	2612696	+	TEA_012451	2613455	2618437	-	DOWNSTREAM	758	--	Signal recognition particle SEC65 subunit [Anthurium amnicola]	-	-	-	-	-	-	-
MSTRG.30234.1	SDRB02002876.1	2720621	2722690	+	TEA_012424	2723597	2729148	+	UPSTREAM	906	PPT2	phosphoenolpyruvate/phosphate translocator, partial [Camellia sinensis]	-	-	-	-	-	-	-
MSTRG.30234.1	SDRB02002876.1	2720621	2722690	+	TEA_012441	2729734	2732706	-	DOWNSTREAM	7043	MYB98	PREDICTED: transcription factor MYB98 [Vitis vinifera]	Organismal Systems	Environmental adaptation	ko04626//Plant-pathogen interaction	K09422	-	-	GO:0009987//cellular process;GO:0032501//multicellular organismal process;GO:0032502//developmental process;GO:0044699//single-organism process
MSTRG.30237.1	SDRB02002876.1	2730348	2731286	-	TEA_012424	2723597	2729148	+	DOWNSTREAM	1199	PPT2	phosphoenolpyruvate/phosphate translocator, partial [Camellia sinensis]	-	-	-	-	-	-	-
MSTRG.30238.1	SDRB02002876.1	2733046	2735085	-	TEA_012424	2723597	2729148	+	DOWNSTREAM	3897	PPT2	phosphoenolpyruvate/phosphate translocator, partial [Camellia sinensis]	-	-	-	-	-	-	-
MSTRG.30238.1	SDRB02002876.1	2733046	2735085	-	TEA_012441	2729734	2732706	-	UPSTREAM	339	MYB98	PREDICTED: transcription factor MYB98 [Vitis vinifera]	Organismal Systems	Environmental adaptation	ko04626//Plant-pathogen interaction	K09422	-	-	GO:0009987//cellular process;GO:0032501//multicellular organismal process;GO:0032502//developmental process;GO:0044699//single-organism process
MSTRG.30240.1	SDRB02002876.1	2734127	2734594	+	TEA_012424	2723597	2729148	+	DOWNSTREAM	4978	PPT2	phosphoenolpyruvate/phosphate translocator, partial [Camellia sinensis]	-	-	-	-	-	-	-
MSTRG.30240.1	SDRB02002876.1	2734127	2734594	+	TEA_012441	2729734	2732706	-	UPSTREAM	1420	MYB98	PREDICTED: transcription factor MYB98 [Vitis vinifera]	Organismal Systems	Environmental adaptation	ko04626//Plant-pathogen interaction	K09422	-	-	GO:0009987//cellular process;GO:0032501//multicellular organismal process;GO:0032502//developmental process;GO:0044699//single-organism process
MSTRG.30240.2	SDRB02002876.1	2734127	2734594	+	TEA_012424	2723597	2729148	+	DOWNSTREAM	4978	PPT2	phosphoenolpyruvate/phosphate translocator, partial [Camellia sinensis]	-	-	-	-	-	-	-
MSTRG.30240.2	SDRB02002876.1	2734127	2734594	+	TEA_012441	2729734	2732706	-	UPSTREAM	1420	MYB98	PREDICTED: transcription factor MYB98 [Vitis vinifera]	Organismal Systems	Environmental adaptation	ko04626//Plant-pathogen interaction	K09422	-	-	GO:0009987//cellular process;GO:0032501//multicellular organismal process;GO:0032502//developmental process;GO:0044699//single-organism process
MSTRG.30241.1	SDRB02002876.1	2735192	2746166	-	TEA_012424	2723597	2729148	+	DOWNSTREAM	6043	PPT2	phosphoenolpyruvate/phosphate translocator, partial [Camellia sinensis]	-	-	-	-	-	-	-
MSTRG.30241.1	SDRB02002876.1	2735192	2746166	-	TEA_012441	2729734	2732706	-	UPSTREAM	2485	MYB98	PREDICTED: transcription factor MYB98 [Vitis vinifera]	Organismal Systems	Environmental adaptation	ko04626//Plant-pathogen interaction	K09422	-	-	GO:0009987//cellular process;GO:0032501//multicellular organismal process;GO:0032502//developmental process;GO:0044699//single-organism process
MSTRG.30241.1	SDRB02002876.1	2735192	2746166	-	TEA_012442	2753555	2760467	-	DOWNSTREAM	7388	BOR2	PREDICTED: probable boron transporter 2 [Nicotiana tabacum]	-	-	-	-	GO:0031224//intrinsic component of membrane	-	GO:0006820//anion transport
MSTRG.30265.1	SDRB02002876.1	2891619	2899856	-	MSTRG.30268	2902385	2905385	-	DOWNSTREAM	2528	B3GALT5	PREDICTED: beta-1,3-galactosyltransferase 7-like [Daucus carota subsp. sativus] [Daucus carota]	-	-	-	-	-	-	-
MSTRG.30267.1	SDRB02002876.1	2901245	2902324	-	MSTRG.30268	2902385	2905385	-	DOWNSTREAM	60	B3GALT5	PREDICTED: beta-1,3-galactosyltransferase 7-like [Daucus carota subsp. sativus] [Daucus carota]	-	-	-	-	-	-	-
MSTRG.30275.1	SDRB02002876.1	3164093	3165216	+	TEA_012477	3173967	3175415	-	DOWNSTREAM	8750	At3g47200	PREDICTED: UPF0481 protein At3g47200 [Prunus mume]	-	-	-	-	-	-	-
MSTRG.30275.2	SDRB02002876.1	3164440	3165214	+	TEA_012477	3173967	3175415	-	DOWNSTREAM	8752	At3g47200	PREDICTED: UPF0481 protein At3g47200 [Prunus mume]	-	-	-	-	-	-	-
MSTRG.30277.1	SDRB02002876.1	3166758	3167089	-	TEA_012477	3173967	3175415	-	DOWNSTREAM	6877	At3g47200	PREDICTED: UPF0481 protein At3g47200 [Prunus mume]	-	-	-	-	-	-	-
MSTRG.30389.1	SDRB02002887.1	381755	384435	+	TEA_028327	387275	388261	+	UPSTREAM	2839	MTERF6	PREDICTED: transcription termination factor MTERF6, chloroplastic/mitochondrial [Ipomoea nil]	-	-	-	-	GO:0043231//intracellular membrane-bounded organelle	-	GO:0010468//regulation of gene expression
MSTRG.30389.1	SDRB02002887.1	381755	384435	+	MSTRG.30393	389764	408414	-	DOWNSTREAM	5328	--	PREDICTED: uncharacterized protein At2g29880 isoform X1 [Vitis vinifera]	-	-	-	-	-	-	GO:0006952//defense response
MSTRG.30394.1	SDRB02002887.1	392409	398557	-	TEA_028327	387275	388261	+	DOWNSTREAM	4147	MTERF6	PREDICTED: transcription termination factor MTERF6, chloroplastic/mitochondrial [Ipomoea nil]	-	-	-	-	GO:0043231//intracellular membrane-bounded organelle	-	GO:0010468//regulation of gene expression
MSTRG.30433.1	SDRB02002892.1	9622	10317	+	TEA_022504	7587	8432	+	DOWNSTREAM	1189	ARID2	PREDICTED: AT-rich interactive domain-containing protein 1 isoform X3 [Vitis vinifera]	-	-	-	-	-	-	-
MSTRG.30521.1	SDRB02002892.1	1763872	1767538	-	MSTRG.30528	1774942	1795254	-	DOWNSTREAM	7403	--	PREDICTED: uncharacterized protein LOC103953533 [Pyrus x bretschneideri]	-	-	-	-	-	-	-
MSTRG.30538.1	SDRB02002892.1	1933752	1936799	-	TEA_022498	1939955	1947515	-	DOWNSTREAM	3155	--	UPF0081 domain-containing protein [Cephalotus follicularis]	-	-	-	-	-	-	-
MSTRG.30539.1	SDRB02002892.1	1933984	1934735	+	TEA_022498	1939955	1947515	-	DOWNSTREAM	5219	--	UPF0081 domain-containing protein [Cephalotus follicularis]	-	-	-	-	-	-	-
MSTRG.30543.1	SDRB02002892.1	1937925	1939679	-	TEA_022498	1939955	1947515	-	DOWNSTREAM	275	--	UPF0081 domain-containing protein [Cephalotus follicularis]	-	-	-	-	-	-	-
MSTRG.30623.1	SDRB02002903.1	205890	206331	-	MSTRG.30625	215565	216237	+	UPSTREAM	9233	EMB506	PREDICTED: ankyrin repeat domain-containing protein EMB506, chloroplastic [Vitis vinifera]	-	-	-	-	-	-	-
MSTRG.30650.1	SDRB02002903.1	555728	561340	-	TEA_005346	541495	548050	+	DOWNSTREAM	7677	At3g30340	PREDICTED: WAT1-related protein At3g30340-like [Ziziphus jujuba]	-	-	-	-	-	-	-
MSTRG.30665.1	SDRB02002903.1	767212	768142	+	TEA_005340	777538	783835	-	DOWNSTREAM	9395	XA21	PREDICTED: probable LRR receptor-like serine/threonine-protein kinase At3g47570 [Sesamum indicum]	Organismal Systems;Environmental Information Processing	Environmental adaptation;Signal transduction	ko04626//Plant-pathogen interaction;ko04016//MAPK signaling pathway - plant	K13420;K13420	-	-	-
MSTRG.30676.2	SDRB02002903.1	979852	980211	-	TEA_005342	964766	974799	-	UPSTREAM	5052	XA21	PREDICTED: probable LRR receptor-like serine/threonine-protein kinase At3g47570 isoform X1 [Sesamum indicum]	-	-	-	-	-	-	-
MSTRG.30745.1	SDRB02002936.1	204853	208612	+	TEA_012569	209925	214588	+	UPSTREAM	1312	VHA-B2	PREDICTED: V-type proton ATPase subunit B 2 [Musa acuminata subsp. malaccensis] [Musa acuminata]	Metabolism;Metabolism;Cellular Processes	Global and overview maps;Energy metabolism;Transport and catabolism	ko01100//Metabolic pathways;ko00190//Oxidative phosphorylation;ko04145//Phagosome	K02147;K02147;K02147	-	-	-
MSTRG.30782.1	SDRB02002943.1	250173	267483	+	TEA_029950	267779	272355	+	UPSTREAM	295	--	PREDICTED: protein kinase APK1A, chloroplastic-like [Prunus mume]	-	-	-	-	-	GO:0016772//transferase activity, transferring phosphorus-containing groups	-
MSTRG.30782.1	SDRB02002943.1	250173	267483	+	TEA_029959	276086	277377	+	UPSTREAM	8602	PERK2	PREDICTED: proline-rich receptor-like protein kinase PERK14 [Nicotiana tabacum]	-	-	-	-	-	-	-
MSTRG.30793.1	SDRB02002943.1	282099	283660	+	TEA_029950	267779	272355	+	DOWNSTREAM	9743	--	PREDICTED: protein kinase APK1A, chloroplastic-like [Prunus mume]	-	-	-	-	-	GO:0016772//transferase activity, transferring phosphorus-containing groups	-
MSTRG.30793.1	SDRB02002943.1	282099	283660	+	TEA_029959	276086	277377	+	DOWNSTREAM	4721	PERK2	PREDICTED: proline-rich receptor-like protein kinase PERK14 [Nicotiana tabacum]	-	-	-	-	-	-	-
MSTRG.30793.2	SDRB02002943.1	282222	282612	+	TEA_029950	267779	272355	+	DOWNSTREAM	9866	--	PREDICTED: protein kinase APK1A, chloroplastic-like [Prunus mume]	-	-	-	-	-	GO:0016772//transferase activity, transferring phosphorus-containing groups	-
MSTRG.30793.2	SDRB02002943.1	282222	282612	+	TEA_029959	276086	277377	+	DOWNSTREAM	4844	PERK2	PREDICTED: proline-rich receptor-like protein kinase PERK14 [Nicotiana tabacum]	-	-	-	-	-	-	-
MSTRG.30847.1	SDRB02002944.1	35962	36287	+	TEA_020008	28146	31291	-	UPSTREAM	4670	--	Adaptin_N domain-containing protein [Cephalotus follicularis]	-	-	-	-	-	-	-
MSTRG.30847.1	SDRB02002944.1	35962	36287	+	MSTRG.30852	44119	51822	-	DOWNSTREAM	7831	At1g31730	PREDICTED: AP-4 complex subunit epsilon [Jatropha curcas]	-	-	-	-	GO:0005911//cell-cell junction;GO:0043234//protein complex;GO:0044444//cytoplasmic part	-	GO:0006006//glucose metabolic process;GO:0006486//protein glycosylation;GO:0015031//protein transport
MSTRG.30888.1	SDRB02002944.1	430468	431283	+	TEA_020018	439564	447067	+	UPSTREAM	8280	--	hypothetical protein PRUPE_5G014600 [Prunus persica]	-	-	-	-	-	-	-
MSTRG.30895.2	SDRB02002944.1	473113	488236	+	TEA_020019	490748	493306	+	UPSTREAM	2511	At1g30570	PREDICTED: probable receptor-like protein kinase At1g30570 [Theobroma cacao]	-	-	-	-	GO:0031224//intrinsic component of membrane	GO:0004713//protein tyrosine kinase activity;GO:0032550//purine ribonucleoside binding	GO:0000902//cell morphogenesis;GO:0001558//regulation of cell growth;GO:0006468//protein phosphorylation;GO:0009725//response to hormone
MSTRG.30895.4	SDRB02002944.1	484341	487997	+	TEA_020019	490748	493306	+	UPSTREAM	2750	At1g30570	PREDICTED: probable receptor-like protein kinase At1g30570 [Theobroma cacao]	-	-	-	-	GO:0031224//intrinsic component of membrane	GO:0004713//protein tyrosine kinase activity;GO:0032550//purine ribonucleoside binding	GO:0000902//cell morphogenesis;GO:0001558//regulation of cell growth;GO:0006468//protein phosphorylation;GO:0009725//response to hormone
MSTRG.30954.1	SDRB02002947.1	242437	242940	-	MSTRG.30955	243754	245518	+	UPSTREAM	813	Os05g0239150	PREDICTED: zinc finger BED domain-containing protein RICESLEEPER 2-like, partial [Juglans regia]	-	-	-	-	-	-	-
MSTRG.30954.1	SDRB02002947.1	242437	242940	-	MSTRG.30956	245849	247048	+	UPSTREAM	2908	2023-08-03	PREDICTED: AUGMIN subunit 3-like isoform X5 [Malus domestica]	-	-	-	-	-	-	-
MSTRG.31033.2	SDRB02002959.1	822477	823231	+	TEA_019143	824866	847918	+	UPSTREAM	1634	CASP	CASP, C-terminal [Cynara cardunculus var. scolymus] [Cynara cardunculus]	-	-	-	-	GO:0031228//intrinsic component of Golgi membrane;GO:0031984//organelle subcompartment	-	GO:0030243//cellulose metabolic process;GO:0048193//Golgi vesicle transport
MSTRG.31044.1	SDRB02002959.1	867000	868936	-	TEA_019133	870589	885154	-	DOWNSTREAM	1652	ASPG1	hypothetical protein CCACVL1_14090 [Corchorus capsularis]	-	-	-	-	-	-	-
MSTRG.31057.1	SDRB02002959.1	962244	962679	+	TEA_019145	952100	960450	+	DOWNSTREAM	1793	LIPF	PREDICTED: lipase 1 [Theobroma cacao]	-	-	-	-	-	GO:0003824//catalytic activity	-
MSTRG.31063.1	SDRB02002959.1	980950	982143	+	MSTRG.31059	975575	976544	+	DOWNSTREAM	4405	--	BnaC02g30870D [Brassica napus]	-	-	-	-	-	-	-
MSTRG.31063.1	SDRB02002959.1	980950	982143	+	TEA_019132	985902	986441	-	DOWNSTREAM	3758	RAV1	PREDICTED: AP2/ERF and B3 domain-containing transcription factor RAV1-like [Daucus carota subsp. sativus] [Daucus carota]	-	-	-	-	-	-	-
MSTRG.31141.1	SDRB02002964.1	170475	172284	-	TEA_010848	161973	166346	+	DOWNSTREAM	4128	HVA22E	PREDICTED: HVA22-like protein e [Sesamum indicum]	-	-	-	-	-	-	-
MSTRG.31141.1	SDRB02002964.1	170475	172284	-	TEA_010840	175546	192850	-	DOWNSTREAM	3261	RMI1	PREDICTED: recQ-mediated genome instability protein 1 [Theobroma cacao]	-	-	-	-	-	-	GO:0044699//single-organism process
MSTRG.31192.1	SDRB02002964.1	1017313	1018426	+	TEA_010851	1022896	1032072	-	DOWNSTREAM	4469	UGT94E5	PREDICTED: beta-D-glucosyl crocetin beta-1,6-glucosyltransferase-like [Juglans regia]	Metabolism	Global and overview maps	ko01110//Biosynthesis of secondary metabolites	K21354	-	-	-
MSTRG.31246.1	SDRB02002981.1	442475	443212	+	TEA_028860	438016	440958	+	DOWNSTREAM	1516	RH8	PREDICTED: DEAD-box ATP-dependent RNA helicase 8 [Populus euphratica]	Genetic Information Processing	Folding, sorting and degradation	ko03018//RNA degradation	K12614	-	GO:0017111//nucleoside-triphosphatase activity;GO:0032550//purine ribonucleoside binding	-
MSTRG.31246.1	SDRB02002981.1	442475	443212	+	TEA_028864	443362	447585	-	DOWNSTREAM	149	--	PREDICTED: remorin isoform X1 [Theobroma cacao]	-	-	-	-	-	-	-
MSTRG.31276.1	SDRB02002981.1	800668	802757	+	TEA_028859	802994	803416	+	UPSTREAM	236	--	PREDICTED: L10-interacting MYB domain-containing protein-like [Arachis ipaensis]	-	-	-	-	-	-	-
MSTRG.31276.1	SDRB02002981.1	800668	802757	+	TEA_028854	805246	816802	-	DOWNSTREAM	2488	CG1	PREDICTED: zinc finger CCCH domain-containing protein 16 isoform X1 [Vitis vinifera]	Genetic Information Processing	Translation	ko03013//RNA transport	K14321	-	-	-
MSTRG.31288.1	SDRB02002981.1	858173	865982	-	MSTRG.31291	867340	867740	-	DOWNSTREAM	1357	--	PREDICTED: uncharacterized CRM domain-containing protein At3g25440, chloroplastic [Jatropha curcas]	-	-	-	-	-	-	-
MSTRG.31288.1	SDRB02002981.1	858173	865982	-	TEA_028861	849362	855086	+	DOWNSTREAM	3086	osgep	PREDICTED: probable tRNA N6-adenosine threonylcarbamoyltransferase isoform X1 [Juglans regia]	-	-	-	-	-	-	-
MSTRG.31289.1	SDRB02002981.1	858525	861412	-	MSTRG.31291	867340	867740	-	DOWNSTREAM	5927	--	PREDICTED: uncharacterized CRM domain-containing protein At3g25440, chloroplastic [Jatropha curcas]	-	-	-	-	-	-	-
MSTRG.31289.1	SDRB02002981.1	858525	861412	-	TEA_028861	849362	855086	+	DOWNSTREAM	3438	osgep	PREDICTED: probable tRNA N6-adenosine threonylcarbamoyltransferase isoform X1 [Juglans regia]	-	-	-	-	-	-	-
MSTRG.31300.1	SDRB02002981.1	896383	897476	+	TEA_028858	904239	905638	+	UPSTREAM	6762	RPP13	PREDICTED: disease resistance protein RPM1-like [Ziziphus jujuba]	Organismal Systems	Environmental adaptation	ko04626//Plant-pathogen interaction	K13457	-	-	-
MSTRG.31300.1	SDRB02002981.1	896383	897476	+	TEA_028853	905678	912967	+	UPSTREAM	8201	--	PREDICTED: disease resistance protein RPM1-like [Malus domestica]	Organismal Systems	Environmental adaptation	ko04626//Plant-pathogen interaction	K13457	-	-	-
MSTRG.31345.1	SDRB02002981.1	1401031	1401978	-	MSTRG.31344	1400170	1400702	-	UPSTREAM	328	ME1	NADP-dependent malic enzyme, partial [Cajanus cajan]	Metabolism;Metabolism;Metabolism;Metabolism	Global and overview maps;Global and overview maps;Carbohydrate metabolism;Energy metabolism	ko01100//Metabolic pathways;ko01200//Carbon metabolism;ko00620//Pyruvate metabolism;ko00710//Carbon fixation in photosynthetic organisms	K00029;K00029;K00029;K00029	-	-	-
MSTRG.31481.1	SDRB02003017.1	17491	18024	+	TEA_014045	4979	9451	+	DOWNSTREAM	8039	FMO1	PREDICTED: probable flavin-containing monooxygenase 1 [Vitis vinifera]	-	-	-	-	-	GO:0000166//nucleotide binding;GO:0016709//oxidoreductase activity, acting on paired donors, with incorporation or reduction of molecular oxygen, NAD(P)H as one donor, and incorporation of one atom of oxygen	GO:0044710//single-organism metabolic process
MSTRG.31481.2	SDRB02003017.1	17510	18054	+	TEA_014045	4979	9451	+	DOWNSTREAM	8058	FMO1	PREDICTED: probable flavin-containing monooxygenase 1 [Vitis vinifera]	-	-	-	-	-	GO:0000166//nucleotide binding;GO:0016709//oxidoreductase activity, acting on paired donors, with incorporation or reduction of molecular oxygen, NAD(P)H as one donor, and incorporation of one atom of oxygen	GO:0044710//single-organism metabolic process
MSTRG.31494.1	SDRB02003022.1	139370	140060	-	MSTRG.31492	137182	137817	-	UPSTREAM	1552	At1g04380	PREDICTED: 1-aminocyclopropane-1-carboxylate oxidase homolog 12-like [Nicotiana sylvestris]	-	-	-	-	-	-	-
MSTRG.31494.1	SDRB02003022.1	139370	140060	-	TEA_004220	147664	148137	-	DOWNSTREAM	7603	ACO3	PREDICTED: 1-aminocyclopropane-1-carboxylate oxidase homolog 1-like [Nicotiana sylvestris]	-	-	-	-	-	-	-
MSTRG.31531.1	SDRB02003023.1	39972	40393	-	TEA_022715	42741	45353	-	DOWNSTREAM	2347	PCMP-H42	PREDICTED: pentatricopeptide repeat-containing protein At3g24000, mitochondrial [Vitis vinifera]	-	-	-	-	-	-	-
MSTRG.31569.1	SDRB02003028.1	401957	554256	+	MSTRG.31568	394425	401498	+	DOWNSTREAM	458	DTX40	PREDICTED: protein DETOXIFICATION 40 [Citrus sinensis]	-	-	-	-	GO:0031224//intrinsic component of membrane	GO:0015291//secondary active transmembrane transporter activity	GO:0044763//single-organism cellular process
MSTRG.31569.2	SDRB02003028.1	401963	402895	+	MSTRG.31568	394425	401498	+	DOWNSTREAM	464	DTX40	PREDICTED: protein DETOXIFICATION 40 [Citrus sinensis]	-	-	-	-	GO:0031224//intrinsic component of membrane	GO:0015291//secondary active transmembrane transporter activity	GO:0044763//single-organism cellular process
MSTRG.31607.1	SDRB02003034.1	372513	374488	+	TEA_022270	374501	376049	+	UPSTREAM	12	SCY_1267	PREDICTED: succinate dehydrogenase assembly factor 1, mitochondrial [Fragaria vesca subsp. vesca] [Fragaria vesca]	-	-	-	-	-	-	-
MSTRG.31607.1	SDRB02003034.1	372513	374488	+	TEA_022271	377181	382369	-	DOWNSTREAM	2692	slr0305	PREDICTED: TVP38/TMEM64 family membrane protein slr0305-like [Nicotiana tabacum]	-	-	-	-	-	-	-
MSTRG.31691.1	SDRB02003055.1	47781	48562	-	TEA_013758	35646	46809	-	UPSTREAM	971	--	PREDICTED: tyrosyl-DNA phosphodiesterase 2 isoform X9 [Populus euphratica]	-	-	-	-	-	-	-
MSTRG.31799.2	SDRB02003064.1	768109	769309	-	TEA_001597	758342	761408	-	UPSTREAM	6700	At1g51965	PREDICTED: pentatricopeptide repeat-containing protein At1g51965, mitochondrial [Vitis vinifera]	-	-	-	-	-	-	-
MSTRG.31816.1	SDRB02003066.1	194578	195123	-	TEA_023783	189256	189708	+	DOWNSTREAM	4869	--	PREDICTED: cyclin-dependent protein kinase inhibitor SMR3 [Nelumbo nucifera]	-	-	-	-	-	-	-
MSTRG.31816.1	SDRB02003066.1	194578	195123	-	TEA_023778	197736	202788	+	UPSTREAM	2612	SPAC3H5.08c	PREDICTED: WD repeat-containing protein 44-like isoform X2 [Nicotiana attenuata]	-	-	-	-	-	-	-
MSTRG.31819.1	SDRB02003066.1	197929	199672	-	TEA_023783	189256	189708	+	DOWNSTREAM	8220	--	PREDICTED: cyclin-dependent protein kinase inhibitor SMR3 [Nelumbo nucifera]	-	-	-	-	-	-	-
MSTRG.31819.2	SDRB02003066.1	197978	205501	-	TEA_023783	189256	189708	+	DOWNSTREAM	8269	--	PREDICTED: cyclin-dependent protein kinase inhibitor SMR3 [Nelumbo nucifera]	-	-	-	-	-	-	-
MSTRG.31839.1	SDRB02003066.1	339995	340365	+	TEA_023770	334127	334660	-	UPSTREAM	5334	GLCAT14C	PREDICTED: beta-glucuronosyltransferase GlcAT14C-like, partial [Juglans regia]	-	-	-	-	-	GO:0008194//UDP-glycosyltransferase activity	-
MSTRG.31839.1	SDRB02003066.1	339995	340365	+	TEA_023789	345373	345915	-	DOWNSTREAM	5007	ATL28	PREDICTED: RING-H2 finger protein ATL33-like [Malus domestica]	-	-	-	-	-	-	-
MSTRG.31852.3	SDRB02003066.1	536415	541987	+	TEA_023772	522293	535800	+	DOWNSTREAM	614	At4g27190	PREDICTED: disease resistance protein At4g27190-like [Juglans regia]	-	-	-	-	-	-	-
MSTRG.31852.4	SDRB02003066.1	537098	542661	+	TEA_023772	522293	535800	+	DOWNSTREAM	1297	At4g27190	PREDICTED: disease resistance protein At4g27190-like [Juglans regia]	-	-	-	-	-	-	-
MSTRG.31880.1	SDRB02003066.1	751694	764270	-	TEA_023792	773522	777385	-	DOWNSTREAM	9251	Os03g0264000	PREDICTED: LAG1 longevity assurance homolog 2-like isoform X1 [Nicotiana tabacum]	Metabolism;Metabolism	Global and overview maps;Lipid metabolism	ko01100//Metabolic pathways;ko00600//Sphingolipid metabolism	K04710;K04710	-	-	-
MSTRG.31952.1	SDRB02003066.1	2055831	2056482	+	TEA_023784	2053404	2055429	+	DOWNSTREAM	401	At1g60070	PREDICTED: AP-1 complex subunit gamma-2 [Eucalyptus grandis]	-	-	-	-	GO:0044444//cytoplasmic part	-	-
MSTRG.32010.1	SDRB02003070.1	655314	656890	+	MSTRG.32009	652080	654453	+	DOWNSTREAM	860	CBSDUF3	PREDICTED: DUF21 domain-containing protein At2g14520 isoform X2 [Prunus mume]	-	-	-	-	-	-	-
MSTRG.32068.1	SDRB02003070.1	1386100	1509788	+	TEA_018529	1384414	1385571	+	DOWNSTREAM	528	At3g06240	PREDICTED: F-box protein At5g07610-like [Citrus sinensis]	-	-	-	-	-	-	-
MSTRG.32158.2	SDRB02003080.1	5285	5789	-	TEA_007999	3125	4360	-	UPSTREAM	924	PUB22	PREDICTED: E3 ubiquitin-protein ligase PUB23 [Theobroma cacao]	-	-	-	-	-	GO:0003824//catalytic activity	GO:0032446//protein modification by small protein conjugation
MSTRG.32187.6	SDRB02003087.1	533627	534941	-	TEA_024328	525752	533350	-	UPSTREAM	276	ROT2	neutral alpha-glucosidase C [Dorcoceras hygrometricum]	-	-	-	-	-	-	-
MSTRG.32189.1	SDRB02003087.1	535371	536344	-	TEA_024328	525752	533350	-	UPSTREAM	2020	ROT2	neutral alpha-glucosidase C [Dorcoceras hygrometricum]	-	-	-	-	-	-	-
MSTRG.32218.1	SDRB02003092.1	490148	491123	-	MSTRG.32217	482983	487393	-	UPSTREAM	2754	Os07g0682400	PREDICTED: zinc finger CCCH domain-containing protein 53 isoform X2 [Vitis vinifera]	-	-	-	-	-	-	-
MSTRG.32218.2	SDRB02003092.1	490194	496699	-	MSTRG.32217	482983	487393	-	UPSTREAM	2800	Os07g0682400	PREDICTED: zinc finger CCCH domain-containing protein 53 isoform X2 [Vitis vinifera]	-	-	-	-	-	-	-
MSTRG.32237.1	SDRB02003092.1	769360	770016	-	TEA_015452	744018	766238	+	DOWNSTREAM	3121	--	unnamed protein product [Coffea canephora]	-	-	-	-	-	-	-
MSTRG.32263.1	SDRB02003092.1	1090186	1090834	+	MSTRG.32262	1089550	1090178	+	DOWNSTREAM	7	--	PREDICTED: replication protein A 70 kDa DNA-binding subunit B-like [Ziziphus jujuba]	Genetic Information Processing;Genetic Information Processing;Genetic Information Processing;Genetic Information Processing	Replication and repair;Replication and repair;Replication and repair;Replication and repair	ko03420//Nucleotide excision repair;ko03440//Homologous recombination;ko03030//DNA replication;ko03430//Mismatch repair	K07466;K07466;K07466;K07466	-	-	-
MSTRG.32415.1	SDRB02003120.1	929907	930941	+	TEA_023173	922546	929497	+	DOWNSTREAM	409	LUL4	PREDICTED: probable E3 ubiquitin-protein ligase LUL3 isoform X3 [Nicotiana tomentosiformis]	Genetic Information Processing	Folding, sorting and degradation	ko04120//Ubiquitin mediated proteolysis	K10604	-	-	-
MSTRG.32447.1	SDRB02003138.1	132117	133080	+	MSTRG.32444	120815	129005	+	DOWNSTREAM	3111	SBT1.8	PREDICTED: subtilisin-like protease SBT1.1 [Arachis duranensis]	-	-	-	-	-	-	-
MSTRG.32499.1	SDRB02003138.1	935106	935517	-	TEA_017236	942126	943514	-	DOWNSTREAM	6608	SKIP11	PREDICTED: F-box/kelch-repeat protein SKIP11-like isoform X1 [Sesamum indicum]	-	-	-	-	-	-	-
MSTRG.32500.1	SDRB02003138.1	936097	941474	-	TEA_017236	942126	943514	-	DOWNSTREAM	651	SKIP11	PREDICTED: F-box/kelch-repeat protein SKIP11-like isoform X1 [Sesamum indicum]	-	-	-	-	-	-	-
MSTRG.32504.1	SDRB02003138.1	943544	944485	-	TEA_017236	942126	943514	-	UPSTREAM	29	SKIP11	PREDICTED: F-box/kelch-repeat protein SKIP11-like isoform X1 [Sesamum indicum]	-	-	-	-	-	-	-
MSTRG.32522.1	SDRB02003146.1	166224	167153	+	TEA_014797	162679	163788	+	DOWNSTREAM	2435	TAF8	PREDICTED: transcription initiation factor TFIID subunit 8 [Vitis vinifera]	Genetic Information Processing	Transcription	ko03022//Basal transcription factors	K14649	-	-	-
MSTRG.32522.1	SDRB02003146.1	166224	167153	+	TEA_014792	170462	170839	-	DOWNSTREAM	3308	SAUR71	PREDICTED: auxin-responsive protein SAUR72-like [Daucus carota subsp. sativus] [Daucus carota]	Environmental Information Processing	Signal transduction	ko04075//Plant hormone signal transduction	K14488	-	-	-
MSTRG.32522.1	SDRB02003146.1	166224	167153	+	MSTRG.32529	174073	180180	-	DOWNSTREAM	6919	At5g03345	PREDICTED: membrane magnesium transporter [Erythranthe guttata]	-	-	-	-	GO:0005769//early endosome;GO:0031090//organelle membrane;GO:0031224//intrinsic component of membrane	-	GO:0046474//glycerophospholipid biosynthetic process
MSTRG.32523.1	SDRB02003146.1	167778	168048	+	TEA_014797	162679	163788	+	DOWNSTREAM	3989	TAF8	PREDICTED: transcription initiation factor TFIID subunit 8 [Vitis vinifera]	Genetic Information Processing	Transcription	ko03022//Basal transcription factors	K14649	-	-	-
MSTRG.32523.1	SDRB02003146.1	167778	168048	+	TEA_014792	170462	170839	-	DOWNSTREAM	2413	SAUR71	PREDICTED: auxin-responsive protein SAUR72-like [Daucus carota subsp. sativus] [Daucus carota]	Environmental Information Processing	Signal transduction	ko04075//Plant hormone signal transduction	K14488	-	-	-
MSTRG.32523.1	SDRB02003146.1	167778	168048	+	MSTRG.32529	174073	180180	-	DOWNSTREAM	6024	At5g03345	PREDICTED: membrane magnesium transporter [Erythranthe guttata]	-	-	-	-	GO:0005769//early endosome;GO:0031090//organelle membrane;GO:0031224//intrinsic component of membrane	-	GO:0046474//glycerophospholipid biosynthetic process
MSTRG.32525.1	SDRB02003146.1	169931	171000	+	TEA_014797	162679	163788	+	DOWNSTREAM	6142	TAF8	PREDICTED: transcription initiation factor TFIID subunit 8 [Vitis vinifera]	Genetic Information Processing	Transcription	ko03022//Basal transcription factors	K14649	-	-	-
MSTRG.32525.1	SDRB02003146.1	169931	171000	+	MSTRG.32529	174073	180180	-	DOWNSTREAM	3072	At5g03345	PREDICTED: membrane magnesium transporter [Erythranthe guttata]	-	-	-	-	GO:0005769//early endosome;GO:0031090//organelle membrane;GO:0031224//intrinsic component of membrane	-	GO:0046474//glycerophospholipid biosynthetic process
MSTRG.32568.2	SDRB02003151.1	200517	217763	+	MSTRG.32572	222738	224883	+	UPSTREAM	4974	--	-	-	-	-	-	-	-	-
MSTRG.32581.1	SDRB02003151.1	367241	374931	+	MSTRG.32580	364181	366472	+	DOWNSTREAM	768	Os12g0290150	PREDICTED: quinolinate synthase, chloroplastic [Ipomoea nil]	Metabolism;Metabolism	Global and overview maps;Metabolism of cofactors and vitamins	ko01100//Metabolic pathways;ko00760//Nicotinate and nicotinamide metabolism	K03517;K03517	-	-	-
MSTRG.32643.1	SDRB02003155.1	338911	344216	+	MSTRG.32647	346407	353080	+	UPSTREAM	2190	PR	PREDICTED: probable aldo-keto reductase 1 [Nelumbo nucifera]	-	-	-	-	-	-	-
MSTRG.32661.1	SDRB02003155.1	675421	676351	-	MSTRG.32663	678892	679269	-	DOWNSTREAM	2540	ELI3	PREDICTED: probable mannitol dehydrogenase isoform X2 [Vitis vinifera]	Metabolism;Metabolism;Metabolism	Global and overview maps;Global and overview maps;Biosynthesis of other secondary metabolites	ko01100//Metabolic pathways;ko01110//Biosynthesis of secondary metabolites;ko00940//Phenylpropanoid biosynthesis	K00083;K00083;K00083	-	GO:0003824//catalytic activity;GO:0043169//cation binding	GO:0044710//single-organism metabolic process
MSTRG.32661.1	SDRB02003155.1	675421	676351	-	MSTRG.32664	679566	680092	-	DOWNSTREAM	3214	10HGO	PREDICTED: probable mannitol dehydrogenase [Vitis vinifera]	Metabolism;Metabolism;Metabolism	Global and overview maps;Global and overview maps;Biosynthesis of other secondary metabolites	ko01100//Metabolic pathways;ko01110//Biosynthesis of secondary metabolites;ko00940//Phenylpropanoid biosynthesis	K00083;K00083;K00083	-	-	-
MSTRG.32699.1	SDRB02003155.1	1096737	1096972	-	TEA_021613	1106615	1109419	-	DOWNSTREAM	9642	RPP13	PREDICTED: disease resistance protein RPM1-like [Populus euphratica]	Organismal Systems	Environmental adaptation	ko04626//Plant-pathogen interaction	K13457	-	-	-
MSTRG.32711.1	SDRB02003155.1	1180237	1182237	+	TEA_021609	1187155	1190392	-	DOWNSTREAM	4917	MAPR4	PREDICTED: membrane-associated progesterone-binding protein 4-like [Nicotiana tabacum]	-	-	-	-	-	GO:0046906//tetrapyrrole binding	GO:0009987//cellular process
MSTRG.32712.1	SDRB02003155.1	1185107	1186016	+	TEA_021609	1187155	1190392	-	DOWNSTREAM	1138	MAPR4	PREDICTED: membrane-associated progesterone-binding protein 4-like [Nicotiana tabacum]	-	-	-	-	-	GO:0046906//tetrapyrrole binding	GO:0009987//cellular process
MSTRG.32712.1	SDRB02003155.1	1185107	1186016	+	TEA_021621	1192340	1195371	-	DOWNSTREAM	6323	MAPR4	PREDICTED: membrane-associated progesterone-binding protein 4-like [Nicotiana tabacum]	-	-	-	-	-	GO:0046906//tetrapyrrole binding	GO:0009987//cellular process
MSTRG.32723.1	SDRB02003155.1	1251076	1252103	+	MSTRG.32722	1247637	1250963	+	DOWNSTREAM	112	--	-	-	-	-	-	-	-	-
MSTRG.32723.1	SDRB02003155.1	1251076	1252103	+	TEA_021626	1241163	1246377	+	DOWNSTREAM	4698	FRL3	PREDICTED: FRIGIDA-like protein 5 [Nicotiana attenuata]	-	-	-	-	-	-	-
MSTRG.32760.1	SDRB02003155.1	1855287	1855590	-	TEA_021622	1857123	1867521	-	DOWNSTREAM	1532	NPF8.3	PREDICTED: protein NRT1/ PTR FAMILY 8.3 [Daucus carota subsp. sativus] [Daucus carota]	-	-	-	-	GO:0031224//intrinsic component of membrane	-	GO:0015833//peptide transport
MSTRG.32761.5	SDRB02003155.1	1858088	1932527	-	TEA_021624	1935230	1940682	-	DOWNSTREAM	2702	NPF8.3	PREDICTED: protein NRT1/ PTR FAMILY 8.3 [Eucalyptus grandis]	-	-	-	-	-	-	-
MSTRG.32896.1	SDRB02003161.1	1597210	1599124	+	TEA_023055	1605725	1616016	-	DOWNSTREAM	6600	CBP60D	PREDICTED: calmodulin-binding protein 60 A [Prunus mume]	-	-	-	-	-	-	-
MSTRG.32912.1	SDRB02003161.1	1766368	1770013	-	TEA_023049	1754865	1757903	-	UPSTREAM	8464	RPL5	ribosomal protein subunit L5 (mitochondrion) [Rhazya stricta]	-	-	-	-	GO:0030529//intracellular ribonucleoprotein complex;GO:0043231//intracellular membrane-bounded organelle	-	GO:0010467//gene expression
MSTRG.32918.2	SDRB02003161.1	1823014	1824699	+	TEA_023050	1834138	1844833	-	DOWNSTREAM	9438	CRTISO	PREDICTED: prolycopene isomerase, chloroplastic isoform X2 [Ricinus communis]	Metabolism;Metabolism;Metabolism	Global and overview maps;Global and overview maps;Metabolism of terpenoids and polyketides	ko01100//Metabolic pathways;ko01110//Biosynthesis of secondary metabolites;ko00906//Carotenoid biosynthesis	K09835;K09835;K09835	-	GO:0016491//oxidoreductase activity	GO:0044710//single-organism metabolic process
MSTRG.32920.2	SDRB02003161.1	1825420	1826566	+	TEA_023050	1834138	1844833	-	DOWNSTREAM	7571	CRTISO	PREDICTED: prolycopene isomerase, chloroplastic isoform X2 [Ricinus communis]	Metabolism;Metabolism;Metabolism	Global and overview maps;Global and overview maps;Metabolism of terpenoids and polyketides	ko01100//Metabolic pathways;ko01110//Biosynthesis of secondary metabolites;ko00906//Carotenoid biosynthesis	K09835;K09835;K09835	-	GO:0016491//oxidoreductase activity	GO:0044710//single-organism metabolic process
MSTRG.32930.1	SDRB02003161.1	1844200	1844833	+	MSTRG.32933	1847440	1848427	-	DOWNSTREAM	2606	Cnot11	PREDICTED: CCR4-NOT transcription complex subunit 11 isoform X1 [Beta vulgaris subsp. vulgaris] [Beta vulgaris]	-	-	-	-	-	-	GO:0000302//response to reactive oxygen species;GO:0000338//protein deneddylation;GO:0009606//tropism;GO:0009639//response to red or far red light;GO:0009642//response to light intensity
MSTRG.33059.1	SDRB02003184.1	925177	925786	+	TEA_017161	929639	936976	+	UPSTREAM	3852	Cdc45	PREDICTED: cell division control protein 45 homolog [Sesamum indicum]	-	-	-	-	-	-	GO:0044763//single-organism cellular process
MSTRG.33104.1	SDRB02003184.1	1756959	1758166	+	TEA_017178	1764305	1779141	+	UPSTREAM	6138	RABG3A	PREDICTED: ras-related protein Rab7 [Nicotiana tabacum]	Cellular Processes;Cellular Processes	Transport and catabolism;Transport and catabolism	ko04144//Endocytosis;ko04145//Phagosome	K07897;K07897	-	-	-
MSTRG.33111.1	SDRB02003184.1	1786657	1787766	-	TEA_017178	1764305	1779141	+	DOWNSTREAM	7515	RABG3A	PREDICTED: ras-related protein Rab7 [Nicotiana tabacum]	Cellular Processes;Cellular Processes	Transport and catabolism;Transport and catabolism	ko04144//Endocytosis;ko04145//Phagosome	K07897;K07897	-	-	-
MSTRG.33222.1	SDRB02003184.1	3755990	3756649	+	TEA_017137	3744625	3748075	+	DOWNSTREAM	7914	AUR3	PREDICTED: serine/threonine-protein kinase Aurora-3-like [Populus euphratica]	-	-	-	-	-	-	-
MSTRG.33254.1	SDRB02003184.1	4068125	4069395	-	MSTRG.33258	4076402	4083648	-	DOWNSTREAM	7006	--	-	-	-	-	-	-	-	-
MSTRG.33257.1	SDRB02003184.1	4072133	4073784	-	MSTRG.33258	4076402	4083648	-	DOWNSTREAM	2617	--	-	-	-	-	-	-	-	-
MSTRG.33275.1	SDRB02003184.1	4299087	4299782	+	TEA_017162	4293813	4298681	-	UPSTREAM	405	ATG4	PREDICTED: cysteine protease ATG4 isoform X2 [Ricinus communis]	Cellular Processes	Transport and catabolism	ko04136//Autophagy - other eukaryotes	K08342	-	-	-
MSTRG.33334.1	SDRB02003184.1	4977597	4978416	-	MSTRG.33328	4967277	4971145	-	UPSTREAM	6451	TRAPPC6B	trafficking protein [Camellia sinensis]	-	-	-	-	-	-	-
MSTRG.33334.1	SDRB02003184.1	4977597	4978416	-	MSTRG.33335	4978487	4981903	-	DOWNSTREAM	70	SCD2	PREDICTED: coiled-coil domain-containing protein SCD2-like [Erythranthe guttata]	-	-	-	-	-	-	-
MSTRG.33375.1	SDRB02003203.1	354132	355112	-	TEA_024882	346047	346976	+	DOWNSTREAM	7155	CDC48C	PREDICTED: cell division control protein 48 homolog C [Gossypium raimondii]	Genetic Information Processing	Translation	ko03008//Ribosome biogenesis in eukaryotes	K14571	-	-	-
MSTRG.33375.1	SDRB02003203.1	354132	355112	-	MSTRG.33374	347646	348277	-	UPSTREAM	5854	B''ALPHA	Serine/threonine protein phosphatase 2A regulatory subunit B''alpha [Zea mays]	Genetic Information Processing	Translation	ko03015//mRNA surveillance pathway	K11583	-	-	-
MSTRG.33375.1	SDRB02003203.1	354132	355112	-	TEA_024872	356958	368610	+	UPSTREAM	1845	CDC48C	PREDICTED: cell division control protein 48 homolog C-like [Sesamum indicum]	Genetic Information Processing	Translation	ko03008//Ribosome biogenesis in eukaryotes	K14571	-	-	-
MSTRG.33408.3	SDRB02003203.1	668046	687850	-	TEA_024870	663181	667519	-	UPSTREAM	526	RRP7A	PREDICTED: histone-lysine N-methyltransferase, H3 lysine-79 specific isoform X1 [Vitis vinifera]	Genetic Information Processing	Translation	ko03008//Ribosome biogenesis in eukaryotes	K14545	-	-	-
MSTRG.33409.1	SDRB02003203.1	668198	687765	+	TEA_024870	663181	667519	-	UPSTREAM	678	RRP7A	PREDICTED: histone-lysine N-methyltransferase, H3 lysine-79 specific isoform X1 [Vitis vinifera]	Genetic Information Processing	Translation	ko03008//Ribosome biogenesis in eukaryotes	K14545	-	-	-
MSTRG.33408.4	SDRB02003203.1	670135	689313	-	TEA_024870	663181	667519	-	UPSTREAM	2615	RRP7A	PREDICTED: histone-lysine N-methyltransferase, H3 lysine-79 specific isoform X1 [Vitis vinifera]	Genetic Information Processing	Translation	ko03008//Ribosome biogenesis in eukaryotes	K14545	-	-	-
MSTRG.33425.1	SDRB02003203.1	865182	866837	-	TEA_024880	842281	861147	-	UPSTREAM	4034	KAO1	PREDICTED: ent-kaurenoic acid oxidase 1-like [Sesamum indicum]	Metabolism;Metabolism;Metabolism	Global and overview maps;Global and overview maps;Metabolism of terpenoids and polyketides	ko01100//Metabolic pathways;ko01110//Biosynthesis of secondary metabolites;ko00904//Diterpenoid biosynthesis	K04123;K04123;K04123	-	GO:0016491//oxidoreductase activity;GO:0046906//tetrapyrrole binding;GO:0046914//transition metal ion binding	GO:0044710//single-organism metabolic process
MSTRG.33477.1	SDRB02003208.1	351014	358634	-	TEA_018756	365051	365599	-	DOWNSTREAM	6416	F6'H1	PREDICTED: feruloyl CoA ortho-hydroxylase 1-like [Nicotiana tabacum]	Metabolism;Metabolism	Global and overview maps;Biosynthesis of other secondary metabolites	ko01110//Biosynthesis of secondary metabolites;ko00940//Phenylpropanoid biosynthesis	K06892;K06892	-	-	-
MSTRG.33492.1	SDRB02003208.1	516371	523582	+	TEA_018755	503647	514873	+	DOWNSTREAM	1497	--	PREDICTED: uncharacterized protein LOC105163723 [Sesamum indicum]	-	-	-	-	-	-	-
MSTRG.33492.2	SDRB02003208.1	516787	524046	+	TEA_018755	503647	514873	+	DOWNSTREAM	1913	--	PREDICTED: uncharacterized protein LOC105163723 [Sesamum indicum]	-	-	-	-	-	-	-
MSTRG.33516.1	SDRB02003208.1	690673	692364	+	TEA_018773	692580	694541	+	UPSTREAM	215	--	Ubiquitin-associated/translation elongation factor EF1B protein [Theobroma cacao]	-	-	-	-	-	-	-
MSTRG.33516.1	SDRB02003208.1	690673	692364	+	TEA_018752	692482	709282	-	DOWNSTREAM	117	ISPE	4-diphosphocytidyl-2-C-methyl-D-erythritol kinase [Lonicera japonica]	Metabolism;Metabolism;Metabolism	Global and overview maps;Global and overview maps;Metabolism of terpenoids and polyketides	ko01100//Metabolic pathways;ko01110//Biosynthesis of secondary metabolites;ko00900//Terpenoid backbone biosynthesis	K00919;K00919;K00919	-	-	-
MSTRG.33526.3	SDRB02003208.1	813734	814617	+	TEA_018761	822668	823420	-	DOWNSTREAM	8050	UREF	PREDICTED: urease accessory protein F isoform X2 [Sesamum indicum]	-	-	-	-	-	GO:0046914//transition metal ion binding	GO:0043085//positive regulation of catalytic activity
MSTRG.33550.1	SDRB02003208.1	943668	943991	-	TEA_018774	950392	952329	+	UPSTREAM	6400	MAG2L	PREDICTED: RINT1-like protein MAG2L [Juglans regia]	-	-	-	-	-	-	-
MSTRG.33590.1	SDRB02003231.1	265992	266257	-	MSTRG.33591	266934	267982	-	DOWNSTREAM	676	--	PREDICTED: ubiquitin carboxyl-terminal hydrolase 23 isoform X2 [Vitis vinifera]	-	-	-	-	-	GO:0016787//hydrolase activity	-
MSTRG.33590.1	SDRB02003231.1	265992	266257	-	TEA_027954	255995	262882	+	DOWNSTREAM	3109	GAUT8	PREDICTED: galacturonosyltransferase 8 [Capsicum annuum]	Metabolism	Carbohydrate metabolism	ko00520//Amino sugar and nucleotide sugar metabolism	K13648	GO:0031224//intrinsic component of membrane;GO:0031984//organelle subcompartment;GO:0043231//intracellular membrane-bounded organelle	GO:0008194//UDP-glycosyltransferase activity	GO:0000271//polysaccharide biosynthetic process;GO:0010394//homogalacturonan metabolic process;GO:0022610//biological adhesion
MSTRG.33652.1	SDRB02003238.1	586879	588814	+	MSTRG.33651	582273	583167	-	UPSTREAM	3711	TPIP1	PREDICTED: triosephosphate isomerase, cytosolic [Brassica napus]	Metabolism;Metabolism;Metabolism;Metabolism;Metabolism;Metabolism;Metabolism;Metabolism	Global and overview maps;Global and overview maps;Global and overview maps;Global and overview maps;Carbohydrate metabolism;Energy metabolism;Carbohydrate metabolism;Carbohydrate metabolism	ko01100//Metabolic pathways;ko01110//Biosynthesis of secondary metabolites;ko01200//Carbon metabolism;ko01230//Biosynthesis of amino acids;ko00010//Glycolysis / Gluconeogenesis;ko00710//Carbon fixation in photosynthetic organisms;ko00562//Inositol phosphate metabolism;ko00051//Fructose and mannose metabolism	K01803;K01803;K01803;K01803;K01803;K01803;K01803;K01803	-	GO:0016861//intramolecular oxidoreductase activity, interconverting aldoses and ketoses	GO:0006090//pyruvate metabolic process
MSTRG.33652.1	SDRB02003238.1	586879	588814	+	TEA_005757	597845	598501	-	DOWNSTREAM	9030	--	PREDICTED: early nodulin-75-like [Vitis vinifera]	-	-	-	-	-	-	-
MSTRG.33808.1	SDRB02003248.1	753127	754482	+	TEA_024562	758669	759208	+	UPSTREAM	4186	BAP2	PREDICTED: BON1-associated protein 2-like [Jatropha curcas]	-	-	-	-	-	-	-
MSTRG.33853.1	SDRB02003248.1	1295487	1296710	+	TEA_024555	1265301	1293594	+	DOWNSTREAM	1892	--	PREDICTED: uncharacterized protein LOC105116401 [Populus euphratica]	-	-	-	-	-	-	-
MSTRG.33860.1	SDRB02003248.1	1871880	1872830	-	TEA_024549	1878756	1891658	-	DOWNSTREAM	5925	--	Density-regulated protein DRP1 [Cynara cardunculus var. scolymus] [Cynara cardunculus]	-	-	-	-	-	-	-
MSTRG.33958.1	SDRB02003259.1	723035	726467	-	TEA_019426	731837	748701	+	UPSTREAM	5369	SUN5	Sad1_UNC domain-containing protein [Cephalotus follicularis]	-	-	-	-	-	-	-
MSTRG.33997.1	SDRB02003259.1	1309254	1311636	-	TEA_019454	1311957	1312817	+	UPSTREAM	320	CAO	Ankyrin repeat-containing protein [Cynara cardunculus var. scolymus] [Cynara cardunculus]	-	-	-	-	-	-	-
MSTRG.34086.5	SDRB02003267.1	438970	439479	+	TEA_013524	428470	436841	+	DOWNSTREAM	2128	--	PREDICTED: formin-like protein 5 [Daucus carota subsp. sativus] [Daucus carota]	-	-	-	-	-	-	-
MSTRG.34126.1	SDRB02003272.1	263545	266078	+	TEA_017980	268856	344923	-	DOWNSTREAM	2777	AGL21	PREDICTED: MADS-box transcription factor 23 isoform X3 [Theobroma cacao]	-	-	-	-	GO:0043231//intracellular membrane-bounded organelle	GO:0001071//nucleic acid binding transcription factor activity;GO:0005515//protein binding;GO:0016628//oxidoreductase activity, acting on the CH-CH group of donors, NAD or NADP as acceptor	GO:0010468//regulation of gene expression;GO:0034645//cellular macromolecule biosynthetic process;GO:0044710//single-organism metabolic process
MSTRG.34128.1	SDRB02003272.1	265797	266504	+	TEA_017980	268856	344923	-	DOWNSTREAM	2351	AGL21	PREDICTED: MADS-box transcription factor 23 isoform X3 [Theobroma cacao]	-	-	-	-	GO:0043231//intracellular membrane-bounded organelle	GO:0001071//nucleic acid binding transcription factor activity;GO:0005515//protein binding;GO:0016628//oxidoreductase activity, acting on the CH-CH group of donors, NAD or NADP as acceptor	GO:0010468//regulation of gene expression;GO:0034645//cellular macromolecule biosynthetic process;GO:0044710//single-organism metabolic process
MSTRG.34336.1	SDRB02003290.1	873295	875340	+	TEA_011603	846594	868741	+	DOWNSTREAM	4553	EMB3004	PREDICTED: pentatricopeptide repeat-containing protein At2g36980, mitochondrial [Vitis vinifera]	Metabolism;Metabolism;Metabolism;Metabolism	Global and overview maps;Global and overview maps;Global and overview maps;Amino acid metabolism	ko01100//Metabolic pathways;ko01110//Biosynthesis of secondary metabolites;ko01230//Biosynthesis of amino acids;ko00400//Phenylalanine, tyrosine and tryptophan biosynthesis	K13832;K13832;K13832;K13832	GO:0009536//plastid	GO:0016491//oxidoreductase activity;GO:0016829//lyase activity	GO:0008652//cellular amino acid biosynthetic process
MSTRG.34336.1	SDRB02003290.1	873295	875340	+	TEA_011599	876240	893908	+	UPSTREAM	899	dnajb14	DNAJ heat shock N-terminal domain-containing protein [Populus tomentosa]	-	-	-	-	-	-	-
MSTRG.34381.2	SDRB02003302.1	177500	177742	+	TEA_021239	184228	191819	-	DOWNSTREAM	6485	--	PREDICTED: uncharacterized protein LOC104879533 [Vitis vinifera]	-	-	-	-	-	-	-
MSTRG.34457.1	SDRB02003315.1	20070	20610	-	TEA_016474	26339	35042	+	UPSTREAM	5728	RPS15	Ribosomal_S19 domain-containing protein [Cephalotus follicularis]	Genetic Information Processing	Translation	ko03010//Ribosome	K02958	GO:0044391//ribosomal subunit	GO:0005198//structural molecule activity	GO:0010467//gene expression
MSTRG.34514.1	SDRB02003324.1	1100595	1111223	+	MSTRG.34517	1112262	1113730	+	UPSTREAM	1038	--	DNAJ heat shock N-terminal domain-containing family protein [Populus trichocarpa]	-	-	-	-	-	-	-
MSTRG.34514.1	SDRB02003324.1	1100595	1111223	+	MSTRG.34520	1117890	1127100	+	UPSTREAM	6666	Dnajc7	Tetratricopeptide TPR-1 [Corchorus capsularis]	-	-	-	-	-	-	-
MSTRG.34518.1	SDRB02003324.1	1115379	1116167	+	TEA_016518	1106668	1108375	-	UPSTREAM	7003	PP2AA2	PREDICTED: serine/threonine-protein phosphatase 2A 65 kDa regulatory subunit A beta isoform [Ziziphus jujuba]	Genetic Information Processing	Translation	ko03015//mRNA surveillance pathway	K03456	-	-	-
MSTRG.34518.1	SDRB02003324.1	1115379	1116167	+	MSTRG.34517	1112262	1113730	+	DOWNSTREAM	1648	--	DNAJ heat shock N-terminal domain-containing family protein [Populus trichocarpa]	-	-	-	-	-	-	-
MSTRG.34518.1	SDRB02003324.1	1115379	1116167	+	MSTRG.34520	1117890	1127100	+	UPSTREAM	1722	Dnajc7	Tetratricopeptide TPR-1 [Corchorus capsularis]	-	-	-	-	-	-	-
MSTRG.34521.1	SDRB02003324.1	1121327	1122366	+	MSTRG.34517	1112262	1113730	+	DOWNSTREAM	7596	--	DNAJ heat shock N-terminal domain-containing family protein [Populus trichocarpa]	-	-	-	-	-	-	-
MSTRG.34522.1	SDRB02003324.1	1121399	1121860	-	MSTRG.34517	1112262	1113730	+	DOWNSTREAM	7668	--	DNAJ heat shock N-terminal domain-containing family protein [Populus trichocarpa]	-	-	-	-	-	-	-
MSTRG.34524.1	SDRB02003324.1	1144815	1315346	+	TEA_016521	1142338	1144593	+	DOWNSTREAM	221	RPP13	hypothetical protein MANES_09G025400 [Manihot esculenta]	-	-	-	-	-	-	-
MSTRG.34604.1	SDRB02003334.1	241048	242279	+	TEA_023128	229461	238771	+	DOWNSTREAM	2276	--	-	-	-	-	-	-	-	-
MSTRG.34604.1	SDRB02003334.1	241048	242279	+	MSTRG.34603	239501	241041	+	DOWNSTREAM	6	--	-	-	-	-	-	-	-	-
MSTRG.34604.1	SDRB02003334.1	241048	242279	+	TEA_023126	249009	249368	-	DOWNSTREAM	6729	--	hypothetical protein CFOL_v3_31178 [Cephalotus follicularis]	-	-	-	-	-	-	-
MSTRG.34604.2	SDRB02003334.1	241234	242019	+	TEA_023128	229461	238771	+	DOWNSTREAM	2462	--	-	-	-	-	-	-	-	-
MSTRG.34604.2	SDRB02003334.1	241234	242019	+	MSTRG.34603	239501	241041	+	DOWNSTREAM	192	--	-	-	-	-	-	-	-	-
MSTRG.34604.2	SDRB02003334.1	241234	242019	+	TEA_023126	249009	249368	-	DOWNSTREAM	6989	--	hypothetical protein CFOL_v3_31178 [Cephalotus follicularis]	-	-	-	-	-	-	-
MSTRG.34606.1	SDRB02003334.1	259962	263128	-	TEA_023124	254238	254591	-	UPSTREAM	5370	--	PREDICTED: uncharacterized protein LOC105649132 [Jatropha curcas]	-	-	-	-	-	-	-
MSTRG.34642.1	SDRB02003338.1	329016	329359	-	MSTRG.34643	331201	331712	-	DOWNSTREAM	1841	HSP90-7	PREDICTED: endoplasmin homolog [Capsicum annuum]	Organismal Systems;Genetic Information Processing	Environmental adaptation;Folding, sorting and degradation	ko04626//Plant-pathogen interaction;ko04141//Protein processing in endoplasmic reticulum	K09487;K09487	GO:0005576//extracellular region;GO:0005911//cell-cell junction;GO:0009536//plastid;GO:0031090//organelle membrane;GO:0044432//endoplasmic reticulum part	GO:0005515//protein binding;GO:0032550//purine ribonucleoside binding	GO:0000302//response to reactive oxygen species;GO:0006006//glucose metabolic process;GO:0006090//pyruvate metabolic process;GO:0006498//N-terminal protein lipidation;GO:0006970//response to osmotic stress;GO:0006996//organelle organization;GO:0009642//response to light intensity;GO:0009933//meristem structural organization;GO:0010038//response to metal ion;GO:0015031//protein transport;GO:003355…
MSTRG.34658.1	SDRB02003361.1	165914	169227	-	TEA_003340	161163	162953	+	DOWNSTREAM	2960	--	UspA [Corchorus olitorius]	-	-	-	-	-	-	-
MSTRG.34659.1	SDRB02003361.1	171594	172053	-	TEA_003340	161163	162953	+	DOWNSTREAM	8640	--	UspA [Corchorus olitorius]	-	-	-	-	-	-	-
MSTRG.34891.1	SDRB02003371.1	994135	995034	-	TEA_028806	995480	997158	-	DOWNSTREAM	445	--	unnamed protein product [Coffea canephora]	-	-	-	-	-	-	-
MSTRG.34895.1	SDRB02003371.1	1030957	1032080	-	TEA_028796	1034259	1040371	+	UPSTREAM	2178	--	PREDICTED: uncharacterized protein LOC105773966 [Gossypium raimondii]	Metabolism;Metabolism	Global and overview maps;Energy metabolism	ko01100//Metabolic pathways;ko00190//Oxidative phosphorylation	K02140;K02140	-	GO:0015077//monovalent inorganic cation transmembrane transporter activity	GO:0006754//ATP biosynthetic process
MSTRG.34908.1	SDRB02003377.1	126925	127401	-	TEA_027243	136258	142684	+	UPSTREAM	8856	MYB106	PREDICTED: transcription factor MYB34-like [Nelumbo nucifera]	Organismal Systems	Environmental adaptation	ko04626//Plant-pathogen interaction	K09422	-	-	-
MSTRG.34908.2	SDRB02003377.1	127086	127394	-	TEA_027243	136258	142684	+	UPSTREAM	8863	MYB106	PREDICTED: transcription factor MYB34-like [Nelumbo nucifera]	Organismal Systems	Environmental adaptation	ko04626//Plant-pathogen interaction	K09422	-	-	-
MSTRG.34943.1	SDRB02003383.1	541850	542982	+	TEA_019482	544377	561027	-	DOWNSTREAM	1394	REN1	PREDICTED: rho GTPase-activating protein REN1 isoform X3 [Citrus sinensis]	-	-	-	-	-	-	-
MSTRG.34958.1	SDRB02003383.1	688134	688435	+	TEA_019479	680134	687483	+	DOWNSTREAM	650	CLASP	PREDICTED: CLIP-associated protein isoform X3 [Juglans regia]	-	-	-	-	-	-	-
MSTRG.34958.1	SDRB02003383.1	688134	688435	+	TEA_019475	688910	696122	-	DOWNSTREAM	474	RPM1	PREDICTED: disease resistance protein RPM1-like [Pyrus x bretschneideri]	Organismal Systems	Environmental adaptation	ko04626//Plant-pathogen interaction	K13457	-	-	-
MSTRG.34969.1	SDRB02003383.1	876414	876650	-	TEA_019481	871320	871733	+	DOWNSTREAM	4680	APA2	Aspartic proteinase [Morus notabilis]	-	-	-	-	-	GO:0016787//hydrolase activity	GO:0019538//protein metabolic process
MSTRG.35058.1	SDRB02003392.1	688537	689270	+	MSTRG.35055	678095	680485	-	UPSTREAM	8051	--	-	-	-	-	-	-	-	-
MSTRG.35058.1	SDRB02003392.1	688537	689270	+	MSTRG.35036	682954	685517	+	DOWNSTREAM	3019	SKIP22	F-box domain, cyclin-like protein, partial [Cynara cardunculus var. scolymus] [Cynara cardunculus]	-	-	-	-	-	-	-
MSTRG.35058.1	SDRB02003392.1	688537	689270	+	TEA_016045	690274	694406	+	UPSTREAM	1003	TUBA1	Tubulin alpha-4 chain [Zea mays]	Cellular Processes	Transport and catabolism	ko04145//Phagosome	K07374	-	-	-
MSTRG.35059.2	SDRB02003392.1	692443	692719	+	MSTRG.35036	682954	685517	+	DOWNSTREAM	6925	SKIP22	F-box domain, cyclin-like protein, partial [Cynara cardunculus var. scolymus] [Cynara cardunculus]	-	-	-	-	-	-	-
MSTRG.35163.1	SDRB02003405.1	774477	775807	+	TEA_027581	778756	816096	+	UPSTREAM	2948	At5g67130	PREDICTED: PI-PLC X domain-containing protein At5g67130 [Vitis vinifera]	-	-	-	-	-	GO:0042578//phosphoric ester hydrolase activity	-
MSTRG.35163.2	SDRB02003405.1	774491	775765	+	TEA_027581	778756	816096	+	UPSTREAM	2990	At5g67130	PREDICTED: PI-PLC X domain-containing protein At5g67130 [Vitis vinifera]	-	-	-	-	-	GO:0042578//phosphoric ester hydrolase activity	-
MSTRG.35241.1	SDRB02003408.1	1424881	1425923	-	MSTRG.35243	1430801	1431543	+	UPSTREAM	4877	--	LOW QUALITY PROTEIN: DUF659 domain-containing protein/Dimer_Tnp_hAT domain-containing protein, partial [Cephalotus follicularis]	-	-	-	-	-	-	-
MSTRG.35354.2	SDRB02003408.1	2711306	2712132	-	TEA_011377	2706383	2709439	-	UPSTREAM	1866	--	Nascent polypeptide-associated complex subunit beta, partial [Anthurium amnicola]	-	-	-	-	-	-	-
MSTRG.35354.2	SDRB02003408.1	2711306	2712132	-	TEA_011372	2666208	2705617	+	DOWNSTREAM	5688	VITISV_013255	PREDICTED: translation factor GUF1 homolog, chloroplastic [Nelumbo nucifera]	-	-	-	-	GO:0009536//plastid	GO:0017111//nucleoside-triphosphatase activity;GO:0032550//purine ribonucleoside binding	GO:0006090//pyruvate metabolic process;GO:0006417//regulation of translation;GO:0006739//NADP metabolic process;GO:0006779//porphyrin-containing compound biosynthetic process;GO:0009639//response to red or far red light;GO:0009658//chloroplast organization;GO:0009668//plastid membrane organization;GO:0016072//rRNA metabolic process
MSTRG.35355.1	SDRB02003408.1	2712648	2717337	-	TEA_011377	2706383	2709439	-	UPSTREAM	3208	--	Nascent polypeptide-associated complex subunit beta, partial [Anthurium amnicola]	-	-	-	-	-	-	-
MSTRG.35355.1	SDRB02003408.1	2712648	2717337	-	TEA_011372	2666208	2705617	+	DOWNSTREAM	7030	VITISV_013255	PREDICTED: translation factor GUF1 homolog, chloroplastic [Nelumbo nucifera]	-	-	-	-	GO:0009536//plastid	GO:0017111//nucleoside-triphosphatase activity;GO:0032550//purine ribonucleoside binding	GO:0006090//pyruvate metabolic process;GO:0006417//regulation of translation;GO:0006739//NADP metabolic process;GO:0006779//porphyrin-containing compound biosynthetic process;GO:0009639//response to red or far red light;GO:0009658//chloroplast organization;GO:0009668//plastid membrane organization;GO:0016072//rRNA metabolic process
MSTRG.35357.1	SDRB02003408.1	2716300	2718764	-	TEA_011377	2706383	2709439	-	UPSTREAM	6860	--	Nascent polypeptide-associated complex subunit beta, partial [Anthurium amnicola]	-	-	-	-	-	-	-
MSTRG.35401.1	SDRB02003413.1	432122	435318	-	TEA_005352	420667	425543	-	UPSTREAM	6578	FKBP62	PREDICTED: peptidyl-prolyl cis-trans isomerase FKBP62 [Vitis vinifera]	-	-	-	-	GO:0043231//intracellular membrane-bounded organelle;GO:0044444//cytoplasmic part	GO:0016859//cis-trans isomerase activity;GO:1902936//phosphatidylinositol bisphosphate binding	GO:0000302//response to reactive oxygen species;GO:0006498//N-terminal protein lipidation;GO:0009642//response to light intensity;GO:0033554//cellular response to stress;GO:0044707//single-multicellular organism process
MSTRG.35401.1	SDRB02003413.1	432122	435318	-	TEA_005364	435924	437225	-	DOWNSTREAM	605	FKBP65	PREDICTED: peptidyl-prolyl cis-trans isomerase FKBP65 [Vitis vinifera]	-	-	-	-	GO:0043231//intracellular membrane-bounded organelle;GO:0044444//cytoplasmic part	GO:0016859//cis-trans isomerase activity;GO:1902936//phosphatidylinositol bisphosphate binding	GO:0000302//response to reactive oxygen species;GO:0006498//N-terminal protein lipidation;GO:0009642//response to light intensity;GO:0033554//cellular response to stress;GO:0044707//single-multicellular organism process
MSTRG.35445.1	SDRB02003414.1	23285	23862	+	TEA_015416	19124	21570	-	UPSTREAM	1714	CAB13	PREDICTED: chlorophyll a-b binding protein 13, chloroplastic [Vitis vinifera]	Metabolism;Metabolism	Global and overview maps;Energy metabolism	ko01100//Metabolic pathways;ko00196//Photosynthesis - antenna proteins	K08914;K08914	GO:0009521//photosystem;GO:0031224//intrinsic component of membrane	GO:0043169//cation binding;GO:0046906//tetrapyrrole binding	GO:0006091//generation of precursor metabolites and energy;GO:0006464//cellular protein modification process
MSTRG.35445.1	SDRB02003414.1	23285	23862	+	TEA_015418	27869	31928	-	DOWNSTREAM	4006	--	PREDICTED: double-strand break repair protein MRE11 [Juglans regia]	Genetic Information Processing;Genetic Information Processing	Replication and repair;Replication and repair	ko03440//Homologous recombination;ko03450//Non-homologous end-joining	K10865;K10865	-	-	GO:0006259//DNA metabolic process
MSTRG.35445.1	SDRB02003414.1	23285	23862	+	TEA_015417	7284	18964	+	DOWNSTREAM	4320	VIII-2	PREDICTED: myosin-2 [Vitis vinifera]	-	-	-	-	-	-	-
MSTRG.35567.1	SDRB02003437.1	223009	223238	-	TEA_000891	212884	214944	+	DOWNSTREAM	8064	At4g34880	hypothetical protein CISIN_1g0099911mg, partial [Citrus sinensis]	Metabolism;Metabolism;Metabolism	Amino acid metabolism;Amino acid metabolism;Amino acid metabolism	ko00330//Arginine and proline metabolism;ko00360//Phenylalanine metabolism;ko00380//Tryptophan metabolism	K01426;K01426;K01426	-	-	-
MSTRG.35594.1	SDRB02003446.1	503739	504644	-	TEA_018622	506326	509371	-	DOWNSTREAM	1681	--	PREDICTED: DNA ligase 1-like [Prunus mume]	-	-	-	-	-	-	-
MSTRG.35636.1	SDRB02003446.1	1235036	1236989	+	TEA_018623	1240276	1249149	+	UPSTREAM	3286	MPK3	mitogen-activated protein kinase [Citrus sinensis]	Organismal Systems;Environmental Information Processing	Environmental adaptation;Signal transduction	ko04626//Plant-pathogen interaction;ko04016//MAPK signaling pathway - plant	K20536;K20536	-	GO:0004702//receptor signaling protein serine/threonine kinase activity;GO:0032550//purine ribonucleoside binding	GO:0006464//cellular protein modification process;GO:0006796//phosphate-containing compound metabolic process
MSTRG.35636.2	SDRB02003446.1	1235039	1236755	+	TEA_018623	1240276	1249149	+	UPSTREAM	3520	MPK3	mitogen-activated protein kinase [Citrus sinensis]	Organismal Systems;Environmental Information Processing	Environmental adaptation;Signal transduction	ko04626//Plant-pathogen interaction;ko04016//MAPK signaling pathway - plant	K20536;K20536	-	GO:0004702//receptor signaling protein serine/threonine kinase activity;GO:0032550//purine ribonucleoside binding	GO:0006464//cellular protein modification process;GO:0006796//phosphate-containing compound metabolic process
MSTRG.35636.3	SDRB02003446.1	1235088	1237055	+	TEA_018623	1240276	1249149	+	UPSTREAM	3220	MPK3	mitogen-activated protein kinase [Citrus sinensis]	Organismal Systems;Environmental Information Processing	Environmental adaptation;Signal transduction	ko04626//Plant-pathogen interaction;ko04016//MAPK signaling pathway - plant	K20536;K20536	-	GO:0004702//receptor signaling protein serine/threonine kinase activity;GO:0032550//purine ribonucleoside binding	GO:0006464//cellular protein modification process;GO:0006796//phosphate-containing compound metabolic process
MSTRG.35636.4	SDRB02003446.1	1235088	1237055	+	TEA_018623	1240276	1249149	+	UPSTREAM	3220	MPK3	mitogen-activated protein kinase [Citrus sinensis]	Organismal Systems;Environmental Information Processing	Environmental adaptation;Signal transduction	ko04626//Plant-pathogen interaction;ko04016//MAPK signaling pathway - plant	K20536;K20536	-	GO:0004702//receptor signaling protein serine/threonine kinase activity;GO:0032550//purine ribonucleoside binding	GO:0006464//cellular protein modification process;GO:0006796//phosphate-containing compound metabolic process
MSTRG.35636.5	SDRB02003446.1	1235088	1237055	+	TEA_018623	1240276	1249149	+	UPSTREAM	3220	MPK3	mitogen-activated protein kinase [Citrus sinensis]	Organismal Systems;Environmental Information Processing	Environmental adaptation;Signal transduction	ko04626//Plant-pathogen interaction;ko04016//MAPK signaling pathway - plant	K20536;K20536	-	GO:0004702//receptor signaling protein serine/threonine kinase activity;GO:0032550//purine ribonucleoside binding	GO:0006464//cellular protein modification process;GO:0006796//phosphate-containing compound metabolic process
MSTRG.35636.6	SDRB02003446.1	1236302	1236704	+	TEA_018623	1240276	1249149	+	UPSTREAM	3571	MPK3	mitogen-activated protein kinase [Citrus sinensis]	Organismal Systems;Environmental Information Processing	Environmental adaptation;Signal transduction	ko04626//Plant-pathogen interaction;ko04016//MAPK signaling pathway - plant	K20536;K20536	-	GO:0004702//receptor signaling protein serine/threonine kinase activity;GO:0032550//purine ribonucleoside binding	GO:0006464//cellular protein modification process;GO:0006796//phosphate-containing compound metabolic process
MSTRG.35692.1	SDRB02003456.1	218354	218730	+	TEA_030152	203702	208513	-	UPSTREAM	9840	--	PREDICTED: uncharacterized protein LOC105139917 [Populus euphratica]	-	-	-	-	-	-	-
MSTRG.35711.1	SDRB02003456.1	367633	368686	+	TEA_030122	370807	376523	+	UPSTREAM	2120	At1g55000	F-box domain, cyclin-like protein [Cynara cardunculus var. scolymus] [Cynara cardunculus]	-	-	-	-	-	-	-
MSTRG.35711.1	SDRB02003456.1	367633	368686	+	TEA_030127	377436	383379	-	DOWNSTREAM	8749	KMS2	PREDICTED: vacuole membrane protein KMS1 [Daucus carota subsp. sativus] [Daucus carota]	-	-	-	-	-	-	-
MSTRG.35714.1	SDRB02003456.1	372027	372960	+	TEA_030127	377436	383379	-	DOWNSTREAM	4475	KMS2	PREDICTED: vacuole membrane protein KMS1 [Daucus carota subsp. sativus] [Daucus carota]	-	-	-	-	-	-	-
MSTRG.35810.1	SDRB02003456.1	1649529	1653499	+	TEA_030141	1647729	1648214	+	DOWNSTREAM	1314	CYP716A15	CYP716A75 [Maesa lanceolata]	-	-	-	-	-	-	-
MSTRG.35810.1	SDRB02003456.1	1649529	1653499	+	MSTRG.35815	1655464	1659985	+	UPSTREAM	1964	CYP716A17	CYP716A75 [Maesa lanceolata]	-	-	-	-	-	-	-
MSTRG.35838.1	SDRB02003456.1	1945723	1946151	+	TEA_030150	1950031	1950525	-	DOWNSTREAM	3879	HSP17.9-D	PREDICTED: 17.3 kDa class II heat shock protein-like [Nicotiana attenuata]	Genetic Information Processing	Folding, sorting and degradation	ko04141//Protein processing in endoplasmic reticulum	K13993	-	-	-
MSTRG.35838.1	SDRB02003456.1	1945723	1946151	+	TEA_030161	1951628	1953830	-	DOWNSTREAM	5476	--	PREDICTED: ankyrin repeat-containing protein ITN1-like [Nicotiana attenuata]	-	-	-	-	-	-	-
MSTRG.35859.1	SDRB02003456.1	2070592	2071118	-	TEA_030115	2072619	2078520	-	DOWNSTREAM	1500	AL4	PREDICTED: PHD finger protein ALFIN-LIKE 4 [Jatropha curcas]	-	-	-	-	-	GO:0005515//protein binding;GO:0046914//transition metal ion binding	-
MSTRG.35859.1	SDRB02003456.1	2070592	2071118	-	TEA_030123	2080048	2083260	-	DOWNSTREAM	8929	--	PREDICTED: pentatricopeptide repeat-containing protein At1g09900-like [Nelumbo nucifera]	-	-	-	-	-	-	-
MSTRG.35927.1	SDRB02003456.1	3684209	3685072	-	TEA_030119	3681100	3682884	+	DOWNSTREAM	1324	--	PREDICTED: ankyrin repeat-containing protein At3g12360-like [Nicotiana sylvestris]	-	-	-	-	-	-	-
MSTRG.35927.1	SDRB02003456.1	3684209	3685072	-	TEA_030165	3686256	3702013	-	DOWNSTREAM	1183	CKL3	PREDICTED: casein kinase 1-like protein 3 [Vitis vinifera]	-	-	-	-	-	GO:0004672//protein kinase activity;GO:0032550//purine ribonucleoside binding	GO:0006464//cellular protein modification process;GO:0006796//phosphate-containing compound metabolic process
MSTRG.35928.3	SDRB02003456.1	3688575	3693223	-	TEA_030119	3681100	3682884	+	DOWNSTREAM	5690	--	PREDICTED: ankyrin repeat-containing protein At3g12360-like [Nicotiana sylvestris]	-	-	-	-	-	-	-
MSTRG.35936.1	SDRB02003456.1	3761681	3763762	+	TEA_030133	3746256	3757594	+	DOWNSTREAM	4086	NPF1.2	PTR2 domain-containing protein [Cephalotus follicularis]	-	-	-	-	-	-	-
MSTRG.35957.3	SDRB02003461.1	141916	144639	+	TEA_026216	153988	162337	+	UPSTREAM	9348	Os08g0135800	PREDICTED: zinc finger CCCH domain-containing protein 55 [Nelumbo nucifera]	-	-	-	-	-	-	-
MSTRG.35957.3	SDRB02003461.1	141916	144639	+	MSTRG.35956	127482	134629	+	DOWNSTREAM	7286	GUX1	Glyco_transf_8 domain-containing protein [Cephalotus follicularis]	-	-	-	-	-	-	-
MSTRG.35972.1	SDRB02003461.1	285111	359829	+	TEA_026230	369367	373279	+	UPSTREAM	9537	ADH	ADH2 [Actinidia deliciosa]	Metabolism;Metabolism;Metabolism;Metabolism;Metabolism;Metabolism	Global and overview maps;Global and overview maps;Carbohydrate metabolism;Lipid metabolism;Lipid metabolism;Amino acid metabolism	ko01100//Metabolic pathways;ko01110//Biosynthesis of secondary metabolites;ko00010//Glycolysis / Gluconeogenesis;ko00071//Fatty acid degradation;ko00592//alpha-Linolenic acid metabolism;ko00350//Tyrosine metabolism	K18857;K18857;K18857;K18857;K18857;K18857	-	-	-
MSTRG.35986.1	SDRB02003461.1	622222	625963	-	TEA_026214	626652	634792	-	DOWNSTREAM	688	RRP45B	PREDICTED: exosome complex component RRP45A-like isoform X1 [Daucus carota subsp. sativus] [Daucus carota]	Genetic Information Processing	Folding, sorting and degradation	ko03018//RNA degradation	K03678	-	-	-
MSTRG.36007.1	SDRB02003461.1	903505	904562	-	TEA_026231	892780	900820	-	UPSTREAM	2684	--	DUF2215 domain-containing protein [Cephalotus follicularis]	-	-	-	-	-	-	-
MSTRG.36007.1	SDRB02003461.1	903505	904562	-	TEA_026225	911170	920392	-	DOWNSTREAM	6607	--	DUF2215 domain-containing protein [Cephalotus follicularis]	-	-	-	-	-	-	-
MSTRG.36008.1	SDRB02003461.1	906273	981235	-	TEA_026231	892780	900820	-	UPSTREAM	5452	--	DUF2215 domain-containing protein [Cephalotus follicularis]	-	-	-	-	-	-	-
MSTRG.36008.1	SDRB02003461.1	906273	981235	-	TEA_026222	985009	991183	-	DOWNSTREAM	3773	--	-	-	-	-	-	-	-	-
MSTRG.36090.1	SDRB02003467.1	155828	156523	-	TEA_014743	144296	150771	+	DOWNSTREAM	5056	SEI2	PREDICTED: seipin-2 [Vitis vinifera]	-	-	-	-	-	-	-
MSTRG.36103.1	SDRB02003467.1	523440	529159	+	TEA_014759	532480	535442	-	DOWNSTREAM	3320	IRKI	PREDICTED: IRK-interacting protein [Vitis vinifera]	-	-	-	-	-	-	-
MSTRG.36132.1	SDRB02003467.1	799083	799642	+	TEA_014766	799834	801201	+	UPSTREAM	191	--	PREDICTED: stress response protein nst1 isoform X1 [Vitis vinifera]	-	-	-	-	-	-	-
MSTRG.36132.1	SDRB02003467.1	799083	799642	+	TEA_014723	809199	817177	+	UPSTREAM	9556	ANT1	PREDICTED: ADP,ATP carrier protein, mitochondrial-like [Ipomoea nil]	-	-	-	-	GO:0019866//organelle inner membrane;GO:0031224//intrinsic component of membrane	-	GO:0044763//single-organism cellular process;GO:0051234//establishment of localization
MSTRG.36186.1	SDRB02003467.1	1455333	1458774	-	TEA_014777	1443888	1448698	-	UPSTREAM	6634	GTE9	PREDICTED: transcription factor GTE9 isoform X3 [Vitis vinifera]	-	-	-	-	-	-	-
MSTRG.36216.1	SDRB02003467.1	2016689	2020112	-	TEA_014736	2000783	2015579	-	UPSTREAM	1109	At4g18930	PREDICTED: cyclic phosphodiesterase-like [Ziziphus jujuba]	-	-	-	-	-	GO:0003824//catalytic activity	-
MSTRG.36221.1	SDRB02003467.1	2024764	2025975	+	TEA_014736	2000783	2015579	-	UPSTREAM	9184	At4g18930	PREDICTED: cyclic phosphodiesterase-like [Ziziphus jujuba]	-	-	-	-	-	GO:0003824//catalytic activity	-
MSTRG.36247.1	SDRB02003467.1	2438550	2510192	-	MSTRG.36255	2519131	2519546	-	DOWNSTREAM	8938	RPL23	60s ribosomal protein l23, partial [Nicotiana attenuata]	Genetic Information Processing	Translation	ko03010//Ribosome	K02894	-	-	-
MSTRG.36247.2	SDRB02003467.1	2438559	2510342	-	MSTRG.36255	2519131	2519546	-	DOWNSTREAM	8788	RPL23	60s ribosomal protein l23, partial [Nicotiana attenuata]	Genetic Information Processing	Translation	ko03010//Ribosome	K02894	-	-	-
MSTRG.36248.1	SDRB02003467.1	2440505	2515540	-	MSTRG.36255	2519131	2519546	-	DOWNSTREAM	3590	RPL23	60s ribosomal protein l23, partial [Nicotiana attenuata]	Genetic Information Processing	Translation	ko03010//Ribosome	K02894	-	-	-
MSTRG.36254.1	SDRB02003467.1	2510809	2511290	-	MSTRG.36255	2519131	2519546	-	DOWNSTREAM	7840	RPL23	60s ribosomal protein l23, partial [Nicotiana attenuata]	Genetic Information Processing	Translation	ko03010//Ribosome	K02894	-	-	-
MSTRG.36254.1	SDRB02003467.1	2510809	2511290	-	TEA_014781	2498541	2507128	+	DOWNSTREAM	3680	SPPA	PREDICTED: serine protease SPPA, chloroplastic [Nelumbo nucifera]	-	-	-	-	GO:0031224//intrinsic component of membrane	GO:0016787//hydrolase activity	GO:0006796//phosphate-containing compound metabolic process;GO:0016485//protein processing
MSTRG.36248.2	SDRB02003467.1	2511583	2515453	-	MSTRG.36255	2519131	2519546	-	DOWNSTREAM	3677	RPL23	60s ribosomal protein l23, partial [Nicotiana attenuata]	Genetic Information Processing	Translation	ko03010//Ribosome	K02894	-	-	-
MSTRG.36248.2	SDRB02003467.1	2511583	2515453	-	TEA_014781	2498541	2507128	+	DOWNSTREAM	4454	SPPA	PREDICTED: serine protease SPPA, chloroplastic [Nelumbo nucifera]	-	-	-	-	GO:0031224//intrinsic component of membrane	GO:0016787//hydrolase activity	GO:0006796//phosphate-containing compound metabolic process;GO:0016485//protein processing
MSTRG.36248.3	SDRB02003467.1	2512499	2513939	-	MSTRG.36255	2519131	2519546	-	DOWNSTREAM	5191	RPL23	60s ribosomal protein l23, partial [Nicotiana attenuata]	Genetic Information Processing	Translation	ko03010//Ribosome	K02894	-	-	-
MSTRG.36248.3	SDRB02003467.1	2512499	2513939	-	TEA_014781	2498541	2507128	+	DOWNSTREAM	5370	SPPA	PREDICTED: serine protease SPPA, chloroplastic [Nelumbo nucifera]	-	-	-	-	GO:0031224//intrinsic component of membrane	GO:0016787//hydrolase activity	GO:0006796//phosphate-containing compound metabolic process;GO:0016485//protein processing
MSTRG.36306.1	SDRB02003467.1	3283419	3283920	-	TEA_014753	3266075	3278174	+	DOWNSTREAM	5244	ILK1	PREDICTED: serine/threonine-protein kinase STY8-like [Ziziphus jujuba]	-	-	-	-	-	GO:0004672//protein kinase activity	GO:0006796//phosphate-containing compound metabolic process;GO:0007165//signal transduction
MSTRG.36322.1	SDRB02003467.1	3408575	3411584	-	TEA_014720	3412489	3416421	+	UPSTREAM	904	--	unnamed protein product, partial [Vitis vinifera]	-	-	-	-	-	-	-
MSTRG.36323.1	SDRB02003467.1	3408684	3411787	+	TEA_014720	3412489	3416421	+	UPSTREAM	701	--	unnamed protein product, partial [Vitis vinifera]	-	-	-	-	-	-	-
MSTRG.36369.1	SDRB02003471.1	32185	33252	+	MSTRG.36364	27821	31693	-	UPSTREAM	491	--	hypothetical protein ABT39_MTgene206 (mitochondrion) [Picea glauca]	-	-	-	-	-	-	-
MSTRG.36480.2	SDRB02003480.1	719360	719733	-	TEA_023682	715580	719192	+	DOWNSTREAM	167	ENO3	Cytosolic enolase 3 [Morus notabilis]	Metabolism;Metabolism;Metabolism;Metabolism;Metabolism;Genetic Information Processing	Global and overview maps;Global and overview maps;Global and overview maps;Global and overview maps;Carbohydrate metabolism;Folding, sorting and degradation	ko01100//Metabolic pathways;ko01110//Biosynthesis of secondary metabolites;ko01200//Carbon metabolism;ko01230//Biosynthesis of amino acids;ko00010//Glycolysis / Gluconeogenesis;ko03018//RNA degradation	K01689;K01689;K01689;K01689;K01689;K01689	-	GO:0016836//hydro-lyase activity;GO:0046872//metal ion binding	GO:0006090//pyruvate metabolic process
MSTRG.36480.2	SDRB02003480.1	719360	719733	-	TEA_023675	720370	722070	-	DOWNSTREAM	636	STL1	PREDICTED: probable glycosyltransferase STELLO1 [Juglans regia]	-	-	-	-	-	-	-
MSTRG.36525.1	SDRB02003486.1	553389	554818	+	MSTRG.36524	547878	551517	+	DOWNSTREAM	1871	TOUSLED	tousled-like protein kinase, partial [Nicotiana glutinosa]	-	-	-	-	-	-	-
MSTRG.36525.1	SDRB02003486.1	553389	554818	+	TEA_018001	564397	568234	-	DOWNSTREAM	9578	BACOVA_02659	PREDICTED: beta-glucosidase BoGH3B-like [Prunus mume]	Metabolism;Metabolism;Metabolism;Metabolism;Metabolism	Global and overview maps;Global and overview maps;Biosynthesis of other secondary metabolites;Carbohydrate metabolism;Metabolism of other amino acids	ko01100//Metabolic pathways;ko01110//Biosynthesis of secondary metabolites;ko00940//Phenylpropanoid biosynthesis;ko00500//Starch and sucrose metabolism;ko00460//Cyanoamino acid metabolism	K01188;K01188;K01188;K01188;K01188	-	-	-
MSTRG.36525.1	SDRB02003486.1	553389	554818	+	TEA_018000	556234	559204	-	DOWNSTREAM	1415	BACOVA_02659	PREDICTED: beta-glucosidase BoGH3B-like isoform X1 [Prunus mume]	Metabolism;Metabolism;Metabolism;Metabolism;Metabolism	Global and overview maps;Global and overview maps;Biosynthesis of other secondary metabolites;Carbohydrate metabolism;Metabolism of other amino acids	ko01100//Metabolic pathways;ko01110//Biosynthesis of secondary metabolites;ko00940//Phenylpropanoid biosynthesis;ko00500//Starch and sucrose metabolism;ko00460//Cyanoamino acid metabolism	K01188;K01188;K01188;K01188;K01188	-	GO:0003824//catalytic activity	GO:0044238//primary metabolic process
MSTRG.36645.1	SDRB02003507.1	1658950	1664553	+	TEA_004950	1669388	1670734	-	DOWNSTREAM	4834	PMAT1	anthocyanin 5-aromatic acyltransferase [Vaccinium dunalianum]	-	-	-	-	-	-	-
MSTRG.36658.1	SDRB02003507.1	1925702	1928266	+	TEA_004954	1929244	1930068	-	DOWNSTREAM	977	--	hypothetical protein COLO4_18841 [Corchorus olitorius]	-	-	-	-	-	-	-
MSTRG.36672.1	SDRB02003507.1	2351548	2352572	-	MSTRG.36675	2355782	2356214	-	DOWNSTREAM	3209	KIN7L	PREDICTED: kinesin-like protein KIN-7L, partial [Juglans regia]	-	-	-	-	GO:0005875//microtubule associated complex	GO:0015631//tubulin binding;GO:0032550//purine ribonucleoside binding	GO:0007017//microtubule-based process
MSTRG.36701.1	SDRB02003507.1	2557408	2559618	+	TEA_004957	2518753	2554054	+	DOWNSTREAM	3353	At4g27290	PREDICTED: G-type lectin S-receptor-like serine/threonine-protein kinase At4g27290 isoform X1 [Sesamum indicum]	-	-	-	-	-	-	-
MSTRG.36712.1	SDRB02003507.1	2646254	2666685	+	MSTRG.36717	2672978	2673754	-	DOWNSTREAM	6292	HMGS	PREDICTED: hydroxymethylglutaryl-CoA synthase [Daucus carota subsp. sativus] [Daucus carota]	Metabolism;Metabolism;Metabolism;Metabolism;Metabolism;Metabolism	Global and overview maps;Global and overview maps;Metabolism of terpenoids and polyketides;Amino acid metabolism;Carbohydrate metabolism;Lipid metabolism	ko01100//Metabolic pathways;ko01110//Biosynthesis of secondary metabolites;ko00900//Terpenoid backbone biosynthesis;ko00280//Valine, leucine and isoleucine degradation;ko00650//Butanoate metabolism;ko00072//Synthesis and degradation of ketone bodies	K01641;K01641;K01641;K01641;K01641;K01641	-	-	-
MSTRG.36712.1	SDRB02003507.1	2646254	2666685	+	TEA_004962	2673823	2685208	-	DOWNSTREAM	7137	GDI1	PREDICTED: guanosine nucleotide diphosphate dissociation inhibitor 2 [Vitis vinifera]	-	-	-	-	-	-	GO:0008152//metabolic process
MSTRG.36712.2	SDRB02003507.1	2646311	2666685	+	MSTRG.36717	2672978	2673754	-	DOWNSTREAM	6292	HMGS	PREDICTED: hydroxymethylglutaryl-CoA synthase [Daucus carota subsp. sativus] [Daucus carota]	Metabolism;Metabolism;Metabolism;Metabolism;Metabolism;Metabolism	Global and overview maps;Global and overview maps;Metabolism of terpenoids and polyketides;Amino acid metabolism;Carbohydrate metabolism;Lipid metabolism	ko01100//Metabolic pathways;ko01110//Biosynthesis of secondary metabolites;ko00900//Terpenoid backbone biosynthesis;ko00280//Valine, leucine and isoleucine degradation;ko00650//Butanoate metabolism;ko00072//Synthesis and degradation of ketone bodies	K01641;K01641;K01641;K01641;K01641;K01641	-	-	-
MSTRG.36712.2	SDRB02003507.1	2646311	2666685	+	TEA_004962	2673823	2685208	-	DOWNSTREAM	7137	GDI1	PREDICTED: guanosine nucleotide diphosphate dissociation inhibitor 2 [Vitis vinifera]	-	-	-	-	-	-	GO:0008152//metabolic process
MSTRG.36718.2	SDRB02003507.1	2674806	2675252	-	MSTRG.36717	2672978	2673754	-	UPSTREAM	1051	HMGS	PREDICTED: hydroxymethylglutaryl-CoA synthase [Daucus carota subsp. sativus] [Daucus carota]	Metabolism;Metabolism;Metabolism;Metabolism;Metabolism;Metabolism	Global and overview maps;Global and overview maps;Metabolism of terpenoids and polyketides;Amino acid metabolism;Carbohydrate metabolism;Lipid metabolism	ko01100//Metabolic pathways;ko01110//Biosynthesis of secondary metabolites;ko00900//Terpenoid backbone biosynthesis;ko00280//Valine, leucine and isoleucine degradation;ko00650//Butanoate metabolism;ko00072//Synthesis and degradation of ketone bodies	K01641;K01641;K01641;K01641;K01641;K01641	-	-	-
MSTRG.36726.1	SDRB02003507.1	3200830	3201835	+	TEA_004963	3189200	3200395	+	DOWNSTREAM	434	ILK1	PREDICTED: serine/threonine-protein kinase STY17 [Vitis vinifera]	-	-	-	-	GO:0016020//membrane	GO:0004672//protein kinase activity;GO:0032550//purine ribonucleoside binding	GO:0006464//cellular protein modification process;GO:0006796//phosphate-containing compound metabolic process;GO:0007166//cell surface receptor signaling pathway;GO:0010646//regulation of cell communication
MSTRG.36798.1	SDRB02003508.1	233091	234525	-	TEA_011427	241693	242115	-	DOWNSTREAM	7167	--	PREDICTED: protein FAM133 [Gossypium arboreum]	-	-	-	-	-	-	-
MSTRG.36800.1	SDRB02003508.1	234691	236133	-	TEA_011427	241693	242115	-	DOWNSTREAM	5559	--	PREDICTED: protein FAM133 [Gossypium arboreum]	-	-	-	-	-	-	-
MSTRG.36802.1	SDRB02003508.1	236578	237534	-	TEA_011427	241693	242115	-	DOWNSTREAM	4158	--	PREDICTED: protein FAM133 [Gossypium arboreum]	-	-	-	-	-	-	-
MSTRG.36932.1	SDRB02003508.1	2539856	2542753	+	TEA_011420	2532761	2535886	+	DOWNSTREAM	3969	CBSX1	PREDICTED: CBS domain-containing protein CBSX2, chloroplastic [Eucalyptus grandis]	-	-	-	-	-	-	-
MSTRG.36932.2	SDRB02003508.1	2539862	2542792	+	TEA_011420	2532761	2535886	+	DOWNSTREAM	3975	CBSX1	PREDICTED: CBS domain-containing protein CBSX2, chloroplastic [Eucalyptus grandis]	-	-	-	-	-	-	-
MSTRG.36934.1	SDRB02003508.1	2544503	2545207	-	TEA_011420	2532761	2535886	+	DOWNSTREAM	8616	CBSX1	PREDICTED: CBS domain-containing protein CBSX2, chloroplastic [Eucalyptus grandis]	-	-	-	-	-	-	-
MSTRG.36953.1	SDRB02003508.1	2822021	2824646	-	TEA_011419	2818620	2819039	+	DOWNSTREAM	2981	TOGT1	PREDICTED: scopoletin glucosyltransferase-like [Ziziphus jujuba]	-	-	-	-	-	GO:0016757//transferase activity, transferring glycosyl groups	-
MSTRG.36953.1	SDRB02003508.1	2822021	2824646	-	TEA_011459	2826964	2828364	+	UPSTREAM	2317	TOGT1	UDP-glucoronosyl/UDP-glucosyl transferase family protein [Populus trichocarpa]	-	-	-	-	-	GO:0016757//transferase activity, transferring glycosyl groups	-
MSTRG.36953.2	SDRB02003508.1	2822296	2824883	-	TEA_011419	2818620	2819039	+	DOWNSTREAM	3256	TOGT1	PREDICTED: scopoletin glucosyltransferase-like [Ziziphus jujuba]	-	-	-	-	-	GO:0016757//transferase activity, transferring glycosyl groups	-
MSTRG.36953.2	SDRB02003508.1	2822296	2824883	-	TEA_011459	2826964	2828364	+	UPSTREAM	2080	TOGT1	UDP-glucoronosyl/UDP-glucosyl transferase family protein [Populus trichocarpa]	-	-	-	-	-	GO:0016757//transferase activity, transferring glycosyl groups	-
MSTRG.36954.1	SDRB02003508.1	2822977	2825071	+	TEA_011419	2818620	2819039	+	DOWNSTREAM	3937	TOGT1	PREDICTED: scopoletin glucosyltransferase-like [Ziziphus jujuba]	-	-	-	-	-	GO:0016757//transferase activity, transferring glycosyl groups	-
MSTRG.36954.1	SDRB02003508.1	2822977	2825071	+	TEA_011459	2826964	2828364	+	UPSTREAM	1892	TOGT1	UDP-glucoronosyl/UDP-glucosyl transferase family protein [Populus trichocarpa]	-	-	-	-	-	GO:0016757//transferase activity, transferring glycosyl groups	-
MSTRG.37015.1	SDRB02003508.1	4033294	4034075	-	TEA_011462	4024072	4024428	+	DOWNSTREAM	8865	SAUR50	PREDICTED: auxin-responsive protein SAUR50 [Vitis vinifera]	Environmental Information Processing	Signal transduction	ko04075//Plant hormone signal transduction	K14488	-	-	-
MSTRG.37021.1	SDRB02003508.1	4074933	4076177	+	TEA_011449	4079468	4079854	+	UPSTREAM	3290	--	PREDICTED: 50S ribosomal protein L18 [Citrus sinensis]	-	-	-	-	GO:0030529//intracellular ribonucleoprotein complex	-	GO:0010467//gene expression
MSTRG.37028.1	SDRB02003514.1	24494	49151	-	TEA_009031	55083	59555	-	DOWNSTREAM	5931	PEX2	PREDICTED: LOW QUALITY PROTEIN: peroxisome biogenesis protein 2 [Ricinus communis]	Cellular Processes	Transport and catabolism	ko04146//Peroxisome	K06664	-	-	-
MSTRG.37041.1	SDRB02003515.1	77637	79228	-	TEA_011306	85488	88698	+	UPSTREAM	6259	NIP4-2	PREDICTED: probable aquaporin NIP-type [Ziziphus jujuba]	-	-	-	-	GO:0031224//intrinsic component of membrane	-	GO:0051234//establishment of localization
MSTRG.37073.1	SDRB02003521.1	385484	388175	-	TEA_024752	376272	381217	+	DOWNSTREAM	4266	AGL104	agamous-like 67 [Annona squamosa]	-	-	-	-	-	-	-
MSTRG.37073.1	SDRB02003521.1	385484	388175	-	TEA_024746	392303	414700	-	DOWNSTREAM	4127	ST3	PREDICTED: low affinity sulfate transporter 3 [Citrus sinensis]	-	-	-	-	GO:0031224//intrinsic component of membrane	GO:0015103//inorganic anion transmembrane transporter activity;GO:0015291//secondary active transmembrane transporter activity	GO:0008272//sulfate transport;GO:0044763//single-organism cellular process
MSTRG.37111.1	SDRB02003521.1	1241015	1242406	-	TEA_024753	1229650	1234573	+	DOWNSTREAM	6441	ROC5	PREDICTED: homeobox-leucine zipper protein ROC8-like isoform X1 [Sesamum indicum]	-	-	-	-	-	-	-
MSTRG.37155.1	SDRB02003528.1	397969	417111	-	TEA_006839	419199	428202	-	DOWNSTREAM	2087	--	-	-	-	-	-	-	-	-
MSTRG.37155.2	SDRB02003528.1	403101	417029	-	TEA_006839	419199	428202	-	DOWNSTREAM	2169	--	-	-	-	-	-	-	-	-
MSTRG.37155.3	SDRB02003528.1	403128	417085	-	TEA_006839	419199	428202	-	DOWNSTREAM	2113	--	-	-	-	-	-	-	-	-
MSTRG.37156.1	SDRB02003528.1	406970	413513	+	TEA_006839	419199	428202	-	DOWNSTREAM	5685	--	-	-	-	-	-	-	-	-
MSTRG.37155.4	SDRB02003528.1	413107	418827	-	TEA_006839	419199	428202	-	DOWNSTREAM	371	--	-	-	-	-	-	-	-	-
MSTRG.37155.5	SDRB02003528.1	413173	417109	-	TEA_006839	419199	428202	-	DOWNSTREAM	2089	--	-	-	-	-	-	-	-	-
MSTRG.37158.2	SDRB02003528.1	416713	418682	+	TEA_006839	419199	428202	-	DOWNSTREAM	516	--	-	-	-	-	-	-	-	-
MSTRG.37158.1	SDRB02003528.1	416713	418692	+	TEA_006839	419199	428202	-	DOWNSTREAM	506	--	-	-	-	-	-	-	-	-
MSTRG.37201.1	SDRB02003528.1	888787	900094	-	TEA_006856	900895	920420	-	DOWNSTREAM	800	VPS54	Vacuolar protein sorting-associated protein 54 [Morus notabilis]	-	-	-	-	-	-	-
MSTRG.37211.1	SDRB02003528.1	997345	997777	+	TEA_006820	1001411	1005811	-	DOWNSTREAM	3633	--	PREDICTED: transcription factor IIIB 90 kDa subunit isoform X2 [Nicotiana tomentosiformis]	-	-	-	-	-	-	-
MSTRG.37276.1	SDRB02003528.1	1573047	1573560	+	TEA_006833	1570191	1571861	+	DOWNSTREAM	1185	PCMP-E13	PREDICTED: putative pentatricopeptide repeat-containing protein At5g37570 isoform X1 [Nicotiana tomentosiformis]	-	-	-	-	-	-	-
MSTRG.37276.1	SDRB02003528.1	1573047	1573560	+	TEA_006850	1574152	1575873	-	DOWNSTREAM	591	FKBP17-1	PREDICTED: peptidyl-prolyl cis-trans isomerase FKBP17-1, chloroplastic [Nicotiana sylvestris]	-	-	-	-	-	GO:0016859//cis-trans isomerase activity	GO:0044267//cellular protein metabolic process
MSTRG.37304.1	SDRB02003528.1	1725987	1736644	-	TEA_006864	1738592	1745686	-	DOWNSTREAM	1947	--	hypothetical protein CFOL_v3_07888 [Cephalotus follicularis]	-	-	-	-	-	-	-
MSTRG.37314.1	SDRB02003528.1	1795229	1795486	-	TEA_006851	1787270	1788711	+	DOWNSTREAM	6517	--	PREDICTED: pentatricopeptide repeat-containing protein At2g35130-like [Gossypium hirsutum]	-	-	-	-	-	-	-
MSTRG.37315.1	SDRB02003528.1	1795281	1795752	+	TEA_006851	1787270	1788711	+	DOWNSTREAM	6569	--	PREDICTED: pentatricopeptide repeat-containing protein At2g35130-like [Gossypium hirsutum]	-	-	-	-	-	-	-
MSTRG.37323.1	SDRB02003528.1	1849220	1852076	-	TEA_006853	1842530	1847206	-	UPSTREAM	2013	ARAD1	PREDICTED: probable arabinosyltransferase ARAD1 isoform X1 [Nelumbo nucifera]	-	-	-	-	-	-	-
MSTRG.37323.1	SDRB02003528.1	1849220	1852076	-	MSTRG.37325	1856451	1859014	+	UPSTREAM	4374	ORRM6	glycine-rich RNA-binding protein 4, mitochondrial [Asparagus officinalis]	-	-	-	-	-	-	-
MSTRG.37323.1	SDRB02003528.1	1849220	1852076	-	TEA_006821	1832680	1842905	+	DOWNSTREAM	6314	HINT1	PREDICTED: 14 kDa zinc-binding protein isoform X1 [Vitis vinifera]	-	-	-	-	GO:0009536//plastid	-	-
MSTRG.37338.2	SDRB02003528.1	1967346	1970405	-	TEA_006838	1972764	1977046	-	DOWNSTREAM	2358	ADT6	PREDICTED: arogenate dehydratase 3, chloroplastic-like, partial [Juglans regia]	Metabolism;Metabolism;Metabolism;Metabolism	Global and overview maps;Global and overview maps;Global and overview maps;Amino acid metabolism	ko01100//Metabolic pathways;ko01110//Biosynthesis of secondary metabolites;ko01230//Biosynthesis of amino acids;ko00400//Phenylalanine, tyrosine and tryptophan biosynthesis	K05359;K05359;K05359;K05359	-	-	GO:0008152//metabolic process
MSTRG.37349.1	SDRB02003528.1	2263617	2273385	+	MSTRG.37350	2278377	2280712	-	DOWNSTREAM	4991	--	DNA-directed RNA polymerase subunit beta' [Theobroma cacao]	-	-	-	-	-	GO:0004518//nuclease activity	GO:0090304//nucleic acid metabolic process
MSTRG.37349.1	SDRB02003528.1	2263617	2273385	+	MSTRG.37347	2257693	2263501	+	DOWNSTREAM	115	--	hypothetical protein POPTR_0013s13200g [Populus trichocarpa]	-	-	-	-	-	-	-
MSTRG.37349.3	SDRB02003528.1	2263623	2270958	+	MSTRG.37350	2278377	2280712	-	DOWNSTREAM	7418	--	DNA-directed RNA polymerase subunit beta' [Theobroma cacao]	-	-	-	-	-	GO:0004518//nuclease activity	GO:0090304//nucleic acid metabolic process
MSTRG.37349.3	SDRB02003528.1	2263623	2270958	+	MSTRG.37347	2257693	2263501	+	DOWNSTREAM	121	--	hypothetical protein POPTR_0013s13200g [Populus trichocarpa]	-	-	-	-	-	-	-
MSTRG.37349.4	SDRB02003528.1	2263623	2270980	+	MSTRG.37350	2278377	2280712	-	DOWNSTREAM	7396	--	DNA-directed RNA polymerase subunit beta' [Theobroma cacao]	-	-	-	-	-	GO:0004518//nuclease activity	GO:0090304//nucleic acid metabolic process
MSTRG.37349.4	SDRB02003528.1	2263623	2270980	+	MSTRG.37347	2257693	2263501	+	DOWNSTREAM	121	--	hypothetical protein POPTR_0013s13200g [Populus trichocarpa]	-	-	-	-	-	-	-
MSTRG.37349.5	SDRB02003528.1	2263629	2272145	+	MSTRG.37350	2278377	2280712	-	DOWNSTREAM	6231	--	DNA-directed RNA polymerase subunit beta' [Theobroma cacao]	-	-	-	-	-	GO:0004518//nuclease activity	GO:0090304//nucleic acid metabolic process
MSTRG.37349.5	SDRB02003528.1	2263629	2272145	+	MSTRG.37347	2257693	2263501	+	DOWNSTREAM	127	--	hypothetical protein POPTR_0013s13200g [Populus trichocarpa]	-	-	-	-	-	-	-
MSTRG.37360.1	SDRB02003528.1	2441253	2443679	+	TEA_006877	2444380	2449496	-	DOWNSTREAM	700	fam136a	PREDICTED: protein FAM136A [Vitis vinifera]	-	-	-	-	-	-	-
MSTRG.37410.1	SDRB02003528.1	3193401	3195175	-	TEA_006841	3180518	3191356	+	DOWNSTREAM	2044	NEK3	PREDICTED: serine/threonine-protein kinase Nek3-like [Vigna angularis]	-	-	-	-	-	GO:0004672//protein kinase activity;GO:0032550//purine ribonucleoside binding	GO:0006464//cellular protein modification process;GO:0006796//phosphate-containing compound metabolic process
MSTRG.37410.1	SDRB02003528.1	3193401	3195175	-	TEA_006832	3203055	3205583	-	DOWNSTREAM	7879	--	PREDICTED: protein IQ-DOMAIN 14-like [Populus euphratica]	-	-	-	-	-	-	-
MSTRG.37437.1	SDRB02003541.1	475152	476470	-	MSTRG.37432	465977	469455	-	UPSTREAM	5696	I-2	PREDICTED: protein phosphatase inhibitor 2 isoform X2 [Theobroma cacao]	-	-	-	-	-	-	GO:0009892//negative regulation of metabolic process;GO:0010646//regulation of cell communication;GO:0010921//regulation of phosphatase activity
MSTRG.37660.1	SDRB02003568.1	217672	219152	+	MSTRG.37654	205185	208884	+	DOWNSTREAM	8787	--	-	-	-	-	-	-	-	-
MSTRG.37660.1	SDRB02003568.1	217672	219152	+	MSTRG.37656	207989	211387	+	DOWNSTREAM	6284	--	RNA-directed DNA polymerase (Reverse transcriptase), Ribonuclease H [Theobroma cacao]	-	-	-	-	-	GO:0034061//DNA polymerase activity	GO:0006260//DNA replication
MSTRG.37661.1	SDRB02003568.1	218094	219553	+	MSTRG.37654	205185	208884	+	DOWNSTREAM	9209	--	-	-	-	-	-	-	-	-
MSTRG.37661.1	SDRB02003568.1	218094	219553	+	MSTRG.37656	207989	211387	+	DOWNSTREAM	6706	--	RNA-directed DNA polymerase (Reverse transcriptase), Ribonuclease H [Theobroma cacao]	-	-	-	-	-	GO:0034061//DNA polymerase activity	GO:0006260//DNA replication
MSTRG.37771.2	SDRB02003587.1	616750	617168	-	TEA_018336	590046	607994	-	UPSTREAM	8755	--	PREDICTED: uncharacterized protein LOC100261348 [Vitis vinifera]	-	-	-	-	-	-	-
[truncated: 5,239 more rows]

## Sheet: S7.2cis_DElncRNAs.annot
lncRNA_ID	chr	start	end	strand	GeneID	start	end	strand	up/down_Stream	distance	Symbol	Description	KEGG_A_class	KEGG_B_class	Pathway	K_ID	GO Component	GO Function	GO Process
[truncated: 203 more rows]
