# Supplementary material for: Whole-Transcriptome Sequencing Reveals a ceRNA Regulatory Network Associated with the Process of Periodic Albinism under Low Temperature in Baiye No. 1 (Camellia sinensis)
Source: Int J Mol Sci. 2023 Apr 12;24(8):7162. doi: 10.3390/ijms24087162 (PMC10138444; doi:10.3390/ijms24087162)
Supplement: Supplementary file 1 [file ijms-24-07162-s001.zip › Table S8 List of GO terms for cislncRNA and cis DElncRNA.xlsx]

## Sheet: S8.1 cis.pv.go
Type	Term	cis	cis_diff
Biological Process	GO:0006006 glucose metabolic process	0.00687824	0.311973
Biological Process	GO:0006163 purine nucleotide metabolic process	0.0252022	NA
Biological Process	GO:0006164 purine nucleotide biosynthetic process	0.0360809	NA
Biological Process	GO:0006221 pyrimidine nucleotide biosynthetic process	0.0396271	0.155951
Biological Process	GO:0006396 RNA processing	0.0421081	0.592631
Biological Process	GO:0006470 protein dephosphorylation	0.0243438	NA
Biological Process	GO:0006497 protein lipidation	0.0370356	0.173691
Biological Process	GO:0006525 arginine metabolic process	0.0363772	0.0772955
Biological Process	GO:0006536 glutamate metabolic process	0.0372207	NA
Biological Process	GO:0006596 polyamine biosynthetic process	0.0440231	0.0615231
Biological Process	GO:0006631 fatty acid metabolic process	0.520252	0.0492657
Biological Process	GO:0006743 ubiquinone metabolic process	0.114205	0.0373703
Biological Process	GO:0006766 vitamin metabolic process	0.224909	0.00452424
Biological Process	GO:0006767 water-soluble vitamin metabolic process	0.224909	0.00452424
Biological Process	GO:0006768 biotin metabolic process	0.137033	0.00422115
Biological Process	GO:0006783 heme biosynthetic process	0.0511611	0.0126114
Biological Process	GO:0006829 zinc II ion transport	0.52148	0.0209326
Biological Process	GO:0006835 dicarboxylic acid transport	0.0249622	NA
Biological Process	GO:0006858 extracellular transport	0.52148	0.0209326
Biological Process	GO:0007346 regulation of mitotic cell cycle	0.0461328	NA
Biological Process	GO:0008272 sulfate transport	0.0363772	NA
Biological Process	GO:0008380 RNA splicing	0.0453521	NA
Biological Process	GO:0009064 glutamine family amino acid metabolic process	0.00255603	0.177196
Biological Process	GO:0009084 glutamine family amino acid biosynthetic process	0.0372207	NA
Biological Process	GO:0009129 pyrimidine nucleoside monophosphate metabolic process	0.0440231	NA
Biological Process	GO:0009130 pyrimidine nucleoside monophosphate biosynthetic process	0.0440231	NA
Biological Process	GO:0009150 purine ribonucleotide metabolic process	0.0188421	NA
Biological Process	GO:0009152 purine ribonucleotide biosynthetic process	0.0360809	NA
Biological Process	GO:0009156 ribonucleoside monophosphate biosynthetic process	0.0416503	NA
Biological Process	GO:0009161 ribonucleoside monophosphate metabolic process	0.0416503	NA
Biological Process	GO:0009165 nucleotide biosynthetic process	0.0217906	0.417684
Biological Process	GO:0009173 pyrimidine ribonucleoside monophosphate metabolic process	0.0238193	NA
Biological Process	GO:0009174 pyrimidine ribonucleoside monophosphate biosynthetic process	0.0238193	NA
Biological Process	GO:0009235 cobalamin metabolic process	0.137033	0.00422115
Biological Process	GO:0009259 ribonucleotide metabolic process	0.00488072	NA
Biological Process	GO:0009260 ribonucleotide biosynthetic process	0.00966099	NA
Biological Process	GO:0009309 amine biosynthetic process	0.0440231	0.0615231
Biological Process	GO:0010043 response to zinc ion	0.0187658	NA
Biological Process	GO:0010394 homogalacturonan metabolic process	0.0372207	NA
Biological Process	GO:0010467 gene expression	0.0458653	0.857225
Biological Process	GO:0015031 protein transport	0.0316126	0.166007
Biological Process	GO:0015740 C4-dicarboxylate transport	0.0372207	NA
Biological Process	GO:0016192 vesicle-mediated transport	0.00408969	NA
Biological Process	GO:0017038 protein import	0.0440231	NA
Biological Process	GO:0019693 ribose phosphate metabolic process	0.00488072	NA
Biological Process	GO:0034641 cellular nitrogen compound metabolic process	0.0468687	0.639146
Biological Process	GO:0042157 lipoprotein metabolic process	0.0370356	0.173691
Biological Process	GO:0042158 lipoprotein biosynthetic process	0.0370356	0.173691
Biological Process	GO:0042168 heme metabolic process	0.0511611	0.0126114
Biological Process	GO:0042401 cellular biogenic amine biosynthetic process	0.0440231	0.0615231
Biological Process	GO:0043101 purine-containing compound salvage	0.0371752	NA
Biological Process	GO:0044281 small molecule metabolic process	0.181961	0.0203228
Biological Process	GO:0044743 intracellular protein transmembrane import	0.00870202	NA
Biological Process	GO:0045184 establishment of protein localization	0.0262321	0.169111
Biological Process	GO:0046390 ribose phosphate biosynthetic process	0.00966099	NA
Biological Process	GO:0050790 regulation of catalytic activity	0.0380358	NA
Biological Process	GO:0065002 intracellular protein transmembrane transport	0.0155305	NA
Biological Process	GO:0071806 protein transmembrane transport	0.0155305	NA
Biological Process	GO:0072348 sulfur compound transport	0.0363772	NA
Biological Process	GO:0072521 purine-containing compound metabolic process	0.0260779	NA
Biological Process	GO:0072522 purine-containing compound biosynthetic process	0.0329823	NA
Biological Process	GO:0090407 organophosphate biosynthetic process	0.045166	0.559694
Biological Process	GO:1901293 nucleoside phosphate biosynthetic process	0.0181705	0.45631
Biological Process	GO:1990267 response to transition metal nanoparticle	0.0187658	NA
Cellular Component	GO:0005622 intracellular	0.000455022	0.251634
Cellular Component	GO:0005623 cell	0.000779869	0.409544
Cellular Component	GO:0005737 cytoplasm	0.0309908	0.254623
Cellular Component	GO:0005769 early endosome	0.00982239	NA
Cellular Component	GO:0005856 cytoskeleton	0.0365265	0.208701
Cellular Component	GO:0009579 thylakoid	0.0495858	NA
Cellular Component	GO:0015630 microtubule cytoskeleton	0.0491664	0.491444
Cellular Component	GO:0019012 virion	0.0411066	NA
Cellular Component	GO:0019898 extrinsic component of membrane	0.00941952	0.0328431
Cellular Component	GO:0030529 intracellular ribonucleoprotein complex	0.0452433	0.41511
Cellular Component	GO:0031090 organelle membrane	0.0259368	0.663202
Cellular Component	GO:0031312 extrinsic component of organelle membrane	0.0394687	0.0282156
Cellular Component	GO:0031976 plastid thylakoid	0.0257433	NA
Cellular Component	GO:0032991 macromolecular complex	0.00414778	0.799461
Cellular Component	GO:0043226 organelle	0.00230768	0.330855
Cellular Component	GO:0043227 membrane-bounded organelle	0.0327346	0.604072
Cellular Component	GO:0043229 intracellular organelle	0.00327957	0.294808
Cellular Component	GO:0044422 organelle part	0.00564897	0.509521
Cellular Component	GO:0044423 virion part	0.0411066	NA
Cellular Component	GO:0044424 intracellular part	0.000866549	0.2346
Cellular Component	GO:0044444 cytoplasmic part	0.024062	0.234939
Cellular Component	GO:0044446 intracellular organelle part	0.00757694	0.516554
Cellular Component	GO:0044464 cell part	0.000779869	0.409544
Cellular Component	GO:1990904 ribonucleoprotein complex	0.0452433	0.41511
Molecular Function	GO:0000149 SNARE binding	0.131891	0.00428671
Molecular Function	GO:0000175 3'-5'-exoribonuclease activity	0.507047	0.0212548
Molecular Function	GO:0004325 ferrochelatase activity	0.131891	0.00428671
Molecular Function	GO:0004532 exoribonuclease activity	0.507047	0.0212548
Molecular Function	GO:0004553 hydrolase activity, hydrolyzing O-glycosyl compounds	0.639577	0.0349303
Molecular Function	GO:0004645 phosphorylase activity	0.789159	0.0461786
Molecular Function	GO:0005342 organic acid transmembrane transporter activity	0.0363412	NA
Molecular Function	GO:0008017 microtubule binding	0.507047	0.0212548
Molecular Function	GO:0008320 protein transmembrane transporter activity	0.00362164	NA
Molecular Function	GO:0008408 3'-5' exonuclease activity	0.436393	0.0461786
Molecular Function	GO:0008509 anion transmembrane transporter activity	0.0114725	NA
Molecular Function	GO:0008565 protein transporter activity	0.00362164	NA
Molecular Function	GO:0015075 ion transmembrane transporter activity	0.0205692	0.785472
Molecular Function	GO:0015171 amino acid transmembrane transporter activity	0.00825485	NA
Molecular Function	GO:0015298 solute:cation antiporter activity	0.0336073	NA
Molecular Function	GO:0015491 cation:cation antiporter activity	0.0186145	NA
Molecular Function	GO:0015926 glucosidase activity	0.217168	0.0151516
Molecular Function	GO:0016462 pyrophosphatase activity	0.020686	0.0581838
Molecular Function	GO:0016782 transferase activity, transferring sulfur-containing groups	0.387656	0.0420681
Molecular Function	GO:0016783 sulfurtransferase activity	0.233273	0.0296326
Molecular Function	GO:0016787 hydrolase activity	0.0149629	0.158387
Molecular Function	GO:0016791 phosphatase activity	0.0499054	NA
Molecular Function	GO:0016796 exonuclease activity, active with either ribo- or deoxyribonucleic acids and producing 5'-phosphomonoesters	0.572096	0.0254525
Molecular Function	GO:0016813 hydrolase activity, acting on carbon-nitrogen (but not peptide) bonds, in linear amidines	0.0219071	0.0379403
Molecular Function	GO:0016817 hydrolase activity, acting on acid anhydrides	0.0242045	0.0621409
Molecular Function	GO:0016818 hydrolase activity, acting on acid anhydrides, in phosphorus-containing anhydrides	0.0191509	0.0599627
Molecular Function	GO:0016866 intramolecular transferase activity	0.263596	0.00871189
Molecular Function	GO:0016896 exoribonuclease activity, producing 5'-phosphomonoesters	0.507047	0.0212548
Molecular Function	GO:0017111 nucleoside-triphosphatase activity	0.0279304	0.119159
Molecular Function	GO:0019206 nucleoside kinase activity	0.0140679	NA
Molecular Function	GO:0022884 macromolecule transmembrane transporter activity	0.00362164	NA
Molecular Function	GO:0022890 inorganic cation transmembrane transporter activity	0.007291	0.506368
Molecular Function	GO:0022891 substrate-specific transmembrane transporter activity	0.00732377	0.81648
Molecular Function	GO:0022892 substrate-specific transporter activity	0.00488889	0.559659
Molecular Function	GO:0042578 phosphoric ester hydrolase activity	0.0204198	NA
Molecular Function	GO:0045181 glutamate synthase activity, NAD(P)H as acceptor	0.047572	NA
Molecular Function	GO:0046943 carboxylic acid transmembrane transporter activity	0.0363412	NA
Molecular Function	GO:0051536 iron-sulfur cluster binding	0.504057	0.0254958
Molecular Function	GO:0051540 metal cluster binding	0.346226	0.0449213
Molecular Function	GO:0099516 ion antiporter activity	0.0186145	NA
Molecular Function	GO:1901981 phosphatidylinositol phosphate binding	0.047572	NA
Molecular Function	GO:1902936 phosphatidylinositol bisphosphate binding	0.047572	NA

## Sheet: S8.2 cis
	GO ID	Description	cis (1331)	All (9713)	pvalue	p.adjust	Genes
Biological Process	GO:0009064	glutamine family amino acid metabolic process	14	46	0.00255603	0.905985	MSTRG.157893(AIH);MSTRG.157909(AIH);TEA_001936(At1g74260);TEA_002203(DIT2);TEA_003532(GLT1);TEA_008101(ARGAH1);TEA_010345(GLT1);TEA_013518(AIH);TEA_013603(fluG);TEA_015559(tag);TEA_026501(ASN1);TEA_028544(DELTA-OAT);TEA_028610(glnA);TEA_029735(GLB1)
Biological Process	GO:0016192	vesicle-mediated transport	31	140	0.00408969	0.905985	MSTRG.111540(CVA69.24);MSTRG.1125(ATG3);MSTRG.116191(trappc5);MSTRG.119101(TGD4);MSTRG.121047(MAG2L);MSTRG.133681(SEC6);MSTRG.146263(--);MSTRG.146264(--);MSTRG.148493(--);MSTRG.152719(AP3M);MSTRG.46848(ARFRP1);TEA_000240(EXO70A1);TEA_000331(Necap2);TEA_001068(VHA-C);TEA_005070(GC6);TEA_006056(SEC6);TEA_007319(GC6);TEA_009628(GN);TEA_012630(RABF1);TEA_016061(ARSA2);TEA_017024(VPS35B);TEA_019143(CA…
Biological Process	GO:0009259	ribonucleotide metabolic process	22	91	0.00488072	0.905985	MSTRG.111540(CVA69.24);MSTRG.49609(ADK2);MSTRG.49610(ADK2);MSTRG.49611(ADK1);TEA_001936(At1g74260);TEA_004613(PYRB2);TEA_006449(UKL5);TEA_007178(AHA10);TEA_008299(NDK1);TEA_008818(PYRB3);TEA_011319(ASE2);TEA_012915(LHA1);TEA_013772(PURA);TEA_015728(PURKE);TEA_015998(ATPG);TEA_016944(UKL1);TEA_017537(--);TEA_020553(ATPC);TEA_021725(AHA11);TEA_021877(VHA-B2);TEA_028796(--);TEA_028821(ATPA)
Biological Process	GO:0019693	ribose phosphate metabolic process	22	91	0.00488072	0.905985	MSTRG.111540(CVA69.24);MSTRG.49609(ADK2);MSTRG.49610(ADK2);MSTRG.49611(ADK1);TEA_001936(At1g74260);TEA_004613(PYRB2);TEA_006449(UKL5);TEA_007178(AHA10);TEA_008299(NDK1);TEA_008818(PYRB3);TEA_011319(ASE2);TEA_012915(LHA1);TEA_013772(PURA);TEA_015728(PURKE);TEA_015998(ATPG);TEA_016944(UKL1);TEA_017537(--);TEA_020553(ATPC);TEA_021725(AHA11);TEA_021877(VHA-B2);TEA_028796(--);TEA_028821(ATPA)
Biological Process	GO:0006006	glucose metabolic process	21	88	0.00687824	0.905985	MSTRG.111540(CVA69.24);MSTRG.134027(CAS);MSTRG.18431(PGIC);MSTRG.30852(At1g31730);MSTRG.34643(HSP90-7);MSTRG.49611(ADK1);MSTRG.8173(CCT2);TEA_000808(CCT2);TEA_001068(VHA-C);TEA_002389(FBA3);TEA_003275(MODA);TEA_003532(GLT1);TEA_006449(UKL5);TEA_009628(GN);TEA_010345(GLT1);TEA_013806(PMM);TEA_019219(PGM1);TEA_021339(TPS7);TEA_021726(IMPA4);TEA_022906(BC1);TEA_029529(At2g44050)
Biological Process	GO:0044743	intracellular protein transmembrane import	4	7	0.00870202	0.905985	TEA_003032(TOC75-3);TEA_003472(TOC75-3);TEA_024780(TIC56);TEA_027417(TIC40)
Biological Process	GO:0009260	ribonucleotide biosynthetic process	20	85	0.00966099	0.905985	MSTRG.49609(ADK2);MSTRG.49610(ADK2);MSTRG.49611(ADK1);TEA_001936(At1g74260);TEA_004613(PYRB2);TEA_006449(UKL5);TEA_007178(AHA10);TEA_008299(NDK1);TEA_008818(PYRB3);TEA_011319(ASE2);TEA_012915(LHA1);TEA_013772(PURA);TEA_015728(PURKE);TEA_015998(ATPG);TEA_016944(UKL1);TEA_017537(--);TEA_020553(ATPC);TEA_021725(AHA11);TEA_028796(--);TEA_028821(ATPA)
Biological Process	GO:0046390	ribose phosphate biosynthetic process	20	85	0.00966099	0.905985	MSTRG.49609(ADK2);MSTRG.49610(ADK2);MSTRG.49611(ADK1);TEA_001936(At1g74260);TEA_004613(PYRB2);TEA_006449(UKL5);TEA_007178(AHA10);TEA_008299(NDK1);TEA_008818(PYRB3);TEA_011319(ASE2);TEA_012915(LHA1);TEA_013772(PURA);TEA_015728(PURKE);TEA_015998(ATPG);TEA_016944(UKL1);TEA_017537(--);TEA_020553(ATPC);TEA_021725(AHA11);TEA_028796(--);TEA_028821(ATPA)
Biological Process	GO:0065002	intracellular protein transmembrane transport	4	8	0.0155305	0.905985	TEA_003032(TOC75-3);TEA_003472(TOC75-3);TEA_024780(TIC56);TEA_027417(TIC40)
Biological Process	GO:0071806	protein transmembrane transport	4	8	0.0155305	0.905985	TEA_003032(TOC75-3);TEA_003472(TOC75-3);TEA_024780(TIC56);TEA_027417(TIC40)
Biological Process	GO:1901293	nucleoside phosphate biosynthetic process	29	143	0.0181705	0.905985	MSTRG.49609(ADK2);MSTRG.49610(ADK2);MSTRG.49611(ADK1);MSTRG.687(udkC);TEA_001936(At1g74260);TEA_004613(PYRB2);TEA_006449(UKL5);TEA_007178(AHA10);TEA_008299(NDK1);TEA_008818(PYRB3);TEA_009559(KLCR2);TEA_010504(noc3);TEA_011319(ASE2);TEA_012915(LHA1);TEA_013772(PURA);TEA_015728(PURKE);TEA_015998(ATPG);TEA_016944(UKL1);TEA_017483(RH57);TEA_017486(RH57);TEA_017537(--);TEA_020553(ATPC);TEA_021682(udkC…
Biological Process	GO:0010043	response to zinc ion	2	2	0.0187658	0.905985	TEA_009446(MTP1);TEA_010123(MTP1)
Biological Process	GO:1990267	response to transition metal nanoparticle	2	2	0.0187658	0.905985	TEA_009446(MTP1);TEA_010123(MTP1)
Biological Process	GO:0009150	purine ribonucleotide metabolic process	18	79	0.0188421	0.905985	MSTRG.111540(CVA69.24);MSTRG.49609(ADK2);MSTRG.49610(ADK2);MSTRG.49611(ADK1);TEA_001936(At1g74260);TEA_007178(AHA10);TEA_008299(NDK1);TEA_011319(ASE2);TEA_012915(LHA1);TEA_013772(PURA);TEA_015728(PURKE);TEA_015998(ATPG);TEA_017537(--);TEA_020553(ATPC);TEA_021725(AHA11);TEA_021877(VHA-B2);TEA_028796(--);TEA_028821(ATPA)
Biological Process	GO:0009165	nucleotide biosynthetic process	26	127	0.0217906	0.905985	MSTRG.49609(ADK2);MSTRG.49610(ADK2);MSTRG.49611(ADK1);TEA_001936(At1g74260);TEA_004613(PYRB2);TEA_006449(UKL5);TEA_007178(AHA10);TEA_008299(NDK1);TEA_008818(PYRB3);TEA_009559(KLCR2);TEA_010504(noc3);TEA_011319(ASE2);TEA_012915(LHA1);TEA_013772(PURA);TEA_015728(PURKE);TEA_015998(ATPG);TEA_016944(UKL1);TEA_017483(RH57);TEA_017486(RH57);TEA_017537(--);TEA_020553(ATPC);TEA_021725(AHA11);TEA_025180(NA…
Biological Process	GO:0009173	pyrimidine ribonucleoside monophosphate metabolic process	5	13	0.0238193	0.905985	MSTRG.687(udkC);TEA_006449(UKL5);TEA_008818(PYRB3);TEA_016944(UKL1);TEA_021682(udkC)
Biological Process	GO:0009174	pyrimidine ribonucleoside monophosphate biosynthetic process	5	13	0.0238193	0.905985	MSTRG.687(udkC);TEA_006449(UKL5);TEA_008818(PYRB3);TEA_016944(UKL1);TEA_021682(udkC)
Biological Process	GO:0006470	protein dephosphorylation	9	32	0.0243438	0.905985	MSTRG.37432(I-2);MSTRG.71604(PTPMT1);TEA_012127(PHS1);TEA_013731(stp1);TEA_014337(--);TEA_015135(MTM1);TEA_018864(Dusp12);TEA_021700(PHS1);TEA_023200(PTEN2A)
Biological Process	GO:0006835	dicarboxylic acid transport	4	9	0.0249622	0.905985	MSTRG.117710(BAT1);TEA_002203(DIT2);TEA_028106(AAP6);TEA_028107(AAP6)
Biological Process	GO:0006163	purine nucleotide metabolic process	20	93	0.0252022	0.905985	MSTRG.111540(CVA69.24);MSTRG.49609(ADK2);MSTRG.49610(ADK2);MSTRG.49611(ADK1);TEA_001936(At1g74260);TEA_007178(AHA10);TEA_008299(NDK1);TEA_008818(PYRB3);TEA_011319(ASE2);TEA_012915(LHA1);TEA_013772(PURA);TEA_015728(PURKE);TEA_015998(ATPG);TEA_017116(RPS17);TEA_017537(--);TEA_020553(ATPC);TEA_021725(AHA11);TEA_021877(VHA-B2);TEA_028796(--);TEA_028821(ATPA)
Biological Process	GO:0072521	purine-containing compound metabolic process	23	111	0.0260779	0.905985	MSTRG.111540(CVA69.24);MSTRG.49609(ADK2);MSTRG.49610(ADK2);MSTRG.49611(ADK1);TEA_001936(At1g74260);TEA_007178(AHA10);TEA_008299(NDK1);TEA_008818(PYRB3);TEA_011319(ASE2);TEA_012915(LHA1);TEA_013772(PURA);TEA_015728(PURKE);TEA_015998(ATPG);TEA_016013(APT5);TEA_017116(RPS17);TEA_017537(--);TEA_018859(--);TEA_020553(ATPC);TEA_021725(AHA11);TEA_021877(VHA-B2);TEA_026460(wdr4);TEA_028796(--);TEA_028821…
Biological Process	GO:0045184	establishment of protein localization	59	337	0.0262321	0.905985	MSTRG.104772(--);MSTRG.104994(trappc13);MSTRG.1125(ATG3);MSTRG.119101(TGD4);MSTRG.128294(CPFTSY);MSTRG.130080(Wdr48);MSTRG.134027(CAS);MSTRG.140137(PEX4);MSTRG.148493(--);MSTRG.152719(AP3M);MSTRG.30852(At1g31730);MSTRG.34643(HSP90-7);MSTRG.48143(NSL1);MSTRG.52882(TIM17-2);MSTRG.68701(SYP71);MSTRG.87891(VPS41);MSTRG.9557(GAPC);TEA_000577(--);TEA_001661(BZIP53);TEA_002778(SRP72);TEA_003032(TOC75-3)…
Biological Process	GO:0015031	protein transport	58	334	0.0316126	0.905985	MSTRG.104772(--);MSTRG.104994(trappc13);MSTRG.1125(ATG3);MSTRG.119101(TGD4);MSTRG.128294(CPFTSY);MSTRG.130080(Wdr48);MSTRG.134027(CAS);MSTRG.140137(PEX4);MSTRG.148493(--);MSTRG.152719(AP3M);MSTRG.30852(At1g31730);MSTRG.34643(HSP90-7);MSTRG.48143(NSL1);MSTRG.52882(TIM17-2);MSTRG.68701(SYP71);MSTRG.87891(VPS41);MSTRG.9557(GAPC);TEA_000577(--);TEA_001661(BZIP53);TEA_002778(SRP72);TEA_003032(TOC75-3)…
Biological Process	GO:0072522	purine-containing compound biosynthetic process	17	78	0.0329823	0.905985	MSTRG.49609(ADK2);MSTRG.49610(ADK2);MSTRG.49611(ADK1);TEA_001936(At1g74260);TEA_007178(AHA10);TEA_008299(NDK1);TEA_011319(ASE2);TEA_012915(LHA1);TEA_013772(PURA);TEA_015728(PURKE);TEA_015998(ATPG);TEA_016013(APT5);TEA_017537(--);TEA_020553(ATPC);TEA_021725(AHA11);TEA_028796(--);TEA_028821(ATPA)
Biological Process	GO:0006164	purine nucleotide biosynthetic process	16	73	0.0360809	0.905985	MSTRG.49609(ADK2);MSTRG.49610(ADK2);MSTRG.49611(ADK1);TEA_001936(At1g74260);TEA_007178(AHA10);TEA_008299(NDK1);TEA_011319(ASE2);TEA_012915(LHA1);TEA_013772(PURA);TEA_015728(PURKE);TEA_015998(ATPG);TEA_017537(--);TEA_020553(ATPC);TEA_021725(AHA11);TEA_028796(--);TEA_028821(ATPA)
Biological Process	GO:0009152	purine ribonucleotide biosynthetic process	16	73	0.0360809	0.905985	MSTRG.49609(ADK2);MSTRG.49610(ADK2);MSTRG.49611(ADK1);TEA_001936(At1g74260);TEA_007178(AHA10);TEA_008299(NDK1);TEA_011319(ASE2);TEA_012915(LHA1);TEA_013772(PURA);TEA_015728(PURKE);TEA_015998(ATPG);TEA_017537(--);TEA_020553(ATPC);TEA_021725(AHA11);TEA_028796(--);TEA_028821(ATPA)
Biological Process	GO:0006525	arginine metabolic process	6	19	0.0363772	0.905985	MSTRG.157893(AIH);MSTRG.157909(AIH);TEA_008101(ARGAH1);TEA_013518(AIH);TEA_028544(DELTA-OAT);TEA_029735(GLB1)
Biological Process	GO:0008272	sulfate transport	6	19	0.0363772	0.905985	TEA_001238(MOT2);TEA_007084(SULTR3;4);TEA_015903(SULTR3;3);TEA_022779(SULTR3;1);TEA_024746(ST3);TEA_029857(SULTR1;3)
Biological Process	GO:0072348	sulfur compound transport	6	19	0.0363772	0.905985	TEA_001238(MOT2);TEA_007084(SULTR3;4);TEA_015903(SULTR3;3);TEA_022779(SULTR3;1);TEA_024746(ST3);TEA_029857(SULTR1;3)
Biological Process	GO:0006497	protein lipidation	11	45	0.0370356	0.905985	MSTRG.107805(At5g09550);MSTRG.116327(pigw);MSTRG.146728(ARF);MSTRG.34643(HSP90-7);TEA_005352(FKBP62);TEA_005364(FKBP65);TEA_018029(CBR1);TEA_021726(IMPA4);TEA_022934(ncl1);TEA_025192(PIGM);TEA_025763(TOPP4)
Biological Process	GO:0042157	lipoprotein metabolic process	11	45	0.0370356	0.905985	MSTRG.107805(At5g09550);MSTRG.116327(pigw);MSTRG.146728(ARF);MSTRG.34643(HSP90-7);TEA_005352(FKBP62);TEA_005364(FKBP65);TEA_018029(CBR1);TEA_021726(IMPA4);TEA_022934(ncl1);TEA_025192(PIGM);TEA_025763(TOPP4)
Biological Process	GO:0042158	lipoprotein biosynthetic process	11	45	0.0370356	0.905985	MSTRG.107805(At5g09550);MSTRG.116327(pigw);MSTRG.146728(ARF);MSTRG.34643(HSP90-7);TEA_005352(FKBP62);TEA_005364(FKBP65);TEA_018029(CBR1);TEA_021726(IMPA4);TEA_022934(ncl1);TEA_025192(PIGM);TEA_025763(TOPP4)
Biological Process	GO:0043101	purine-containing compound salvage	4	10	0.0371752	0.905985	MSTRG.49609(ADK2);MSTRG.49610(ADK2);MSTRG.49611(ADK1);TEA_016013(APT5)
Biological Process	GO:0006536	glutamate metabolic process	3	6	0.0372207	0.905985	TEA_002203(DIT2);TEA_003532(GLT1);TEA_010345(GLT1)
Biological Process	GO:0009084	glutamine family amino acid biosynthetic process	3	6	0.0372207	0.905985	TEA_003532(GLT1);TEA_010345(GLT1);TEA_029735(GLB1)
Biological Process	GO:0010394	homogalacturonan metabolic process	3	6	0.0372207	0.905985	TEA_009377(QUA2);TEA_014937(GAUT1);TEA_027954(GAUT8)
Biological Process	GO:0015740	C4-dicarboxylate transport	3	6	0.0372207	0.905985	TEA_002203(DIT2);TEA_028106(AAP6);TEA_028107(AAP6)
Biological Process	GO:0050790	regulation of catalytic activity	21	103	0.0380358	0.905985	MSTRG.107209(fray2);MSTRG.14816(ROPGEF3);MSTRG.22108(ahsa);MSTRG.37432(I-2);MSTRG.75256(CYS6);MSTRG.90868(CDC2);TEA_001064(ROPGAP7);TEA_003583(ROPGEF14);TEA_004540(PTI1);TEA_005775(At1g01540);TEA_009628(GN);TEA_010131(AGD11);TEA_012127(PHS1);TEA_014419(CEPR1);TEA_018761(UREF);TEA_019200(CRLK2);TEA_020888(TIMPA);TEA_021138(TMK3);TEA_023200(PTEN2A);TEA_026888(EMS1);TEA_029786(GNL2)
Biological Process	GO:0006221	pyrimidine nucleotide biosynthetic process	10	40	0.0396271	0.905985	TEA_004613(PYRB2);TEA_006449(UKL5);TEA_008818(PYRB3);TEA_009559(KLCR2);TEA_010504(noc3);TEA_013772(PURA);TEA_016944(UKL1);TEA_017483(RH57);TEA_017486(RH57);TEA_028891(FTSZ1)
Biological Process	GO:0009156	ribonucleoside monophosphate biosynthetic process	13	57	0.0416503	0.905985	MSTRG.687(udkC);TEA_001936(At1g74260);TEA_006449(UKL5);TEA_008818(PYRB3);TEA_011319(ASE2);TEA_015728(PURKE);TEA_015998(ATPG);TEA_016944(UKL1);TEA_017537(--);TEA_020553(ATPC);TEA_021682(udkC);TEA_028796(--);TEA_028821(ATPA)
Biological Process	GO:0009161	ribonucleoside monophosphate metabolic process	13	57	0.0416503	0.905985	MSTRG.687(udkC);TEA_001936(At1g74260);TEA_006449(UKL5);TEA_008818(PYRB3);TEA_011319(ASE2);TEA_015728(PURKE);TEA_015998(ATPG);TEA_016944(UKL1);TEA_017537(--);TEA_020553(ATPC);TEA_021682(udkC);TEA_028796(--);TEA_028821(ATPA)
Biological Process	GO:0006396	RNA processing	38	210	0.0421081	0.905985	MSTRG.107947(SMC5);MSTRG.146789(SNRNP35);MSTRG.17932(SR34A);MSTRG.18960(At3g25430);MSTRG.40538(--);MSTRG.57633(URM1-2);MSTRG.59142(NRPB7);MSTRG.68338(FIP37);TEA_000271(RH21);TEA_001139(prpf39);TEA_004874(PAPS1);TEA_006668(--);TEA_007365(THO7A);TEA_007815(--);TEA_009830(CDC5);TEA_010901(At5g19830);TEA_011810(At1g07170);TEA_012073(CSTF77);TEA_012394(CYP59);TEA_012815(--);TEA_013691(RRP5);TEA_014337…
Biological Process	GO:0006596	polyamine biosynthetic process	5	15	0.0440231	0.905985	MSTRG.157893(AIH);MSTRG.157909(AIH);TEA_009805(SAMDC4);TEA_013518(AIH);TEA_013932(gdhA)
Biological Process	GO:0009129	pyrimidine nucleoside monophosphate metabolic process	5	15	0.0440231	0.905985	MSTRG.687(udkC);TEA_006449(UKL5);TEA_008818(PYRB3);TEA_016944(UKL1);TEA_021682(udkC)
Biological Process	GO:0009130	pyrimidine nucleoside monophosphate biosynthetic process	5	15	0.0440231	0.905985	MSTRG.687(udkC);TEA_006449(UKL5);TEA_008818(PYRB3);TEA_016944(UKL1);TEA_021682(udkC)
Biological Process	GO:0009309	amine biosynthetic process	5	15	0.0440231	0.905985	MSTRG.157893(AIH);MSTRG.157909(AIH);TEA_009805(SAMDC4);TEA_013518(AIH);TEA_013932(gdhA)
Biological Process	GO:0017038	protein import	5	15	0.0440231	0.905985	TEA_003032(TOC75-3);TEA_003472(TOC75-3);TEA_010504(noc3);TEA_024780(TIC56);TEA_027417(TIC40)
Biological Process	GO:0042401	cellular biogenic amine biosynthetic process	5	15	0.0440231	0.905985	MSTRG.157893(AIH);MSTRG.157909(AIH);TEA_009805(SAMDC4);TEA_013518(AIH);TEA_013932(gdhA)
Biological Process	GO:0090407	organophosphate biosynthetic process	35	192	0.045166	0.905985	MSTRG.143013(UGP);MSTRG.17090(At5g03345);MSTRG.32529(At5g03345);MSTRG.49609(ADK2);MSTRG.49610(ADK2);MSTRG.49611(ADK1);MSTRG.687(udkC);TEA_001936(At1g74260);TEA_004613(PYRB2);TEA_006449(UKL5);TEA_007178(AHA10);TEA_008299(NDK1);TEA_008818(PYRB3);TEA_009559(KLCR2);TEA_010504(noc3);TEA_010955(MTP11);TEA_011319(ASE2);TEA_012915(LHA1);TEA_013772(PURA);TEA_015728(PURKE);TEA_015998(ATPG);TEA_016944(UKL1)…
Biological Process	GO:0008380	RNA splicing	12	52	0.0453521	0.905985	MSTRG.146789(SNRNP35);MSTRG.59142(NRPB7);MSTRG.68338(FIP37);TEA_006668(--);TEA_007815(--);TEA_011810(At1g07170);TEA_012394(CYP59);TEA_015183(RBP2);TEA_015717(Ppme1);TEA_021837(At4g31010);TEA_022772(SMTA);TEA_028644(VIT_07s0104g01170)
Biological Process	GO:0010467	gene expression	211	1389	0.0458653	0.905985	MSTRG.104510(PYM);MSTRG.106248(ENY2);MSTRG.107947(SMC5);MSTRG.110588(--);MSTRG.111681(RPL1);MSTRG.113099(--);MSTRG.120577(NFXL2);MSTRG.125264(EMB2247);MSTRG.125730(--);MSTRG.136856(SOG1);MSTRG.137654(AGO16);MSTRG.137655(NAC089);MSTRG.142158(SIR1);MSTRG.142233(rps6);MSTRG.146484(MED22B);MSTRG.146789(SNRNP35);MSTRG.153677(KAPP);MSTRG.161784(Os06g0701100);MSTRG.161885(EMB1027);MSTRG.164531(CAPH);MST…
Biological Process	GO:0007346	regulation of mitotic cell cycle	6	20	0.0461328	0.905985	MSTRG.122468(APC4);MSTRG.164531(CAPH);MSTRG.164533(CAPH);TEA_014948(MSI1);TEA_023502(--);TEA_028448(At3g61590)
Biological Process	GO:0034641	cellular nitrogen compound metabolic process	230	1523	0.0468687	0.905985	MSTRG.106248(ENY2);MSTRG.107947(SMC5);MSTRG.107969(PPH);MSTRG.110588(--);MSTRG.111540(CVA69.24);MSTRG.117198(RAD50);MSTRG.118752(APC1);MSTRG.120369(--);MSTRG.125264(EMB2247);MSTRG.125730(--);MSTRG.136433(Os01g0868300);MSTRG.136796(--);MSTRG.138205(HEMH);MSTRG.142158(SIR1);MSTRG.143013(UGP);MSTRG.14476(Os12g0234800);MSTRG.146484(MED22B);MSTRG.146789(SNRNP35);MSTRG.157893(AIH);MSTRG.157909(AIH);MST…
Biological Process	GO:0006537	glutamate biosynthetic process	2	3	0.0511611	0.905985	TEA_003532(GLT1);TEA_010345(GLT1)
Biological Process	GO:0006591	ornithine metabolic process	2	3	0.0511611	0.905985	TEA_028544(DELTA-OAT);TEA_029735(GLB1)
Biological Process	GO:0006783	heme biosynthetic process	2	3	0.0511611	0.905985	TEA_003046(SIRB);TEA_022281(COX10)
Biological Process	GO:0006906	vesicle fusion	2	3	0.0511611	0.905985	TEA_005070(GC6);TEA_007319(GC6)
Biological Process	GO:0009644	response to high light intensity	2	3	0.0511611	0.905985	TEA_009013(DEGP7);TEA_023224(DEGP7)
Biological Process	GO:0042168	heme metabolic process	2	3	0.0511611	0.905985	TEA_003046(SIRB);TEA_022281(COX10)
Biological Process	GO:0044801	single-organism membrane fusion	2	3	0.0511611	0.905985	TEA_005070(GC6);TEA_007319(GC6)
Biological Process	GO:0061025	membrane fusion	2	3	0.0511611	0.905985	TEA_005070(GC6);TEA_007319(GC6)
Biological Process	GO:0090174	organelle membrane fusion	2	3	0.0511611	0.905985	TEA_005070(GC6);TEA_007319(GC6)
Biological Process	GO:0009218	pyrimidine ribonucleotide metabolic process	4	11	0.0522361	0.905985	TEA_004613(PYRB2);TEA_006449(UKL5);TEA_008818(PYRB3);TEA_016944(UKL1)
Biological Process	GO:0009220	pyrimidine ribonucleotide biosynthetic process	4	11	0.0522361	0.905985	TEA_004613(PYRB2);TEA_006449(UKL5);TEA_008818(PYRB3);TEA_016944(UKL1)
Biological Process	GO:0042180	cellular ketone metabolic process	7	26	0.0555819	0.905985	MSTRG.48143(NSL1);MSTRG.82543(TPC1B);TEA_004118(OsI_27296);TEA_004859(ABC4);TEA_018507(At2g03690);TEA_018514(At2g03690);TEA_027439(At2g30170)
Biological Process	GO:0002252	immune effector process	6	21	0.0573622	0.905985	MSTRG.107947(SMC5);MSTRG.48143(NSL1);TEA_000436(ERF2);TEA_016701(RDR6);TEA_028369(RPS16-2);TEA_028370(RPS16-2)
Biological Process	GO:0010393	galacturonan metabolic process	3	7	0.0586098	0.905985	TEA_009377(QUA2);TEA_014937(GAUT1);TEA_027954(GAUT8)
Biological Process	GO:0009123	nucleoside monophosphate metabolic process	14	66	0.0607277	0.905985	MSTRG.687(udkC);TEA_001936(At1g74260);TEA_006449(UKL5);TEA_008818(PYRB3);TEA_011319(ASE2);TEA_015728(PURKE);TEA_015998(ATPG);TEA_016944(UKL1);TEA_017537(--);TEA_020553(ATPC);TEA_021682(udkC);TEA_022287(PRS1);TEA_028796(--);TEA_028821(ATPA)
Biological Process	GO:0009124	nucleoside monophosphate biosynthetic process	14	66	0.0607277	0.905985	MSTRG.687(udkC);TEA_001936(At1g74260);TEA_006449(UKL5);TEA_008818(PYRB3);TEA_011319(ASE2);TEA_015728(PURKE);TEA_015998(ATPG);TEA_016944(UKL1);TEA_017537(--);TEA_020553(ATPC);TEA_021682(udkC);TEA_022287(PRS1);TEA_028796(--);TEA_028821(ATPA)
Biological Process	GO:0051336	regulation of hydrolase activity	10	43	0.0615143	0.905985	MSTRG.14816(ROPGEF3);MSTRG.22108(ahsa);MSTRG.37432(I-2);MSTRG.75256(CYS6);TEA_001064(ROPGAP7);TEA_003583(ROPGEF14);TEA_009628(GN);TEA_010131(AGD11);TEA_020888(TIMPA);TEA_029786(GNL2)
Biological Process	GO:0055085	transmembrane transport	27	146	0.0618613	0.905985	MSTRG.100211(KAT3);MSTRG.111540(CVA69.24);MSTRG.117710(BAT1);MSTRG.128173(KAT1);MSTRG.138586(NIP5-1);MSTRG.82543(TPC1B);MSTRG.98226(Os02g0718900);TEA_001068(VHA-C);TEA_002791(POT7);TEA_002992(SLAH1);TEA_003032(TOC75-3);TEA_003472(TOC75-3);TEA_006663(CNGC17);TEA_009628(GN);TEA_010806(VHA-c''2);TEA_011083(SLAC1);TEA_013636(CLC-D);TEA_015760(CLC-E);TEA_019264(POT5);TEA_019322(CNGC18);TEA_021877(VHA-…
Biological Process	GO:0043648	dicarboxylic acid metabolic process	11	49	0.0640784	0.905985	MSTRG.154244(NAD-ME2);MSTRG.8041(MODA);TEA_002093(NAD-ME2);TEA_002203(DIT2);TEA_003275(MODA);TEA_003532(GLT1);TEA_007849(MD1);TEA_010251(ADCS);TEA_010345(GLT1);TEA_024649(At3g47520);TEA_024651(At3g47520)
Biological Process	GO:0006139	nucleobase-containing compound metabolic process	196	1299	0.0658876	0.905985	MSTRG.106248(ENY2);MSTRG.107947(SMC5);MSTRG.111540(CVA69.24);MSTRG.117198(RAD50);MSTRG.118752(APC1);MSTRG.120369(--);MSTRG.125264(EMB2247);MSTRG.125730(--);MSTRG.136433(Os01g0868300);MSTRG.136796(--);MSTRG.142158(SIR1);MSTRG.143013(UGP);MSTRG.146484(MED22B);MSTRG.146789(SNRNP35);MSTRG.161885(EMB1027);MSTRG.163349(--);MSTRG.164531(CAPH);MSTRG.164533(CAPH);MSTRG.166207(HCF136);MSTRG.168962(At1g6732…
Biological Process	GO:0016311	dephosphorylation	9	38	0.0670027	0.905985	MSTRG.37432(I-2);MSTRG.71604(PTPMT1);TEA_012127(PHS1);TEA_013731(stp1);TEA_014337(--);TEA_015135(MTM1);TEA_018864(Dusp12);TEA_021700(PHS1);TEA_023200(PTEN2A)
Biological Process	GO:0065009	regulation of molecular function	21	110	0.0696406	0.905985	MSTRG.107209(fray2);MSTRG.14816(ROPGEF3);MSTRG.22108(ahsa);MSTRG.37432(I-2);MSTRG.75256(CYS6);MSTRG.90868(CDC2);TEA_001064(ROPGAP7);TEA_003583(ROPGEF14);TEA_004540(PTI1);TEA_005775(At1g01540);TEA_009628(GN);TEA_010131(AGD11);TEA_012127(PHS1);TEA_014419(CEPR1);TEA_018761(UREF);TEA_019200(CRLK2);TEA_020888(TIMPA);TEA_021138(TMK3);TEA_023200(PTEN2A);TEA_026888(EMS1);TEA_029786(GNL2)
Biological Process	GO:0000375	RNA splicing, via transesterification reactions	6	22	0.0700859	0.905985	MSTRG.146789(SNRNP35);TEA_011810(At1g07170);TEA_012394(CYP59);TEA_015183(RBP2);TEA_021837(At4g31010);TEA_028644(VIT_07s0104g01170)
Biological Process	GO:0000377	RNA splicing, via transesterification reactions with bulged adenosine as nucleophile	6	22	0.0700859	0.905985	MSTRG.146789(SNRNP35);TEA_011810(At1g07170);TEA_012394(CYP59);TEA_015183(RBP2);TEA_021837(At4g31010);TEA_028644(VIT_07s0104g01170)
Biological Process	GO:0008104	protein localization	79	492	0.0701584	0.905985	MSTRG.104772(--);MSTRG.104994(trappc13);MSTRG.107805(At5g09550);MSTRG.1125(ATG3);MSTRG.119101(TGD4);MSTRG.128294(CPFTSY);MSTRG.130080(Wdr48);MSTRG.134027(CAS);MSTRG.140137(PEX4);MSTRG.141906(--);MSTRG.148493(--);MSTRG.150137(PRAF1);MSTRG.152719(AP3M);MSTRG.30852(At1g31730);MSTRG.34643(HSP90-7);MSTRG.48143(NSL1);MSTRG.52882(TIM17-2);MSTRG.5821(TIG);MSTRG.68701(SYP71);MSTRG.86427(--);MSTRG.87891(VP…
Biological Process	GO:0006220	pyrimidine nucleotide metabolic process	10	44	0.0702603	0.905985	TEA_004613(PYRB2);TEA_006449(UKL5);TEA_008818(PYRB3);TEA_009559(KLCR2);TEA_010504(noc3);TEA_013772(PURA);TEA_016944(UKL1);TEA_017483(RH57);TEA_017486(RH57);TEA_028891(FTSZ1)
Biological Process	GO:0072528	pyrimidine-containing compound biosynthetic process	10	44	0.0702603	0.905985	TEA_004613(PYRB2);TEA_006449(UKL5);TEA_008818(PYRB3);TEA_009559(KLCR2);TEA_010504(noc3);TEA_013772(PURA);TEA_016944(UKL1);TEA_017483(RH57);TEA_017486(RH57);TEA_028891(FTSZ1)
Biological Process	GO:0072657	protein localization to membrane	5	17	0.0720185	0.905985	MSTRG.128294(CPFTSY);MSTRG.148493(--);TEA_002778(SRP72);TEA_016061(ARSA2);TEA_028689(HLB1)
Biological Process	GO:0090150	establishment of protein localization to membrane	5	17	0.0720185	0.905985	MSTRG.128294(CPFTSY);MSTRG.148493(--);TEA_002778(SRP72);TEA_016061(ARSA2);TEA_028689(HLB1)
Biological Process	GO:0006970	response to osmotic stress	28	155	0.0739772	0.905985	MSTRG.111540(CVA69.24);MSTRG.130027(HVA22A);MSTRG.130028(HVA22A);MSTRG.142158(SIR1);MSTRG.143013(UGP);MSTRG.34643(HSP90-7);MSTRG.48143(NSL1);MSTRG.49611(ADK1);MSTRG.82543(TPC1B);MSTRG.93925(RBL19);TEA_000221(PIP1-5);TEA_001068(VHA-C);TEA_002389(FBA3);TEA_003532(GLT1);TEA_006127(PCMP-H40);TEA_008299(NDK1);TEA_010345(GLT1);TEA_010957(NHX2);TEA_010998(NHX2);TEA_012946(tmem53-a);TEA_013806(PMM);TEA_0…
Biological Process	GO:0048285	organelle fission	16	80	0.0742606	0.905985	MSTRG.118752(APC1);MSTRG.122468(APC4);MSTRG.162237(TPX2);MSTRG.164531(CAPH);MSTRG.164533(CAPH);MSTRG.90868(CDC2);TEA_000369(TOP3A);TEA_008458(SAP4);TEA_014420(ncapd2);TEA_014502(At5g18950);TEA_014874(MOR1);TEA_019966(FZR3);TEA_023350(MPS1);TEA_026888(EMS1);TEA_028891(FTSZ1);TEA_029601(PCH2)
Biological Process	GO:0000280	nuclear division	15	74	0.0746685	0.905985	MSTRG.118752(APC1);MSTRG.122468(APC4);MSTRG.162237(TPX2);MSTRG.164531(CAPH);MSTRG.164533(CAPH);MSTRG.90868(CDC2);TEA_000369(TOP3A);TEA_008458(SAP4);TEA_014420(ncapd2);TEA_014502(At5g18950);TEA_014874(MOR1);TEA_019966(FZR3);TEA_023350(MPS1);TEA_026888(EMS1);TEA_029601(PCH2)
Biological Process	GO:0019318	hexose metabolic process	24	130	0.0761221	0.905985	MSTRG.111540(CVA69.24);MSTRG.134027(CAS);MSTRG.18431(PGIC);MSTRG.30852(At1g31730);MSTRG.34643(HSP90-7);MSTRG.49611(ADK1);MSTRG.8173(CCT2);TEA_000808(CCT2);TEA_001068(VHA-C);TEA_001462(At3g26720);TEA_002389(FBA3);TEA_003025(GOLS2);TEA_003275(MODA);TEA_003532(GLT1);TEA_005086(UGE2);TEA_006449(UKL5);TEA_009628(GN);TEA_010345(GLT1);TEA_013806(PMM);TEA_019219(PGM1);TEA_021339(TPS7);TEA_021726(IMPA4);T…
Biological Process	GO:0010564	regulation of cell cycle process	7	28	0.0786541	0.905985	MSTRG.122468(APC4);MSTRG.164531(CAPH);MSTRG.164533(CAPH);MSTRG.81283(SAMBA);TEA_014948(MSI1);TEA_019966(FZR3);TEA_023502(--)
Biological Process	GO:1901566	organonitrogen compound biosynthetic process	87	550	0.0795035	0.905985	MSTRG.110588(--);MSTRG.125264(EMB2247);MSTRG.13064(RCS3);MSTRG.138205(HEMH);MSTRG.142158(SIR1);MSTRG.157893(AIH);MSTRG.157909(AIH);MSTRG.161784(Os06g0701100);MSTRG.161885(EMB1027);MSTRG.166207(HCF136);MSTRG.49609(ADK2);MSTRG.49610(ADK2);MSTRG.49611(ADK1);MSTRG.61735(OVA5);MSTRG.70570(Os05g0573700);MSTRG.84693(OASB);TEA_000650(TAF10);TEA_000776(BUB3.3);TEA_000869(EMB2369);TEA_001352(At1g80290);TEA…
Biological Process	GO:0071704	organic substance metabolic process	761	5378	0.081075	0.905985	MSTRG.102079(KRTCAP2);MSTRG.104510(PYM);MSTRG.104994(trappc13);MSTRG.106248(ENY2);MSTRG.107209(fray2);MSTRG.107805(At5g09550);MSTRG.107947(SMC5);MSTRG.107969(PPH);MSTRG.109574(--);MSTRG.110588(--);MSTRG.111540(CVA69.24);MSTRG.111681(RPL1);MSTRG.112190(clpP);MSTRG.113099(--);MSTRG.116327(pigw);MSTRG.116674(IP5P6);MSTRG.117198(RAD50);MSTRG.11861(At5g62930);MSTRG.118752(APC1);MSTRG.120369(--);MSTRG.…
Biological Process	GO:0010038	response to metal ion	15	75	0.0820659	0.905985	MSTRG.111540(CVA69.24);MSTRG.142158(SIR1);MSTRG.143013(UGP);MSTRG.34643(HSP90-7);MSTRG.49611(ADK1);MSTRG.63364(LCB1);TEA_000221(PIP1-5);TEA_002667(PGK3);TEA_008299(NDK1);TEA_009446(MTP1);TEA_010123(MTP1);TEA_010955(MTP11);TEA_013772(PURA);TEA_013806(PMM);TEA_023631(LCB1)
Biological Process	GO:0046148	pigment biosynthetic process	6	23	0.0843006	0.905985	MSTRG.14839(DMR6);TEA_003046(SIRB);TEA_014811(FL);TEA_016013(APT5);TEA_016508(NCS1);TEA_022281(COX10)
Biological Process	GO:0046483	heterocycle metabolic process	214	1438	0.086817	0.905985	MSTRG.106248(ENY2);MSTRG.107947(SMC5);MSTRG.107969(PPH);MSTRG.111540(CVA69.24);MSTRG.117198(RAD50);MSTRG.118752(APC1);MSTRG.120369(--);MSTRG.125264(EMB2247);MSTRG.125730(--);MSTRG.136433(Os01g0868300);MSTRG.136796(--);MSTRG.138205(HEMH);MSTRG.142158(SIR1);MSTRG.143013(UGP);MSTRG.146484(MED22B);MSTRG.146789(SNRNP35);MSTRG.161885(EMB1027);MSTRG.163349(--);MSTRG.164531(CAPH);MSTRG.164533(CAPH);MSTRG…
Biological Process	GO:0009606	tropism	10	46	0.0899978	0.905985	MSTRG.125730(--);MSTRG.14782(ALY3);MSTRG.152719(AP3M);MSTRG.32933(Cnot11);MSTRG.87891(VPS41);TEA_007339(--);TEA_009628(GN);TEA_010546(RPT2);TEA_014326(VPS41);TEA_016291(TPP2)
Biological Process	GO:0044271	cellular nitrogen compound biosynthetic process	103	664	0.0906651	0.905985	MSTRG.106248(ENY2);MSTRG.110588(--);MSTRG.125264(EMB2247);MSTRG.125730(--);MSTRG.138205(HEMH);MSTRG.142158(SIR1);MSTRG.146484(MED22B);MSTRG.157893(AIH);MSTRG.157909(AIH);MSTRG.161784(Os06g0701100);MSTRG.161885(EMB1027);MSTRG.164531(CAPH);MSTRG.164533(CAPH);MSTRG.166207(HCF136);MSTRG.49609(ADK2);MSTRG.49610(ADK2);MSTRG.49611(ADK1);MSTRG.59142(NRPB7);MSTRG.61735(OVA5);MSTRG.687(udkC);MSTRG.73505(TO…
Biological Process	GO:0006613	cotranslational protein targeting to membrane	4	13	0.0906871	0.905985	MSTRG.128294(CPFTSY);MSTRG.148493(--);TEA_002778(SRP72);TEA_028689(HLB1)
Biological Process	GO:0032507	maintenance of protein location in cell	4	13	0.0906871	0.905985	MSTRG.150137(PRAF1);MSTRG.86427(--);TEA_002258(PRAF1);TEA_008133(COG7)
Biological Process	GO:0045185	maintenance of protein location	4	13	0.0906871	0.905985	MSTRG.150137(PRAF1);MSTRG.86427(--);TEA_002258(PRAF1);TEA_008133(COG7)
Biological Process	GO:0051651	maintenance of location in cell	4	13	0.0906871	0.905985	MSTRG.150137(PRAF1);MSTRG.86427(--);TEA_002258(PRAF1);TEA_008133(COG7)
Biological Process	GO:0009642	response to light intensity	11	52	0.0911395	0.905985	MSTRG.165394(GEK1);MSTRG.22108(ahsa);MSTRG.32933(Cnot11);MSTRG.34643(HSP90-7);TEA_005352(FKBP62);TEA_005364(FKBP65);TEA_009013(DEGP7);TEA_009559(KLCR2);TEA_010614(CLPD);TEA_023224(DEGP7);TEA_026501(ASN1)
Biological Process	GO:0006487	protein N-linked glycosylation	2	4	0.0931031	0.905985	TEA_016355(RPN2);TEA_028914(RPN2)
Biological Process	GO:0015800	acidic amino acid transport	2	4	0.0931031	0.905985	MSTRG.117710(BAT1);TEA_002203(DIT2)
Biological Process	GO:0015813	L-glutamate transport	2	4	0.0931031	0.905985	MSTRG.117710(BAT1);TEA_002203(DIT2)
Biological Process	GO:0072530	purine-containing compound transmembrane transport	2	4	0.0931031	0.905985	MSTRG.98226(Os02g0718900);TEA_009628(GN)
Biological Process	GO:0006498	N-terminal protein lipidation	9	41	0.0995426	0.905985	MSTRG.107805(At5g09550);MSTRG.146728(ARF);MSTRG.34643(HSP90-7);TEA_005352(FKBP62);TEA_005364(FKBP65);TEA_018029(CBR1);TEA_021726(IMPA4);TEA_022934(ncl1);TEA_025763(TOPP4)
Biological Process	GO:0031365	N-terminal protein amino acid modification	9	41	0.0995426	0.905985	MSTRG.107805(At5g09550);MSTRG.146728(ARF);MSTRG.34643(HSP90-7);TEA_005352(FKBP62);TEA_005364(FKBP65);TEA_018029(CBR1);TEA_021726(IMPA4);TEA_022934(ncl1);TEA_025763(TOPP4)
Biological Process	GO:0033036	macromolecule localization	83	530	0.101264	0.905985	MSTRG.104772(--);MSTRG.104994(trappc13);MSTRG.106248(ENY2);MSTRG.107805(At5g09550);MSTRG.1125(ATG3);MSTRG.119101(TGD4);MSTRG.128294(CPFTSY);MSTRG.130080(Wdr48);MSTRG.134027(CAS);MSTRG.140137(PEX4);MSTRG.141906(--);MSTRG.148493(--);MSTRG.150137(PRAF1);MSTRG.152719(AP3M);MSTRG.30852(At1g31730);MSTRG.34643(HSP90-7);MSTRG.48143(NSL1);MSTRG.52882(TIM17-2);MSTRG.5821(TIG);MSTRG.68701(SYP71);MSTRG.86427…
Biological Process	GO:0006996	organelle organization	116	758	0.10157	0.905985	MSTRG.104994(trappc13);MSTRG.111540(CVA69.24);MSTRG.113505(--);MSTRG.118752(APC1);MSTRG.119101(TGD4);MSTRG.122468(APC4);MSTRG.125730(--);MSTRG.130080(Wdr48);MSTRG.1336(KIN14A);MSTRG.134027(CAS);MSTRG.140137(PEX4);MSTRG.142158(SIR1);MSTRG.157999(HAG2);MSTRG.162237(TPX2);MSTRG.164531(CAPH);MSTRG.164533(CAPH);MSTRG.166207(HCF136);MSTRG.26812(HUB1);MSTRG.34643(HSP90-7);MSTRG.46770(--);MSTRG.47881(At1…
Biological Process	GO:0006544	glycine metabolic process	5	19	0.107698	0.905985	TEA_013249(--);TEA_020060(GDCSP);TEA_020553(ATPC);TEA_020766(GDCST);TEA_029735(GLB1)
Biological Process	GO:0044802	single-organism membrane organization	18	97	0.108701	0.905985	MSTRG.128294(CPFTSY);MSTRG.148493(--);MSTRG.166207(HCF136);MSTRG.61735(OVA5);MSTRG.85930(--);TEA_002778(SRP72);TEA_003981(EMB2369);TEA_005070(GC6);TEA_007319(GC6);TEA_011372(VITISV_013255);TEA_013346(LPAT1);TEA_016061(ARSA2);TEA_017808(dnaJ);TEA_027417(TIC40);TEA_028369(RPS16-2);TEA_028370(RPS16-2);TEA_028689(HLB1);TEA_029907(--)
Biological Process	GO:0009069	serine family amino acid metabolic process	12	60	0.111675	0.905985	MSTRG.13064(RCS3);MSTRG.84693(OASB);TEA_002692(PSAT2);TEA_010278(CYSK);TEA_012668(PGDH1);TEA_013097(SKL1);TEA_013249(--);TEA_020060(GDCSP);TEA_020553(ATPC);TEA_020662(PGDH2);TEA_020766(GDCST);TEA_029735(GLB1)
Biological Process	GO:0044772	mitotic cell cycle phase transition	4	14	0.113775	0.905985	MSTRG.164531(CAPH);MSTRG.164533(CAPH);TEA_014948(MSI1);TEA_023502(--)
Biological Process	GO:1901661	quinone metabolic process	4	14	0.113775	0.905985	TEA_004859(ABC4);TEA_018507(At2g03690);TEA_018514(At2g03690);TEA_027439(At2g30170)
Biological Process	GO:1901990	regulation of mitotic cell cycle phase transition	4	14	0.113775	0.905985	MSTRG.164531(CAPH);MSTRG.164533(CAPH);TEA_014948(MSI1);TEA_023502(--)
Biological Process	GO:0006222	UMP biosynthetic process	3	9	0.114205	0.905985	TEA_006449(UKL5);TEA_008818(PYRB3);TEA_016944(UKL1)
Biological Process	GO:0006743	ubiquinone metabolic process	3	9	0.114205	0.905985	TEA_018507(At2g03690);TEA_018514(At2g03690);TEA_027439(At2g30170)
Biological Process	GO:0010565	regulation of cellular ketone metabolic process	3	9	0.114205	0.905985	MSTRG.48143(NSL1);MSTRG.82543(TPC1B);TEA_004118(OsI_27296)
Biological Process	GO:0046049	UMP metabolic process	3	9	0.114205	0.905985	TEA_006449(UKL5);TEA_008818(PYRB3);TEA_016944(UKL1)
Biological Process	GO:0051552	flavone metabolic process	3	9	0.114205	0.905985	MSTRG.14839(DMR6);TEA_014811(FL);TEA_016508(NCS1)
Biological Process	GO:0051553	flavone biosynthetic process	3	9	0.114205	0.905985	MSTRG.14839(DMR6);TEA_014811(FL);TEA_016508(NCS1)
Biological Process	GO:0098754	detoxification	3	9	0.114205	0.905985	TEA_009446(MTP1);TEA_009964(LPD2);TEA_010123(MTP1)
Biological Process	GO:0006732	coenzyme metabolic process	29	169	0.115905	0.905985	MSTRG.102079(KRTCAP2);MSTRG.111540(CVA69.24);MSTRG.144473(KRTCAP2);MSTRG.66452(RPE);MSTRG.85930(--);TEA_000500(PDX1);TEA_002389(FBA3);TEA_003050(MitHPPK/DHPS);TEA_003493(COAE);TEA_003952(PPOX1);TEA_004859(ABC4);TEA_007975(At1g71180);TEA_009756(--);TEA_010251(ADCS);TEA_011372(VITISV_013255);TEA_013097(SKL1);TEA_014854(At4g20930);TEA_015998(ATPG);TEA_018337(CAC3);TEA_018507(At2g03690);TEA_018514(At…
Biological Process	GO:0042440	pigment metabolic process	6	25	0.117077	0.905985	MSTRG.14839(DMR6);TEA_003046(SIRB);TEA_014811(FL);TEA_016013(APT5);TEA_016508(NCS1);TEA_022281(COX10)
Biological Process	GO:0043087	regulation of GTPase activity	6	25	0.117077	0.905985	MSTRG.14816(ROPGEF3);TEA_001064(ROPGAP7);TEA_003583(ROPGEF14);TEA_009628(GN);TEA_010131(AGD11);TEA_029786(GNL2)
Biological Process	GO:0010035	response to inorganic substance	20	111	0.118937	0.905985	MSTRG.111540(CVA69.24);MSTRG.130027(HVA22A);MSTRG.130028(HVA22A);MSTRG.141906(--);MSTRG.142158(SIR1);MSTRG.143013(UGP);MSTRG.34643(HSP90-7);MSTRG.49611(ADK1);MSTRG.63364(LCB1);TEA_000221(PIP1-5);TEA_002667(PGK3);TEA_008299(NDK1);TEA_009446(MTP1);TEA_010123(MTP1);TEA_010955(MTP11);TEA_011083(SLAC1);TEA_013772(PURA);TEA_013806(PMM);TEA_023631(LCB1);TEA_025857(GPX2)
Biological Process	GO:0005996	monosaccharide metabolic process	25	145	0.131153	0.905985	MSTRG.111540(CVA69.24);MSTRG.134027(CAS);MSTRG.18431(PGIC);MSTRG.30852(At1g31730);MSTRG.34643(HSP90-7);MSTRG.49611(ADK1);MSTRG.8173(CCT2);TEA_000808(CCT2);TEA_001068(VHA-C);TEA_001462(At3g26720);TEA_002389(FBA3);TEA_003025(GOLS2);TEA_003275(MODA);TEA_003532(GLT1);TEA_005086(UGE2);TEA_006449(UKL5);TEA_009628(GN);TEA_010345(GLT1);TEA_013806(PMM);TEA_018029(CBR1);TEA_019219(PGM1);TEA_021339(TPS7);TE…
Biological Process	GO:0001408	guanine nucleotide transport	1	1	0.137033	0.905985	TEA_009628(GN)
Biological Process	GO:0006166	purine ribonucleoside salvage	1	1	0.137033	0.905985	MSTRG.49611(ADK1)
Biological Process	GO:0006749	glutathione metabolic process	1	1	0.137033	0.905985	TEA_023149(OXP1)
Biological Process	GO:0006768	biotin metabolic process	1	1	0.137033	0.905985	TEA_025844(BIO2)
Biological Process	GO:0008277	regulation of G-protein coupled receptor protein signaling pathway	1	1	0.137033	0.905985	TEA_002205(SCAI)
Biological Process	GO:0009235	cobalamin metabolic process	1	1	0.137033	0.905985	TEA_003046(SIRB)
Biological Process	GO:0009896	positive regulation of catabolic process	1	1	0.137033	0.905985	MSTRG.81283(SAMBA)
Biological Process	GO:0009910	negative regulation of flower development	1	1	0.137033	0.905985	TEA_018122(SOBIR1)
Biological Process	GO:0009968	negative regulation of signal transduction	1	1	0.137033	0.905985	TEA_002205(SCAI)
Biological Process	GO:0010257	NADH dehydrogenase complex assembly	1	1	0.137033	0.905985	TEA_005026(ndhM)
Biological Process	GO:0010648	negative regulation of cell communication	1	1	0.137033	0.905985	TEA_002205(SCAI)
Biological Process	GO:0015729	oxaloacetate transport	1	1	0.137033	0.905985	TEA_002203(DIT2)
Biological Process	GO:0015743	malate transport	1	1	0.137033	0.905985	TEA_002203(DIT2)
Biological Process	GO:0015865	purine nucleotide transport	1	1	0.137033	0.905985	TEA_009628(GN)
Biological Process	GO:0015868	purine ribonucleotide transport	1	1	0.137033	0.905985	TEA_009628(GN)
Biological Process	GO:0016197	endosomal transport	1	1	0.137033	0.905985	TEA_009628(GN)
Biological Process	GO:0019418	sulfide oxidation	1	1	0.137033	0.905985	MSTRG.142158(SIR1)
Biological Process	GO:0019674	NAD metabolic process	1	1	0.137033	0.905985	TEA_003952(PPOX1)
Biological Process	GO:0023057	negative regulation of signaling	1	1	0.137033	0.905985	TEA_002205(SCAI)
Biological Process	GO:0030104	water homeostasis	1	1	0.137033	0.905985	TEA_011083(SLAC1)
Biological Process	GO:0032365	intracellular lipid transport	1	1	0.137033	0.905985	MSTRG.119101(TGD4)
Biological Process	GO:0032386	regulation of intracellular transport	1	1	0.137033	0.905985	TEA_009628(GN)
Biological Process	GO:0033477	S-methylmethionine metabolic process	1	1	0.137033	0.905985	TEA_022772(SMTA)
Biological Process	GO:0042450	arginine biosynthetic process via ornithine	1	1	0.137033	0.905985	TEA_029735(GLB1)
Biological Process	GO:0043174	nucleoside salvage	1	1	0.137033	0.905985	MSTRG.49611(ADK1)
Biological Process	GO:0043462	regulation of ATPase activity	1	1	0.137033	0.905985	MSTRG.22108(ahsa)
Biological Process	GO:0045744	negative regulation of G-protein coupled receptor protein signaling pathway	1	1	0.137033	0.905985	TEA_002205(SCAI)
Biological Process	GO:0046164	alcohol catabolic process	1	1	0.137033	0.905985	TEA_016696(PLD1)
Biological Process	GO:0046683	response to organophosphorus	1	1	0.137033	0.905985	MSTRG.49611(ADK1)
Biological Process	GO:0048581	negative regulation of post-embryonic development	1	1	0.137033	0.905985	TEA_018122(SOBIR1)
Biological Process	GO:0048585	negative regulation of response to stimulus	1	1	0.137033	0.905985	TEA_002205(SCAI)
Biological Process	GO:0050879	multicellular organismal movement	1	1	0.137033	0.905985	MSTRG.93768(APRR1)
Biological Process	GO:0051205	protein insertion into membrane	1	1	0.137033	0.905985	TEA_016061(ARSA2)
Biological Process	GO:0051241	negative regulation of multicellular organismal process	1	1	0.137033	0.905985	TEA_018122(SOBIR1)
Biological Process	GO:0051775	response to redox state	1	1	0.137033	0.905985	TEA_028601(SIGA)
Biological Process	GO:0060341	regulation of cellular localization	1	1	0.137033	0.905985	TEA_009628(GN)
Biological Process	GO:2000242	negative regulation of reproductive process	1	1	0.137033	0.905985	TEA_018122(SOBIR1)
Biological Process	GO:1901605	alpha-amino acid metabolic process	33	199	0.138696	0.905985	MSTRG.13064(RCS3);MSTRG.157893(AIH);MSTRG.157909(AIH);MSTRG.70570(Os05g0573700);MSTRG.84693(OASB);TEA_001936(At1g74260);TEA_002203(DIT2);TEA_002692(PSAT2);TEA_003050(MitHPPK/DHPS);TEA_003532(GLT1);TEA_008101(ARGAH1);TEA_010251(ADCS);TEA_010278(CYSK);TEA_010345(GLT1);TEA_011981(thrA);TEA_012668(PGDH1);TEA_013097(SKL1);TEA_013249(--);TEA_013518(AIH);TEA_013603(fluG);TEA_014854(At4g20930);TEA_015559…
Biological Process	GO:0043170	macromolecule metabolic process	552	3893	0.138873	0.905985	MSTRG.104510(PYM);MSTRG.106248(ENY2);MSTRG.107209(fray2);MSTRG.107805(At5g09550);MSTRG.107947(SMC5);MSTRG.110588(--);MSTRG.111540(CVA69.24);MSTRG.111681(RPL1);MSTRG.112190(clpP);MSTRG.113099(--);MSTRG.116327(pigw);MSTRG.117198(RAD50);MSTRG.118752(APC1);MSTRG.120369(--);MSTRG.120577(NFXL2);MSTRG.122468(APC4);MSTRG.125264(EMB2247);MSTRG.125730(--);MSTRG.126805(DEGP7);MSTRG.133559(CYP23);MSTRG.13402…
Biological Process	GO:1901607	alpha-amino acid biosynthetic process	7	32	0.138936	0.905985	TEA_003532(GLT1);TEA_010251(ADCS);TEA_010345(GLT1);TEA_024858(VIT_19s0014g02480);TEA_026501(ASN1);TEA_027111(ALD1);TEA_029735(GLB1)
Biological Process	GO:0006612	protein targeting to membrane	4	15	0.139139	0.905985	MSTRG.128294(CPFTSY);MSTRG.148493(--);TEA_002778(SRP72);TEA_028689(HLB1)
Biological Process	GO:0044770	cell cycle phase transition	4	15	0.139139	0.905985	MSTRG.164531(CAPH);MSTRG.164533(CAPH);TEA_014948(MSI1);TEA_023502(--)
Biological Process	GO:1901987	regulation of cell cycle phase transition	4	15	0.139139	0.905985	MSTRG.164531(CAPH);MSTRG.164533(CAPH);TEA_014948(MSI1);TEA_023502(--)
Biological Process	GO:1901576	organic substance biosynthetic process	242	1662	0.140856	0.905985	MSTRG.102079(KRTCAP2);MSTRG.106248(ENY2);MSTRG.107805(At5g09550);MSTRG.110588(--);MSTRG.116327(pigw);MSTRG.118752(APC1);MSTRG.125264(EMB2247);MSTRG.125730(--);MSTRG.13064(RCS3);MSTRG.136856(SOG1);MSTRG.137654(AGO16);MSTRG.137655(NAC089);MSTRG.138205(HEMH);MSTRG.141906(--);MSTRG.142158(SIR1);MSTRG.143013(UGP);MSTRG.144473(KRTCAP2);MSTRG.146484(MED22B);MSTRG.146728(ARF);MSTRG.14782(ALY3);MSTRG.1483…
Biological Process	GO:0006814	sodium ion transport	2	5	0.141371	0.905985	TEA_010957(NHX2);TEA_010998(NHX2)
Biological Process	GO:0009926	auxin polar transport	2	5	0.141371	0.905985	TEA_009628(GN);TEA_020052(CIPK6)
Biological Process	GO:0015807	L-amino acid transport	2	5	0.141371	0.905985	MSTRG.117710(BAT1);TEA_002203(DIT2)
Biological Process	GO:0015851	nucleobase transport	2	5	0.141371	0.905985	TEA_011083(SLAC1);TEA_027193(PPT2)
Biological Process	GO:0044723	single-organism carbohydrate metabolic process	48	301	0.143914	0.905985	MSTRG.111540(CVA69.24);MSTRG.121920(--);MSTRG.134027(CAS);MSTRG.140819(IMPL1);MSTRG.18431(PGIC);MSTRG.30852(At1g31730);MSTRG.34643(HSP90-7);MSTRG.49611(ADK1);MSTRG.81527(PDIL2-1);MSTRG.8173(CCT2);MSTRG.9739(GCS1);TEA_000808(CCT2);TEA_001068(VHA-C);TEA_001462(At3g26720);TEA_002389(FBA3);TEA_002539(GCS1);TEA_003025(GOLS2);TEA_003275(MODA);TEA_003532(GLT1);TEA_005086(UGE2);TEA_006449(UKL5);TEA_00688…
Biological Process	GO:1901137	carbohydrate derivative biosynthetic process	36	220	0.14465	0.905985	MSTRG.141906(--);MSTRG.142158(SIR1);MSTRG.30852(At1g31730);MSTRG.38714(UGP3);MSTRG.49609(ADK2);MSTRG.49610(ADK2);MSTRG.49611(ADK1);MSTRG.53626(SUS2);TEA_001352(At1g80290);TEA_001936(At1g74260);TEA_003952(PPOX1);TEA_004613(PYRB2);TEA_006449(UKL5);TEA_007178(AHA10);TEA_008299(NDK1);TEA_008818(PYRB3);TEA_011319(ASE2);TEA_012915(LHA1);TEA_013035(Os03g0767500);TEA_013772(PURA);TEA_013806(PMM);TEA_0157…
Biological Process	GO:0022603	regulation of anatomical structure morphogenesis	3	10	0.147218	0.905985	TEA_003583(ROPGEF14);TEA_027761(CALS9);TEA_028876(CALS10)
Biological Process	GO:0022604	regulation of cell morphogenesis	3	10	0.147218	0.905985	TEA_003583(ROPGEF14);TEA_027761(CALS9);TEA_028876(CALS10)
Biological Process	GO:0046132	pyrimidine ribonucleoside biosynthetic process	3	10	0.147218	0.905985	TEA_006449(UKL5);TEA_008818(PYRB3);TEA_016944(UKL1)
Biological Process	GO:0046134	pyrimidine nucleoside biosynthetic process	3	10	0.147218	0.905985	TEA_006449(UKL5);TEA_008818(PYRB3);TEA_016944(UKL1)
Biological Process	GO:0051220	cytoplasmic sequestering of protein	3	10	0.147218	0.905985	MSTRG.150137(PRAF1);MSTRG.86427(--);TEA_002258(PRAF1)
Biological Process	GO:0071702	organic substance transport	77	501	0.147832	0.905985	MSTRG.104772(--);MSTRG.104994(trappc13);MSTRG.106248(ENY2);MSTRG.1125(ATG3);MSTRG.117708(BAT1);MSTRG.117710(BAT1);MSTRG.119101(TGD4);MSTRG.128294(CPFTSY);MSTRG.130080(Wdr48);MSTRG.134027(CAS);MSTRG.140137(PEX4);MSTRG.148493(--);MSTRG.152719(AP3M);MSTRG.30852(At1g31730);MSTRG.34643(HSP90-7);MSTRG.48143(NSL1);MSTRG.52882(TIM17-2);MSTRG.68701(SYP71);MSTRG.87891(VPS41);MSTRG.9557(GAPC);MSTRG.98226(Os…
Biological Process	GO:0010646	regulation of cell communication	14	76	0.150741	0.905985	MSTRG.37432(I-2);MSTRG.90868(CDC2);TEA_002205(SCAI);TEA_004963(ILK1);TEA_005928(FBX6);TEA_009025(CIPK18);TEA_012127(PHS1);TEA_014368(CIPK18);TEA_014882(CIPK18);TEA_020949(PR5K);TEA_022934(ncl1);TEA_023200(PTEN2A);TEA_023938(PBL3);TEA_023942(PIN8)
Biological Process	GO:0009059	macromolecule biosynthetic process	149	1006	0.151415	0.905985	MSTRG.106248(ENY2);MSTRG.107805(At5g09550);MSTRG.110588(--);MSTRG.116327(pigw);MSTRG.118752(APC1);MSTRG.125264(EMB2247);MSTRG.125730(--);MSTRG.136856(SOG1);MSTRG.137654(AGO16);MSTRG.137655(NAC089);MSTRG.142158(SIR1);MSTRG.146484(MED22B);MSTRG.146728(ARF);MSTRG.14782(ALY3);MSTRG.161784(Os06g0701100);MSTRG.161885(EMB1027);MSTRG.164531(CAPH);MSTRG.164533(CAPH);MSTRG.166207(HCF136);MSTRG.17932(SR34A)…
Biological Process	GO:0051726	regulation of cell cycle	10	51	0.152297	0.905985	MSTRG.122468(APC4);MSTRG.164531(CAPH);MSTRG.164533(CAPH);MSTRG.81283(SAMBA);MSTRG.90868(CDC2);TEA_006612(MLH1);TEA_014948(MSI1);TEA_019966(FZR3);TEA_023502(--);TEA_028448(At3g61590)
Biological Process	GO:0034645	cellular macromolecule biosynthetic process	142	957	0.152608	0.905985	MSTRG.106248(ENY2);MSTRG.107805(At5g09550);MSTRG.110588(--);MSTRG.116327(pigw);MSTRG.118752(APC1);MSTRG.125264(EMB2247);MSTRG.125730(--);MSTRG.136856(SOG1);MSTRG.137654(AGO16);MSTRG.137655(NAC089);MSTRG.142158(SIR1);MSTRG.146484(MED22B);MSTRG.146728(ARF);MSTRG.14782(ALY3);MSTRG.161784(Os06g0701100);MSTRG.161885(EMB1027);MSTRG.164531(CAPH);MSTRG.164533(CAPH);MSTRG.166207(HCF136);MSTRG.17932(SR34A)…
Biological Process	GO:0006091	generation of precursor metabolites and energy	22	128	0.15278	0.905985	MSTRG.110494(petB);MSTRG.1412(ndhF);MSTRG.145313(SDH1-1);TEA_004859(ABC4);TEA_005605(ABP20);TEA_009801(ABP19A);TEA_009885(psbE);TEA_009892(psbB);TEA_010958(DEGP2);TEA_012611(ndhH);TEA_015416(CAB13);TEA_015868(ABP20);TEA_015998(ATPG);TEA_018029(CBR1);TEA_019016(SBEII);TEA_019569(CAB13);TEA_020553(ATPC);TEA_021688(SNAT2);TEA_025056(CAB37);TEA_025431(psbB);TEA_026979(PSBY);TEA_029173(psbB)
Biological Process	GO:0009163	nucleoside biosynthetic process	9	45	0.154674	0.905985	MSTRG.49611(ADK1);TEA_006449(UKL5);TEA_008818(PYRB3);TEA_015998(ATPG);TEA_016944(UKL1);TEA_017537(--);TEA_020553(ATPC);TEA_028796(--);TEA_028821(ATPA)
Biological Process	GO:0042455	ribonucleoside biosynthetic process	9	45	0.154674	0.905985	MSTRG.49611(ADK1);TEA_006449(UKL5);TEA_008818(PYRB3);TEA_015998(ATPG);TEA_016944(UKL1);TEA_017537(--);TEA_020553(ATPC);TEA_028796(--);TEA_028821(ATPA)
Biological Process	GO:0009694	jasmonic acid metabolic process	6	27	0.155243	0.905985	MSTRG.134027(CAS);TEA_009517(4CLL5);TEA_011093(ILL6);TEA_012946(tmem53-a);TEA_020553(ATPC);TEA_029735(GLB1)
Biological Process	GO:0034613	cellular protein localization	39	242	0.156055	0.905985	MSTRG.104994(trappc13);MSTRG.1125(ATG3);MSTRG.119101(TGD4);MSTRG.128294(CPFTSY);MSTRG.130080(Wdr48);MSTRG.148493(--);MSTRG.150137(PRAF1);MSTRG.152719(AP3M);MSTRG.48143(NSL1);MSTRG.68701(SYP71);MSTRG.86427(--);TEA_001661(BZIP53);TEA_002258(PRAF1);TEA_002778(SRP72);TEA_003032(TOC75-3);TEA_003472(TOC75-3);TEA_005070(GC6);TEA_005492(MTX1);TEA_007319(GC6);TEA_008133(COG7);TEA_010504(noc3);TEA_012054(A…
Biological Process	GO:0009966	regulation of signal transduction	8	39	0.156306	0.905985	TEA_002205(SCAI);TEA_005928(FBX6);TEA_009025(CIPK18);TEA_012127(PHS1);TEA_014368(CIPK18);TEA_014882(CIPK18);TEA_023200(PTEN2A);TEA_023942(PIN8)
Biological Process	GO:0010243	response to organonitrogen compound	8	39	0.156306	0.905985	MSTRG.48143(NSL1);TEA_000436(ERF2);TEA_009517(4CLL5);TEA_012946(tmem53-a);TEA_013603(fluG);TEA_015998(ATPG);TEA_023266(myoD);TEA_028610(glnA)
Biological Process	GO:0023051	regulation of signaling	8	39	0.156306	0.905985	TEA_002205(SCAI);TEA_005928(FBX6);TEA_009025(CIPK18);TEA_012127(PHS1);TEA_014368(CIPK18);TEA_014882(CIPK18);TEA_023200(PTEN2A);TEA_023942(PIN8)
Biological Process	GO:0070727	cellular macromolecule localization	39	243	0.162558	0.905985	MSTRG.104994(trappc13);MSTRG.1125(ATG3);MSTRG.119101(TGD4);MSTRG.128294(CPFTSY);MSTRG.130080(Wdr48);MSTRG.148493(--);MSTRG.150137(PRAF1);MSTRG.152719(AP3M);MSTRG.48143(NSL1);MSTRG.68701(SYP71);MSTRG.86427(--);TEA_001661(BZIP53);TEA_002258(PRAF1);TEA_002778(SRP72);TEA_003032(TOC75-3);TEA_003472(TOC75-3);TEA_005070(GC6);TEA_005492(MTX1);TEA_007319(GC6);TEA_008133(COG7);TEA_010504(noc3);TEA_012054(A…
Biological Process	GO:0009119	ribonucleoside metabolic process	11	58	0.163001	0.905985	MSTRG.49611(ADK1);TEA_006449(UKL5);TEA_008818(PYRB3);TEA_015998(ATPG);TEA_016944(UKL1);TEA_017537(--);TEA_018859(--);TEA_020553(ATPC);TEA_026460(wdr4);TEA_028796(--);TEA_028821(ATPA)
Biological Process	GO:0006807	nitrogen compound metabolic process	263	1823	0.168683	0.905985	MSTRG.106248(ENY2);MSTRG.107947(SMC5);MSTRG.107969(PPH);MSTRG.110588(--);MSTRG.111540(CVA69.24);MSTRG.117198(RAD50);MSTRG.118752(APC1);MSTRG.120369(--);MSTRG.122296(AO1);MSTRG.125264(EMB2247);MSTRG.125730(--);MSTRG.13064(RCS3);MSTRG.136433(Os01g0868300);MSTRG.136796(--);MSTRG.138205(HEMH);MSTRG.142158(SIR1);MSTRG.143013(UGP);MSTRG.14476(Os12g0234800);MSTRG.146484(MED22B);MSTRG.146789(SNRNP35);MST…
Biological Process	GO:0006820	anion transport	33	204	0.173895	0.905985	MSTRG.100211(KAT3);MSTRG.117708(BAT1);MSTRG.117710(BAT1);MSTRG.138586(NIP5-1);MSTRG.48143(NSL1);MSTRG.98226(Os02g0718900);TEA_001238(MOT2);TEA_002203(DIT2);TEA_004118(OsI_27296);TEA_006486(At5g25400);TEA_007084(SULTR3;4);TEA_009446(MTP1);TEA_009628(GN);TEA_010123(MTP1);TEA_010767(ANTR5);TEA_011083(SLAC1);TEA_012442(BOR2);TEA_013543(ALA1);TEA_013636(CLC-D);TEA_015760(CLC-E);TEA_015903(SULTR3;3);TE…
Biological Process	GO:0009116	nucleoside metabolic process	11	59	0.17714	0.905985	MSTRG.49611(ADK1);TEA_006449(UKL5);TEA_008818(PYRB3);TEA_015998(ATPG);TEA_016944(UKL1);TEA_017537(--);TEA_018859(--);TEA_020553(ATPC);TEA_026460(wdr4);TEA_028796(--);TEA_028821(ATPA)
Biological Process	GO:0044281	small molecule metabolic process	195	1342	0.181961	0.905985	MSTRG.102079(KRTCAP2);MSTRG.104994(trappc13);MSTRG.111540(CVA69.24);MSTRG.125264(EMB2247);MSTRG.130080(Wdr48);MSTRG.13064(RCS3);MSTRG.134027(CAS);MSTRG.140819(IMPL1);MSTRG.142158(SIR1);MSTRG.143013(UGP);MSTRG.144473(KRTCAP2);MSTRG.14476(Os12g0234800);MSTRG.145313(SDH1-1);MSTRG.152747(PPCC);MSTRG.154244(NAD-ME2);MSTRG.157893(AIH);MSTRG.157909(AIH);MSTRG.161885(EMB1027);MSTRG.18431(PGIC);MSTRG.3085…
Biological Process	GO:0043603	cellular amide metabolic process	30	185	0.183766	0.905985	MSTRG.110588(--);MSTRG.125264(EMB2247);MSTRG.14476(Os12g0234800);MSTRG.161784(Os06g0701100);MSTRG.161885(EMB1027);MSTRG.61735(OVA5);TEA_000650(TAF10);TEA_000776(BUB3.3);TEA_000869(EMB2369);TEA_003050(MitHPPK/DHPS);TEA_003981(EMB2369);TEA_006668(--);TEA_007622(At3g62120);TEA_007815(--);TEA_009789(ALATS);TEA_009914(Os09g0556500);TEA_010251(ADCS);TEA_011320(ALATS);TEA_011372(VITISV_013255);TEA_01220…
Biological Process	GO:0022900	electron transport chain	9	47	0.186846	0.905985	MSTRG.110494(petB);MSTRG.1412(ndhF);MSTRG.145313(SDH1-1);TEA_004859(ABC4);TEA_009885(psbE);TEA_009892(psbB);TEA_020553(ATPC);TEA_025431(psbB);TEA_029173(psbB)
Biological Process	GO:0051186	cofactor metabolic process	38	240	0.188876	0.905985	MSTRG.102079(KRTCAP2);MSTRG.107969(PPH);MSTRG.111540(CVA69.24);MSTRG.138205(HEMH);MSTRG.144473(KRTCAP2);MSTRG.166207(HCF136);MSTRG.66452(RPE);MSTRG.85930(--);TEA_000500(PDX1);TEA_002389(FBA3);TEA_003046(SIRB);TEA_003050(MitHPPK/DHPS);TEA_003493(COAE);TEA_003952(PPOX1);TEA_004859(ABC4);TEA_007975(At1g71180);TEA_009756(--);TEA_010251(ADCS);TEA_010901(At5g19830);TEA_011372(VITISV_013255);TEA_013097(…
Biological Process	GO:1902582	single-organism intracellular transport	38	240	0.188876	0.905985	MSTRG.104994(trappc13);MSTRG.1125(ATG3);MSTRG.119101(TGD4);MSTRG.128294(CPFTSY);MSTRG.130080(Wdr48);MSTRG.148493(--);MSTRG.152719(AP3M);MSTRG.46848(ARFRP1);MSTRG.48143(NSL1);MSTRG.68701(SYP71);MSTRG.98226(Os02g0718900);TEA_001661(BZIP53);TEA_002778(SRP72);TEA_003032(TOC75-3);TEA_003472(TOC75-3);TEA_005492(MTX1);TEA_009628(GN);TEA_010504(noc3);TEA_012054(ACX4);TEA_012601(TIC55);TEA_012630(RABF1);T…
Biological Process	GO:0051188	cofactor biosynthetic process	19	112	0.189462	0.905985	MSTRG.138205(HEMH);MSTRG.166207(HCF136);TEA_000500(PDX1);TEA_003046(SIRB);TEA_003493(COAE);TEA_003952(PPOX1);TEA_004859(ABC4);TEA_009756(--);TEA_010251(ADCS);TEA_010901(At5g19830);TEA_011372(VITISV_013255);TEA_013097(SKL1);TEA_013346(LPAT1);TEA_018337(CAC3);TEA_020553(ATPC);TEA_022281(COX10);TEA_022287(PRS1);TEA_025180(NAPRT2);TEA_029205(PK)
Biological Process	GO:0006605	protein targeting	29	179	0.190019	0.905985	MSTRG.104994(trappc13);MSTRG.1125(ATG3);MSTRG.119101(TGD4);MSTRG.128294(CPFTSY);MSTRG.130080(Wdr48);MSTRG.148493(--);MSTRG.152719(AP3M);MSTRG.48143(NSL1);MSTRG.68701(SYP71);TEA_001661(BZIP53);TEA_002778(SRP72);TEA_003032(TOC75-3);TEA_003472(TOC75-3);TEA_005492(MTX1);TEA_010504(noc3);TEA_012054(ACX4);TEA_012601(TIC55);TEA_012630(RABF1);TEA_013543(ALA1);TEA_014445(ARF1);TEA_015998(ATPG);TEA_019200(…
Biological Process	GO:0006865	amino acid transport	8	41	0.191334	0.905985	MSTRG.117710(BAT1);MSTRG.48143(NSL1);TEA_002203(DIT2);TEA_021726(IMPA4);TEA_023447(VPS45);TEA_023457(VPS45);TEA_028106(AAP6);TEA_028107(AAP6)
Biological Process	GO:0006072	glycerol-3-phosphate metabolic process	2	6	0.193446	0.905985	TEA_013013(Os01g0939600);TEA_013014(GPDHC1)
Biological Process	GO:0006241	CTP biosynthetic process	2	6	0.193446	0.905985	TEA_006449(UKL5);TEA_016944(UKL1)
Biological Process	GO:0009765	photosynthesis, light harvesting	2	6	0.193446	0.905985	TEA_009885(psbE);TEA_010958(DEGP2)
Biological Process	GO:0010638	positive regulation of organelle organization	2	6	0.193446	0.905985	TEA_004522(ARP3);TEA_014543(ARPC1B)
Biological Process	GO:0030838	positive regulation of actin filament polymerization	2	6	0.193446	0.905985	TEA_004522(ARP3);TEA_014543(ARPC1B)
Biological Process	GO:0031334	positive regulation of protein complex assembly	2	6	0.193446	0.905985	TEA_004522(ARP3);TEA_014543(ARPC1B)
Biological Process	GO:0032273	positive regulation of protein polymerization	2	6	0.193446	0.905985	TEA_004522(ARP3);TEA_014543(ARPC1B)
Biological Process	GO:0034308	primary alcohol metabolic process	2	6	0.193446	0.905985	TEA_005060(SDC);TEA_006184(ADHIII)
Biological Process	GO:0044089	positive regulation of cellular component biogenesis	2	6	0.193446	0.905985	TEA_004522(ARP3);TEA_014543(ARPC1B)
Biological Process	GO:0045010	actin nucleation	2	6	0.193446	0.905985	TEA_004522(ARP3);TEA_014543(ARPC1B)
Biological Process	GO:0046036	CTP metabolic process	2	6	0.193446	0.905985	TEA_006449(UKL5);TEA_016944(UKL1)
Biological Process	GO:0048284	organelle fusion	2	6	0.193446	0.905985	TEA_005070(GC6);TEA_007319(GC6)
Biological Process	GO:0051130	positive regulation of cellular component organization	2	6	0.193446	0.905985	TEA_004522(ARP3);TEA_014543(ARPC1B)
Biological Process	GO:0051495	positive regulation of cytoskeleton organization	2	6	0.193446	0.905985	TEA_004522(ARP3);TEA_014543(ARPC1B)
Biological Process	GO:1901068	guanosine-containing compound metabolic process	2	6	0.193446	0.905985	TEA_018859(--);TEA_026460(wdr4)
Biological Process	GO:0034728	nucleosome organization	4	17	0.19558	0.905985	MSTRG.47881(At1g17520);TEA_004659(At2g30620);TEA_016781(NAP1;2);TEA_022691(MtrDRAFT_AC149210g4v1)
Biological Process	GO:0071824	protein-DNA complex subunit organization	4	17	0.19558	0.905985	MSTRG.47881(At1g17520);TEA_004659(At2g30620);TEA_016781(NAP1;2);TEA_022691(MtrDRAFT_AC149210g4v1)
Biological Process	GO:0006595	polyamine metabolic process	6	29	0.198081	0.905985	MSTRG.157893(AIH);MSTRG.157909(AIH);TEA_008101(ARGAH1);TEA_009805(SAMDC4);TEA_013518(AIH);TEA_013932(gdhA)
Biological Process	GO:0006563	L-serine metabolic process	5	23	0.198882	0.905985	MSTRG.13064(RCS3);TEA_002692(PSAT2);TEA_010278(CYSK);TEA_012668(PGDH1);TEA_020662(PGDH2)
Biological Process	GO:0009813	flavonoid biosynthetic process	5	23	0.198882	0.905985	MSTRG.14839(DMR6);TEA_014811(FL);TEA_016508(NCS1);TEA_027193(PPT2);TEA_029735(GLB1)
Biological Process	GO:0044763	single-organism cellular process	511	3627	0.205258	0.905985	MSTRG.100211(KAT3);MSTRG.104994(trappc13);MSTRG.107947(SMC5);MSTRG.10868(IAR1);MSTRG.10946(CAX3);MSTRG.109574(--);MSTRG.110437(ABCC5);MSTRG.110494(petB);MSTRG.111540(CVA69.24);MSTRG.1125(ATG3);MSTRG.113505(--);MSTRG.116674(IP5P6);MSTRG.117708(BAT1);MSTRG.117710(BAT1);MSTRG.118752(APC1);MSTRG.119101(TGD4);MSTRG.119954(CDC48C);MSTRG.121873(KEA2);MSTRG.121920(--);MSTRG.122468(APC4);MSTRG.124852(KINU…
Biological Process	GO:0006101	citrate metabolic process	8	42	0.209977	0.905985	MSTRG.145313(SDH1-1);MSTRG.152747(PPCC);MSTRG.81531(PPCC);TEA_007849(MD1);TEA_009235(CS);TEA_024649(At3g47520);TEA_024651(At3g47520);TEA_028795(IDH1)
Biological Process	GO:0046128	purine ribonucleoside metabolic process	8	42	0.209977	0.905985	MSTRG.49611(ADK1);TEA_015998(ATPG);TEA_017537(--);TEA_018859(--);TEA_020553(ATPC);TEA_026460(wdr4);TEA_028796(--);TEA_028821(ATPA)
Biological Process	GO:0006810	transport	203	1408	0.210808	0.905985	MSTRG.100211(KAT3);MSTRG.104772(--);MSTRG.104994(trappc13);MSTRG.106248(ENY2);MSTRG.10868(IAR1);MSTRG.10946(CAX3);MSTRG.110437(ABCC5);MSTRG.111540(CVA69.24);MSTRG.111541(VHA-A);MSTRG.1125(ATG3);MSTRG.116191(trappc5);MSTRG.117708(BAT1);MSTRG.117710(BAT1);MSTRG.119101(TGD4);MSTRG.120486(At5g11960);MSTRG.121047(MAG2L);MSTRG.121873(KEA2);MSTRG.125217(VPS39);MSTRG.128173(KAT1);MSTRG.128294(CPFTSY);MST…
Biological Process	GO:0015748	organophosphate ester transport	10	55	0.21424	0.905985	MSTRG.48143(NSL1);MSTRG.98226(Os02g0718900);TEA_009628(GN);TEA_013543(ALA1);TEA_021726(IMPA4);TEA_023447(VPS45);TEA_023457(VPS45);TEA_027193(PPT2);TEA_027913(ALA2);TEA_029273(ALA10)
Biological Process	GO:0019220	regulation of phosphate metabolic process	12	68	0.21483	0.905985	MSTRG.107209(fray2);MSTRG.37432(I-2);MSTRG.90868(CDC2);MSTRG.92254(CKB1);TEA_004540(PTI1);TEA_005775(At1g01540);TEA_012127(PHS1);TEA_014419(CEPR1);TEA_019200(CRLK2);TEA_021138(TMK3);TEA_023200(PTEN2A);TEA_026888(EMS1)
Biological Process	GO:0051174	regulation of phosphorus metabolic process	12	68	0.21483	0.905985	MSTRG.107209(fray2);MSTRG.37432(I-2);MSTRG.90868(CDC2);MSTRG.92254(CKB1);TEA_004540(PTI1);TEA_005775(At1g01540);TEA_012127(PHS1);TEA_014419(CEPR1);TEA_019200(CRLK2);TEA_021138(TMK3);TEA_023200(PTEN2A);TEA_026888(EMS1)
Biological Process	GO:0090304	nucleic acid metabolic process	149	1024	0.214969	0.905985	MSTRG.106248(ENY2);MSTRG.107947(SMC5);MSTRG.117198(RAD50);MSTRG.118752(APC1);MSTRG.120369(--);MSTRG.125264(EMB2247);MSTRG.125730(--);MSTRG.136433(Os01g0868300);MSTRG.136796(--);MSTRG.142158(SIR1);MSTRG.146484(MED22B);MSTRG.146789(SNRNP35);MSTRG.161885(EMB1027);MSTRG.163349(--);MSTRG.164531(CAPH);MSTRG.164533(CAPH);MSTRG.166207(HCF136);MSTRG.168962(At1g67320);MSTRG.168963(At1g67320);MSTRG.17932(SR…
Biological Process	GO:0006812	cation transport	63	417	0.215875	0.905985	MSTRG.100211(KAT3);MSTRG.10868(IAR1);MSTRG.10946(CAX3);MSTRG.111540(CVA69.24);MSTRG.117710(BAT1);MSTRG.119101(TGD4);MSTRG.120486(At5g11960);MSTRG.121873(KEA2);MSTRG.128173(KAT1);MSTRG.138586(NIP5-1);MSTRG.147131(At1g06840);MSTRG.40440(--);MSTRG.46118(CHX15);MSTRG.48143(NSL1);MSTRG.67388(AHA5);MSTRG.82543(TPC1B);MSTRG.9332(KEA2);MSTRG.93925(RBL19);MSTRG.95832(MTP3);TEA_001068(VHA-C);TEA_001711(--)…
Biological Process	GO:0006725	cellular aromatic compound metabolic process	218	1518	0.219646	0.905985	MSTRG.106248(ENY2);MSTRG.107947(SMC5);MSTRG.107969(PPH);MSTRG.111540(CVA69.24);MSTRG.117198(RAD50);MSTRG.118752(APC1);MSTRG.120369(--);MSTRG.125264(EMB2247);MSTRG.125730(--);MSTRG.136433(Os01g0868300);MSTRG.136796(--);MSTRG.138205(HEMH);MSTRG.142158(SIR1);MSTRG.143013(UGP);MSTRG.146484(MED22B);MSTRG.146789(SNRNP35);MSTRG.161885(EMB1027);MSTRG.163349(--);MSTRG.164531(CAPH);MSTRG.164533(CAPH);MSTRG…
Biological Process	GO:0009787	regulation of abscisic acid-activated signaling pathway	3	12	0.22041	0.905985	TEA_009025(CIPK18);TEA_014368(CIPK18);TEA_014882(CIPK18)
Biological Process	GO:0071900	regulation of protein serine/threonine kinase activity	3	12	0.22041	0.905985	MSTRG.90868(CDC2);TEA_012127(PHS1);TEA_023200(PTEN2A)
Biological Process	GO:1901419	regulation of response to alcohol	3	12	0.22041	0.905985	TEA_009025(CIPK18);TEA_014368(CIPK18);TEA_014882(CIPK18)
Biological Process	GO:0048193	Golgi vesicle transport	6	30	0.220974	0.905985	MSTRG.119101(TGD4);MSTRG.46848(ARFRP1);TEA_016061(ARSA2);TEA_019143(CASP);TEA_025977(gatA);TEA_026563(SEC5A)
Biological Process	GO:0051179	localization	255	1784	0.221549	0.905985	MSTRG.100211(KAT3);MSTRG.104772(--);MSTRG.104994(trappc13);MSTRG.106248(ENY2);MSTRG.107805(At5g09550);MSTRG.10868(IAR1);MSTRG.10946(CAX3);MSTRG.110437(ABCC5);MSTRG.111540(CVA69.24);MSTRG.111541(VHA-A);MSTRG.1125(ATG3);MSTRG.116191(trappc5);MSTRG.117708(BAT1);MSTRG.117710(BAT1);MSTRG.119101(TGD4);MSTRG.120486(At5g11960);MSTRG.121047(MAG2L);MSTRG.121873(KEA2);MSTRG.125217(VPS39);MSTRG.128173(KAT1);…
Biological Process	GO:0034654	nucleobase-containing compound biosynthetic process	67	446	0.221985	0.905985	MSTRG.106248(ENY2);MSTRG.125730(--);MSTRG.142158(SIR1);MSTRG.146484(MED22B);MSTRG.164531(CAPH);MSTRG.164533(CAPH);MSTRG.166207(HCF136);MSTRG.49609(ADK2);MSTRG.49610(ADK2);MSTRG.49611(ADK1);MSTRG.59142(NRPB7);MSTRG.687(udkC);MSTRG.73505(TOR1L2);MSTRG.77060(--);TEA_000062(HAT5);TEA_000436(ERF2);TEA_000650(TAF10);TEA_000660(MED22B);TEA_001661(BZIP53);TEA_001936(At1g74260);TEA_002205(SCAI);TEA_004613…
Biological Process	GO:0048229	gametophyte development	16	95	0.223539	0.905985	MSTRG.111540(CVA69.24);MSTRG.113505(--);MSTRG.143013(UGP);MSTRG.81283(SAMBA);MSTRG.82543(TPC1B);MSTRG.90868(CDC2);TEA_005255(--);TEA_005869(RHF2A);TEA_006486(At5g25400);TEA_006612(MLH1);TEA_013691(RRP5);TEA_014948(MSI1);TEA_023350(MPS1);TEA_023942(PIN8);TEA_026888(EMS1);TEA_027705(TULP7)
Biological Process	GO:0006766	vitamin metabolic process	5	24	0.224909	0.905985	TEA_003046(SIRB);TEA_003952(PPOX1);TEA_013806(PMM);TEA_025844(BIO2);TEA_025868(rib5)
Biological Process	GO:0006767	water-soluble vitamin metabolic process	5	24	0.224909	0.905985	TEA_003046(SIRB);TEA_003952(PPOX1);TEA_013806(PMM);TEA_025844(BIO2);TEA_025868(rib5)
Biological Process	GO:0019932	second-messenger-mediated signaling	5	24	0.224909	0.905985	MSTRG.164531(CAPH);MSTRG.164533(CAPH);MSTRG.82543(TPC1B);TEA_020052(CIPK6);TEA_025991(CBL9)
Biological Process	GO:0009199	ribonucleoside triphosphate metabolic process	8	43	0.229289	0.905985	TEA_006449(UKL5);TEA_008299(NDK1);TEA_015998(ATPG);TEA_016944(UKL1);TEA_017537(--);TEA_020553(ATPC);TEA_028796(--);TEA_028821(ATPA)
Biological Process	GO:0009201	ribonucleoside triphosphate biosynthetic process	8	43	0.229289	0.905985	TEA_006449(UKL5);TEA_008299(NDK1);TEA_015998(ATPG);TEA_016944(UKL1);TEA_017537(--);TEA_020553(ATPC);TEA_028796(--);TEA_028821(ATPA)
Biological Process	GO:0072350	tricarboxylic acid metabolic process	8	43	0.229289	0.905985	MSTRG.145313(SDH1-1);MSTRG.152747(PPCC);MSTRG.81531(PPCC);TEA_007849(MD1);TEA_009235(CS);TEA_024649(At3g47520);TEA_024651(At3g47520);TEA_028795(IDH1)
Biological Process	GO:0006418	tRNA aminoacylation for protein translation	10	56	0.23114	0.905985	MSTRG.125264(EMB2247);MSTRG.161885(EMB1027);MSTRG.61735(OVA5);TEA_000869(EMB2369);TEA_003981(EMB2369);TEA_007622(At3g62120);TEA_009789(ALATS);TEA_009914(Os09g0556500);TEA_011320(ALATS);TEA_015525(OVA3)
Biological Process	GO:0043549	regulation of kinase activity	10	56	0.23114	0.905985	MSTRG.107209(fray2);MSTRG.90868(CDC2);TEA_004540(PTI1);TEA_005775(At1g01540);TEA_012127(PHS1);TEA_014419(CEPR1);TEA_019200(CRLK2);TEA_021138(TMK3);TEA_023200(PTEN2A);TEA_026888(EMS1)
Biological Process	GO:0045859	regulation of protein kinase activity	10	56	0.23114	0.905985	MSTRG.107209(fray2);MSTRG.90868(CDC2);TEA_004540(PTI1);TEA_005775(At1g01540);TEA_012127(PHS1);TEA_014419(CEPR1);TEA_019200(CRLK2);TEA_021138(TMK3);TEA_023200(PTEN2A);TEA_026888(EMS1)
Biological Process	GO:0051338	regulation of transferase activity	10	56	0.23114	0.905985	MSTRG.107209(fray2);MSTRG.90868(CDC2);TEA_004540(PTI1);TEA_005775(At1g01540);TEA_012127(PHS1);TEA_014419(CEPR1);TEA_019200(CRLK2);TEA_021138(TMK3);TEA_023200(PTEN2A);TEA_026888(EMS1)
Biological Process	GO:0009058	biosynthetic process	254	1780	0.231636	0.905985	MSTRG.102079(KRTCAP2);MSTRG.106248(ENY2);MSTRG.107805(At5g09550);MSTRG.110588(--);MSTRG.116327(pigw);MSTRG.118752(APC1);MSTRG.125264(EMB2247);MSTRG.125730(--);MSTRG.13064(RCS3);MSTRG.132703(--);MSTRG.136856(SOG1);MSTRG.137654(AGO16);MSTRG.137655(NAC089);MSTRG.138205(HEMH);MSTRG.141906(--);MSTRG.142158(SIR1);MSTRG.143013(UGP);MSTRG.144473(KRTCAP2);MSTRG.146484(MED22B);MSTRG.146728(ARF);MSTRG.14782…
Biological Process	GO:0018130	heterocycle biosynthetic process	77	518	0.232319	0.905985	MSTRG.106248(ENY2);MSTRG.125730(--);MSTRG.138205(HEMH);MSTRG.142158(SIR1);MSTRG.146484(MED22B);MSTRG.164531(CAPH);MSTRG.164533(CAPH);MSTRG.166207(HCF136);MSTRG.49609(ADK2);MSTRG.49610(ADK2);MSTRG.49611(ADK1);MSTRG.59142(NRPB7);MSTRG.687(udkC);MSTRG.73505(TOR1L2);MSTRG.77060(--);TEA_000062(HAT5);TEA_000436(ERF2);TEA_000650(TAF10);TEA_000660(MED22B);TEA_001661(BZIP53);TEA_001936(At1g74260);TEA_0022…
Biological Process	GO:1901360	organic cyclic compound metabolic process	226	1580	0.235229	0.905985	MSTRG.102079(KRTCAP2);MSTRG.106248(ENY2);MSTRG.107947(SMC5);MSTRG.107969(PPH);MSTRG.111540(CVA69.24);MSTRG.117198(RAD50);MSTRG.118752(APC1);MSTRG.120369(--);MSTRG.125264(EMB2247);MSTRG.125730(--);MSTRG.136433(Os01g0868300);MSTRG.136796(--);MSTRG.138205(HEMH);MSTRG.142158(SIR1);MSTRG.143013(UGP);MSTRG.144473(KRTCAP2);MSTRG.146484(MED22B);MSTRG.146789(SNRNP35);MSTRG.161885(EMB1027);MSTRG.163349(--)…
Biological Process	GO:0061024	membrane organization	20	123	0.237616	0.905985	MSTRG.128294(CPFTSY);MSTRG.148493(--);MSTRG.166207(HCF136);MSTRG.61735(OVA5);MSTRG.68701(SYP71);MSTRG.85930(--);TEA_002778(SRP72);TEA_003981(EMB2369);TEA_005070(GC6);TEA_007319(GC6);TEA_011372(VITISV_013255);TEA_013346(LPAT1);TEA_016061(ARSA2);TEA_017808(dnaJ);TEA_020906(KN);TEA_027417(TIC40);TEA_028369(RPS16-2);TEA_028370(RPS16-2);TEA_028689(HLB1);TEA_029907(--)
Biological Process	GO:1902580	single-organism cellular localization	11	63	0.238957	0.905985	MSTRG.104994(trappc13);MSTRG.119101(TGD4);MSTRG.128294(CPFTSY);MSTRG.130080(Wdr48);MSTRG.148493(--);TEA_002778(SRP72);TEA_010504(noc3);TEA_012054(ACX4);TEA_016061(ARSA2);TEA_025977(gatA);TEA_028689(HLB1)
Biological Process	GO:0000041	transition metal ion transport	9	50	0.23994	0.905985	MSTRG.138586(NIP5-1);MSTRG.147131(At1g06840);MSTRG.40440(--);TEA_003769(ZTP29);TEA_009446(MTP1);TEA_010123(MTP1);TEA_010955(MTP11);TEA_014646(FER1);TEA_025838(ZIP3)
Biological Process	GO:0009746	response to hexose	6	31	0.244688	0.905985	MSTRG.49611(ADK1);TEA_006127(PCMP-H40);TEA_022965(CNGC14);TEA_026587(FBPban1);TEA_028601(SIGA);TEA_029735(GLB1)
Biological Process	GO:0034284	response to monosaccharide	6	31	0.244688	0.905985	MSTRG.49611(ADK1);TEA_006127(PCMP-H40);TEA_022965(CNGC14);TEA_026587(FBPban1);TEA_028601(SIGA);TEA_029735(GLB1)
Biological Process	GO:1901564	organonitrogen compound metabolic process	130	896	0.244977	0.905985	MSTRG.107969(PPH);MSTRG.110588(--);MSTRG.111540(CVA69.24);MSTRG.122296(AO1);MSTRG.125264(EMB2247);MSTRG.13064(RCS3);MSTRG.138205(HEMH);MSTRG.142158(SIR1);MSTRG.14476(Os12g0234800);MSTRG.157893(AIH);MSTRG.157909(AIH);MSTRG.161784(Os06g0701100);MSTRG.161885(EMB1027);MSTRG.166207(HCF136);MSTRG.49609(ADK2);MSTRG.49610(ADK2);MSTRG.49611(ADK1);MSTRG.61735(OVA5);MSTRG.63364(LCB1);MSTRG.66452(RPE);MSTRG.…
Biological Process	GO:0000165	MAPK cascade	2	7	0.24738	0.905985	TEA_012127(PHS1);TEA_023200(PTEN2A)
Biological Process	GO:0017004	cytochrome complex assembly	2	7	0.24738	0.905985	MSTRG.85930(--);TEA_013035(Os03g0767500)
Biological Process	GO:0023014	signal transduction by protein phosphorylation	2	7	0.24738	0.905985	TEA_012127(PHS1);TEA_023200(PTEN2A)
Biological Process	GO:0043405	regulation of MAP kinase activity	2	7	0.24738	0.905985	TEA_012127(PHS1);TEA_023200(PTEN2A)
Biological Process	GO:0043408	regulation of MAPK cascade	2	7	0.24738	0.905985	TEA_012127(PHS1);TEA_023200(PTEN2A)
Biological Process	GO:0043650	dicarboxylic acid biosynthetic process	2	7	0.24738	0.905985	TEA_003532(GLT1);TEA_010345(GLT1)
Biological Process	GO:0052386	cell wall thickening	2	7	0.24738	0.905985	MSTRG.143013(UGP);MSTRG.82543(TPC1B)
Biological Process	GO:0051234	establishment of localization	239	1677	0.247556	0.905985	MSTRG.100211(KAT3);MSTRG.104772(--);MSTRG.104994(trappc13);MSTRG.106248(ENY2);MSTRG.10868(IAR1);MSTRG.10946(CAX3);MSTRG.110437(ABCC5);MSTRG.111540(CVA69.24);MSTRG.111541(VHA-A);MSTRG.1125(ATG3);MSTRG.116191(trappc5);MSTRG.117708(BAT1);MSTRG.117710(BAT1);MSTRG.119101(TGD4);MSTRG.120486(At5g11960);MSTRG.121047(MAG2L);MSTRG.121873(KEA2);MSTRG.125217(VPS39);MSTRG.128173(KAT1);MSTRG.128294(CPFTSY);MST…
Biological Process	GO:0009100	glycoprotein metabolic process	8	44	0.2492	0.905985	MSTRG.30852(At1g31730);TEA_001352(At1g80290);TEA_016355(RPN2);TEA_020986(--);TEA_023970(At3g07100);TEA_025977(gatA);TEA_026174(SRT2);TEA_028914(RPN2)
Biological Process	GO:0009101	glycoprotein biosynthetic process	8	44	0.2492	0.905985	MSTRG.30852(At1g31730);TEA_001352(At1g80290);TEA_016355(RPN2);TEA_020986(--);TEA_023970(At3g07100);TEA_025977(gatA);TEA_026174(SRT2);TEA_028914(RPN2)
Biological Process	GO:0009126	purine nucleoside monophosphate metabolic process	8	44	0.2492	0.905985	TEA_001936(At1g74260);TEA_011319(ASE2);TEA_015728(PURKE);TEA_015998(ATPG);TEA_017537(--);TEA_020553(ATPC);TEA_028796(--);TEA_028821(ATPA)
Biological Process	GO:0009127	purine nucleoside monophosphate biosynthetic process	8	44	0.2492	0.905985	TEA_001936(At1g74260);TEA_011319(ASE2);TEA_015728(PURKE);TEA_015998(ATPG);TEA_017537(--);TEA_020553(ATPC);TEA_028796(--);TEA_028821(ATPA)
Biological Process	GO:0009142	nucleoside triphosphate biosynthetic process	8	44	0.2492	0.905985	TEA_006449(UKL5);TEA_008299(NDK1);TEA_015998(ATPG);TEA_016944(UKL1);TEA_017537(--);TEA_020553(ATPC);TEA_028796(--);TEA_028821(ATPA)
Biological Process	GO:0009167	purine ribonucleoside monophosphate metabolic process	8	44	0.2492	0.905985	TEA_001936(At1g74260);TEA_011319(ASE2);TEA_015728(PURKE);TEA_015998(ATPG);TEA_017537(--);TEA_020553(ATPC);TEA_028796(--);TEA_028821(ATPA)
Biological Process	GO:0009168	purine ribonucleoside monophosphate biosynthetic process	8	44	0.2492	0.905985	TEA_001936(At1g74260);TEA_011319(ASE2);TEA_015728(PURKE);TEA_015998(ATPG);TEA_017537(--);TEA_020553(ATPC);TEA_028796(--);TEA_028821(ATPA)
Biological Process	GO:0000077	DNA damage checkpoint	1	2	0.2553	0.905985	TEA_028448(At3g61590)
Biological Process	GO:0000578	embryonic axis specification	1	2	0.2553	0.905985	TEA_009628(GN)
Biological Process	GO:0001738	morphogenesis of a polarized epithelium	1	2	0.2553	0.905985	TEA_009628(GN)
Biological Process	GO:0006013	mannose metabolic process	1	2	0.2553	0.905985	TEA_013806(PMM)
Biological Process	GO:0006067	ethanol metabolic process	1	2	0.2553	0.905985	TEA_006184(ADHIII)
Biological Process	GO:0006527	arginine catabolic process	1	2	0.2553	0.905985	TEA_028544(DELTA-OAT)
Biological Process	GO:0006636	unsaturated fatty acid biosynthetic process	1	2	0.2553	0.905985	MSTRG.4498(LKHA4)
Biological Process	GO:0006885	regulation of pH	1	2	0.2553	0.905985	TEA_007178(AHA10)
Biological Process	GO:0007005	mitochondrion organization	1	2	0.2553	0.905985	TEA_001299(--)
Biological Process	GO:0007093	mitotic cell cycle checkpoint	1	2	0.2553	0.905985	TEA_028448(At3g61590)
Biological Process	GO:0009065	glutamine family amino acid catabolic process	1	2	0.2553	0.905985	TEA_028544(DELTA-OAT)
Biological Process	GO:0009880	embryonic pattern specification	1	2	0.2553	0.905985	TEA_009628(GN)
Biological Process	GO:0009902	chloroplast relocation	1	2	0.2553	0.905985	MSTRG.1336(KIN14A)
Biological Process	GO:0010160	formation of organ boundary	1	2	0.2553	0.905985	TEA_024213(BRM)
Biological Process	GO:0010921	regulation of phosphatase activity	1	2	0.2553	0.905985	MSTRG.37432(I-2)
Biological Process	GO:0015669	gas transport	1	2	0.2553	0.905985	TEA_000221(PIP1-5)
Biological Process	GO:0015714	phosphoenolpyruvate transport	1	2	0.2553	0.905985	TEA_027193(PPT2)
Biological Process	GO:0019357	nicotinate nucleotide biosynthetic process	1	2	0.2553	0.905985	TEA_025180(NAPRT2)
Biological Process	GO:0019740	nitrogen utilization	1	2	0.2553	0.905985	TEA_029735(GLB1)
Biological Process	GO:0019750	chloroplast localization	1	2	0.2553	0.905985	MSTRG.1336(KIN14A)
Biological Process	GO:0030004	cellular monovalent inorganic cation homeostasis	1	2	0.2553	0.905985	TEA_007178(AHA10)
Biological Process	GO:0030641	regulation of cellular pH	1	2	0.2553	0.905985	TEA_007178(AHA10)
Biological Process	GO:0031570	DNA integrity checkpoint	1	2	0.2553	0.905985	TEA_028448(At3g61590)
Biological Process	GO:0032350	regulation of hormone metabolic process	1	2	0.2553	0.905985	TEA_023525(ASB1)
Biological Process	GO:0033559	unsaturated fatty acid metabolic process	1	2	0.2553	0.905985	MSTRG.4498(LKHA4)
Biological Process	GO:0035303	regulation of dephosphorylation	1	2	0.2553	0.905985	MSTRG.37432(I-2)
Biological Process	GO:0035304	regulation of protein dephosphorylation	1	2	0.2553	0.905985	MSTRG.37432(I-2)
Biological Process	GO:0042181	ketone biosynthetic process	1	2	0.2553	0.905985	TEA_004859(ABC4)
Biological Process	GO:0042350	GDP-L-fucose biosynthetic process	1	2	0.2553	0.905985	TEA_018289(GER1)
Biological Process	GO:0042446	hormone biosynthetic process	1	2	0.2553	0.905985	TEA_023525(ASB1)
Biological Process	GO:0042822	pyridoxal phosphate metabolic process	1	2	0.2553	0.905985	TEA_029205(PK)
Biological Process	GO:0042823	pyridoxal phosphate biosynthetic process	1	2	0.2553	0.905985	TEA_029205(PK)
Biological Process	GO:0044773	mitotic DNA damage checkpoint	1	2	0.2553	0.905985	TEA_028448(At3g61590)
Biological Process	GO:0044774	mitotic DNA integrity checkpoint	1	2	0.2553	0.905985	TEA_028448(At3g61590)
Biological Process	GO:0045786	negative regulation of cell cycle	1	2	0.2553	0.905985	TEA_028448(At3g61590)
Biological Process	GO:0045851	pH reduction	1	2	0.2553	0.905985	TEA_007178(AHA10)
Biological Process	GO:0045926	negative regulation of growth	1	2	0.2553	0.905985	MSTRG.81283(SAMBA)
Biological Process	GO:0045930	negative regulation of mitotic cell cycle	1	2	0.2553	0.905985	TEA_028448(At3g61590)
Biological Process	GO:0046184	aldehyde biosynthetic process	1	2	0.2553	0.905985	TEA_029205(PK)
Biological Process	GO:0046368	GDP-L-fucose metabolic process	1	2	0.2553	0.905985	TEA_018289(GER1)
Biological Process	GO:0046497	nicotinate nucleotide metabolic process	1	2	0.2553	0.905985	TEA_025180(NAPRT2)
Biological Process	GO:0046885	regulation of hormone biosynthetic process	1	2	0.2553	0.905985	TEA_023525(ASB1)
Biological Process	GO:0048859	formation of anatomical boundary	1	2	0.2553	0.905985	TEA_024213(BRM)
Biological Process	GO:0051452	intracellular pH reduction	1	2	0.2553	0.905985	TEA_007178(AHA10)
Biological Process	GO:0051453	regulation of intracellular pH	1	2	0.2553	0.905985	TEA_007178(AHA10)
Biological Process	GO:0051644	plastid localization	1	2	0.2553	0.905985	MSTRG.1336(KIN14A)
Biological Process	GO:0051656	establishment of organelle localization	1	2	0.2553	0.905985	MSTRG.1336(KIN14A)
Biological Process	GO:0051667	establishment of plastid localization	1	2	0.2553	0.905985	MSTRG.1336(KIN14A)
Biological Process	GO:0070071	proton-transporting two-sector ATPase complex assembly	1	2	0.2553	0.905985	TEA_023375(VHA-a1)
Biological Process	GO:1901663	quinone biosynthetic process	1	2	0.2553	0.905985	TEA_004859(ABC4)
Biological Process	GO:0015698	inorganic anion transport	14	84	0.25574	0.905985	MSTRG.100211(KAT3);MSTRG.138586(NIP5-1);TEA_001238(MOT2);TEA_004118(OsI_27296);TEA_007084(SULTR3;4);TEA_009446(MTP1);TEA_010123(MTP1);TEA_010767(ANTR5);TEA_013636(CLC-D);TEA_015903(SULTR3;3);TEA_022779(SULTR3;1);TEA_024746(ST3);TEA_026530(PHT1-3);TEA_029857(SULTR1;3)
Biological Process	GO:0044249	cellular biosynthetic process	233	1637	0.258423	0.905985	MSTRG.106248(ENY2);MSTRG.107805(At5g09550);MSTRG.110588(--);MSTRG.116327(pigw);MSTRG.118752(APC1);MSTRG.125264(EMB2247);MSTRG.125730(--);MSTRG.13064(RCS3);MSTRG.132703(--);MSTRG.136856(SOG1);MSTRG.137654(AGO16);MSTRG.137655(NAC089);MSTRG.138205(HEMH);MSTRG.141906(--);MSTRG.142158(SIR1);MSTRG.146484(MED22B);MSTRG.146728(ARF);MSTRG.14782(ALY3);MSTRG.157893(AIH);MSTRG.157909(AIH);MSTRG.161784(Os06g0…
Biological Process	GO:0042044	fluid transport	7	38	0.258928	0.905985	MSTRG.111540(CVA69.24);MSTRG.138586(NIP5-1);MSTRG.142158(SIR1);MSTRG.34643(HSP90-7);TEA_000221(PIP1-5);TEA_013806(PMM);TEA_028601(SIGA)
Biological Process	GO:0042430	indole-containing compound metabolic process	7	38	0.258928	0.905985	MSTRG.142158(SIR1);TEA_006782(MSBP2);TEA_009910(MSBP2);TEA_013097(SKL1);TEA_013603(fluG);TEA_023525(ASB1);TEA_028610(glnA)
Biological Process	GO:0006074	(1->3)-beta-D-glucan metabolic process	3	13	0.259327	0.905985	TEA_027761(CALS9);TEA_028876(CALS10);TEA_029321(CALS1)
Biological Process	GO:0001101	response to acid chemical	30	194	0.264331	0.905985	MSTRG.100211(KAT3);MSTRG.130027(HVA22A);MSTRG.130028(HVA22A);MSTRG.134027(CAS);MSTRG.138586(NIP5-1);MSTRG.141906(--);MSTRG.48143(NSL1);TEA_000436(ERF2);TEA_004118(OsI_27296);TEA_006127(PCMP-H40);TEA_006612(MLH1);TEA_009025(CIPK18);TEA_009446(MTP1);TEA_009517(4CLL5);TEA_010123(MTP1);TEA_011083(SLAC1);TEA_011093(ILL6);TEA_012127(PHS1);TEA_012946(tmem53-a);TEA_013603(fluG);TEA_014368(CIPK18);TEA_014…
Biological Process	GO:0019438	aromatic compound biosynthetic process	79	538	0.266089	0.905985	MSTRG.106248(ENY2);MSTRG.125730(--);MSTRG.138205(HEMH);MSTRG.142158(SIR1);MSTRG.146484(MED22B);MSTRG.164531(CAPH);MSTRG.164533(CAPH);MSTRG.166207(HCF136);MSTRG.49609(ADK2);MSTRG.49610(ADK2);MSTRG.49611(ADK1);MSTRG.59142(NRPB7);MSTRG.687(udkC);MSTRG.73505(TOR1L2);MSTRG.77060(--);TEA_000062(HAT5);TEA_000436(ERF2);TEA_000650(TAF10);TEA_000660(MED22B);TEA_001068(VHA-C);TEA_001661(BZIP53);TEA_001936(A…
Biological Process	GO:0030163	protein catabolic process	23	146	0.266793	0.905985	MSTRG.111540(CVA69.24);MSTRG.122468(APC4);MSTRG.134027(CAS);MSTRG.166207(HCF136);MSTRG.49611(ADK1);MSTRG.8173(CCT2);TEA_000610(UBP12);TEA_000808(CCT2);TEA_001068(VHA-C);TEA_003275(MODA);TEA_006449(UKL5);TEA_008861(FTSHI2);TEA_009628(GN);TEA_013545(UBP22);TEA_013806(PMM);TEA_016061(ARSA2);TEA_017018(PAD1);TEA_019966(FZR3);TEA_022227(PAF2);TEA_022637(PAF1);TEA_024223(PAD1);TEA_025835(UFO);TEA_02844…
Biological Process	GO:0044257	cellular protein catabolic process	23	146	0.266793	0.905985	MSTRG.111540(CVA69.24);MSTRG.122468(APC4);MSTRG.134027(CAS);MSTRG.166207(HCF136);MSTRG.49611(ADK1);MSTRG.8173(CCT2);TEA_000610(UBP12);TEA_000808(CCT2);TEA_001068(VHA-C);TEA_003275(MODA);TEA_006449(UKL5);TEA_008861(FTSHI2);TEA_009628(GN);TEA_013545(UBP22);TEA_013806(PMM);TEA_016061(ARSA2);TEA_017018(PAD1);TEA_019966(FZR3);TEA_022227(PAF2);TEA_022637(PAF1);TEA_024223(PAD1);TEA_025835(UFO);TEA_02844…
Biological Process	GO:0009141	nucleoside triphosphate metabolic process	8	45	0.269638	0.905985	TEA_006449(UKL5);TEA_008299(NDK1);TEA_015998(ATPG);TEA_016944(UKL1);TEA_017537(--);TEA_020553(ATPC);TEA_028796(--);TEA_028821(ATPA)
Biological Process	GO:0001932	regulation of protein phosphorylation	11	65	0.27254	0.905985	MSTRG.107209(fray2);MSTRG.90868(CDC2);MSTRG.92254(CKB1);TEA_004540(PTI1);TEA_005775(At1g01540);TEA_012127(PHS1);TEA_014419(CEPR1);TEA_019200(CRLK2);TEA_021138(TMK3);TEA_023200(PTEN2A);TEA_026888(EMS1)
Biological Process	GO:0042325	regulation of phosphorylation	11	65	0.27254	0.905985	MSTRG.107209(fray2);MSTRG.90868(CDC2);MSTRG.92254(CKB1);TEA_004540(PTI1);TEA_005775(At1g01540);TEA_012127(PHS1);TEA_014419(CEPR1);TEA_019200(CRLK2);TEA_021138(TMK3);TEA_023200(PTEN2A);TEA_026888(EMS1)
Biological Process	GO:1901135	carbohydrate derivative metabolic process	44	293	0.277339	0.905985	MSTRG.111540(CVA69.24);MSTRG.141906(--);MSTRG.142158(SIR1);MSTRG.143013(UGP);MSTRG.30852(At1g31730);MSTRG.38714(UGP3);MSTRG.49609(ADK2);MSTRG.49610(ADK2);MSTRG.49611(ADK1);MSTRG.53626(SUS2);TEA_001352(At1g80290);TEA_001936(At1g74260);TEA_003952(PPOX1);TEA_004613(PYRB2);TEA_006449(UKL5);TEA_007178(AHA10);TEA_008299(NDK1);TEA_008818(PYRB3);TEA_011319(ASE2);TEA_012915(LHA1);TEA_013013(Os01g0939600);…
Biological Process	GO:0009415	response to water	5	26	0.279567	0.905985	MSTRG.130027(HVA22A);MSTRG.130028(HVA22A);MSTRG.141906(--);TEA_011083(SLAC1);TEA_025857(GPX2)
Biological Process	GO:0030003	cellular cation homeostasis	5	26	0.279567	0.905985	TEA_007178(AHA10);TEA_010955(MTP11);TEA_014646(FER1);TEA_023447(VPS45);TEA_023457(VPS45)
Biological Process	GO:0034622	cellular macromolecular complex assembly	25	161	0.280393	0.905985	MSTRG.166207(HCF136);MSTRG.39238(TUBB2);MSTRG.43490(TUBB2);MSTRG.43492(TUBB8);MSTRG.49611(ADK1);MSTRG.85930(--);TEA_001068(VHA-C);TEA_004522(ARP3);TEA_004859(ABC4);TEA_005026(ndhM);TEA_006121(PPD1);TEA_007157(--);TEA_008547(TUBG1);TEA_013035(Os03g0767500);TEA_013193(TUBA3);TEA_014543(ARPC1B);TEA_015998(ATPG);TEA_016061(ARSA2);TEA_018117(MHF2);TEA_019966(FZR3);TEA_020553(ATPC);TEA_020804(eif3m);TE…
Biological Process	GO:0009812	flavonoid metabolic process	7	39	0.281376	0.905985	MSTRG.14839(DMR6);MSTRG.58768(UGT80B1);TEA_014811(FL);TEA_016508(NCS1);TEA_016751(FAP3);TEA_027193(PPT2);TEA_029735(GLB1)
Biological Process	GO:0044265	cellular macromolecule catabolic process	27	175	0.28214	0.905985	MSTRG.111540(CVA69.24);MSTRG.122468(APC4);MSTRG.134027(CAS);MSTRG.166207(HCF136);MSTRG.49611(ADK1);MSTRG.8173(CCT2);TEA_000610(UBP12);TEA_000808(CCT2);TEA_001068(VHA-C);TEA_003275(MODA);TEA_005070(GC6);TEA_006449(UKL5);TEA_007319(GC6);TEA_008861(FTSHI2);TEA_009628(GN);TEA_013545(UBP22);TEA_013806(PMM);TEA_016061(ARSA2);TEA_017018(PAD1);TEA_019966(FZR3);TEA_021169(XRN4);TEA_021837(At4g31010);TEA_0…
Biological Process	GO:0006779	porphyrin-containing compound biosynthetic process	10	59	0.284542	0.905985	MSTRG.138205(HEMH);MSTRG.166207(HCF136);TEA_003046(SIRB);TEA_003952(PPOX1);TEA_010901(At5g19830);TEA_011372(VITISV_013255);TEA_013346(LPAT1);TEA_020553(ATPC);TEA_022281(COX10);TEA_022287(PRS1)
Biological Process	GO:0044248	cellular catabolic process	41	273	0.285792	0.905985	MSTRG.104994(trappc13);MSTRG.107969(PPH);MSTRG.111540(CVA69.24);MSTRG.122468(APC4);MSTRG.130080(Wdr48);MSTRG.134027(CAS);MSTRG.141906(--);MSTRG.166207(HCF136);MSTRG.49611(ADK1);MSTRG.8173(CCT2);TEA_000610(UBP12);TEA_000808(CCT2);TEA_001068(VHA-C);TEA_003275(MODA);TEA_004299(RHD3);TEA_005070(GC6);TEA_005869(RHF2A);TEA_006449(UKL5);TEA_007319(GC6);TEA_008861(FTSHI2);TEA_009628(GN);TEA_012054(ACX4);…
Biological Process	GO:0006972	hyperosmotic response	4	20	0.289961	0.905985	TEA_012946(tmem53-a);TEA_020052(CIPK6);TEA_025991(CBL9);TEA_028544(DELTA-OAT)
Biological Process	GO:0040007	growth	24	155	0.290571	0.905985	MSTRG.111540(CVA69.24);MSTRG.1125(ATG3);MSTRG.63364(LCB1);MSTRG.81283(SAMBA);TEA_000331(Necap2);TEA_001068(VHA-C);TEA_003532(GLT1);TEA_004522(ARP3);TEA_005941(NAP1);TEA_008133(COG7);TEA_009628(GN);TEA_010345(GLT1);TEA_013042(NAP1);TEA_013432(UCC1);TEA_013837(BAM3);TEA_019966(FZR3);TEA_020019(At1g30570);TEA_020088(COBL7);TEA_021169(XRN4);TEA_023631(LCB1);TEA_024020(POPTRDRAFT_831870);TEA_025991(CB…
Biological Process	GO:0006518	peptide metabolic process	25	162	0.291405	0.905985	MSTRG.110588(--);MSTRG.125264(EMB2247);MSTRG.161784(Os06g0701100);MSTRG.161885(EMB1027);MSTRG.61735(OVA5);TEA_000650(TAF10);TEA_000776(BUB3.3);TEA_000869(EMB2369);TEA_003981(EMB2369);TEA_006668(--);TEA_007622(At3g62120);TEA_007815(--);TEA_009789(ALATS);TEA_009914(Os09g0556500);TEA_011320(ALATS);TEA_011372(VITISV_013255);TEA_012209(EIF2S3);TEA_012914(RCOM_0855130);TEA_014440(Eif2s3x);TEA_015525(OV…
Biological Process	GO:0043604	amide biosynthetic process	26	169	0.292119	0.905985	MSTRG.110588(--);MSTRG.125264(EMB2247);MSTRG.161784(Os06g0701100);MSTRG.161885(EMB1027);MSTRG.61735(OVA5);TEA_000650(TAF10);TEA_000776(BUB3.3);TEA_000869(EMB2369);TEA_003981(EMB2369);TEA_006668(--);TEA_007622(At3g62120);TEA_007815(--);TEA_009789(ALATS);TEA_009914(Os09g0556500);TEA_010251(ADCS);TEA_011320(ALATS);TEA_011372(VITISV_013255);TEA_012209(EIF2S3);TEA_012914(RCOM_0855130);TEA_014440(Eif2s…
Biological Process	GO:0070271	protein complex biogenesis	27	176	0.292726	0.905985	MSTRG.14861(SEC16B);MSTRG.166207(HCF136);MSTRG.39238(TUBB2);MSTRG.43490(TUBB2);MSTRG.43492(TUBB8);MSTRG.49611(ADK1);MSTRG.85930(--);TEA_001068(VHA-C);TEA_003275(MODA);TEA_004522(ARP3);TEA_004859(ABC4);TEA_005026(ndhM);TEA_006121(PPD1);TEA_007157(--);TEA_008547(TUBG1);TEA_010614(CLPD);TEA_013035(Os03g0767500);TEA_013193(TUBA3);TEA_014543(ARPC1B);TEA_015998(ATPG);TEA_016061(ARSA2);TEA_018117(MHF2);…
Biological Process	GO:0065003	macromolecular complex assembly	29	190	0.293662	0.905985	MSTRG.14861(SEC16B);MSTRG.166207(HCF136);MSTRG.39238(TUBB2);MSTRG.43490(TUBB2);MSTRG.43492(TUBB8);MSTRG.49611(ADK1);MSTRG.85930(--);TEA_001068(VHA-C);TEA_003275(MODA);TEA_004522(ARP3);TEA_004859(ABC4);TEA_005026(ndhM);TEA_006121(PPD1);TEA_007157(--);TEA_008547(TUBG1);TEA_010614(CLPD);TEA_013035(Os03g0767500);TEA_013193(TUBA3);TEA_014543(ARPC1B);TEA_014948(MSI1);TEA_015998(ATPG);TEA_016061(ARSA2);…
Biological Process	GO:0006886	intracellular protein transport	34	225	0.294754	0.905985	MSTRG.104994(trappc13);MSTRG.1125(ATG3);MSTRG.119101(TGD4);MSTRG.128294(CPFTSY);MSTRG.130080(Wdr48);MSTRG.148493(--);MSTRG.152719(AP3M);MSTRG.48143(NSL1);MSTRG.68701(SYP71);TEA_001661(BZIP53);TEA_002778(SRP72);TEA_003032(TOC75-3);TEA_003472(TOC75-3);TEA_005070(GC6);TEA_005492(MTX1);TEA_007319(GC6);TEA_010504(noc3);TEA_012054(ACX4);TEA_012601(TIC55);TEA_012630(RABF1);TEA_013543(ALA1);TEA_013691(RR…
Biological Process	GO:0000302	response to reactive oxygen species	9	53	0.297561	0.905985	MSTRG.165394(GEK1);MSTRG.22108(ahsa);MSTRG.32933(Cnot11);MSTRG.34643(HSP90-7);TEA_005352(FKBP62);TEA_005364(FKBP65);TEA_009559(KLCR2);TEA_011083(SLAC1);TEA_025857(GPX2)
Biological Process	GO:0034220	ion transmembrane transport	20	128	0.298224	0.905985	MSTRG.100211(KAT3);MSTRG.111540(CVA69.24);MSTRG.117710(BAT1);MSTRG.128173(KAT1);MSTRG.138586(NIP5-1);MSTRG.82543(TPC1B);TEA_001068(VHA-C);TEA_002791(POT7);TEA_006663(CNGC17);TEA_010806(VHA-c''2);TEA_011083(SLAC1);TEA_013636(CLC-D);TEA_015760(CLC-E);TEA_019264(POT5);TEA_019322(CNGC18);TEA_021877(VHA-B2);TEA_022965(CNGC14);TEA_023375(VHA-a1);TEA_023571(AKT1);TEA_028821(ATPA)
Biological Process	GO:0009738	abscisic acid-activated signaling pathway	3	14	0.299023	0.905985	TEA_009025(CIPK18);TEA_014368(CIPK18);TEA_014882(CIPK18)
Biological Process	GO:0051640	organelle localization	3	14	0.299023	0.905985	MSTRG.1336(KIN14A);TEA_008623(FIM2);TEA_023202(--)
Biological Process	GO:0071215	cellular response to abscisic acid stimulus	3	14	0.299023	0.905985	TEA_009025(CIPK18);TEA_014368(CIPK18);TEA_014882(CIPK18)
Biological Process	GO:0097306	cellular response to alcohol	3	14	0.299023	0.905985	TEA_009025(CIPK18);TEA_014368(CIPK18);TEA_014882(CIPK18)
Biological Process	GO:0006259	DNA metabolic process	47	317	0.300815	0.905985	MSTRG.117198(RAD50);MSTRG.118752(APC1);MSTRG.120369(--);MSTRG.125730(--);MSTRG.136433(Os01g0868300);MSTRG.136796(--);MSTRG.142158(SIR1);MSTRG.164531(CAPH);MSTRG.164533(CAPH);MSTRG.168962(At1g67320);MSTRG.168963(At1g67320);MSTRG.29781(RE1);MSTRG.3246(--);MSTRG.37656(--);MSTRG.54135(TEB);MSTRG.78574(RE1);MSTRG.90868(CDC2);TEA_000325(CHR8);TEA_000369(TOP3A);TEA_000873(SMC4);TEA_003890(XPD);TEA_00454…
Biological Process	GO:0006144	purine nucleobase metabolic process	2	8	0.301688	0.905985	TEA_011319(ASE2);TEA_016013(APT5)
Biological Process	GO:0006352	DNA-templated transcription, initiation	2	8	0.301688	0.905985	TEA_006668(--);TEA_007815(--)
Biological Process	GO:0006541	glutamine metabolic process	2	8	0.301688	0.905985	TEA_013603(fluG);TEA_028610(glnA)
Biological Process	GO:0006897	endocytosis	2	8	0.301688	0.905985	MSTRG.146263(--);MSTRG.146264(--)
Biological Process	GO:0007186	G-protein coupled receptor signaling pathway	2	8	0.301688	0.905985	TEA_002205(SCAI);TEA_021679(DGK7)
Biological Process	GO:0009063	cellular amino acid catabolic process	2	8	0.301688	0.905985	TEA_014854(At4g20930);TEA_028544(DELTA-OAT)
Biological Process	GO:0042545	cell wall modification	2	8	0.301688	0.905985	MSTRG.143013(UGP);MSTRG.82543(TPC1B)
Biological Process	GO:0048278	vesicle docking	2	8	0.301688	0.905985	TEA_023447(VPS45);TEA_023457(VPS45)
Biological Process	GO:0051259	protein oligomerization	2	8	0.301688	0.905985	TEA_003275(MODA);TEA_010614(CLPD)
Biological Process	GO:0072503	cellular divalent inorganic cation homeostasis	2	8	0.301688	0.905985	TEA_023447(VPS45);TEA_023457(VPS45)
Biological Process	GO:0072507	divalent inorganic cation homeostasis	2	8	0.301688	0.905985	TEA_023447(VPS45);TEA_023457(VPS45)
Biological Process	GO:0006753	nucleoside phosphate metabolic process	42	282	0.302617	0.905985	MSTRG.111540(CVA69.24);MSTRG.49609(ADK2);MSTRG.49610(ADK2);MSTRG.49611(ADK1);MSTRG.66452(RPE);MSTRG.687(udkC);MSTRG.85930(--);TEA_001936(At1g74260);TEA_002389(FBA3);TEA_003952(PPOX1);TEA_004613(PYRB2);TEA_006449(UKL5);TEA_007178(AHA10);TEA_007975(At1g71180);TEA_008299(NDK1);TEA_008666(ADK-B);TEA_008818(PYRB3);TEA_009559(KLCR2);TEA_010504(noc3);TEA_011319(ASE2);TEA_011372(VITISV_013255);TEA_012915…
Biological Process	GO:0033014	tetrapyrrole biosynthetic process	10	60	0.303083	0.905985	MSTRG.138205(HEMH);MSTRG.166207(HCF136);TEA_003046(SIRB);TEA_003952(PPOX1);TEA_010901(At5g19830);TEA_011372(VITISV_013255);TEA_013346(LPAT1);TEA_020553(ATPC);TEA_022281(COX10);TEA_022287(PRS1)
Biological Process	GO:0072527	pyrimidine-containing compound metabolic process	10	60	0.303083	0.905985	TEA_004613(PYRB2);TEA_006449(UKL5);TEA_008818(PYRB3);TEA_009559(KLCR2);TEA_010504(noc3);TEA_013772(PURA);TEA_016944(UKL1);TEA_017483(RH57);TEA_017486(RH57);TEA_028891(FTSZ1)
Biological Process	GO:0071822	protein complex subunit organization	39	261	0.303451	0.905985	MSTRG.113505(--);MSTRG.14861(SEC16B);MSTRG.166207(HCF136);MSTRG.39238(TUBB2);MSTRG.43490(TUBB2);MSTRG.43492(TUBB8);MSTRG.47881(At1g17520);MSTRG.49611(ADK1);MSTRG.85930(--);TEA_000236(ADF10);TEA_001068(VHA-C);TEA_001462(At3g26720);TEA_003275(MODA);TEA_004522(ARP3);TEA_004659(At2g30620);TEA_004859(ABC4);TEA_005026(ndhM);TEA_005444(ERF1-3);TEA_005941(NAP1);TEA_006121(PPD1);TEA_007157(--);TEA_008547(…
Biological Process	GO:0046488	phosphatidylinositol metabolic process	7	40	0.304275	0.905985	MSTRG.116674(IP5P6);MSTRG.140819(IMPL1);MSTRG.166465(IMPL1);MSTRG.46652(FAB1B);TEA_011988(IP5P15);TEA_012081(PI4KA1);TEA_023200(PTEN2A)
Biological Process	GO:0051641	cellular localization	55	374	0.304637	0.905985	MSTRG.104772(--);MSTRG.104994(trappc13);MSTRG.106248(ENY2);MSTRG.1125(ATG3);MSTRG.119101(TGD4);MSTRG.128294(CPFTSY);MSTRG.130080(Wdr48);MSTRG.1336(KIN14A);MSTRG.148493(--);MSTRG.150137(PRAF1);MSTRG.152719(AP3M);MSTRG.160397(NUP155);MSTRG.46848(ARFRP1);MSTRG.48143(NSL1);MSTRG.68701(SYP71);MSTRG.86427(--);MSTRG.9557(GAPC);MSTRG.98226(Os02g0718900);TEA_000577(--);TEA_001661(BZIP53);TEA_002258(PRAF1)…
Biological Process	GO:0007017	microtubule-based process	17	108	0.307162	0.905985	MSTRG.124852(KINUA);MSTRG.124857(KINUC);MSTRG.1336(KIN14A);MSTRG.164531(CAPH);MSTRG.164533(CAPH);MSTRG.36675(KIN7L);MSTRG.99302(KIN14R);TEA_008547(TUBG1);TEA_009148(KIN5B);TEA_010015(TON2);TEA_013904(KIN8B);TEA_016142(At3g26560);TEA_017293(KIN13B);TEA_018290(KIN14R);TEA_025844(BIO2);TEA_029758(--);TEA_030203(At5g23430)
Biological Process	GO:0065008	regulation of biological quality	45	304	0.309864	0.905985	MSTRG.134506(GRXC4);MSTRG.142158(SIR1);MSTRG.150137(PRAF1);MSTRG.81527(PDIL2-1);MSTRG.86427(--);MSTRG.91342(PDIL5-4);TEA_000021(IRK);TEA_002258(PRAF1);TEA_002814(--);TEA_004522(ARP3);TEA_004653(Os05g0200100);TEA_005605(ABP20);TEA_006782(MSBP2);TEA_007178(AHA10);TEA_008133(COG7);TEA_008900(GRXS9);TEA_009628(GN);TEA_009801(ABP19A);TEA_009910(MSBP2);TEA_009964(LPD2);TEA_010955(MTP11);TEA_010957(NHX2…
Biological Process	GO:0019637	organophosphate metabolic process	65	446	0.312481	0.905985	MSTRG.109574(--);MSTRG.111540(CVA69.24);MSTRG.116674(IP5P6);MSTRG.140819(IMPL1);MSTRG.143013(UGP);MSTRG.166465(IMPL1);MSTRG.17090(At5g03345);MSTRG.32529(At5g03345);MSTRG.46652(FAB1B);MSTRG.49609(ADK2);MSTRG.49610(ADK2);MSTRG.49611(ADK1);MSTRG.66452(RPE);MSTRG.687(udkC);MSTRG.85930(--);TEA_001936(At1g74260);TEA_002389(FBA3);TEA_003952(PPOX1);TEA_004613(PYRB2);TEA_005591(LPEAT1);TEA_006449(UKL5);TE…
Biological Process	GO:0043623	cellular protein complex assembly	23	150	0.313055	0.905985	MSTRG.166207(HCF136);MSTRG.39238(TUBB2);MSTRG.43490(TUBB2);MSTRG.43492(TUBB8);MSTRG.49611(ADK1);MSTRG.85930(--);TEA_001068(VHA-C);TEA_004522(ARP3);TEA_004859(ABC4);TEA_005026(ndhM);TEA_006121(PPD1);TEA_007157(--);TEA_008547(TUBG1);TEA_013035(Os03g0767500);TEA_013193(TUBA3);TEA_014543(ARPC1B);TEA_015998(ATPG);TEA_016061(ARSA2);TEA_018117(MHF2);TEA_019966(FZR3);TEA_020553(ATPC);TEA_023375(VHA-a1);T…
Biological Process	GO:0006733	oxidoreduction coenzyme metabolic process	14	88	0.316314	0.905985	MSTRG.111540(CVA69.24);MSTRG.66452(RPE);MSTRG.85930(--);TEA_002389(FBA3);TEA_003952(PPOX1);TEA_007975(At1g71180);TEA_011372(VITISV_013255);TEA_014854(At4g20930);TEA_015998(ATPG);TEA_018507(At2g03690);TEA_018514(At2g03690);TEA_019802(VIT_05s0020g02800);TEA_025180(NAPRT2);TEA_027439(At2g30170)
Biological Process	GO:1901362	organic cyclic compound biosynthetic process	85	590	0.322275	0.905985	MSTRG.102079(KRTCAP2);MSTRG.106248(ENY2);MSTRG.125730(--);MSTRG.138205(HEMH);MSTRG.142158(SIR1);MSTRG.144473(KRTCAP2);MSTRG.146484(MED22B);MSTRG.164531(CAPH);MSTRG.164533(CAPH);MSTRG.166207(HCF136);MSTRG.49609(ADK2);MSTRG.49610(ADK2);MSTRG.49611(ADK1);MSTRG.58768(UGT80B1);MSTRG.59142(NRPB7);MSTRG.687(udkC);MSTRG.73505(TOR1L2);MSTRG.77060(--);MSTRG.9364(PMK);TEA_000062(HAT5);TEA_000436(ERF2);TEA_0…
Biological Process	GO:0009657	plastid organization	20	130	0.323769	0.905985	MSTRG.1336(KIN14A);MSTRG.166207(HCF136);MSTRG.46770(--);MSTRG.61735(OVA5);MSTRG.85930(--);TEA_003032(TOC75-3);TEA_003472(TOC75-3);TEA_003981(EMB2369);TEA_010958(DEGP2);TEA_011372(VITISV_013255);TEA_013097(SKL1);TEA_013346(LPAT1);TEA_017808(dnaJ);TEA_020766(GDCST);TEA_021260(--);TEA_027417(TIC40);TEA_028369(RPS16-2);TEA_028370(RPS16-2);TEA_028891(FTSZ1);TEA_029907(--)
Biological Process	GO:0015672	monovalent inorganic cation transport	21	137	0.324301	0.905985	MSTRG.100211(KAT3);MSTRG.111540(CVA69.24);MSTRG.121873(KEA2);MSTRG.48143(NSL1);MSTRG.67388(AHA5);MSTRG.9332(KEA2);TEA_001068(VHA-C);TEA_007178(AHA10);TEA_010806(VHA-c''2);TEA_010957(NHX2);TEA_010998(NHX2);TEA_013150(--);TEA_014168(AMT3-1);TEA_021726(IMPA4);TEA_021877(VHA-B2);TEA_023375(VHA-a1);TEA_023447(VPS45);TEA_023457(VPS45);TEA_025464(CHX15);TEA_028458(LHA1);TEA_028821(ATPA)
Biological Process	GO:1903047	mitotic cell cycle process	11	68	0.325371	0.905985	MSTRG.122468(APC4);MSTRG.164531(CAPH);MSTRG.164533(CAPH);TEA_009628(GN);TEA_014874(MOR1);TEA_014948(MSI1);TEA_016142(At3g26560);TEA_019966(FZR3);TEA_023502(--);TEA_028448(At3g61590);TEA_029758(--)
Biological Process	GO:0006486	protein glycosylation	7	41	0.327528	0.905985	MSTRG.30852(At1g31730);TEA_016355(RPN2);TEA_020986(--);TEA_023970(At3g07100);TEA_025977(gatA);TEA_026174(SRT2);TEA_028914(RPN2)
Biological Process	GO:0043413	macromolecule glycosylation	7	41	0.327528	0.905985	MSTRG.30852(At1g31730);TEA_016355(RPN2);TEA_020986(--);TEA_023970(At3g07100);TEA_025977(gatA);TEA_026174(SRT2);TEA_028914(RPN2)
Biological Process	GO:0008219	cell death	12	75	0.32811	0.905985	MSTRG.48143(NSL1);MSTRG.63364(LCB1);TEA_012946(tmem53-a);TEA_013543(ALA1);TEA_015998(ATPG);TEA_018122(SOBIR1);TEA_019200(CRLK2);TEA_021726(IMPA4);TEA_023447(VPS45);TEA_023457(VPS45);TEA_023631(LCB1);TEA_027174(NHL10)
Biological Process	GO:0009653	anatomical structure morphogenesis	53	363	0.328882	0.905985	MSTRG.111540(CVA69.24);MSTRG.1125(ATG3);MSTRG.153677(KAPP);MSTRG.26812(HUB1);MSTRG.34643(HSP90-7);MSTRG.84610(AAE13);TEA_000021(IRK);TEA_000369(TOP3A);TEA_001068(VHA-C);TEA_001462(At3g26720);TEA_003032(TOC75-3);TEA_003472(TOC75-3);TEA_003494(NAC031);TEA_003583(ROPGEF14);TEA_003981(EMB2369);TEA_004522(ARP3);TEA_004859(ABC4);TEA_005402(ARF6);TEA_005605(ABP20);TEA_005928(FBX6);TEA_005941(NAP1);TEA_0…
Biological Process	GO:0042278	purine nucleoside metabolic process	8	48	0.333367	0.905985	MSTRG.49611(ADK1);TEA_015998(ATPG);TEA_017537(--);TEA_018859(--);TEA_020553(ATPC);TEA_026460(wdr4);TEA_028796(--);TEA_028821(ATPA)
Biological Process	GO:0016070	RNA metabolic process	102	714	0.336054	0.905985	MSTRG.106248(ENY2);MSTRG.107947(SMC5);MSTRG.125264(EMB2247);MSTRG.125730(--);MSTRG.142158(SIR1);MSTRG.146484(MED22B);MSTRG.146789(SNRNP35);MSTRG.161885(EMB1027);MSTRG.163349(--);MSTRG.164531(CAPH);MSTRG.164533(CAPH);MSTRG.166207(HCF136);MSTRG.17932(SR34A);MSTRG.18960(At3g25430);MSTRG.40538(--);MSTRG.57633(URM1-2);MSTRG.59142(NRPB7);MSTRG.61735(OVA5);MSTRG.68338(FIP37);MSTRG.73505(TOR1L2);MSTRG.77…
Biological Process	GO:0044711	single-organism biosynthetic process	96	671	0.33609	0.905985	MSTRG.102079(KRTCAP2);MSTRG.118752(APC1);MSTRG.13064(RCS3);MSTRG.141906(--);MSTRG.142158(SIR1);MSTRG.143013(UGP);MSTRG.144473(KRTCAP2);MSTRG.14839(DMR6);MSTRG.166207(HCF136);MSTRG.17090(At5g03345);MSTRG.32529(At5g03345);MSTRG.38714(UGP3);MSTRG.4498(LKHA4);MSTRG.49609(ADK2);MSTRG.49610(ADK2);MSTRG.49611(ADK1);MSTRG.53626(SUS2);MSTRG.58768(UGT80B1);MSTRG.687(udkC);MSTRG.70570(Os05g0573700);MSTRG.82…
Biological Process	GO:0006754	ATP biosynthetic process	5	28	0.336451	0.905985	TEA_015998(ATPG);TEA_017537(--);TEA_020553(ATPC);TEA_028796(--);TEA_028821(ATPA)
Biological Process	GO:0009144	purine nucleoside triphosphate metabolic process	5	28	0.336451	0.905985	TEA_015998(ATPG);TEA_017537(--);TEA_020553(ATPC);TEA_028796(--);TEA_028821(ATPA)
Biological Process	GO:0009145	purine nucleoside triphosphate biosynthetic process	5	28	0.336451	0.905985	TEA_015998(ATPG);TEA_017537(--);TEA_020553(ATPC);TEA_028796(--);TEA_028821(ATPA)
Biological Process	GO:0009205	purine ribonucleoside triphosphate metabolic process	5	28	0.336451	0.905985	TEA_015998(ATPG);TEA_017537(--);TEA_020553(ATPC);TEA_028796(--);TEA_028821(ATPA)
Biological Process	GO:0009206	purine ribonucleoside triphosphate biosynthetic process	5	28	0.336451	0.905985	TEA_015998(ATPG);TEA_017537(--);TEA_020553(ATPC);TEA_028796(--);TEA_028821(ATPA)
Biological Process	GO:0009683	indoleacetic acid metabolic process	5	28	0.336451	0.905985	MSTRG.142158(SIR1);TEA_006782(MSBP2);TEA_009910(MSBP2);TEA_013603(fluG);TEA_028610(glnA)
Biological Process	GO:0046034	ATP metabolic process	5	28	0.336451	0.905985	TEA_015998(ATPG);TEA_017537(--);TEA_020553(ATPC);TEA_028796(--);TEA_028821(ATPA)
Biological Process	GO:0006461	protein complex assembly	26	173	0.336609	0.905985	MSTRG.14861(SEC16B);MSTRG.166207(HCF136);MSTRG.39238(TUBB2);MSTRG.43490(TUBB2);MSTRG.43492(TUBB8);MSTRG.49611(ADK1);MSTRG.85930(--);TEA_001068(VHA-C);TEA_003275(MODA);TEA_004522(ARP3);TEA_004859(ABC4);TEA_005026(ndhM);TEA_006121(PPD1);TEA_007157(--);TEA_008547(TUBG1);TEA_010614(CLPD);TEA_013035(Os03g0767500);TEA_013193(TUBA3);TEA_014543(ARPC1B);TEA_015998(ATPG);TEA_016061(ARSA2);TEA_018117(MHF2);…
Biological Process	GO:0051603	proteolysis involved in cellular protein catabolic process	21	138	0.33696	0.905985	MSTRG.111540(CVA69.24);MSTRG.122468(APC4);MSTRG.134027(CAS);MSTRG.49611(ADK1);MSTRG.8173(CCT2);TEA_000610(UBP12);TEA_000808(CCT2);TEA_001068(VHA-C);TEA_003275(MODA);TEA_006449(UKL5);TEA_009628(GN);TEA_013545(UBP22);TEA_013806(PMM);TEA_016061(ARSA2);TEA_017018(PAD1);TEA_019966(FZR3);TEA_022227(PAF2);TEA_022637(PAF1);TEA_024223(PAD1);TEA_025835(UFO);TEA_028448(At3g61590)
Biological Process	GO:0006188	IMP biosynthetic process	3	15	0.338994	0.905985	TEA_001936(At1g74260);TEA_011319(ASE2);TEA_015728(PURKE)
Biological Process	GO:0006414	translational elongation	3	15	0.338994	0.905985	MSTRG.125264(EMB2247);TEA_000776(BUB3.3);TEA_003981(EMB2369)
Biological Process	GO:0009147	pyrimidine nucleoside triphosphate metabolic process	3	15	0.338994	0.905985	TEA_006449(UKL5);TEA_008299(NDK1);TEA_016944(UKL1)
Biological Process	GO:0009148	pyrimidine nucleoside triphosphate biosynthetic process	3	15	0.338994	0.905985	TEA_006449(UKL5);TEA_008299(NDK1);TEA_016944(UKL1)
Biological Process	GO:0009208	pyrimidine ribonucleoside triphosphate metabolic process	3	15	0.338994	0.905985	TEA_006449(UKL5);TEA_008299(NDK1);TEA_016944(UKL1)
Biological Process	GO:0009209	pyrimidine ribonucleoside triphosphate biosynthetic process	3	15	0.338994	0.905985	TEA_006449(UKL5);TEA_008299(NDK1);TEA_016944(UKL1)
Biological Process	GO:0009225	nucleotide-sugar metabolic process	3	15	0.338994	0.905985	MSTRG.143013(UGP);TEA_013806(PMM);TEA_018289(GER1)
Biological Process	GO:0009636	response to toxic substance	3	15	0.338994	0.905985	TEA_009446(MTP1);TEA_009964(LPD2);TEA_010123(MTP1)
Biological Process	GO:0010498	proteasomal protein catabolic process	3	15	0.338994	0.905985	MSTRG.122468(APC4);TEA_025835(UFO);TEA_028448(At3g61590)
Biological Process	GO:0043161	proteasome-mediated ubiquitin-dependent protein catabolic process	3	15	0.338994	0.905985	MSTRG.122468(APC4);TEA_025835(UFO);TEA_028448(At3g61590)
Biological Process	GO:0046040	IMP metabolic process	3	15	0.338994	0.905985	TEA_001936(At1g74260);TEA_011319(ASE2);TEA_015728(PURKE)
Biological Process	GO:0006873	cellular ion homeostasis	10	62	0.340974	0.905985	TEA_002814(--);TEA_005605(ABP20);TEA_007178(AHA10);TEA_009801(ABP19A);TEA_010955(MTP11);TEA_014646(FER1);TEA_015868(ABP20);TEA_016120(RHA1B);TEA_023447(VPS45);TEA_023457(VPS45)
Biological Process	GO:0055082	cellular chemical homeostasis	10	62	0.340974	0.905985	TEA_002814(--);TEA_005605(ABP20);TEA_007178(AHA10);TEA_009801(ABP19A);TEA_010955(MTP11);TEA_014646(FER1);TEA_015868(ABP20);TEA_016120(RHA1B);TEA_023447(VPS45);TEA_023457(VPS45)
Biological Process	GO:0048583	regulation of response to stimulus	11	69	0.343466	0.905985	TEA_000436(ERF2);TEA_002205(SCAI);TEA_005928(FBX6);TEA_009025(CIPK18);TEA_009830(CDC5);TEA_012127(PHS1);TEA_014368(CIPK18);TEA_014882(CIPK18);TEA_018122(SOBIR1);TEA_023200(PTEN2A);TEA_023942(PIN8)
Biological Process	GO:1902578	single-organism localization	151	1068	0.345014	0.905985	MSTRG.100211(KAT3);MSTRG.104994(trappc13);MSTRG.10868(IAR1);MSTRG.10946(CAX3);MSTRG.110437(ABCC5);MSTRG.111540(CVA69.24);MSTRG.1125(ATG3);MSTRG.117708(BAT1);MSTRG.117710(BAT1);MSTRG.119101(TGD4);MSTRG.120486(At5g11960);MSTRG.121873(KEA2);MSTRG.128173(KAT1);MSTRG.128294(CPFTSY);MSTRG.130080(Wdr48);MSTRG.138586(NIP5-1);MSTRG.142158(SIR1);MSTRG.147131(At1g06840);MSTRG.148493(--);MSTRG.150137(PRAF1);…
Biological Process	GO:0042451	purine nucleoside biosynthetic process	6	35	0.34515	0.905985	MSTRG.49611(ADK1);TEA_015998(ATPG);TEA_017537(--);TEA_020553(ATPC);TEA_028796(--);TEA_028821(ATPA)
Biological Process	GO:0046129	purine ribonucleoside biosynthetic process	6	35	0.34515	0.905985	MSTRG.49611(ADK1);TEA_015998(ATPG);TEA_017537(--);TEA_020553(ATPC);TEA_028796(--);TEA_028821(ATPA)
Biological Process	GO:0051052	regulation of DNA metabolic process	6	35	0.34515	0.905985	MSTRG.142158(SIR1);MSTRG.164531(CAPH);MSTRG.164533(CAPH);TEA_006612(MLH1);TEA_014948(MSI1);TEA_024206(At3g51280)
Biological Process	GO:0032787	monocarboxylic acid metabolic process	66	458	0.346711	0.905985	MSTRG.104994(trappc13);MSTRG.111540(CVA69.24);MSTRG.130080(Wdr48);MSTRG.134027(CAS);MSTRG.140819(IMPL1);MSTRG.142158(SIR1);MSTRG.18431(PGIC);MSTRG.33651(TPIP1);MSTRG.34643(HSP90-7);MSTRG.4498(LKHA4);MSTRG.48143(NSL1);MSTRG.49611(ADK1);MSTRG.82543(TPC1B);TEA_000221(PIP1-5);TEA_002289(PKP2);TEA_002389(FBA3);TEA_002667(PGK3);TEA_003310(CCMH);TEA_003532(GLT1);TEA_004118(OsI_27296);TEA_004192(KCS9);TE…
Biological Process	GO:0040029	regulation of gene expression, epigenetic	13	83	0.346815	0.905985	MSTRG.107947(SMC5);MSTRG.125730(--);MSTRG.164531(CAPH);MSTRG.164533(CAPH);MSTRG.73505(TOR1L2);TEA_006266(SRFR1);TEA_007229(CAF1-11);TEA_012429(MORC6);TEA_014948(MSI1);TEA_016701(RDR6);TEA_021169(XRN4);TEA_028369(RPS16-2);TEA_028370(RPS16-2)
Biological Process	GO:0009117	nucleotide metabolic process	39	266	0.348937	0.905985	MSTRG.111540(CVA69.24);MSTRG.49609(ADK2);MSTRG.49610(ADK2);MSTRG.49611(ADK1);MSTRG.66452(RPE);MSTRG.85930(--);TEA_001936(At1g74260);TEA_002389(FBA3);TEA_003952(PPOX1);TEA_004613(PYRB2);TEA_006449(UKL5);TEA_007178(AHA10);TEA_007975(At1g71180);TEA_008299(NDK1);TEA_008666(ADK-B);TEA_008818(PYRB3);TEA_009559(KLCR2);TEA_010504(noc3);TEA_011319(ASE2);TEA_011372(VITISV_013255);TEA_012915(LHA1);TEA_01377…
Biological Process	GO:0009987	cellular process	948	6872	0.354183	0.905985	MSTRG.100211(KAT3);MSTRG.102079(KRTCAP2);MSTRG.104564(At1g61490);MSTRG.104994(trappc13);MSTRG.106248(ENY2);MSTRG.107209(fray2);MSTRG.107805(At5g09550);MSTRG.107947(SMC5);MSTRG.107969(PPH);MSTRG.10868(IAR1);MSTRG.10946(CAX3);MSTRG.109574(--);MSTRG.110437(ABCC5);MSTRG.110494(petB);MSTRG.110588(--);MSTRG.111540(CVA69.24);MSTRG.1125(ATG3);MSTRG.113505(--);MSTRG.116327(pigw);MSTRG.116674(IP5P6);MSTRG.…
Biological Process	GO:0009108	coenzyme biosynthetic process	8	49	0.355163	0.905985	TEA_000500(PDX1);TEA_003493(COAE);TEA_004859(ABC4);TEA_009756(--);TEA_010251(ADCS);TEA_018337(CAC3);TEA_025180(NAPRT2);TEA_029205(PK)
Biological Process	GO:0015858	nucleoside transport	2	9	0.355255	0.905985	TEA_001625(ENT3);TEA_009628(GN)
Biological Process	GO:0022904	respiratory electron transport chain	2	9	0.355255	0.905985	MSTRG.1412(ndhF);MSTRG.145313(SDH1-1)
Biological Process	GO:0030833	regulation of actin filament polymerization	2	9	0.355255	0.905985	TEA_004522(ARP3);TEA_014543(ARPC1B)
Biological Process	GO:0006869	lipid transport	4	22	0.355882	0.905985	MSTRG.119101(TGD4);TEA_013543(ALA1);TEA_027913(ALA2);TEA_029273(ALA10)
Biological Process	GO:0010876	lipid localization	4	22	0.355882	0.905985	MSTRG.119101(TGD4);TEA_013543(ALA1);TEA_027913(ALA2);TEA_029273(ALA10)
Biological Process	GO:0071103	DNA conformation change	4	22	0.355882	0.905985	TEA_003890(XPD);TEA_012465(RECQL3);TEA_013621(RECG);TEA_014948(MSI1)
Biological Process	GO:0000038	very long-chain fatty acid metabolic process	1	3	0.357369	0.905985	TEA_024421(CML3)
Biological Process	GO:0000075	cell cycle checkpoint	1	3	0.357369	0.905985	TEA_028448(At3g61590)
Biological Process	GO:0006023	aminoglycan biosynthetic process	1	3	0.357369	0.905985	TEA_001352(At1g80290)
Biological Process	GO:0006029	proteoglycan metabolic process	1	3	0.357369	0.905985	TEA_001352(At1g80290)
Biological Process	GO:0006338	chromatin remodeling	1	3	0.357369	0.905985	TEA_024213(BRM)
Biological Process	GO:0006526	arginine biosynthetic process	1	3	0.357369	0.905985	TEA_029735(GLB1)
Biological Process	GO:0006529	asparagine biosynthetic process	1	3	0.357369	0.905985	TEA_026501(ASN1)
Biological Process	GO:0006914	autophagy	1	3	0.357369	0.905985	MSTRG.1125(ATG3)
Biological Process	GO:0007088	regulation of mitotic nuclear division	1	3	0.357369	0.905985	MSTRG.122468(APC4)
Biological Process	GO:0008614	pyridoxine metabolic process	1	3	0.357369	0.905985	TEA_003952(PPOX1)
Biological Process	GO:0009733	response to auxin	1	3	0.357369	0.905985	TEA_023942(PIN8)
Biological Process	GO:0009734	auxin-activated signaling pathway	1	3	0.357369	0.905985	TEA_023942(PIN8)
Biological Process	GO:0010075	regulation of meristem growth	1	3	0.357369	0.905985	TEA_028735(CRN)
Biological Process	GO:0010109	regulation of photosynthesis	1	3	0.357369	0.905985	TEA_028601(SIGA)
Biological Process	GO:0010928	regulation of auxin mediated signaling pathway	1	3	0.357369	0.905985	TEA_023942(PIN8)
Biological Process	GO:0015718	monocarboxylic acid transport	1	3	0.357369	0.905985	TEA_027193(PPT2)
Biological Process	GO:0018208	peptidyl-proline modification	1	3	0.357369	0.905985	TEA_012394(CYP59)
Biological Process	GO:0019216	regulation of lipid metabolic process	1	3	0.357369	0.905985	MSTRG.82543(TPC1B)
Biological Process	GO:0019217	regulation of fatty acid metabolic process	1	3	0.357369	0.905985	MSTRG.82543(TPC1B)
Biological Process	GO:0019627	urea metabolic process	1	3	0.357369	0.905985	MSTRG.14476(Os12g0234800)
Biological Process	GO:0030166	proteoglycan biosynthetic process	1	3	0.357369	0.905985	TEA_001352(At1g80290)
Biological Process	GO:0035266	meristem growth	1	3	0.357369	0.905985	TEA_028735(CRN)
Biological Process	GO:0042304	regulation of fatty acid biosynthetic process	1	3	0.357369	0.905985	MSTRG.82543(TPC1B)
Biological Process	GO:0042374	phylloquinone metabolic process	1	3	0.357369	0.905985	TEA_004859(ABC4)
Biological Process	GO:0046890	regulation of lipid biosynthetic process	1	3	0.357369	0.905985	MSTRG.82543(TPC1B)
Biological Process	GO:0048638	regulation of developmental growth	1	3	0.357369	0.905985	TEA_028735(CRN)
Biological Process	GO:0048645	organ formation	1	3	0.357369	0.905985	TEA_024213(BRM)
Biological Process	GO:0051093	negative regulation of developmental process	1	3	0.357369	0.905985	TEA_018122(SOBIR1)
Biological Process	GO:0071365	cellular response to auxin stimulus	1	3	0.357369	0.905985	TEA_023942(PIN8)
Biological Process	GO:0071941	nitrogen cycle metabolic process	1	3	0.357369	0.905985	MSTRG.14476(Os12g0234800)
Biological Process	GO:1901616	organic hydroxy compound catabolic process	1	3	0.357369	0.905985	TEA_016696(PLD1)
Biological Process	GO:0010053	root epidermal cell differentiation	9	56	0.358108	0.905985	TEA_001068(VHA-C);TEA_001462(At3g26720);TEA_005941(NAP1);TEA_009628(GN);TEA_010015(TON2);TEA_013042(NAP1);TEA_013432(UCC1);TEA_026649(UCC1);TEA_028735(CRN)
Biological Process	GO:0090627	plant epidermal cell differentiation	9	56	0.358108	0.905985	TEA_001068(VHA-C);TEA_001462(At3g26720);TEA_005941(NAP1);TEA_009628(GN);TEA_010015(TON2);TEA_013042(NAP1);TEA_013432(UCC1);TEA_026649(UCC1);TEA_028735(CRN)
Biological Process	GO:0043094	cellular metabolic compound salvage	10	63	0.360223	0.905985	MSTRG.132703(--);MSTRG.49609(ADK2);MSTRG.49610(ADK2);MSTRG.49611(ADK1);MSTRG.8550(rbcL);TEA_001068(VHA-C);TEA_015998(ATPG);TEA_016013(APT5);TEA_022934(ncl1);TEA_024858(VIT_19s0014g02480)
Biological Process	GO:0006412	translation	24	161	0.36087	0.905985	MSTRG.110588(--);MSTRG.125264(EMB2247);MSTRG.161784(Os06g0701100);MSTRG.161885(EMB1027);MSTRG.61735(OVA5);TEA_000650(TAF10);TEA_000776(BUB3.3);TEA_000869(EMB2369);TEA_003981(EMB2369);TEA_006668(--);TEA_007622(At3g62120);TEA_007815(--);TEA_009789(ALATS);TEA_009914(Os09g0556500);TEA_011320(ALATS);TEA_011372(VITISV_013255);TEA_012209(EIF2S3);TEA_012914(RCOM_0855130);TEA_014440(Eif2s3x);TEA_015525(OV…
Biological Process	GO:0043043	peptide biosynthetic process	24	161	0.36087	0.905985	MSTRG.110588(--);MSTRG.125264(EMB2247);MSTRG.161784(Os06g0701100);MSTRG.161885(EMB1027);MSTRG.61735(OVA5);TEA_000650(TAF10);TEA_000776(BUB3.3);TEA_000869(EMB2369);TEA_003981(EMB2369);TEA_006668(--);TEA_007622(At3g62120);TEA_007815(--);TEA_009789(ALATS);TEA_009914(Os09g0556500);TEA_011320(ALATS);TEA_011372(VITISV_013255);TEA_012209(EIF2S3);TEA_012914(RCOM_0855130);TEA_014440(Eif2s3x);TEA_015525(OV…
Biological Process	GO:0055086	nucleobase-containing small molecule metabolic process	45	310	0.361008	0.905985	MSTRG.111540(CVA69.24);MSTRG.49609(ADK2);MSTRG.49610(ADK2);MSTRG.49611(ADK1);MSTRG.66452(RPE);MSTRG.687(udkC);MSTRG.85930(--);TEA_001936(At1g74260);TEA_002389(FBA3);TEA_003952(PPOX1);TEA_004613(PYRB2);TEA_006449(UKL5);TEA_007178(AHA10);TEA_007975(At1g71180);TEA_008299(NDK1);TEA_008666(ADK-B);TEA_008818(PYRB3);TEA_009559(KLCR2);TEA_010504(noc3);TEA_011319(ASE2);TEA_011372(VITISV_013255);TEA_012915…
Biological Process	GO:0044260	cellular macromolecule metabolic process	433	3116	0.363014	0.906461	MSTRG.106248(ENY2);MSTRG.107209(fray2);MSTRG.107805(At5g09550);MSTRG.107947(SMC5);MSTRG.110588(--);MSTRG.111540(CVA69.24);MSTRG.116327(pigw);MSTRG.117198(RAD50);MSTRG.118752(APC1);MSTRG.120369(--);MSTRG.122468(APC4);MSTRG.125264(EMB2247);MSTRG.125730(--);MSTRG.133559(CYP23);MSTRG.134027(CAS);MSTRG.136433(Os01g0868300);MSTRG.136796(--);MSTRG.136856(SOG1);MSTRG.137654(AGO16);MSTRG.137655(NAC089);MS…
Biological Process	GO:0015992	proton transport	13	84	0.363491	0.906461	MSTRG.111540(CVA69.24);MSTRG.121873(KEA2);MSTRG.67388(AHA5);TEA_001068(VHA-C);TEA_007178(AHA10);TEA_010806(VHA-c''2);TEA_010957(NHX2);TEA_010998(NHX2);TEA_013150(--);TEA_021877(VHA-B2);TEA_023375(VHA-a1);TEA_028458(LHA1);TEA_028821(ATPA)
Biological Process	GO:0019725	cellular homeostasis	19	126	0.363509	0.906461	MSTRG.134506(GRXC4);MSTRG.81527(PDIL2-1);MSTRG.91342(PDIL5-4);TEA_002814(--);TEA_004653(Os05g0200100);TEA_005605(ABP20);TEA_007178(AHA10);TEA_008900(GRXS9);TEA_009801(ABP19A);TEA_009964(LPD2);TEA_010955(MTP11);TEA_013035(Os03g0767500);TEA_013114(TRX1);TEA_014646(FER1);TEA_015868(ABP20);TEA_016120(RHA1B);TEA_023447(VPS45);TEA_023457(VPS45);TEA_028070(At5g16400)
Biological Process	GO:0009850	auxin metabolic process	6	36	0.371027	0.923252	MSTRG.142158(SIR1);TEA_006782(MSBP2);TEA_009910(MSBP2);TEA_013603(fluG);TEA_023525(ASB1);TEA_028610(glnA)
Biological Process	GO:0043085	positive regulation of catalytic activity	8	50	0.37711	0.92631	MSTRG.107209(fray2);TEA_004540(PTI1);TEA_005775(At1g01540);TEA_014419(CEPR1);TEA_018761(UREF);TEA_019200(CRLK2);TEA_021138(TMK3);TEA_026888(EMS1)
Biological Process	GO:0044093	positive regulation of molecular function	8	50	0.37711	0.92631	MSTRG.107209(fray2);TEA_004540(PTI1);TEA_005775(At1g01540);TEA_014419(CEPR1);TEA_018761(UREF);TEA_019200(CRLK2);TEA_021138(TMK3);TEA_026888(EMS1)
Biological Process	GO:0006576	cellular biogenic amine metabolic process	9	57	0.378656	0.92631	MSTRG.157893(AIH);MSTRG.157909(AIH);TEA_008101(ARGAH1);TEA_009805(SAMDC4);TEA_013518(AIH);TEA_013603(fluG);TEA_013932(gdhA);TEA_023525(ASB1);TEA_028610(glnA)
Biological Process	GO:0006213	pyrimidine nucleoside metabolic process	3	16	0.378798	0.92631	TEA_006449(UKL5);TEA_008818(PYRB3);TEA_016944(UKL1)
Biological Process	GO:0006568	tryptophan metabolic process	3	16	0.378798	0.92631	TEA_013603(fluG);TEA_023525(ASB1);TEA_028610(glnA)
Biological Process	GO:0008033	tRNA processing	3	16	0.378798	0.92631	MSTRG.57633(URM1-2);TEA_020547(At4g04670);TEA_026460(wdr4)
Biological Process	GO:0032392	DNA geometric change	3	16	0.378798	0.92631	TEA_003890(XPD);TEA_012465(RECQL3);TEA_013621(RECG)
Biological Process	GO:0046131	pyrimidine ribonucleoside metabolic process	3	16	0.378798	0.92631	TEA_006449(UKL5);TEA_008818(PYRB3);TEA_016944(UKL1)
Biological Process	GO:0009886	post-embryonic morphogenesis	11	71	0.380125	0.92631	TEA_000369(TOP3A);TEA_003981(EMB2369);TEA_004859(ABC4);TEA_005605(ABP20);TEA_009059(At3g04760);TEA_009801(ABP19A);TEA_013221(CYP37);TEA_015868(ABP20);TEA_021326(--);TEA_023502(--);TEA_026888(EMS1)
Biological Process	GO:0055114	oxidation-reduction process	11	71	0.380125	0.92631	MSTRG.110494(petB);MSTRG.1412(ndhF);MSTRG.142158(SIR1);MSTRG.145313(SDH1-1);TEA_004859(ABC4);TEA_009885(psbE);TEA_009892(psbB);TEA_019016(SBEII);TEA_020553(ATPC);TEA_025431(psbB);TEA_029173(psbB)
Biological Process	GO:0019752	carboxylic acid metabolic process	125	888	0.383075	0.929296	MSTRG.104994(trappc13);MSTRG.111540(CVA69.24);MSTRG.125264(EMB2247);MSTRG.130080(Wdr48);MSTRG.13064(RCS3);MSTRG.134027(CAS);MSTRG.140819(IMPL1);MSTRG.142158(SIR1);MSTRG.145313(SDH1-1);MSTRG.152747(PPCC);MSTRG.154244(NAD-ME2);MSTRG.157893(AIH);MSTRG.157909(AIH);MSTRG.161885(EMB1027);MSTRG.18431(PGIC);MSTRG.33651(TPIP1);MSTRG.34643(HSP90-7);MSTRG.4498(LKHA4);MSTRG.48143(NSL1);MSTRG.49611(ADK1);MSTR…
Biological Process	GO:0006082	organic acid metabolic process	129	917	0.383719	0.929296	MSTRG.104994(trappc13);MSTRG.111540(CVA69.24);MSTRG.125264(EMB2247);MSTRG.130080(Wdr48);MSTRG.13064(RCS3);MSTRG.134027(CAS);MSTRG.140819(IMPL1);MSTRG.142158(SIR1);MSTRG.145313(SDH1-1);MSTRG.152747(PPCC);MSTRG.154244(NAD-ME2);MSTRG.157893(AIH);MSTRG.157909(AIH);MSTRG.161885(EMB1027);MSTRG.18431(PGIC);MSTRG.33651(TPIP1);MSTRG.34643(HSP90-7);MSTRG.4498(LKHA4);MSTRG.48143(NSL1);MSTRG.49611(ADK1);MSTR…
Biological Process	GO:0043436	oxoacid metabolic process	129	917	0.383719	0.929296	MSTRG.104994(trappc13);MSTRG.111540(CVA69.24);MSTRG.125264(EMB2247);MSTRG.130080(Wdr48);MSTRG.13064(RCS3);MSTRG.134027(CAS);MSTRG.140819(IMPL1);MSTRG.142158(SIR1);MSTRG.145313(SDH1-1);MSTRG.152747(PPCC);MSTRG.154244(NAD-ME2);MSTRG.157893(AIH);MSTRG.157909(AIH);MSTRG.161885(EMB1027);MSTRG.18431(PGIC);MSTRG.33651(TPIP1);MSTRG.34643(HSP90-7);MSTRG.4498(LKHA4);MSTRG.48143(NSL1);MSTRG.49611(ADK1);MSTR…
Biological Process	GO:0030001	metal ion transport	39	270	0.386539	0.934202	MSTRG.100211(KAT3);MSTRG.10946(CAX3);MSTRG.111540(CVA69.24);MSTRG.119101(TGD4);MSTRG.120486(At5g11960);MSTRG.121873(KEA2);MSTRG.128173(KAT1);MSTRG.138586(NIP5-1);MSTRG.147131(At1g06840);MSTRG.40440(--);MSTRG.82543(TPC1B);MSTRG.93925(RBL19);TEA_001068(VHA-C);TEA_002203(DIT2);TEA_002791(POT7);TEA_002814(--);TEA_003769(ZTP29);TEA_004715(MRS2-1);TEA_005605(ABP20);TEA_006663(CNGC17);TEA_009446(MTP1);T…
Biological Process	GO:0016043	cellular component organization	166	1186	0.391239	0.943623	MSTRG.104994(trappc13);MSTRG.111540(CVA69.24);MSTRG.1125(ATG3);MSTRG.113505(--);MSTRG.118752(APC1);MSTRG.119101(TGD4);MSTRG.122468(APC4);MSTRG.125730(--);MSTRG.128294(CPFTSY);MSTRG.130080(Wdr48);MSTRG.1336(KIN14A);MSTRG.134027(CAS);MSTRG.140137(PEX4);MSTRG.142158(SIR1);MSTRG.143013(UGP);MSTRG.148493(--);MSTRG.14861(SEC16B);MSTRG.157999(HAG2);MSTRG.162237(TPX2);MSTRG.164531(CAPH);MSTRG.164533(CAPH…
Biological Process	GO:0034754	cellular hormone metabolic process	6	37	0.396962	0.947264	MSTRG.142158(SIR1);TEA_006782(MSBP2);TEA_009910(MSBP2);TEA_013603(fluG);TEA_019863(LET6);TEA_028610(glnA)
Biological Process	GO:1901698	response to nitrogen compound	13	86	0.397159	0.947264	MSTRG.107947(SMC5);MSTRG.48143(NSL1);TEA_000436(ERF2);TEA_009517(4CLL5);TEA_012946(tmem53-a);TEA_013603(fluG);TEA_015998(ATPG);TEA_016701(RDR6);TEA_023266(myoD);TEA_028369(RPS16-2);TEA_028370(RPS16-2);TEA_028610(glnA);TEA_029702(VIP5)
Biological Process	GO:0072330	monocarboxylic acid biosynthetic process	7	44	0.398456	0.947264	MSTRG.4498(LKHA4);MSTRG.82543(TPC1B);TEA_013097(SKL1);TEA_013346(LPAT1);TEA_020553(ATPC);TEA_024401(LOX1.6);TEA_029735(GLB1)
Biological Process	GO:0010817	regulation of hormone levels	11	72	0.398603	0.947264	MSTRG.142158(SIR1);TEA_000021(IRK);TEA_006782(MSBP2);TEA_009628(GN);TEA_009910(MSBP2);TEA_013603(fluG);TEA_019863(LET6);TEA_020052(CIPK6);TEA_020766(GDCST);TEA_023525(ASB1);TEA_028610(glnA)
Biological Process	GO:0022610	biological adhesion	8	51	0.399136	0.947264	TEA_001462(At3g26720);TEA_005941(NAP1);TEA_009377(QUA2);TEA_009628(GN);TEA_010015(TON2);TEA_013042(NAP1);TEA_027954(GAUT8);TEA_028735(CRN)
Biological Process	GO:0006508	proteolysis	30	207	0.399738	0.947264	MSTRG.111540(CVA69.24);MSTRG.122468(APC4);MSTRG.134027(CAS);MSTRG.32933(Cnot11);MSTRG.49611(ADK1);MSTRG.75256(CYS6);MSTRG.8173(CCT2);MSTRG.81881(MAP1A);TEA_000610(UBP12);TEA_000808(CCT2);TEA_001068(VHA-C);TEA_003275(MODA);TEA_006449(UKL5);TEA_009628(GN);TEA_011681(CLPB3);TEA_011686(CLPB2);TEA_013545(UBP22);TEA_013806(PMM);TEA_014781(SPPA);TEA_016061(ARSA2);TEA_017018(PAD1);TEA_019966(FZR3);TEA_02…
Biological Process	GO:0043933	macromolecular complex subunit organization	63	444	0.401771	0.947264	MSTRG.113505(--);MSTRG.125730(--);MSTRG.14861(SEC16B);MSTRG.157999(HAG2);MSTRG.164531(CAPH);MSTRG.164533(CAPH);MSTRG.166207(HCF136);MSTRG.26812(HUB1);MSTRG.39238(TUBB2);MSTRG.43490(TUBB2);MSTRG.43492(TUBB8);MSTRG.47881(At1g17520);MSTRG.49611(ADK1);MSTRG.72679(MBD9);MSTRG.72684(MBD9);MSTRG.73505(TOR1L2);MSTRG.85140(SUVH5);MSTRG.85930(--);TEA_000236(ADF10);TEA_001068(VHA-C);TEA_001462(At3g26720);TE…
Biological Process	GO:0008064	regulation of actin polymerization or depolymerization	2	10	0.407264	0.947264	TEA_004522(ARP3);TEA_014543(ARPC1B)
Biological Process	GO:0009226	nucleotide-sugar biosynthetic process	2	10	0.407264	0.947264	TEA_013806(PMM);TEA_018289(GER1)
Biological Process	GO:0030041	actin filament polymerization	2	10	0.407264	0.947264	TEA_004522(ARP3);TEA_014543(ARPC1B)
Biological Process	GO:0030832	regulation of actin filament length	2	10	0.407264	0.947264	TEA_004522(ARP3);TEA_014543(ARPC1B)
Biological Process	GO:0032271	regulation of protein polymerization	2	10	0.407264	0.947264	TEA_004522(ARP3);TEA_014543(ARPC1B)
Biological Process	GO:0032956	regulation of actin cytoskeleton organization	2	10	0.407264	0.947264	TEA_004522(ARP3);TEA_014543(ARPC1B)
Biological Process	GO:0032970	regulation of actin filament-based process	2	10	0.407264	0.947264	TEA_004522(ARP3);TEA_014543(ARPC1B)
Biological Process	GO:0043254	regulation of protein complex assembly	2	10	0.407264	0.947264	TEA_004522(ARP3);TEA_014543(ARPC1B)
Biological Process	GO:0046916	cellular transition metal ion homeostasis	2	10	0.407264	0.947264	TEA_010955(MTP11);TEA_014646(FER1)
Biological Process	GO:0006811	ion transport	87	618	0.408519	0.947264	MSTRG.100211(KAT3);MSTRG.10868(IAR1);MSTRG.10946(CAX3);MSTRG.111540(CVA69.24);MSTRG.117708(BAT1);MSTRG.117710(BAT1);MSTRG.119101(TGD4);MSTRG.120486(At5g11960);MSTRG.121873(KEA2);MSTRG.128173(KAT1);MSTRG.138586(NIP5-1);MSTRG.147131(At1g06840);MSTRG.40440(--);MSTRG.46118(CHX15);MSTRG.48143(NSL1);MSTRG.67388(AHA5);MSTRG.82543(TPC1B);MSTRG.9332(KEA2);MSTRG.93925(RBL19);MSTRG.95832(MTP3);MSTRG.98226(O…
Biological Process	GO:0044765	single-organism transport	147	1052	0.408721	0.947264	MSTRG.100211(KAT3);MSTRG.104994(trappc13);MSTRG.10868(IAR1);MSTRG.10946(CAX3);MSTRG.110437(ABCC5);MSTRG.111540(CVA69.24);MSTRG.1125(ATG3);MSTRG.117708(BAT1);MSTRG.117710(BAT1);MSTRG.119101(TGD4);MSTRG.120486(At5g11960);MSTRG.121873(KEA2);MSTRG.128173(KAT1);MSTRG.128294(CPFTSY);MSTRG.130080(Wdr48);MSTRG.138586(NIP5-1);MSTRG.142158(SIR1);MSTRG.147131(At1g06840);MSTRG.148493(--);MSTRG.152719(AP3M);M…
Biological Process	GO:0016265	death	12	80	0.41562	0.947264	MSTRG.48143(NSL1);MSTRG.63364(LCB1);TEA_012946(tmem53-a);TEA_013543(ALA1);TEA_015998(ATPG);TEA_018122(SOBIR1);TEA_019200(CRLK2);TEA_021726(IMPA4);TEA_023447(VPS45);TEA_023457(VPS45);TEA_023631(LCB1);TEA_027174(NHL10)
Biological Process	GO:0051649	establishment of localization in cell	49	345	0.415954	0.947264	MSTRG.104772(--);MSTRG.104994(trappc13);MSTRG.106248(ENY2);MSTRG.1125(ATG3);MSTRG.119101(TGD4);MSTRG.128294(CPFTSY);MSTRG.130080(Wdr48);MSTRG.1336(KIN14A);MSTRG.148493(--);MSTRG.152719(AP3M);MSTRG.160397(NUP155);MSTRG.46848(ARFRP1);MSTRG.48143(NSL1);MSTRG.68701(SYP71);MSTRG.9557(GAPC);MSTRG.98226(Os02g0718900);TEA_000577(--);TEA_001661(BZIP53);TEA_002778(SRP72);TEA_003032(TOC75-3);TEA_003472(TOC7…
Biological Process	GO:0032501	multicellular organismal process	107	764	0.417321	0.947264	MSTRG.111540(CVA69.24);MSTRG.113505(--);MSTRG.118752(APC1);MSTRG.130080(Wdr48);MSTRG.138261(--);MSTRG.141906(--);MSTRG.143013(UGP);MSTRG.164531(CAPH);MSTRG.164533(CAPH);MSTRG.26812(HUB1);MSTRG.34643(HSP90-7);MSTRG.45930(ATL32);MSTRG.58768(UGT80B1);MSTRG.61657(ARF18);MSTRG.687(udkC);MSTRG.72679(MBD9);MSTRG.72684(MBD9);MSTRG.81283(SAMBA);MSTRG.81527(PDIL2-1);MSTRG.81881(MAP1A);MSTRG.82543(TPC1B);MS…
Biological Process	GO:0009737	response to abscisic acid	3	17	0.418059	0.947264	TEA_009025(CIPK18);TEA_014368(CIPK18);TEA_014882(CIPK18)
Biological Process	GO:0015914	phospholipid transport	3	17	0.418059	0.947264	TEA_013543(ALA1);TEA_027913(ALA2);TEA_029273(ALA10)
Biological Process	GO:0055067	monovalent inorganic cation homeostasis	3	17	0.418059	0.947264	TEA_007178(AHA10);TEA_010957(NHX2);TEA_010998(NHX2)
Biological Process	GO:0097305	response to alcohol	3	17	0.418059	0.947264	TEA_009025(CIPK18);TEA_014368(CIPK18);TEA_014882(CIPK18)
Biological Process	GO:0006979	response to oxidative stress	9	59	0.419939	0.947264	MSTRG.165394(GEK1);MSTRG.22108(ahsa);MSTRG.32933(Cnot11);MSTRG.34643(HSP90-7);TEA_005352(FKBP62);TEA_005364(FKBP65);TEA_009559(KLCR2);TEA_011083(SLAC1);TEA_025857(GPX2)
Biological Process	GO:0009658	chloroplast organization	7	45	0.422186	0.947264	MSTRG.1336(KIN14A);MSTRG.166207(HCF136);MSTRG.46770(--);MSTRG.85930(--);TEA_011372(VITISV_013255);TEA_027417(TIC40);TEA_028891(FTSZ1)
Biological Process	GO:0032147	activation of protein kinase activity	7	45	0.422186	0.947264	MSTRG.107209(fray2);TEA_004540(PTI1);TEA_005775(At1g01540);TEA_014419(CEPR1);TEA_019200(CRLK2);TEA_021138(TMK3);TEA_026888(EMS1)
Biological Process	GO:0033674	positive regulation of kinase activity	7	45	0.422186	0.947264	MSTRG.107209(fray2);TEA_004540(PTI1);TEA_005775(At1g01540);TEA_014419(CEPR1);TEA_019200(CRLK2);TEA_021138(TMK3);TEA_026888(EMS1)
Biological Process	GO:0045860	positive regulation of protein kinase activity	7	45	0.422186	0.947264	MSTRG.107209(fray2);TEA_004540(PTI1);TEA_005775(At1g01540);TEA_014419(CEPR1);TEA_019200(CRLK2);TEA_021138(TMK3);TEA_026888(EMS1)
Biological Process	GO:0051347	positive regulation of transferase activity	7	45	0.422186	0.947264	MSTRG.107209(fray2);TEA_004540(PTI1);TEA_005775(At1g01540);TEA_014419(CEPR1);TEA_019200(CRLK2);TEA_021138(TMK3);TEA_026888(EMS1)
Biological Process	GO:0006633	fatty acid biosynthetic process	6	38	0.422844	0.947264	MSTRG.4498(LKHA4);MSTRG.82543(TPC1B);TEA_013346(LPAT1);TEA_020553(ATPC);TEA_024401(LOX1.6);TEA_029735(GLB1)
Biological Process	GO:0015988	energy coupled proton transmembrane transport, against electrochemical gradient	6	38	0.422844	0.947264	MSTRG.111540(CVA69.24);TEA_001068(VHA-C);TEA_010806(VHA-c''2);TEA_021877(VHA-B2);TEA_023375(VHA-a1);TEA_028821(ATPA)
Biological Process	GO:0015979	photosynthesis	5	31	0.422879	0.947264	TEA_004859(ABC4);TEA_009885(psbE);TEA_010958(DEGP2);TEA_020553(ATPC);TEA_028601(SIGA)
Biological Process	GO:0050801	ion homeostasis	13	88	0.431034	0.947264	TEA_002814(--);TEA_005605(ABP20);TEA_007178(AHA10);TEA_009801(ABP19A);TEA_010955(MTP11);TEA_010957(NHX2);TEA_010998(NHX2);TEA_011083(SLAC1);TEA_014646(FER1);TEA_015868(ABP20);TEA_016120(RHA1B);TEA_023447(VPS45);TEA_023457(VPS45)
Biological Process	GO:0006479	protein methylation	12	81	0.433303	0.947264	MSTRG.164531(CAPH);MSTRG.164533(CAPH);MSTRG.73505(TOR1L2);MSTRG.85140(SUVH5);TEA_003053(ICMTA);TEA_005815(LDL1);TEA_013688(ATX2);TEA_019966(FZR3);TEA_022772(SMTA);TEA_023639(ICMTB);TEA_023977(ATX1);TEA_024206(At3g51280)
Biological Process	GO:0012501	programmed cell death	11	74	0.435644	0.947264	MSTRG.48143(NSL1);MSTRG.63364(LCB1);TEA_012946(tmem53-a);TEA_013543(ALA1);TEA_015998(ATPG);TEA_019200(CRLK2);TEA_021726(IMPA4);TEA_023447(VPS45);TEA_023457(VPS45);TEA_023631(LCB1);TEA_027174(NHL10)
Biological Process	GO:0043038	amino acid activation	10	67	0.438062	0.947264	MSTRG.125264(EMB2247);MSTRG.161885(EMB1027);MSTRG.61735(OVA5);TEA_000869(EMB2369);TEA_003981(EMB2369);TEA_007622(At3g62120);TEA_009789(ALATS);TEA_009914(Os09g0556500);TEA_011320(ALATS);TEA_015525(OVA3)
Biological Process	GO:0043039	tRNA aminoacylation	10	67	0.438062	0.947264	MSTRG.125264(EMB2247);MSTRG.161885(EMB1027);MSTRG.61735(OVA5);TEA_000869(EMB2369);TEA_003981(EMB2369);TEA_007622(At3g62120);TEA_009789(ALATS);TEA_009914(Os09g0556500);TEA_011320(ALATS);TEA_015525(OVA3)
Biological Process	GO:0044106	cellular amine metabolic process	9	60	0.440561	0.947264	MSTRG.157893(AIH);MSTRG.157909(AIH);TEA_008101(ARGAH1);TEA_009805(SAMDC4);TEA_013518(AIH);TEA_013603(fluG);TEA_013932(gdhA);TEA_023525(ASB1);TEA_028610(glnA)
Biological Process	GO:0042592	homeostatic process	26	182	0.441634	0.947264	MSTRG.134506(GRXC4);MSTRG.81527(PDIL2-1);MSTRG.91342(PDIL5-4);TEA_002814(--);TEA_004653(Os05g0200100);TEA_005605(ABP20);TEA_007178(AHA10);TEA_008900(GRXS9);TEA_009801(ABP19A);TEA_009964(LPD2);TEA_010955(MTP11);TEA_010957(NHX2);TEA_010998(NHX2);TEA_011083(SLAC1);TEA_013035(Os03g0767500);TEA_013114(TRX1);TEA_014502(At5g18950);TEA_014646(FER1);TEA_015868(ABP20);TEA_016120(RHA1B);TEA_020547(At4g04670…
Biological Process	GO:0000398	mRNA splicing, via spliceosome	1	4	0.445458	0.947264	TEA_028644(VIT_07s0104g01170)
Biological Process	GO:0002009	morphogenesis of an epithelium	1	4	0.445458	0.947264	TEA_009628(GN)
Biological Process	GO:0006528	asparagine metabolic process	1	4	0.445458	0.947264	TEA_026501(ASN1)
Biological Process	GO:0007067	mitotic nuclear division	1	4	0.445458	0.947264	MSTRG.122468(APC4)
Biological Process	GO:0042816	vitamin B6 metabolic process	1	4	0.445458	0.947264	TEA_003952(PPOX1)
Biological Process	GO:0043102	amino acid salvage	1	4	0.445458	0.947264	TEA_024858(VIT_19s0014g02480)
Biological Process	GO:0046341	CDP-diacylglycerol metabolic process	1	4	0.445458	0.947264	TEA_013346(LPAT1)
Biological Process	GO:0048729	tissue morphogenesis	1	4	0.445458	0.947264	TEA_009628(GN)
Biological Process	GO:0071267	L-methionine salvage	1	4	0.445458	0.947264	TEA_024858(VIT_19s0014g02480)
Biological Process	GO:1901606	alpha-amino acid catabolic process	1	4	0.445458	0.947264	TEA_028544(DELTA-OAT)
Biological Process	GO:0042445	hormone metabolic process	7	46	0.445817	0.947264	MSTRG.142158(SIR1);TEA_006782(MSBP2);TEA_009910(MSBP2);TEA_013603(fluG);TEA_019863(LET6);TEA_023525(ASB1);TEA_028610(glnA)
Biological Process	GO:0044238	primary metabolic process	616	4475	0.44615	0.947264	MSTRG.102079(KRTCAP2);MSTRG.104994(trappc13);MSTRG.106248(ENY2);MSTRG.107209(fray2);MSTRG.107805(At5g09550);MSTRG.107947(SMC5);MSTRG.109574(--);MSTRG.110588(--);MSTRG.111540(CVA69.24);MSTRG.112190(clpP);MSTRG.116327(pigw);MSTRG.116674(IP5P6);MSTRG.117198(RAD50);MSTRG.11861(At5g62930);MSTRG.118752(APC1);MSTRG.120369(--);MSTRG.12171(--);MSTRG.121920(--);MSTRG.122468(APC4);MSTRG.125264(EMB2247);MSTR…
Biological Process	GO:0060255	regulation of macromolecule metabolic process	115	827	0.44649	0.947264	MSTRG.106248(ENY2);MSTRG.107209(fray2);MSTRG.107947(SMC5);MSTRG.120577(NFXL2);MSTRG.125264(EMB2247);MSTRG.125730(--);MSTRG.137654(AGO16);MSTRG.137655(NAC089);MSTRG.142158(SIR1);MSTRG.146484(MED22B);MSTRG.164531(CAPH);MSTRG.164533(CAPH);MSTRG.166207(HCF136);MSTRG.1920(AP2);MSTRG.37432(I-2);MSTRG.39732(ANT);MSTRG.68338(FIP37);MSTRG.70416(SEP3);MSTRG.73505(TOR1L2);MSTRG.75256(CYS6);MSTRG.79735(CRL5)…
Biological Process	GO:0044707	single-multicellular organism process	106	762	0.448424	0.947264	MSTRG.111540(CVA69.24);MSTRG.113505(--);MSTRG.118752(APC1);MSTRG.130080(Wdr48);MSTRG.138261(--);MSTRG.141906(--);MSTRG.143013(UGP);MSTRG.164531(CAPH);MSTRG.164533(CAPH);MSTRG.26812(HUB1);MSTRG.34643(HSP90-7);MSTRG.45930(ATL32);MSTRG.58768(UGT80B1);MSTRG.61657(ARF18);MSTRG.687(udkC);MSTRG.72679(MBD9);MSTRG.72684(MBD9);MSTRG.81283(SAMBA);MSTRG.81527(PDIL2-1);MSTRG.81881(MAP1A);MSTRG.82543(TPC1B);MS…
Biological Process	GO:1902600	hydrogen ion transmembrane transport	6	39	0.448565	0.947264	MSTRG.111540(CVA69.24);TEA_001068(VHA-C);TEA_010806(VHA-c''2);TEA_021877(VHA-B2);TEA_023375(VHA-a1);TEA_028821(ATPA)
Biological Process	GO:0046907	intracellular transport	48	342	0.452467	0.947264	MSTRG.104772(--);MSTRG.104994(trappc13);MSTRG.106248(ENY2);MSTRG.1125(ATG3);MSTRG.119101(TGD4);MSTRG.128294(CPFTSY);MSTRG.130080(Wdr48);MSTRG.148493(--);MSTRG.152719(AP3M);MSTRG.160397(NUP155);MSTRG.46848(ARFRP1);MSTRG.48143(NSL1);MSTRG.68701(SYP71);MSTRG.9557(GAPC);MSTRG.98226(Os02g0718900);TEA_000577(--);TEA_001661(BZIP53);TEA_002778(SRP72);TEA_003032(TOC75-3);TEA_003472(TOC75-3);TEA_005070(GC6…
Biological Process	GO:0009414	response to water deprivation	4	25	0.454096	0.947264	MSTRG.130027(HVA22A);MSTRG.130028(HVA22A);MSTRG.141906(--);TEA_025857(GPX2)
Biological Process	GO:0030422	production of siRNA involved in RNA interference	4	25	0.454096	0.947264	MSTRG.107947(SMC5);TEA_016701(RDR6);TEA_028369(RPS16-2);TEA_028370(RPS16-2)
Biological Process	GO:0032535	regulation of cellular component size	4	25	0.454096	0.947264	TEA_000021(IRK);TEA_004522(ARP3);TEA_014543(ARPC1B);TEA_020766(GDCST)
Biological Process	GO:0051235	maintenance of location	4	25	0.454096	0.947264	MSTRG.150137(PRAF1);MSTRG.86427(--);TEA_002258(PRAF1);TEA_008133(COG7)
Biological Process	GO:0090066	regulation of anatomical structure size	4	25	0.454096	0.947264	TEA_000021(IRK);TEA_004522(ARP3);TEA_014543(ARPC1B);TEA_020766(GDCST)
Biological Process	GO:0006457	protein folding	2	11	0.457137	0.947264	MSTRG.46836(CPN60A1);TEA_009866(CPN60A1)
Biological Process	GO:0006760	folic acid-containing compound metabolic process	2	11	0.457137	0.947264	TEA_003050(MitHPPK/DHPS);TEA_010251(ADCS)
Biological Process	GO:0016050	vesicle organization	2	11	0.457137	0.947264	TEA_005070(GC6);TEA_007319(GC6)
Biological Process	GO:0022406	membrane docking	2	11	0.457137	0.947264	TEA_023447(VPS45);TEA_023457(VPS45)
Biological Process	GO:0022618	ribonucleoprotein complex assembly	2	11	0.457137	0.947264	TEA_020804(eif3m);TEA_028644(VIT_07s0104g01170)
Biological Process	GO:0042558	pteridine-containing compound metabolic process	2	11	0.457137	0.947264	TEA_003050(MitHPPK/DHPS);TEA_010251(ADCS)
Biological Process	GO:0044087	regulation of cellular component biogenesis	2	11	0.457137	0.947264	TEA_004522(ARP3);TEA_014543(ARPC1B)
Biological Process	GO:0051258	protein polymerization	2	11	0.457137	0.947264	TEA_004522(ARP3);TEA_014543(ARPC1B)
Biological Process	GO:0052646	alditol phosphate metabolic process	2	11	0.457137	0.947264	TEA_013013(Os01g0939600);TEA_013014(GPDHC1)
Biological Process	GO:0071826	ribonucleoprotein complex subunit organization	2	11	0.457137	0.947264	TEA_020804(eif3m);TEA_028644(VIT_07s0104g01170)
Biological Process	GO:0015711	organic anion transport	14	97	0.461389	0.947264	MSTRG.117708(BAT1);MSTRG.117710(BAT1);MSTRG.48143(NSL1);MSTRG.98226(Os02g0718900);TEA_002203(DIT2);TEA_013543(ALA1);TEA_021726(IMPA4);TEA_023447(VPS45);TEA_023457(VPS45);TEA_027193(PPT2);TEA_027913(ALA2);TEA_028106(AAP6);TEA_028107(AAP6);TEA_029273(ALA10)
Biological Process	GO:0048878	chemical homeostasis	14	97	0.461389	0.947264	TEA_002814(--);TEA_005605(ABP20);TEA_007178(AHA10);TEA_009801(ABP19A);TEA_010955(MTP11);TEA_010957(NHX2);TEA_010998(NHX2);TEA_011083(SLAC1);TEA_014646(FER1);TEA_015868(ABP20);TEA_016120(RHA1B);TEA_023447(VPS45);TEA_023457(VPS45);TEA_023942(PIN8)
Biological Process	GO:0032268	regulation of cellular protein metabolic process	23	162	0.461694	0.947264	MSTRG.107209(fray2);MSTRG.125264(EMB2247);MSTRG.166207(HCF136);MSTRG.37432(I-2);MSTRG.75256(CYS6);MSTRG.90868(CDC2);MSTRG.92254(CKB1);TEA_000776(BUB3.3);TEA_003981(EMB2369);TEA_004540(PTI1);TEA_005775(At1g01540);TEA_011372(VITISV_013255);TEA_012127(PHS1);TEA_012914(RCOM_0855130);TEA_014419(CEPR1);TEA_015998(ATPG);TEA_019200(CRLK2);TEA_020553(ATPC);TEA_020804(eif3m);TEA_020888(TIMPA);TEA_021138(TM…
Biological Process	GO:0051246	regulation of protein metabolic process	23	162	0.461694	0.947264	MSTRG.107209(fray2);MSTRG.125264(EMB2247);MSTRG.166207(HCF136);MSTRG.37432(I-2);MSTRG.75256(CYS6);MSTRG.90868(CDC2);MSTRG.92254(CKB1);TEA_000776(BUB3.3);TEA_003981(EMB2369);TEA_004540(PTI1);TEA_005775(At1g01540);TEA_011372(VITISV_013255);TEA_012127(PHS1);TEA_012914(RCOM_0855130);TEA_014419(CEPR1);TEA_015998(ATPG);TEA_019200(CRLK2);TEA_020553(ATPC);TEA_020804(eif3m);TEA_020888(TIMPA);TEA_021138(TM…
Biological Process	GO:0007031	peroxisome organization	7	47	0.46927	0.947264	MSTRG.104994(trappc13);MSTRG.119101(TGD4);MSTRG.130080(Wdr48);MSTRG.140137(PEX4);TEA_012054(ACX4);TEA_019577(PEX11C);TEA_025977(gatA)
Biological Process	GO:0051276	chromosome organization	36	257	0.470905	0.947264	MSTRG.118752(APC1);MSTRG.125730(--);MSTRG.157999(HAG2);MSTRG.164531(CAPH);MSTRG.164533(CAPH);MSTRG.26812(HUB1);MSTRG.47881(At1g17520);MSTRG.73505(TOR1L2);MSTRG.85140(SUVH5);TEA_000369(TOP3A);TEA_000873(SMC4);TEA_003890(XPD);TEA_004659(At2g30620);TEA_005214(ARP7);TEA_005815(LDL1);TEA_006266(SRFR1);TEA_006612(MLH1);TEA_012465(RECQL3);TEA_013621(RECG);TEA_013688(ATX2);TEA_014266(HAC1);TEA_014420(nca…
Biological Process	GO:0071840	cellular component organization or biogenesis	171	1239	0.471583	0.947264	MSTRG.104994(trappc13);MSTRG.111540(CVA69.24);MSTRG.1125(ATG3);MSTRG.113505(--);MSTRG.118752(APC1);MSTRG.119101(TGD4);MSTRG.122468(APC4);MSTRG.125730(--);MSTRG.128294(CPFTSY);MSTRG.130080(Wdr48);MSTRG.1336(KIN14A);MSTRG.134027(CAS);MSTRG.140137(PEX4);MSTRG.142158(SIR1);MSTRG.143013(UGP);MSTRG.148493(--);MSTRG.14861(SEC16B);MSTRG.157999(HAG2);MSTRG.162237(TPX2);MSTRG.164531(CAPH);MSTRG.164533(CAPH…
Biological Process	GO:0000278	mitotic cell cycle	11	76	0.472532	0.947264	MSTRG.122468(APC4);MSTRG.164531(CAPH);MSTRG.164533(CAPH);TEA_009628(GN);TEA_014874(MOR1);TEA_014948(MSI1);TEA_016142(At3g26560);TEA_019966(FZR3);TEA_023502(--);TEA_028448(At3g61590);TEA_029758(--)
Biological Process	GO:0006399	tRNA metabolic process	15	105	0.473761	0.947264	MSTRG.125264(EMB2247);MSTRG.161885(EMB1027);MSTRG.57633(URM1-2);MSTRG.61735(OVA5);TEA_000869(EMB2369);TEA_003981(EMB2369);TEA_007302(At4g38890);TEA_007622(At3g62120);TEA_009789(ALATS);TEA_009914(Os09g0556500);TEA_011320(ALATS);TEA_011924(truA1);TEA_015525(OVA3);TEA_020547(At4g04670);TEA_026460(wdr4)
Biological Process	GO:0031399	regulation of protein modification process	15	105	0.473761	0.947264	MSTRG.107209(fray2);MSTRG.166207(HCF136);MSTRG.37432(I-2);MSTRG.90868(CDC2);MSTRG.92254(CKB1);TEA_004540(PTI1);TEA_005775(At1g01540);TEA_012127(PHS1);TEA_014419(CEPR1);TEA_015998(ATPG);TEA_019200(CRLK2);TEA_020553(ATPC);TEA_021138(TMK3);TEA_023200(PTEN2A);TEA_026888(EMS1)
Biological Process	GO:0009308	amine metabolic process	10	69	0.476817	0.947264	MSTRG.157893(AIH);MSTRG.157909(AIH);TEA_008101(ARGAH1);TEA_009805(SAMDC4);TEA_013518(AIH);TEA_013603(fluG);TEA_013932(gdhA);TEA_019863(LET6);TEA_023525(ASB1);TEA_028610(glnA)
Biological Process	GO:0090558	plant epidermis development	10	69	0.476817	0.947264	MSTRG.90868(CDC2);TEA_001068(VHA-C);TEA_001462(At3g26720);TEA_005941(NAP1);TEA_009628(GN);TEA_010015(TON2);TEA_013042(NAP1);TEA_013432(UCC1);TEA_026649(UCC1);TEA_028735(CRN)
Biological Process	GO:0009555	pollen development	5	33	0.479447	0.947264	MSTRG.113505(--);MSTRG.81283(SAMBA);MSTRG.82543(TPC1B);TEA_006486(At5g25400);TEA_026888(EMS1)
Biological Process	GO:0009933	meristem structural organization	9	62	0.481495	0.947264	MSTRG.153677(KAPP);MSTRG.34643(HSP90-7);TEA_005402(ARF6);TEA_005941(NAP1);TEA_009628(GN);TEA_013042(NAP1);TEA_013837(BAM3);TEA_019863(LET6);TEA_028735(CRN)
Biological Process	GO:0048532	anatomical structure arrangement	9	62	0.481495	0.947264	MSTRG.153677(KAPP);MSTRG.34643(HSP90-7);TEA_005402(ARF6);TEA_005941(NAP1);TEA_009628(GN);TEA_013042(NAP1);TEA_013837(BAM3);TEA_019863(LET6);TEA_028735(CRN)
Biological Process	GO:0006402	mRNA catabolic process	4	26	0.485829	0.947264	TEA_005070(GC6);TEA_007319(GC6);TEA_021169(XRN4);TEA_021837(At4g31010)
Biological Process	GO:0009826	unidimensional cell growth	4	26	0.485829	0.947264	TEA_001068(VHA-C);TEA_013837(BAM3);TEA_024020(POPTRDRAFT_831870);TEA_025991(CBL9)
Biological Process	GO:0009914	hormone transport	4	26	0.485829	0.947264	TEA_000021(IRK);TEA_009628(GN);TEA_020052(CIPK6);TEA_020766(GDCST)
Biological Process	GO:0016246	RNA interference	4	26	0.485829	0.947264	MSTRG.107947(SMC5);TEA_016701(RDR6);TEA_028369(RPS16-2);TEA_028370(RPS16-2)
Biological Process	GO:0060918	auxin transport	4	26	0.485829	0.947264	TEA_000021(IRK);TEA_009628(GN);TEA_020052(CIPK6);TEA_020766(GDCST)
Biological Process	GO:0072524	pyridine-containing compound metabolic process	12	84	0.486078	0.947264	MSTRG.111540(CVA69.24);MSTRG.66452(RPE);MSTRG.85930(--);TEA_002389(FBA3);TEA_003952(PPOX1);TEA_007975(At1g71180);TEA_011372(VITISV_013255);TEA_014854(At4g20930);TEA_015998(ATPG);TEA_019802(VIT_05s0020g02800);TEA_025180(NAPRT2);TEA_029205(PK)
Biological Process	GO:0009668	plastid membrane organization	11	77	0.490822	0.947264	MSTRG.166207(HCF136);MSTRG.61735(OVA5);MSTRG.85930(--);TEA_003981(EMB2369);TEA_011372(VITISV_013255);TEA_013346(LPAT1);TEA_017808(dnaJ);TEA_027417(TIC40);TEA_028369(RPS16-2);TEA_028370(RPS16-2);TEA_029907(--)
Biological Process	GO:0051707	response to other organism	32	230	0.492397	0.947264	MSTRG.130027(HVA22A);MSTRG.130028(HVA22A);MSTRG.134027(CAS);MSTRG.153677(KAPP);MSTRG.48143(NSL1);MSTRG.66452(RPE);MSTRG.98226(Os02g0718900);TEA_001271(SEC11A);TEA_002203(DIT2);TEA_004118(OsI_27296);TEA_005605(ABP20);TEA_006127(PCMP-H40);TEA_006266(SRFR1);TEA_006782(MSBP2);TEA_009517(4CLL5);TEA_009801(ABP19A);TEA_009830(CDC5);TEA_009910(MSBP2);TEA_011093(ILL6);TEA_012946(tmem53-a);TEA_015868(ABP20…
Biological Process	GO:0009311	oligosaccharide metabolic process	7	48	0.492473	0.947264	MSTRG.121920(--);MSTRG.140819(IMPL1);TEA_008861(FTSHI2);TEA_009072(TPS7);TEA_010152(GNT2);TEA_021339(TPS7);TEA_026587(FBPban1)
Biological Process	GO:0065007	biological regulation	275	2002	0.493267	0.947264	MSTRG.106248(ENY2);MSTRG.107209(fray2);MSTRG.107805(At5g09550);MSTRG.107947(SMC5);MSTRG.110437(ABCC5);MSTRG.118752(APC1);MSTRG.120577(NFXL2);MSTRG.122468(APC4);MSTRG.125264(EMB2247);MSTRG.125730(--);MSTRG.134506(GRXC4);MSTRG.137654(AGO16);MSTRG.137655(NAC089);MSTRG.138261(--);MSTRG.142158(SIR1);MSTRG.14402(SBT4.15);MSTRG.146484(MED22B);MSTRG.146728(ARF);MSTRG.146789(SNRNP35);MSTRG.14816(ROPGEF3);…
Biological Process	GO:0000271	polysaccharide biosynthetic process	3	19	0.493745	0.947264	TEA_009377(QUA2);TEA_014937(GAUT1);TEA_027954(GAUT8)
Biological Process	GO:0009112	nucleobase metabolic process	3	19	0.493745	0.947264	TEA_008818(PYRB3);TEA_011319(ASE2);TEA_016013(APT5)
Biological Process	GO:0031347	regulation of defense response	3	19	0.493745	0.947264	TEA_000436(ERF2);TEA_009830(CDC5);TEA_018122(SOBIR1)
Biological Process	GO:0022607	cellular component assembly	31	223	0.495468	0.947264	MSTRG.14861(SEC16B);MSTRG.166207(HCF136);MSTRG.39238(TUBB2);MSTRG.43490(TUBB2);MSTRG.43492(TUBB8);MSTRG.49611(ADK1);MSTRG.85930(--);TEA_001068(VHA-C);TEA_003275(MODA);TEA_004522(ARP3);TEA_004859(ABC4);TEA_005026(ndhM);TEA_006121(PPD1);TEA_006486(At5g25400);TEA_007157(--);TEA_008547(TUBG1);TEA_010015(TON2);TEA_010614(CLPD);TEA_013035(Os03g0767500);TEA_013193(TUBA3);TEA_014543(ARPC1B);TEA_014948(MS…
Biological Process	GO:0015849	organic acid transport	10	70	0.495998	0.947264	MSTRG.117708(BAT1);MSTRG.117710(BAT1);MSTRG.48143(NSL1);TEA_002203(DIT2);TEA_021726(IMPA4);TEA_023447(VPS45);TEA_023457(VPS45);TEA_027193(PPT2);TEA_028106(AAP6);TEA_028107(AAP6)
Biological Process	GO:0046942	carboxylic acid transport	10	70	0.495998	0.947264	MSTRG.117708(BAT1);MSTRG.117710(BAT1);MSTRG.48143(NSL1);TEA_002203(DIT2);TEA_021726(IMPA4);TEA_023447(VPS45);TEA_023457(VPS45);TEA_027193(PPT2);TEA_028106(AAP6);TEA_028107(AAP6)
Biological Process	GO:0006417	regulation of translation	6	41	0.499142	0.947264	MSTRG.125264(EMB2247);TEA_000776(BUB3.3);TEA_003981(EMB2369);TEA_011372(VITISV_013255);TEA_012914(RCOM_0855130);TEA_020804(eif3m)
Biological Process	GO:0009648	photoperiodism	6	41	0.499142	0.947264	MSTRG.146789(SNRNP35);MSTRG.93768(APRR1);TEA_008458(SAP4);TEA_019802(VIT_05s0020g02800);TEA_021837(At4g31010);TEA_024215(At5g14080)
Biological Process	GO:0034248	regulation of cellular amide metabolic process	6	41	0.499142	0.947264	MSTRG.125264(EMB2247);TEA_000776(BUB3.3);TEA_003981(EMB2369);TEA_011372(VITISV_013255);TEA_012914(RCOM_0855130);TEA_020804(eif3m)
Biological Process	GO:0043207	response to external biotic stimulus	32	231	0.502999	0.947264	MSTRG.130027(HVA22A);MSTRG.130028(HVA22A);MSTRG.134027(CAS);MSTRG.153677(KAPP);MSTRG.48143(NSL1);MSTRG.66452(RPE);MSTRG.98226(Os02g0718900);TEA_001271(SEC11A);TEA_002203(DIT2);TEA_004118(OsI_27296);TEA_005605(ABP20);TEA_006127(PCMP-H40);TEA_006266(SRFR1);TEA_006782(MSBP2);TEA_009517(4CLL5);TEA_009801(ABP19A);TEA_009830(CDC5);TEA_009910(MSBP2);TEA_011093(ILL6);TEA_012946(tmem53-a);TEA_015868(ABP20…
Biological Process	GO:0008213	protein alkylation	12	85	0.503469	0.947264	MSTRG.164531(CAPH);MSTRG.164533(CAPH);MSTRG.73505(TOR1L2);MSTRG.85140(SUVH5);TEA_003053(ICMTA);TEA_005815(LDL1);TEA_013688(ATX2);TEA_019966(FZR3);TEA_022772(SMTA);TEA_023639(ICMTB);TEA_023977(ATX1);TEA_024206(At3g51280)
Biological Process	GO:0035556	intracellular signal transduction	25	180	0.504253	0.947264	MSTRG.146728(ARF);MSTRG.154779(RAC1);MSTRG.157136(ARF);MSTRG.161018(ARAC11);MSTRG.46848(ARFRP1);MSTRG.93768(APRR1);TEA_000436(ERF2);TEA_002071(RAB11C);TEA_002589(ARL8A);TEA_003872(RABA1F);TEA_004441(RABC2A);TEA_010692(RAC5);TEA_012081(PI4KA1);TEA_012127(PHS1);TEA_012630(RABF1);TEA_013806(PMM);TEA_014445(ARF1);TEA_015774(RABA1F);TEA_015853(RABH1E);TEA_016282(RHN1);TEA_017287(RHN1);TEA_017736(spg1)…
Biological Process	GO:0002218	activation of innate immune response	2	12	0.504483	0.947264	TEA_000436(ERF2);TEA_009830(CDC5)
Biological Process	GO:0002253	activation of immune response	2	12	0.504483	0.947264	TEA_000436(ERF2);TEA_009830(CDC5)
Biological Process	GO:0002684	positive regulation of immune system process	2	12	0.504483	0.947264	TEA_000436(ERF2);TEA_009830(CDC5)
Biological Process	GO:0006573	valine metabolic process	2	12	0.504483	0.947264	MSTRG.70570(Os05g0573700);TEA_014854(At4g20930)
Biological Process	GO:0031349	positive regulation of defense response	2	12	0.504483	0.947264	TEA_000436(ERF2);TEA_009830(CDC5)
Biological Process	GO:0045089	positive regulation of innate immune response	2	12	0.504483	0.947264	TEA_000436(ERF2);TEA_009830(CDC5)
Biological Process	GO:0046112	nucleobase biosynthetic process	2	12	0.504483	0.947264	TEA_008818(PYRB3);TEA_016013(APT5)
Biological Process	GO:0050778	positive regulation of immune response	2	12	0.504483	0.947264	TEA_000436(ERF2);TEA_009830(CDC5)
Biological Process	GO:0031323	regulation of cellular metabolic process	59	429	0.510115	0.947264	MSTRG.106248(ENY2);MSTRG.107209(fray2);MSTRG.125264(EMB2247);MSTRG.125730(--);MSTRG.142158(SIR1);MSTRG.146484(MED22B);MSTRG.164531(CAPH);MSTRG.164533(CAPH);MSTRG.166207(HCF136);MSTRG.37432(I-2);MSTRG.48143(NSL1);MSTRG.68338(FIP37);MSTRG.73505(TOR1L2);MSTRG.75256(CYS6);MSTRG.82543(TPC1B);MSTRG.90868(CDC2);MSTRG.92254(CKB1);TEA_000369(TOP3A);TEA_000436(ERF2);TEA_000660(MED22B);TEA_000776(BUB3.3);TE…
Biological Process	GO:0007015	actin filament organization	10	71	0.514993	0.947264	MSTRG.113505(--);TEA_000236(ADF10);TEA_001462(At3g26720);TEA_004522(ARP3);TEA_005941(NAP1);TEA_009628(GN);TEA_010015(TON2);TEA_013042(NAP1);TEA_014543(ARPC1B);TEA_028735(CRN)
Biological Process	GO:0032446	protein modification by small protein conjugation	22	159	0.515823	0.947264	MSTRG.122468(APC4);MSTRG.164121(UPL1);MSTRG.16549(UPL7);MSTRG.57633(URM1-2);TEA_003073(At5g03250);TEA_004118(OsI_27296);TEA_004870(--);TEA_004886(--);TEA_006147(PUB14);TEA_006236(DDB1);TEA_006576(PUB30);TEA_007999(PUB22);TEA_008075(BPM4);TEA_010442(PUB44);TEA_012663(At1g47056);TEA_018296(UPL1);TEA_019966(FZR3);TEA_022635(PUB38);TEA_025030(PUB31);TEA_025835(UFO);TEA_027011(PUB1);TEA_028448(At3g615…
Biological Process	GO:0006261	DNA-dependent DNA replication	4	27	0.516787	0.947264	MSTRG.118752(APC1);MSTRG.90868(CDC2);TEA_019966(FZR3);TEA_028717(DPB)
Biological Process	GO:0006575	cellular modified amino acid metabolic process	4	27	0.516787	0.947264	TEA_003050(MitHPPK/DHPS);TEA_010251(ADCS);TEA_022772(SMTA);TEA_023149(OXP1)
Biological Process	GO:0044786	cell cycle DNA replication	4	27	0.516787	0.947264	MSTRG.118752(APC1);MSTRG.90868(CDC2);TEA_019966(FZR3);TEA_028717(DPB)
Biological Process	GO:0009605	response to external stimulus	53	386	0.51706	0.947264	MSTRG.125730(--);MSTRG.130027(HVA22A);MSTRG.130028(HVA22A);MSTRG.134027(CAS);MSTRG.138586(NIP5-1);MSTRG.141906(--);MSTRG.14782(ALY3);MSTRG.152719(AP3M);MSTRG.153677(KAPP);MSTRG.32933(Cnot11);MSTRG.38714(UGP3);MSTRG.48143(NSL1);MSTRG.66452(RPE);MSTRG.81881(MAP1A);MSTRG.87891(VPS41);MSTRG.90868(CDC2);MSTRG.98226(Os02g0718900);TEA_001271(SEC11A);TEA_002203(DIT2);TEA_004118(OsI_27296);TEA_005605(ABP2…
Biological Process	GO:0006090	pyruvate metabolic process	24	174	0.520107	0.947264	MSTRG.111540(CVA69.24);MSTRG.142158(SIR1);MSTRG.18431(PGIC);MSTRG.33651(TPIP1);MSTRG.34643(HSP90-7);MSTRG.49611(ADK1);TEA_000221(PIP1-5);TEA_002289(PKP2);TEA_002389(FBA3);TEA_002667(PGK3);TEA_003532(GLT1);TEA_004859(ABC4);TEA_005166(LCD);TEA_010345(GLT1);TEA_010958(DEGP2);TEA_011372(VITISV_013255);TEA_012794(PDH-E1);TEA_013221(CYP37);TEA_013346(LPAT1);TEA_013806(PMM);TEA_020553(ATPC);TEA_021336(O…
Biological Process	GO:0006631	fatty acid metabolic process	27	196	0.520252	0.947264	MSTRG.104994(trappc13);MSTRG.130080(Wdr48);MSTRG.4498(LKHA4);MSTRG.82543(TPC1B);TEA_004192(KCS9);TEA_004873(KCS11);TEA_006412(At3g45770);TEA_007582(CUT1);TEA_012054(ACX4);TEA_013097(SKL1);TEA_013346(LPAT1);TEA_014016(KCS19);TEA_015102(KCS4);TEA_016075(PEX16);TEA_018323(CAC3);TEA_018337(CAC3);TEA_018588(KCS11);TEA_019693(CAC3);TEA_020553(ATPC);TEA_021859(FATB);TEA_024020(POPTRDRAFT_831870);TEA_024…
Biological Process	GO:0000079	regulation of cyclin-dependent protein serine/threonine kinase activity	1	5	0.52148	0.947264	MSTRG.90868(CDC2)
Biological Process	GO:0000959	mitochondrial RNA metabolic process	1	5	0.52148	0.947264	TEA_009789(ALATS)
Biological Process	GO:0006400	tRNA modification	1	5	0.52148	0.947264	MSTRG.57633(URM1-2)
Biological Process	GO:0006555	methionine metabolic process	1	5	0.52148	0.947264	TEA_024858(VIT_19s0014g02480)
Biological Process	GO:0006829	zinc II ion transport	1	5	0.52148	0.947264	TEA_025838(ZIP3)
Biological Process	GO:0006858	extracellular transport	1	5	0.52148	0.947264	TEA_021726(IMPA4)
Biological Process	GO:0009086	methionine biosynthetic process	1	5	0.52148	0.947264	TEA_024858(VIT_19s0014g02480)
Biological Process	GO:0009113	purine nucleobase biosynthetic process	1	5	0.52148	0.947264	TEA_016013(APT5)
Biological Process	GO:0009396	folic acid-containing compound biosynthetic process	1	5	0.52148	0.947264	TEA_010251(ADCS)
Biological Process	GO:0010431	seed maturation	1	5	0.52148	0.947264	TEA_001661(BZIP53)
Biological Process	GO:0010769	regulation of cell morphogenesis involved in differentiation	1	5	0.52148	0.947264	TEA_003583(ROPGEF14)
Biological Process	GO:0010959	regulation of metal ion transport	1	5	0.52148	0.947264	TEA_025991(CBL9)
Biological Process	GO:0019852	L-ascorbic acid metabolic process	1	5	0.52148	0.947264	TEA_013806(PMM)
Biological Process	GO:0021700	developmental maturation	1	5	0.52148	0.947264	TEA_001661(BZIP53)
Biological Process	GO:0030865	cortical cytoskeleton organization	1	5	0.52148	0.947264	TEA_012127(PHS1)
Biological Process	GO:0042559	pteridine-containing compound biosynthetic process	1	5	0.52148	0.947264	TEA_010251(ADCS)
Biological Process	GO:0042742	defense response to bacterium	1	5	0.52148	0.947264	TEA_006266(SRFR1)
Biological Process	GO:0043096	purine nucleobase salvage	1	5	0.52148	0.947264	TEA_016013(APT5)
Biological Process	GO:0043484	regulation of RNA splicing	1	5	0.52148	0.947264	MSTRG.68338(FIP37)
Biological Process	GO:0051783	regulation of nuclear division	1	5	0.52148	0.947264	MSTRG.122468(APC4)
Biological Process	GO:0060284	regulation of cell development	1	5	0.52148	0.947264	TEA_003583(ROPGEF14)
Biological Process	GO:0060429	epithelium development	1	5	0.52148	0.947264	TEA_009628(GN)
Biological Process	GO:0071265	L-methionine biosynthetic process	1	5	0.52148	0.947264	TEA_024858(VIT_19s0014g02480)
Biological Process	GO:1904029	regulation of cyclin-dependent protein kinase activity	1	5	0.52148	0.947264	MSTRG.90868(CDC2)
Biological Process	GO:0048522	positive regulation of cellular process	9	64	0.521687	0.947264	MSTRG.107209(fray2);TEA_004522(ARP3);TEA_004540(PTI1);TEA_005775(At1g01540);TEA_014419(CEPR1);TEA_014543(ARPC1B);TEA_019200(CRLK2);TEA_021138(TMK3);TEA_026888(EMS1)
Biological Process	GO:0010605	negative regulation of macromolecule metabolic process	20	145	0.524447	0.947264	MSTRG.107947(SMC5);MSTRG.125730(--);MSTRG.164531(CAPH);MSTRG.164533(CAPH);MSTRG.73505(TOR1L2);MSTRG.75256(CYS6);TEA_000369(TOP3A);TEA_002205(SCAI);TEA_006266(SRFR1);TEA_006612(MLH1);TEA_007229(CAF1-11);TEA_012429(MORC6);TEA_016701(RDR6);TEA_019966(FZR3);TEA_020888(TIMPA);TEA_021169(XRN4);TEA_022539(--);TEA_028369(RPS16-2);TEA_028370(RPS16-2);TEA_029702(VIP5)
Biological Process	GO:0019362	pyridine nucleotide metabolic process	11	79	0.526922	0.947264	MSTRG.111540(CVA69.24);MSTRG.66452(RPE);MSTRG.85930(--);TEA_002389(FBA3);TEA_003952(PPOX1);TEA_007975(At1g71180);TEA_011372(VITISV_013255);TEA_014854(At4g20930);TEA_015998(ATPG);TEA_019802(VIT_05s0020g02800);TEA_025180(NAPRT2)
Biological Process	GO:0051704	multi-organism process	34	248	0.527546	0.947264	MSTRG.130027(HVA22A);MSTRG.130028(HVA22A);MSTRG.134027(CAS);MSTRG.153677(KAPP);MSTRG.48143(NSL1);MSTRG.49611(ADK1);MSTRG.66452(RPE);MSTRG.81527(PDIL2-1);MSTRG.98226(Os02g0718900);TEA_001271(SEC11A);TEA_002203(DIT2);TEA_004118(OsI_27296);TEA_005605(ABP20);TEA_006127(PCMP-H40);TEA_006266(SRFR1);TEA_006782(MSBP2);TEA_009517(4CLL5);TEA_009801(ABP19A);TEA_009830(CDC5);TEA_009910(MSBP2);TEA_011093(ILL6…
Biological Process	GO:0016051	carbohydrate biosynthetic process	3	20	0.529707	0.947264	TEA_009377(QUA2);TEA_014937(GAUT1);TEA_027954(GAUT8)
Biological Process	GO:0006625	protein targeting to peroxisome	5	35	0.534013	0.947264	MSTRG.104994(trappc13);MSTRG.119101(TGD4);MSTRG.130080(Wdr48);TEA_012054(ACX4);TEA_025977(gatA)
Biological Process	GO:0043574	peroxisomal transport	5	35	0.534013	0.947264	MSTRG.104994(trappc13);MSTRG.119101(TGD4);MSTRG.130080(Wdr48);TEA_012054(ACX4);TEA_025977(gatA)
Biological Process	GO:0072662	protein localization to peroxisome	5	35	0.534013	0.947264	MSTRG.104994(trappc13);MSTRG.119101(TGD4);MSTRG.130080(Wdr48);TEA_012054(ACX4);TEA_025977(gatA)
Biological Process	GO:0072663	establishment of protein localization to peroxisome	5	35	0.534013	0.947264	MSTRG.104994(trappc13);MSTRG.119101(TGD4);MSTRG.130080(Wdr48);TEA_012054(ACX4);TEA_025977(gatA)
Biological Process	GO:0001934	positive regulation of protein phosphorylation	7	50	0.537864	0.947264	MSTRG.107209(fray2);TEA_004540(PTI1);TEA_005775(At1g01540);TEA_014419(CEPR1);TEA_019200(CRLK2);TEA_021138(TMK3);TEA_026888(EMS1)
Biological Process	GO:0010562	positive regulation of phosphorus metabolic process	7	50	0.537864	0.947264	MSTRG.107209(fray2);TEA_004540(PTI1);TEA_005775(At1g01540);TEA_014419(CEPR1);TEA_019200(CRLK2);TEA_021138(TMK3);TEA_026888(EMS1)
Biological Process	GO:0031401	positive regulation of protein modification process	7	50	0.537864	0.947264	MSTRG.107209(fray2);TEA_004540(PTI1);TEA_005775(At1g01540);TEA_014419(CEPR1);TEA_019200(CRLK2);TEA_021138(TMK3);TEA_026888(EMS1)
Biological Process	GO:0032270	positive regulation of cellular protein metabolic process	7	50	0.537864	0.947264	MSTRG.107209(fray2);TEA_004540(PTI1);TEA_005775(At1g01540);TEA_014419(CEPR1);TEA_019200(CRLK2);TEA_021138(TMK3);TEA_026888(EMS1)
Biological Process	GO:0042327	positive regulation of phosphorylation	7	50	0.537864	0.947264	MSTRG.107209(fray2);TEA_004540(PTI1);TEA_005775(At1g01540);TEA_014419(CEPR1);TEA_019200(CRLK2);TEA_021138(TMK3);TEA_026888(EMS1)
Biological Process	GO:0045937	positive regulation of phosphate metabolic process	7	50	0.537864	0.947264	MSTRG.107209(fray2);TEA_004540(PTI1);TEA_005775(At1g01540);TEA_014419(CEPR1);TEA_019200(CRLK2);TEA_021138(TMK3);TEA_026888(EMS1)
Biological Process	GO:0051247	positive regulation of protein metabolic process	7	50	0.537864	0.947264	MSTRG.107209(fray2);TEA_004540(PTI1);TEA_005775(At1g01540);TEA_014419(CEPR1);TEA_019200(CRLK2);TEA_021138(TMK3);TEA_026888(EMS1)
Biological Process	GO:0098771	inorganic ion homeostasis	7	50	0.537864	0.947264	TEA_007178(AHA10);TEA_010955(MTP11);TEA_010957(NHX2);TEA_010998(NHX2);TEA_014646(FER1);TEA_023447(VPS45);TEA_023457(VPS45)
Biological Process	GO:0006520	cellular amino acid metabolic process	57	418	0.538798	0.947264	MSTRG.125264(EMB2247);MSTRG.13064(RCS3);MSTRG.142158(SIR1);MSTRG.157893(AIH);MSTRG.157909(AIH);MSTRG.161885(EMB1027);MSTRG.49611(ADK1);MSTRG.61735(OVA5);MSTRG.70570(Os05g0573700);MSTRG.84693(OASB);TEA_000869(EMB2369);TEA_001562(BCAT2);TEA_001936(At1g74260);TEA_002203(DIT2);TEA_002692(PSAT2);TEA_003050(MitHPPK/DHPS);TEA_003532(GLT1);TEA_003583(ROPGEF14);TEA_003914(FAH);TEA_003981(EMB2369);TEA_0076…
Biological Process	GO:0010941	regulation of cell death	9	65	0.541393	0.947264	MSTRG.48143(NSL1);TEA_012946(tmem53-a);TEA_013543(ALA1);TEA_015998(ATPG);TEA_019200(CRLK2);TEA_021726(IMPA4);TEA_023447(VPS45);TEA_023457(VPS45);TEA_027174(NHL10)
Biological Process	GO:0043067	regulation of programmed cell death	9	65	0.541393	0.947264	MSTRG.48143(NSL1);TEA_012946(tmem53-a);TEA_013543(ALA1);TEA_015998(ATPG);TEA_019200(CRLK2);TEA_021726(IMPA4);TEA_023447(VPS45);TEA_023457(VPS45);TEA_027174(NHL10)
Biological Process	GO:0009607	response to biotic stimulus	32	235	0.544996	0.947264	MSTRG.130027(HVA22A);MSTRG.130028(HVA22A);MSTRG.134027(CAS);MSTRG.153677(KAPP);MSTRG.48143(NSL1);MSTRG.66452(RPE);MSTRG.98226(Os02g0718900);TEA_001271(SEC11A);TEA_002203(DIT2);TEA_004118(OsI_27296);TEA_005605(ABP20);TEA_006127(PCMP-H40);TEA_006266(SRFR1);TEA_006782(MSBP2);TEA_009517(4CLL5);TEA_009801(ABP19A);TEA_009830(CDC5);TEA_009910(MSBP2);TEA_011093(ILL6);TEA_012946(tmem53-a);TEA_015868(ABP20…
Biological Process	GO:0019222	regulation of metabolic process	139	1020	0.545173	0.947264	MSTRG.106248(ENY2);MSTRG.107209(fray2);MSTRG.107805(At5g09550);MSTRG.107947(SMC5);MSTRG.120577(NFXL2);MSTRG.125264(EMB2247);MSTRG.125730(--);MSTRG.137654(AGO16);MSTRG.137655(NAC089);MSTRG.142158(SIR1);MSTRG.14402(SBT4.15);MSTRG.146484(MED22B);MSTRG.146728(ARF);MSTRG.14816(ROPGEF3);MSTRG.164531(CAPH);MSTRG.164533(CAPH);MSTRG.166207(HCF136);MSTRG.1920(AP2);MSTRG.22108(ahsa);MSTRG.37432(I-2);MSTRG.3…
Biological Process	GO:0006401	RNA catabolic process	4	28	0.546843	0.947264	TEA_005070(GC6);TEA_007319(GC6);TEA_021169(XRN4);TEA_021837(At4g31010)
Biological Process	GO:0008283	cell proliferation	4	28	0.546843	0.947264	MSTRG.146789(SNRNP35);MSTRG.90868(CDC2);TEA_004867(DDB_G0281669);TEA_019966(FZR3)
Biological Process	GO:0040008	regulation of growth	4	28	0.546843	0.947264	MSTRG.81283(SAMBA);TEA_019966(FZR3);TEA_020019(At1g30570);TEA_028735(CRN)
Biological Process	GO:0055065	metal ion homeostasis	4	28	0.546843	0.947264	TEA_010955(MTP11);TEA_010957(NHX2);TEA_010998(NHX2);TEA_014646(FER1)
Biological Process	GO:0060560	developmental growth involved in morphogenesis	4	28	0.546843	0.947264	TEA_001068(VHA-C);TEA_013837(BAM3);TEA_024020(POPTRDRAFT_831870);TEA_025991(CBL9)
Biological Process	GO:0072594	establishment of protein localization to organelle	6	43	0.548007	0.947264	MSTRG.104994(trappc13);MSTRG.119101(TGD4);MSTRG.130080(Wdr48);TEA_010504(noc3);TEA_012054(ACX4);TEA_025977(gatA)
Biological Process	GO:0006081	cellular aldehyde metabolic process	2	13	0.549056	0.947264	TEA_003952(PPOX1);TEA_029205(PK)
Biological Process	GO:0006448	regulation of translational elongation	2	13	0.549056	0.947264	MSTRG.125264(EMB2247);TEA_003981(EMB2369)
Biological Process	GO:0045088	regulation of innate immune response	2	13	0.549056	0.947264	TEA_000436(ERF2);TEA_009830(CDC5)
Biological Process	GO:0050776	regulation of immune response	2	13	0.549056	0.947264	TEA_000436(ERF2);TEA_009830(CDC5)
Biological Process	GO:0051493	regulation of cytoskeleton organization	2	13	0.549056	0.947264	TEA_004522(ARP3);TEA_014543(ARPC1B)
Biological Process	GO:0006818	hydrogen transport	15	110	0.550619	0.947264	MSTRG.111540(CVA69.24);MSTRG.121873(KEA2);MSTRG.67388(AHA5);TEA_001068(VHA-C);TEA_007178(AHA10);TEA_010806(VHA-c''2);TEA_010957(NHX2);TEA_010998(NHX2);TEA_013150(--);TEA_015998(ATPG);TEA_020553(ATPC);TEA_021877(VHA-B2);TEA_023375(VHA-a1);TEA_028458(LHA1);TEA_028821(ATPA)
Biological Process	GO:0050789	regulation of biological process	246	1805	0.55339	0.947264	MSTRG.106248(ENY2);MSTRG.107209(fray2);MSTRG.107805(At5g09550);MSTRG.107947(SMC5);MSTRG.118752(APC1);MSTRG.120577(NFXL2);MSTRG.122468(APC4);MSTRG.125264(EMB2247);MSTRG.125730(--);MSTRG.137654(AGO16);MSTRG.137655(NAC089);MSTRG.138261(--);MSTRG.142158(SIR1);MSTRG.14402(SBT4.15);MSTRG.146484(MED22B);MSTRG.146728(ARF);MSTRG.146789(SNRNP35);MSTRG.14816(ROPGEF3);MSTRG.148836(CIPK9);MSTRG.153671(KAPP);M…
Biological Process	GO:0071705	nitrogen compound transport	19	140	0.555976	0.947264	MSTRG.106248(ENY2);MSTRG.117710(BAT1);MSTRG.48143(NSL1);MSTRG.98226(Os02g0718900);TEA_001625(ENT3);TEA_002203(DIT2);TEA_009628(GN);TEA_011083(SLAC1);TEA_013040(NPF8.1);TEA_014168(AMT3-1);TEA_021622(NPF8.3);TEA_021726(IMPA4);TEA_023447(VPS45);TEA_023457(VPS45);TEA_024665(NPF6.1);TEA_027193(PPT2);TEA_028106(AAP6);TEA_028107(AAP6);TEA_028735(CRN)
Biological Process	GO:0055080	cation homeostasis	7	51	0.559934	0.947264	TEA_007178(AHA10);TEA_010955(MTP11);TEA_010957(NHX2);TEA_010998(NHX2);TEA_014646(FER1);TEA_023447(VPS45);TEA_023457(VPS45)
Biological Process	GO:0010468	regulation of gene expression	97	715	0.56185	0.947264	MSTRG.106248(ENY2);MSTRG.107947(SMC5);MSTRG.120577(NFXL2);MSTRG.125264(EMB2247);MSTRG.125730(--);MSTRG.137654(AGO16);MSTRG.137655(NAC089);MSTRG.142158(SIR1);MSTRG.146484(MED22B);MSTRG.164531(CAPH);MSTRG.164533(CAPH);MSTRG.166207(HCF136);MSTRG.1920(AP2);MSTRG.39732(ANT);MSTRG.68338(FIP37);MSTRG.70416(SEP3);MSTRG.73505(TOR1L2);MSTRG.79735(CRL5);MSTRG.81284(HSF8);MSTRG.93768(APRR1);MSTRG.99976(PAB7)…
Biological Process	GO:0016072	rRNA metabolic process	13	96	0.5638	0.947264	MSTRG.166207(HCF136);MSTRG.61735(OVA5);MSTRG.8173(CCT2);TEA_000808(CCT2);TEA_003981(EMB2369);TEA_011372(VITISV_013255);TEA_013691(RRP5);TEA_015998(ATPG);TEA_016085(--);TEA_016355(RPN2);TEA_017340(RNC1);TEA_020553(ATPC);TEA_028914(RPN2)
Biological Process	GO:0006586	indolalkylamine metabolic process	3	21	0.56419	0.947264	TEA_013603(fluG);TEA_023525(ASB1);TEA_028610(glnA)
Biological Process	GO:0008154	actin polymerization or depolymerization	3	21	0.56419	0.947264	TEA_000236(ADF10);TEA_004522(ARP3);TEA_014543(ARPC1B)
Biological Process	GO:0009067	aspartate family amino acid biosynthetic process	3	21	0.56419	0.947264	TEA_024858(VIT_19s0014g02480);TEA_026501(ASN1);TEA_027111(ALD1)
Biological Process	GO:0009696	salicylic acid metabolic process	3	21	0.56419	0.947264	MSTRG.48143(NSL1);TEA_004118(OsI_27296);TEA_015998(ATPG)
Biological Process	GO:0015833	peptide transport	3	21	0.56419	0.947264	TEA_013040(NPF8.1);TEA_021622(NPF8.3);TEA_024665(NPF6.1)
Biological Process	GO:0042127	regulation of cell proliferation	3	21	0.56419	0.947264	MSTRG.146789(SNRNP35);MSTRG.90868(CDC2);TEA_004867(DDB_G0281669)
Biological Process	GO:0042537	benzene-containing compound metabolic process	3	21	0.56419	0.947264	MSTRG.48143(NSL1);TEA_004118(OsI_27296);TEA_015998(ATPG)
Biological Process	GO:1901657	glycosyl compound metabolic process	15	111	0.565561	0.947264	MSTRG.142158(SIR1);MSTRG.49611(ADK1);TEA_003952(PPOX1);TEA_006449(UKL5);TEA_008818(PYRB3);TEA_013035(Os03g0767500);TEA_015998(ATPG);TEA_016944(UKL1);TEA_017537(--);TEA_018859(--);TEA_018969(PU1);TEA_020553(ATPC);TEA_026460(wdr4);TEA_028796(--);TEA_028821(ATPA)
Biological Process	GO:0016458	gene silencing	17	126	0.567383	0.947264	MSTRG.107947(SMC5);MSTRG.125730(--);MSTRG.164531(CAPH);MSTRG.164533(CAPH);MSTRG.73505(TOR1L2);TEA_000369(TOP3A);TEA_006266(SRFR1);TEA_006612(MLH1);TEA_007229(CAF1-11);TEA_012429(MORC6);TEA_016701(RDR6);TEA_019966(FZR3);TEA_021169(XRN4);TEA_022539(--);TEA_028369(RPS16-2);TEA_028370(RPS16-2);TEA_029702(VIP5)
Biological Process	GO:0050896	response to stimulus	231	1699	0.569132	0.947264	MSTRG.100211(KAT3);MSTRG.107947(SMC5);MSTRG.110437(ABCC5);MSTRG.111540(CVA69.24);MSTRG.118752(APC1);MSTRG.12087(MLO1);MSTRG.125730(--);MSTRG.130027(HVA22A);MSTRG.130028(HVA22A);MSTRG.134027(CAS);MSTRG.138586(NIP5-1);MSTRG.141906(--);MSTRG.142158(SIR1);MSTRG.143013(UGP);MSTRG.146728(ARF);MSTRG.146789(SNRNP35);MSTRG.14782(ALY3);MSTRG.152719(AP3M);MSTRG.153671(KAPP);MSTRG.153677(KAPP);MSTRG.154779(R…
Biological Process	GO:0016571	histone methylation	10	74	0.570505	0.947264	MSTRG.164531(CAPH);MSTRG.164533(CAPH);MSTRG.73505(TOR1L2);MSTRG.85140(SUVH5);TEA_005815(LDL1);TEA_013688(ATX2);TEA_019966(FZR3);TEA_022772(SMTA);TEA_023977(ATX1);TEA_024206(At3g51280)
Biological Process	GO:0005984	disaccharide metabolic process	6	44	0.571621	0.947264	MSTRG.121920(--);MSTRG.140819(IMPL1);TEA_008861(FTSHI2);TEA_009072(TPS7);TEA_021339(TPS7);TEA_026587(FBPban1)
Biological Process	GO:0003006	developmental process involved in reproduction	56	415	0.573013	0.947264	MSTRG.118752(APC1);MSTRG.122468(APC4);MSTRG.125730(--);MSTRG.26812(HUB1);MSTRG.53626(SUS2);MSTRG.58768(UGT80B1);MSTRG.61735(OVA5);MSTRG.687(udkC);MSTRG.81527(PDIL2-1);MSTRG.81881(MAP1A);MSTRG.90868(CDC2);MSTRG.93768(APRR1);TEA_000021(IRK);TEA_000369(TOP3A);TEA_000869(EMB2369);TEA_001661(BZIP53);TEA_003032(TOC75-3);TEA_003472(TOC75-3);TEA_003981(EMB2369);TEA_005255(--);TEA_005402(ARF6);TEA_005941(…
Biological Process	GO:0007126	meiotic nuclear division	4	29	0.575893	0.947264	MSTRG.118752(APC1);MSTRG.90868(CDC2);TEA_014502(At5g18950);TEA_023350(MPS1)
Biological Process	GO:0008202	steroid metabolic process	11	82	0.579394	0.947264	MSTRG.102079(KRTCAP2);MSTRG.142158(SIR1);MSTRG.144473(KRTCAP2);MSTRG.58768(UGT80B1);MSTRG.9364(PMK);TEA_006882(ANR);TEA_012266(3BETAHSD/D3);TEA_018836(SNL6);TEA_021048(CASBPX2);TEA_024020(POPTRDRAFT_831870);TEA_025844(BIO2)
Biological Process	GO:0007275	multicellular organism development	94	696	0.580472	0.947264	MSTRG.111540(CVA69.24);MSTRG.113505(--);MSTRG.118752(APC1);MSTRG.130080(Wdr48);MSTRG.138261(--);MSTRG.141906(--);MSTRG.143013(UGP);MSTRG.164531(CAPH);MSTRG.164533(CAPH);MSTRG.26812(HUB1);MSTRG.34643(HSP90-7);MSTRG.45930(ATL32);MSTRG.61657(ARF18);MSTRG.687(udkC);MSTRG.72679(MBD9);MSTRG.72684(MBD9);MSTRG.81283(SAMBA);MSTRG.81527(PDIL2-1);MSTRG.81881(MAP1A);MSTRG.82543(TPC1B);MSTRG.84610(AAE13);MSTR…
Biological Process	GO:0080090	regulation of primary metabolic process	56	416	0.580799	0.947264	MSTRG.106248(ENY2);MSTRG.107209(fray2);MSTRG.125264(EMB2247);MSTRG.125730(--);MSTRG.142158(SIR1);MSTRG.146484(MED22B);MSTRG.164531(CAPH);MSTRG.164533(CAPH);MSTRG.166207(HCF136);MSTRG.37432(I-2);MSTRG.68338(FIP37);MSTRG.73505(TOR1L2);MSTRG.75256(CYS6);MSTRG.82543(TPC1B);MSTRG.90868(CDC2);MSTRG.92254(CKB1);TEA_000369(TOP3A);TEA_000436(ERF2);TEA_000660(MED22B);TEA_000776(BUB3.3);TEA_001068(VHA-C);TE…
Biological Process	GO:0010604	positive regulation of macromolecule metabolic process	7	52	0.58152	0.947264	MSTRG.107209(fray2);TEA_004540(PTI1);TEA_005775(At1g01540);TEA_014419(CEPR1);TEA_019200(CRLK2);TEA_021138(TMK3);TEA_026888(EMS1)
Biological Process	GO:0070085	glycosylation	7	52	0.58152	0.947264	MSTRG.30852(At1g31730);TEA_016355(RPN2);TEA_020986(--);TEA_023970(At3g07100);TEA_025977(gatA);TEA_026174(SRT2);TEA_028914(RPN2)
Biological Process	GO:0010556	regulation of macromolecule biosynthetic process	35	261	0.583518	0.947264	MSTRG.106248(ENY2);MSTRG.125264(EMB2247);MSTRG.125730(--);MSTRG.142158(SIR1);MSTRG.146484(MED22B);MSTRG.164531(CAPH);MSTRG.164533(CAPH);MSTRG.166207(HCF136);MSTRG.73505(TOR1L2);TEA_000436(ERF2);TEA_000660(MED22B);TEA_000776(BUB3.3);TEA_001661(BZIP53);TEA_002205(SCAI);TEA_003981(EMB2369);TEA_005941(NAP1);TEA_006266(SRFR1);TEA_007229(CAF1-11);TEA_011372(VITISV_013255);TEA_011807(FQR1);TEA_012914(RC…
Biological Process	GO:0001708	cell fate specification	1	6	0.587087	0.947264	TEA_026888(EMS1)
Biological Process	GO:0003333	amino acid transmembrane transport	1	6	0.587087	0.947264	MSTRG.117710(BAT1)
Biological Process	GO:0006323	DNA packaging	1	6	0.587087	0.947264	TEA_014948(MSI1)
Biological Process	GO:0006333	chromatin assembly or disassembly	1	6	0.587087	0.947264	TEA_014948(MSI1)
Biological Process	GO:0006560	proline metabolic process	1	6	0.587087	0.947264	TEA_028544(DELTA-OAT)
Biological Process	GO:0006771	riboflavin metabolic process	1	6	0.587087	0.947264	TEA_025868(rib5)
Biological Process	GO:0006828	manganese ion transport	1	6	0.587087	0.947264	TEA_010955(MTP11)
Biological Process	GO:0009073	aromatic amino acid family biosynthetic process	1	6	0.587087	0.947264	TEA_010251(ADCS)
Biological Process	GO:0031497	chromatin assembly	1	6	0.587087	0.947264	TEA_014948(MSI1)
Biological Process	GO:0042398	cellular modified amino acid biosynthetic process	1	6	0.587087	0.947264	TEA_010251(ADCS)
Biological Process	GO:0042726	flavin-containing compound metabolic process	1	6	0.587087	0.947264	TEA_025868(rib5)
Biological Process	GO:0044703	multi-organism reproductive process	1	6	0.587087	0.947264	MSTRG.81527(PDIL2-1)
Biological Process	GO:0048017	inositol lipid-mediated signaling	1	6	0.587087	0.947264	TEA_012081(PI4KA1)
Biological Process	GO:0048571	long-day photoperiodism	1	6	0.587087	0.947264	MSTRG.93768(APRR1)
Biological Process	GO:0098656	anion transmembrane transport	1	6	0.587087	0.947264	MSTRG.117710(BAT1)
Biological Process	GO:1903825	organic acid transmembrane transport	1	6	0.587087	0.947264	MSTRG.117710(BAT1)
Biological Process	GO:0007389	pattern specification process	12	90	0.587606	0.947264	TEA_003494(NAC031);TEA_005402(ARF6);TEA_005941(NAP1);TEA_009628(GN);TEA_012619(ARF6);TEA_013042(NAP1);TEA_013837(BAM3);TEA_019863(LET6);TEA_019864(H1);TEA_024213(BRM);TEA_025204(--);TEA_028735(CRN)
Biological Process	GO:0051301	cell division	10	75	0.58841	0.947264	MSTRG.122468(APC4);MSTRG.164531(CAPH);MSTRG.164533(CAPH);MSTRG.90868(CDC2);TEA_000021(IRK);TEA_009628(GN);TEA_014874(MOR1);TEA_016142(At3g26560);TEA_019966(FZR3);TEA_029758(--)
Biological Process	GO:0006694	steroid biosynthetic process	8	60	0.590395	0.947264	MSTRG.102079(KRTCAP2);MSTRG.142158(SIR1);MSTRG.144473(KRTCAP2);MSTRG.58768(UGT80B1);MSTRG.9364(PMK);TEA_021048(CASBPX2);TEA_024020(POPTRDRAFT_831870);TEA_025844(BIO2)
Biological Process	GO:0006875	cellular metal ion homeostasis	2	14	0.590729	0.947264	TEA_010955(MTP11);TEA_014646(FER1)
Biological Process	GO:0010466	negative regulation of peptidase activity	2	14	0.590729	0.947264	MSTRG.75256(CYS6);TEA_020888(TIMPA)
Biological Process	GO:0043086	negative regulation of catalytic activity	2	14	0.590729	0.947264	MSTRG.75256(CYS6);TEA_020888(TIMPA)
Biological Process	GO:0044092	negative regulation of molecular function	2	14	0.590729	0.947264	MSTRG.75256(CYS6);TEA_020888(TIMPA)
Biological Process	GO:0051346	negative regulation of hydrolase activity	2	14	0.590729	0.947264	MSTRG.75256(CYS6);TEA_020888(TIMPA)
Biological Process	GO:0052547	regulation of peptidase activity	2	14	0.590729	0.947264	MSTRG.75256(CYS6);TEA_020888(TIMPA)
Biological Process	GO:1901264	carbohydrate derivative transport	2	14	0.590729	0.947264	TEA_001625(ENT3);TEA_009628(GN)
Biological Process	GO:0006073	cellular glucan metabolic process	24	180	0.591282	0.947264	MSTRG.140819(IMPL1);MSTRG.152719(AP3M);MSTRG.53626(SUS2);MSTRG.85930(--);TEA_000021(IRK);TEA_001068(VHA-C);TEA_002665(At1g19940);TEA_004553(CRSH2);TEA_005142(At2g32990);TEA_008704(SS4);TEA_008861(FTSHI2);TEA_009628(GN);TEA_016355(RPN2);TEA_018969(PU1);TEA_019016(SBEII);TEA_019143(CASP);TEA_020553(ATPC);TEA_021260(--);TEA_024780(TIC56);TEA_026587(FBPban1);TEA_027761(CALS9);TEA_028876(CALS10);TEA_0…
Biological Process	GO:1902410	mitotic cytokinetic process	6	45	0.594611	0.947264	MSTRG.164531(CAPH);MSTRG.164533(CAPH);TEA_009628(GN);TEA_016142(At3g26560);TEA_019966(FZR3);TEA_029758(--)
Biological Process	GO:0010629	negative regulation of gene expression	17	128	0.594927	0.947264	MSTRG.107947(SMC5);MSTRG.125730(--);MSTRG.164531(CAPH);MSTRG.164533(CAPH);MSTRG.73505(TOR1L2);TEA_000369(TOP3A);TEA_006266(SRFR1);TEA_006612(MLH1);TEA_007229(CAF1-11);TEA_012429(MORC6);TEA_016701(RDR6);TEA_019966(FZR3);TEA_021169(XRN4);TEA_022539(--);TEA_028369(RPS16-2);TEA_028370(RPS16-2);TEA_029702(VIP5)
Biological Process	GO:0006650	glycerophospholipid metabolic process	13	98	0.595257	0.947264	MSTRG.116674(IP5P6);MSTRG.140819(IMPL1);MSTRG.166465(IMPL1);MSTRG.17090(At5g03345);MSTRG.32529(At5g03345);MSTRG.46652(FAB1B);TEA_005591(LPEAT1);TEA_011988(IP5P15);TEA_012081(PI4KA1);TEA_013346(LPAT1);TEA_016695(PLD2);TEA_016696(PLD1);TEA_023200(PTEN2A)
Biological Process	GO:0032958	inositol phosphate biosynthetic process	3	22	0.597081	0.947264	MSTRG.143013(UGP);TEA_010955(MTP11);TEA_027420(SLP1)
Biological Process	GO:0046173	polyol biosynthetic process	3	22	0.597081	0.947264	MSTRG.143013(UGP);TEA_010955(MTP11);TEA_027420(SLP1)
Biological Process	GO:0070647	protein modification by small protein conjugation or removal	25	188	0.597481	0.947264	MSTRG.122468(APC4);MSTRG.164121(UPL1);MSTRG.16549(UPL7);MSTRG.26812(HUB1);MSTRG.32933(Cnot11);MSTRG.57633(URM1-2);TEA_003073(At5g03250);TEA_004118(OsI_27296);TEA_004870(--);TEA_004886(--);TEA_006147(PUB14);TEA_006236(DDB1);TEA_006576(PUB30);TEA_007999(PUB22);TEA_008075(BPM4);TEA_008307(ARP);TEA_010442(PUB44);TEA_012663(At1g47056);TEA_018296(UPL1);TEA_019966(FZR3);TEA_022635(PUB38);TEA_025030(PUB3…
Biological Process	GO:0010015	root morphogenesis	9	68	0.59849	0.947264	TEA_001068(VHA-C);TEA_001462(At3g26720);TEA_005941(NAP1);TEA_009628(GN);TEA_010015(TON2);TEA_013042(NAP1);TEA_013432(UCC1);TEA_026649(UCC1);TEA_028735(CRN)
Biological Process	GO:0031326	regulation of cellular biosynthetic process	36	270	0.598607	0.947264	MSTRG.106248(ENY2);MSTRG.125264(EMB2247);MSTRG.125730(--);MSTRG.142158(SIR1);MSTRG.146484(MED22B);MSTRG.164531(CAPH);MSTRG.164533(CAPH);MSTRG.166207(HCF136);MSTRG.73505(TOR1L2);MSTRG.82543(TPC1B);TEA_000436(ERF2);TEA_000660(MED22B);TEA_000776(BUB3.3);TEA_001661(BZIP53);TEA_002205(SCAI);TEA_003981(EMB2369);TEA_005941(NAP1);TEA_006266(SRFR1);TEA_007229(CAF1-11);TEA_011372(VITISV_013255);TEA_011807(…
Biological Process	GO:0009617	response to bacterium	14	106	0.602433	0.947264	MSTRG.130027(HVA22A);MSTRG.130028(HVA22A);MSTRG.153677(KAPP);MSTRG.48143(NSL1);MSTRG.66452(RPE);TEA_004118(OsI_27296);TEA_005605(ABP20);TEA_006266(SRFR1);TEA_006782(MSBP2);TEA_009801(ABP19A);TEA_009910(MSBP2);TEA_015868(ABP20);TEA_026888(EMS1);TEA_027111(ALD1)
Biological Process	GO:0034968	histone lysine methylation	7	53	0.602577	0.947264	MSTRG.164531(CAPH);MSTRG.164533(CAPH);MSTRG.73505(TOR1L2);TEA_005815(LDL1);TEA_019966(FZR3);TEA_022772(SMTA);TEA_024206(At3g51280)
Biological Process	GO:1901659	glycosyl compound biosynthetic process	12	91	0.603695	0.947264	MSTRG.142158(SIR1);MSTRG.49611(ADK1);TEA_003952(PPOX1);TEA_006449(UKL5);TEA_008818(PYRB3);TEA_013035(Os03g0767500);TEA_015998(ATPG);TEA_016944(UKL1);TEA_017537(--);TEA_020553(ATPC);TEA_028796(--);TEA_028821(ATPA)
Biological Process	GO:0019684	photosynthesis, light reaction	4	30	0.603855	0.947264	TEA_004859(ABC4);TEA_009885(psbE);TEA_010958(DEGP2);TEA_020553(ATPC)
Biological Process	GO:0034470	ncRNA processing	4	30	0.603855	0.947264	MSTRG.57633(URM1-2);TEA_016085(--);TEA_020547(At4g04670);TEA_026460(wdr4)
Biological Process	GO:0098655	cation transmembrane transport	8	61	0.609912	0.947264	MSTRG.100211(KAT3);MSTRG.111540(CVA69.24);MSTRG.117710(BAT1);TEA_001068(VHA-C);TEA_010806(VHA-c''2);TEA_021877(VHA-B2);TEA_023375(VHA-a1);TEA_028821(ATPA)
Biological Process	GO:0009814	defense response, incompatible interaction	5	38	0.610517	0.947264	MSTRG.48143(NSL1);MSTRG.98226(Os02g0718900);TEA_001271(SEC11A);TEA_004118(OsI_27296);TEA_018846(Sec11a)
Biological Process	GO:0006778	porphyrin-containing compound metabolic process	11	84	0.612939	0.947264	MSTRG.107969(PPH);MSTRG.138205(HEMH);MSTRG.166207(HCF136);TEA_003046(SIRB);TEA_003952(PPOX1);TEA_010901(At5g19830);TEA_011372(VITISV_013255);TEA_013346(LPAT1);TEA_020553(ATPC);TEA_022281(COX10);TEA_022287(PRS1)
Biological Process	GO:0044264	cellular polysaccharide metabolic process	24	182	0.61411	0.947264	MSTRG.140819(IMPL1);MSTRG.152719(AP3M);MSTRG.53626(SUS2);MSTRG.85930(--);TEA_000021(IRK);TEA_001068(VHA-C);TEA_002665(At1g19940);TEA_004553(CRSH2);TEA_005142(At2g32990);TEA_008704(SS4);TEA_008861(FTSHI2);TEA_009628(GN);TEA_016355(RPN2);TEA_018969(PU1);TEA_019016(SBEII);TEA_019143(CASP);TEA_020553(ATPC);TEA_021260(--);TEA_024780(TIC56);TEA_026587(FBPban1);TEA_027761(CALS9);TEA_028876(CALS10);TEA_0…
Biological Process	GO:0016071	mRNA metabolic process	6	46	0.61693	0.947264	TEA_005070(GC6);TEA_007319(GC6);TEA_014337(--);TEA_021169(XRN4);TEA_021837(At4g31010);TEA_028644(VIT_07s0104g01170)
Biological Process	GO:0033365	protein localization to organelle	6	46	0.61693	0.947264	MSTRG.104994(trappc13);MSTRG.119101(TGD4);MSTRG.130080(Wdr48);TEA_010504(noc3);TEA_012054(ACX4);TEA_025977(gatA)
Biological Process	GO:0031325	positive regulation of cellular metabolic process	7	54	0.623067	0.947264	MSTRG.107209(fray2);TEA_004540(PTI1);TEA_005775(At1g01540);TEA_014419(CEPR1);TEA_019200(CRLK2);TEA_021138(TMK3);TEA_026888(EMS1)
Biological Process	GO:0046496	nicotinamide nucleotide metabolic process	10	77	0.623153	0.947264	MSTRG.111540(CVA69.24);MSTRG.66452(RPE);MSTRG.85930(--);TEA_002389(FBA3);TEA_003952(PPOX1);TEA_007975(At1g71180);TEA_011372(VITISV_013255);TEA_014854(At4g20930);TEA_015998(ATPG);TEA_025180(NAPRT2)
Biological Process	GO:0009893	positive regulation of metabolic process	15	115	0.6233	0.947264	MSTRG.107209(fray2);MSTRG.146728(ARF);MSTRG.81283(SAMBA);MSTRG.85930(--);TEA_004540(PTI1);TEA_005775(At1g01540);TEA_013114(TRX1);TEA_013543(ALA1);TEA_014419(CEPR1);TEA_015998(ATPG);TEA_018761(UREF);TEA_019200(CRLK2);TEA_020553(ATPC);TEA_021138(TMK3);TEA_026888(EMS1)
Biological Process	GO:0048507	meristem development	22	168	0.625723	0.947264	MSTRG.138261(--);MSTRG.153677(KAPP);MSTRG.34643(HSP90-7);TEA_000021(IRK);TEA_003494(NAC031);TEA_004553(CRSH2);TEA_005402(ARF6);TEA_005941(NAP1);TEA_008133(COG7);TEA_009628(GN);TEA_010958(DEGP2);TEA_012619(ARF6);TEA_013042(NAP1);TEA_013837(BAM3);TEA_014937(GAUT1);TEA_019863(LET6);TEA_019864(H1);TEA_020766(GDCST);TEA_024780(TIC56);TEA_025204(--);TEA_025844(BIO2);TEA_028735(CRN)
Biological Process	GO:0005991	trehalose metabolic process	3	23	0.628303	0.947264	MSTRG.121920(--);TEA_009072(TPS7);TEA_021339(TPS7)
Biological Process	GO:0007568	aging	3	23	0.628303	0.947264	MSTRG.141906(--);TEA_027111(ALD1);TEA_028544(DELTA-OAT)
Biological Process	GO:0018958	phenol-containing compound metabolic process	3	23	0.628303	0.947264	MSTRG.48143(NSL1);TEA_004118(OsI_27296);TEA_015998(ATPG)
Biological Process	GO:0080134	regulation of response to stress	3	23	0.628303	0.947264	TEA_000436(ERF2);TEA_009830(CDC5);TEA_018122(SOBIR1)
Biological Process	GO:0006739	NADP metabolic process	8	62	0.628936	0.947264	MSTRG.111540(CVA69.24);MSTRG.66452(RPE);MSTRG.85930(--);TEA_002389(FBA3);TEA_007975(At1g71180);TEA_011372(VITISV_013255);TEA_014854(At4g20930);TEA_015998(ATPG)
Biological Process	GO:0045333	cellular respiration	2	15	0.629457	0.947264	MSTRG.1412(ndhF);MSTRG.145313(SDH1-1)
Biological Process	GO:0072525	pyridine-containing compound biosynthetic process	2	15	0.629457	0.947264	TEA_025180(NAPRT2);TEA_029205(PK)
Biological Process	GO:0006637	acyl-CoA metabolic process	4	31	0.630667	0.947264	MSTRG.102079(KRTCAP2);MSTRG.144473(KRTCAP2);TEA_024020(POPTRDRAFT_831870);TEA_025844(BIO2)
Biological Process	GO:0016129	phytosteroid biosynthetic process	4	31	0.630667	0.947264	MSTRG.102079(KRTCAP2);MSTRG.144473(KRTCAP2);TEA_024020(POPTRDRAFT_831870);TEA_025844(BIO2)
Biological Process	GO:0034655	nucleobase-containing compound catabolic process	4	31	0.630667	0.947264	TEA_005070(GC6);TEA_007319(GC6);TEA_021169(XRN4);TEA_021837(At4g31010)
Biological Process	GO:0035383	thioester metabolic process	4	31	0.630667	0.947264	MSTRG.102079(KRTCAP2);MSTRG.144473(KRTCAP2);TEA_024020(POPTRDRAFT_831870);TEA_025844(BIO2)
Biological Process	GO:0050794	regulation of cellular process	158	1177	0.631225	0.947264	MSTRG.106248(ENY2);MSTRG.107209(fray2);MSTRG.118752(APC1);MSTRG.122468(APC4);MSTRG.125264(EMB2247);MSTRG.125730(--);MSTRG.142158(SIR1);MSTRG.146484(MED22B);MSTRG.146728(ARF);MSTRG.146789(SNRNP35);MSTRG.148836(CIPK9);MSTRG.153677(KAPP);MSTRG.154779(RAC1);MSTRG.157136(ARF);MSTRG.161018(ARAC11);MSTRG.164531(CAPH);MSTRG.164533(CAPH);MSTRG.166207(HCF136);MSTRG.26812(HUB1);MSTRG.3091(PLC6);MSTRG.37432(…
Biological Process	GO:0019538	protein metabolic process	282	2089	0.632148	0.947264	MSTRG.107209(fray2);MSTRG.107805(At5g09550);MSTRG.110588(--);MSTRG.111540(CVA69.24);MSTRG.112190(clpP);MSTRG.116327(pigw);MSTRG.118752(APC1);MSTRG.122468(APC4);MSTRG.125264(EMB2247);MSTRG.126805(DEGP7);MSTRG.133559(CYP23);MSTRG.134027(CAS);MSTRG.138261(--);MSTRG.141906(--);MSTRG.14345(SD11);MSTRG.14402(SBT4.15);MSTRG.144306(SCPL9);MSTRG.146728(ARF);MSTRG.148836(CIPK9);MSTRG.15115(CKL3);MSTRG.1536…
Biological Process	GO:0022613	ribonucleoprotein complex biogenesis	5	39	0.634333	0.947264	TEA_016085(--);TEA_020352(RH30);TEA_020804(eif3m);TEA_025644(RPP0A);TEA_028644(VIT_07s0104g01170)
Biological Process	GO:0032506	cytokinetic process	6	47	0.638538	0.947264	MSTRG.164531(CAPH);MSTRG.164533(CAPH);TEA_009628(GN);TEA_016142(At3g26560);TEA_019966(FZR3);TEA_029758(--)
Biological Process	GO:0046486	glycerolipid metabolic process	13	101	0.640452	0.947264	MSTRG.116674(IP5P6);MSTRG.140819(IMPL1);MSTRG.166465(IMPL1);MSTRG.17090(At5g03345);MSTRG.32529(At5g03345);MSTRG.46652(FAB1B);TEA_005591(LPEAT1);TEA_011988(IP5P15);TEA_012081(PI4KA1);TEA_013346(LPAT1);TEA_016695(PLD2);TEA_016696(PLD1);TEA_023200(PTEN2A)
Biological Process	GO:0032259	methylation	16	124	0.642512	0.947264	MSTRG.164531(CAPH);MSTRG.164533(CAPH);MSTRG.73505(TOR1L2);MSTRG.85140(SUVH5);TEA_000369(TOP3A);TEA_003053(ICMTA);TEA_005815(LDL1);TEA_008687(CMT2);TEA_013688(ATX2);TEA_019966(FZR3);TEA_022772(SMTA);TEA_023639(ICMTB);TEA_023977(ATX1);TEA_024206(At3g51280);TEA_026460(wdr4);TEA_028616(trmB)
Biological Process	GO:0018022	peptidyl-lysine methylation	7	55	0.642959	0.947264	MSTRG.164531(CAPH);MSTRG.164533(CAPH);MSTRG.73505(TOR1L2);TEA_005815(LDL1);TEA_019966(FZR3);TEA_022772(SMTA);TEA_024206(At3g51280)
Biological Process	GO:0006109	regulation of carbohydrate metabolic process	1	7	0.643704	0.947264	TEA_001068(VHA-C)
Biological Process	GO:0006892	post-Golgi vesicle-mediated transport	1	7	0.643704	0.947264	TEA_026563(SEC5A)
Biological Process	GO:0015696	ammonium transport	1	7	0.643704	0.947264	TEA_014168(AMT3-1)
Biological Process	GO:0019856	pyrimidine nucleobase biosynthetic process	1	7	0.643704	0.947264	TEA_008818(PYRB3)
Biological Process	GO:0045165	cell fate commitment	1	7	0.643704	0.947264	TEA_026888(EMS1)
Biological Process	GO:0048438	floral whorl development	1	7	0.643704	0.947264	TEA_016701(RDR6)
Biological Process	GO:0061687	detoxification of inorganic compound	1	7	0.643704	0.947264	TEA_009964(LPD2)
Biological Process	GO:0009889	regulation of biosynthetic process	38	290	0.644772	0.947264	MSTRG.106248(ENY2);MSTRG.125264(EMB2247);MSTRG.125730(--);MSTRG.142158(SIR1);MSTRG.146484(MED22B);MSTRG.164531(CAPH);MSTRG.164533(CAPH);MSTRG.166207(HCF136);MSTRG.73505(TOR1L2);MSTRG.82543(TPC1B);TEA_000436(ERF2);TEA_000660(MED22B);TEA_000776(BUB3.3);TEA_001661(BZIP53);TEA_002205(SCAI);TEA_003981(EMB2369);TEA_005941(NAP1);TEA_006266(SRFR1);TEA_007229(CAF1-11);TEA_011372(VITISV_013255);TEA_011807(…
Biological Process	GO:0033013	tetrapyrrole metabolic process	11	86	0.645125	0.947264	MSTRG.107969(PPH);MSTRG.138205(HEMH);MSTRG.166207(HCF136);TEA_003046(SIRB);TEA_003952(PPOX1);TEA_010901(At5g19830);TEA_011372(VITISV_013255);TEA_013346(LPAT1);TEA_020553(ATPC);TEA_022281(COX10);TEA_022287(PRS1)
Biological Process	GO:0051273	beta-glucan metabolic process	11	86	0.645125	0.947264	MSTRG.152719(AP3M);TEA_001068(VHA-C);TEA_002665(At1g19940);TEA_005142(At2g32990);TEA_009628(GN);TEA_016355(RPN2);TEA_019143(CASP);TEA_027761(CALS9);TEA_028876(CALS10);TEA_028914(RPN2);TEA_029321(CALS1)
Biological Process	GO:0044767	single-organism developmental process	114	855	0.645248	0.947264	MSTRG.111540(CVA69.24);MSTRG.1125(ATG3);MSTRG.113505(--);MSTRG.118752(APC1);MSTRG.122468(APC4);MSTRG.130080(Wdr48);MSTRG.138261(--);MSTRG.141906(--);MSTRG.143013(UGP);MSTRG.153677(KAPP);MSTRG.164531(CAPH);MSTRG.164533(CAPH);MSTRG.26812(HUB1);MSTRG.34643(HSP90-7);MSTRG.45930(ATL32);MSTRG.61657(ARF18);MSTRG.687(udkC);MSTRG.72679(MBD9);MSTRG.72684(MBD9);MSTRG.81283(SAMBA);MSTRG.81527(PDIL2-1);MSTRG.…
Biological Process	GO:0002376	immune system process	14	109	0.645704	0.947264	MSTRG.107947(SMC5);MSTRG.48143(NSL1);MSTRG.98226(Os02g0718900);TEA_000436(ERF2);TEA_001271(SEC11A);TEA_004118(OsI_27296);TEA_009830(CDC5);TEA_015998(ATPG);TEA_016701(RDR6);TEA_018846(Sec11a);TEA_022772(SMTA);TEA_027174(NHL10);TEA_028369(RPS16-2);TEA_028370(RPS16-2)
Biological Process	GO:0048437	floral organ development	8	63	0.647443	0.947264	MSTRG.81881(MAP1A);TEA_000369(TOP3A);TEA_014103(DREB2F);TEA_016701(RDR6);TEA_019863(LET6);TEA_019864(H1);TEA_023502(--);TEA_026888(EMS1)
Biological Process	GO:0051049	regulation of transport	8	63	0.647443	0.947264	MSTRG.48143(NSL1);TEA_009628(GN);TEA_011083(SLAC1);TEA_013636(CLC-D);TEA_021726(IMPA4);TEA_023447(VPS45);TEA_023457(VPS45);TEA_025991(CBL9)
Biological Process	GO:0051128	regulation of cellular component organization	12	94	0.650112	0.947264	MSTRG.122468(APC4);MSTRG.81283(SAMBA);TEA_003583(ROPGEF14);TEA_004522(ARP3);TEA_009628(GN);TEA_014502(At5g18950);TEA_014543(ARPC1B);TEA_019966(FZR3);TEA_020019(At1g30570);TEA_021169(XRN4);TEA_027761(CALS9);TEA_028876(CALS10)
Biological Process	GO:0006644	phospholipid metabolic process	15	117	0.650746	0.947264	MSTRG.109574(--);MSTRG.116674(IP5P6);MSTRG.140819(IMPL1);MSTRG.166465(IMPL1);MSTRG.17090(At5g03345);MSTRG.32529(At5g03345);MSTRG.46652(FAB1B);TEA_005591(LPEAT1);TEA_011988(IP5P15);TEA_012081(PI4KA1);TEA_013346(LPAT1);TEA_016695(PLD2);TEA_016696(PLD1);TEA_021260(--);TEA_023200(PTEN2A)
Biological Process	GO:0009628	response to abiotic stimulus	66	500	0.651916	0.947264	MSTRG.111540(CVA69.24);MSTRG.130027(HVA22A);MSTRG.130028(HVA22A);MSTRG.141906(--);MSTRG.142158(SIR1);MSTRG.143013(UGP);MSTRG.146789(SNRNP35);MSTRG.165394(GEK1);MSTRG.166207(HCF136);MSTRG.22108(ahsa);MSTRG.32933(Cnot11);MSTRG.34643(HSP90-7);MSTRG.48143(NSL1);MSTRG.49611(ADK1);MSTRG.81881(MAP1A);MSTRG.82543(TPC1B);MSTRG.90868(CDC2);MSTRG.93768(APRR1);MSTRG.93925(RBL19);TEA_000221(PIP1-5);TEA_000325…
Biological Process	GO:0016108	tetraterpenoid metabolic process	5	40	0.657234	0.947264	MSTRG.166207(HCF136);TEA_013346(LPAT1);TEA_017808(dnaJ);TEA_020766(GDCST);TEA_029907(--)
Biological Process	GO:0016109	tetraterpenoid biosynthetic process	5	40	0.657234	0.947264	MSTRG.166207(HCF136);TEA_013346(LPAT1);TEA_017808(dnaJ);TEA_020766(GDCST);TEA_029907(--)
Biological Process	GO:0001558	regulation of cell growth	3	24	0.657812	0.947264	MSTRG.81283(SAMBA);TEA_019966(FZR3);TEA_020019(At1g30570)
Biological Process	GO:0009692	ethylene metabolic process	3	24	0.657812	0.947264	TEA_000436(ERF2);TEA_016664(At2g46620);TEA_027111(ALD1)
Biological Process	GO:0043449	cellular alkene metabolic process	3	24	0.657812	0.947264	TEA_000436(ERF2);TEA_016664(At2g46620);TEA_027111(ALD1)
Biological Process	GO:1900673	olefin metabolic process	3	24	0.657812	0.947264	TEA_000436(ERF2);TEA_016664(At2g46620);TEA_027111(ALD1)
Biological Process	GO:0000281	mitotic cytokinesis	6	48	0.659405	0.947264	MSTRG.164531(CAPH);MSTRG.164533(CAPH);TEA_009628(GN);TEA_016142(At3g26560);TEA_019966(FZR3);TEA_029758(--)
Biological Process	GO:0006304	DNA modification	6	48	0.659405	0.947264	MSTRG.164531(CAPH);MSTRG.164533(CAPH);TEA_006612(MLH1);TEA_019966(FZR3);TEA_022772(SMTA);TEA_024206(At3g51280)
Biological Process	GO:0006305	DNA alkylation	6	48	0.659405	0.947264	MSTRG.164531(CAPH);MSTRG.164533(CAPH);TEA_006612(MLH1);TEA_019966(FZR3);TEA_022772(SMTA);TEA_024206(At3g51280)
Biological Process	GO:0010558	negative regulation of macromolecule biosynthetic process	6	48	0.659405	0.947264	MSTRG.125730(--);MSTRG.164531(CAPH);MSTRG.164533(CAPH);MSTRG.73505(TOR1L2);TEA_002205(SCAI);TEA_006266(SRFR1)
Biological Process	GO:0045934	negative regulation of nucleobase-containing compound metabolic process	6	48	0.659405	0.947264	MSTRG.125730(--);MSTRG.164531(CAPH);MSTRG.164533(CAPH);MSTRG.73505(TOR1L2);TEA_002205(SCAI);TEA_006266(SRFR1)
Biological Process	GO:0051172	negative regulation of nitrogen compound metabolic process	6	48	0.659405	0.947264	MSTRG.125730(--);MSTRG.164531(CAPH);MSTRG.164533(CAPH);MSTRG.73505(TOR1L2);TEA_002205(SCAI);TEA_006266(SRFR1)
Biological Process	GO:0051253	negative regulation of RNA metabolic process	6	48	0.659405	0.947264	MSTRG.125730(--);MSTRG.164531(CAPH);MSTRG.164533(CAPH);MSTRG.73505(TOR1L2);TEA_002205(SCAI);TEA_006266(SRFR1)
Biological Process	GO:1902679	negative regulation of RNA biosynthetic process	6	48	0.659405	0.947264	MSTRG.125730(--);MSTRG.164531(CAPH);MSTRG.164533(CAPH);MSTRG.73505(TOR1L2);TEA_002205(SCAI);TEA_006266(SRFR1)
Biological Process	GO:0007059	chromosome segregation	7	56	0.662226	0.947264	MSTRG.107947(SMC5);MSTRG.118752(APC1);MSTRG.125730(--);TEA_000873(SMC4);TEA_006612(MLH1);TEA_009628(GN);TEA_014502(At5g18950)
Biological Process	GO:0016114	terpenoid biosynthetic process	7	56	0.662226	0.947264	MSTRG.166207(HCF136);MSTRG.9364(PMK);TEA_013346(LPAT1);TEA_017808(dnaJ);TEA_020766(GDCST);TEA_021048(CASBPX2);TEA_029907(--)
Biological Process	GO:0044283	small molecule biosynthetic process	36	277	0.662417	0.947264	MSTRG.102079(KRTCAP2);MSTRG.13064(RCS3);MSTRG.142158(SIR1);MSTRG.143013(UGP);MSTRG.144473(KRTCAP2);MSTRG.4498(LKHA4);MSTRG.49611(ADK1);MSTRG.70570(Os05g0573700);MSTRG.82543(TPC1B);MSTRG.84693(OASB);TEA_003532(GLT1);TEA_003583(ROPGEF14);TEA_004859(ABC4);TEA_010251(ADCS);TEA_010278(CYSK);TEA_010345(GLT1);TEA_010955(MTP11);TEA_011603(EMB3004);TEA_011981(thrA);TEA_013097(SKL1);TEA_013346(LPAT1);TEA_0…
Biological Process	GO:0009057	macromolecule catabolic process	32	247	0.663569	0.947264	MSTRG.111540(CVA69.24);MSTRG.122468(APC4);MSTRG.134027(CAS);MSTRG.166207(HCF136);MSTRG.49611(ADK1);MSTRG.8173(CCT2);TEA_000610(UBP12);TEA_000808(CCT2);TEA_001068(VHA-C);TEA_003042(At4g24780);TEA_003275(MODA);TEA_005070(GC6);TEA_005869(RHF2A);TEA_006449(UKL5);TEA_007319(GC6);TEA_008861(FTSHI2);TEA_009628(GN);TEA_010958(DEGP2);TEA_012054(ACX4);TEA_013545(UBP22);TEA_013806(PMM);TEA_016061(ARSA2);TEA…
Biological Process	GO:0008652	cellular amino acid biosynthetic process	23	179	0.664259	0.947264	MSTRG.13064(RCS3);MSTRG.142158(SIR1);MSTRG.49611(ADK1);MSTRG.70570(Os05g0573700);MSTRG.84693(OASB);TEA_003532(GLT1);TEA_003583(ROPGEF14);TEA_010251(ADCS);TEA_010278(CYSK);TEA_010345(GLT1);TEA_011603(EMB3004);TEA_011981(thrA);TEA_013097(SKL1);TEA_015717(Ppme1);TEA_018262(ACR3);TEA_020553(ATPC);TEA_020766(GDCST);TEA_021326(--);TEA_022772(SMTA);TEA_024858(VIT_19s0014g02480);TEA_026501(ASN1);TEA_0271…
Biological Process	GO:0033554	cellular response to stress	30	232	0.664427	0.947264	MSTRG.138586(NIP5-1);MSTRG.141906(--);MSTRG.22108(ahsa);MSTRG.34643(HSP90-7);MSTRG.38714(UGP3);MSTRG.43325(At4g13040);MSTRG.48143(NSL1);MSTRG.90868(CDC2);MSTRG.98226(Os02g0718900);TEA_001271(SEC11A);TEA_001661(BZIP53);TEA_002667(PGK3);TEA_003890(XPD);TEA_004118(OsI_27296);TEA_004541(SNM1);TEA_005352(FKBP62);TEA_005364(FKBP65);TEA_006612(MLH1);TEA_009446(MTP1);TEA_009559(KLCR2);TEA_010123(MTP1);TE…
Biological Process	GO:0016049	cell growth	12	95	0.664914	0.947264	MSTRG.81283(SAMBA);TEA_001068(VHA-C);TEA_004522(ARP3);TEA_005941(NAP1);TEA_013042(NAP1);TEA_013432(UCC1);TEA_013837(BAM3);TEA_019966(FZR3);TEA_020019(At1g30570);TEA_024020(POPTRDRAFT_831870);TEA_025991(CBL9);TEA_026649(UCC1)
Biological Process	GO:0006722	triterpenoid metabolic process	2	16	0.665265	0.947264	MSTRG.9364(PMK);TEA_021048(CASBPX2)
Biological Process	GO:0016104	triterpenoid biosynthetic process	2	16	0.665265	0.947264	MSTRG.9364(PMK);TEA_021048(CASBPX2)
Biological Process	GO:0030162	regulation of proteolysis	2	16	0.665265	0.947264	MSTRG.75256(CYS6);TEA_020888(TIMPA)
Biological Process	GO:0032269	negative regulation of cellular protein metabolic process	2	16	0.665265	0.947264	MSTRG.75256(CYS6);TEA_020888(TIMPA)
Biological Process	GO:0045861	negative regulation of proteolysis	2	16	0.665265	0.947264	MSTRG.75256(CYS6);TEA_020888(TIMPA)
Biological Process	GO:0051248	negative regulation of protein metabolic process	2	16	0.665265	0.947264	MSTRG.75256(CYS6);TEA_020888(TIMPA)
Biological Process	GO:1902531	regulation of intracellular signal transduction	2	16	0.665265	0.947264	TEA_012127(PHS1);TEA_023200(PTEN2A)
Biological Process	GO:2000112	regulation of cellular macromolecule biosynthetic process	33	255	0.667759	0.947264	MSTRG.106248(ENY2);MSTRG.125264(EMB2247);MSTRG.125730(--);MSTRG.142158(SIR1);MSTRG.146484(MED22B);MSTRG.164531(CAPH);MSTRG.164533(CAPH);MSTRG.166207(HCF136);MSTRG.73505(TOR1L2);TEA_000436(ERF2);TEA_000660(MED22B);TEA_000776(BUB3.3);TEA_001661(BZIP53);TEA_003981(EMB2369);TEA_005941(NAP1);TEA_006266(SRFR1);TEA_007229(CAF1-11);TEA_011372(VITISV_013255);TEA_011807(FQR1);TEA_012914(RCOM_0855130);TEA_0…
Biological Process	GO:0048519	negative regulation of biological process	27	210	0.671135	0.947264	MSTRG.107947(SMC5);MSTRG.125730(--);MSTRG.14402(SBT4.15);MSTRG.164531(CAPH);MSTRG.164533(CAPH);MSTRG.37432(I-2);MSTRG.73505(TOR1L2);MSTRG.75256(CYS6);MSTRG.81283(SAMBA);TEA_000369(TOP3A);TEA_002205(SCAI);TEA_006266(SRFR1);TEA_006612(MLH1);TEA_007229(CAF1-11);TEA_012429(MORC6);TEA_016701(RDR6);TEA_018122(SOBIR1);TEA_019966(FZR3);TEA_020668(MPE3);TEA_020888(TIMPA);TEA_021169(XRN4);TEA_022539(--);TE…
Biological Process	GO:0019219	regulation of nucleobase-containing compound metabolic process	32	248	0.672749	0.947264	MSTRG.106248(ENY2);MSTRG.125730(--);MSTRG.142158(SIR1);MSTRG.146484(MED22B);MSTRG.164531(CAPH);MSTRG.164533(CAPH);MSTRG.166207(HCF136);MSTRG.68338(FIP37);MSTRG.73505(TOR1L2);TEA_000369(TOP3A);TEA_000436(ERF2);TEA_000660(MED22B);TEA_001661(BZIP53);TEA_002205(SCAI);TEA_005941(NAP1);TEA_006266(SRFR1);TEA_006612(MLH1);TEA_007229(CAF1-11);TEA_011807(FQR1);TEA_013042(NAP1);TEA_014948(MSI1);TEA_015687(B…
Biological Process	GO:0048509	regulation of meristem development	11	88	0.675813	0.947264	MSTRG.138261(--);MSTRG.34643(HSP90-7);TEA_000021(IRK);TEA_004553(CRSH2);TEA_010958(DEGP2);TEA_013837(BAM3);TEA_014937(GAUT1);TEA_020766(GDCST);TEA_024780(TIC56);TEA_025844(BIO2);TEA_028735(CRN)
Biological Process	GO:1901575	organic substance catabolic process	42	324	0.677857	0.947264	MSTRG.104994(trappc13);MSTRG.107969(PPH);MSTRG.111540(CVA69.24);MSTRG.122468(APC4);MSTRG.130080(Wdr48);MSTRG.134027(CAS);MSTRG.166207(HCF136);MSTRG.49611(ADK1);MSTRG.8173(CCT2);TEA_000610(UBP12);TEA_000808(CCT2);TEA_001068(VHA-C);TEA_003042(At4g24780);TEA_003275(MODA);TEA_004299(RHD3);TEA_005070(GC6);TEA_005869(RHF2A);TEA_006449(UKL5);TEA_007319(GC6);TEA_008861(FTSHI2);TEA_009628(GN);TEA_010958(D…
Biological Process	GO:0010608	posttranscriptional regulation of gene expression	12	96	0.679359	0.947264	MSTRG.107947(SMC5);MSTRG.125264(EMB2247);MSTRG.99976(PAB7);TEA_000776(BUB3.3);TEA_003981(EMB2369);TEA_006266(SRFR1);TEA_011372(VITISV_013255);TEA_012914(RCOM_0855130);TEA_016701(RDR6);TEA_020804(eif3m);TEA_028369(RPS16-2);TEA_028370(RPS16-2)
Biological Process	GO:0031327	negative regulation of cellular biosynthetic process	6	49	0.679504	0.947264	MSTRG.125730(--);MSTRG.164531(CAPH);MSTRG.164533(CAPH);MSTRG.73505(TOR1L2);TEA_002205(SCAI);TEA_006266(SRFR1)
Biological Process	GO:0061640	cytoskeleton-dependent cytokinesis	6	49	0.679504	0.947264	MSTRG.164531(CAPH);MSTRG.164533(CAPH);TEA_009628(GN);TEA_016142(At3g26560);TEA_019966(FZR3);TEA_029758(--)
Biological Process	GO:0006089	lactate metabolic process	4	33	0.680673	0.947264	MSTRG.140819(IMPL1);TEA_003310(CCMH);TEA_018262(ACR3);TEA_019967(rlmE)
Biological Process	GO:0016128	phytosteroid metabolic process	4	33	0.680673	0.947264	MSTRG.102079(KRTCAP2);MSTRG.144473(KRTCAP2);TEA_024020(POPTRDRAFT_831870);TEA_025844(BIO2)
Biological Process	GO:0043473	pigmentation	4	33	0.680673	0.947264	MSTRG.81881(MAP1A);TEA_013837(BAM3);TEA_024020(POPTRDRAFT_831870);TEA_025991(CBL9)
Biological Process	GO:0043476	pigment accumulation	4	33	0.680673	0.947264	MSTRG.81881(MAP1A);TEA_013837(BAM3);TEA_024020(POPTRDRAFT_831870);TEA_025991(CBL9)
Biological Process	GO:0043478	pigment accumulation in response to UV light	4	33	0.680673	0.947264	MSTRG.81881(MAP1A);TEA_013837(BAM3);TEA_024020(POPTRDRAFT_831870);TEA_025991(CBL9)
Biological Process	GO:0043479	pigment accumulation in tissues in response to UV light	4	33	0.680673	0.947264	MSTRG.81881(MAP1A);TEA_013837(BAM3);TEA_024020(POPTRDRAFT_831870);TEA_025991(CBL9)
Biological Process	GO:0043480	pigment accumulation in tissues	4	33	0.680673	0.947264	MSTRG.81881(MAP1A);TEA_013837(BAM3);TEA_024020(POPTRDRAFT_831870);TEA_025991(CBL9)
Biological Process	GO:0098660	inorganic ion transmembrane transport	7	57	0.680846	0.947264	MSTRG.100211(KAT3);MSTRG.111540(CVA69.24);TEA_001068(VHA-C);TEA_010806(VHA-c''2);TEA_021877(VHA-B2);TEA_023375(VHA-a1);TEA_028821(ATPA)
Biological Process	GO:0098662	inorganic cation transmembrane transport	7	57	0.680846	0.947264	MSTRG.100211(KAT3);MSTRG.111540(CVA69.24);TEA_001068(VHA-C);TEA_010806(VHA-c''2);TEA_021877(VHA-B2);TEA_023375(VHA-a1);TEA_028821(ATPA)
Biological Process	GO:0009451	RNA modification	8	65	0.682813	0.947264	MSTRG.57633(URM1-2);MSTRG.97683(CTPA1);TEA_003981(EMB2369);TEA_004859(ABC4);TEA_013221(CYP37);TEA_013691(RRP5);TEA_017116(RPS17);TEA_026460(wdr4)
Biological Process	GO:0031324	negative regulation of cellular metabolic process	8	65	0.682813	0.947264	MSTRG.125730(--);MSTRG.164531(CAPH);MSTRG.164533(CAPH);MSTRG.73505(TOR1L2);MSTRG.75256(CYS6);TEA_002205(SCAI);TEA_006266(SRFR1);TEA_020888(TIMPA)
Biological Process	GO:0032879	regulation of localization	8	65	0.682813	0.947264	MSTRG.48143(NSL1);TEA_009628(GN);TEA_011083(SLAC1);TEA_013636(CLC-D);TEA_021726(IMPA4);TEA_023447(VPS45);TEA_023457(VPS45);TEA_025991(CBL9)
Biological Process	GO:1901617	organic hydroxy compound biosynthetic process	8	65	0.682813	0.947264	MSTRG.102079(KRTCAP2);MSTRG.143013(UGP);MSTRG.144473(KRTCAP2);TEA_010955(MTP11);TEA_024020(POPTRDRAFT_831870);TEA_025844(BIO2);TEA_027420(SLP1);TEA_029205(PK)
Biological Process	GO:0000902	cell morphogenesis	17	135	0.684794	0.947264	TEA_001068(VHA-C);TEA_001462(At3g26720);TEA_003583(ROPGEF14);TEA_004522(ARP3);TEA_005941(NAP1);TEA_009628(GN);TEA_010015(TON2);TEA_013042(NAP1);TEA_013837(BAM3);TEA_020019(At1g30570);TEA_024020(POPTRDRAFT_831870);TEA_025991(CBL9);TEA_027761(CALS9);TEA_028717(DPB);TEA_028735(CRN);TEA_028876(CALS10);TEA_029786(GNL2)
Biological Process	GO:0048523	negative regulation of cellular process	9	73	0.685174	0.947264	MSTRG.125730(--);MSTRG.164531(CAPH);MSTRG.164533(CAPH);MSTRG.73505(TOR1L2);MSTRG.75256(CYS6);TEA_002205(SCAI);TEA_006266(SRFR1);TEA_020888(TIMPA);TEA_028448(At3g61590)
Biological Process	GO:0030029	actin filament-based process	11	89	0.69056	0.947264	MSTRG.113505(--);TEA_000236(ADF10);TEA_001462(At3g26720);TEA_001712(XOG1);TEA_004522(ARP3);TEA_005941(NAP1);TEA_009628(GN);TEA_010015(TON2);TEA_013042(NAP1);TEA_014543(ARPC1B);TEA_028735(CRN)
Biological Process	GO:0030036	actin cytoskeleton organization	11	89	0.69056	0.947264	MSTRG.113505(--);TEA_000236(ADF10);TEA_001462(At3g26720);TEA_001712(XOG1);TEA_004522(ARP3);TEA_005941(NAP1);TEA_009628(GN);TEA_010015(TON2);TEA_013042(NAP1);TEA_014543(ARPC1B);TEA_028735(CRN)
Biological Process	GO:0005985	sucrose metabolic process	1	8	0.692564	0.947264	TEA_026587(FBPban1)
Biological Process	GO:0006020	inositol metabolic process	1	8	0.692564	0.947264	MSTRG.140819(IMPL1)
Biological Process	GO:0006606	protein import into nucleus	1	8	0.692564	0.947264	TEA_010504(noc3)
Biological Process	GO:0009965	leaf morphogenesis	1	8	0.692564	0.947264	TEA_005928(FBX6)
Biological Process	GO:0010016	shoot system morphogenesis	1	8	0.692564	0.947264	TEA_005928(FBX6)
Biological Process	GO:0010374	stomatal complex development	1	8	0.692564	0.947264	MSTRG.90868(CDC2)
Biological Process	GO:0016485	protein processing	1	8	0.692564	0.947264	TEA_014781(SPPA)
Biological Process	GO:0032504	multicellular organism reproduction	1	8	0.692564	0.947264	TEA_001661(BZIP53)
Biological Process	GO:0034504	protein localization to nucleus	1	8	0.692564	0.947264	TEA_010504(noc3)
Biological Process	GO:0044403	symbiosis, encompassing mutualism through parasitism	1	8	0.692564	0.947264	MSTRG.49611(ADK1)
Biological Process	GO:0044419	interspecies interaction between organisms	1	8	0.692564	0.947264	MSTRG.49611(ADK1)
Biological Process	GO:0044744	protein targeting to nucleus	1	8	0.692564	0.947264	TEA_010504(noc3)
Biological Process	GO:0045595	regulation of cell differentiation	1	8	0.692564	0.947264	TEA_003583(ROPGEF14)
Biological Process	GO:0048609	multicellular organismal reproductive process	1	8	0.692564	0.947264	TEA_001661(BZIP53)
Biological Process	GO:0051170	nuclear import	1	8	0.692564	0.947264	TEA_010504(noc3)
Biological Process	GO:0051302	regulation of cell division	1	8	0.692564	0.947264	MSTRG.122468(APC4)
Biological Process	GO:0051604	protein maturation	1	8	0.692564	0.947264	TEA_014781(SPPA)
Biological Process	GO:1902593	single-organism nuclear import	1	8	0.692564	0.947264	TEA_010504(noc3)
Biological Process	GO:0032502	developmental process	134	1013	0.693627	0.947264	MSTRG.111540(CVA69.24);MSTRG.1125(ATG3);MSTRG.113505(--);MSTRG.118752(APC1);MSTRG.122468(APC4);MSTRG.125730(--);MSTRG.130080(Wdr48);MSTRG.138261(--);MSTRG.141906(--);MSTRG.143013(UGP);MSTRG.153677(KAPP);MSTRG.164531(CAPH);MSTRG.164533(CAPH);MSTRG.26812(HUB1);MSTRG.34643(HSP90-7);MSTRG.45930(ATL32);MSTRG.53626(SUS2);MSTRG.58768(UGT80B1);MSTRG.61657(ARF18);MSTRG.61735(OVA5);MSTRG.687(udkC);MSTRG.72…
Biological Process	GO:0044237	cellular metabolic process	712	5255	0.695006	0.947264	MSTRG.102079(KRTCAP2);MSTRG.104564(At1g61490);MSTRG.104994(trappc13);MSTRG.106248(ENY2);MSTRG.107209(fray2);MSTRG.107805(At5g09550);MSTRG.107947(SMC5);MSTRG.107969(PPH);MSTRG.109574(--);MSTRG.110494(petB);MSTRG.110588(--);MSTRG.111540(CVA69.24);MSTRG.113505(--);MSTRG.116327(pigw);MSTRG.116674(IP5P6);MSTRG.117198(RAD50);MSTRG.118752(APC1);MSTRG.120369(--);MSTRG.121920(--);MSTRG.122468(APC4);MSTRG.…
Biological Process	GO:0044267	cellular protein metabolic process	242	1812	0.695348	0.947264	MSTRG.107209(fray2);MSTRG.107805(At5g09550);MSTRG.110588(--);MSTRG.111540(CVA69.24);MSTRG.116327(pigw);MSTRG.118752(APC1);MSTRG.122468(APC4);MSTRG.125264(EMB2247);MSTRG.133559(CYP23);MSTRG.134027(CAS);MSTRG.138261(--);MSTRG.141906(--);MSTRG.14345(SD11);MSTRG.146728(ARF);MSTRG.148836(CIPK9);MSTRG.15115(CKL3);MSTRG.153677(KAPP);MSTRG.158002(NPK1);MSTRG.161784(Os06g0701100);MSTRG.161885(EMB1027);MST…
Biological Process	GO:0051171	regulation of nitrogen compound metabolic process	38	296	0.695395	0.947264	MSTRG.106248(ENY2);MSTRG.125264(EMB2247);MSTRG.125730(--);MSTRG.142158(SIR1);MSTRG.146484(MED22B);MSTRG.164531(CAPH);MSTRG.164533(CAPH);MSTRG.166207(HCF136);MSTRG.68338(FIP37);MSTRG.73505(TOR1L2);TEA_000369(TOP3A);TEA_000436(ERF2);TEA_000660(MED22B);TEA_000776(BUB3.3);TEA_001661(BZIP53);TEA_002205(SCAI);TEA_003981(EMB2369);TEA_005941(NAP1);TEA_006266(SRFR1);TEA_006612(MLH1);TEA_007229(CAF1-11);TE…
Biological Process	GO:0032989	cellular component morphogenesis	20	159	0.695689	0.947264	MSTRG.111540(CVA69.24);MSTRG.1125(ATG3);TEA_001068(VHA-C);TEA_001462(At3g26720);TEA_003583(ROPGEF14);TEA_004522(ARP3);TEA_005941(NAP1);TEA_006486(At5g25400);TEA_009628(GN);TEA_010015(TON2);TEA_013042(NAP1);TEA_013837(BAM3);TEA_020019(At1g30570);TEA_024020(POPTRDRAFT_831870);TEA_025991(CBL9);TEA_027761(CALS9);TEA_028717(DPB);TEA_028735(CRN);TEA_028876(CALS10);TEA_029786(GNL2)
Biological Process	GO:1902589	single-organism organelle organization	45	349	0.696365	0.947264	MSTRG.104994(trappc13);MSTRG.113505(--);MSTRG.118752(APC1);MSTRG.119101(TGD4);MSTRG.122468(APC4);MSTRG.130080(Wdr48);MSTRG.164531(CAPH);MSTRG.164533(CAPH);MSTRG.26812(HUB1);MSTRG.72679(MBD9);MSTRG.72684(MBD9);MSTRG.73505(TOR1L2);MSTRG.85140(SUVH5);MSTRG.90868(CDC2);TEA_000236(ADF10);TEA_000369(TOP3A);TEA_001462(At3g26720);TEA_001712(XOG1);TEA_004522(ARP3);TEA_005070(GC6);TEA_005815(LDL1);TEA_0059…
Biological Process	GO:0000723	telomere maintenance	2	17	0.698226	0.947264	TEA_014502(At5g18950);TEA_020547(At4g04670)
Biological Process	GO:0006665	sphingolipid metabolic process	2	17	0.698226	0.947264	MSTRG.63364(LCB1);TEA_023631(LCB1)
Biological Process	GO:0009608	response to symbiont	2	17	0.698226	0.947264	TEA_019877(4CLL6);TEA_021726(IMPA4)
Biological Process	GO:0032200	telomere organization	2	17	0.698226	0.947264	TEA_014502(At5g18950);TEA_020547(At4g04670)
Biological Process	GO:0048584	positive regulation of response to stimulus	2	17	0.698226	0.947264	TEA_000436(ERF2);TEA_009830(CDC5)
Biological Process	GO:0060249	anatomical structure homeostasis	2	17	0.698226	0.947264	TEA_014502(At5g18950);TEA_020547(At4g04670)
Biological Process	GO:0031050	dsRNA fragmentation	5	42	0.700186	0.947264	MSTRG.107947(SMC5);TEA_016701(RDR6);TEA_028369(RPS16-2);TEA_028370(RPS16-2);TEA_029702(VIP5)
Biological Process	GO:0043331	response to dsRNA	5	42	0.700186	0.947264	MSTRG.107947(SMC5);TEA_016701(RDR6);TEA_028369(RPS16-2);TEA_028370(RPS16-2);TEA_029702(VIP5)
Biological Process	GO:0070918	production of small RNA involved in gene silencing by RNA	5	42	0.700186	0.947264	MSTRG.107947(SMC5);TEA_016701(RDR6);TEA_028369(RPS16-2);TEA_028370(RPS16-2);TEA_029702(VIP5)
Biological Process	GO:0071359	cellular response to dsRNA	5	42	0.700186	0.947264	MSTRG.107947(SMC5);TEA_016701(RDR6);TEA_028369(RPS16-2);TEA_028370(RPS16-2);TEA_029702(VIP5)
Biological Process	GO:1901699	cellular response to nitrogen compound	5	42	0.700186	0.947264	MSTRG.107947(SMC5);TEA_016701(RDR6);TEA_028369(RPS16-2);TEA_028370(RPS16-2);TEA_029702(VIP5)
Biological Process	GO:0045087	innate immune response	10	82	0.702841	0.949763	MSTRG.48143(NSL1);MSTRG.98226(Os02g0718900);TEA_000436(ERF2);TEA_001271(SEC11A);TEA_004118(OsI_27296);TEA_009830(CDC5);TEA_015998(ATPG);TEA_016701(RDR6);TEA_018846(Sec11a);TEA_022772(SMTA)
Biological Process	GO:0090567	reproductive shoot system development	16	129	0.70531	0.952007	MSTRG.81881(MAP1A);MSTRG.93768(APRR1);TEA_000369(TOP3A);TEA_005402(ARF6);TEA_012619(ARF6);TEA_014103(DREB2F);TEA_014646(FER1);TEA_014948(MSI1);TEA_016701(RDR6);TEA_018122(SOBIR1);TEA_019863(LET6);TEA_019864(H1);TEA_022752(FLK);TEA_023502(--);TEA_025835(UFO);TEA_026888(EMS1)
Biological Process	GO:0006260	DNA replication	8	67	0.715891	0.960955	MSTRG.118752(APC1);MSTRG.37656(--);MSTRG.54135(TEB);MSTRG.90868(CDC2);TEA_000369(TOP3A);TEA_006612(MLH1);TEA_019966(FZR3);TEA_028717(DPB)
Biological Process	GO:0009791	post-embryonic development	42	329	0.716419	0.960955	MSTRG.130080(Wdr48);MSTRG.164531(CAPH);MSTRG.164533(CAPH);MSTRG.26812(HUB1);MSTRG.687(udkC);MSTRG.81881(MAP1A);MSTRG.90868(CDC2);MSTRG.93768(APRR1);TEA_000369(TOP3A);TEA_000869(EMB2369);TEA_001661(BZIP53);TEA_003981(EMB2369);TEA_004859(ABC4);TEA_005402(ARF6);TEA_005605(ABP20);TEA_006612(MLH1);TEA_009059(At3g04760);TEA_009628(GN);TEA_009801(ABP19A);TEA_012619(ARF6);TEA_013221(CYP37);TEA_013603(flu…
Biological Process	GO:0098542	defense response to other organism	6	51	0.717337	0.960955	MSTRG.48143(NSL1);MSTRG.98226(Os02g0718900);TEA_001271(SEC11A);TEA_004118(OsI_27296);TEA_006266(SRFR1);TEA_018846(Sec11a)
Biological Process	GO:0022414	reproductive process	59	458	0.720096	0.960955	MSTRG.118752(APC1);MSTRG.122468(APC4);MSTRG.125730(--);MSTRG.26812(HUB1);MSTRG.53626(SUS2);MSTRG.58768(UGT80B1);MSTRG.61735(OVA5);MSTRG.687(udkC);MSTRG.81527(PDIL2-1);MSTRG.81881(MAP1A);MSTRG.90868(CDC2);MSTRG.93768(APRR1);TEA_000021(IRK);TEA_000369(TOP3A);TEA_000869(EMB2369);TEA_001661(BZIP53);TEA_003032(TOC75-3);TEA_003472(TOC75-3);TEA_003981(EMB2369);TEA_005255(--);TEA_005402(ARF6);TEA_005941(…
Biological Process	GO:1903046	meiotic cell cycle process	5	43	0.72021	0.960955	MSTRG.118752(APC1);MSTRG.90868(CDC2);TEA_006612(MLH1);TEA_014502(At5g18950);TEA_023350(MPS1)
Biological Process	GO:0043414	macromolecule methylation	14	115	0.724254	0.960955	MSTRG.164531(CAPH);MSTRG.164533(CAPH);MSTRG.73505(TOR1L2);MSTRG.85140(SUVH5);TEA_000369(TOP3A);TEA_003053(ICMTA);TEA_005815(LDL1);TEA_013688(ATX2);TEA_019966(FZR3);TEA_022772(SMTA);TEA_023639(ICMTB);TEA_023977(ATX1);TEA_024206(At3g51280);TEA_026460(wdr4)
Biological Process	GO:0016053	organic acid biosynthetic process	27	216	0.72761	0.960955	MSTRG.13064(RCS3);MSTRG.142158(SIR1);MSTRG.4498(LKHA4);MSTRG.49611(ADK1);MSTRG.70570(Os05g0573700);MSTRG.82543(TPC1B);MSTRG.84693(OASB);TEA_003532(GLT1);TEA_003583(ROPGEF14);TEA_010251(ADCS);TEA_010278(CYSK);TEA_010345(GLT1);TEA_011603(EMB3004);TEA_011981(thrA);TEA_013097(SKL1);TEA_013346(LPAT1);TEA_015717(Ppme1);TEA_018262(ACR3);TEA_020553(ATPC);TEA_020766(GDCST);TEA_021326(--);TEA_022772(SMTA);…
Biological Process	GO:0034660	ncRNA metabolic process	27	216	0.72761	0.960955	MSTRG.125264(EMB2247);MSTRG.161885(EMB1027);MSTRG.166207(HCF136);MSTRG.57633(URM1-2);MSTRG.61735(OVA5);MSTRG.8173(CCT2);TEA_000808(CCT2);TEA_000869(EMB2369);TEA_003981(EMB2369);TEA_007302(At4g38890);TEA_007622(At3g62120);TEA_009789(ALATS);TEA_009914(Os09g0556500);TEA_011320(ALATS);TEA_011372(VITISV_013255);TEA_011924(truA1);TEA_013691(RRP5);TEA_015525(OVA3);TEA_015998(ATPG);TEA_016085(--);TEA_016…
Biological Process	GO:0046394	carboxylic acid biosynthetic process	27	216	0.72761	0.960955	MSTRG.13064(RCS3);MSTRG.142158(SIR1);MSTRG.4498(LKHA4);MSTRG.49611(ADK1);MSTRG.70570(Os05g0573700);MSTRG.82543(TPC1B);MSTRG.84693(OASB);TEA_003532(GLT1);TEA_003583(ROPGEF14);TEA_010251(ADCS);TEA_010278(CYSK);TEA_010345(GLT1);TEA_011603(EMB3004);TEA_011981(thrA);TEA_013097(SKL1);TEA_013346(LPAT1);TEA_015717(Ppme1);TEA_018262(ACR3);TEA_020553(ATPC);TEA_020766(GDCST);TEA_021326(--);TEA_022772(SMTA);…
Biological Process	GO:0009892	negative regulation of metabolic process	24	193	0.728341	0.960955	MSTRG.107947(SMC5);MSTRG.125730(--);MSTRG.14402(SBT4.15);MSTRG.164531(CAPH);MSTRG.164533(CAPH);MSTRG.37432(I-2);MSTRG.73505(TOR1L2);MSTRG.75256(CYS6);TEA_000369(TOP3A);TEA_002205(SCAI);TEA_006266(SRFR1);TEA_006612(MLH1);TEA_007229(CAF1-11);TEA_012429(MORC6);TEA_016701(RDR6);TEA_019966(FZR3);TEA_020668(MPE3);TEA_020888(TIMPA);TEA_021169(XRN4);TEA_022539(--);TEA_027270(rraA);TEA_028369(RPS16-2);TEA…
Biological Process	GO:0006397	mRNA processing	2	18	0.728447	0.960955	TEA_014337(--);TEA_028644(VIT_07s0104g01170)
Biological Process	GO:0010260	organ senescence	2	18	0.728447	0.960955	MSTRG.141906(--);TEA_027111(ALD1)
Biological Process	GO:0034762	regulation of transmembrane transport	2	18	0.728447	0.960955	TEA_011083(SLAC1);TEA_013636(CLC-D)
Biological Process	GO:0034765	regulation of ion transmembrane transport	2	18	0.728447	0.960955	TEA_011083(SLAC1);TEA_013636(CLC-D)
Biological Process	GO:0016482	cytoplasmic transport	17	139	0.730696	0.960955	MSTRG.104772(--);MSTRG.104994(trappc13);MSTRG.106248(ENY2);MSTRG.119101(TGD4);MSTRG.130080(Wdr48);MSTRG.160397(NUP155);MSTRG.48143(NSL1);MSTRG.9557(GAPC);TEA_000577(--);TEA_005492(MTX1);TEA_010504(noc3);TEA_012054(ACX4);TEA_021726(IMPA4);TEA_023447(VPS45);TEA_023457(VPS45);TEA_025977(gatA);TEA_028735(CRN)
Biological Process	GO:0097659	nucleic acid-templated transcription	32	255	0.733231	0.960955	MSTRG.106248(ENY2);MSTRG.125730(--);MSTRG.142158(SIR1);MSTRG.146484(MED22B);MSTRG.164531(CAPH);MSTRG.164533(CAPH);MSTRG.166207(HCF136);MSTRG.59142(NRPB7);MSTRG.73505(TOR1L2);TEA_000062(HAT5);TEA_000436(ERF2);TEA_000650(TAF10);TEA_000660(MED22B);TEA_001661(BZIP53);TEA_005058(VIP1);TEA_005941(NAP1);TEA_006266(SRFR1);TEA_006668(--);TEA_007815(--);TEA_011807(FQR1);TEA_013042(NAP1);TEA_015687(BZIP53);…
Biological Process	GO:2001141	regulation of RNA biosynthetic process	26	209	0.733771	0.960955	MSTRG.106248(ENY2);MSTRG.125730(--);MSTRG.142158(SIR1);MSTRG.146484(MED22B);MSTRG.164531(CAPH);MSTRG.164533(CAPH);MSTRG.166207(HCF136);MSTRG.73505(TOR1L2);TEA_000436(ERF2);TEA_000660(MED22B);TEA_001661(BZIP53);TEA_002205(SCAI);TEA_005941(NAP1);TEA_006266(SRFR1);TEA_011807(FQR1);TEA_013042(NAP1);TEA_015687(BZIP53);TEA_016758(CPL1);TEA_020553(ATPC);TEA_021169(XRN4);TEA_021202(HSF30);TEA_021326(--);…
Biological Process	GO:0005977	glycogen metabolic process	1	9	0.734727	0.960955	TEA_019016(SBEII)
Biological Process	GO:0006112	energy reserve metabolic process	1	9	0.734727	0.960955	TEA_019016(SBEII)
Biological Process	GO:0006206	pyrimidine nucleobase metabolic process	1	9	0.734727	0.960955	TEA_008818(PYRB3)
Biological Process	GO:0006364	rRNA processing	1	9	0.734727	0.960955	TEA_016085(--)
Biological Process	GO:0006928	movement of cell or subcellular component	1	9	0.734727	0.960955	TEA_008623(FIM2)
Biological Process	GO:0009690	cytokinin metabolic process	1	9	0.734727	0.960955	TEA_019863(LET6)
Biological Process	GO:0035601	protein deacylation	1	9	0.734727	0.960955	TEA_026174(SRT2)
Biological Process	GO:0042254	ribosome biogenesis	1	9	0.734727	0.960955	TEA_016085(--)
Biological Process	GO:0009890	negative regulation of biosynthetic process	6	52	0.735052	0.960955	MSTRG.125730(--);MSTRG.164531(CAPH);MSTRG.164533(CAPH);MSTRG.73505(TOR1L2);TEA_002205(SCAI);TEA_006266(SRFR1)
Biological Process	GO:0009066	aspartate family amino acid metabolic process	3	27	0.736005	0.960955	TEA_024858(VIT_19s0014g02480);TEA_026501(ASN1);TEA_027111(ALD1)
Biological Process	GO:0009699	phenylpropanoid biosynthetic process	3	27	0.736005	0.960955	TEA_001068(VHA-C);TEA_007178(AHA10);TEA_024020(POPTRDRAFT_831870)
Biological Process	GO:0015980	energy derivation by oxidation of organic compounds	3	27	0.736005	0.960955	MSTRG.1412(ndhF);MSTRG.145313(SDH1-1);TEA_019016(SBEII)
Biological Process	GO:0051252	regulation of RNA metabolic process	27	217	0.736433	0.960955	MSTRG.106248(ENY2);MSTRG.125730(--);MSTRG.142158(SIR1);MSTRG.146484(MED22B);MSTRG.164531(CAPH);MSTRG.164533(CAPH);MSTRG.166207(HCF136);MSTRG.68338(FIP37);MSTRG.73505(TOR1L2);TEA_000436(ERF2);TEA_000660(MED22B);TEA_001661(BZIP53);TEA_002205(SCAI);TEA_005941(NAP1);TEA_006266(SRFR1);TEA_011807(FQR1);TEA_013042(NAP1);TEA_015687(BZIP53);TEA_016758(CPL1);TEA_020553(ATPC);TEA_021169(XRN4);TEA_021202(HSF…
Biological Process	GO:0006325	chromatin organization	24	194	0.737632	0.961446	MSTRG.125730(--);MSTRG.157999(HAG2);MSTRG.164531(CAPH);MSTRG.164533(CAPH);MSTRG.47881(At1g17520);MSTRG.73505(TOR1L2);MSTRG.85140(SUVH5);TEA_004659(At2g30620);TEA_005815(LDL1);TEA_006266(SRFR1);TEA_006612(MLH1);TEA_013688(ATX2);TEA_014266(HAC1);TEA_014948(MSI1);TEA_016781(NAP1;2);TEA_019966(FZR3);TEA_022691(MtrDRAFT_AC149210g4v1);TEA_022772(SMTA);TEA_023977(ATX1);TEA_024206(At3g51280);TEA_024213(B…
Biological Process	GO:0009072	aromatic amino acid family metabolic process	5	44	0.73926	0.961446	TEA_010251(ADCS);TEA_013097(SKL1);TEA_013603(fluG);TEA_023525(ASB1);TEA_028610(glnA)
Biological Process	GO:0051321	meiotic cell cycle	5	44	0.73926	0.961446	MSTRG.118752(APC1);MSTRG.90868(CDC2);TEA_006612(MLH1);TEA_014502(At5g18950);TEA_023350(MPS1)
Biological Process	GO:0009056	catabolic process	46	363	0.742182	0.964182	MSTRG.104994(trappc13);MSTRG.107969(PPH);MSTRG.111540(CVA69.24);MSTRG.122468(APC4);MSTRG.130080(Wdr48);MSTRG.134027(CAS);MSTRG.141906(--);MSTRG.166207(HCF136);MSTRG.49611(ADK1);MSTRG.81283(SAMBA);MSTRG.8173(CCT2);TEA_000610(UBP12);TEA_000808(CCT2);TEA_001068(VHA-C);TEA_003042(At4g24780);TEA_003275(MODA);TEA_004299(RHD3);TEA_005070(GC6);TEA_005869(RHF2A);TEA_006449(UKL5);TEA_007319(GC6);TEA_008861…
Biological Process	GO:0032774	RNA biosynthetic process	36	287	0.744061	0.965556	MSTRG.106248(ENY2);MSTRG.125730(--);MSTRG.142158(SIR1);MSTRG.146484(MED22B);MSTRG.164531(CAPH);MSTRG.164533(CAPH);MSTRG.166207(HCF136);MSTRG.59142(NRPB7);MSTRG.73505(TOR1L2);MSTRG.77060(--);TEA_000062(HAT5);TEA_000436(ERF2);TEA_000650(TAF10);TEA_000660(MED22B);TEA_001661(BZIP53);TEA_002205(SCAI);TEA_005058(VIP1);TEA_005941(NAP1);TEA_006266(SRFR1);TEA_006668(--);TEA_007815(--);TEA_009885(psbE);TEA…
Biological Process	GO:0048518	positive regulation of biological process	19	156	0.745381	0.965737	MSTRG.107209(fray2);MSTRG.146728(ARF);MSTRG.81283(SAMBA);MSTRG.85930(--);TEA_000436(ERF2);TEA_004522(ARP3);TEA_004540(PTI1);TEA_005775(At1g01540);TEA_009830(CDC5);TEA_013114(TRX1);TEA_013543(ALA1);TEA_014419(CEPR1);TEA_014543(ARPC1B);TEA_015998(ATPG);TEA_018761(UREF);TEA_019200(CRLK2);TEA_020553(ATPC);TEA_021138(TMK3);TEA_026888(EMS1)
Biological Process	GO:0005982	starch metabolic process	8	69	0.746601	0.965737	MSTRG.140819(IMPL1);MSTRG.85930(--);TEA_008704(SS4);TEA_008861(FTSHI2);TEA_018969(PU1);TEA_020553(ATPC);TEA_021260(--);TEA_026587(FBPban1)
Biological Process	GO:0009719	response to endogenous stimulus	37	295	0.746661	0.965737	MSTRG.48143(NSL1);MSTRG.61657(ARF18);TEA_000436(ERF2);TEA_002706(ARF1);TEA_003371(TIR1);TEA_005402(ARF6);TEA_005605(ABP20);TEA_006782(MSBP2);TEA_009025(CIPK18);TEA_009377(QUA2);TEA_009517(4CLL5);TEA_009910(MSBP2);TEA_010216(At1g11050);TEA_010707(ARF1);TEA_011083(SLAC1);TEA_011827(MAKR4);TEA_012127(PHS1);TEA_012619(ARF6);TEA_012914(RCOM_0855130);TEA_012946(tmem53-a);TEA_013603(fluG);TEA_014070(MPK…
Biological Process	GO:0000096	sulfur amino acid metabolic process	14	117	0.747826	0.966181	MSTRG.13064(RCS3);MSTRG.142158(SIR1);MSTRG.49611(ADK1);MSTRG.84693(OASB);TEA_003583(ROPGEF14);TEA_010278(CYSK);TEA_013097(SKL1);TEA_014397(NIFS1);TEA_015717(Ppme1);TEA_018262(ACR3);TEA_020553(ATPC);TEA_020766(GDCST);TEA_022772(SMTA);TEA_024858(VIT_19s0014g02480)
Biological Process	GO:0000910	cytokinesis	6	53	0.751964	0.970462	MSTRG.164531(CAPH);MSTRG.164533(CAPH);TEA_009628(GN);TEA_016142(At3g26560);TEA_019966(FZR3);TEA_029758(--)
Biological Process	GO:0002682	regulation of immune system process	2	19	0.756059	0.972762	TEA_000436(ERF2);TEA_009830(CDC5)
Biological Process	GO:0009808	lignin metabolic process	2	19	0.756059	0.972762	TEA_027097(LAC21);TEA_027449(LAC3)
Biological Process	GO:0006955	immune response	10	86	0.758365	0.972762	MSTRG.48143(NSL1);MSTRG.98226(Os02g0718900);TEA_000436(ERF2);TEA_001271(SEC11A);TEA_004118(OsI_27296);TEA_009830(CDC5);TEA_015998(ATPG);TEA_016701(RDR6);TEA_018846(Sec11a);TEA_022772(SMTA)
Biological Process	GO:0009751	response to salicylic acid	3	28	0.758705	0.972762	MSTRG.48143(NSL1);TEA_015998(ATPG);TEA_027111(ALD1)
Biological Process	GO:0009863	salicylic acid mediated signaling pathway	3	28	0.758705	0.972762	MSTRG.48143(NSL1);TEA_015998(ATPG);TEA_027111(ALD1)
Biological Process	GO:0071446	cellular response to salicylic acid stimulus	3	28	0.758705	0.972762	MSTRG.48143(NSL1);TEA_015998(ATPG);TEA_027111(ALD1)
Biological Process	GO:0046165	alcohol biosynthetic process	7	62	0.763833	0.973421	MSTRG.102079(KRTCAP2);MSTRG.143013(UGP);MSTRG.144473(KRTCAP2);TEA_010955(MTP11);TEA_024020(POPTRDRAFT_831870);TEA_025844(BIO2);TEA_027420(SLP1)
Biological Process	GO:0033993	response to lipid	4	37	0.765881	0.973421	TEA_009025(CIPK18);TEA_014368(CIPK18);TEA_014882(CIPK18);TEA_022160(ZHD1)
Biological Process	GO:0000003	reproduction	59	466	0.768148	0.973421	MSTRG.118752(APC1);MSTRG.122468(APC4);MSTRG.125730(--);MSTRG.26812(HUB1);MSTRG.53626(SUS2);MSTRG.58768(UGT80B1);MSTRG.61735(OVA5);MSTRG.687(udkC);MSTRG.81527(PDIL2-1);MSTRG.81881(MAP1A);MSTRG.90868(CDC2);MSTRG.93768(APRR1);TEA_000021(IRK);TEA_000369(TOP3A);TEA_000869(EMB2369);TEA_001661(BZIP53);TEA_003032(TOC75-3);TEA_003472(TOC75-3);TEA_003981(EMB2369);TEA_005255(--);TEA_005402(ARF6);TEA_005941(…
Biological Process	GO:0000956	nuclear-transcribed mRNA catabolic process	1	10	0.771112	0.973421	TEA_021169(XRN4)
Biological Process	GO:0006549	isoleucine metabolic process	1	10	0.771112	0.973421	MSTRG.70570(Os05g0573700)
Biological Process	GO:0009132	nucleoside diphosphate metabolic process	1	10	0.771112	0.973421	TEA_008299(NDK1)
Biological Process	GO:0030258	lipid modification	1	10	0.771112	0.973421	MSTRG.58768(UGT80B1)
Biological Process	GO:0032844	regulation of homeostatic process	1	10	0.771112	0.973421	TEA_025991(CBL9)
Biological Process	GO:0009887	organ morphogenesis	9	79	0.772571	0.973421	TEA_000369(TOP3A);TEA_003494(NAC031);TEA_005928(FBX6);TEA_014948(MSI1);TEA_020553(ATPC);TEA_023502(--);TEA_024213(BRM);TEA_028735(CRN);TEA_029907(--)
Biological Process	GO:0006342	chromatin silencing	5	46	0.774464	0.973421	MSTRG.125730(--);MSTRG.164531(CAPH);MSTRG.164533(CAPH);MSTRG.73505(TOR1L2);TEA_006266(SRFR1)
Biological Process	GO:0019439	aromatic compound catabolic process	5	46	0.774464	0.973421	MSTRG.107969(PPH);TEA_005070(GC6);TEA_007319(GC6);TEA_021169(XRN4);TEA_021837(At4g31010)
Biological Process	GO:0035194	posttranscriptional gene silencing by RNA	5	46	0.774464	0.973421	MSTRG.107947(SMC5);TEA_006266(SRFR1);TEA_016701(RDR6);TEA_028369(RPS16-2);TEA_028370(RPS16-2)
Biological Process	GO:1901615	organic hydroxy compound metabolic process	20	167	0.775563	0.973421	MSTRG.102079(KRTCAP2);MSTRG.140819(IMPL1);MSTRG.143013(UGP);MSTRG.144473(KRTCAP2);MSTRG.48143(NSL1);MSTRG.58768(UGT80B1);TEA_003310(CCMH);TEA_003952(PPOX1);TEA_004118(OsI_27296);TEA_005060(SDC);TEA_006184(ADHIII);TEA_010955(MTP11);TEA_015998(ATPG);TEA_016696(PLD1);TEA_018262(ACR3);TEA_019967(rlmE);TEA_024020(POPTRDRAFT_831870);TEA_025844(BIO2);TEA_027420(SLP1);TEA_029205(PK)
Biological Process	GO:0006351	transcription, DNA-templated	31	253	0.7775	0.973421	MSTRG.106248(ENY2);MSTRG.125730(--);MSTRG.142158(SIR1);MSTRG.146484(MED22B);MSTRG.164531(CAPH);MSTRG.164533(CAPH);MSTRG.166207(HCF136);MSTRG.59142(NRPB7);MSTRG.73505(TOR1L2);TEA_000062(HAT5);TEA_000436(ERF2);TEA_000650(TAF10);TEA_000660(MED22B);TEA_001661(BZIP53);TEA_005058(VIP1);TEA_005941(NAP1);TEA_006266(SRFR1);TEA_006668(--);TEA_007815(--);TEA_011807(FQR1);TEA_013042(NAP1);TEA_015687(BZIP53);…
Biological Process	GO:1901700	response to oxygen-containing compound	27	222	0.777883	0.973421	MSTRG.130027(HVA22A);MSTRG.130028(HVA22A);MSTRG.141906(--);MSTRG.165394(GEK1);MSTRG.22108(ahsa);MSTRG.32933(Cnot11);MSTRG.34643(HSP90-7);MSTRG.48143(NSL1);MSTRG.49611(ADK1);TEA_005352(FKBP62);TEA_005364(FKBP65);TEA_006127(PCMP-H40);TEA_009025(CIPK18);TEA_009559(KLCR2);TEA_011083(SLAC1);TEA_014368(CIPK18);TEA_014882(CIPK18);TEA_015998(ATPG);TEA_022160(ZHD1);TEA_022965(CNGC14);TEA_024864(GRI);TEA_0…
Biological Process	GO:0042886	amide transport	3	29	0.779798	0.973421	TEA_013040(NPF8.1);TEA_021622(NPF8.3);TEA_024665(NPF6.1)
Biological Process	GO:0048449	floral organ formation	2	20	0.781209	0.973421	TEA_000369(TOP3A);TEA_023502(--)
Biological Process	GO:0055076	transition metal ion homeostasis	2	20	0.781209	0.973421	TEA_010955(MTP11);TEA_014646(FER1)
Biological Process	GO:0051716	cellular response to stimulus	97	756	0.781488	0.973421	MSTRG.107947(SMC5);MSTRG.138586(NIP5-1);MSTRG.141906(--);MSTRG.146728(ARF);MSTRG.154779(RAC1);MSTRG.157136(ARF);MSTRG.161018(ARAC11);MSTRG.164531(CAPH);MSTRG.164533(CAPH);MSTRG.22108(ahsa);MSTRG.3091(PLC6);MSTRG.34643(HSP90-7);MSTRG.38714(UGP3);MSTRG.43325(At4g13040);MSTRG.46848(ARFRP1);MSTRG.48143(NSL1);MSTRG.82543(TPC1B);MSTRG.90868(CDC2);MSTRG.93768(APRR1);MSTRG.98226(Os02g0718900);TEA_000436(…
Biological Process	GO:0070838	divalent metal ion transport	11	96	0.781917	0.973421	MSTRG.10946(CAX3);MSTRG.111540(CVA69.24);MSTRG.120486(At5g11960);MSTRG.82543(TPC1B);MSTRG.93925(RBL19);TEA_001068(VHA-C);TEA_004715(MRS2-1);TEA_023447(VPS45);TEA_023457(VPS45);TEA_025838(ZIP3);TEA_029735(GLB1)
Biological Process	GO:0072511	divalent inorganic cation transport	11	96	0.781917	0.973421	MSTRG.10946(CAX3);MSTRG.111540(CVA69.24);MSTRG.120486(At5g11960);MSTRG.82543(TPC1B);MSTRG.93925(RBL19);TEA_001068(VHA-C);TEA_004715(MRS2-1);TEA_023447(VPS45);TEA_023457(VPS45);TEA_025838(ZIP3);TEA_029735(GLB1)
Biological Process	GO:0006355	regulation of transcription, DNA-templated	25	207	0.782575	0.973421	MSTRG.106248(ENY2);MSTRG.125730(--);MSTRG.142158(SIR1);MSTRG.146484(MED22B);MSTRG.164531(CAPH);MSTRG.164533(CAPH);MSTRG.166207(HCF136);MSTRG.73505(TOR1L2);TEA_000436(ERF2);TEA_000660(MED22B);TEA_001661(BZIP53);TEA_005941(NAP1);TEA_006266(SRFR1);TEA_011807(FQR1);TEA_013042(NAP1);TEA_015687(BZIP53);TEA_016758(CPL1);TEA_020553(ATPC);TEA_021169(XRN4);TEA_021202(HSF30);TEA_021326(--);TEA_021506(MED13)…
Biological Process	GO:0044042	glucan metabolic process	25	207	0.782575	0.973421	MSTRG.140819(IMPL1);MSTRG.152719(AP3M);MSTRG.53626(SUS2);MSTRG.85930(--);TEA_000021(IRK);TEA_001068(VHA-C);TEA_002665(At1g19940);TEA_004553(CRSH2);TEA_005142(At2g32990);TEA_008704(SS4);TEA_008861(FTSHI2);TEA_009628(GN);TEA_011840(XTH15);TEA_016355(RPN2);TEA_018969(PU1);TEA_019016(SBEII);TEA_019143(CASP);TEA_020553(ATPC);TEA_021260(--);TEA_024780(TIC56);TEA_026587(FBPban1);TEA_027761(CALS9);TEA_02…
Biological Process	GO:1903506	regulation of nucleic acid-templated transcription	25	207	0.782575	0.973421	MSTRG.106248(ENY2);MSTRG.125730(--);MSTRG.142158(SIR1);MSTRG.146484(MED22B);MSTRG.164531(CAPH);MSTRG.164533(CAPH);MSTRG.166207(HCF136);MSTRG.73505(TOR1L2);TEA_000436(ERF2);TEA_000660(MED22B);TEA_001661(BZIP53);TEA_005941(NAP1);TEA_006266(SRFR1);TEA_011807(FQR1);TEA_013042(NAP1);TEA_015687(BZIP53);TEA_016758(CPL1);TEA_020553(ATPC);TEA_021169(XRN4);TEA_021202(HSF30);TEA_021326(--);TEA_021506(MED13)…
Biological Process	GO:0006913	nucleocytoplasmic transport	4	38	0.78416	0.973421	MSTRG.106248(ENY2);TEA_005492(MTX1);TEA_010504(noc3);TEA_028735(CRN)
Biological Process	GO:0051169	nuclear transport	4	38	0.78416	0.973421	MSTRG.106248(ENY2);TEA_005492(MTX1);TEA_010504(noc3);TEA_028735(CRN)
Biological Process	GO:0048608	reproductive structure development	20	168	0.784469	0.973421	MSTRG.26812(HUB1);MSTRG.81881(MAP1A);MSTRG.93768(APRR1);TEA_000369(TOP3A);TEA_001661(BZIP53);TEA_005402(ARF6);TEA_006612(MLH1);TEA_012619(ARF6);TEA_014103(DREB2F);TEA_014646(FER1);TEA_014948(MSI1);TEA_016701(RDR6);TEA_018122(SOBIR1);TEA_019863(LET6);TEA_019864(H1);TEA_022752(FLK);TEA_023502(--);TEA_025835(UFO);TEA_026888(EMS1);TEA_029702(VIP5)
Biological Process	GO:0061458	reproductive system development	20	168	0.784469	0.973421	MSTRG.26812(HUB1);MSTRG.81881(MAP1A);MSTRG.93768(APRR1);TEA_000369(TOP3A);TEA_001661(BZIP53);TEA_005402(ARF6);TEA_006612(MLH1);TEA_012619(ARF6);TEA_014103(DREB2F);TEA_014646(FER1);TEA_014948(MSI1);TEA_016701(RDR6);TEA_018122(SOBIR1);TEA_019863(LET6);TEA_019864(H1);TEA_022752(FLK);TEA_023502(--);TEA_025835(UFO);TEA_026888(EMS1);TEA_029702(VIP5)
Biological Process	GO:0005975	carbohydrate metabolic process	77	606	0.786229	0.973421	MSTRG.111540(CVA69.24);MSTRG.121920(--);MSTRG.134027(CAS);MSTRG.140819(IMPL1);MSTRG.14782(ALY3);MSTRG.152719(AP3M);MSTRG.18431(PGIC);MSTRG.30852(At1g31730);MSTRG.34643(HSP90-7);MSTRG.49611(ADK1);MSTRG.53626(SUS2);MSTRG.81527(PDIL2-1);MSTRG.8173(CCT2);MSTRG.85930(--);MSTRG.9739(GCS1);TEA_000021(IRK);TEA_000808(CCT2);TEA_001068(VHA-C);TEA_001462(At3g26720);TEA_002389(FBA3);TEA_002539(GCS1);TEA_0026…
Biological Process	GO:0048856	anatomical structure development	87	682	0.787878	0.973421	MSTRG.111540(CVA69.24);MSTRG.1125(ATG3);MSTRG.113505(--);MSTRG.138261(--);MSTRG.141906(--);MSTRG.153677(KAPP);MSTRG.26812(HUB1);MSTRG.34643(HSP90-7);MSTRG.72679(MBD9);MSTRG.72684(MBD9);MSTRG.81283(SAMBA);MSTRG.81881(MAP1A);MSTRG.82543(TPC1B);MSTRG.84610(AAE13);MSTRG.90868(CDC2);MSTRG.93768(APRR1);TEA_000021(IRK);TEA_000369(TOP3A);TEA_000436(ERF2);TEA_000869(EMB2369);TEA_001068(VHA-C);TEA_001462(A…
Biological Process	GO:0044282	small molecule catabolic process	8	72	0.788184	0.973421	MSTRG.104994(trappc13);MSTRG.130080(Wdr48);TEA_012054(ACX4);TEA_014854(At4g20930);TEA_016075(PEX16);TEA_016696(PLD1);TEA_025977(gatA);TEA_028544(DELTA-OAT)
Biological Process	GO:0006629	lipid metabolic process	72	569	0.790631	0.973421	MSTRG.102079(KRTCAP2);MSTRG.104994(trappc13);MSTRG.109574(--);MSTRG.116674(IP5P6);MSTRG.11861(At5g62930);MSTRG.130080(Wdr48);MSTRG.140137(PEX4);MSTRG.140819(IMPL1);MSTRG.141906(--);MSTRG.142158(SIR1);MSTRG.142216(--);MSTRG.144473(KRTCAP2);MSTRG.166207(HCF136);MSTRG.166465(IMPL1);MSTRG.17090(At5g03345);MSTRG.3091(PLC6);MSTRG.32529(At5g03345);MSTRG.38714(UGP3);MSTRG.4498(LKHA4);MSTRG.46652(FAB1B);M…
Biological Process	GO:0006511	ubiquitin-dependent protein catabolic process	5	47	0.790646	0.973421	MSTRG.122468(APC4);TEA_016061(ARSA2);TEA_019966(FZR3);TEA_025835(UFO);TEA_028448(At3g61590)
Biological Process	GO:0045814	negative regulation of gene expression, epigenetic	5	47	0.790646	0.973421	MSTRG.125730(--);MSTRG.164531(CAPH);MSTRG.164533(CAPH);MSTRG.73505(TOR1L2);TEA_006266(SRFR1)
Biological Process	GO:0045892	negative regulation of transcription, DNA-templated	5	47	0.790646	0.973421	MSTRG.125730(--);MSTRG.164531(CAPH);MSTRG.164533(CAPH);MSTRG.73505(TOR1L2);TEA_006266(SRFR1)
Biological Process	GO:0048827	phyllome development	5	47	0.790646	0.973421	TEA_005928(FBX6);TEA_006612(MLH1);TEA_014646(FER1);TEA_014948(MSI1);TEA_016701(RDR6)
Biological Process	GO:1903507	negative regulation of nucleic acid-templated transcription	5	47	0.790646	0.973421	MSTRG.125730(--);MSTRG.164531(CAPH);MSTRG.164533(CAPH);MSTRG.73505(TOR1L2);TEA_006266(SRFR1)
Biological Process	GO:2000113	negative regulation of cellular macromolecule biosynthetic process	5	47	0.790646	0.973421	MSTRG.125730(--);MSTRG.164531(CAPH);MSTRG.164533(CAPH);MSTRG.73505(TOR1L2);TEA_006266(SRFR1)
Biological Process	GO:0048589	developmental growth	7	64	0.792256	0.973911	TEA_001068(VHA-C);TEA_013432(UCC1);TEA_013837(BAM3);TEA_024020(POPTRDRAFT_831870);TEA_025991(CBL9);TEA_026649(UCC1);TEA_028735(CRN)
Biological Process	GO:0006464	cellular protein modification process	185	1419	0.796443	0.973911	MSTRG.107209(fray2);MSTRG.107805(At5g09550);MSTRG.116327(pigw);MSTRG.122468(APC4);MSTRG.138261(--);MSTRG.141906(--);MSTRG.14345(SD11);MSTRG.146728(ARF);MSTRG.148836(CIPK9);MSTRG.15115(CKL3);MSTRG.153677(KAPP);MSTRG.158002(NPK1);MSTRG.164121(UPL1);MSTRG.164531(CAPH);MSTRG.164533(CAPH);MSTRG.16549(UPL7);MSTRG.166207(HCF136);MSTRG.17333(GSTL3);MSTRG.17485(B3GALT2);MSTRG.21944(PERK7);MSTRG.26812(HUB1…
Biological Process	GO:0071396	cellular response to lipid	3	30	0.799348	0.973911	TEA_009025(CIPK18);TEA_014368(CIPK18);TEA_014882(CIPK18)
Biological Process	GO:0006952	defense response	19	162	0.801	0.973911	MSTRG.30393(--);MSTRG.48143(NSL1);MSTRG.98226(Os02g0718900);TEA_000436(ERF2);TEA_001271(SEC11A);TEA_004118(OsI_27296);TEA_006266(SRFR1);TEA_006973(LRK10L-1.1);TEA_009830(CDC5);TEA_012367(LRK10L-1.1);TEA_012946(tmem53-a);TEA_015995(AZG1);TEA_015998(ATPG);TEA_016701(RDR6);TEA_018122(SOBIR1);TEA_018846(Sec11a);TEA_022772(SMTA);TEA_026139(MOS4);TEA_027174(NHL10)
Biological Process	GO:0048367	shoot system development	19	162	0.801	0.973911	MSTRG.26812(HUB1);MSTRG.81881(MAP1A);MSTRG.93768(APRR1);TEA_000369(TOP3A);TEA_005402(ARF6);TEA_005928(FBX6);TEA_006612(MLH1);TEA_012619(ARF6);TEA_014103(DREB2F);TEA_014646(FER1);TEA_014948(MSI1);TEA_016701(RDR6);TEA_018122(SOBIR1);TEA_019863(LET6);TEA_019864(H1);TEA_022752(FLK);TEA_023502(--);TEA_025835(UFO);TEA_026888(EMS1)
Biological Process	GO:0044699	single-organism process	718	5340	0.801123	0.973911	MSTRG.100211(KAT3);MSTRG.102079(KRTCAP2);MSTRG.104994(trappc13);MSTRG.107199(CYP704C1);MSTRG.107911(COR2);MSTRG.107947(SMC5);MSTRG.10868(IAR1);MSTRG.10946(CAX3);MSTRG.109574(--);MSTRG.110437(ABCC5);MSTRG.110494(petB);MSTRG.111540(CVA69.24);MSTRG.111541(VHA-A);MSTRG.1125(ATG3);MSTRG.113505(--);MSTRG.116674(IP5P6);MSTRG.117708(BAT1);MSTRG.117710(BAT1);MSTRG.11861(At5g62930);MSTRG.118752(APC1);MSTRG…
Biological Process	GO:0008643	carbohydrate transport	1	11	0.80251	0.973911	TEA_026005(SWEET3)
Biological Process	GO:0019359	nicotinamide nucleotide biosynthetic process	1	11	0.80251	0.973911	TEA_025180(NAPRT2)
Biological Process	GO:0048366	leaf development	1	11	0.80251	0.973911	TEA_005928(FBX6)
Biological Process	GO:0098732	macromolecule deacylation	1	11	0.80251	0.973911	TEA_026174(SRT2)
Biological Process	GO:0009888	tissue development	29	241	0.803105	0.973911	MSTRG.138261(--);MSTRG.153677(KAPP);MSTRG.26812(HUB1);MSTRG.34643(HSP90-7);MSTRG.90868(CDC2);TEA_000021(IRK);TEA_001068(VHA-C);TEA_001462(At3g26720);TEA_003494(NAC031);TEA_004553(CRSH2);TEA_005402(ARF6);TEA_005941(NAP1);TEA_008133(COG7);TEA_009628(GN);TEA_010015(TON2);TEA_010958(DEGP2);TEA_012619(ARF6);TEA_013042(NAP1);TEA_013432(UCC1);TEA_013837(BAM3);TEA_014937(GAUT1);TEA_019863(LET6);TEA_01986…
Biological Process	GO:0048444	floral organ morphogenesis	2	21	0.804053	0.973911	TEA_000369(TOP3A);TEA_023502(--)
Biological Process	GO:0048563	post-embryonic organ morphogenesis	2	21	0.804053	0.973911	TEA_000369(TOP3A);TEA_023502(--)
Biological Process	GO:0009409	response to cold	5	48	0.805907	0.973911	MSTRG.81881(MAP1A);MSTRG.90868(CDC2);TEA_001462(At3g26720);TEA_006266(SRFR1);TEA_021837(At4g31010)
Biological Process	GO:0016441	posttranscriptional gene silencing	5	48	0.805907	0.973911	MSTRG.107947(SMC5);TEA_006266(SRFR1);TEA_016701(RDR6);TEA_028369(RPS16-2);TEA_028370(RPS16-2)
Biological Process	GO:0044270	cellular nitrogen compound catabolic process	5	48	0.805907	0.973911	MSTRG.107969(PPH);TEA_005070(GC6);TEA_007319(GC6);TEA_021169(XRN4);TEA_021837(At4g31010)
Biological Process	GO:0046700	heterocycle catabolic process	5	48	0.805907	0.973911	MSTRG.107969(PPH);TEA_005070(GC6);TEA_007319(GC6);TEA_021169(XRN4);TEA_021837(At4g31010)
Biological Process	GO:0044255	cellular lipid metabolic process	56	451	0.810689	0.973911	MSTRG.104994(trappc13);MSTRG.109574(--);MSTRG.116674(IP5P6);MSTRG.130080(Wdr48);MSTRG.140137(PEX4);MSTRG.140819(IMPL1);MSTRG.141906(--);MSTRG.166207(HCF136);MSTRG.166465(IMPL1);MSTRG.17090(At5g03345);MSTRG.32529(At5g03345);MSTRG.38714(UGP3);MSTRG.4498(LKHA4);MSTRG.46652(FAB1B);MSTRG.53626(SUS2);MSTRG.58768(UGT80B1);MSTRG.63364(LCB1);MSTRG.82543(TPC1B);MSTRG.9364(PMK);TEA_004192(KCS9);TEA_004873(K…
Biological Process	GO:0071555	cell wall organization	13	115	0.811314	0.973911	MSTRG.143013(UGP);MSTRG.8173(CCT2);MSTRG.82543(TPC1B);TEA_000021(IRK);TEA_000808(CCT2);TEA_001509(PME53);TEA_004553(CRSH2);TEA_007490(EXPA10);TEA_013593(EXPA9);TEA_020668(MPE3);TEA_023559(PME53);TEA_024780(TIC56);TEA_029786(GNL2)
Biological Process	GO:0036211	protein modification process	185	1424	0.812094	0.973911	MSTRG.107209(fray2);MSTRG.107805(At5g09550);MSTRG.116327(pigw);MSTRG.122468(APC4);MSTRG.138261(--);MSTRG.141906(--);MSTRG.14345(SD11);MSTRG.146728(ARF);MSTRG.148836(CIPK9);MSTRG.15115(CKL3);MSTRG.153677(KAPP);MSTRG.158002(NPK1);MSTRG.164121(UPL1);MSTRG.164531(CAPH);MSTRG.164533(CAPH);MSTRG.16549(UPL7);MSTRG.166207(HCF136);MSTRG.17333(GSTL3);MSTRG.17485(B3GALT2);MSTRG.21944(PERK7);MSTRG.26812(HUB1…
Biological Process	GO:0000097	sulfur amino acid biosynthetic process	12	107	0.812703	0.973911	MSTRG.13064(RCS3);MSTRG.142158(SIR1);MSTRG.49611(ADK1);MSTRG.84693(OASB);TEA_003583(ROPGEF14);TEA_010278(CYSK);TEA_015717(Ppme1);TEA_018262(ACR3);TEA_020553(ATPC);TEA_020766(GDCST);TEA_022772(SMTA);TEA_024858(VIT_19s0014g02480)
Biological Process	GO:0006066	alcohol metabolic process	12	107	0.812703	0.973911	MSTRG.102079(KRTCAP2);MSTRG.140819(IMPL1);MSTRG.143013(UGP);MSTRG.144473(KRTCAP2);MSTRG.58768(UGT80B1);TEA_005060(SDC);TEA_006184(ADHIII);TEA_010955(MTP11);TEA_016696(PLD1);TEA_024020(POPTRDRAFT_831870);TEA_025844(BIO2);TEA_027420(SLP1)
Biological Process	GO:0044262	cellular carbohydrate metabolic process	27	227	0.814794	0.973911	MSTRG.121920(--);MSTRG.140819(IMPL1);MSTRG.152719(AP3M);MSTRG.53626(SUS2);MSTRG.85930(--);TEA_000021(IRK);TEA_001068(VHA-C);TEA_002665(At1g19940);TEA_004553(CRSH2);TEA_005142(At2g32990);TEA_008704(SS4);TEA_008861(FTSHI2);TEA_009072(TPS7);TEA_009628(GN);TEA_016355(RPN2);TEA_018969(PU1);TEA_019016(SBEII);TEA_019143(CASP);TEA_020553(ATPC);TEA_021260(--);TEA_021339(TPS7);TEA_024780(TIC56);TEA_026587(…
Biological Process	GO:0009404	toxin metabolic process	4	40	0.817288	0.973911	MSTRG.17333(GSTL3);TEA_021202(HSF30);TEA_025571(GF14A);TEA_025857(GPX2)
Biological Process	GO:0043647	inositol phosphate metabolic process	3	31	0.817421	0.973911	MSTRG.143013(UGP);TEA_010955(MTP11);TEA_027420(SLP1)
Biological Process	GO:0006790	sulfur compound metabolic process	25	212	0.820116	0.973911	MSTRG.102079(KRTCAP2);MSTRG.13064(RCS3);MSTRG.142158(SIR1);MSTRG.144473(KRTCAP2);MSTRG.49611(ADK1);MSTRG.84693(OASB);TEA_003583(ROPGEF14);TEA_003952(PPOX1);TEA_009805(SAMDC4);TEA_010278(CYSK);TEA_013035(Os03g0767500);TEA_013097(SKL1);TEA_014397(NIFS1);TEA_015717(Ppme1);TEA_015998(ATPG);TEA_018262(ACR3);TEA_018969(PU1);TEA_020553(ATPC);TEA_020766(GDCST);TEA_022772(SMTA);TEA_023149(OXP1);TEA_024020…
Biological Process	GO:0033043	regulation of organelle organization	6	58	0.82474	0.973911	MSTRG.122468(APC4);TEA_004522(ARP3);TEA_009628(GN);TEA_014502(At5g18950);TEA_014543(ARPC1B);TEA_021169(XRN4)
Biological Process	GO:0009767	photosynthetic electron transport chain	2	22	0.82475	0.973911	TEA_004859(ABC4);TEA_020553(ATPC)
Biological Process	GO:0045017	glycerolipid biosynthetic process	2	22	0.82475	0.973911	MSTRG.17090(At5g03345);MSTRG.32529(At5g03345)
Biological Process	GO:0046474	glycerophospholipid biosynthetic process	2	22	0.82475	0.973911	MSTRG.17090(At5g03345);MSTRG.32529(At5g03345)
Biological Process	GO:0022402	cell cycle process	20	173	0.825355	0.973911	MSTRG.118752(APC1);MSTRG.122468(APC4);MSTRG.164531(CAPH);MSTRG.164533(CAPH);MSTRG.77007(SMC2-2);MSTRG.81283(SAMBA);MSTRG.90868(CDC2);TEA_006612(MLH1);TEA_009628(GN);TEA_014420(ncapd2);TEA_014502(At5g18950);TEA_014874(MOR1);TEA_014948(MSI1);TEA_016142(At3g26560);TEA_019966(FZR3);TEA_023350(MPS1);TEA_023502(--);TEA_028448(At3g61590);TEA_028717(DPB);TEA_029758(--)
Biological Process	GO:0044085	cellular component biogenesis	37	307	0.825709	0.973911	MSTRG.14861(SEC16B);MSTRG.166207(HCF136);MSTRG.39238(TUBB2);MSTRG.43490(TUBB2);MSTRG.43492(TUBB8);MSTRG.49611(ADK1);MSTRG.85930(--);TEA_000021(IRK);TEA_001068(VHA-C);TEA_003275(MODA);TEA_004522(ARP3);TEA_004859(ABC4);TEA_005026(ndhM);TEA_006121(PPD1);TEA_006486(At5g25400);TEA_007157(--);TEA_008547(TUBG1);TEA_010015(TON2);TEA_010614(CLPD);TEA_013035(Os03g0767500);TEA_013193(TUBA3);TEA_014543(ARPC1…
Biological Process	GO:0008610	lipid biosynthetic process	24	205	0.826515	0.973911	MSTRG.102079(KRTCAP2);MSTRG.141906(--);MSTRG.142158(SIR1);MSTRG.144473(KRTCAP2);MSTRG.166207(HCF136);MSTRG.17090(At5g03345);MSTRG.32529(At5g03345);MSTRG.38714(UGP3);MSTRG.4498(LKHA4);MSTRG.53626(SUS2);MSTRG.58768(UGT80B1);MSTRG.82543(TPC1B);MSTRG.9364(PMK);TEA_013097(SKL1);TEA_013346(LPAT1);TEA_017808(dnaJ);TEA_020553(ATPC);TEA_020766(GDCST);TEA_021048(CASBPX2);TEA_024020(POPTRDRAFT_831870);TEA_0…
Biological Process	GO:0006813	potassium ion transport	1	12	0.829603	0.973911	MSTRG.100211(KAT3)
Biological Process	GO:0009408	response to heat	1	12	0.829603	0.973911	TEA_021202(HSF30)
Biological Process	GO:0009629	response to gravity	1	12	0.829603	0.973911	TEA_013193(TUBA3)
Biological Process	GO:0010118	stomatal movement	1	12	0.829603	0.973911	TEA_011083(SLAC1)
Biological Process	GO:0010212	response to ionizing radiation	1	12	0.829603	0.973911	TEA_000325(CHR8)
Biological Process	GO:0015977	carbon fixation	1	12	0.829603	0.973911	MSTRG.8550(rbcL)
Biological Process	GO:0019363	pyridine nucleotide biosynthetic process	1	12	0.829603	0.973911	TEA_025180(NAPRT2)
Biological Process	GO:0022411	cellular component disassembly	1	12	0.829603	0.973911	TEA_005444(ERF1-3)
Biological Process	GO:0032984	macromolecular complex disassembly	1	12	0.829603	0.973911	TEA_005444(ERF1-3)
Biological Process	GO:0043241	protein complex disassembly	1	12	0.829603	0.973911	TEA_005444(ERF1-3)
Biological Process	GO:0043624	cellular protein complex disassembly	1	12	0.829603	0.973911	TEA_005444(ERF1-3)
Biological Process	GO:0071804	cellular potassium ion transport	1	12	0.829603	0.973911	MSTRG.100211(KAT3)
Biological Process	GO:0071805	potassium ion transmembrane transport	1	12	0.829603	0.973911	MSTRG.100211(KAT3)
Biological Process	GO:0071229	cellular response to acid chemical	7	67	0.829934	0.973911	MSTRG.48143(NSL1);TEA_009025(CIPK18);TEA_014368(CIPK18);TEA_014882(CIPK18);TEA_015998(ATPG);TEA_027111(ALD1);TEA_027174(NHL10)
Biological Process	GO:0009799	specification of symmetry	4	41	0.832217	0.973933	TEA_005402(ARF6);TEA_013837(BAM3);TEA_019863(LET6);TEA_028735(CRN)
Biological Process	GO:0044702	single organism reproductive process	25	214	0.833765	0.973933	MSTRG.118752(APC1);MSTRG.26812(HUB1);MSTRG.81527(PDIL2-1);MSTRG.81881(MAP1A);MSTRG.90868(CDC2);MSTRG.93768(APRR1);TEA_000369(TOP3A);TEA_001661(BZIP53);TEA_005402(ARF6);TEA_006612(MLH1);TEA_012619(ARF6);TEA_014103(DREB2F);TEA_014502(At5g18950);TEA_014646(FER1);TEA_014948(MSI1);TEA_016701(RDR6);TEA_018122(SOBIR1);TEA_019863(LET6);TEA_019864(H1);TEA_019966(FZR3);TEA_022752(FLK);TEA_023350(MPS1);TEA_…
Biological Process	GO:0009698	phenylpropanoid metabolic process	5	50	0.833765	0.973933	TEA_001068(VHA-C);TEA_007178(AHA10);TEA_024020(POPTRDRAFT_831870);TEA_027097(LAC21);TEA_027449(LAC3)
Biological Process	GO:1901361	organic cyclic compound catabolic process	5	50	0.833765	0.973933	MSTRG.107969(PPH);TEA_005070(GC6);TEA_007319(GC6);TEA_021169(XRN4);TEA_021837(At4g31010)
Biological Process	GO:0034285	response to disaccharide	3	32	0.83409	0.973933	MSTRG.49611(ADK1);TEA_022965(CNGC14);TEA_029735(GLB1)
Biological Process	GO:0071407	cellular response to organic cyclic compound	8	76	0.835458	0.974563	MSTRG.107947(SMC5);MSTRG.48143(NSL1);TEA_015998(ATPG);TEA_016701(RDR6);TEA_027111(ALD1);TEA_028369(RPS16-2);TEA_028370(RPS16-2);TEA_029702(VIP5)
Biological Process	GO:0009908	flower development	10	93	0.837279	0.975015	MSTRG.81881(MAP1A);TEA_000369(TOP3A);TEA_014103(DREB2F);TEA_016701(RDR6);TEA_018122(SOBIR1);TEA_019863(LET6);TEA_019864(H1);TEA_022752(FLK);TEA_023502(--);TEA_026888(EMS1)
Biological Process	GO:0016570	histone modification	13	118	0.838682	0.975015	MSTRG.164531(CAPH);MSTRG.164533(CAPH);MSTRG.73505(TOR1L2);MSTRG.85140(SUVH5);TEA_005815(LDL1);TEA_013688(ATX2);TEA_014266(HAC1);TEA_019966(FZR3);TEA_022772(SMTA);TEA_023977(ATX1);TEA_024206(At3g51280);TEA_026778(HAM2);TEA_026919(HAM1)
Biological Process	GO:0022622	root system development	9	85	0.841095	0.975015	TEA_001068(VHA-C);TEA_001462(At3g26720);TEA_005941(NAP1);TEA_009628(GN);TEA_010015(TON2);TEA_013042(NAP1);TEA_013432(UCC1);TEA_026649(UCC1);TEA_028735(CRN)
Biological Process	GO:0048364	root development	9	85	0.841095	0.975015	TEA_001068(VHA-C);TEA_001462(At3g26720);TEA_005941(NAP1);TEA_009628(GN);TEA_010015(TON2);TEA_013042(NAP1);TEA_013432(UCC1);TEA_026649(UCC1);TEA_028735(CRN)
Biological Process	GO:0030243	cellulose metabolic process	7	68	0.841225	0.975015	MSTRG.152719(AP3M);TEA_002665(At1g19940);TEA_005142(At2g32990);TEA_009628(GN);TEA_016355(RPN2);TEA_019143(CASP);TEA_028914(RPN2)
Biological Process	GO:0006862	nucleotide transport	2	23	0.84346	0.975015	MSTRG.98226(Os02g0718900);TEA_009628(GN)
Biological Process	GO:0009909	regulation of flower development	2	23	0.84346	0.975015	TEA_018122(SOBIR1);TEA_022752(FLK)
Biological Process	GO:0046471	phosphatidylglycerol metabolic process	2	23	0.84346	0.975015	TEA_005591(LPEAT1);TEA_013346(LPAT1)
Biological Process	GO:0048831	regulation of shoot system development	2	23	0.84346	0.975015	TEA_018122(SOBIR1);TEA_022752(FLK)
Biological Process	GO:0043412	macromolecule modification	195	1510	0.844129	0.975015	MSTRG.107209(fray2);MSTRG.107805(At5g09550);MSTRG.116327(pigw);MSTRG.122468(APC4);MSTRG.138261(--);MSTRG.141906(--);MSTRG.14345(SD11);MSTRG.146728(ARF);MSTRG.148836(CIPK9);MSTRG.15115(CKL3);MSTRG.153677(KAPP);MSTRG.158002(NPK1);MSTRG.164121(UPL1);MSTRG.164531(CAPH);MSTRG.164533(CAPH);MSTRG.16549(UPL7);MSTRG.166207(HCF136);MSTRG.17333(GSTL3);MSTRG.17485(B3GALT2);MSTRG.21944(PERK7);MSTRG.26812(HUB1…
Biological Process	GO:0048588	developmental cell growth	5	51	0.84642	0.975746	TEA_013432(UCC1);TEA_013837(BAM3);TEA_024020(POPTRDRAFT_831870);TEA_025991(CBL9);TEA_026649(UCC1)
Biological Process	GO:0090305	nucleic acid phosphodiester bond hydrolysis	5	51	0.84642	0.975746	MSTRG.163349(--);MSTRG.18960(At3g25430);TEA_002574(SDN5);TEA_017340(RNC1);TEA_021169(XRN4)
Biological Process	GO:0031047	gene silencing by RNA	6	60	0.848635	0.976058	MSTRG.107947(SMC5);TEA_006266(SRFR1);TEA_016701(RDR6);TEA_028369(RPS16-2);TEA_028370(RPS16-2);TEA_029702(VIP5)
Biological Process	GO:0016054	organic acid catabolic process	7	69	0.851908	0.976058	MSTRG.104994(trappc13);MSTRG.130080(Wdr48);TEA_012054(ACX4);TEA_014854(At4g20930);TEA_016075(PEX16);TEA_025977(gatA);TEA_028544(DELTA-OAT)
Biological Process	GO:0046395	carboxylic acid catabolic process	7	69	0.851908	0.976058	MSTRG.104994(trappc13);MSTRG.130080(Wdr48);TEA_012054(ACX4);TEA_014854(At4g20930);TEA_016075(PEX16);TEA_025977(gatA);TEA_028544(DELTA-OAT)
Biological Process	GO:0006553	lysine metabolic process	1	13	0.852982	0.976058	TEA_027111(ALD1)
Biological Process	GO:0009085	lysine biosynthetic process	1	13	0.852982	0.976058	TEA_027111(ALD1)
Biological Process	GO:0009891	positive regulation of biosynthetic process	1	13	0.852982	0.976058	TEA_013543(ALA1)
Biological Process	GO:0010073	meristem maintenance	1	13	0.852982	0.976058	TEA_028735(CRN)
Biological Process	GO:0099402	plant organ development	21	185	0.853325	0.976058	MSTRG.81881(MAP1A);TEA_000369(TOP3A);TEA_001068(VHA-C);TEA_001462(At3g26720);TEA_005928(FBX6);TEA_005941(NAP1);TEA_006612(MLH1);TEA_009628(GN);TEA_010015(TON2);TEA_013042(NAP1);TEA_013432(UCC1);TEA_014103(DREB2F);TEA_014646(FER1);TEA_014948(MSI1);TEA_016701(RDR6);TEA_019863(LET6);TEA_019864(H1);TEA_023502(--);TEA_026649(UCC1);TEA_026888(EMS1);TEA_028735(CRN)
Biological Process	GO:0019941	modification-dependent protein catabolic process	12	112	0.857666	0.977429	MSTRG.122468(APC4);MSTRG.49611(ADK1);TEA_000610(UBP12);TEA_001068(VHA-C);TEA_013545(UBP22);TEA_016061(ARSA2);TEA_019966(FZR3);TEA_022227(PAF2);TEA_022637(PAF1);TEA_024223(PAD1);TEA_025835(UFO);TEA_028448(At3g61590)
Biological Process	GO:0043632	modification-dependent macromolecule catabolic process	12	112	0.857666	0.977429	MSTRG.122468(APC4);MSTRG.49611(ADK1);TEA_000610(UBP12);TEA_001068(VHA-C);TEA_013545(UBP22);TEA_016061(ARSA2);TEA_019966(FZR3);TEA_022227(PAF2);TEA_022637(PAF1);TEA_024223(PAD1);TEA_025835(UFO);TEA_028448(At3g61590)
Biological Process	GO:0016143	S-glycoside metabolic process	5	52	0.858268	0.977429	MSTRG.142158(SIR1);TEA_003952(PPOX1);TEA_013035(Os03g0767500);TEA_015998(ATPG);TEA_018969(PU1)
Biological Process	GO:0019757	glycosinolate metabolic process	5	52	0.858268	0.977429	MSTRG.142158(SIR1);TEA_003952(PPOX1);TEA_013035(Os03g0767500);TEA_015998(ATPG);TEA_018969(PU1)
Biological Process	GO:0035966	response to topologically incorrect protein	4	43	0.859029	0.977429	MSTRG.49611(ADK1);TEA_001068(VHA-C);TEA_016061(ARSA2);TEA_019966(FZR3)
Biological Process	GO:0006405	RNA export from nucleus	2	24	0.860337	0.977429	MSTRG.106248(ENY2);TEA_028735(CRN)
Biological Process	GO:0051168	nuclear export	2	24	0.860337	0.977429	MSTRG.106248(ENY2);TEA_028735(CRN)
Biological Process	GO:0008037	cell recognition	3	34	0.863523	0.977508	MSTRG.14345(SD11);TEA_005188(At5g24080);TEA_016701(RDR6)
Biological Process	GO:0000904	cell morphogenesis involved in differentiation	10	96	0.864308	0.977508	TEA_001462(At3g26720);TEA_003583(ROPGEF14);TEA_004522(ARP3);TEA_005941(NAP1);TEA_009628(GN);TEA_010015(TON2);TEA_013042(NAP1);TEA_028717(DPB);TEA_028735(CRN);TEA_029786(GNL2)
Biological Process	GO:0009725	response to hormone	31	267	0.865189	0.977508	MSTRG.48143(NSL1);MSTRG.61657(ARF18);TEA_000436(ERF2);TEA_002706(ARF1);TEA_003371(TIR1);TEA_005402(ARF6);TEA_005605(ABP20);TEA_006782(MSBP2);TEA_009025(CIPK18);TEA_009377(QUA2);TEA_009910(MSBP2);TEA_010216(At1g11050);TEA_010707(ARF1);TEA_011083(SLAC1);TEA_011827(MAKR4);TEA_012127(PHS1);TEA_012619(ARF6);TEA_012946(tmem53-a);TEA_014070(MPK9);TEA_014368(CIPK18);TEA_014882(CIPK18);TEA_015868(ABP20);T…
Biological Process	GO:0016568	chromatin modification	15	138	0.866049	0.977508	MSTRG.157999(HAG2);MSTRG.164531(CAPH);MSTRG.164533(CAPH);MSTRG.73505(TOR1L2);MSTRG.85140(SUVH5);TEA_005815(LDL1);TEA_013688(ATX2);TEA_014266(HAC1);TEA_019966(FZR3);TEA_022772(SMTA);TEA_023977(ATX1);TEA_024206(At3g51280);TEA_024213(BRM);TEA_026778(HAM2);TEA_026919(HAM1)
Biological Process	GO:0009266	response to temperature stimulus	6	62	0.869803	0.977508	MSTRG.81881(MAP1A);MSTRG.90868(CDC2);TEA_001462(At3g26720);TEA_006266(SRFR1);TEA_021202(HSF30);TEA_021837(At4g31010)
Biological Process	GO:0042221	response to chemical	85	688	0.870389	0.977508	MSTRG.100211(KAT3);MSTRG.107947(SMC5);MSTRG.111540(CVA69.24);MSTRG.130027(HVA22A);MSTRG.130028(HVA22A);MSTRG.134027(CAS);MSTRG.138586(NIP5-1);MSTRG.141906(--);MSTRG.142158(SIR1);MSTRG.143013(UGP);MSTRG.165394(GEK1);MSTRG.17333(GSTL3);MSTRG.22108(ahsa);MSTRG.32933(Cnot11);MSTRG.34643(HSP90-7);MSTRG.48143(NSL1);MSTRG.49611(ADK1);MSTRG.61657(ARF18);MSTRG.63364(LCB1);TEA_000221(PIP1-5);TEA_000436(ERF…
Biological Process	GO:0050793	regulation of developmental process	24	212	0.87043	0.977508	MSTRG.138261(--);MSTRG.164531(CAPH);MSTRG.164533(CAPH);MSTRG.34643(HSP90-7);MSTRG.687(udkC);TEA_000021(IRK);TEA_003583(ROPGEF14);TEA_004553(CRSH2);TEA_005402(ARF6);TEA_010958(DEGP2);TEA_013837(BAM3);TEA_014937(GAUT1);TEA_014948(MSI1);TEA_018122(SOBIR1);TEA_019863(LET6);TEA_019864(H1);TEA_020766(GDCST);TEA_021682(udkC);TEA_022752(FLK);TEA_024780(TIC56);TEA_025844(BIO2);TEA_027761(CALS9);TEA_028735…
Biological Process	GO:0019751	polyol metabolic process	4	44	0.871006	0.977508	MSTRG.140819(IMPL1);MSTRG.143013(UGP);TEA_010955(MTP11);TEA_027420(SLP1)
Biological Process	GO:0008299	isoprenoid biosynthetic process	7	71	0.871527	0.977508	MSTRG.166207(HCF136);MSTRG.9364(PMK);TEA_013346(LPAT1);TEA_017808(dnaJ);TEA_020766(GDCST);TEA_021048(CASBPX2);TEA_029907(--)
Biological Process	GO:0009267	cellular response to starvation	7	71	0.871527	0.977508	MSTRG.138586(NIP5-1);MSTRG.141906(--);MSTRG.38714(UGP3);MSTRG.90868(CDC2);TEA_004118(OsI_27296);TEA_009446(MTP1);TEA_010123(MTP1)
Biological Process	GO:0031669	cellular response to nutrient levels	7	71	0.871527	0.977508	MSTRG.138586(NIP5-1);MSTRG.141906(--);MSTRG.38714(UGP3);MSTRG.90868(CDC2);TEA_004118(OsI_27296);TEA_009446(MTP1);TEA_010123(MTP1)
Biological Process	GO:0042594	response to starvation	7	71	0.871527	0.977508	MSTRG.138586(NIP5-1);MSTRG.141906(--);MSTRG.38714(UGP3);MSTRG.90868(CDC2);TEA_004118(OsI_27296);TEA_009446(MTP1);TEA_010123(MTP1)
Biological Process	GO:0009894	regulation of catabolic process	1	14	0.873155	0.977508	MSTRG.81283(SAMBA)
Biological Process	GO:0031123	RNA 3'-end processing	1	14	0.873155	0.977508	TEA_004874(PAPS1)
Biological Process	GO:0070192	chromosome organization involved in meiotic cell cycle	1	14	0.873155	0.977508	TEA_006612(MLH1)
Biological Process	GO:0009416	response to light stimulus	27	237	0.875176	0.977508	MSTRG.146789(SNRNP35);MSTRG.165394(GEK1);MSTRG.166207(HCF136);MSTRG.22108(ahsa);MSTRG.32933(Cnot11);MSTRG.34643(HSP90-7);MSTRG.81881(MAP1A);MSTRG.93768(APRR1);TEA_005070(GC6);TEA_005352(FKBP62);TEA_005364(FKBP65);TEA_006236(DDB1);TEA_007319(GC6);TEA_008458(SAP4);TEA_009013(DEGP7);TEA_009559(KLCR2);TEA_010614(CLPD);TEA_011372(VITISV_013255);TEA_013837(BAM3);TEA_019802(VIT_05s0020g02800);TEA_021837…
Biological Process	GO:0008654	phospholipid biosynthetic process	2	25	0.875532	0.977508	MSTRG.17090(At5g03345);MSTRG.32529(At5g03345)
Biological Process	GO:0044272	sulfur compound biosynthetic process	17	156	0.876073	0.977508	MSTRG.13064(RCS3);MSTRG.142158(SIR1);MSTRG.49611(ADK1);MSTRG.84693(OASB);TEA_003583(ROPGEF14);TEA_003952(PPOX1);TEA_009805(SAMDC4);TEA_010278(CYSK);TEA_013035(Os03g0767500);TEA_013097(SKL1);TEA_015717(Ppme1);TEA_015998(ATPG);TEA_018262(ACR3);TEA_020553(ATPC);TEA_020766(GDCST);TEA_022772(SMTA);TEA_024858(VIT_19s0014g02480)
Biological Process	GO:0016569	covalent chromatin modification	13	123	0.877425	0.977508	MSTRG.164531(CAPH);MSTRG.164533(CAPH);MSTRG.73505(TOR1L2);MSTRG.85140(SUVH5);TEA_005815(LDL1);TEA_013688(ATX2);TEA_014266(HAC1);TEA_019966(FZR3);TEA_022772(SMTA);TEA_023977(ATX1);TEA_024206(At3g51280);TEA_026778(HAM2);TEA_026919(HAM1)
Biological Process	GO:0009062	fatty acid catabolic process	6	63	0.879426	0.977508	MSTRG.104994(trappc13);MSTRG.130080(Wdr48);TEA_012054(ACX4);TEA_016075(PEX16);TEA_025977(gatA);TEA_028544(DELTA-OAT)
Biological Process	GO:0044242	cellular lipid catabolic process	6	63	0.879426	0.977508	MSTRG.104994(trappc13);MSTRG.130080(Wdr48);TEA_012054(ACX4);TEA_016075(PEX16);TEA_025977(gatA);TEA_028544(DELTA-OAT)
Biological Process	GO:0072329	monocarboxylic acid catabolic process	6	63	0.879426	0.977508	MSTRG.104994(trappc13);MSTRG.130080(Wdr48);TEA_012054(ACX4);TEA_016075(PEX16);TEA_025977(gatA);TEA_028544(DELTA-OAT)
Biological Process	GO:0006643	membrane lipid metabolic process	5	54	0.879675	0.977508	MSTRG.141906(--);MSTRG.38714(UGP3);MSTRG.53626(SUS2);MSTRG.63364(LCB1);TEA_023631(LCB1)
Biological Process	GO:0031667	response to nutrient levels	7	72	0.880503	0.977508	MSTRG.138586(NIP5-1);MSTRG.141906(--);MSTRG.38714(UGP3);MSTRG.90868(CDC2);TEA_004118(OsI_27296);TEA_009446(MTP1);TEA_010123(MTP1)
Biological Process	GO:0090501	RNA phosphodiester bond hydrolysis	4	45	0.882095	0.977508	MSTRG.163349(--);MSTRG.18960(At3g25430);TEA_002574(SDN5);TEA_017340(RNC1)
Biological Process	GO:0009247	glycolipid biosynthetic process	3	36	0.888261	0.977508	MSTRG.141906(--);MSTRG.38714(UGP3);MSTRG.53626(SUS2)
Biological Process	GO:0023052	signaling	62	516	0.888571	0.977508	MSTRG.146728(ARF);MSTRG.154779(RAC1);MSTRG.157136(ARF);MSTRG.161018(ARAC11);MSTRG.164531(CAPH);MSTRG.164533(CAPH);MSTRG.3091(PLC6);MSTRG.46848(ARFRP1);MSTRG.48143(NSL1);MSTRG.82543(TPC1B);MSTRG.93768(APRR1);TEA_000436(ERF2);TEA_002071(RAB11C);TEA_002205(SCAI);TEA_002589(ARL8A);TEA_002706(ARF1);TEA_003371(TIR1);TEA_003872(RABA1F);TEA_004441(RABC2A);TEA_004963(ILK1);TEA_005402(ARF6);TEA_005605(ABP2…
Biological Process	GO:0044700	single organism signaling	62	516	0.888571	0.977508	MSTRG.146728(ARF);MSTRG.154779(RAC1);MSTRG.157136(ARF);MSTRG.161018(ARAC11);MSTRG.164531(CAPH);MSTRG.164533(CAPH);MSTRG.3091(PLC6);MSTRG.46848(ARFRP1);MSTRG.48143(NSL1);MSTRG.82543(TPC1B);MSTRG.93768(APRR1);TEA_000436(ERF2);TEA_002071(RAB11C);TEA_002205(SCAI);TEA_002589(ARL8A);TEA_002706(ARF1);TEA_003371(TIR1);TEA_003872(RABA1F);TEA_004441(RABC2A);TEA_004963(ILK1);TEA_005402(ARF6);TEA_005605(ABP2…
Biological Process	GO:2000241	regulation of reproductive process	2	26	0.889189	0.977508	TEA_018122(SOBIR1);TEA_022752(FLK)
Biological Process	GO:0006787	porphyrin-containing compound catabolic process	1	15	0.890562	0.977508	MSTRG.107969(PPH)
Biological Process	GO:0019321	pentose metabolic process	1	15	0.890562	0.977508	TEA_018029(CBR1)
Biological Process	GO:0033015	tetrapyrrole catabolic process	1	15	0.890562	0.977508	MSTRG.107969(PPH)
Biological Process	GO:0051187	cofactor catabolic process	1	15	0.890562	0.977508	MSTRG.107969(PPH)
Biological Process	GO:0016144	S-glycoside biosynthetic process	4	46	0.892345	0.977508	MSTRG.142158(SIR1);TEA_003952(PPOX1);TEA_013035(Os03g0767500);TEA_015998(ATPG)
Biological Process	GO:0019758	glycosinolate biosynthetic process	4	46	0.892345	0.977508	MSTRG.142158(SIR1);TEA_003952(PPOX1);TEA_013035(Os03g0767500);TEA_015998(ATPG)
Biological Process	GO:0007010	cytoskeleton organization	14	134	0.894181	0.977508	MSTRG.113505(--);TEA_000236(ADF10);TEA_001462(At3g26720);TEA_001712(XOG1);TEA_004522(ARP3);TEA_005941(NAP1);TEA_008547(TUBG1);TEA_009628(GN);TEA_010015(TON2);TEA_012127(PHS1);TEA_013042(NAP1);TEA_014543(ARPC1B);TEA_025844(BIO2);TEA_028735(CRN)
Biological Process	GO:0048580	regulation of post-embryonic development	10	100	0.894624	0.977508	MSTRG.164531(CAPH);MSTRG.164533(CAPH);MSTRG.687(udkC);TEA_005402(ARF6);TEA_014948(MSI1);TEA_018122(SOBIR1);TEA_019863(LET6);TEA_021682(udkC);TEA_022752(FLK);TEA_028735(CRN)
Biological Process	GO:0016042	lipid catabolic process	6	65	0.896883	0.977508	MSTRG.104994(trappc13);MSTRG.130080(Wdr48);TEA_012054(ACX4);TEA_016075(PEX16);TEA_025977(gatA);TEA_028544(DELTA-OAT)
Biological Process	GO:0009991	response to extracellular stimulus	7	74	0.896889	0.977508	MSTRG.138586(NIP5-1);MSTRG.141906(--);MSTRG.38714(UGP3);MSTRG.90868(CDC2);TEA_004118(OsI_27296);TEA_009446(MTP1);TEA_010123(MTP1)
Biological Process	GO:0031668	cellular response to extracellular stimulus	7	74	0.896889	0.977508	MSTRG.138586(NIP5-1);MSTRG.141906(--);MSTRG.38714(UGP3);MSTRG.90868(CDC2);TEA_004118(OsI_27296);TEA_009446(MTP1);TEA_010123(MTP1)
Biological Process	GO:0071496	cellular response to external stimulus	7	74	0.896889	0.977508	MSTRG.138586(NIP5-1);MSTRG.141906(--);MSTRG.38714(UGP3);MSTRG.90868(CDC2);TEA_004118(OsI_27296);TEA_009446(MTP1);TEA_010123(MTP1)
Biological Process	GO:0007049	cell cycle	27	242	0.899061	0.977508	MSTRG.118752(APC1);MSTRG.122468(APC4);MSTRG.153677(KAPP);MSTRG.164531(CAPH);MSTRG.164533(CAPH);MSTRG.77007(SMC2-2);MSTRG.81283(SAMBA);MSTRG.90868(CDC2);TEA_000369(TOP3A);TEA_004874(PAPS1);TEA_006612(MLH1);TEA_009628(GN);TEA_009830(CDC5);TEA_012928(CYCA2-4);TEA_014420(ncapd2);TEA_014502(At5g18950);TEA_014874(MOR1);TEA_014948(MSI1);TEA_016142(At3g26560);TEA_019012(CYCB2-3);TEA_019966(FZR3);TEA_0233…
Biological Process	GO:0007165	signal transduction	61	512	0.90071	0.977508	MSTRG.146728(ARF);MSTRG.154779(RAC1);MSTRG.157136(ARF);MSTRG.161018(ARAC11);MSTRG.164531(CAPH);MSTRG.164533(CAPH);MSTRG.3091(PLC6);MSTRG.46848(ARFRP1);MSTRG.48143(NSL1);MSTRG.82543(TPC1B);MSTRG.93768(APRR1);TEA_000436(ERF2);TEA_002071(RAB11C);TEA_002205(SCAI);TEA_002589(ARL8A);TEA_002706(ARF1);TEA_003371(TIR1);TEA_003872(RABA1F);TEA_004441(RABC2A);TEA_004963(ILK1);TEA_005402(ARF6);TEA_005605(ABP2…
Biological Process	GO:0006403	RNA localization	2	27	0.901444	0.977508	MSTRG.106248(ENY2);TEA_028735(CRN)
Biological Process	GO:0050657	nucleic acid transport	2	27	0.901444	0.977508	MSTRG.106248(ENY2);TEA_028735(CRN)
Biological Process	GO:0050658	RNA transport	2	27	0.901444	0.977508	MSTRG.106248(ENY2);TEA_028735(CRN)
Biological Process	GO:0051236	establishment of RNA localization	2	27	0.901444	0.977508	MSTRG.106248(ENY2);TEA_028735(CRN)
Biological Process	GO:0048646	anatomical structure formation involved in morphogenesis	4	47	0.901806	0.977508	TEA_000369(TOP3A);TEA_006486(At5g25400);TEA_023502(--);TEA_024213(BRM)
Biological Process	GO:0044550	secondary metabolite biosynthetic process	7	75	0.904342	0.977508	MSTRG.142158(SIR1);TEA_001068(VHA-C);TEA_003952(PPOX1);TEA_007178(AHA10);TEA_013035(Os03g0767500);TEA_015998(ATPG);TEA_024020(POPTRDRAFT_831870)
Biological Process	GO:0010208	pollen wall assembly	1	16	0.905582	0.977508	TEA_006486(At5g25400)
Biological Process	GO:0085029	extracellular matrix assembly	1	16	0.905582	0.977508	TEA_006486(At5g25400)
Biological Process	GO:0006950	response to stress	101	824	0.907097	0.977508	MSTRG.111540(CVA69.24);MSTRG.118752(APC1);MSTRG.12087(MLO1);MSTRG.130027(HVA22A);MSTRG.130028(HVA22A);MSTRG.134027(CAS);MSTRG.138586(NIP5-1);MSTRG.141906(--);MSTRG.142158(SIR1);MSTRG.143013(UGP);MSTRG.165394(GEK1);MSTRG.22108(ahsa);MSTRG.30393(--);MSTRG.32933(Cnot11);MSTRG.34643(HSP90-7);MSTRG.38714(UGP3);MSTRG.43325(At4g13040);MSTRG.48143(NSL1);MSTRG.49611(ADK1);MSTRG.81284(HSF8);MSTRG.81527(PDI…
Biological Process	GO:0014070	response to organic cyclic compound	10	102	0.907545	0.977508	MSTRG.107947(SMC5);MSTRG.17333(GSTL3);MSTRG.48143(NSL1);TEA_011827(MAKR4);TEA_015998(ATPG);TEA_016701(RDR6);TEA_027111(ALD1);TEA_028369(RPS16-2);TEA_028370(RPS16-2);TEA_029702(VIP5)
Biological Process	GO:0051239	regulation of multicellular organismal process	21	196	0.912584	0.977508	MSTRG.138261(--);MSTRG.164531(CAPH);MSTRG.164533(CAPH);MSTRG.34643(HSP90-7);MSTRG.687(udkC);TEA_000021(IRK);TEA_004553(CRSH2);TEA_005402(ARF6);TEA_010958(DEGP2);TEA_013837(BAM3);TEA_014937(GAUT1);TEA_014948(MSI1);TEA_018122(SOBIR1);TEA_019863(LET6);TEA_019864(H1);TEA_020766(GDCST);TEA_021682(udkC);TEA_022752(FLK);TEA_024780(TIC56);TEA_025844(BIO2);TEA_028735(CRN)
Biological Process	GO:2000026	regulation of multicellular organismal development	21	196	0.912584	0.977508	MSTRG.138261(--);MSTRG.164531(CAPH);MSTRG.164533(CAPH);MSTRG.34643(HSP90-7);MSTRG.687(udkC);TEA_000021(IRK);TEA_004553(CRSH2);TEA_005402(ARF6);TEA_010958(DEGP2);TEA_013837(BAM3);TEA_014937(GAUT1);TEA_014948(MSI1);TEA_018122(SOBIR1);TEA_019863(LET6);TEA_019864(H1);TEA_020766(GDCST);TEA_021682(udkC);TEA_022752(FLK);TEA_024780(TIC56);TEA_025844(BIO2);TEA_028735(CRN)
Biological Process	GO:0015931	nucleobase-containing compound transport	5	58	0.914303	0.977508	MSTRG.106248(ENY2);MSTRG.98226(Os02g0718900);TEA_001625(ENT3);TEA_009628(GN);TEA_028735(CRN)
Biological Process	GO:0048731	system development	41	359	0.915691	0.977508	MSTRG.141906(--);MSTRG.26812(HUB1);MSTRG.72679(MBD9);MSTRG.72684(MBD9);MSTRG.81881(MAP1A);MSTRG.84610(AAE13);MSTRG.93768(APRR1);TEA_000369(TOP3A);TEA_000436(ERF2);TEA_001068(VHA-C);TEA_001462(At3g26720);TEA_001661(BZIP53);TEA_003494(NAC031);TEA_005402(ARF6);TEA_005928(FBX6);TEA_005941(NAP1);TEA_006612(MLH1);TEA_009628(GN);TEA_010015(TON2);TEA_010069(UBP16);TEA_012619(ARF6);TEA_013042(NAP1);TEA_01…
Biological Process	GO:0044712	single-organism catabolic process	8	86	0.917691	0.977508	MSTRG.104994(trappc13);MSTRG.130080(Wdr48);TEA_012054(ACX4);TEA_014854(At4g20930);TEA_016075(PEX16);TEA_016696(PLD1);TEA_025977(gatA);TEA_028544(DELTA-OAT)
Biological Process	GO:0006310	DNA recombination	3	39	0.917876	0.977508	MSTRG.118752(APC1);MSTRG.125730(--);TEA_006612(MLH1)
Biological Process	GO:0006664	glycolipid metabolic process	3	39	0.917876	0.977508	MSTRG.141906(--);MSTRG.38714(UGP3);MSTRG.53626(SUS2)
Biological Process	GO:0010154	fruit development	3	39	0.917876	0.977508	MSTRG.26812(HUB1);TEA_001661(BZIP53);TEA_006612(MLH1)
Biological Process	GO:0046467	membrane lipid biosynthetic process	3	39	0.917876	0.977508	MSTRG.141906(--);MSTRG.38714(UGP3);MSTRG.53626(SUS2)
Biological Process	GO:0048316	seed development	3	39	0.917876	0.977508	MSTRG.26812(HUB1);TEA_001661(BZIP53);TEA_006612(MLH1)
Biological Process	GO:1903509	liposaccharide metabolic process	3	39	0.917876	0.977508	MSTRG.141906(--);MSTRG.38714(UGP3);MSTRG.53626(SUS2)
Biological Process	GO:0001510	RNA methylation	1	17	0.918542	0.977508	TEA_026460(wdr4)
Biological Process	GO:0006022	aminoglycan metabolic process	1	17	0.918542	0.977508	TEA_001352(At1g80290)
Biological Process	GO:0007602	phototransduction	1	17	0.918542	0.977508	TEA_006236(DDB1)
Biological Process	GO:0009582	detection of abiotic stimulus	1	17	0.918542	0.977508	TEA_006236(DDB1)
Biological Process	GO:0009583	detection of light stimulus	1	17	0.918542	0.977508	TEA_006236(DDB1)
Biological Process	GO:0010927	cellular component assembly involved in morphogenesis	1	17	0.918542	0.977508	TEA_006486(At5g25400)
Biological Process	GO:0044710	single-organism metabolic process	405	3114	0.920375	0.977521	MSTRG.102079(KRTCAP2);MSTRG.104994(trappc13);MSTRG.107199(CYP704C1);MSTRG.107911(COR2);MSTRG.107947(SMC5);MSTRG.109574(--);MSTRG.110494(petB);MSTRG.111540(CVA69.24);MSTRG.116674(IP5P6);MSTRG.11861(At5g62930);MSTRG.118752(APC1);MSTRG.121920(--);MSTRG.122296(AO1);MSTRG.124228(PRO2);MSTRG.124545(EMB3004);MSTRG.125264(EMB2247);MSTRG.130080(Wdr48);MSTRG.13064(RCS3);MSTRG.134027(CAS);MSTRG.134506(GRXC4…
Biological Process	GO:0007154	cell communication	73	613	0.92057	0.977521	MSTRG.138586(NIP5-1);MSTRG.141906(--);MSTRG.146728(ARF);MSTRG.154779(RAC1);MSTRG.157136(ARF);MSTRG.161018(ARAC11);MSTRG.164531(CAPH);MSTRG.164533(CAPH);MSTRG.3091(PLC6);MSTRG.37432(I-2);MSTRG.38714(UGP3);MSTRG.46848(ARFRP1);MSTRG.48143(NSL1);MSTRG.82543(TPC1B);MSTRG.90868(CDC2);MSTRG.93768(APRR1);TEA_000436(ERF2);TEA_002071(RAB11C);TEA_002205(SCAI);TEA_002589(ARL8A);TEA_002706(ARF1);TEA_003371(TI…
Biological Process	GO:0007166	cell surface receptor signaling pathway	2	29	0.922248	0.977521	TEA_004963(ILK1);TEA_022800(GPA1)
Biological Process	GO:0009081	branched-chain amino acid metabolic process	2	29	0.922248	0.977521	MSTRG.70570(Os05g0573700);TEA_014854(At4g20930)
Biological Process	GO:0048468	cell development	15	148	0.922897	0.977521	TEA_001462(At3g26720);TEA_003583(ROPGEF14);TEA_004522(ARP3);TEA_005941(NAP1);TEA_009628(GN);TEA_010015(TON2);TEA_013042(NAP1);TEA_013432(UCC1);TEA_013837(BAM3);TEA_024020(POPTRDRAFT_831870);TEA_025991(CBL9);TEA_026649(UCC1);TEA_028717(DPB);TEA_028735(CRN);TEA_029786(GNL2)
Biological Process	GO:0018193	peptidyl-amino acid modification	8	87	0.923537	0.977521	MSTRG.164531(CAPH);MSTRG.164533(CAPH);MSTRG.73505(TOR1L2);TEA_005815(LDL1);TEA_012394(CYP59);TEA_019966(FZR3);TEA_022772(SMTA);TEA_024206(At3g51280)
Biological Process	GO:1901565	organonitrogen compound catabolic process	3	40	0.926032	0.979281	MSTRG.107969(PPH);TEA_014854(At4g20930);TEA_028544(DELTA-OAT)
Biological Process	GO:0006721	terpenoid metabolic process	7	79	0.929719	0.979664	MSTRG.166207(HCF136);MSTRG.9364(PMK);TEA_013346(LPAT1);TEA_017808(dnaJ);TEA_020766(GDCST);TEA_021048(CASBPX2);TEA_029907(--)
Biological Process	GO:0009581	detection of external stimulus	1	18	0.929724	0.979664	TEA_006236(DDB1)
Biological Process	GO:0019827	stem cell population maintenance	1	18	0.929724	0.979664	TEA_028735(CRN)
Biological Process	GO:0098727	maintenance of cell number	1	18	0.929724	0.979664	TEA_028735(CRN)
Biological Process	GO:0043248	proteasome assembly	2	30	0.931026	0.980159	MSTRG.49611(ADK1);TEA_001068(VHA-C)
Biological Process	GO:0009620	response to fungus	3	41	0.933438	0.98182	MSTRG.48143(NSL1);TEA_006127(PCMP-H40);TEA_015998(ATPG)
Biological Process	GO:0009314	response to radiation	28	260	0.935148	0.982617	MSTRG.146789(SNRNP35);MSTRG.165394(GEK1);MSTRG.166207(HCF136);MSTRG.22108(ahsa);MSTRG.32933(Cnot11);MSTRG.34643(HSP90-7);MSTRG.81881(MAP1A);MSTRG.93768(APRR1);TEA_000325(CHR8);TEA_005070(GC6);TEA_005352(FKBP62);TEA_005364(FKBP65);TEA_006236(DDB1);TEA_007319(GC6);TEA_008458(SAP4);TEA_009013(DEGP7);TEA_009559(KLCR2);TEA_010614(CLPD);TEA_011372(VITISV_013255);TEA_013837(BAM3);TEA_019802(VIT_05s0020g…
Biological Process	GO:0009743	response to carbohydrate	6	71	0.936842	0.982617	MSTRG.49611(ADK1);TEA_006127(PCMP-H40);TEA_022965(CNGC14);TEA_026587(FBPban1);TEA_028601(SIGA);TEA_029735(GLB1)
Biological Process	GO:0009798	axis specification	2	31	0.938861	0.982617	TEA_009628(GN);TEA_028735(CRN)
Biological Process	GO:0030198	extracellular matrix organization	1	19	0.939372	0.982617	TEA_006486(At5g25400)
Biological Process	GO:0043062	extracellular structure organization	1	19	0.939372	0.982617	TEA_006486(At5g25400)
Biological Process	GO:0008152	metabolic process	1019	7592	0.939918	0.982617	MSTRG.102079(KRTCAP2);MSTRG.104510(PYM);MSTRG.104564(At1g61490);MSTRG.104994(trappc13);MSTRG.106248(ENY2);MSTRG.107199(CYP704C1);MSTRG.107209(fray2);MSTRG.107805(At5g09550);MSTRG.107911(COR2);MSTRG.107947(SMC5);MSTRG.107969(PPH);MSTRG.109574(--);MSTRG.110437(ABCC5);MSTRG.110494(petB);MSTRG.110588(--);MSTRG.111540(CVA69.24);MSTRG.111681(RPL1);MSTRG.112190(clpP);MSTRG.113099(--);MSTRG.113505(--);MS…
Biological Process	GO:0018205	peptidyl-lysine modification	7	81	0.94004	0.982617	MSTRG.164531(CAPH);MSTRG.164533(CAPH);MSTRG.73505(TOR1L2);TEA_005815(LDL1);TEA_019966(FZR3);TEA_022772(SMTA);TEA_024206(At3g51280)
Biological Process	GO:0019748	secondary metabolic process	14	144	0.941559	0.983332	MSTRG.142158(SIR1);MSTRG.17333(GSTL3);TEA_001068(VHA-C);TEA_003952(PPOX1);TEA_007178(AHA10);TEA_013035(Os03g0767500);TEA_015998(ATPG);TEA_018969(PU1);TEA_021202(HSF30);TEA_024020(POPTRDRAFT_831870);TEA_025571(GF14A);TEA_025857(GPX2);TEA_027097(LAC21);TEA_027449(LAC3)
Biological Process	GO:0045229	external encapsulating structure organization	25	238	0.94345	0.984433	MSTRG.143013(UGP);MSTRG.8173(CCT2);MSTRG.82543(TPC1B);TEA_000021(IRK);TEA_000808(CCT2);TEA_001462(At3g26720);TEA_001509(PME53);TEA_004553(CRSH2);TEA_005941(NAP1);TEA_006486(At5g25400);TEA_007490(EXPA10);TEA_009628(GN);TEA_010015(TON2);TEA_011840(XTH15);TEA_013042(NAP1);TEA_013593(EXPA9);TEA_013837(BAM3);TEA_020668(MPE3);TEA_023559(PME53);TEA_024020(POPTRDRAFT_831870);TEA_024780(TIC56);TEA_025991(…
Biological Process	GO:0043269	regulation of ion transport	3	43	0.94624	0.985369	TEA_011083(SLAC1);TEA_013636(CLC-D);TEA_025991(CBL9)
Biological Process	GO:0000725	recombinational repair	1	20	0.947696	0.985369	TEA_006612(MLH1)
Biological Process	GO:0015893	drug transport	1	20	0.947696	0.985369	TEA_027262(ABCG32)
Biological Process	GO:0042493	response to drug	1	20	0.947696	0.985369	TEA_027262(ABCG32)
Biological Process	GO:0010033	response to organic substance	53	469	0.95023	0.98587	MSTRG.107947(SMC5);MSTRG.17333(GSTL3);MSTRG.48143(NSL1);MSTRG.49611(ADK1);MSTRG.61657(ARF18);TEA_000436(ERF2);TEA_001068(VHA-C);TEA_002706(ARF1);TEA_003371(TIR1);TEA_005402(ARF6);TEA_005605(ABP20);TEA_006127(PCMP-H40);TEA_006782(MSBP2);TEA_009025(CIPK18);TEA_009377(QUA2);TEA_009517(4CLL5);TEA_009910(MSBP2);TEA_010216(At1g11050);TEA_010707(ARF1);TEA_011083(SLAC1);TEA_011827(MAKR4);TEA_012127(PHS1)…
Biological Process	GO:0048569	post-embryonic organ development	2	33	0.952066	0.98587	TEA_000369(TOP3A);TEA_023502(--)
Biological Process	GO:0030154	cell differentiation	18	182	0.95238	0.98587	TEA_001068(VHA-C);TEA_001462(At3g26720);TEA_003583(ROPGEF14);TEA_004522(ARP3);TEA_005941(NAP1);TEA_009628(GN);TEA_010015(TON2);TEA_013042(NAP1);TEA_013432(UCC1);TEA_013837(BAM3);TEA_014948(MSI1);TEA_024020(POPTRDRAFT_831870);TEA_025991(CBL9);TEA_026649(UCC1);TEA_026888(EMS1);TEA_028717(DPB);TEA_028735(CRN);TEA_029786(GNL2)
Biological Process	GO:0005976	polysaccharide metabolic process	36	333	0.953374	0.98587	MSTRG.140819(IMPL1);MSTRG.14782(ALY3);MSTRG.152719(AP3M);MSTRG.53626(SUS2);MSTRG.85930(--);TEA_000021(IRK);TEA_001068(VHA-C);TEA_002665(At1g19940);TEA_003042(At4g24780);TEA_004553(CRSH2);TEA_005142(At2g32990);TEA_007339(--);TEA_008704(SS4);TEA_008861(FTSHI2);TEA_009377(QUA2);TEA_009628(GN);TEA_011840(XTH15);TEA_013837(BAM3);TEA_013932(gdhA);TEA_014639(TBL34);TEA_014937(GAUT1);TEA_016355(RPN2);TEA…
Biological Process	GO:0003002	regionalization	5	65	0.954264	0.98587	TEA_005402(ARF6);TEA_019863(LET6);TEA_019864(H1);TEA_024213(BRM);TEA_028735(CRN)
Biological Process	GO:0006720	isoprenoid metabolic process	9	103	0.954333	0.98587	MSTRG.166207(HCF136);MSTRG.9364(PMK);TEA_013346(LPAT1);TEA_016241(IPI1);TEA_017779(At5g27450);TEA_017808(dnaJ);TEA_020766(GDCST);TEA_021048(CASBPX2);TEA_029907(--)
Biological Process	GO:0009411	response to UV	4	55	0.954495	0.98587	MSTRG.81881(MAP1A);TEA_013837(BAM3);TEA_024020(POPTRDRAFT_831870);TEA_025991(CBL9)
Biological Process	GO:0051606	detection of stimulus	1	21	0.954878	0.98587	TEA_006236(DDB1)
Biological Process	GO:0048513	animal organ development	12	131	0.95685	0.987039	MSTRG.141906(--);MSTRG.26812(HUB1);TEA_000369(TOP3A);TEA_003494(NAC031);TEA_005928(FBX6);TEA_014948(MSI1);TEA_020553(ATPC);TEA_023502(--);TEA_024213(BRM);TEA_027111(ALD1);TEA_028735(CRN);TEA_029907(--)
Biological Process	GO:0048869	cellular developmental process	28	269	0.957936	0.987295	MSTRG.111540(CVA69.24);MSTRG.1125(ATG3);TEA_001068(VHA-C);TEA_001462(At3g26720);TEA_003583(ROPGEF14);TEA_004522(ARP3);TEA_005941(NAP1);TEA_006486(At5g25400);TEA_009628(GN);TEA_010015(TON2);TEA_013042(NAP1);TEA_013432(UCC1);TEA_013837(BAM3);TEA_014948(MSI1);TEA_020019(At1g30570);TEA_020553(ATPC);TEA_021169(XRN4);TEA_024020(POPTRDRAFT_831870);TEA_025835(UFO);TEA_025991(CBL9);TEA_026649(UCC1);TEA_02…
Biological Process	GO:0006974	cellular response to DNA damage stimulus	5	68	0.965463	0.994182	TEA_003890(XPD);TEA_006612(MLH1);TEA_014599(LIG4);TEA_015559(tag);TEA_028448(At3g61590)
Biological Process	GO:0000226	microtubule cytoskeleton organization	2	37	0.970763	0.998765	TEA_008547(TUBG1);TEA_025844(BIO2)
Biological Process	GO:0006281	DNA repair	4	60	0.972586	0.999319	TEA_003890(XPD);TEA_006612(MLH1);TEA_014599(LIG4);TEA_015559(tag)
Biological Process	GO:0009755	hormone-mediated signaling pathway	17	183	0.973663	0.999319	MSTRG.48143(NSL1);TEA_002706(ARF1);TEA_003371(TIR1);TEA_005402(ARF6);TEA_005605(ABP20);TEA_009025(CIPK18);TEA_011083(SLAC1);TEA_012127(PHS1);TEA_012946(tmem53-a);TEA_014070(MPK9);TEA_014368(CIPK18);TEA_014882(CIPK18);TEA_015868(ABP20);TEA_015998(ATPG);TEA_023942(PIN8);TEA_025857(GPX2);TEA_029529(At2g44050)
Biological Process	GO:0000272	polysaccharide catabolic process	2	38	0.974199	0.999319	TEA_003042(At4g24780);TEA_020668(MPE3)
Biological Process	GO:0009664	plant-type cell wall organization	1	25	0.975013	0.999319	TEA_029786(GNL2)
Biological Process	GO:0032870	cellular response to hormone stimulus	17	185	0.976834	0.999319	MSTRG.48143(NSL1);TEA_002706(ARF1);TEA_003371(TIR1);TEA_005402(ARF6);TEA_005605(ABP20);TEA_009025(CIPK18);TEA_011083(SLAC1);TEA_012127(PHS1);TEA_012946(tmem53-a);TEA_014070(MPK9);TEA_014368(CIPK18);TEA_014882(CIPK18);TEA_015868(ABP20);TEA_015998(ATPG);TEA_023942(PIN8);TEA_025857(GPX2);TEA_029529(At2g44050)
Biological Process	GO:0071495	cellular response to endogenous stimulus	17	185	0.976834	0.999319	MSTRG.48143(NSL1);TEA_002706(ARF1);TEA_003371(TIR1);TEA_005402(ARF6);TEA_005605(ABP20);TEA_009025(CIPK18);TEA_011083(SLAC1);TEA_012127(PHS1);TEA_012946(tmem53-a);TEA_014070(MPK9);TEA_014368(CIPK18);TEA_014882(CIPK18);TEA_015868(ABP20);TEA_015998(ATPG);TEA_023942(PIN8);TEA_025857(GPX2);TEA_029529(At2g44050)
Biological Process	GO:0016052	carbohydrate catabolic process	2	39	0.977244	0.999319	TEA_003042(At4g24780);TEA_020668(MPE3)
Biological Process	GO:0000338	protein deneddylation	1	27	0.981407	1	MSTRG.32933(Cnot11)
Biological Process	GO:1901701	cellular response to oxygen-containing compound	7	96	0.983303	1	MSTRG.48143(NSL1);TEA_009025(CIPK18);TEA_014368(CIPK18);TEA_014882(CIPK18);TEA_015998(ATPG);TEA_027111(ALD1);TEA_027174(NHL10)
Biological Process	GO:0042743	hydrogen peroxide metabolic process	6	86	0.983505	1	MSTRG.166207(HCF136);MSTRG.48143(NSL1);TEA_005255(--);TEA_006806(PER11);TEA_015998(ATPG);TEA_020766(GDCST)
Biological Process	GO:0009790	embryo development	2	42	0.984432	1	TEA_006612(MLH1);TEA_009628(GN)
Biological Process	GO:0006816	calcium ion transport	2	43	0.986295	1	MSTRG.10946(CAX3);MSTRG.82543(TPC1B)
Biological Process	GO:0006468	protein phosphorylation	25	265	0.987086	1	MSTRG.107209(fray2);MSTRG.90868(CDC2);MSTRG.92254(CKB1);MSTRG.99550(HSL1);TEA_000258(svkA);TEA_001344(PUB34);TEA_003649(LRK10);TEA_004540(PTI1);TEA_005775(At1g01540);TEA_006147(PUB14);TEA_006973(LRK10L-1.1);TEA_011573(WAKL2);TEA_012127(PHS1);TEA_012367(LRK10L-1.1);TEA_012431(PIX13);TEA_013474(LYK3);TEA_014419(CEPR1);TEA_016673(MEKK1);TEA_018122(SOBIR1);TEA_019200(CRLK2);TEA_019208(MIK2);TEA_02001…
Biological Process	GO:0009943	adaxial/abaxial axis specification	1	30	0.988067	1	TEA_028735(CRN)
Biological Process	GO:0071310	cellular response to organic substance	25	267	0.98854	1	MSTRG.107947(SMC5);MSTRG.48143(NSL1);TEA_002706(ARF1);TEA_003371(TIR1);TEA_005402(ARF6);TEA_005605(ABP20);TEA_009025(CIPK18);TEA_011083(SLAC1);TEA_012127(PHS1);TEA_012946(tmem53-a);TEA_014070(MPK9);TEA_014368(CIPK18);TEA_014882(CIPK18);TEA_015868(ABP20);TEA_015998(ATPG);TEA_016701(RDR6);TEA_021169(XRN4);TEA_023942(PIN8);TEA_025857(GPX2);TEA_027111(ALD1);TEA_027174(NHL10);TEA_028369(RPS16-2);TEA_0…
Biological Process	GO:0010410	hemicellulose metabolic process	3	57	0.988865	1	MSTRG.14782(ALY3);TEA_013932(gdhA);TEA_014639(TBL34)
Biological Process	GO:0045491	xylan metabolic process	3	57	0.988865	1	MSTRG.14782(ALY3);TEA_013932(gdhA);TEA_014639(TBL34)
Biological Process	GO:0009955	adaxial/abaxial pattern specification	1	32	0.991123	1	TEA_028735(CRN)
Biological Process	GO:0010383	cell wall polysaccharide metabolic process	3	59	0.99119	1	MSTRG.14782(ALY3);TEA_013932(gdhA);TEA_014639(TBL34)
Biological Process	GO:0070887	cellular response to chemical stimulus	25	272	0.991546	1	MSTRG.107947(SMC5);MSTRG.48143(NSL1);TEA_002706(ARF1);TEA_003371(TIR1);TEA_005402(ARF6);TEA_005605(ABP20);TEA_009025(CIPK18);TEA_011083(SLAC1);TEA_012127(PHS1);TEA_012946(tmem53-a);TEA_014070(MPK9);TEA_014368(CIPK18);TEA_014882(CIPK18);TEA_015868(ABP20);TEA_015998(ATPG);TEA_016701(RDR6);TEA_021169(XRN4);TEA_023942(PIN8);TEA_025857(GPX2);TEA_027111(ALD1);TEA_027174(NHL10);TEA_028369(RPS16-2);TEA_0…
Biological Process	GO:0009793	embryo development ending in seed dormancy	1	33	0.992343	1	TEA_006612(MLH1)
Biological Process	GO:0042546	cell wall biogenesis	1	35	0.994304	1	TEA_000021(IRK)
Biological Process	GO:0070646	protein modification by small protein removal	1	35	0.994304	1	MSTRG.32933(Cnot11)
Biological Process	GO:0006793	phosphorus metabolic process	232	1941	0.995	1	MSTRG.102079(KRTCAP2);MSTRG.104564(At1g61490);MSTRG.107209(fray2);MSTRG.109574(--);MSTRG.111540(CVA69.24);MSTRG.113505(--);MSTRG.116674(IP5P6);MSTRG.135023(At3g16560);MSTRG.138261(--);MSTRG.140819(IMPL1);MSTRG.143013(UGP);MSTRG.14345(SD11);MSTRG.144473(KRTCAP2);MSTRG.148660(At1g09160);MSTRG.148836(CIPK9);MSTRG.15115(CKL3);MSTRG.153671(KAPP);MSTRG.153677(KAPP);MSTRG.158002(NPK1);MSTRG.166465(IMPL1…
Biological Process	GO:0006796	phosphate-containing compound metabolic process	228	1911	0.995106	1	MSTRG.104564(At1g61490);MSTRG.107209(fray2);MSTRG.109574(--);MSTRG.111540(CVA69.24);MSTRG.113505(--);MSTRG.116674(IP5P6);MSTRG.135023(At3g16560);MSTRG.138261(--);MSTRG.140819(IMPL1);MSTRG.143013(UGP);MSTRG.14345(SD11);MSTRG.148660(At1g09160);MSTRG.148836(CIPK9);MSTRG.15115(CKL3);MSTRG.153671(KAPP);MSTRG.153677(KAPP);MSTRG.158002(NPK1);MSTRG.166465(IMPL1);MSTRG.17090(At5g03345);MSTRG.21944(PERK7);…
Biological Process	GO:0071554	cell wall organization or biogenesis	17	209	0.995621	1	MSTRG.143013(UGP);MSTRG.14782(ALY3);MSTRG.8173(CCT2);MSTRG.82543(TPC1B);TEA_000021(IRK);TEA_000808(CCT2);TEA_001509(PME53);TEA_004553(CRSH2);TEA_007490(EXPA10);TEA_013593(EXPA9);TEA_013672(UCC1);TEA_013932(gdhA);TEA_014639(TBL34);TEA_020668(MPE3);TEA_023559(PME53);TEA_024780(TIC56);TEA_029786(GNL2)
Biological Process	GO:0044036	cell wall macromolecule metabolic process	4	81	0.997223	1	MSTRG.14782(ALY3);TEA_013672(UCC1);TEA_013932(gdhA);TEA_014639(TBL34)
Biological Process	GO:0000160	phosphorelay signal transduction system	1	40	0.997282	1	TEA_000436(ERF2)
Biological Process	GO:0071669	plant-type cell wall organization or biogenesis	1	40	0.997282	1	TEA_029786(GNL2)
Biological Process	GO:0072593	reactive oxygen species metabolic process	6	106	0.997742	1	MSTRG.166207(HCF136);MSTRG.48143(NSL1);TEA_005255(--);TEA_006806(PER11);TEA_015998(ATPG);TEA_020766(GDCST)
Biological Process	GO:0016310	phosphorylation	31	354	0.998596	1	MSTRG.107209(fray2);MSTRG.90868(CDC2);MSTRG.92254(CKB1);MSTRG.99550(HSL1);TEA_000258(svkA);TEA_000838(LECRKS7);TEA_001344(PUB34);TEA_003649(LRK10);TEA_004540(PTI1);TEA_005775(At1g01540);TEA_005797(MAPKKK5);TEA_006147(PUB14);TEA_006973(LRK10L-1.1);TEA_011573(WAKL2);TEA_012127(PHS1);TEA_012367(LRK10L-1.1);TEA_012431(PIX13);TEA_013356(MIK2);TEA_013474(LYK3);TEA_014419(CEPR1);TEA_016673(MEKK1);TEA_01…
Biological Process	GO:0009639	response to red or far red light	3	86	0.999679	1	MSTRG.166207(HCF136);MSTRG.32933(Cnot11);TEA_011372(VITISV_013255)
Biological Process	GO:0008150	biological_process	1331	9713	1	1	MSTRG.100211(KAT3);MSTRG.102079(KRTCAP2);MSTRG.104510(PYM);MSTRG.104564(At1g61490);MSTRG.104772(--);MSTRG.104994(trappc13);MSTRG.106248(ENY2);MSTRG.107199(CYP704C1);MSTRG.107209(fray2);MSTRG.107805(At5g09550);MSTRG.107911(COR2);MSTRG.107947(SMC5);MSTRG.107969(PPH);MSTRG.10868(IAR1);MSTRG.10946(CAX3);MSTRG.109574(--);MSTRG.110437(ABCC5);MSTRG.110494(petB);MSTRG.110588(--);MSTRG.111540(CVA69.24);MS…
Cellular Component	GO:0005622	intracellular	537	3541	0.000455022	0.0392113	MSTRG.100211(KAT3);MSTRG.104510(PYM);MSTRG.104772(--);MSTRG.106248(ENY2);MSTRG.106648(VIII-2);MSTRG.107947(SMC5);MSTRG.108432(CRWN1);MSTRG.108433(CRWN1);MSTRG.10868(IAR1);MSTRG.110437(ABCC5);MSTRG.110494(petB);MSTRG.111540(CVA69.24);MSTRG.111681(RPL1);MSTRG.112190(clpP);MSTRG.1125(ATG3);MSTRG.113505(--);MSTRG.117198(RAD50);MSTRG.117710(BAT1);MSTRG.11861(At5g62930);MSTRG.119101(TGD4);MSTRG.120577(…
Cellular Component	GO:0005623	cell	565	3763	0.000779869	0.0392113	MSTRG.100211(KAT3);MSTRG.104510(PYM);MSTRG.104772(--);MSTRG.106248(ENY2);MSTRG.106648(VIII-2);MSTRG.107947(SMC5);MSTRG.108432(CRWN1);MSTRG.108433(CRWN1);MSTRG.10868(IAR1);MSTRG.110437(ABCC5);MSTRG.110494(petB);MSTRG.111540(CVA69.24);MSTRG.111681(RPL1);MSTRG.112190(clpP);MSTRG.1125(ATG3);MSTRG.113505(--);MSTRG.117198(RAD50);MSTRG.117710(BAT1);MSTRG.11861(At5g62930);MSTRG.119101(TGD4);MSTRG.120577(…
Cellular Component	GO:0044464	cell part	565	3763	0.000779869	0.0392113	MSTRG.100211(KAT3);MSTRG.104510(PYM);MSTRG.104772(--);MSTRG.106248(ENY2);MSTRG.106648(VIII-2);MSTRG.107947(SMC5);MSTRG.108432(CRWN1);MSTRG.108433(CRWN1);MSTRG.10868(IAR1);MSTRG.110437(ABCC5);MSTRG.110494(petB);MSTRG.111540(CVA69.24);MSTRG.111681(RPL1);MSTRG.112190(clpP);MSTRG.1125(ATG3);MSTRG.113505(--);MSTRG.117198(RAD50);MSTRG.117710(BAT1);MSTRG.11861(At5g62930);MSTRG.119101(TGD4);MSTRG.120577(…
Cellular Component	GO:0044424	intracellular part	531	3513	0.000866549	0.0392113	MSTRG.100211(KAT3);MSTRG.104510(PYM);MSTRG.104772(--);MSTRG.106248(ENY2);MSTRG.106648(VIII-2);MSTRG.107947(SMC5);MSTRG.108432(CRWN1);MSTRG.108433(CRWN1);MSTRG.10868(IAR1);MSTRG.110437(ABCC5);MSTRG.110494(petB);MSTRG.111540(CVA69.24);MSTRG.111681(RPL1);MSTRG.112190(clpP);MSTRG.1125(ATG3);MSTRG.113505(--);MSTRG.117198(RAD50);MSTRG.117710(BAT1);MSTRG.11861(At5g62930);MSTRG.119101(TGD4);MSTRG.120577(…
Cellular Component	GO:0043226	organelle	431	2813	0.00230768	0.0835379	MSTRG.100211(KAT3);MSTRG.104510(PYM);MSTRG.104772(--);MSTRG.106248(ENY2);MSTRG.106648(VIII-2);MSTRG.107947(SMC5);MSTRG.108432(CRWN1);MSTRG.108433(CRWN1);MSTRG.10868(IAR1);MSTRG.110437(ABCC5);MSTRG.110494(petB);MSTRG.111540(CVA69.24);MSTRG.111681(RPL1);MSTRG.112190(clpP);MSTRG.113505(--);MSTRG.117198(RAD50);MSTRG.117710(BAT1);MSTRG.119101(TGD4);MSTRG.120577(NFXL2);MSTRG.122468(APC4);MSTRG.124852(K…
Cellular Component	GO:0043229	intracellular organelle	422	2759	0.00327957	0.0989338	MSTRG.100211(KAT3);MSTRG.104510(PYM);MSTRG.104772(--);MSTRG.106248(ENY2);MSTRG.106648(VIII-2);MSTRG.107947(SMC5);MSTRG.108432(CRWN1);MSTRG.108433(CRWN1);MSTRG.10868(IAR1);MSTRG.110437(ABCC5);MSTRG.110494(petB);MSTRG.111540(CVA69.24);MSTRG.111681(RPL1);MSTRG.112190(clpP);MSTRG.113505(--);MSTRG.117198(RAD50);MSTRG.117710(BAT1);MSTRG.119101(TGD4);MSTRG.120577(NFXL2);MSTRG.122468(APC4);MSTRG.124852(K…
Cellular Component	GO:0032991	macromolecular complex	146	859	0.00414778	0.10725	MSTRG.104772(--);MSTRG.106248(ENY2);MSTRG.107947(SMC5);MSTRG.111540(CVA69.24);MSTRG.111681(RPL1);MSTRG.117198(RAD50);MSTRG.124852(KINUA);MSTRG.124857(KINUC);MSTRG.130080(Wdr48);MSTRG.1336(KIN14A);MSTRG.142233(rps6);MSTRG.146484(MED22B);MSTRG.146789(SNRNP35);MSTRG.14782(ALY3);MSTRG.148493(--);MSTRG.151372(RPS1);MSTRG.152719(AP3M);MSTRG.166207(HCF136);MSTRG.17932(SR34A);MSTRG.17933(RPP1A);MSTRG.308…
Cellular Component	GO:0044422	organelle part	194	1187	0.00564897	0.127808	MSTRG.104510(PYM);MSTRG.104772(--);MSTRG.106248(ENY2);MSTRG.108432(CRWN1);MSTRG.110494(petB);MSTRG.111540(CVA69.24);MSTRG.111681(RPL1);MSTRG.112190(clpP);MSTRG.117710(BAT1);MSTRG.119101(TGD4);MSTRG.124852(KINUA);MSTRG.124857(KINUC);MSTRG.1336(KIN14A);MSTRG.140819(IMPL1);MSTRG.142158(SIR1);MSTRG.145313(SDH1-1);MSTRG.147797(GEP);MSTRG.155731(FTSHI5);MSTRG.162237(TPX2);MSTRG.166207(HCF136);MSTRG.170…
Cellular Component	GO:0044446	intracellular organelle part	163	986	0.00757694	0.152381	MSTRG.104510(PYM);MSTRG.104772(--);MSTRG.106248(ENY2);MSTRG.108432(CRWN1);MSTRG.110494(petB);MSTRG.111540(CVA69.24);MSTRG.111681(RPL1);MSTRG.112190(clpP);MSTRG.119101(TGD4);MSTRG.124852(KINUA);MSTRG.124857(KINUC);MSTRG.1336(KIN14A);MSTRG.140819(IMPL1);MSTRG.142158(SIR1);MSTRG.145313(SDH1-1);MSTRG.147797(GEP);MSTRG.155731(FTSHI5);MSTRG.162237(TPX2);MSTRG.166207(HCF136);MSTRG.17333(GSTL3);MSTRG.346…
Cellular Component	GO:0019898	extrinsic component of membrane	4	7	0.00941952	0.161623	MSTRG.46770(--);TEA_016996(VAC14);TEA_018507(At2g03690);TEA_018514(At2g03690)
Cellular Component	GO:0005769	early endosome	3	4	0.00982239	0.161623	MSTRG.17090(At5g03345);MSTRG.32529(At5g03345);TEA_012630(RABF1)
Cellular Component	GO:0044444	cytoplasmic part	255	1649	0.024062	0.32431	MSTRG.104772(--);MSTRG.106248(ENY2);MSTRG.110437(ABCC5);MSTRG.110494(petB);MSTRG.111540(CVA69.24);MSTRG.111681(RPL1);MSTRG.112190(clpP);MSTRG.1125(ATG3);MSTRG.113505(--);MSTRG.11861(At5g62930);MSTRG.119101(TGD4);MSTRG.125730(--);MSTRG.134027(CAS);MSTRG.140137(PEX4);MSTRG.140819(IMPL1);MSTRG.1412(ndhF);MSTRG.141906(--);MSTRG.142158(SIR1);MSTRG.143013(UGP);MSTRG.145313(SDH1-1);MSTRG.147797(GEP);MST…
Cellular Component	GO:0031976	plastid thylakoid	18	80	0.0257433	0.32431	MSTRG.166207(HCF136);TEA_002203(DIT2);TEA_002389(FBA3);TEA_003952(PPOX1);TEA_006121(PPD1);TEA_009885(psbE);TEA_010958(DEGP2);TEA_012025(--);TEA_012509(ndhS);TEA_013035(Os03g0767500);TEA_013221(CYP37);TEA_015998(ATPG);TEA_019569(CAB13);TEA_020553(ATPC);TEA_020766(GDCST);TEA_026979(PSBY);TEA_027764(PAP12);TEA_029735(GLB1)
Cellular Component	GO:0031090	organelle membrane	80	466	0.0259368	0.32431	MSTRG.104772(--);MSTRG.111540(CVA69.24);MSTRG.117710(BAT1);MSTRG.119101(TGD4);MSTRG.145313(SDH1-1);MSTRG.17090(At5g03345);MSTRG.32529(At5g03345);MSTRG.34643(HSP90-7);MSTRG.46770(--);MSTRG.49611(ADK1);MSTRG.58768(UGT80B1);MSTRG.62277(BGAL9);MSTRG.63364(LCB1);MSTRG.67899(PAT10);MSTRG.82543(TPC1B);MSTRG.9557(GAPC);MSTRG.95832(MTP3);MSTRG.98226(Os02g0718900);TEA_000577(--);TEA_001068(VHA-C);TEA_00123…
Cellular Component	GO:0005737	cytoplasm	258	1679	0.0309908	0.32431	MSTRG.104772(--);MSTRG.106248(ENY2);MSTRG.110437(ABCC5);MSTRG.110494(petB);MSTRG.111540(CVA69.24);MSTRG.111681(RPL1);MSTRG.112190(clpP);MSTRG.1125(ATG3);MSTRG.113505(--);MSTRG.11861(At5g62930);MSTRG.119101(TGD4);MSTRG.125730(--);MSTRG.134027(CAS);MSTRG.140137(PEX4);MSTRG.140819(IMPL1);MSTRG.1412(ndhF);MSTRG.141906(--);MSTRG.142158(SIR1);MSTRG.143013(UGP);MSTRG.145313(SDH1-1);MSTRG.147797(GEP);MST…
Cellular Component	GO:0043227	membrane-bounded organelle	383	2561	0.0327346	0.32431	MSTRG.100211(KAT3);MSTRG.104510(PYM);MSTRG.104772(--);MSTRG.106248(ENY2);MSTRG.107947(SMC5);MSTRG.108432(CRWN1);MSTRG.108433(CRWN1);MSTRG.10868(IAR1);MSTRG.110437(ABCC5);MSTRG.110494(petB);MSTRG.111540(CVA69.24);MSTRG.112190(clpP);MSTRG.117198(RAD50);MSTRG.117710(BAT1);MSTRG.119101(TGD4);MSTRG.120577(NFXL2);MSTRG.122468(APC4);MSTRG.125730(--);MSTRG.130497(NDX);MSTRG.134506(GRXC4);MSTRG.136433(Os0…
Cellular Component	GO:0005856	cytoskeleton	34	179	0.0365265	0.32431	MSTRG.106648(VIII-2);MSTRG.113505(--);MSTRG.124852(KINUA);MSTRG.124857(KINUC);MSTRG.1336(KIN14A);MSTRG.162237(TPX2);MSTRG.27237(XI-D);MSTRG.36675(KIN7L);MSTRG.39238(TUBB2);MSTRG.43490(TUBB2);MSTRG.43492(TUBB8);MSTRG.5979(GCP2);MSTRG.68647(XI-F);MSTRG.90868(CDC2);MSTRG.99302(KIN14R);TEA_000236(ADF10);TEA_000630(GCP2);TEA_007646(QQT2);TEA_008547(TUBG1);TEA_009148(KIN5B);TEA_010015(TON2);TEA_013193(…
Cellular Component	GO:0031312	extrinsic component of organelle membrane	3	6	0.0394687	0.32431	MSTRG.46770(--);TEA_018507(At2g03690);TEA_018514(At2g03690)
Cellular Component	GO:0019012	virion	8	29	0.0411066	0.32431	MSTRG.143013(UGP);MSTRG.146789(SNRNP35);MSTRG.75582(Snrpe);TEA_005026(ndhM);TEA_012556(LSM6B);TEA_021875(BRR2A);TEA_028042(VTE3);TEA_028979(Snrpe)
Cellular Component	GO:0044423	virion part	8	29	0.0411066	0.32431	MSTRG.143013(UGP);MSTRG.146789(SNRNP35);MSTRG.75582(Snrpe);TEA_005026(ndhM);TEA_012556(LSM6B);TEA_021875(BRR2A);TEA_028042(VTE3);TEA_028979(Snrpe)
Cellular Component	GO:0030529	intracellular ribonucleoprotein complex	52	296	0.0452433	0.32431	MSTRG.111681(RPL1);MSTRG.142233(rps6);MSTRG.151372(RPS1);MSTRG.17932(SR34A);MSTRG.17933(RPP1A);MSTRG.41843(RPS28);MSTRG.57756(RPS30A);MSTRG.75582(Snrpe);MSTRG.77060(--);MSTRG.81881(MAP1A);MSTRG.83372(RPS15);TEA_000899(RPL3);TEA_002549(--);TEA_002778(SRP72);TEA_005882(rpmA);TEA_006346(HI_0722);TEA_007912(RPL19C);TEA_008795(RPL5);TEA_009757(PRPS9);TEA_009896(rpl14);TEA_011139(RPS1);TEA_011449(--);T…
Cellular Component	GO:1990904	ribonucleoprotein complex	52	296	0.0452433	0.32431	MSTRG.111681(RPL1);MSTRG.142233(rps6);MSTRG.151372(RPS1);MSTRG.17932(SR34A);MSTRG.17933(RPP1A);MSTRG.41843(RPS28);MSTRG.57756(RPS30A);MSTRG.75582(Snrpe);MSTRG.77060(--);MSTRG.81881(MAP1A);MSTRG.83372(RPS15);TEA_000899(RPL3);TEA_002549(--);TEA_002778(SRP72);TEA_005882(rpmA);TEA_006346(HI_0722);TEA_007912(RPL19C);TEA_008795(RPL5);TEA_009757(PRPS9);TEA_009896(rpl14);TEA_011139(RPS1);TEA_011449(--);T…
Cellular Component	GO:0015630	microtubule cytoskeleton	27	140	0.0491664	0.32431	MSTRG.113505(--);MSTRG.124852(KINUA);MSTRG.124857(KINUC);MSTRG.1336(KIN14A);MSTRG.162237(TPX2);MSTRG.36675(KIN7L);MSTRG.39238(TUBB2);MSTRG.43490(TUBB2);MSTRG.43492(TUBB8);MSTRG.5979(GCP2);MSTRG.90868(CDC2);MSTRG.99302(KIN14R);TEA_000630(GCP2);TEA_007646(QQT2);TEA_008547(TUBG1);TEA_009148(KIN5B);TEA_010015(TON2);TEA_013193(TUBA3);TEA_013904(KIN8B);TEA_014874(MOR1);TEA_016141(AUG4);TEA_017293(KIN13…
Cellular Component	GO:0009579	thylakoid	26	134	0.0495858	0.32431	MSTRG.166207(HCF136);MSTRG.97683(CTPA1);TEA_002203(DIT2);TEA_002389(FBA3);TEA_003952(PPOX1);TEA_006121(PPD1);TEA_008955(--);TEA_009885(psbE);TEA_009892(psbB);TEA_010958(DEGP2);TEA_012025(--);TEA_012509(ndhS);TEA_013035(Os03g0767500);TEA_013221(CYP37);TEA_015416(CAB13);TEA_015998(ATPG);TEA_018410(CHL);TEA_019569(CAB13);TEA_020553(ATPC);TEA_020766(GDCST);TEA_025056(CAB37);TEA_025431(psbB);TEA_02697…
Cellular Component	GO:0031984	organelle subcompartment	30	159	0.0511634	0.32431	MSTRG.166207(HCF136);TEA_002203(DIT2);TEA_002389(FBA3);TEA_003952(PPOX1);TEA_006121(PPD1);TEA_006460(At5g14430);TEA_007770(OFUT1);TEA_009377(QUA2);TEA_009885(psbE);TEA_010958(DEGP2);TEA_012025(--);TEA_012509(ndhS);TEA_013035(Os03g0767500);TEA_013221(CYP37);TEA_014937(GAUT1);TEA_015998(ATPG);TEA_019143(CASP);TEA_019569(CAB13);TEA_020553(ATPC);TEA_020766(GDCST);TEA_023375(VHA-a1);TEA_023447(VPS45);…
Cellular Component	GO:0043228	non-membrane-bounded organelle	68	403	0.052577	0.32431	MSTRG.104510(PYM);MSTRG.106648(VIII-2);MSTRG.111681(RPL1);MSTRG.113505(--);MSTRG.124852(KINUA);MSTRG.124857(KINUC);MSTRG.1336(KIN14A);MSTRG.142158(SIR1);MSTRG.162237(TPX2);MSTRG.164531(CAPH);MSTRG.164533(CAPH);MSTRG.17932(SR34A);MSTRG.27237(XI-D);MSTRG.36675(KIN7L);MSTRG.39238(TUBB2);MSTRG.43490(TUBB2);MSTRG.43492(TUBB8);MSTRG.5979(GCP2);MSTRG.68647(XI-F);MSTRG.77007(SMC2-2);MSTRG.81881(MAP1A);MS…
Cellular Component	GO:0043232	intracellular non-membrane-bounded organelle	68	403	0.052577	0.32431	MSTRG.104510(PYM);MSTRG.106648(VIII-2);MSTRG.111681(RPL1);MSTRG.113505(--);MSTRG.124852(KINUA);MSTRG.124857(KINUC);MSTRG.1336(KIN14A);MSTRG.142158(SIR1);MSTRG.162237(TPX2);MSTRG.164531(CAPH);MSTRG.164533(CAPH);MSTRG.17932(SR34A);MSTRG.27237(XI-D);MSTRG.36675(KIN7L);MSTRG.39238(TUBB2);MSTRG.43490(TUBB2);MSTRG.43492(TUBB8);MSTRG.5979(GCP2);MSTRG.68647(XI-F);MSTRG.77007(SMC2-2);MSTRG.81881(MAP1A);MS…
Cellular Component	GO:0009536	plastid	145	922	0.0571292	0.32431	MSTRG.106248(ENY2);MSTRG.110494(petB);MSTRG.111540(CVA69.24);MSTRG.112190(clpP);MSTRG.119101(TGD4);MSTRG.125730(--);MSTRG.140819(IMPL1);MSTRG.1412(ndhF);MSTRG.142158(SIR1);MSTRG.147797(GEP);MSTRG.155731(FTSHI5);MSTRG.166207(HCF136);MSTRG.17333(GSTL3);MSTRG.34643(HSP90-7);MSTRG.45748(--);MSTRG.46770(--);MSTRG.49611(ADK1);MSTRG.49665(NUP43);MSTRG.49980(ycf2-A);MSTRG.53626(SUS2);MSTRG.61735(OVA5);MS…
Cellular Component	GO:0043231	intracellular membrane-bounded organelle	370	2494	0.05902	0.32431	MSTRG.100211(KAT3);MSTRG.104510(PYM);MSTRG.104772(--);MSTRG.106248(ENY2);MSTRG.107947(SMC5);MSTRG.108432(CRWN1);MSTRG.108433(CRWN1);MSTRG.10868(IAR1);MSTRG.110437(ABCC5);MSTRG.110494(petB);MSTRG.111540(CVA69.24);MSTRG.112190(clpP);MSTRG.117198(RAD50);MSTRG.117710(BAT1);MSTRG.119101(TGD4);MSTRG.120577(NFXL2);MSTRG.122468(APC4);MSTRG.125730(--);MSTRG.130497(NDX);MSTRG.134506(GRXC4);MSTRG.136433(Os0…
Cellular Component	GO:0031981	nuclear lumen	13	59	0.061368	0.32431	MSTRG.104510(PYM);MSTRG.108432(CRWN1);MSTRG.162237(TPX2);MSTRG.59142(NRPB7);MSTRG.68338(FIP37);TEA_004118(OsI_27296);TEA_006668(--);TEA_007815(--);TEA_015352(FEN1);TEA_016085(--);TEA_017380(WDR5B);TEA_026857(--);TEA_027952(PYM)
Cellular Component	GO:0043233	organelle lumen	13	59	0.061368	0.32431	MSTRG.104510(PYM);MSTRG.108432(CRWN1);MSTRG.162237(TPX2);MSTRG.59142(NRPB7);MSTRG.68338(FIP37);TEA_004118(OsI_27296);TEA_006668(--);TEA_007815(--);TEA_015352(FEN1);TEA_016085(--);TEA_017380(WDR5B);TEA_026857(--);TEA_027952(PYM)
Cellular Component	GO:0070013	intracellular organelle lumen	13	59	0.061368	0.32431	MSTRG.104510(PYM);MSTRG.108432(CRWN1);MSTRG.162237(TPX2);MSTRG.59142(NRPB7);MSTRG.68338(FIP37);TEA_004118(OsI_27296);TEA_006668(--);TEA_007815(--);TEA_015352(FEN1);TEA_016085(--);TEA_017380(WDR5B);TEA_026857(--);TEA_027952(PYM)
Cellular Component	GO:0009527	plastid outer membrane	5	16	0.0617619	0.32431	MSTRG.119101(TGD4);MSTRG.46770(--);TEA_003032(TOC75-3);TEA_003472(TOC75-3);TEA_025639(PDV2)
Cellular Component	GO:0009534	chloroplast thylakoid	3	7	0.0620055	0.32431	MSTRG.166207(HCF136);TEA_010958(DEGP2);TEA_026979(PSBY)
Cellular Component	GO:0031225	anchored component of membrane	6	21	0.0627118	0.32431	MSTRG.8173(CCT2);TEA_000221(PIP1-5);TEA_000808(CCT2);TEA_010900(At3g13560);TEA_011676(At5g56590);TEA_020116(FLA10)
Cellular Component	GO:0044428	nuclear part	16	77	0.0650478	0.327046	MSTRG.104510(PYM);MSTRG.108432(CRWN1);MSTRG.162237(TPX2);MSTRG.59142(NRPB7);MSTRG.68338(FIP37);TEA_004118(OsI_27296);TEA_006668(--);TEA_007815(--);TEA_011810(At1g07170);TEA_015352(FEN1);TEA_016085(--);TEA_017380(WDR5B);TEA_019804(NFYC3);TEA_026857(--);TEA_027952(PYM);TEA_028644(VIT_07s0104g01170)
Cellular Component	GO:0043234	protein complex	83	510	0.0716768	0.350635	MSTRG.104772(--);MSTRG.106248(ENY2);MSTRG.107947(SMC5);MSTRG.111540(CVA69.24);MSTRG.117198(RAD50);MSTRG.124852(KINUA);MSTRG.124857(KINUC);MSTRG.130080(Wdr48);MSTRG.1336(KIN14A);MSTRG.146484(MED22B);MSTRG.14782(ALY3);MSTRG.148493(--);MSTRG.152719(AP3M);MSTRG.166207(HCF136);MSTRG.30852(At1g31730);MSTRG.36675(KIN7L);MSTRG.9557(GAPC);MSTRG.99302(KIN14R);TEA_000052(Cog6);TEA_000577(--);TEA_000660(MED2…
Cellular Component	GO:0005576	extracellular region	26	141	0.0825891	0.365421	MSTRG.107805(At5g09550);MSTRG.111540(CVA69.24);MSTRG.142158(SIR1);MSTRG.34643(HSP90-7);MSTRG.49611(ADK1);MSTRG.62277(BGAL9);MSTRG.66452(RPE);TEA_002667(PGK3);TEA_005605(ABP20);TEA_008299(NDK1);TEA_009460(Cherp);TEA_009801(ABP19A);TEA_011840(XTH15);TEA_013114(TRX1);TEA_013193(TUBA3);TEA_013772(PURA);TEA_015868(ABP20);TEA_019952(RALF);TEA_020766(GDCST);TEA_022373(BXL1);TEA_024649(At3g47520);TEA_024…
Cellular Component	GO:0098588	bounding membrane of organelle	19	99	0.0918608	0.365421	MSTRG.104772(--);MSTRG.119101(TGD4);MSTRG.46770(--);MSTRG.9557(GAPC);TEA_000577(--);TEA_003032(TOC75-3);TEA_003472(TOC75-3);TEA_009446(MTP1);TEA_010123(MTP1);TEA_010955(MTP11);TEA_016754(Os04g0679100);TEA_019143(CASP);TEA_023375(VHA-a1);TEA_023447(VPS45);TEA_023457(VPS45);TEA_023970(At3g07100);TEA_024834(GALT29A);TEA_025639(PDV2);TEA_025991(CBL9)
Cellular Component	GO:0098805	whole membrane	16	81	0.0942883	0.365421	MSTRG.104772(--);MSTRG.119101(TGD4);MSTRG.46770(--);MSTRG.9557(GAPC);TEA_000577(--);TEA_003032(TOC75-3);TEA_003472(TOC75-3);TEA_009446(MTP1);TEA_010123(MTP1);TEA_010955(MTP11);TEA_016754(Os04g0679100);TEA_023375(VHA-a1);TEA_023447(VPS45);TEA_023457(VPS45);TEA_025639(PDV2);TEA_025991(CBL9)
Cellular Component	GO:0008287	protein serine/threonine phosphatase complex	2	4	0.0969073	0.365421	TEA_002899(TOPP4);TEA_025763(TOPP4)
Cellular Component	GO:0031228	intrinsic component of Golgi membrane	2	4	0.0969073	0.365421	TEA_019143(CASP);TEA_024834(GALT29A)
Cellular Component	GO:0031301	integral component of organelle membrane	2	4	0.0969073	0.365421	TEA_003032(TOC75-3);TEA_003472(TOC75-3)
Cellular Component	GO:0031350	intrinsic component of plastid membrane	2	4	0.0969073	0.365421	TEA_003032(TOC75-3);TEA_003472(TOC75-3)
Cellular Component	GO:0031351	integral component of plastid membrane	2	4	0.0969073	0.365421	TEA_003032(TOC75-3);TEA_003472(TOC75-3)
Cellular Component	GO:0031354	intrinsic component of plastid outer membrane	2	4	0.0969073	0.365421	TEA_003032(TOC75-3);TEA_003472(TOC75-3)
Cellular Component	GO:0031355	integral component of plastid outer membrane	2	4	0.0969073	0.365421	TEA_003032(TOC75-3);TEA_003472(TOC75-3)
Cellular Component	GO:1903293	phosphatase complex	2	4	0.0969073	0.365421	TEA_002899(TOPP4);TEA_025763(TOPP4)
Cellular Component	GO:0005773	vacuole	8	35	0.106662	0.387931	MSTRG.110437(ABCC5);MSTRG.111540(CVA69.24);TEA_001068(VHA-C);TEA_009446(MTP1);TEA_010123(MTP1);TEA_023447(VPS45);TEA_023457(VPS45);TEA_025991(CBL9)
Cellular Component	GO:0044391	ribosomal subunit	11	53	0.113948	0.387931	MSTRG.111681(RPL1);MSTRG.83372(RPS15);TEA_002549(--);TEA_009896(rpl14);TEA_013600(RPS20B);TEA_016474(RPS15);TEA_017116(RPS17);TEA_019826(RPL2);TEA_019827(AtMg00660);TEA_024023(rplV);TEA_028437(At1g06900)
Cellular Component	GO:0005774	vacuolar membrane	5	19	0.115788	0.387931	TEA_009446(MTP1);TEA_010123(MTP1);TEA_023447(VPS45);TEA_023457(VPS45);TEA_025991(CBL9)
Cellular Component	GO:0019867	outer membrane	5	19	0.115788	0.387931	MSTRG.119101(TGD4);MSTRG.46770(--);TEA_003032(TOC75-3);TEA_003472(TOC75-3);TEA_025639(PDV2)
Cellular Component	GO:0031968	organelle outer membrane	5	19	0.115788	0.387931	MSTRG.119101(TGD4);MSTRG.46770(--);TEA_003032(TOC75-3);TEA_003472(TOC75-3);TEA_025639(PDV2)
Cellular Component	GO:0044437	vacuolar part	5	19	0.115788	0.387931	TEA_009446(MTP1);TEA_010123(MTP1);TEA_023447(VPS45);TEA_023457(VPS45);TEA_025991(CBL9)
Cellular Component	GO:0005634	nucleus	17	90	0.119131	0.387931	MSTRG.104510(PYM);MSTRG.108432(CRWN1);MSTRG.108433(CRWN1);MSTRG.162237(TPX2);MSTRG.59142(NRPB7);MSTRG.68338(FIP37);TEA_004118(OsI_27296);TEA_006668(--);TEA_007815(--);TEA_011810(At1g07170);TEA_015352(FEN1);TEA_016085(--);TEA_017380(WDR5B);TEA_019804(NFYC3);TEA_026857(--);TEA_027952(PYM);TEA_028644(VIT_07s0104g01170)
Cellular Component	GO:0044435	plastid part	79	498	0.120023	0.387931	MSTRG.106248(ENY2);MSTRG.110494(petB);MSTRG.111540(CVA69.24);MSTRG.112190(clpP);MSTRG.119101(TGD4);MSTRG.140819(IMPL1);MSTRG.142158(SIR1);MSTRG.147797(GEP);MSTRG.155731(FTSHI5);MSTRG.166207(HCF136);MSTRG.17333(GSTL3);MSTRG.46770(--);MSTRG.49980(ycf2-A);MSTRG.53626(SUS2);MSTRG.66452(RPE);MSTRG.85930(--);MSTRG.98226(Os02g0718900);TEA_002203(DIT2);TEA_002389(FBA3);TEA_002667(PGK3);TEA_002861(ycf2-A)…
Cellular Component	GO:0005875	microtubule associated complex	11	54	0.126016	0.390233	MSTRG.124852(KINUA);MSTRG.124857(KINUC);MSTRG.1336(KIN14A);MSTRG.36675(KIN7L);MSTRG.99302(KIN14R);TEA_009148(KIN5B);TEA_013904(KIN8B);TEA_016141(AUG4);TEA_017293(KIN13B);TEA_018290(KIN14R);TEA_030203(At5g23430)
Cellular Component	GO:0005840	ribosome	14	73	0.134729	0.390233	MSTRG.111681(RPL1);MSTRG.81881(MAP1A);MSTRG.83372(RPS15);TEA_002549(--);TEA_009896(rpl14);TEA_013600(RPS20B);TEA_016291(TPP2);TEA_016474(RPS15);TEA_017116(RPS17);TEA_019826(RPL2);TEA_019827(AtMg00660);TEA_020766(GDCST);TEA_024023(rplV);TEA_028437(At1g06900)
Cellular Component	GO:0098796	membrane protein complex	28	162	0.136044	0.390233	MSTRG.104772(--);MSTRG.106248(ENY2);MSTRG.111540(CVA69.24);MSTRG.152719(AP3M);MSTRG.166207(HCF136);MSTRG.9557(GAPC);TEA_000577(--);TEA_001068(VHA-C);TEA_006121(PPD1);TEA_007340(BETAC-AD);TEA_008955(--);TEA_009086(At5g47030);TEA_009885(psbE);TEA_009892(psbB);TEA_010806(VHA-c''2);TEA_014228(AP1M2);TEA_015416(CAB13);TEA_015998(ATPG);TEA_016754(Os04g0679100);TEA_016996(VAC14);TEA_019569(CAB13);TEA_02…
Cellular Component	GO:0005657	replication fork	1	1	0.140139	0.390233	TEA_027864(Prim1)
Cellular Component	GO:0005942	phosphatidylinositol 3-kinase complex	1	1	0.140139	0.390233	TEA_016996(VAC14)
Cellular Component	GO:0030894	replisome	1	1	0.140139	0.390233	TEA_027864(Prim1)
Cellular Component	GO:0032993	protein-DNA complex	1	1	0.140139	0.390233	TEA_027864(Prim1)
Cellular Component	GO:0035032	phosphatidylinositol 3-kinase complex, class III	1	1	0.140139	0.390233	TEA_016996(VAC14)
Cellular Component	GO:0035267	NuA4 histone acetyltransferase complex	1	1	0.140139	0.390233	TEA_026857(--)
Cellular Component	GO:0033176	proton-transporting V-type ATPase complex	3	10	0.154705	0.415474	MSTRG.111540(CVA69.24);TEA_001068(VHA-C);TEA_021877(VHA-B2)
Cellular Component	GO:0031967	organelle envelope	48	297	0.15609	0.415474	MSTRG.106248(ENY2);MSTRG.111540(CVA69.24);MSTRG.119101(TGD4);MSTRG.142158(SIR1);MSTRG.145313(SDH1-1);MSTRG.155731(FTSHI5);MSTRG.166207(HCF136);MSTRG.46770(--);MSTRG.53626(SUS2);MSTRG.66452(RPE);MSTRG.98226(Os02g0718900);TEA_001299(--);TEA_002203(DIT2);TEA_003032(TOC75-3);TEA_003310(CCMH);TEA_003472(TOC75-3);TEA_003928(NDC1);TEA_003952(PPOX1);TEA_004859(ABC4);TEA_005492(MTX1);TEA_008861(FTSHI2);TE…
Cellular Component	GO:0031975	envelope	48	297	0.15609	0.415474	MSTRG.106248(ENY2);MSTRG.111540(CVA69.24);MSTRG.119101(TGD4);MSTRG.142158(SIR1);MSTRG.145313(SDH1-1);MSTRG.155731(FTSHI5);MSTRG.166207(HCF136);MSTRG.46770(--);MSTRG.53626(SUS2);MSTRG.66452(RPE);MSTRG.98226(Os02g0718900);TEA_001299(--);TEA_002203(DIT2);TEA_003032(TOC75-3);TEA_003310(CCMH);TEA_003472(TOC75-3);TEA_003928(NDC1);TEA_003952(PPOX1);TEA_004859(ABC4);TEA_005492(MTX1);TEA_008861(FTSHI2);TE…
Cellular Component	GO:0015629	actin cytoskeleton	5	21	0.160913	0.422104	MSTRG.106648(VIII-2);MSTRG.113505(--);MSTRG.27237(XI-D);MSTRG.68647(XI-F);TEA_023266(myoD)
Cellular Component	GO:0005654	nucleoplasm	7	33	0.170092	0.431562	MSTRG.59142(NRPB7);MSTRG.68338(FIP37);TEA_004118(OsI_27296);TEA_006668(--);TEA_007815(--);TEA_017380(WDR5B);TEA_026857(--)
Cellular Component	GO:0044451	nucleoplasm part	7	33	0.170092	0.431562	MSTRG.59142(NRPB7);MSTRG.68338(FIP37);TEA_004118(OsI_27296);TEA_006668(--);TEA_007815(--);TEA_017380(WDR5B);TEA_026857(--)
Cellular Component	GO:0005618	cell wall	13	70	0.173783	0.431562	MSTRG.53626(SUS2);MSTRG.62277(BGAL9);TEA_001462(At3g26720);TEA_005605(ABP20);TEA_006460(At5g14430);TEA_009801(ABP19A);TEA_011676(At5g56590);TEA_015868(ABP20);TEA_016355(RPN2);TEA_018029(CBR1);TEA_022373(BXL1);TEA_024140(AED3);TEA_028914(RPN2)
Cellular Component	GO:0009526	plastid envelope	36	220	0.176361	0.431562	MSTRG.106248(ENY2);MSTRG.111540(CVA69.24);MSTRG.119101(TGD4);MSTRG.142158(SIR1);MSTRG.155731(FTSHI5);MSTRG.166207(HCF136);MSTRG.46770(--);MSTRG.53626(SUS2);MSTRG.66452(RPE);MSTRG.98226(Os02g0718900);TEA_002203(DIT2);TEA_003032(TOC75-3);TEA_003472(TOC75-3);TEA_003952(PPOX1);TEA_004859(ABC4);TEA_008861(FTSHI2);TEA_010614(CLPD);TEA_010958(DEGP2);TEA_012529(ABC1K8);TEA_012601(TIC55);TEA_013346(LPAT1)…
Cellular Component	GO:0031300	intrinsic component of organelle membrane	4	16	0.17644	0.431562	TEA_003032(TOC75-3);TEA_003472(TOC75-3);TEA_019143(CASP);TEA_024834(GALT29A)
Cellular Component	GO:0031974	membrane-enclosed lumen	13	71	0.187256	0.451911	MSTRG.104510(PYM);MSTRG.108432(CRWN1);MSTRG.162237(TPX2);MSTRG.59142(NRPB7);MSTRG.68338(FIP37);TEA_004118(OsI_27296);TEA_006668(--);TEA_007815(--);TEA_015352(FEN1);TEA_016085(--);TEA_017380(WDR5B);TEA_026857(--);TEA_027952(PYM)
Cellular Component	GO:0009521	photosystem	10	53	0.200354	0.47716	MSTRG.166207(HCF136);TEA_006121(PPD1);TEA_008955(--);TEA_009885(psbE);TEA_009892(psbB);TEA_015416(CAB13);TEA_019569(CAB13);TEA_025056(CAB37);TEA_025431(psbB);TEA_029173(psbB)
Cellular Component	GO:0044430	cytoskeletal part	16	92	0.210869	0.495679	MSTRG.124852(KINUA);MSTRG.124857(KINUC);MSTRG.1336(KIN14A);MSTRG.36675(KIN7L);MSTRG.5979(GCP2);MSTRG.90868(CDC2);MSTRG.99302(KIN14R);TEA_000630(GCP2);TEA_009148(KIN5B);TEA_013904(KIN8B);TEA_016141(AUG4);TEA_017293(KIN13B);TEA_018290(KIN14R);TEA_023108(KIN10B);TEA_030182(At5g23430);TEA_030203(At5g23430)
Cellular Component	GO:0044434	chloroplast part	28	172	0.221005	0.504699	MSTRG.110494(petB);MSTRG.166207(HCF136);MSTRG.85930(--);TEA_002389(FBA3);TEA_003928(NDC1);TEA_005026(ndhM);TEA_006121(PPD1);TEA_006782(MSBP2);TEA_009885(psbE);TEA_009892(psbB);TEA_009910(MSBP2);TEA_010958(DEGP2);TEA_012509(ndhS);TEA_012611(ndhH);TEA_013035(Os03g0767500);TEA_013221(CYP37);TEA_014646(FER1);TEA_015998(ATPG);TEA_017808(dnaJ);TEA_018410(CHL);TEA_019569(CAB13);TEA_020553(ATPC);TEA_0254…
Cellular Component	GO:0016469	proton-transporting two-sector ATPase complex	9	48	0.222587	0.504699	MSTRG.111540(CVA69.24);TEA_001068(VHA-C);TEA_009086(At5g47030);TEA_010806(VHA-c''2);TEA_015998(ATPG);TEA_020553(ATPC);TEA_021877(VHA-B2);TEA_023375(VHA-a1);TEA_028821(ATPA)
Cellular Component	GO:0042170	plastid membrane	13	74	0.23044	0.504699	MSTRG.119101(TGD4);MSTRG.46770(--);TEA_002203(DIT2);TEA_003032(TOC75-3);TEA_003472(TOC75-3);TEA_004859(ABC4);TEA_012601(TIC55);TEA_013346(LPAT1);TEA_018337(CAC3);TEA_024780(TIC56);TEA_025639(PDV2);TEA_027193(PPT2);TEA_027417(TIC40)
Cellular Component	GO:0009532	plastid stroma	34	215	0.245869	0.504699	MSTRG.112190(clpP);MSTRG.140819(IMPL1);MSTRG.142158(SIR1);MSTRG.147797(GEP);MSTRG.166207(HCF136);MSTRG.17333(GSTL3);MSTRG.46770(--);MSTRG.49980(ycf2-A);MSTRG.66452(RPE);TEA_002389(FBA3);TEA_002667(PGK3);TEA_002861(ycf2-A);TEA_002866(ycf2-A);TEA_003532(GLT1);TEA_003981(EMB2369);TEA_006121(PPD1);TEA_008818(PYRB3);TEA_010345(GLT1);TEA_010457(ycf2-A);TEA_010614(CLPD);TEA_010958(DEGP2);TEA_013772(PURA…
Cellular Component	GO:0019866	organelle inner membrane	15	89	0.259145	0.504699	MSTRG.145313(SDH1-1);MSTRG.98226(Os02g0718900);TEA_001299(--);TEA_002203(DIT2);TEA_003310(CCMH);TEA_003928(NDC1);TEA_012601(TIC55);TEA_012914(RCOM_0855130);TEA_014723(ANT1);TEA_018337(CAC3);TEA_018507(At2g03690);TEA_018514(At2g03690);TEA_021047(MPT1);TEA_024780(TIC56);TEA_027417(TIC40)
Cellular Component	GO:0044436	thylakoid part	15	89	0.259145	0.504699	MSTRG.166207(HCF136);MSTRG.97683(CTPA1);TEA_006121(PPD1);TEA_008955(--);TEA_009885(psbE);TEA_009892(psbB);TEA_013035(Os03g0767500);TEA_013221(CYP37);TEA_015416(CAB13);TEA_018410(CHL);TEA_019569(CAB13);TEA_025056(CAB37);TEA_025431(psbB);TEA_026979(PSBY);TEA_029173(psbB)
Cellular Component	GO:0000123	histone acetyltransferase complex	1	2	0.260661	0.504699	TEA_026857(--)
Cellular Component	GO:0005681	spliceosomal complex	1	2	0.260661	0.504699	TEA_011810(At1g07170)
Cellular Component	GO:0030125	clathrin vesicle coat	1	2	0.260661	0.504699	TEA_016754(Os04g0679100)
Cellular Component	GO:0030136	clathrin-coated vesicle	1	2	0.260661	0.504699	TEA_016754(Os04g0679100)
Cellular Component	GO:0030658	transport vesicle membrane	1	2	0.260661	0.504699	TEA_023375(VHA-a1)
Cellular Component	GO:0030665	clathrin-coated vesicle membrane	1	2	0.260661	0.504699	TEA_016754(Os04g0679100)
Cellular Component	GO:0031248	protein acetyltransferase complex	1	2	0.260661	0.504699	TEA_026857(--)
Cellular Component	GO:0043189	H4/H2A histone acetyltransferase complex	1	2	0.260661	0.504699	TEA_026857(--)
Cellular Component	GO:1902493	acetyltransferase complex	1	2	0.260661	0.504699	TEA_026857(--)
Cellular Component	GO:1902562	H4 histone acetyltransferase complex	1	2	0.260661	0.504699	TEA_026857(--)
Cellular Component	GO:0034357	photosynthetic membrane	11	63	0.262109	0.504699	MSTRG.166207(HCF136);TEA_006121(PPD1);TEA_008955(--);TEA_009885(psbE);TEA_009892(psbB);TEA_015416(CAB13);TEA_019569(CAB13);TEA_025056(CAB37);TEA_025431(psbB);TEA_026979(PSBY);TEA_029173(psbB)
Cellular Component	GO:0005694	chromosome	5	28	0.354637	0.649945	MSTRG.164531(CAPH);MSTRG.164533(CAPH);TEA_005903(ctdspl2b);TEA_006612(MLH1);TEA_027864(Prim1)
Cellular Component	GO:0000502	proteasome complex	1	3	0.364309	0.649945	TEA_029634(RPN12A)
Cellular Component	GO:0022624	proteasome accessory complex	1	3	0.364309	0.649945	TEA_029634(RPN12A)
Cellular Component	GO:0030118	clathrin coat	1	3	0.364309	0.649945	TEA_016754(Os04g0679100)
Cellular Component	GO:0030133	transport vesicle	1	3	0.364309	0.649945	TEA_023375(VHA-a1)
Cellular Component	GO:0036338	viral membrane	1	3	0.364309	0.649945	TEA_028042(VTE3)
Cellular Component	GO:0042646	plastid nucleoid	1	3	0.364309	0.649945	MSTRG.142158(SIR1)
Cellular Component	GO:0005768	endosome	4	22	0.372386	0.649945	MSTRG.17090(At5g03345);MSTRG.32529(At5g03345);TEA_010955(MTP11);TEA_012630(RABF1)
Cellular Component	GO:0030117	membrane coat	7	42	0.373449	0.649945	MSTRG.104772(--);MSTRG.152719(AP3M);MSTRG.9557(GAPC);TEA_000577(--);TEA_007340(BETAC-AD);TEA_014228(AP1M2);TEA_016754(Os04g0679100)
Cellular Component	GO:0048475	coated membrane	7	42	0.373449	0.649945	MSTRG.104772(--);MSTRG.152719(AP3M);MSTRG.9557(GAPC);TEA_000577(--);TEA_007340(BETAC-AD);TEA_014228(AP1M2);TEA_016754(Os04g0679100)
Cellular Component	GO:0009507	chloroplast	28	189	0.405629	0.678291	MSTRG.110494(petB);MSTRG.166207(HCF136);MSTRG.85930(--);TEA_002389(FBA3);TEA_003928(NDC1);TEA_005026(ndhM);TEA_006121(PPD1);TEA_006782(MSBP2);TEA_009885(psbE);TEA_009892(psbB);TEA_009910(MSBP2);TEA_010958(DEGP2);TEA_012509(ndhS);TEA_012611(ndhH);TEA_013035(Os03g0767500);TEA_013221(CYP37);TEA_014646(FER1);TEA_015998(ATPG);TEA_017808(dnaJ);TEA_018410(CHL);TEA_019569(CAB13);TEA_020553(ATPC);TEA_0254…
Cellular Component	GO:0030120	vesicle coat	4	23	0.406176	0.678291	MSTRG.104772(--);MSTRG.9557(GAPC);TEA_000577(--);TEA_016754(Os04g0679100)
Cellular Component	GO:0012505	endomembrane system	12	78	0.411407	0.678291	MSTRG.17090(At5g03345);MSTRG.32529(At5g03345);MSTRG.34643(HSP90-7);MSTRG.49665(NUP43);TEA_005070(GC6);TEA_007319(GC6);TEA_010955(MTP11);TEA_012630(RABF1);TEA_017024(VPS35B);TEA_019143(CASP);TEA_023375(VHA-a1);TEA_024834(GALT29A)
Cellular Component	GO:0030659	cytoplasmic vesicle membrane	5	30	0.41378	0.678291	MSTRG.104772(--);MSTRG.9557(GAPC);TEA_000577(--);TEA_016754(Os04g0679100);TEA_023375(VHA-a1)
Cellular Component	GO:0044433	cytoplasmic vesicle part	5	30	0.41378	0.678291	MSTRG.104772(--);MSTRG.9557(GAPC);TEA_000577(--);TEA_016754(Os04g0679100);TEA_023375(VHA-a1)
Cellular Component	GO:0016604	nuclear body	2	10	0.419054	0.678291	MSTRG.68338(FIP37);TEA_004118(OsI_27296)
Cellular Component	GO:0005794	Golgi apparatus	4	24	0.439595	0.678291	TEA_005070(GC6);TEA_007319(GC6);TEA_019143(CASP);TEA_024834(GALT29A)
Cellular Component	GO:0030662	coated vesicle membrane	4	24	0.439595	0.678291	MSTRG.104772(--);MSTRG.9557(GAPC);TEA_000577(--);TEA_016754(Os04g0679100)
Cellular Component	GO:0005938	cell cortex	1	4	0.453443	0.678291	MSTRG.90868(CDC2)
Cellular Component	GO:0009523	photosystem II	1	4	0.453443	0.678291	TEA_009885(psbE)
Cellular Component	GO:0030863	cortical cytoskeleton	1	4	0.453443	0.678291	MSTRG.90868(CDC2)
Cellular Component	GO:0030981	cortical microtubule cytoskeleton	1	4	0.453443	0.678291	MSTRG.90868(CDC2)
Cellular Component	GO:0035097	histone methyltransferase complex	1	4	0.453443	0.678291	TEA_017380(WDR5B)
Cellular Component	GO:0044448	cell cortex part	1	4	0.453443	0.678291	MSTRG.90868(CDC2)
Cellular Component	GO:0044459	plasma membrane part	1	4	0.453443	0.678291	MSTRG.138586(NIP5-1)
Cellular Component	GO:0055028	cortical microtubule	1	4	0.453443	0.678291	MSTRG.90868(CDC2)
Cellular Component	GO:0099568	cytoplasmic region	1	4	0.453443	0.678291	MSTRG.90868(CDC2)
Cellular Component	GO:0005819	spindle	2	11	0.469573	0.689162	MSTRG.5979(GCP2);TEA_000630(GCP2)
Cellular Component	GO:0012506	vesicle membrane	5	32	0.472029	0.689162	MSTRG.104772(--);MSTRG.9557(GAPC);TEA_000577(--);TEA_016754(Os04g0679100);TEA_023375(VHA-a1)
Cellular Component	GO:0030119	AP-type membrane coat adaptor complex	3	18	0.472133	0.689162	MSTRG.152719(AP3M);TEA_007340(BETAC-AD);TEA_014228(AP1M2)
Cellular Component	GO:0033177	proton-transporting two-sector ATPase complex, proton-transporting domain	3	19	0.509805	0.72687	TEA_010806(VHA-c''2);TEA_015998(ATPG);TEA_023375(VHA-a1)
Cellular Component	GO:0033178	proton-transporting two-sector ATPase complex, catalytic domain	3	19	0.509805	0.72687	TEA_009086(At5g47030);TEA_020553(ATPC);TEA_028821(ATPA)
Cellular Component	GO:0031978	plastid thylakoid lumen	2	12	0.51736	0.72687	TEA_006121(PPD1);TEA_013221(CYP37)
Cellular Component	GO:0009528	plastid inner membrane	5	34	0.528303	0.72687	TEA_002203(DIT2);TEA_012601(TIC55);TEA_018337(CAC3);TEA_024780(TIC56);TEA_027417(TIC40)
Cellular Component	GO:0005881	cytoplasmic microtubule	1	5	0.530093	0.72687	MSTRG.90868(CDC2)
Cellular Component	GO:0009295	nucleoid	1	5	0.530093	0.72687	MSTRG.142158(SIR1)
Cellular Component	GO:0031012	extracellular matrix	1	5	0.530093	0.72687	TEA_022373(BXL1)
Cellular Component	GO:0034708	methyltransferase complex	1	5	0.530093	0.72687	TEA_017380(WDR5B)
Cellular Component	GO:0071944	cell periphery	28	204	0.57994	0.789241	MSTRG.111540(CVA69.24);MSTRG.122296(AO1);MSTRG.138586(NIP5-1);MSTRG.145313(SDH1-1);MSTRG.53626(SUS2);MSTRG.62277(BGAL9);MSTRG.8173(CCT2);MSTRG.90868(CDC2);TEA_000808(CCT2);TEA_001462(At3g26720);TEA_005605(ABP20);TEA_006460(At5g14430);TEA_007490(EXPA10);TEA_008404(FTIP1);TEA_009801(ABP19A);TEA_011676(At5g56590);TEA_011840(XTH15);TEA_013193(TUBA3);TEA_013593(EXPA9);TEA_015868(ABP20);TEA_016355(RPN2…
Cellular Component	GO:0016021	integral component of membrane	4	29	0.594991	0.793214	MSTRG.106248(ENY2);TEA_003032(TOC75-3);TEA_003472(TOC75-3);TEA_026005(SWEET3)
Cellular Component	GO:0048500	signal recognition particle	1	6	0.596006	0.793214	TEA_002778(SRP72)
Cellular Component	GO:0061695	transferase complex, transferring phosphorus-containing groups	1	6	0.596006	0.793214	TEA_016996(VAC14)
Cellular Component	GO:1990234	transferase complex	8	60	0.617582	0.803644	MSTRG.130080(Wdr48);TEA_014948(MSI1);TEA_016996(VAC14);TEA_017380(WDR5B);TEA_021784(SMU1);TEA_026857(--);TEA_028421(CUL1);TEA_028448(At3g61590)
Cellular Component	GO:0005911	cell-cell junction	25	186	0.623542	0.803644	MSTRG.107947(SMC5);MSTRG.111540(CVA69.24);MSTRG.134027(CAS);MSTRG.155731(FTSHI5);MSTRG.30852(At1g31730);MSTRG.34643(HSP90-7);MSTRG.49611(ADK1);MSTRG.68338(FIP37);MSTRG.68701(SYP71);TEA_000688(CHER1);TEA_002667(PGK3);TEA_007084(SULTR3;4);TEA_007178(AHA10);TEA_008299(NDK1);TEA_008404(FTIP1);TEA_013193(TUBA3);TEA_016142(At3g26560);TEA_016355(RPN2);TEA_016544(--);TEA_022934(ncl1);TEA_023149(OXP1);TEA…
Cellular Component	GO:0030054	cell junction	25	186	0.623542	0.803644	MSTRG.107947(SMC5);MSTRG.111540(CVA69.24);MSTRG.134027(CAS);MSTRG.155731(FTSHI5);MSTRG.30852(At1g31730);MSTRG.34643(HSP90-7);MSTRG.49611(ADK1);MSTRG.68338(FIP37);MSTRG.68701(SYP71);TEA_000688(CHER1);TEA_002667(PGK3);TEA_007084(SULTR3;4);TEA_007178(AHA10);TEA_008299(NDK1);TEA_008404(FTIP1);TEA_013193(TUBA3);TEA_016142(At3g26560);TEA_016355(RPN2);TEA_016544(--);TEA_022934(ncl1);TEA_023149(OXP1);TEA…
Cellular Component	GO:0030312	external encapsulating structure	25	186	0.623542	0.803644	MSTRG.111540(CVA69.24);MSTRG.122296(AO1);MSTRG.145313(SDH1-1);MSTRG.53626(SUS2);MSTRG.62277(BGAL9);MSTRG.8173(CCT2);TEA_000808(CCT2);TEA_001462(At3g26720);TEA_005605(ABP20);TEA_006460(At5g14430);TEA_007490(EXPA10);TEA_008404(FTIP1);TEA_009801(ABP19A);TEA_011676(At5g56590);TEA_011840(XTH15);TEA_013193(TUBA3);TEA_013593(EXPA9);TEA_015868(ABP20);TEA_016355(RPN2);TEA_018029(CBR1);TEA_020668(MPE3);TEA…
Cellular Component	GO:0044429	mitochondrial part	6	46	0.640205	0.803644	MSTRG.145313(SDH1-1);TEA_005492(MTX1);TEA_012914(RCOM_0855130);TEA_018029(CBR1);TEA_026174(SRT2);TEA_028544(DELTA-OAT)
Cellular Component	GO:0044440	endosomal part	2	15	0.64262	0.803644	TEA_010955(MTP11);TEA_012630(RABF1)
Cellular Component	GO:0005739	mitochondrion	7	54	0.648154	0.803644	MSTRG.145313(SDH1-1);TEA_005492(MTX1);TEA_012914(RCOM_0855130);TEA_018029(CBR1);TEA_024992(SDH5);TEA_026174(SRT2);TEA_028544(DELTA-OAT)
Cellular Component	GO:0005667	transcription factor complex	1	7	0.652683	0.803644	TEA_019804(NFYC3)
Cellular Component	GO:0042995	cell projection	1	7	0.652683	0.803644	TEA_029786(GNL2)
Cellular Component	GO:0044798	nuclear transcription factor complex	1	7	0.652683	0.803644	TEA_019804(NFYC3)
Cellular Component	GO:0090575	RNA polymerase II transcription factor complex	1	7	0.652683	0.803644	TEA_019804(NFYC3)
Cellular Component	GO:1902494	catalytic complex	10	78	0.66965	0.808642	MSTRG.130080(Wdr48);TEA_002899(TOPP4);TEA_014948(MSI1);TEA_016996(VAC14);TEA_017380(WDR5B);TEA_021784(SMU1);TEA_025763(TOPP4);TEA_026857(--);TEA_028421(CUL1);TEA_028448(At3g61590)
Cellular Component	GO:0030135	coated vesicle	4	33	0.69891	0.808642	MSTRG.104772(--);MSTRG.9557(GAPC);TEA_000577(--);TEA_016754(Os04g0679100)
Cellular Component	GO:0016023	cytoplasmic, membrane-bounded vesicle	5	41	0.69959	0.808642	MSTRG.104772(--);MSTRG.9557(GAPC);TEA_000577(--);TEA_016754(Os04g0679100);TEA_023375(VHA-a1)
Cellular Component	GO:0005777	peroxisome	3	25	0.701326	0.808642	MSTRG.140137(PEX4);TEA_012054(ACX4);TEA_016075(PEX16)
Cellular Component	GO:0000785	chromatin	1	8	0.701418	0.808642	TEA_006612(MLH1)
Cellular Component	GO:0005874	microtubule	1	8	0.701418	0.808642	MSTRG.90868(CDC2)
Cellular Component	GO:0005886	plasma membrane	1	8	0.701418	0.808642	MSTRG.138586(NIP5-1)
Cellular Component	GO:0015935	small ribosomal subunit	1	8	0.701418	0.808642	TEA_017116(RPS17)
Cellular Component	GO:0099512	supramolecular fiber	1	8	0.701418	0.808642	MSTRG.90868(CDC2)
Cellular Component	GO:0099513	polymeric cytoskeletal fiber	1	8	0.701418	0.808642	MSTRG.90868(CDC2)
Cellular Component	GO:0000139	Golgi membrane	2	17	0.71092	0.809286	TEA_019143(CASP);TEA_024834(GALT29A)
Cellular Component	GO:0044431	Golgi apparatus part	2	17	0.71092	0.809286	TEA_019143(CASP);TEA_024834(GALT29A)
Cellular Component	GO:0031410	cytoplasmic vesicle	5	42	0.720164	0.81049	MSTRG.104772(--);MSTRG.9557(GAPC);TEA_000577(--);TEA_016754(Os04g0679100);TEA_023375(VHA-a1)
Cellular Component	GO:0031988	membrane-bounded vesicle	5	43	0.739714	0.81049	MSTRG.104772(--);MSTRG.9557(GAPC);TEA_000577(--);TEA_016754(Os04g0679100);TEA_023375(VHA-a1)
Cellular Component	GO:0044427	chromosomal part	2	18	0.740768	0.81049	TEA_006612(MLH1);TEA_027864(Prim1)
Cellular Component	GO:0031461	cullin-RING ubiquitin ligase complex	4	35	0.743107	0.81049	MSTRG.130080(Wdr48);TEA_014948(MSI1);TEA_021784(SMU1);TEA_028448(At3g61590)
Cellular Component	GO:0005783	endoplasmic reticulum	1	9	0.743323	0.81049	MSTRG.34643(HSP90-7)
Cellular Component	GO:0044432	endoplasmic reticulum part	1	9	0.743323	0.81049	MSTRG.34643(HSP90-7)
Cellular Component	GO:0046930	pore complex	1	9	0.743323	0.81049	MSTRG.106248(ENY2)
Cellular Component	GO:0000151	ubiquitin ligase complex	5	44	0.758244	0.821809	MSTRG.130080(Wdr48);TEA_014948(MSI1);TEA_021784(SMU1);TEA_028421(CUL1);TEA_028448(At3g61590)
Cellular Component	GO:0044425	membrane part	240	1771	0.764696	0.822468	MSTRG.100211(KAT3);MSTRG.104772(--);MSTRG.106248(ENY2);MSTRG.10745(ECA1);MSTRG.10868(IAR1);MSTRG.10946(CAX3);MSTRG.110494(petB);MSTRG.111540(CVA69.24);MSTRG.116327(pigw);MSTRG.117708(BAT1);MSTRG.117710(BAT1);MSTRG.120486(At5g11960);MSTRG.12087(MLO1);MSTRG.121873(KEA2);MSTRG.128173(KAT1);MSTRG.130027(HVA22A);MSTRG.130028(HVA22A);MSTRG.138261(--);MSTRG.138586(NIP5-1);MSTRG.1412(ndhF);MSTRG.14463(--…
Cellular Component	GO:0031977	thylakoid lumen	2	19	0.76794	0.822468	TEA_006121(PPD1);TEA_013221(CYP37)
Cellular Component	GO:0031982	vesicle	5	46	0.792297	0.843564	MSTRG.104772(--);MSTRG.9557(GAPC);TEA_000577(--);TEA_016754(Os04g0679100);TEA_023375(VHA-a1)
Cellular Component	GO:0005740	mitochondrial envelope	3	30	0.812624	0.855145	MSTRG.145313(SDH1-1);TEA_005492(MTX1);TEA_018029(CBR1)
Cellular Component	GO:0031966	mitochondrial membrane	3	30	0.812624	0.855145	MSTRG.145313(SDH1-1);TEA_005492(MTX1);TEA_018029(CBR1)
Cellular Component	GO:0010008	endosome membrane	1	12	0.836964	0.875668	TEA_010955(MTP11)
Cellular Component	GO:0031224	intrinsic component of membrane	213	1612	0.874257	0.909429	MSTRG.100211(KAT3);MSTRG.106248(ENY2);MSTRG.10745(ECA1);MSTRG.10868(IAR1);MSTRG.10946(CAX3);MSTRG.110494(petB);MSTRG.116327(pigw);MSTRG.117708(BAT1);MSTRG.117710(BAT1);MSTRG.120486(At5g11960);MSTRG.12087(MLO1);MSTRG.121873(KEA2);MSTRG.128173(KAT1);MSTRG.130027(HVA22A);MSTRG.130028(HVA22A);MSTRG.138261(--);MSTRG.138586(NIP5-1);MSTRG.1412(ndhF);MSTRG.14463(--);MSTRG.147131(At1g06840);MSTRG.160914(-…
Cellular Component	GO:0042579	microbody	6	62	0.884172	0.914487	MSTRG.140137(PEX4);TEA_008299(NDK1);TEA_009517(4CLL5);TEA_012054(ACX4);TEA_016075(PEX16);TEA_019877(4CLL6)
Cellular Component	GO:0044438	microbody part	1	16	0.91102	0.931608	TEA_016075(PEX16)
Cellular Component	GO:0044439	peroxisomal part	1	16	0.91102	0.931608	TEA_016075(PEX16)
Cellular Component	GO:0070993	translation preinitiation complex	1	17	0.923526	0.939091	TEA_020804(eif3m)
Cellular Component	GO:0044455	mitochondrial membrane part	1	22	0.964156	0.974928	MSTRG.145313(SDH1-1)
Cellular Component	GO:0016020	membrane	323	2497	0.984182	0.989649	MSTRG.100211(KAT3);MSTRG.104772(--);MSTRG.106248(ENY2);MSTRG.10745(ECA1);MSTRG.10868(IAR1);MSTRG.10946(CAX3);MSTRG.110437(ABCC5);MSTRG.110494(petB);MSTRG.111540(CVA69.24);MSTRG.116327(pigw);MSTRG.117708(BAT1);MSTRG.117710(BAT1);MSTRG.119101(TGD4);MSTRG.120486(At5g11960);MSTRG.12087(MLO1);MSTRG.121873(KEA2);MSTRG.128173(KAT1);MSTRG.130027(HVA22A);MSTRG.130028(HVA22A);MSTRG.138261(--);MSTRG.138586(…
Cellular Component	GO:0005575	cellular_component	766	5466	1	1	MSTRG.100211(KAT3);MSTRG.104510(PYM);MSTRG.104772(--);MSTRG.106248(ENY2);MSTRG.106648(VIII-2);MSTRG.10745(ECA1);MSTRG.107805(At5g09550);MSTRG.107947(SMC5);MSTRG.108432(CRWN1);MSTRG.108433(CRWN1);MSTRG.10868(IAR1);MSTRG.10946(CAX3);MSTRG.110437(ABCC5);MSTRG.110494(petB);MSTRG.111540(CVA69.24);MSTRG.111681(RPL1);MSTRG.112190(clpP);MSTRG.1125(ATG3);MSTRG.113505(--);MSTRG.116327(pigw);MSTRG.117198(RA…
Molecular Function	GO:0008320	protein transmembrane transporter activity	4	6	0.00362164	0.450479	MSTRG.52882(TIM17-2);TEA_003032(TOC75-3);TEA_003472(TOC75-3);TEA_029898(Os02g0178400)
Molecular Function	GO:0008565	protein transporter activity	4	6	0.00362164	0.450479	MSTRG.52882(TIM17-2);TEA_003032(TOC75-3);TEA_003472(TOC75-3);TEA_029898(Os02g0178400)
Molecular Function	GO:0022884	macromolecule transmembrane transporter activity	4	6	0.00362164	0.450479	MSTRG.52882(TIM17-2);TEA_003032(TOC75-3);TEA_003472(TOC75-3);TEA_029898(Os02g0178400)
Molecular Function	GO:0022892	substrate-specific transporter activity	76	433	0.00488889	0.450479	MSTRG.100211(KAT3);MSTRG.10868(IAR1);MSTRG.10946(CAX3);MSTRG.111540(CVA69.24);MSTRG.117708(BAT1);MSTRG.117710(BAT1);MSTRG.121873(KEA2);MSTRG.128173(KAT1);MSTRG.138586(NIP5-1);MSTRG.147131(At1g06840);MSTRG.40440(--);MSTRG.52882(TIM17-2);MSTRG.67388(AHA5);MSTRG.68701(SYP71);MSTRG.82543(TPC1B);MSTRG.9332(KEA2);MSTRG.95832(MTP3);MSTRG.98226(Os02g0718900);TEA_000221(PIP1-5);TEA_001068(VHA-C);TEA_00123…
Molecular Function	GO:0022890	inorganic cation transmembrane transporter activity	33	163	0.007291	0.450479	MSTRG.100211(KAT3);MSTRG.10868(IAR1);MSTRG.10946(CAX3);MSTRG.111540(CVA69.24);MSTRG.121873(KEA2);MSTRG.128173(KAT1);MSTRG.147131(At1g06840);MSTRG.40440(--);MSTRG.82543(TPC1B);TEA_001068(VHA-C);TEA_001711(--);TEA_002791(POT7);TEA_003769(ZTP29);TEA_003771(ZTP29);TEA_004715(MRS2-1);TEA_006663(CNGC17);TEA_009086(At5g47030);TEA_010806(VHA-c''2);TEA_010955(MTP11);TEA_010957(NHX2);TEA_010998(NHX2);TEA_0…
Molecular Function	GO:0022891	substrate-specific transmembrane transporter activity	68	387	0.00732377	0.450479	MSTRG.100211(KAT3);MSTRG.10868(IAR1);MSTRG.10946(CAX3);MSTRG.111540(CVA69.24);MSTRG.117708(BAT1);MSTRG.117710(BAT1);MSTRG.121873(KEA2);MSTRG.128173(KAT1);MSTRG.138586(NIP5-1);MSTRG.147131(At1g06840);MSTRG.40440(--);MSTRG.52882(TIM17-2);MSTRG.67388(AHA5);MSTRG.82543(TPC1B);MSTRG.9332(KEA2);MSTRG.95832(MTP3);MSTRG.98226(Os02g0718900);TEA_000221(PIP1-5);TEA_001068(VHA-C);TEA_001238(MOT2);TEA_001628(…
Molecular Function	GO:0015171	amino acid transmembrane transporter activity	3	4	0.00825485	0.450479	MSTRG.117710(BAT1);TEA_028106(AAP6);TEA_028107(AAP6)
Molecular Function	GO:0008509	anion transmembrane transporter activity	18	78	0.0114725	0.492266	MSTRG.117708(BAT1);MSTRG.117710(BAT1);MSTRG.138586(NIP5-1);MSTRG.98226(Os02g0718900);TEA_001238(MOT2);TEA_002203(DIT2);TEA_004369(At1g31830);TEA_006486(At5g25400);TEA_007084(SULTR3;4);TEA_013636(CLC-D);TEA_015903(SULTR3;3);TEA_022483(CAT2);TEA_022779(SULTR3;1);TEA_024746(ST3);TEA_027193(PPT2);TEA_028106(AAP6);TEA_028107(AAP6);TEA_029857(SULTR1;3)
Molecular Function	GO:0019206	nucleoside kinase activity	5	12	0.0140679	0.492266	MSTRG.49611(ADK1);MSTRG.687(udkC);TEA_006449(UKL5);TEA_016944(UKL1);TEA_021682(udkC)
Molecular Function	GO:0016787	hydrolase activity	303	2066	0.0149629	0.492266	MSTRG.104392(RH15);MSTRG.106648(VIII-2);MSTRG.107969(PPH);MSTRG.109903(MTR4);MSTRG.110437(ABCC5);MSTRG.112190(clpP);MSTRG.113505(--);MSTRG.116674(IP5P6);MSTRG.117198(RAD50);MSTRG.11861(At5g62930);MSTRG.124465(SCPL18);MSTRG.124852(KINUA);MSTRG.124857(KINUC);MSTRG.125264(EMB2247);MSTRG.126805(DEGP7);MSTRG.12920(PIE1);MSTRG.129632(AGAL1);MSTRG.1336(KIN14A);MSTRG.135023(At3g16560);MSTRG.140165(--);MS…
Molecular Function	GO:0015491	cation:cation antiporter activity	3	5	0.0186145	0.492266	MSTRG.10946(CAX3);TEA_010957(NHX2);TEA_010998(NHX2)
Molecular Function	GO:0099516	ion antiporter activity	3	5	0.0186145	0.492266	MSTRG.10946(CAX3);TEA_010957(NHX2);TEA_010998(NHX2)
Molecular Function	GO:0016818	hydrolase activity, acting on acid anhydrides, in phosphorus-containing anhydrides	105	658	0.0191509	0.492266	MSTRG.104392(RH15);MSTRG.106648(VIII-2);MSTRG.109903(MTR4);MSTRG.110437(ABCC5);MSTRG.117198(RAD50);MSTRG.124852(KINUA);MSTRG.124857(KINUC);MSTRG.12920(PIE1);MSTRG.1336(KIN14A);MSTRG.140165(--);MSTRG.14059(OsI_016050);MSTRG.146825(RH17);MSTRG.148493(--);MSTRG.150358(ABCB4);MSTRG.155731(FTSHI5);MSTRG.156401(RH15);MSTRG.161784(Os06g0701100);MSTRG.167135(PDR3);MSTRG.167136(PDR3);MSTRG.18431(PGIC);MST…
Molecular Function	GO:0042578	phosphoric ester hydrolase activity	38	207	0.0204198	0.492266	MSTRG.113505(--);MSTRG.116674(IP5P6);MSTRG.135023(At3g16560);MSTRG.140819(IMPL1);MSTRG.148660(At1g09160);MSTRG.153671(KAPP);MSTRG.153677(KAPP);MSTRG.166465(IMPL1);MSTRG.3091(PLC6);MSTRG.42039(LRK10L-2.6);MSTRG.52982(TON2);MSTRG.71604(PTPMT1);TEA_001744(At5g26010);TEA_002899(TOPP4);TEA_004533(GDPD1);TEA_005903(ctdspl2b);TEA_009072(TPS7);TEA_009816(At3g06270);TEA_011988(IP5P15);TEA_012127(PHS1);TEA…
Molecular Function	GO:0015075	ion transmembrane transporter activity	60	352	0.0205692	0.492266	MSTRG.100211(KAT3);MSTRG.10868(IAR1);MSTRG.10946(CAX3);MSTRG.111540(CVA69.24);MSTRG.117708(BAT1);MSTRG.117710(BAT1);MSTRG.121873(KEA2);MSTRG.128173(KAT1);MSTRG.138586(NIP5-1);MSTRG.147131(At1g06840);MSTRG.40440(--);MSTRG.67388(AHA5);MSTRG.82543(TPC1B);MSTRG.9332(KEA2);MSTRG.95832(MTP3);MSTRG.98226(Os02g0718900);TEA_001068(VHA-C);TEA_001238(MOT2);TEA_001711(--);TEA_002203(DIT2);TEA_002791(POT7);TE…
Molecular Function	GO:0016462	pyrophosphatase activity	104	653	0.020686	0.492266	MSTRG.104392(RH15);MSTRG.106648(VIII-2);MSTRG.109903(MTR4);MSTRG.110437(ABCC5);MSTRG.117198(RAD50);MSTRG.124852(KINUA);MSTRG.124857(KINUC);MSTRG.12920(PIE1);MSTRG.1336(KIN14A);MSTRG.140165(--);MSTRG.14059(OsI_016050);MSTRG.146825(RH17);MSTRG.148493(--);MSTRG.150358(ABCB4);MSTRG.155731(FTSHI5);MSTRG.156401(RH15);MSTRG.161784(Os06g0701100);MSTRG.167135(PDR3);MSTRG.167136(PDR3);MSTRG.18431(PGIC);MST…
Molecular Function	GO:0016813	hydrolase activity, acting on carbon-nitrogen (but not peptide) bonds, in linear amidines	4	9	0.0219071	0.492266	MSTRG.157893(AIH);MSTRG.157909(AIH);TEA_008101(ARGAH1);TEA_013518(AIH)
Molecular Function	GO:0016817	hydrolase activity, acting on acid anhydrides	105	664	0.0242045	0.513673	MSTRG.104392(RH15);MSTRG.106648(VIII-2);MSTRG.109903(MTR4);MSTRG.110437(ABCC5);MSTRG.117198(RAD50);MSTRG.124852(KINUA);MSTRG.124857(KINUC);MSTRG.12920(PIE1);MSTRG.1336(KIN14A);MSTRG.140165(--);MSTRG.14059(OsI_016050);MSTRG.146825(RH17);MSTRG.148493(--);MSTRG.150358(ABCB4);MSTRG.155731(FTSHI5);MSTRG.156401(RH15);MSTRG.161784(Os06g0701100);MSTRG.167135(PDR3);MSTRG.167136(PDR3);MSTRG.18431(PGIC);MST…
Molecular Function	GO:0017111	nucleoside-triphosphatase activity	97	612	0.0279304	0.561548	MSTRG.104392(RH15);MSTRG.106648(VIII-2);MSTRG.109903(MTR4);MSTRG.110437(ABCC5);MSTRG.117198(RAD50);MSTRG.124852(KINUA);MSTRG.124857(KINUC);MSTRG.12920(PIE1);MSTRG.1336(KIN14A);MSTRG.14059(OsI_016050);MSTRG.146825(RH17);MSTRG.148493(--);MSTRG.150358(ABCB4);MSTRG.156401(RH15);MSTRG.161784(Os06g0701100);MSTRG.167135(PDR3);MSTRG.167136(PDR3);MSTRG.18431(PGIC);MSTRG.27237(XI-D);MSTRG.39238(TUBB2);MSTR…
Molecular Function	GO:0015298	solute:cation antiporter activity	3	6	0.0336073	0.631016	MSTRG.10946(CAX3);TEA_010957(NHX2);TEA_010998(NHX2)
Molecular Function	GO:0005342	organic acid transmembrane transporter activity	8	30	0.0363412	0.631016	MSTRG.117708(BAT1);MSTRG.117710(BAT1);TEA_002203(DIT2);TEA_004369(At1g31830);TEA_022483(CAT2);TEA_027193(PPT2);TEA_028106(AAP6);TEA_028107(AAP6)
Molecular Function	GO:0046943	carboxylic acid transmembrane transporter activity	8	30	0.0363412	0.631016	MSTRG.117708(BAT1);MSTRG.117710(BAT1);TEA_002203(DIT2);TEA_004369(At1g31830);TEA_022483(CAT2);TEA_027193(PPT2);TEA_028106(AAP6);TEA_028107(AAP6)
Molecular Function	GO:0045181	glutamate synthase activity, NAD(P)H as acceptor	2	3	0.047572	0.658732	TEA_003532(GLT1);TEA_010345(GLT1)
Molecular Function	GO:1901981	phosphatidylinositol phosphate binding	2	3	0.047572	0.658732	TEA_005352(FKBP62);TEA_005364(FKBP65)
Molecular Function	GO:1902936	phosphatidylinositol bisphosphate binding	2	3	0.047572	0.658732	TEA_005352(FKBP62);TEA_005364(FKBP65)
Molecular Function	GO:0016791	phosphatase activity	30	168	0.0499054	0.658732	MSTRG.113505(--);MSTRG.116674(IP5P6);MSTRG.135023(At3g16560);MSTRG.140819(IMPL1);MSTRG.148660(At1g09160);MSTRG.153671(KAPP);MSTRG.153677(KAPP);MSTRG.166465(IMPL1);MSTRG.71604(PTPMT1);TEA_001744(At5g26010);TEA_002899(TOPP4);TEA_005903(ctdspl2b);TEA_009072(TPS7);TEA_009816(At3g06270);TEA_011988(IP5P15);TEA_012127(PHS1);TEA_013604(At2g29380);TEA_014337(--);TEA_015495(NTPCR);TEA_016619(At3g05640);TEA…
Molecular Function	GO:0015631	tubulin binding	14	67	0.0518943	0.658732	MSTRG.113505(--);MSTRG.124852(KINUA);MSTRG.124857(KINUC);MSTRG.1336(KIN14A);MSTRG.36675(KIN7L);MSTRG.99302(KIN14R);TEA_009148(KIN5B);TEA_013603(fluG);TEA_013904(KIN8B);TEA_017293(KIN13B);TEA_018290(KIN14R);TEA_021320(AUG7);TEA_028610(glnA);TEA_030203(At5g23430)
Molecular Function	GO:0015297	antiporter activity	3	7	0.0531354	0.658732	MSTRG.10946(CAX3);TEA_010957(NHX2);TEA_010998(NHX2)
Molecular Function	GO:0008514	organic anion transmembrane transporter activity	9	39	0.0632552	0.658732	MSTRG.117708(BAT1);MSTRG.117710(BAT1);MSTRG.98226(Os02g0718900);TEA_002203(DIT2);TEA_004369(At1g31830);TEA_022483(CAT2);TEA_027193(PPT2);TEA_028106(AAP6);TEA_028107(AAP6)
Molecular Function	GO:0097159	organic cyclic compound binding	412	2941	0.0634992	0.658732	MSTRG.104029(CBSX3);MSTRG.104392(RH15);MSTRG.106648(VIII-2);MSTRG.107199(CYP704C1);MSTRG.107209(fray2);MSTRG.10745(ECA1);MSTRG.107947(SMC5);MSTRG.109903(MTR4);MSTRG.110494(petB);MSTRG.119954(CDC48C);MSTRG.120040(cirbp);MSTRG.120146(PPIE);MSTRG.124852(KINUA);MSTRG.124857(KINUC);MSTRG.125264(EMB2247);MSTRG.12920(PIE1);MSTRG.1336(KIN14A);MSTRG.136433(Os01g0868300);MSTRG.138261(--);MSTRG.140137(PEX4)…
Molecular Function	GO:0015077	monovalent inorganic cation transmembrane transporter activity	20	107	0.0657063	0.658732	MSTRG.100211(KAT3);MSTRG.111540(CVA69.24);MSTRG.121873(KEA2);MSTRG.128173(KAT1);TEA_001068(VHA-C);TEA_006663(CNGC17);TEA_009086(At5g47030);TEA_010806(VHA-c''2);TEA_010957(NHX2);TEA_010998(NHX2);TEA_014168(AMT3-1);TEA_015998(ATPG);TEA_017537(--);TEA_019322(CNGC18);TEA_020553(ATPC);TEA_022965(CNGC14);TEA_023375(VHA-a1);TEA_023571(AKT1);TEA_028796(--);TEA_028821(ATPA)
Molecular Function	GO:0004175	endopeptidase activity	13	64	0.0720154	0.658732	MSTRG.155731(FTSHI5);MSTRG.44783(FTSH2);MSTRG.74732(FTSH2);TEA_008861(FTSHI2);TEA_009013(DEGP7);TEA_010958(DEGP2);TEA_017018(PAD1);TEA_022227(PAF2);TEA_022637(PAF1);TEA_023224(DEGP7);TEA_023857(PBD1);TEA_024140(AED3);TEA_024223(PAD1)
Molecular Function	GO:0008757	S-adenosylmethionine-dependent methyltransferase activity	9	40	0.0724923	0.658732	MSTRG.142720(SAMT);MSTRG.85140(SUVH5);TEA_007672(SMT2);TEA_013688(ATX2);TEA_018475(SPMS);TEA_019100(SMT3);TEA_023977(ATX1);TEA_026008(SPMS);TEA_028578(SMT2)
Molecular Function	GO:0019205	nucleobase-containing compound kinase activity	5	18	0.0779228	0.658732	MSTRG.49611(ADK1);MSTRG.687(udkC);TEA_006449(UKL5);TEA_016944(UKL1);TEA_021682(udkC)
Molecular Function	GO:0005215	transporter activity	106	706	0.0782341	0.658732	MSTRG.100211(KAT3);MSTRG.10868(IAR1);MSTRG.10946(CAX3);MSTRG.110437(ABCC5);MSTRG.111540(CVA69.24);MSTRG.117708(BAT1);MSTRG.117710(BAT1);MSTRG.121873(KEA2);MSTRG.128173(KAT1);MSTRG.138586(NIP5-1);MSTRG.147131(At1g06840);MSTRG.31568(DTX40);MSTRG.40440(--);MSTRG.44593(ABCD1);MSTRG.52882(TIM17-2);MSTRG.5683(At4g19185);MSTRG.57159(INT3);MSTRG.67388(AHA5);MSTRG.68701(SYP71);MSTRG.82543(TPC1B);MSTRG.845…
Molecular Function	GO:0004683	calmodulin-dependent protein kinase activity	4	13	0.0809476	0.658732	TEA_006750(At1g79990);TEA_019166(ZFWD2);TEA_020815(At1g52360);TEA_025870(ATG16)
Molecular Function	GO:0017016	Ras GTPase binding	6	24	0.0864289	0.658732	MSTRG.134027(CAS);TEA_008712(XPO1);TEA_013195(Ipo5);TEA_015188(KPNB1);TEA_024792(SAD2);TEA_029758(--)
Molecular Function	GO:0031267	small GTPase binding	6	24	0.0864289	0.658732	MSTRG.134027(CAS);TEA_008712(XPO1);TEA_013195(Ipo5);TEA_015188(KPNB1);TEA_024792(SAD2);TEA_029758(--)
Molecular Function	GO:0051020	GTPase binding	6	24	0.0864289	0.658732	MSTRG.134027(CAS);TEA_008712(XPO1);TEA_013195(Ipo5);TEA_015188(KPNB1);TEA_024792(SAD2);TEA_029758(--)
Molecular Function	GO:0005085	guanyl-nucleotide exchange factor activity	2	4	0.0868892	0.658732	TEA_009628(GN);TEA_029786(GNL2)
Molecular Function	GO:0005451	monovalent cation:proton antiporter activity	2	4	0.0868892	0.658732	TEA_010957(NHX2);TEA_010998(NHX2)
Molecular Function	GO:0015085	calcium ion transmembrane transporter activity	2	4	0.0868892	0.658732	MSTRG.10946(CAX3);MSTRG.82543(TPC1B)
Molecular Function	GO:0015930	glutamate synthase activity	2	4	0.0868892	0.658732	TEA_003532(GLT1);TEA_010345(GLT1)
Molecular Function	GO:0016408	C-acyltransferase activity	2	4	0.0868892	0.658732	MSTRG.63364(LCB1);TEA_023631(LCB1)
Molecular Function	GO:0016454	C-palmitoyltransferase activity	2	4	0.0868892	0.658732	MSTRG.63364(LCB1);TEA_023631(LCB1)
Molecular Function	GO:0016743	carboxyl- or carbamoyltransferase activity	2	4	0.0868892	0.658732	TEA_004613(PYRB2);TEA_008818(PYRB3)
Molecular Function	GO:0052866	phosphatidylinositol phosphate phosphatase activity	2	4	0.0868892	0.658732	TEA_011988(IP5P15);TEA_023200(PTEN2A)
Molecular Function	GO:0072509	divalent inorganic cation transmembrane transporter activity	2	4	0.0868892	0.658732	MSTRG.10946(CAX3);MSTRG.82543(TPC1B)
Molecular Function	GO:0008233	peptidase activity	44	273	0.0895568	0.658732	MSTRG.112190(clpP);MSTRG.14402(SBT4.15);MSTRG.144306(SCPL9);MSTRG.147797(GEP);MSTRG.155731(FTSHI5);MSTRG.44783(FTSH2);MSTRG.4498(LKHA4);MSTRG.74732(FTSH2);MSTRG.81881(MAP1A);MSTRG.92967(SCPL6);MSTRG.93312(SCPL18);MSTRG.97683(CTPA1);TEA_000610(UBP12);TEA_000681(SCP26);TEA_001706(CTPA1);TEA_003132(--);TEA_008532(SBT3.8);TEA_008552(SCPL34);TEA_008584(SAG39);TEA_008861(FTSHI2);TEA_008919(OOP);TEA_009…
Molecular Function	GO:0070011	peptidase activity, acting on L-amino acid peptides	38	232	0.0903985	0.658732	MSTRG.112190(clpP);MSTRG.14402(SBT4.15);MSTRG.144306(SCPL9);MSTRG.147797(GEP);MSTRG.155731(FTSHI5);MSTRG.44783(FTSH2);MSTRG.4498(LKHA4);MSTRG.74732(FTSH2);MSTRG.81881(MAP1A);MSTRG.92967(SCPL6);MSTRG.93312(SCPL18);MSTRG.97683(CTPA1);TEA_000610(UBP12);TEA_001706(CTPA1);TEA_003132(--);TEA_008552(SCPL34);TEA_008861(FTSHI2);TEA_008919(OOP);TEA_009013(DEGP7);TEA_009528(SBT1.6);TEA_010958(DEGP2);TEA_013…
Molecular Function	GO:0015103	inorganic anion transmembrane transporter activity	8	36	0.0928926	0.658732	MSTRG.138586(NIP5-1);TEA_001238(MOT2);TEA_007084(SULTR3;4);TEA_013636(CLC-D);TEA_015903(SULTR3;3);TEA_022779(SULTR3;1);TEA_024746(ST3);TEA_029857(SULTR1;3)
Molecular Function	GO:0036094	small molecule binding	305	2174	0.102112	0.658732	MSTRG.104029(CBSX3);MSTRG.104392(RH15);MSTRG.106648(VIII-2);MSTRG.107209(fray2);MSTRG.10745(ECA1);MSTRG.107947(SMC5);MSTRG.109903(MTR4);MSTRG.111540(CVA69.24);MSTRG.119954(CDC48C);MSTRG.124852(KINUA);MSTRG.124857(KINUC);MSTRG.125264(EMB2247);MSTRG.12920(PIE1);MSTRG.1336(KIN14A);MSTRG.136433(Os01g0868300);MSTRG.138261(--);MSTRG.140137(PEX4);MSTRG.140165(--);MSTRG.14059(OsI_016050);MSTRG.14345(SD11…
Molecular Function	GO:0016614	oxidoreductase activity, acting on CH-OH group of donors	35	214	0.102313	0.658732	MSTRG.124545(EMB3004);MSTRG.154244(NAD-ME2);MSTRG.70570(Os05g0573700);MSTRG.71188(CKX6);MSTRG.8041(MODA);TEA_002093(NAD-ME2);TEA_003275(MODA);TEA_004707(At1g30700);TEA_006184(ADHIII);TEA_006608(GLDH);TEA_006882(ANR);TEA_007849(MD1);TEA_007975(At1g71180);TEA_010771(KAB1);TEA_011692(UGD2);TEA_012668(PGDH1);TEA_012877(UGD2);TEA_013013(Os01g0939600);TEA_013014(GPDHC1);TEA_014080(ADHIII);TEA_014405(AD…
Molecular Function	GO:0004721	phosphoprotein phosphatase activity	13	68	0.105596	0.658732	MSTRG.153671(KAPP);MSTRG.153677(KAPP);MSTRG.71604(PTPMT1);TEA_002899(TOPP4);TEA_009816(At3g06270);TEA_012127(PHS1);TEA_013604(At2g29380);TEA_014337(--);TEA_018864(Dusp12);TEA_020350(Os01g0295700);TEA_021700(PHS1);TEA_023200(PTEN2A);TEA_025763(TOPP4)
Molecular Function	GO:0016741	transferase activity, transferring one-carbon groups	29	174	0.107131	0.658732	MSTRG.142720(SAMT);MSTRG.85140(SUVH5);TEA_000379(--);TEA_001168(--);TEA_003053(ICMTA);TEA_004613(PYRB2);TEA_005815(LDL1);TEA_006460(At5g14430);TEA_007672(SMT2);TEA_007782(mrm1);TEA_008818(PYRB3);TEA_009377(QUA2);TEA_009931(coq-5);TEA_013249(--);TEA_013688(ATX2);TEA_018475(SPMS);TEA_018859(--);TEA_019100(SMT3);TEA_019818(HMT-2);TEA_019967(rlmE);TEA_020766(GDCST);TEA_021384(FAOMT);TEA_022772(SMTA);…
Molecular Function	GO:0008092	cytoskeletal protein binding	17	95	0.115675	0.658732	MSTRG.113505(--);MSTRG.124852(KINUA);MSTRG.124857(KINUC);MSTRG.1336(KIN14A);MSTRG.27237(XI-D);MSTRG.36675(KIN7L);MSTRG.99302(KIN14R);TEA_001712(XOG1);TEA_004522(ARP3);TEA_009148(KIN5B);TEA_013603(fluG);TEA_013904(KIN8B);TEA_017293(KIN13B);TEA_018290(KIN14R);TEA_021320(AUG7);TEA_028610(glnA);TEA_030203(At5g23430)
Molecular Function	GO:0097367	carbohydrate derivative binding	261	1862	0.129094	0.658732	MSTRG.104392(RH15);MSTRG.106648(VIII-2);MSTRG.107209(fray2);MSTRG.10745(ECA1);MSTRG.107947(SMC5);MSTRG.109903(MTR4);MSTRG.119954(CDC48C);MSTRG.124852(KINUA);MSTRG.124857(KINUC);MSTRG.125264(EMB2247);MSTRG.12920(PIE1);MSTRG.1336(KIN14A);MSTRG.138261(--);MSTRG.140165(--);MSTRG.14059(OsI_016050);MSTRG.14345(SD11);MSTRG.145313(SDH1-1);MSTRG.146728(ARF);MSTRG.146825(RH17);MSTRG.148493(--);MSTRG.148836…
Molecular Function	GO:0005198	structural molecule activity	16	90	0.129563	0.658732	MSTRG.111681(RPL1);MSTRG.160397(NUP155);MSTRG.17932(SR34A);MSTRG.39238(TUBB2);MSTRG.43490(TUBB2);MSTRG.43492(TUBB8);MSTRG.83372(RPS15);TEA_009896(rpl14);TEA_013193(TUBA3);TEA_013600(RPS20B);TEA_016474(RPS15);TEA_017116(RPS17);TEA_019826(RPL2);TEA_019827(AtMg00660);TEA_027047(RPL34);TEA_028437(At1g06900)
Molecular Function	GO:0022857	transmembrane transporter activity	92	624	0.131157	0.658732	MSTRG.100211(KAT3);MSTRG.10868(IAR1);MSTRG.10946(CAX3);MSTRG.110437(ABCC5);MSTRG.111540(CVA69.24);MSTRG.117708(BAT1);MSTRG.117710(BAT1);MSTRG.121873(KEA2);MSTRG.128173(KAT1);MSTRG.138586(NIP5-1);MSTRG.147131(At1g06840);MSTRG.31568(DTX40);MSTRG.40440(--);MSTRG.44593(ABCD1);MSTRG.52882(TIM17-2);MSTRG.57159(INT3);MSTRG.67388(AHA5);MSTRG.82543(TPC1B);MSTRG.9332(KEA2);MSTRG.95832(MTP3);MSTRG.96812(ABC…
Molecular Function	GO:0000149	SNARE binding	1	1	0.131891	0.658732	TEA_015071(Txlnb)
Molecular Function	GO:0001409	guanine nucleotide transmembrane transporter activity	1	1	0.131891	0.658732	TEA_009628(GN)
Molecular Function	GO:0002094	polyprenyltransferase activity	1	1	0.131891	0.658732	TEA_004859(ABC4)
Molecular Function	GO:0003995	acyl-CoA dehydrogenase activity	1	1	0.131891	0.658732	TEA_012797(Os05g0125500)
Molecular Function	GO:0004325	ferrochelatase activity	1	1	0.131891	0.658732	TEA_003046(SIRB)
Molecular Function	GO:0008192	RNA guanylyltransferase activity	1	1	0.131891	0.658732	TEA_014337(--)
Molecular Function	GO:0015140	malate transmembrane transporter activity	1	1	0.131891	0.658732	TEA_002203(DIT2)
Molecular Function	GO:0015179	L-amino acid transmembrane transporter activity	1	1	0.131891	0.658732	MSTRG.117710(BAT1)
Molecular Function	GO:0015368	calcium:cation antiporter activity	1	1	0.131891	0.658732	MSTRG.10946(CAX3)
Molecular Function	GO:0016632	oxidoreductase activity, acting on the CH-CH group of donors, cytochrome as acceptor	1	1	0.131891	0.658732	TEA_006608(GLDH)
Molecular Function	GO:0016867	intramolecular transferase activity, transferring acyl groups	1	1	0.131891	0.658732	TEA_029529(At2g44050)
Molecular Function	GO:0004576	oligosaccharyl transferase activity	2	5	0.132406	0.658732	TEA_016355(RPN2);TEA_028914(RPN2)
Molecular Function	GO:0005310	dicarboxylic acid transmembrane transporter activity	2	5	0.132406	0.658732	MSTRG.117710(BAT1);TEA_002203(DIT2)
Molecular Function	GO:0015299	solute:proton antiporter activity	2	5	0.132406	0.658732	TEA_010957(NHX2);TEA_010998(NHX2)
Molecular Function	GO:0031420	alkali metal ion binding	2	5	0.132406	0.658732	TEA_002289(PKP2);TEA_021336(OsI_35105)
Molecular Function	GO:0005543	phospholipid binding	5	21	0.1334	0.658732	MSTRG.119101(TGD4);MSTRG.163195(ANXA13);TEA_005352(FKBP62);TEA_005364(FKBP65);TEA_023200(PTEN2A)
Molecular Function	GO:0016615	malate dehydrogenase activity	7	33	0.135482	0.658732	MSTRG.154244(NAD-ME2);MSTRG.8041(MODA);TEA_002093(NAD-ME2);TEA_003275(MODA);TEA_007849(MD1);TEA_024649(At3g47520);TEA_024651(At3g47520)
Molecular Function	GO:0001883	purine nucleoside binding	253	1806	0.13623	0.658732	MSTRG.104392(RH15);MSTRG.106648(VIII-2);MSTRG.107209(fray2);MSTRG.10745(ECA1);MSTRG.107947(SMC5);MSTRG.109903(MTR4);MSTRG.119954(CDC48C);MSTRG.124852(KINUA);MSTRG.124857(KINUC);MSTRG.125264(EMB2247);MSTRG.12920(PIE1);MSTRG.1336(KIN14A);MSTRG.138261(--);MSTRG.140165(--);MSTRG.14059(OsI_016050);MSTRG.14345(SD11);MSTRG.145313(SDH1-1);MSTRG.146728(ARF);MSTRG.146825(RH17);MSTRG.148493(--);MSTRG.148836…
Molecular Function	GO:0032549	ribonucleoside binding	253	1806	0.13623	0.658732	MSTRG.104392(RH15);MSTRG.106648(VIII-2);MSTRG.107209(fray2);MSTRG.10745(ECA1);MSTRG.107947(SMC5);MSTRG.109903(MTR4);MSTRG.119954(CDC48C);MSTRG.124852(KINUA);MSTRG.124857(KINUC);MSTRG.125264(EMB2247);MSTRG.12920(PIE1);MSTRG.1336(KIN14A);MSTRG.138261(--);MSTRG.140165(--);MSTRG.14059(OsI_016050);MSTRG.14345(SD11);MSTRG.145313(SDH1-1);MSTRG.146728(ARF);MSTRG.146825(RH17);MSTRG.148493(--);MSTRG.148836…
Molecular Function	GO:0032550	purine ribonucleoside binding	253	1806	0.13623	0.658732	MSTRG.104392(RH15);MSTRG.106648(VIII-2);MSTRG.107209(fray2);MSTRG.10745(ECA1);MSTRG.107947(SMC5);MSTRG.109903(MTR4);MSTRG.119954(CDC48C);MSTRG.124852(KINUA);MSTRG.124857(KINUC);MSTRG.125264(EMB2247);MSTRG.12920(PIE1);MSTRG.1336(KIN14A);MSTRG.138261(--);MSTRG.140165(--);MSTRG.14059(OsI_016050);MSTRG.14345(SD11);MSTRG.145313(SDH1-1);MSTRG.146728(ARF);MSTRG.146825(RH17);MSTRG.148493(--);MSTRG.148836…
Molecular Function	GO:0001882	nucleoside binding	254	1816	0.142094	0.67518	MSTRG.104392(RH15);MSTRG.106648(VIII-2);MSTRG.107209(fray2);MSTRG.10745(ECA1);MSTRG.107947(SMC5);MSTRG.109903(MTR4);MSTRG.119954(CDC48C);MSTRG.124852(KINUA);MSTRG.124857(KINUC);MSTRG.125264(EMB2247);MSTRG.12920(PIE1);MSTRG.1336(KIN14A);MSTRG.138261(--);MSTRG.140165(--);MSTRG.14059(OsI_016050);MSTRG.14345(SD11);MSTRG.145313(SDH1-1);MSTRG.146728(ARF);MSTRG.146825(RH17);MSTRG.148493(--);MSTRG.148836…
Molecular Function	GO:0003676	nucleic acid binding	81	548	0.143166	0.67518	MSTRG.136433(Os01g0868300);MSTRG.14059(OsI_016050);MSTRG.142158(SIR1);MSTRG.146825(RH17);MSTRG.161784(Os06g0701100);MSTRG.18960(At3g25430);MSTRG.40538(--);MSTRG.47881(At1g17520);MSTRG.54135(TEB);MSTRG.59142(NRPB7);MSTRG.81284(HSF8);MSTRG.82093(PEP);MSTRG.93768(APRR1);MSTRG.99976(PAB7);TEA_000271(RH21);TEA_000325(CHR8);TEA_000369(TOP3A);TEA_000436(ERF2);TEA_000776(BUB3.3);TEA_001171(At5g66470);TEA…
Molecular Function	GO:0016769	transferase activity, transferring nitrogenous groups	10	53	0.153099	0.697216	MSTRG.20408(BIO3-BIO1);MSTRG.47613(HPA);MSTRG.68817(At3g08860);TEA_001562(BCAT2);TEA_002692(PSAT2);TEA_010251(ADCS);TEA_010989(At3g08860);TEA_020766(GDCST);TEA_027111(ALD1);TEA_028544(DELTA-OAT)
Molecular Function	GO:0008422	beta-glucosidase activity	5	22	0.15497	0.697216	TEA_010900(At3g13560);TEA_011676(At5g56590);TEA_024279(At4g29360);TEA_026351(At5g58090);TEA_026360(At5g58090)
Molecular Function	GO:0019899	enzyme binding	13	73	0.158701	0.697216	MSTRG.111540(CVA69.24);MSTRG.134027(CAS);MSTRG.153677(KAPP);TEA_008712(XPO1);TEA_011083(SLAC1);TEA_012928(CYCA2-4);TEA_013195(Ipo5);TEA_015188(KPNB1);TEA_019012(CYCB2-3);TEA_024792(SAD2);TEA_028421(CUL1);TEA_028735(CRN);TEA_029758(--)
Molecular Function	GO:0046873	metal ion transmembrane transporter activity	11	61	0.173621	0.697216	MSTRG.100211(KAT3);MSTRG.10946(CAX3);MSTRG.128173(KAT1);MSTRG.82543(TPC1B);TEA_002791(POT7);TEA_006663(CNGC17);TEA_010955(MTP11);TEA_019264(POT5);TEA_019322(CNGC18);TEA_022965(CNGC14);TEA_023571(AKT1)
Molecular Function	GO:0005267	potassium channel activity	6	29	0.17482	0.697216	MSTRG.100211(KAT3);MSTRG.128173(KAT1);TEA_006663(CNGC17);TEA_019322(CNGC18);TEA_022965(CNGC14);TEA_023571(AKT1)
Molecular Function	GO:0015079	potassium ion transmembrane transporter activity	6	29	0.17482	0.697216	MSTRG.100211(KAT3);MSTRG.128173(KAT1);TEA_006663(CNGC17);TEA_019322(CNGC18);TEA_022965(CNGC14);TEA_023571(AKT1)
Molecular Function	GO:0016627	oxidoreductase activity, acting on the CH-CH group of donors	33	212	0.174891	0.697216	MSTRG.145313(SDH1-1);MSTRG.152747(PPCC);MSTRG.46474(TIC32);MSTRG.70416(SEP3);TEA_000021(IRK);TEA_003316(At1g79820);TEA_003952(PPOX1);TEA_006412(At3g45770);TEA_006608(GLDH);TEA_006680(TIC32);TEA_006782(MSBP2);TEA_007302(At4g38890);TEA_008991(GGPS);TEA_009910(MSBP2);TEA_011582(AHP1);TEA_012054(ACX4);TEA_012079(PLT5);TEA_012105(DWF5);TEA_012797(Os05g0125500);TEA_013706(SBT1.2);TEA_014419(CEPR1);TEA_…
Molecular Function	GO:0016788	hydrolase activity, acting on ester bonds	65	440	0.17507	0.697216	MSTRG.107969(PPH);MSTRG.113505(--);MSTRG.116674(IP5P6);MSTRG.11861(At5g62930);MSTRG.125264(EMB2247);MSTRG.135023(At3g16560);MSTRG.140819(IMPL1);MSTRG.148660(At1g09160);MSTRG.153671(KAPP);MSTRG.153677(KAPP);MSTRG.165394(GEK1);MSTRG.166465(IMPL1);MSTRG.18960(At3g25430);MSTRG.3091(PLC6);MSTRG.37350(--);MSTRG.42039(LRK10L-2.6);MSTRG.52982(TON2);MSTRG.71604(PTPMT1);TEA_001509(PME53);TEA_001744(At5g260…
Molecular Function	GO:0044877	macromolecular complex binding	5	23	0.177861	0.697216	MSTRG.148493(--);MSTRG.81283(SAMBA);TEA_012914(RCOM_0855130);TEA_021320(AUG7);TEA_022800(GPA1)
Molecular Function	GO:0098772	molecular function regulator	10	55	0.181679	0.697216	MSTRG.146728(ARF);MSTRG.75256(CYS6);MSTRG.92254(CKB1);TEA_004432(B'BETA);TEA_009628(GN);TEA_010015(TON2);TEA_013114(TRX1);TEA_027270(rraA);TEA_029735(GLB1);TEA_029786(GNL2)
Molecular Function	GO:0000988	transcription factor activity, protein binding	2	6	0.181805	0.697216	MSTRG.106248(ENY2);TEA_028601(SIGA)
Molecular Function	GO:0008172	S-methyltransferase activity	2	6	0.181805	0.697216	TEA_019818(HMT-2);TEA_022772(SMTA)
Molecular Function	GO:0052834	inositol monophosphate phosphatase activity	2	6	0.181805	0.697216	MSTRG.140819(IMPL1);MSTRG.166465(IMPL1)
Molecular Function	GO:0008324	cation transmembrane transporter activity	38	249	0.187042	0.697216	MSTRG.100211(KAT3);MSTRG.10868(IAR1);MSTRG.10946(CAX3);MSTRG.111540(CVA69.24);MSTRG.117710(BAT1);MSTRG.121873(KEA2);MSTRG.128173(KAT1);MSTRG.147131(At1g06840);MSTRG.40440(--);MSTRG.82543(TPC1B);MSTRG.9332(KEA2);TEA_001068(VHA-C);TEA_001711(--);TEA_002791(POT7);TEA_003769(ZTP29);TEA_003771(ZTP29);TEA_004715(MRS2-1);TEA_006663(CNGC17);TEA_007178(AHA10);TEA_009086(At5g47030);TEA_010806(VHA-c''2);TEA…
Molecular Function	GO:0016765	transferase activity, transferring alkyl or aryl (other than methyl) groups	5	24	0.201922	0.697216	MSTRG.17333(GSTL3);TEA_003050(MitHPPK/DHPS);TEA_004859(ABC4);TEA_013098(CGS1);TEA_020705(IPT3)
Molecular Function	GO:0016278	lysine N-methyltransferase activity	3	12	0.20368	0.697216	MSTRG.85140(SUVH5);TEA_013688(ATX2);TEA_023977(ATX1)
Molecular Function	GO:0016279	protein-lysine N-methyltransferase activity	3	12	0.20368	0.697216	MSTRG.85140(SUVH5);TEA_013688(ATX2);TEA_023977(ATX1)
Molecular Function	GO:0032403	protein complex binding	3	12	0.20368	0.697216	MSTRG.81283(SAMBA);TEA_021320(AUG7);TEA_022800(GPA1)
Molecular Function	GO:0043168	anion binding	29	188	0.207442	0.697216	MSTRG.119101(TGD4);MSTRG.163195(ANXA13);MSTRG.20408(BIO3-BIO1);MSTRG.25883(BGLU18);MSTRG.63364(LCB1);MSTRG.68817(At3g08860);TEA_002692(PSAT2);TEA_005060(SDC);TEA_005166(LCD);TEA_005352(FKBP62);TEA_005364(FKBP65);TEA_008818(PYRB3);TEA_010989(At3g08860);TEA_012668(PGDH1);TEA_013098(CGS1);TEA_014397(NIFS1);TEA_015493(AKHSDH2);TEA_018262(ACR3);TEA_020060(GDCSP);TEA_020662(PGDH2);TEA_021094(--);TEA_02…
Molecular Function	GO:0005261	cation channel activity	7	37	0.208234	0.697216	MSTRG.100211(KAT3);MSTRG.128173(KAT1);MSTRG.82543(TPC1B);TEA_006663(CNGC17);TEA_019322(CNGC18);TEA_022965(CNGC14);TEA_023571(AKT1)
Molecular Function	GO:1901363	heterocyclic compound binding	388	2845	0.210574	0.697216	MSTRG.104029(CBSX3);MSTRG.104392(RH15);MSTRG.106648(VIII-2);MSTRG.107199(CYP704C1);MSTRG.107209(fray2);MSTRG.10745(ECA1);MSTRG.107947(SMC5);MSTRG.109903(MTR4);MSTRG.110494(petB);MSTRG.119954(CDC48C);MSTRG.124852(KINUA);MSTRG.124857(KINUC);MSTRG.125264(EMB2247);MSTRG.12920(PIE1);MSTRG.1336(KIN14A);MSTRG.136433(Os01g0868300);MSTRG.138261(--);MSTRG.140137(PEX4);MSTRG.140165(--);MSTRG.14059(OsI_01605…
Molecular Function	GO:0015926	glucosidase activity	8	44	0.217168	0.697216	MSTRG.9739(GCS1);TEA_002539(GCS1);TEA_010900(At3g13560);TEA_011676(At5g56590);TEA_017069(yihQ);TEA_024279(At4g29360);TEA_026351(At5g58090);TEA_026360(At5g58090)
Molecular Function	GO:0031406	carboxylic acid binding	8	44	0.217168	0.697216	TEA_008818(PYRB3);TEA_012668(PGDH1);TEA_015493(AKHSDH2);TEA_018262(ACR3);TEA_020662(PGDH2);TEA_021094(--);TEA_024224(ACR6);TEA_026617(AKHSDH1)
Molecular Function	GO:0043177	organic acid binding	8	44	0.217168	0.697216	TEA_008818(PYRB3);TEA_012668(PGDH1);TEA_015493(AKHSDH2);TEA_018262(ACR3);TEA_020662(PGDH2);TEA_021094(--);TEA_024224(ACR6);TEA_026617(AKHSDH1)
Molecular Function	GO:0004702	receptor signaling protein serine/threonine kinase activity	10	58	0.228644	0.697216	MSTRG.107209(fray2);TEA_004540(PTI1);TEA_005775(At1g01540);TEA_014070(MPK9);TEA_014419(CEPR1);TEA_014528(NTF3);TEA_018623(MPK3);TEA_019200(CRLK2);TEA_021138(TMK3);TEA_026888(EMS1)
Molecular Function	GO:0005057	receptor signaling protein activity	10	58	0.228644	0.697216	MSTRG.107209(fray2);TEA_004540(PTI1);TEA_005775(At1g01540);TEA_014070(MPK9);TEA_014419(CEPR1);TEA_014528(NTF3);TEA_018623(MPK3);TEA_019200(CRLK2);TEA_021138(TMK3);TEA_026888(EMS1)
Molecular Function	GO:0016639	oxidoreductase activity, acting on the CH-NH2 group of donors, NAD or NADP as acceptor	2	7	0.233273	0.697216	TEA_003532(GLT1);TEA_010345(GLT1)
Molecular Function	GO:0016783	sulfurtransferase activity	2	7	0.233273	0.697216	TEA_014397(NIFS1);TEA_025844(BIO2)
Molecular Function	GO:0003774	motor activity	8	45	0.235912	0.697216	MSTRG.124852(KINUA);MSTRG.124857(KINUC);MSTRG.1336(KIN14A);MSTRG.99302(KIN14R);TEA_009148(KIN5B);TEA_013904(KIN8B);TEA_017293(KIN13B);TEA_018290(KIN14R)
Molecular Function	GO:0003678	DNA helicase activity	3	13	0.2405	0.697216	TEA_003890(XPD);TEA_012465(RECQL3);TEA_013621(RECG)
Molecular Function	GO:0052745	inositol phosphate phosphatase activity	3	13	0.2405	0.697216	MSTRG.116674(IP5P6);MSTRG.140819(IMPL1);MSTRG.166465(IMPL1)
Molecular Function	GO:0000104	succinate dehydrogenase activity	1	2	0.246398	0.697216	MSTRG.145313(SDH1-1)
Molecular Function	GO:0000989	transcription factor activity, transcription factor binding	1	2	0.246398	0.697216	MSTRG.106248(ENY2)
Molecular Function	GO:0003712	transcription cofactor activity	1	2	0.246398	0.697216	MSTRG.106248(ENY2)
Molecular Function	GO:0003905	alkylbase DNA N-glycosylase activity	1	2	0.246398	0.697216	TEA_015559(tag)
Molecular Function	GO:0004084	branched-chain-amino-acid transaminase activity	1	2	0.246398	0.697216	TEA_001562(BCAT2)
Molecular Function	GO:0008234	cysteine-type peptidase activity	1	2	0.246398	0.697216	TEA_021024(NEDP1)
Molecular Function	GO:0015556	C4-dicarboxylate transmembrane transporter activity	1	2	0.246398	0.697216	TEA_002203(DIT2)
Molecular Function	GO:0015563	uptake transmembrane transporter activity	1	2	0.246398	0.697216	MSTRG.138586(NIP5-1)
Molecular Function	GO:0016297	acyl-[acyl-carrier-protein] hydrolase activity	1	2	0.246398	0.697216	TEA_021859(FATB)
Molecular Function	GO:0016413	O-acetyltransferase activity	1	2	0.246398	0.697216	MSTRG.45762(AMAT)
Molecular Function	GO:0016673	oxidoreductase activity, acting on a sulfur group of donors, iron-sulfur protein as acceptor	1	2	0.246398	0.697216	MSTRG.142158(SIR1)
Molecular Function	GO:0016812	hydrolase activity, acting on carbon-nitrogen (but not peptide) bonds, in cyclic amides	1	2	0.246398	0.697216	TEA_023149(OXP1)
Molecular Function	GO:0016822	hydrolase activity, acting on acid carbon-carbon bonds	1	2	0.246398	0.697216	TEA_003914(FAH)
Molecular Function	GO:0016823	hydrolase activity, acting on acid carbon-carbon bonds, in ketonic substances	1	2	0.246398	0.697216	TEA_003914(FAH)
Molecular Function	GO:0019104	DNA N-glycosylase activity	1	2	0.246398	0.697216	TEA_015559(tag)
Molecular Function	GO:0019783	ubiquitin-like protein-specific protease activity	1	2	0.246398	0.697216	TEA_021024(NEDP1)
Molecular Function	GO:0019843	rRNA binding	1	2	0.246398	0.697216	TEA_008795(RPL5)
Molecular Function	GO:0019902	phosphatase binding	1	2	0.246398	0.697216	TEA_011083(SLAC1)
Molecular Function	GO:0034594	phosphatidylinositol trisphosphate phosphatase activity	1	2	0.246398	0.697216	TEA_023200(PTEN2A)
Molecular Function	GO:0043733	DNA-3-methylbase glycosylase activity	1	2	0.246398	0.697216	TEA_015559(tag)
Molecular Function	GO:0060229	lipase activator activity	1	2	0.246398	0.697216	MSTRG.146728(ARF)
Molecular Function	GO:0070568	guanylyltransferase activity	1	2	0.246398	0.697216	TEA_014337(--)
Molecular Function	GO:0098518	polynucleotide phosphatase activity	1	2	0.246398	0.697216	TEA_014337(--)
Molecular Function	GO:0034062	RNA polymerase activity	8	46	0.255186	0.712983	MSTRG.59142(NRPB7);TEA_002858(rpoA);TEA_003707(RPOT2);TEA_004809(RPOT3-TOM);TEA_005970(rpoB);TEA_016701(RDR6);TEA_027864(Prim1);TEA_030060(RPOT3-TOM)
Molecular Function	GO:0016866	intramolecular transferase activity	6	33	0.263596	0.712983	TEA_004184(glmM);TEA_004186(algC);TEA_011924(truA1);TEA_013806(PMM);TEA_019219(PGM1);TEA_029529(At2g44050)
Molecular Function	GO:0004470	malic enzyme activity	4	20	0.265913	0.712983	MSTRG.154244(NAD-ME2);MSTRG.8041(MODA);TEA_002093(NAD-ME2);TEA_003275(MODA)
Molecular Function	GO:0016409	palmitoyltransferase activity	4	20	0.265913	0.712983	MSTRG.63364(LCB1);MSTRG.67899(PAT10);TEA_002805(PAT17);TEA_023631(LCB1)
Molecular Function	GO:0016747	transferase activity, transferring acyl groups other than amino-acyl groups	15	95	0.266435	0.712983	MSTRG.107911(COR2);MSTRG.45762(AMAT);MSTRG.63364(LCB1);MSTRG.67899(PAT10);TEA_002805(PAT17);TEA_005591(LPEAT1);TEA_009651(RCOM_1202350);TEA_010921(LCAT4);TEA_014266(HAC1);TEA_014536(At3g50280);TEA_020785(LCAT4);TEA_021859(FATB);TEA_023631(LCB1);TEA_024421(CML3);TEA_027439(At2g30170)
Molecular Function	GO:0016859	cis-trans isomerase activity	7	40	0.270448	0.712983	MSTRG.133559(CYP23);TEA_005352(FKBP62);TEA_005364(FKBP65);TEA_006850(FKBP17-1);TEA_012394(CYP59);TEA_013221(CYP37);TEA_024591(FKBP20-1)
Molecular Function	GO:0032553	ribonucleotide binding	7	40	0.270448	0.712983	TEA_003532(GLT1);TEA_003952(PPOX1);TEA_009756(--);TEA_010345(GLT1);TEA_015563(GLO4);TEA_020220(OPR2);TEA_021649(--)
Molecular Function	GO:0016410	N-acyltransferase activity	3	14	0.27828	0.712983	TEA_009651(RCOM_1202350);TEA_014266(HAC1);TEA_024421(CML3)
Molecular Function	GO:0008289	lipid binding	5	27	0.279498	0.712983	MSTRG.119101(TGD4);MSTRG.163195(ANXA13);TEA_005352(FKBP62);TEA_005364(FKBP65);TEA_023200(PTEN2A)
Molecular Function	GO:0016638	oxidoreductase activity, acting on the CH-NH2 group of donors	5	27	0.279498	0.712983	MSTRG.122296(AO1);TEA_003532(GLT1);TEA_003952(PPOX1);TEA_010345(GLT1);TEA_020060(GDCSP)
Molecular Function	GO:0004312	fatty acid synthase activity	2	8	0.285405	0.712983	TEA_021859(FATB);TEA_027439(At2g30170)
Molecular Function	GO:0004857	enzyme inhibitor activity	2	8	0.285405	0.712983	MSTRG.75256(CYS6);TEA_027270(rraA)
Molecular Function	GO:0005102	receptor binding	2	8	0.285405	0.712983	TEA_006147(PUB14);TEA_028735(CRN)
Molecular Function	GO:0016211	ammonia ligase activity	2	8	0.285405	0.712983	TEA_013603(fluG);TEA_028610(glnA)
Molecular Function	GO:0016703	oxidoreductase activity, acting on single donors with incorporation of molecular oxygen, incorporation of one atom of oxygen (internal monooxygenases or internal mixed function oxidases)	2	8	0.285405	0.712983	TEA_009517(4CLL5);TEA_012601(TIC55)
Molecular Function	GO:0016868	intramolecular transferase activity, phosphotransferases	2	8	0.285405	0.712983	TEA_013806(PMM);TEA_019219(PGM1)
Molecular Function	GO:0016880	acid-ammonia (or amide) ligase activity	2	8	0.285405	0.712983	TEA_013603(fluG);TEA_028610(glnA)
Molecular Function	GO:0016628	oxidoreductase activity, acting on the CH-CH group of donors, NAD or NADP as acceptor	26	175	0.286444	0.712983	MSTRG.152747(PPCC);MSTRG.46474(TIC32);MSTRG.70416(SEP3);TEA_000021(IRK);TEA_003316(At1g79820);TEA_006412(At3g45770);TEA_006680(TIC32);TEA_006782(MSBP2);TEA_008991(GGPS);TEA_009910(MSBP2);TEA_011582(AHP1);TEA_012079(PLT5);TEA_013706(SBT1.2);TEA_014419(CEPR1);TEA_014858(ABCC2);TEA_014870(ABCC12);TEA_014973(HEX6);TEA_017980(AGL21);TEA_019236(BIP4);TEA_022336(SPA3);TEA_024400(ZAR1);TEA_024489(At1g431…
Molecular Function	GO:0008483	transaminase activity	6	34	0.287433	0.712983	MSTRG.47613(HPA);TEA_001562(BCAT2);TEA_002692(PSAT2);TEA_010251(ADCS);TEA_027111(ALD1);TEA_028544(DELTA-OAT)
Molecular Function	GO:0016779	nucleotidyltransferase activity	17	111	0.291503	0.71651	MSTRG.136433(Os01g0868300);MSTRG.143013(UGP);MSTRG.37656(--);MSTRG.38714(UGP3);MSTRG.54135(TEB);MSTRG.54461(arf-1.2);MSTRG.59142(NRPB7);TEA_002858(rpoA);TEA_003707(RPOT2);TEA_004809(RPOT3-TOM);TEA_004874(PAPS1);TEA_005970(rpoB);TEA_014337(--);TEA_016701(RDR6);TEA_027864(Prim1);TEA_028790(POLD1);TEA_030060(RPOT3-TOM)
Molecular Function	GO:0016853	isomerase activity	23	154	0.292606	0.71651	MSTRG.133559(CYP23);MSTRG.33651(TPIP1);MSTRG.66452(RPE);TEA_000369(TOP3A);TEA_003952(PPOX1);TEA_004184(glmM);TEA_004186(algC);TEA_005086(UGE2);TEA_005352(FKBP62);TEA_005364(FKBP65);TEA_006850(FKBP17-1);TEA_009154(--);TEA_011924(truA1);TEA_011935(GAE6);TEA_012394(CYP59);TEA_013221(CYP37);TEA_013806(PMM);TEA_016751(FAP3);TEA_019219(PGM1);TEA_021048(CASBPX2);TEA_024591(FKBP20-1);TEA_025971(At2g32000…
Molecular Function	GO:0005216	ion channel activity	9	55	0.296642	0.717199	MSTRG.100211(KAT3);MSTRG.128173(KAT1);MSTRG.82543(TPC1B);TEA_006663(CNGC17);TEA_011083(SLAC1);TEA_013636(CLC-D);TEA_019322(CNGC18);TEA_022965(CNGC14);TEA_023571(AKT1)
Molecular Function	GO:0022838	substrate-specific channel activity	9	55	0.296642	0.717199	MSTRG.100211(KAT3);MSTRG.128173(KAT1);MSTRG.82543(TPC1B);TEA_006663(CNGC17);TEA_011083(SLAC1);TEA_013636(CLC-D);TEA_019322(CNGC18);TEA_022965(CNGC14);TEA_023571(AKT1)
Molecular Function	GO:0004812	aminoacyl-tRNA ligase activity	10	63	0.315333	0.738874	MSTRG.125264(EMB2247);MSTRG.161885(EMB1027);MSTRG.61735(OVA5);TEA_000869(EMB2369);TEA_003981(EMB2369);TEA_007622(At3g62120);TEA_009789(ALATS);TEA_009914(Os09g0556500);TEA_011320(ALATS);TEA_015525(OVA3)
Molecular Function	GO:0015267	channel activity	9	56	0.315757	0.738874	MSTRG.100211(KAT3);MSTRG.128173(KAT1);MSTRG.82543(TPC1B);TEA_006663(CNGC17);TEA_011083(SLAC1);TEA_013636(CLC-D);TEA_019322(CNGC18);TEA_022965(CNGC14);TEA_023571(AKT1)
Molecular Function	GO:0022803	passive transmembrane transporter activity	9	56	0.315757	0.738874	MSTRG.100211(KAT3);MSTRG.128173(KAT1);MSTRG.82543(TPC1B);TEA_006663(CNGC17);TEA_011083(SLAC1);TEA_013636(CLC-D);TEA_019322(CNGC18);TEA_022965(CNGC14);TEA_023571(AKT1)
Molecular Function	GO:0016407	acetyltransferase activity	3	15	0.316549	0.738874	MSTRG.45762(AMAT);TEA_009651(RCOM_1202350);TEA_014266(HAC1)
Molecular Function	GO:0046983	protein dimerization activity	13	85	0.327477	0.738874	MSTRG.119101(TGD4);TEA_001661(BZIP53);TEA_002093(NAD-ME2);TEA_007941(NFYB3);TEA_009628(GN);TEA_010614(CLPD);TEA_013014(GPDHC1);TEA_019240(NFYB5);TEA_019804(NFYC3);TEA_022691(MtrDRAFT_AC149210g4v1);TEA_022693(HIS2B);TEA_028061(Os03g0743400);TEA_028717(DPB)
Molecular Function	GO:0034061	DNA polymerase activity	4	22	0.328675	0.738874	MSTRG.136433(Os01g0868300);MSTRG.37656(--);MSTRG.54135(TEB);TEA_016701(RDR6)
Molecular Function	GO:0035251	UDP-glucosyltransferase activity	10	64	0.333549	0.738874	MSTRG.121920(--);MSTRG.53626(SUS2);MSTRG.58768(UGT80B1);TEA_008639(UGT83A1);TEA_009072(TPS7);TEA_021339(TPS7);TEA_027761(CALS9);TEA_028056(UGT85A24);TEA_028876(CALS10);TEA_029321(CALS1)
Molecular Function	GO:0004611	phosphoenolpyruvate carboxykinase activity	2	9	0.337133	0.738874	MSTRG.152747(PPCC);MSTRG.81531(PPCC)
Molecular Function	GO:0005372	water transmembrane transporter activity	2	9	0.337133	0.738874	MSTRG.138586(NIP5-1);TEA_000221(PIP1-5)
Molecular Function	GO:0008080	N-acetyltransferase activity	2	9	0.337133	0.738874	TEA_009651(RCOM_1202350);TEA_014266(HAC1)
Molecular Function	GO:0016884	carbon-nitrogen ligase activity, with glutamine as amido-N-donor	2	9	0.337133	0.738874	TEA_001936(At1g74260);TEA_026501(ASN1)
Molecular Function	GO:0043021	ribonucleoprotein complex binding	2	9	0.337133	0.738874	MSTRG.148493(--);TEA_012914(RCOM_0855130)
Molecular Function	GO:0005262	calcium channel activity	1	3	0.345812	0.738874	MSTRG.82543(TPC1B)
Molecular Function	GO:0008028	monocarboxylic acid transmembrane transporter activity	1	3	0.345812	0.738874	TEA_027193(PPT2)
Molecular Function	GO:0016642	oxidoreductase activity, acting on the CH-NH2 group of donors, disulfide as acceptor	1	3	0.345812	0.738874	TEA_020060(GDCSP)
Molecular Function	GO:0016872	intramolecular lyase activity	1	3	0.345812	0.738874	TEA_016751(FAP3)
Molecular Function	GO:0034593	phosphatidylinositol bisphosphate phosphatase activity	1	3	0.345812	0.738874	TEA_011988(IP5P15)
Molecular Function	GO:0000166	nucleotide binding	39	276	0.345961	0.738874	MSTRG.104029(CBSX3);MSTRG.145313(SDH1-1);MSTRG.154244(NAD-ME2);MSTRG.71188(CKX6);MSTRG.8041(MODA);TEA_002093(NAD-ME2);TEA_003275(MODA);TEA_003532(GLT1);TEA_003928(NDC1);TEA_003952(PPOX1);TEA_006608(GLDH);TEA_006663(CNGC17);TEA_007302(At4g38890);TEA_007975(At1g71180);TEA_009756(--);TEA_009964(LPD2);TEA_010345(GLT1);TEA_010820(FMO1);TEA_011692(UGD2);TEA_012054(ACX4);TEA_012611(ndhH);TEA_012668(PGDH…
Molecular Function	GO:1901265	nucleoside phosphate binding	39	276	0.345961	0.738874	MSTRG.104029(CBSX3);MSTRG.145313(SDH1-1);MSTRG.154244(NAD-ME2);MSTRG.71188(CKX6);MSTRG.8041(MODA);TEA_002093(NAD-ME2);TEA_003275(MODA);TEA_003532(GLT1);TEA_003928(NDC1);TEA_003952(PPOX1);TEA_006608(GLDH);TEA_006663(CNGC17);TEA_007302(At4g38890);TEA_007975(At1g71180);TEA_009756(--);TEA_009964(LPD2);TEA_010345(GLT1);TEA_010820(FMO1);TEA_011692(UGD2);TEA_012054(ACX4);TEA_012611(ndhH);TEA_012668(PGDH…
Molecular Function	GO:0005515	protein binding	76	550	0.34618	0.738874	MSTRG.111540(CVA69.24);MSTRG.113505(--);MSTRG.119101(TGD4);MSTRG.124852(KINUA);MSTRG.124857(KINUC);MSTRG.1336(KIN14A);MSTRG.134027(CAS);MSTRG.14402(SBT4.15);MSTRG.153677(KAPP);MSTRG.22108(ahsa);MSTRG.27237(XI-D);MSTRG.34643(HSP90-7);MSTRG.36675(KIN7L);MSTRG.46770(--);MSTRG.81283(SAMBA);MSTRG.8173(CCT2);MSTRG.85140(SUVH5);MSTRG.99302(KIN14R);TEA_000275(ORTH2);TEA_000457(Dnajb13);TEA_000808(CCT2);T…
Molecular Function	GO:0051540	metal cluster binding	12	79	0.346226	0.738874	MSTRG.136433(Os01g0868300);MSTRG.142158(SIR1);TEA_003532(GLT1);TEA_004467(NIFU4);TEA_010345(GLT1);TEA_011319(ASE2);TEA_012274(FTRC);TEA_012601(TIC55);TEA_015445(ACO3);TEA_024439(Fdx2);TEA_025844(BIO2);TEA_026702(NIFU1)
Molecular Function	GO:0005548	phospholipid transporter activity	3	16	0.354887	0.745646	TEA_013543(ALA1);TEA_027913(ALA2);TEA_029273(ALA10)
Molecular Function	GO:0030551	cyclic nucleotide binding	3	16	0.354887	0.745646	TEA_006663(CNGC17);TEA_019322(CNGC18);TEA_022965(CNGC14)
Molecular Function	GO:0015078	hydrogen ion transmembrane transporter activity	8	51	0.357207	0.745646	MSTRG.111540(CVA69.24);MSTRG.121873(KEA2);TEA_001068(VHA-C);TEA_009086(At5g47030);TEA_010957(NHX2);TEA_010998(NHX2);TEA_020553(ATPC);TEA_028821(ATPA)
Molecular Function	GO:0030234	enzyme regulator activity	8	51	0.357207	0.745646	MSTRG.146728(ARF);MSTRG.75256(CYS6);MSTRG.92254(CKB1);TEA_004432(B'BETA);TEA_010015(TON2);TEA_013114(TRX1);TEA_027270(rraA);TEA_029735(GLB1)
Molecular Function	GO:0005488	binding	687	5163	0.371744	0.771772	MSTRG.104029(CBSX3);MSTRG.104392(RH15);MSTRG.104564(At1g61490);MSTRG.104772(--);MSTRG.106648(VIII-2);MSTRG.107199(CYP704C1);MSTRG.107209(fray2);MSTRG.10745(ECA1);MSTRG.107947(SMC5);MSTRG.109903(MTR4);MSTRG.110494(petB);MSTRG.111540(CVA69.24);MSTRG.113505(--);MSTRG.119101(TGD4);MSTRG.119954(CDC48C);MSTRG.120040(cirbp);MSTRG.120146(PPIE);MSTRG.120577(NFXL2);MSTRG.12171(--);MSTRG.122296(AO1);MSTRG.1…
Molecular Function	GO:0004601	peroxidase activity	2	10	0.387656	0.778982	TEA_024195(APX3);TEA_025857(GPX2)
Molecular Function	GO:0015216	purine nucleotide transmembrane transporter activity	2	10	0.387656	0.778982	MSTRG.98226(Os02g0718900);TEA_009628(GN)
Molecular Function	GO:0016684	oxidoreductase activity, acting on peroxide as acceptor	2	10	0.387656	0.778982	TEA_024195(APX3);TEA_025857(GPX2)
Molecular Function	GO:0016782	transferase activity, transferring sulfur-containing groups	2	10	0.387656	0.778982	TEA_014397(NIFS1);TEA_025844(BIO2)
Molecular Function	GO:0016833	oxo-acid-lyase activity	2	10	0.387656	0.778982	TEA_023525(ASB1);TEA_027270(rraA)
Molecular Function	GO:0016854	racemase and epimerase activity	4	24	0.392126	0.778982	MSTRG.66452(RPE);TEA_003952(PPOX1);TEA_005086(UGE2);TEA_011935(GAE6)
Molecular Function	GO:0005319	lipid transporter activity	3	17	0.392926	0.778982	TEA_013543(ALA1);TEA_027913(ALA2);TEA_029273(ALA10)
Molecular Function	GO:0008168	methyltransferase activity	15	104	0.396943	0.778982	MSTRG.142720(SAMT);MSTRG.85140(SUVH5);TEA_001168(--);TEA_007672(SMT2);TEA_007782(mrm1);TEA_013688(ATX2);TEA_018475(SPMS);TEA_019100(SMT3);TEA_019818(HMT-2);TEA_021384(FAOMT);TEA_022772(SMTA);TEA_023977(ATX1);TEA_026008(SPMS);TEA_028578(SMT2);TEA_028616(trmB)
Molecular Function	GO:0016810	hydrolase activity, acting on carbon-nitrogen (but not peptide) bonds	8	53	0.399415	0.778982	MSTRG.14476(Os12g0234800);MSTRG.157893(AIH);MSTRG.157909(AIH);TEA_008101(ARGAH1);TEA_010229(--);TEA_012406(At2g41760);TEA_013518(AIH);TEA_023149(OXP1)
Molecular Function	GO:0016875	ligase activity, forming carbon-oxygen bonds	10	68	0.407852	0.778982	MSTRG.125264(EMB2247);MSTRG.161885(EMB1027);MSTRG.61735(OVA5);TEA_000869(EMB2369);TEA_003981(EMB2369);TEA_007622(At3g62120);TEA_009789(ALATS);TEA_009914(Os09g0556500);TEA_011320(ALATS);TEA_015525(OVA3)
Molecular Function	GO:0016876	ligase activity, forming aminoacyl-tRNA and related compounds	10	68	0.407852	0.778982	MSTRG.125264(EMB2247);MSTRG.161885(EMB1027);MSTRG.61735(OVA5);TEA_000869(EMB2369);TEA_003981(EMB2369);TEA_007622(At3g62120);TEA_009789(ALATS);TEA_009914(Os09g0556500);TEA_011320(ALATS);TEA_015525(OVA3)
Molecular Function	GO:0016879	ligase activity, forming carbon-nitrogen bonds	9	61	0.413977	0.778982	MSTRG.143697(AMI1);MSTRG.79693(FAAH);TEA_001936(At1g74260);TEA_013603(fluG);TEA_013772(PURA);TEA_024020(POPTRDRAFT_831870);TEA_025977(gatA);TEA_026501(ASN1);TEA_028610(glnA)
Molecular Function	GO:0016836	hydro-lyase activity	5	32	0.417019	0.778982	MSTRG.124545(EMB3004);TEA_019802(VIT_05s0020g02800);TEA_023682(ENO3);TEA_024858(VIT_19s0014g02480);TEA_027647(At4g16800)
Molecular Function	GO:0008276	protein methyltransferase activity	3	18	0.430354	0.778982	MSTRG.85140(SUVH5);TEA_013688(ATX2);TEA_023977(ATX1)
Molecular Function	GO:0000990	transcription factor activity, core RNA polymerase binding	1	4	0.432119	0.778982	TEA_028601(SIGA)
Molecular Function	GO:0000996	core DNA-dependent RNA polymerase binding promoter specificity activity	1	4	0.432119	0.778982	TEA_028601(SIGA)
Molecular Function	GO:0004177	aminopeptidase activity	1	4	0.432119	0.778982	MSTRG.81881(MAP1A)
Molecular Function	GO:0005384	manganese ion transmembrane transporter activity	1	4	0.432119	0.778982	TEA_010955(MTP11)
Molecular Function	GO:0008641	small protein activating enzyme activity	1	4	0.432119	0.778982	MSTRG.141906(--)
Molecular Function	GO:0015928	fucosidase activity	1	4	0.432119	0.778982	TEA_018574(FUC95A)
Molecular Function	GO:0016724	oxidoreductase activity, oxidizing metal ions, oxygen as acceptor	1	4	0.432119	0.778982	TEA_014646(FER1)
Molecular Function	GO:0016790	thiolester hydrolase activity	1	4	0.432119	0.778982	TEA_021859(FATB)
Molecular Function	GO:0033612	receptor serine/threonine kinase binding	1	4	0.432119	0.778982	TEA_006147(PUB14)
Molecular Function	GO:0046030	inositol trisphosphate phosphatase activity	1	4	0.432119	0.778982	MSTRG.116674(IP5P6)
Molecular Function	GO:0051766	inositol trisphosphate kinase activity	1	4	0.432119	0.778982	TEA_023625(ITPK1)
Molecular Function	GO:0052743	inositol tetrakisphosphate phosphatase activity	1	4	0.432119	0.778982	MSTRG.116674(IP5P6)
Molecular Function	GO:0090595	acetyl-CoA:L-lysine N6-acetyltransferase	1	4	0.432119	0.778982	TEA_014266(HAC1)
Molecular Function	GO:0008408	3'-5' exonuclease activity	2	11	0.436393	0.778982	MSTRG.18960(At3g25430);TEA_002574(SDN5)
Molecular Function	GO:0019207	kinase regulator activity	2	11	0.436393	0.778982	MSTRG.92254(CKB1);TEA_029735(GLB1)
Molecular Function	GO:0035091	phosphatidylinositol binding	2	11	0.436393	0.778982	TEA_005352(FKBP62);TEA_005364(FKBP65)
Molecular Function	GO:0015291	secondary active transmembrane transporter activity	18	130	0.450895	0.801125	MSTRG.10946(CAX3);MSTRG.31568(DTX40);TEA_007084(SULTR3;4);TEA_010767(ANTR5);TEA_010957(NHX2);TEA_010998(NHX2);TEA_012587(DTX27);TEA_014973(HEX6);TEA_015903(SULTR3;3);TEA_019513(PLT4);TEA_024657(DTX6);TEA_024746(ST3);TEA_024795(DTX55);TEA_028106(AAP6);TEA_028107(AAP6);TEA_028769(DTX33);TEA_028778(DTX33);TEA_029857(SULTR1;3)
Molecular Function	GO:0008135	translation factor activity, RNA binding	9	63	0.453523	0.802063	MSTRG.161784(Os06g0701100);TEA_000776(BUB3.3);TEA_005444(ERF1-3);TEA_006668(--);TEA_007815(--);TEA_008595(typA);TEA_012209(EIF2S3);TEA_014825(EF1);TEA_020804(eif3m)
Molecular Function	GO:0016746	transferase activity, transferring acyl groups	25	184	0.4693	0.82614	MSTRG.107911(COR2);MSTRG.45762(AMAT);MSTRG.63364(LCB1);MSTRG.67899(PAT10);TEA_002805(PAT17);TEA_004192(KCS9);TEA_004873(KCS11);TEA_005591(LPEAT1);TEA_007582(CUT1);TEA_009235(CS);TEA_009651(RCOM_1202350);TEA_010921(LCAT4);TEA_014016(KCS19);TEA_014266(HAC1);TEA_014536(At3g50280);TEA_015102(KCS4);TEA_018588(KCS11);TEA_020785(LCAT4);TEA_020914(PED1);TEA_021859(FATB);TEA_023631(LCB1);TEA_024421(CML3);…
Molecular Function	GO:0016874	ligase activity	24	177	0.475518	0.833247	MSTRG.125264(EMB2247);MSTRG.140137(PEX4);MSTRG.141906(--);MSTRG.143697(AMI1);MSTRG.161885(EMB1027);MSTRG.61735(OVA5);MSTRG.79693(FAAH);TEA_000869(EMB2369);TEA_001936(At1g74260);TEA_003981(EMB2369);TEA_007622(At3g62120);TEA_009512(AAE6);TEA_009789(ALATS);TEA_009914(Os09g0556500);TEA_011320(ALATS);TEA_013603(fluG);TEA_013772(PURA);TEA_014599(LIG4);TEA_015525(OVA3);TEA_018337(CAC3);TEA_024020(POPTRD…
Molecular Function	GO:0016776	phosphotransferase activity, phosphate group as acceptor	3	20	0.502381	0.855555	MSTRG.49611(ADK1);TEA_008299(NDK1);TEA_008666(ADK-B)
Molecular Function	GO:0051536	iron-sulfur cluster binding	8	58	0.504057	0.855555	MSTRG.136433(Os01g0868300);MSTRG.142158(SIR1);TEA_003532(GLT1);TEA_010345(GLT1);TEA_012274(FTRC);TEA_012601(TIC55);TEA_015445(ACO3);TEA_025844(BIO2)
Molecular Function	GO:0000175	3'-5'-exoribonuclease activity	1	5	0.507047	0.855555	MSTRG.18960(At3g25430)
Molecular Function	GO:0004532	exoribonuclease activity	1	5	0.507047	0.855555	MSTRG.18960(At3g25430)
Molecular Function	GO:0004659	prenyltransferase activity	1	5	0.507047	0.855555	TEA_004859(ABC4)
Molecular Function	GO:0008017	microtubule binding	1	5	0.507047	0.855555	TEA_021320(AUG7)
Molecular Function	GO:0016896	exoribonuclease activity, producing 5'-phosphomonoesters	1	5	0.507047	0.855555	MSTRG.18960(At3g25430)
Molecular Function	GO:0045543	gibberellin 2-beta-dioxygenase activity	1	5	0.507047	0.855555	TEA_024778(GA2OX8)
Molecular Function	GO:0015036	disulfide oxidoreductase activity	6	43	0.508406	0.855555	MSTRG.134506(GRXC4);TEA_004653(Os05g0200100);TEA_008900(GRXS9);TEA_013035(Os03g0767500);TEA_013114(TRX1);TEA_028070(At5g16400)
Molecular Function	GO:0004180	carboxypeptidase activity	5	36	0.524215	0.87829	MSTRG.144306(SCPL9);MSTRG.92967(SCPL6);MSTRG.93312(SCPL18);TEA_008552(SCPL34);TEA_017065(CBP3)
Molecular Function	GO:0016641	oxidoreductase activity, acting on the CH-NH2 group of donors, oxygen as acceptor	2	13	0.527015	0.879126	MSTRG.122296(AO1);TEA_003952(PPOX1)
Molecular Function	GO:0016616	oxidoreductase activity, acting on the CH-OH group of donors, NAD or NADP as acceptor	15	113	0.531581	0.882886	MSTRG.124545(EMB3004);MSTRG.71188(CKX6);TEA_006184(ADHIII);TEA_006608(GLDH);TEA_006882(ANR);TEA_010771(KAB1);TEA_014080(ADHIII);TEA_014405(ADH3);TEA_014854(At4g20930);TEA_018289(GER1);TEA_018836(SNL6);TEA_020527(HPPR);TEA_024814(CAD1);TEA_026617(AKHSDH1);TEA_028795(IDH1)
Molecular Function	GO:0008170	N-methyltransferase activity	3	21	0.536595	0.887357	MSTRG.85140(SUVH5);TEA_013688(ATX2);TEA_023977(ATX1)
Molecular Function	GO:0019900	kinase binding	4	29	0.543731	0.890821	MSTRG.153677(KAPP);TEA_011083(SLAC1);TEA_012928(CYCA2-4);TEA_019012(CYCB2-3)
Molecular Function	GO:0003677	DNA binding	18	137	0.545587	0.890821	MSTRG.81284(HSF8);TEA_001661(BZIP53);TEA_005450(ATHB-40);TEA_006612(MLH1);TEA_007941(NFYB3);TEA_012153(ATHB-40);TEA_015606(TGA1);TEA_016781(NAP1;2);TEA_019215(BZIP43);TEA_019240(NFYB5);TEA_019552(HSF8);TEA_019804(NFYC3);TEA_019863(LET6);TEA_020183(TGA21);TEA_021202(HSF30);TEA_026792(mutS2);TEA_026807(At4g21705);TEA_027704(--)
Molecular Function	GO:0016899	oxidoreductase activity, acting on the CH-OH group of donors, oxygen as acceptor	2	14	0.568471	0.890821	TEA_006608(GLDH);TEA_015563(GLO4)
Molecular Function	GO:0015605	organophosphate ester transmembrane transporter activity	3	22	0.569425	0.890821	MSTRG.98226(Os02g0718900);TEA_009628(GN);TEA_027193(PPT2)
Molecular Function	GO:1901677	phosphate transmembrane transporter activity	3	22	0.569425	0.890821	MSTRG.98226(Os02g0718900);TEA_009628(GN);TEA_027193(PPT2)
Molecular Function	GO:0003916	DNA topoisomerase activity	1	6	0.572096	0.890821	TEA_000369(TOP3A)
Molecular Function	GO:0004448	isocitrate dehydrogenase activity	1	6	0.572096	0.890821	TEA_028795(IDH1)
Molecular Function	GO:0005254	chloride channel activity	1	6	0.572096	0.890821	TEA_013636(CLC-D)
Molecular Function	GO:0015108	chloride transmembrane transporter activity	1	6	0.572096	0.890821	TEA_013636(CLC-D)
Molecular Function	GO:0016229	steroid dehydrogenase activity	1	6	0.572096	0.890821	TEA_018836(SNL6)
Molecular Function	GO:0016778	diphosphotransferase activity	1	6	0.572096	0.890821	TEA_022287(PRS1)
Molecular Function	GO:0016796	exonuclease activity, active with either ribo- or deoxyribonucleic acids and producing 5'-phosphomonoesters	1	6	0.572096	0.890821	MSTRG.18960(At3g25430)
Molecular Function	GO:0033764	steroid dehydrogenase activity, acting on the CH-OH group of donors, NAD or NADP as acceptor	1	6	0.572096	0.890821	TEA_018836(SNL6)
Molecular Function	GO:0090599	alpha-glucosidase activity	1	6	0.572096	0.890821	TEA_017069(yihQ)
Molecular Function	GO:0016798	hydrolase activity, acting on glycosyl bonds	29	224	0.57367	0.890821	MSTRG.129632(AGAL1);MSTRG.162460(Os12g0429200);MSTRG.25883(BGLU18);MSTRG.54149(BGAL1);MSTRG.55592(URH1);MSTRG.62277(BGAL9);MSTRG.73932(--);MSTRG.9739(GCS1);TEA_000710(INVE);TEA_001462(At3g26720);TEA_002539(GCS1);TEA_002665(At1g19940);TEA_005142(At2g32990);TEA_010900(At3g13560);TEA_011676(At5g56590);TEA_012982(BAM2);TEA_015559(tag);TEA_015867(MNS3);TEA_017069(yihQ);TEA_018574(FUC95A);TEA_018969(PU…
Molecular Function	GO:0016679	oxidoreductase activity, acting on diphenols and related substances as donors	4	31	0.598747	0.892156	TEA_000918(Bp10);TEA_016715(AAO);TEA_027097(LAC21);TEA_027449(LAC3)
Molecular Function	GO:0016682	oxidoreductase activity, acting on diphenols and related substances as donors, oxygen as acceptor	4	31	0.598747	0.892156	TEA_000918(Bp10);TEA_016715(AAO);TEA_027097(LAC21);TEA_027449(LAC3)
Molecular Function	GO:0016763	transferase activity, transferring pentosyl groups	3	23	0.600775	0.892156	MSTRG.133944(PAT1);TEA_006449(UKL5);TEA_025180(NAPRT2)
Molecular Function	GO:0003779	actin binding	2	15	0.607228	0.892156	MSTRG.113505(--);TEA_001712(XOG1)
Molecular Function	GO:0016712	oxidoreductase activity, acting on paired donors, with incorporation or reduction of molecular oxygen, reduced flavin or flavoprotein as one donor, and incorporation of one atom of oxygen	2	15	0.607228	0.892156	MSTRG.107199(CYP704C1);TEA_028634(CYP94B1)
Molecular Function	GO:0016799	hydrolase activity, hydrolyzing N-glycosyl compounds	2	15	0.607228	0.892156	MSTRG.55592(URH1);TEA_015559(tag)
Molecular Function	GO:0016857	racemase and epimerase activity, acting on carbohydrates and derivatives	2	15	0.607228	0.892156	MSTRG.66452(RPE);TEA_005086(UGE2)
Molecular Function	GO:0046872	metal ion binding	122	944	0.615814	0.892156	MSTRG.104772(--);MSTRG.107199(CYP704C1);MSTRG.120577(NFXL2);MSTRG.142158(SIR1);MSTRG.14476(Os12g0234800);MSTRG.145313(SDH1-1);MSTRG.148869(FRS9);MSTRG.16225(HI_0077);MSTRG.29781(RE1);MSTRG.3246(--);MSTRG.4498(LKHA4);MSTRG.49611(ADK1);MSTRG.67899(PAT10);MSTRG.78574(RE1);MSTRG.81881(MAP1A);MSTRG.82543(TPC1B);MSTRG.85140(SUVH5);MSTRG.8550(rbcL);MSTRG.87891(VPS41);MSTRG.9557(GAPC);TEA_000073(AGD2);TE…
Molecular Function	GO:0052689	carboxylic ester hydrolase activity	8	64	0.620793	0.892156	MSTRG.107969(PPH);MSTRG.125264(EMB2247);MSTRG.165394(GEK1);TEA_001509(PME53);TEA_003981(EMB2369);TEA_005513(PIR7B);TEA_020668(MPE3);TEA_023559(PME53)
Molecular Function	GO:0016831	carboxy-lyase activity	5	40	0.621884	0.892156	MSTRG.152747(PPCC);MSTRG.81531(PPCC);MSTRG.8550(rbcL);TEA_015728(PURKE);TEA_027270(rraA)
Molecular Function	GO:0004620	phospholipase activity	4	32	0.624708	0.892156	TEA_010692(RAC5);TEA_016695(PLD2);TEA_016696(PLD1);TEA_028080(LCAT3)
Molecular Function	GO:0003747	translation release factor activity	1	7	0.628566	0.892156	TEA_005444(ERF1-3)
Molecular Function	GO:0005253	anion channel activity	1	7	0.628566	0.892156	TEA_013636(CLC-D)
Molecular Function	GO:0005337	nucleoside transmembrane transporter activity	1	7	0.628566	0.892156	MSTRG.98226(Os02g0718900)
Molecular Function	GO:0005346	purine ribonucleotide transmembrane transporter activity	1	7	0.628566	0.892156	MSTRG.98226(Os02g0718900)
Molecular Function	GO:0005347	ATP transmembrane transporter activity	1	7	0.628566	0.892156	MSTRG.98226(Os02g0718900)
Molecular Function	GO:0005506	iron ion binding	1	7	0.628566	0.892156	TEA_014646(FER1)
Molecular Function	GO:0008079	translation termination factor activity	1	7	0.628566	0.892156	TEA_005444(ERF1-3)
Molecular Function	GO:0008236	serine-type peptidase activity	1	7	0.628566	0.892156	TEA_016291(TPP2)
Molecular Function	GO:0015211	purine nucleoside transmembrane transporter activity	1	7	0.628566	0.892156	MSTRG.98226(Os02g0718900)
Molecular Function	GO:0016722	oxidoreductase activity, oxidizing metal ions	1	7	0.628566	0.892156	TEA_014646(FER1)
Molecular Function	GO:0017171	serine hydrolase activity	1	7	0.628566	0.892156	TEA_016291(TPP2)
Molecular Function	GO:0016209	antioxidant activity	3	24	0.630582	0.892156	TEA_018345(PRXQ);TEA_024195(APX3);TEA_025857(GPX2)
Molecular Function	GO:0016701	oxidoreductase activity, acting on single donors with incorporation of molecular oxygen	3	24	0.630582	0.892156	TEA_009517(4CLL5);TEA_012601(TIC55);TEA_024401(LOX1.6)
Molecular Function	GO:0004553	hydrolase activity, hydrolyzing O-glycosyl compounds	21	168	0.639577	0.900116	MSTRG.129632(AGAL1);MSTRG.162460(Os12g0429200);MSTRG.54149(BGAL1);MSTRG.62277(BGAL9);MSTRG.73932(--);MSTRG.9739(GCS1);TEA_000710(INVE);TEA_001462(At3g26720);TEA_002539(GCS1);TEA_002665(At1g19940);TEA_005142(At2g32990);TEA_010900(At3g13560);TEA_011676(At5g56590);TEA_017069(yihQ);TEA_018574(FUC95A);TEA_018969(PU1);TEA_022373(BXL1);TEA_024279(At4g29360);TEA_026351(At5g58090);TEA_026360(At5g58090);TE…
Molecular Function	GO:0019208	phosphatase regulator activity	2	16	0.643277	0.900116	TEA_004432(B'BETA);TEA_010015(TON2)
Molecular Function	GO:0019888	protein phosphatase regulator activity	2	16	0.643277	0.900116	TEA_004432(B'BETA);TEA_010015(TON2)
Molecular Function	GO:0016298	lipase activity	4	33	0.649576	0.905613	TEA_010692(RAC5);TEA_016695(PLD2);TEA_016696(PLD1);TEA_028080(LCAT3)
Molecular Function	GO:0048037	cofactor binding	14	114	0.655168	0.908208	MSTRG.122296(AO1);MSTRG.1412(ndhF);MSTRG.70570(Os05g0573700);TEA_005026(ndhM);TEA_005086(UGE2);TEA_007975(At1g71180);TEA_011935(GAE6);TEA_012611(ndhH);TEA_013013(Os01g0939600);TEA_013014(GPDHC1);TEA_014854(At4g20930);TEA_018289(GER1);TEA_018836(SNL6);TEA_029907(--)
Molecular Function	GO:0008238	exopeptidase activity	6	50	0.661258	0.908208	MSTRG.144306(SCPL9);MSTRG.81881(MAP1A);MSTRG.92967(SCPL6);MSTRG.93312(SCPL18);TEA_008552(SCPL34);TEA_017065(CBP3)
Molecular Function	GO:0004674	protein serine/threonine kinase activity	24	194	0.665112	0.908208	MSTRG.107209(fray2);MSTRG.90868(CDC2);MSTRG.99550(HSL1);TEA_000021(IRK);TEA_004540(PTI1);TEA_005775(At1g01540);TEA_006750(At1g79990);TEA_008893(At1g54610);TEA_011573(WAKL2);TEA_014070(MPK9);TEA_014419(CEPR1);TEA_014528(NTF3);TEA_014798(CDC2B);TEA_016673(MEKK1);TEA_018122(SOBIR1);TEA_018623(MPK3);TEA_019166(ZFWD2);TEA_019200(CRLK2);TEA_020815(At1g52360);TEA_021138(TMK3);TEA_025870(ATG16);TEA_02688…
Molecular Function	GO:0015215	nucleotide transmembrane transporter activity	2	17	0.676657	0.908208	MSTRG.98226(Os02g0718900);TEA_009628(GN)
Molecular Function	GO:0015662	ATPase activity, coupled to transmembrane movement of ions, phosphorylative mechanism	2	17	0.676657	0.908208	MSTRG.67388(AHA5);TEA_007178(AHA10)
Molecular Function	GO:0015932	nucleobase-containing compound transmembrane transporter activity	2	17	0.676657	0.908208	MSTRG.98226(Os02g0718900);TEA_009628(GN)
Molecular Function	GO:0016634	oxidoreductase activity, acting on the CH-CH group of donors, oxygen as acceptor	2	17	0.676657	0.908208	TEA_003952(PPOX1);TEA_012054(ACX4)
Molecular Function	GO:0009055	electron carrier activity	1	8	0.677589	0.908208	MSTRG.110494(petB)
Molecular Function	GO:0016160	amylase activity	1	8	0.677589	0.908208	TEA_029451(AMY3)
Molecular Function	GO:0016421	CoA carboxylase activity	1	8	0.677589	0.908208	TEA_024020(POPTRDRAFT_831870)
Molecular Function	GO:0016885	ligase activity, forming carbon-carbon bonds	1	8	0.677589	0.908208	TEA_024020(POPTRDRAFT_831870)
Molecular Function	GO:0016706	oxidoreductase activity, acting on paired donors, with incorporation or reduction of molecular oxygen, 2-oxoglutarate as one donor, and incorporation of one atom each of oxygen into both donors	5	43	0.686683	0.917178	MSTRG.14839(DMR6);TEA_014811(FL);TEA_016508(NCS1);TEA_024509(AOP1.2);TEA_024778(GA2OX8)
Molecular Function	GO:0003723	RNA binding	16	133	0.692766	0.922078	MSTRG.161784(Os06g0701100);TEA_000776(BUB3.3);TEA_002778(SRP72);TEA_005444(ERF1-3);TEA_006668(--);TEA_007815(--);TEA_008595(typA);TEA_008795(RPL5);TEA_009896(rpl14);TEA_012209(EIF2S3);TEA_014825(EF1);TEA_015183(RBP2);TEA_020804(eif3m);TEA_028437(At1g06900);TEA_028644(VIT_07s0104g01170);TEA_028689(HLB1)
Molecular Function	GO:0046914	transition metal ion binding	80	636	0.69891	0.923141	MSTRG.104772(--);MSTRG.107199(CYP704C1);MSTRG.120577(NFXL2);MSTRG.142158(SIR1);MSTRG.14476(Os12g0234800);MSTRG.145313(SDH1-1);MSTRG.148869(FRS9);MSTRG.29781(RE1);MSTRG.3246(--);MSTRG.4498(LKHA4);MSTRG.49611(ADK1);MSTRG.67899(PAT10);MSTRG.78574(RE1);MSTRG.81881(MAP1A);MSTRG.85140(SUVH5);MSTRG.87891(VPS41);MSTRG.9557(GAPC);TEA_000387(CYP72A15);TEA_000577(--);TEA_001462(At3g26720);TEA_002093(NAD-ME2…
Molecular Function	GO:0000295	adenine nucleotide transmembrane transporter activity	1	9	0.720146	0.923141	MSTRG.98226(Os02g0718900)
Molecular Function	GO:0003973	(S)-2-hydroxy-acid oxidase activity	1	9	0.720146	0.923141	TEA_015563(GLO4)
Molecular Function	GO:0005048	signal sequence binding	1	9	0.720146	0.923141	TEA_011986(ERD2)
Molecular Function	GO:0008047	enzyme activator activity	1	9	0.720146	0.923141	MSTRG.146728(ARF)
Molecular Function	GO:0008081	phosphoric diester hydrolase activity	1	9	0.720146	0.923141	MSTRG.42039(LRK10L-2.6)
Molecular Function	GO:0016780	phosphotransferase activity, for other substituted phosphate groups	1	9	0.720146	0.923141	TEA_013963(ATTRANS)
Molecular Function	GO:0019213	deacetylase activity	1	9	0.720146	0.923141	TEA_026174(SRT2)
Molecular Function	GO:0033558	protein deacetylase activity	1	9	0.720146	0.923141	TEA_026174(SRT2)
Molecular Function	GO:0042277	peptide binding	1	9	0.720146	0.923141	TEA_011986(ERD2)
Molecular Function	GO:0070546	L-phenylalanine aminotransferase activity	1	9	0.720146	0.923141	TEA_027111(ALD1)
Molecular Function	GO:0001071	nucleic acid binding transcription factor activity	19	160	0.724097	0.925101	MSTRG.1920(AP2);MSTRG.39732(ANT);MSTRG.79735(CRL5);MSTRG.81284(HSF8);MSTRG.93768(APRR1);TEA_000436(ERF2);TEA_001661(BZIP53);TEA_005402(ARF6);TEA_015939(RAP2-11);TEA_017980(AGL21);TEA_019240(NFYB5);TEA_019552(HSF8);TEA_019863(LET6);TEA_021202(HSF30);TEA_024849(WIP3);TEA_026807(At4g21705);TEA_028494(EFM);TEA_028601(SIGA);TEA_028717(DPB)
Molecular Function	GO:0004386	helicase activity	3	29	0.755923	0.948224	TEA_003890(XPD);TEA_012465(RECQL3);TEA_013621(RECG)
Molecular Function	GO:0019203	carbohydrate phosphatase activity	3	29	0.755923	0.948224	TEA_009072(TPS7);TEA_021339(TPS7);TEA_026587(FBPban1)
Molecular Function	GO:0003690	double-stranded DNA binding	1	10	0.75709	0.948224	TEA_006612(MLH1)
Molecular Function	GO:0008237	metallopeptidase activity	1	10	0.75709	0.948224	MSTRG.81881(MAP1A)
Molecular Function	GO:0016307	phosphatidylinositol phosphate kinase activity	1	10	0.75709	0.948224	MSTRG.46652(FAB1B)
Molecular Function	GO:1901505	carbohydrate derivative transporter activity	1	10	0.75709	0.948224	MSTRG.98226(Os02g0718900)
Molecular Function	GO:0016830	carbon-carbon lyase activity	10	90	0.765565	0.950325	MSTRG.152747(PPCC);MSTRG.81531(PPCC);MSTRG.8550(rbcL);TEA_002389(FBA3);TEA_005060(SDC);TEA_009805(SAMDC4);TEA_010251(ADCS);TEA_015728(PURKE);TEA_023525(ASB1);TEA_027270(rraA)
Molecular Function	GO:0046527	glucosyltransferase activity	10	90	0.765565	0.950325	MSTRG.121920(--);MSTRG.53626(SUS2);MSTRG.58768(UGT80B1);TEA_008639(UGT83A1);TEA_009072(TPS7);TEA_021339(TPS7);TEA_027761(CALS9);TEA_028056(UGT85A24);TEA_028876(CALS10);TEA_029321(CALS1)
Molecular Function	GO:0042623	ATPase activity, coupled	24	205	0.76623	0.950325	MSTRG.110437(ABCC5);MSTRG.14059(OsI_016050);MSTRG.67388(AHA5);MSTRG.74732(FTSH2);MSTRG.96812(ABCB3);TEA_000271(RH21);TEA_001217(ESP3);TEA_003890(XPD);TEA_006668(--);TEA_007178(AHA10);TEA_007815(--);TEA_008100(RAD51C);TEA_009086(At5g47030);TEA_012465(RECQL3);TEA_013621(RECG);TEA_015604(At1g48650);TEA_016142(At3g26560);TEA_017483(RH57);TEA_017486(RH57);TEA_017780(At5g10370);TEA_020553(ATPC);TEA_027…
Molecular Function	GO:0015925	galactosidase activity	3	30	0.776389	0.959807	MSTRG.162460(Os12g0429200);MSTRG.54149(BGAL1);MSTRG.62277(BGAL9)
Molecular Function	GO:0004645	phosphorylase activity	1	11	0.789159	0.964141	TEA_019827(AtMg00660)
Molecular Function	GO:0015923	mannosidase activity	1	11	0.789159	0.964141	TEA_001462(At3g26720)
Molecular Function	GO:0016645	oxidoreductase activity, acting on the CH-NH group of donors	1	11	0.789159	0.964141	MSTRG.71188(CKX6)
Molecular Function	GO:0016887	ATPase activity	24	208	0.78999	0.964141	MSTRG.110437(ABCC5);MSTRG.14059(OsI_016050);MSTRG.67388(AHA5);MSTRG.74732(FTSH2);MSTRG.96812(ABCB3);TEA_000271(RH21);TEA_001217(ESP3);TEA_003890(XPD);TEA_006668(--);TEA_007178(AHA10);TEA_007815(--);TEA_008100(RAD51C);TEA_009086(At5g47030);TEA_012465(RECQL3);TEA_013621(RECG);TEA_015604(At1g48650);TEA_016142(At3g26560);TEA_017483(RH57);TEA_017486(RH57);TEA_017780(At5g10370);TEA_020553(ATPC);TEA_027…
Molecular Function	GO:0016835	carbon-oxygen lyase activity	6	59	0.808035	0.973164	MSTRG.124545(EMB3004);TEA_003042(At4g24780);TEA_019802(VIT_05s0020g02800);TEA_023682(ENO3);TEA_024858(VIT_19s0014g02480);TEA_027647(At4g16800)
Molecular Function	GO:0005244	voltage-gated ion channel activity	1	12	0.816998	0.973164	TEA_011083(SLAC1)
Molecular Function	GO:0022832	voltage-gated channel activity	1	12	0.816998	0.973164	TEA_011083(SLAC1)
Molecular Function	GO:0033218	amide binding	1	12	0.816998	0.973164	TEA_011986(ERD2)
Molecular Function	GO:0050308	sugar-phosphatase activity	1	12	0.816998	0.973164	TEA_026587(FBPban1)
Molecular Function	GO:0004518	nuclease activity	9	86	0.817031	0.973164	MSTRG.18960(At3g25430);MSTRG.37350(--);TEA_002574(SDN5);TEA_008307(ARP);TEA_011988(IP5P15);TEA_015352(FEN1);TEA_017340(RNC1);TEA_021169(XRN4);TEA_022284(GEN2)
Molecular Function	GO:0004527	exonuclease activity	2	23	0.826594	0.973164	MSTRG.18960(At3g25430);TEA_002574(SDN5)
[truncated: 62 more rows]

## Sheet: 8.3 cis_DElncRNA
	GO ID	Description	cis_diff (41)	All (9713)	pvalue	p.adjust	Genes
[truncated: 390 more rows]
