# Supplementary material for: Whole-Transcriptome Sequencing Reveals a ceRNA Regulatory Network Associated with the Process of Periodic Albinism under Low Temperature in Baiye No. 1 (Camellia sinensis)
Source: Int J Mol Sci. 2023 Apr 12;24(8):7162. doi: 10.3390/ijms24087162 (PMC10138444; doi:10.3390/ijms24087162)
Supplement: Supplementary file 1 [file ijms-24-07162-s001.zip › Table S9 List of KEGG pathways for DElncRNA.xlsx]

## Sheet: S9.1 cis.pv.kegg
B_Pathway	C_Pathway	cis_diff	cis
Amino acid metabolism	ko00280 Valine, leucine and isoleucine degradation	NA	0.0429194
Energy metabolism	ko00710 Carbon fixation in photosynthetic organisms	0.521988	0.00254098
Folding, sorting and degradation	ko04130 SNARE interactions in vesicular transport	0.0378466	0.0980464
Global and overview maps	ko01200 Carbon metabolism	0.156701	0.034291
Lipid metabolism	ko00100 Steroid biosynthesis	0.238722	0.00815398
Metabolism of cofactors and vitamins	ko00750 Vitamin B6 metabolism	NA	0.0333372
Metabolism of cofactors and vitamins	ko00860 Porphyrin and chlorophyll metabolism	0.0347605	0.624372
Nucleotide metabolism	ko00230 Purine metabolism	NA	0.0285769
Nucleotide metabolism	ko00240 Pyrimidine metabolism	NA	0.00883743
Replication and repair	ko03030 DNA replication	0.307375	0.0277507
Transcription	ko03040 Spliceosome	NA	0.0260146
Transport and catabolism	ko04145 Phagosome	0.13248	0.00184805

## Sheet: S9.2 cis.path
KEGG_A_class	KEGG_B_class	Pathway	cis (1092)	All (8128)	Pvalue	Qvalue	Pathway ID	Genes	K_IDs
Cellular Processes	Transport and catabolism	Phagosome	31	136	0.00184805	0.15754	ko04145	TEA_001068(VHA-C);TEA_003288(VHA-C);TEA_010428(SYP23);TEA_010692(RAC5);TEA_010806(VHA-c''2);TEA_011275(RAB5);TEA_012569(VHA-B2);TEA_012630(RABF1);TEA_013193(TUBA3);TEA_013825(TUBB);TEA_016045(TUBA1);TEA_016282(RHN1);TEA_017178(RABG3A);TEA_017287(RHN1);TEA_018504(TUBB1);TEA_020977(CRT3);TEA_021877(VHA-B2);TEA_023375(VHA-a1);TEA_029898(Os02g0178400);MSTRG.105613(At2g45070);MSTRG.111540(CVA69.24);MS…	K02148+K02148+K08488+K04392+K03661+K07889+K02147+K07889+K07374+K07375+K07374+K07889+K07897+K07889+K07375+K08057+K02147+K02154+K07342+K09481+K02145+K02145+K04392+K04392+K07375+K07375+K07375+K00921+K00921+K07374+K02146
Metabolism	Energy metabolism	Carbon fixation in photosynthetic organisms	34	156	0.00254098	0.15754	ko00710	TEA_001259(NAD-ME2);TEA_002093(NAD-ME2);TEA_002389(FBA3);TEA_002667(PGK3);TEA_003275(MODA);TEA_004194(NADP-ME2);TEA_005021(MDH1);TEA_006959(NAD-ME2);TEA_007849(MD1);TEA_008902(NADP-ME4);TEA_016946(GAPC);TEA_022432(RPI2);TEA_024649(At3g47520);TEA_024651(At3g47520);TEA_026587(FBPban1);TEA_029267(CTIMC);MSTRG.121751(NAD-ME2);MSTRG.152747(PPCC);MSTRG.154244(NAD-ME2);MSTRG.154246(NAD-ME2);MSTRG.162970…	K00028+K00028+K01623+K00927+K00029+K00029+K00051+K00028+K00025+K00029+K00134+K01807+K00026+K00026+K03841+K01803+K00028+K01595+K00028+K00028+K00927+K00927+K00029+K01803+K00927+K00134+K00134+K00927+K00927+K01783+K00029+K00029+K01595+K01601
Metabolism	Lipid metabolism	Steroid biosynthesis	15	58	0.00815398	0.27396	ko00100	TEA_007672(SMT2);TEA_012105(DWF5);TEA_012110(--);TEA_012266(3BETAHSD/D3);TEA_019100(SMT3);TEA_021048(CASBPX2);TEA_023102(LIP2);TEA_023107(LIP2);TEA_023123(LIP2);TEA_024056(SMO2-2);TEA_027319(OSCPNX1);TEA_027327(CASBPX2);TEA_028279(STE1);TEA_028578(SMT2);MSTRG.162251(SQE3)	K08242+K00213+K00213+K07748+K08242+K01853+K01052+K01052+K01052+K14424+K01853+K01853+K00227+K08242+K00511
Metabolism	Nucleotide metabolism	Pyrimidine metabolism	39	199	0.00883743	0.27396	ko00240	TEA_000578(NRPA1);TEA_002858(rpoA);TEA_003841(PYR4);TEA_004613(PYRB2);TEA_004676(CDA1);TEA_005502(APY6);TEA_005970(rpoB);TEA_006449(UKL5);TEA_007105(UKL2);TEA_008299(NDK1);TEA_008818(PYRB3);TEA_014137(--);TEA_014930(--);TEA_015958(--);TEA_015964(URH1);TEA_016944(UKL1);TEA_016950(ZEU1);TEA_017315(ZEU1);TEA_020782(DPB2);TEA_021636(PF14_0366);TEA_021640(DNApol-alpha50);TEA_021682(udkC);TEA_026454(PY…	K02999+K03040+K01465+K00609+K01489+K01510+K03043+K00876+K00876+K00940+K00609+K03026+K16904+K03006+K01240+K00876+K00943+K00943+K02325+K02684+K02684+K00876+K13421+K02684+K03016+K02327+K03026+K03005+K00943+K02320+K02321+K02685+K02685+K02685+K01240+K03015+K03018+K01465+K00876
Genetic Information Processing	Transcription	Spliceosome	49	278	0.0260146	0.472454	ko03040	TEA_000271(RH21);TEA_001217(ESP3);TEA_002558(SF3B4);TEA_003297(LSM8);TEA_004042(RS2Z33);TEA_007318(SR45A);TEA_007591(SR30);TEA_009830(CDC5);TEA_010808(ABCC9);TEA_010890(SCL33);TEA_011810(At1g07170);TEA_012556(LSM6B);TEA_013104(HSP70-5);TEA_015595(At5g12190);TEA_016142(At3g26560);TEA_017428(Os08g0127700);TEA_017780(At5g10370);TEA_018845(snu13);TEA_020246(HSP70);TEA_020352(RH30);TEA_020881(SC35);TE…	K12858+K12813+K12831+K12627+K12896+K12897+K12890+K12860+K12818+K12900+K12834+K12625+K03283+K12833+K12818+K12819+K12818+K12845+K03283+K12823+K12891+K12828+K12854+K12848+K12831+K11093+K12897+K12893+K12861+K11092+K12870+K12622+K12811+K12896+K12741+K12827+K11095+K11097+K12829+K12812+K12741+K09564+K12812+K12890+K12623+K12820+K11097+K12818+K12849
Genetic Information Processing	Replication and repair	DNA replication	17	78	0.0277507	0.472454	ko03030	TEA_002053(At4g28440);TEA_002552(MCM4);TEA_002559(MCM4);TEA_004375(--);TEA_015352(FEN1);TEA_020782(DPB2);TEA_021636(PF14_0366);TEA_021640(DNApol-alpha50);TEA_022984(RPA1A);TEA_027864(Prim1);TEA_028790(POLD1);MSTRG.136433(Os01g0868300);MSTRG.136796(--);MSTRG.168960(At1g67320);MSTRG.168962(At1g67320);MSTRG.168963(At1g67320);MSTRG.32262(--)	K07466+K02212+K02212+K10745+K04799+K02325+K02684+K02684+K07466+K02684+K02327+K02320+K02321+K02685+K02685+K02685+K07466
Metabolism	Nucleotide metabolism	Purine metabolism	46	260	0.0285769	0.472454	ko00230	TEA_000332(purH);TEA_000578(NRPA1);TEA_001936(At1g74260);TEA_002289(PKP2);TEA_002858(rpoA);TEA_003271(PUR7);TEA_005502(APY6);TEA_005970(rpoB);TEA_008299(NDK1);TEA_008666(ADK-B);TEA_009868(phaJ);TEA_011319(ASE2);TEA_013772(PURA);TEA_014109(PURA2);TEA_014137(--);TEA_014471(FHIT);TEA_015495(NTPCR);TEA_015728(PURKE);TEA_015958(--);TEA_016013(APT5);TEA_017700(--);TEA_019311(PGMP);TEA_020782(DPB2);TEA_…	K00602+K02999+K01952+K00873+K03040+K01923+K01510+K03043+K00940+K00939+K18532+K00764+K01939+K01939+K03026+K01522+K06928+K11808+K03006+K00759+K01514+K01835+K02325+K00873+K02684+K02684+K00948+K00873+K02684+K03016+K02327+K01756+K03026+K00860+K03005+K02320+K02321+K01427+K02685+K02685+K02685+K00856+K00856+K00856+K03015+K03018
Metabolism	Metabolism of cofactors and vitamins	Vitamin B6 metabolism	6	19	0.0333372	0.472454	ko00750	TEA_000500(PDX1);TEA_001325(PPOX1);TEA_001328(PPOX1);TEA_002692(PSAT2);TEA_029205(PK);TEA_029850(PLR1)	K06215+K00275+K00275+K00831+K00868+K05275
Metabolism	Global and overview maps	Carbon metabolism	74	450	0.034291	0.472454	ko01200	TEA_001259(NAD-ME2);TEA_002093(NAD-ME2);TEA_002289(PKP2);TEA_002389(FBA3);TEA_002667(PGK3);TEA_002692(PSAT2);TEA_003275(MODA);TEA_004194(NADP-ME2);TEA_005021(MDH1);TEA_006184(ADHIII);TEA_006884(PGIC1);TEA_006959(NAD-ME2);TEA_007849(MD1);TEA_008902(NADP-ME4);TEA_009235(CS);TEA_009964(LPD2);TEA_010278(CYSK);TEA_012668(PGDH1);TEA_012794(PDH-E1);TEA_014080(ADHIII);TEA_015445(ACO3);TEA_015535(GLO4);TE…	K00028+K00028+K00873+K01623+K00927+K00831+K00029+K00029+K00051+K00121+K01810+K00028+K00025+K00029+K01647+K00382+K01738+K00058+K00161+K00121+K01681+K11517+K11517+K01681+K00134+K01962+K01962+K15633+K01962+K00281+K15919+K15919+K00058+K00605+K00658+K00873+K00948+K01807+K05605+K01689+K01961+K00026+K00026+K00873+K03841+K00600+K00162+K00031+K01803+K01057+K01057+K00028+K01738+K00234+K01595+K00028+K00028+…
Metabolism	Amino acid metabolism	Valine, leucine and isoleucine degradation	17	82	0.0429194	0.532201	ko00280	TEA_001562(BCAT2);TEA_005197(BCDH);TEA_006426(At1g21400);TEA_009964(LPD2);TEA_010989(At3g08860);TEA_012797(Os05g0125500);TEA_014854(At4g20930);TEA_015615(AGT2);TEA_017047(HMGCL);TEA_019112(--);TEA_020914(PED1);TEA_022401(ALDH3H1);TEA_022939(CHY1);TEA_024064(At4g16800);TEA_027647(At4g16800);MSTRG.36717(HMGS);MSTRG.84610(AAE13)	K00826+K00167+K00166+K00382+K00827+K00253+K00020+K00827+K01640+K05607+K07513+K00128+K05605+K05607+K05607+K01641+K18660
Genetic Information Processing	Replication and repair	Homologous recombination	18	90	0.0518567	0.584567	ko03440	TEA_000369(TOP3A);TEA_000371(TOP3A);TEA_000819(MUS81);TEA_000827(MUS81);TEA_002053(At4g28440);TEA_008100(RAD51C);TEA_012465(RECQL3);TEA_013621(RECG);TEA_014648(BRCA2B);TEA_015418(--);TEA_017857(DRD1);TEA_022984(RPA1A);TEA_024887(RAD50);TEA_025971(At2g32000);TEA_028364(At2g19490);TEA_028790(POLD1);MSTRG.117198(RAD50);MSTRG.32262(--)	K03165+K03165+K08991+K08991+K07466+K10870+K10901+K03655+K08775+K10865+K10875+K07466+K10866+K03165+K03553+K02327+K10866+K07466
Metabolism	Glycan biosynthesis and metabolism	N-Glycan biosynthesis	14	69	0.072345	0.706525	ko00510	TEA_002539(GCS1);TEA_010152(GNT2);TEA_012100(MNS1);TEA_015867(MNS3);TEA_016355(RPN2);TEA_020986(--);TEA_024776(OST1B);TEA_028914(RPN2);MSTRG.148302(--);MSTRG.19978(RE1);MSTRG.43511(--);MSTRG.49553(STT3B);MSTRG.85529(TUN);MSTRG.9739(GCS1)	K01228+K00736+K01230+K01230+K12667+K00737+K12666+K12667+K01228+K07151+K12667+K07151+K03842+K01228
Metabolism	Carbohydrate metabolism	Glycolysis / Gluconeogenesis	35	205	0.0776483	0.706525	ko00010	TEA_002289(PKP2);TEA_002377(PDC2);TEA_002389(FBA3);TEA_002667(PGK3);TEA_005037(HEMH);TEA_006184(ADHIII);TEA_006332(--);TEA_006884(PGIC1);TEA_009964(LPD2);TEA_012794(PDH-E1);TEA_014080(ADHIII);TEA_014405(ADH3);TEA_016946(GAPC);TEA_017529(--);TEA_019219(PGM1);TEA_019311(PGMP);TEA_021336(OsI_35105);TEA_022401(ALDH3H1);TEA_023682(ENO3);TEA_025206(OsI_35105);TEA_026230(ADH);TEA_026587(FBPban1);TEA_027…	K00873+K01568+K01623+K00927+K03103+K00121+K01792+K01810+K00382+K00161+K00121+K18857+K00134+K01792+K15633+K01835+K00873+K00128+K01689+K00873+K18857+K03841+K00162+K01803+K00927+K00927+K01810+K01568+K01803+K00927+K00134+K00134+K00927+K00927+K03103
Metabolism	Lipid metabolism	Glycerophospholipid metabolism	30	173	0.0825436	0.706525	ko00564	TEA_001036(PAH2);TEA_005591(LPEAT1);TEA_006440(GPDH);TEA_009947(PAH1);TEA_010921(LCAT4);TEA_012821(LPEAT2);TEA_013013(Os01g0939600);TEA_013014(GPDHC1);TEA_013346(LPAT1);TEA_014987(PSD1);TEA_015511(CK1);TEA_016350(CCT1);TEA_016351(CCT2);TEA_016680(PLD1);TEA_016687(PLD1);TEA_016695(PLD2);TEA_016696(PLD1);TEA_018648(DDB_G0282005);TEA_020785(LCAT4);TEA_021676(DGK7);TEA_021679(DGK7);TEA_021843(LPEAT2)…	K15728+K13510+K00006+K15728+K22389+K13510+K00006+K00006+K00655+K01613+K14156+K00968+K00968+K01115+K01115+K01115+K01115+K06130+K22389+K00901+K00901+K13510+K08730+K08730+K22389+K13510+K13510+K00981+K00901+K13510
Metabolism	Carbohydrate metabolism	Pyruvate metabolism	29	167	0.0854667	0.706525	ko00620	TEA_001259(NAD-ME2);TEA_002093(NAD-ME2);TEA_002289(PKP2);TEA_003275(MODA);TEA_004194(NADP-ME2);TEA_005021(MDH1);TEA_006959(NAD-ME2);TEA_007849(MD1);TEA_008902(NADP-ME4);TEA_009964(LPD2);TEA_012794(PDH-E1);TEA_018323(CAC3);TEA_018337(CAC3);TEA_019693(CAC3);TEA_021336(OsI_35105);TEA_022401(ALDH3H1);TEA_024020(POPTRDRAFT_831870);TEA_024649(At3g47520);TEA_024651(At3g47520);TEA_025206(OsI_35105);TEA_0…	K00028+K00028+K00873+K00029+K00029+K00051+K00028+K00025+K00029+K00382+K00161+K01962+K01962+K01962+K00873+K00128+K01961+K00026+K00026+K00873+K00162+K00028+K01595+K00028+K00028+K00029+K00029+K00029+K01595
Genetic Information Processing	Folding, sorting and degradation	SNARE interactions in vesicular transport	13	66	0.0980464	0.73741	ko04130	TEA_004005(VTI13);TEA_006335(SYP112);TEA_006337(COAD);TEA_006533(VTI13);TEA_007835(BET11);TEA_010428(SYP23);TEA_020906(KN);TEA_028450(SYP52);TEA_028882(SYP52);MSTRG.116195(--);MSTRG.162183(SYP31);MSTRG.68701(SYP71);MSTRG.90091(YKT61)	K08493+K08486+K08486+K08493+K08504+K08488+K08486+K08503+K08503+K08507+K08490+K08506+K08516
Metabolism	Lipid metabolism	Fatty acid elongation	11	54	0.101097	0.73741	ko00062	TEA_004192(KCS9);TEA_004873(KCS11);TEA_006412(At3g45770);TEA_006459(abhd17c);TEA_007582(CUT1);TEA_014016(KCS19);TEA_015102(KCS4);TEA_018588(KCS11);TEA_022470(KCS4);TEA_027484(KCS9);MSTRG.132062(--)	K15397+K15397+K07512+K01076+K15397+K15397+K15397+K15397+K15397+K15397+K01074
Metabolism	Global and overview maps	Metabolic pathways	463	3310	0.119435	0.745652	ko01100	TEA_000213(CAD1);TEA_000332(purH);TEA_000578(NRPA1);TEA_000871(SPS1);TEA_000953(UGT85A24);TEA_001036(PAH2);TEA_001068(VHA-C);TEA_001259(NAD-ME2);TEA_001325(PPOX1);TEA_001328(PPOX1);TEA_001509(PME53);TEA_001562(BCAT2);TEA_001699(CAB21);TEA_001924(PETH);TEA_001936(At1g74260);TEA_002093(NAD-ME2);TEA_002289(PKP2);TEA_002377(PDC2);TEA_002389(FBA3);TEA_002539(GCS1);TEA_002579(rsgA);TEA_002667(PGK3);TEA…	K00083+K00602+K02999+K00696+K21374+K15728+K02148+K00028+K00275+K00275+K01051+K00826+K08912+K02641+K01952+K00028+K00873+K01568+K01623+K01228+K06949+K00927+K00831+K03040+K03794+K13941+K01051+K01923+K00029+K02148+K00413+K00859+K00264+K01465+K01555+K00231+K08081+K15397+K00029+K00609+K01489+K02259+K02548+K15397+K00051+K03103+K01590+K01897+K01784+K22207+K00167+K13510+K14652+K03043+K00121+K01792+K07512+…
Metabolism	Energy metabolism	Photosynthesis - antenna proteins	5	20	0.120266	0.745652	ko00196	TEA_001699(CAB21);TEA_005920(CAB7);TEA_015416(CAB13);TEA_019569(CAB13);TEA_025056(CAB37)	K08912+K08908+K08914+K08914+K08913
Genetic Information Processing	Replication and repair	Non-homologous end-joining	5	20	0.120266	0.745652	ko03450	TEA_014599(LIG4);TEA_015352(FEN1);TEA_015418(--);TEA_024887(RAD50);MSTRG.117198(RAD50)	K10777+K04799+K10865+K10866+K10866
Genetic Information Processing	Folding, sorting and degradation	RNA degradation	31	190	0.142714	0.84269	ko03018	TEA_000798(PARN);TEA_002339(SKI2);TEA_003297(LSM8);TEA_004324(At2g01130);TEA_007702(VIP2);TEA_010522(PAB6);TEA_010545(--);TEA_012556(LSM6B);TEA_015604(At1g48650);TEA_016000(CNOT1);TEA_019698(RH8);TEA_020309(PAB2);TEA_021930(ycf2-A);TEA_023682(ENO3);TEA_025020(CNOT10);TEA_026214(RRP45B);TEA_026686(HSP70-9);TEA_026765(VIP2);TEA_026896(LSM3B);TEA_028091(HVT1);TEA_028860(RH8);MSTRG.109751(XRN4);MSTRG…	K01148+K12599+K12627+K14442+K12605+K13126+K12606+K12625+K14442+K12604+K12614+K13126+K12593+K01689+K12607+K03678+K04043+K12605+K12622+K14442+K12614+K12619+K12598+K12604+K12604+K01148+K12623+K14442+K12619+K04077+K13126
Genetic Information Processing	Translation	mRNA surveillance pathway	32	201	0.172346	0.960642	ko03015	TEA_000456(sympk);TEA_002899(TOPP4);TEA_004432(B'BETA);TEA_004525(CG7185);TEA_004874(PAPS1);TEA_004879(PAPS1);TEA_005272(CG7185);TEA_005444(ERF1-3);TEA_007938(--);TEA_010015(TON2);TEA_010522(PAB6);TEA_012073(CSTF77);TEA_012396(--);TEA_014337(--);TEA_015640(PEL1);TEA_016518(PP2AA2);TEA_017449(PP2A);TEA_019902(SMG7);TEA_020309(PAB2);TEA_025763(TOPP4);TEA_027952(PYM);TEA_028192(--);MSTRG.104392(RH15…	K06100+K06269+K11584+K14398+K14376+K14376+K14398+K03265+K14398+K11583+K13126+K14408+K14411+K13917+K06965+K03456+K04382+K14409+K13126+K06269+K14294+K13114+K12812+K14294+K12812+K14399+K11583+K11583+K11583+K11583+K14411+K13126
Genetic Information Processing	Translation	Ribosome	49	321	0.183714	0.960642	ko03010	TEA_000899(RPL3);TEA_002462(RPL10);TEA_005882(rpmA);TEA_007912(RPL19C);TEA_008795(RPL5);TEA_008890(RPS13);TEA_009439(FTSHI4);TEA_009757(PRPS9);TEA_009896(rpl14);TEA_011139(RPS1);TEA_012090(RPL7B);TEA_012878(RPL5);TEA_013600(RPS20B);TEA_015000(SB62);TEA_016474(RPS15);TEA_017116(RPS17);TEA_017675(RPL12);TEA_019930(RPL14B);TEA_020371(RPL27AC);TEA_020639(RPL19B);TEA_022070(RPL27C);TEA_022106(UBI3);TE…	K02906+K02866+K02899+K02885+K02932+K02952+K02916+K02996+K02874+K02945+K02937+K02932+K02969+K02877+K02958+K02962+K02870+K02875+K02900+K02885+K02901+K02977+K02930+K02926+K02926+K02939+K02868+K02890+K02957+K02899+K02941+K02915+K02875+K02959+K02959+K02886+K02874+K02955+K02863+K02991+K02946+K02942+K02894+K02979+K02896+K02983+K02863+K02881+K02958
Genetic Information Processing	Translation	Ribosome biogenesis in eukaryotes	23	141	0.185931	0.960642	ko03008	TEA_000696(NUG2);TEA_002574(SDN5);TEA_002635(--);TEA_004065(At1g50920);TEA_004876(CDC48C);TEA_008712(XPO1);TEA_009685(At5g14050);TEA_009868(phaJ);TEA_016571(At3g57940);TEA_018845(snu13);TEA_021334(RAN-A1);TEA_024870(RRP7A);TEA_024872(CDC48C);TEA_024882(CDC48C);TEA_024934(At3g06530);TEA_027725(At5g14050);TEA_029821(MDN1);MSTRG.109751(XRN4);MSTRG.119954(CDC48C);MSTRG.70828(XRN3);MSTRG.86075(RBM28);…	K14537+K14570+K14552+K06943+K14571+K14290+K14553+K18532+K14521+K12845+K07936+K14545+K14571+K14571+K14550+K14553+K14572+K12619+K14571+K12619+K14573+K14573+K03115
Cellular Processes	Transport and catabolism	Peroxisome	24	149	0.196872	0.972347	ko04146	TEA_003821(sym1);TEA_005072(LACS4);TEA_008507(PEX13);TEA_008979(--);TEA_009031(PEX2);TEA_011850(PEX7);TEA_012054(ACX4);TEA_012304(--);TEA_012313(--);TEA_015535(GLO4);TEA_015563(GLO4);TEA_016075(PEX16);TEA_017047(HMGCL);TEA_017779(At5g27450);TEA_018050(LACS4);TEA_018572(LACS1);TEA_019945(NUDT19);TEA_020914(PED1);TEA_021389(PEX3-2);TEA_026143(PEX3-2);TEA_028795(IDH1);MSTRG.24692(LACS8);MSTRG.24693(…	K13348+K01897+K13344+K13348+K06664+K13341+K00232+K13348+K13348+K11517+K11517+K13335+K01640+K00869+K01897+K01897+K03426+K07513+K13336+K13336+K00031+K01897+K01897+K05677
Genetic Information Processing	Folding, sorting and degradation	Sulfur relay system	3	12	0.211615	0.972347	ko04122	TEA_014397(NIFS1);TEA_015124(CTU2);MSTRG.57633(URM1-2)	K04487+K14169+K12161
Metabolism	Energy metabolism	Oxidative phosphorylation	32	206	0.211721	0.972347	ko00190	TEA_001068(VHA-C);TEA_003288(VHA-C);TEA_003290(CYCL);TEA_004733(COX15);TEA_007178(AHA10);TEA_009086(At5g47030);TEA_009333(AHA11);TEA_010806(VHA-c''2);TEA_012569(VHA-B2);TEA_012611(ndhH);TEA_012915(LHA1);TEA_013703(At2g20360);TEA_015998(ATPG);TEA_017314(CYC12);TEA_017537(--);TEA_020553(ATPC);TEA_021725(AHA11);TEA_021877(VHA-B2);TEA_022040(CYC12);TEA_022281(COX10);TEA_022421(CYCL);TEA_023375(VHA-a1…	K02148+K02148+K00413+K02259+K01535+K02134+K01535+K03661+K02147+K05579+K01535+K03953+K02109+K00413+K02140+K02115+K01535+K02147+K00413+K02257+K00413+K02154+K01535+K02140+K02132+K02145+K02145+K05577+K00234+K01507+K01535+K02146
Metabolism	Lipid metabolism	Fatty acid biosynthesis	14	84	0.232276	0.99949	ko00061	TEA_005072(LACS4);TEA_018050(LACS4);TEA_018323(CAC3);TEA_018337(CAC3);TEA_018572(LACS1);TEA_019693(CAC3);TEA_021859(FATB);TEA_024020(POPTRDRAFT_831870);TEA_025747(CLKR27);TEA_027439(At2g30170);MSTRG.24692(LACS8);MSTRG.24693(LACS8);MSTRG.68851(KAS12);MSTRG.97235(FATB1)	K01897+K01897+K01962+K01962+K01897+K01962+K10781+K01961+K00059+K00645+K01897+K01897+K09458+K10781
Metabolism	Amino acid metabolism	Arginine and proline metabolism	16	99	0.250663	0.99949	ko00330	TEA_000891(At4g34880);TEA_005534(PAO5);TEA_008101(ARGAH1);TEA_009805(SAMDC4);TEA_013518(AIH);TEA_018475(SPMS);TEA_022401(ALDH3H1);TEA_026008(SPMS);TEA_028544(DELTA-OAT);TEA_028850(CPA);MSTRG.124228(PRO2);MSTRG.143697(AMI1);MSTRG.157893(AIH);MSTRG.157909(AIH);MSTRG.3230(AIH);MSTRG.88211(PAO1)	K01426+K12259+K01476+K01611+K10536+K00797+K00128+K00797+K00819+K12251+K12657+K01426+K10536+K10536+K10536+K13366
Genetic Information Processing	Replication and repair	Base excision repair	10	59	0.263678	0.99949	ko03410	TEA_005599(tag);TEA_008307(ARP);TEA_008316(ARP);TEA_009300(PARP1);TEA_015352(FEN1);TEA_015559(tag);TEA_020782(DPB2);TEA_021931(PARP1);TEA_028790(POLD1);MSTRG.90211(PARP3)	K01246+K01142+K01142+K10798+K04799+K01246+K02325+K10798+K02327+K10798
Metabolism	Glycan biosynthesis and metabolism	Glycosaminoglycan degradation	5	27	0.292936	0.99949	ko00531	TEA_013025(--);TEA_023425(BGAL17);TEA_025581(NAGLU);MSTRG.148160(--);MSTRG.58142(NAGLU)	K10532+K12309+K01205+K10532+K01205
Metabolism	Lipid metabolism	Ether lipid metabolism	10	61	0.299556	0.99949	ko00565	TEA_005591(LPEAT1);TEA_012821(LPEAT2);TEA_016680(PLD1);TEA_016687(PLD1);TEA_016695(PLD2);TEA_016696(PLD1);TEA_021843(LPEAT2);MSTRG.109551(LPEAT2);MSTRG.109574(--);MSTRG.76367(LPEAT2)	K13510+K13510+K01115+K01115+K01115+K01115+K13510+K13510+K13510+K13510
Genetic Information Processing	Transcription	RNA polymerase	10	61	0.299556	0.99949	ko03020	TEA_000578(NRPA1);TEA_002858(rpoA);TEA_005970(rpoB);TEA_014137(--);TEA_015958(--);TEA_028338(NRPB8A);TEA_029252(--);TEA_029816(--);MSTRG.59142(NRPB7);MSTRG.59226(POLR3A)	K02999+K03040+K03043+K03026+K03006+K03016+K03026+K03005+K03015+K03018
Metabolism	Metabolism of cofactors and vitamins	Nicotinate and nicotinamide metabolism	9	56	0.335815	0.99949	ko00760	TEA_014142(At1g55090);TEA_015964(URH1);TEA_019945(NUDT19);TEA_021924(--);TEA_025180(NAPRT2);MSTRG.157982(QPT);MSTRG.32580(Os12g0290150);MSTRG.5123(SIZ1);MSTRG.55592(URH1)	K01950+K01240+K03426+K18551+K00763+K00767+K03517+K03517+K01240
Genetic Information Processing	Folding, sorting and degradation	Protein processing in endoplasmic reticulum	48	336	0.344306	0.99949	ko04141	TEA_002539(GCS1);TEA_002689(DSK2B);TEA_005560(RNF5);TEA_006052(MNS4);TEA_007225(DER2.2);TEA_009185(HSP18.1);TEA_009414(UBC7);TEA_009951(SAR1A);TEA_010106(SEC31B);TEA_010270(SAR1A);TEA_011325(UGGT);TEA_012100(MNS1);TEA_012213(ATJ49);TEA_013104(HSP70-5);TEA_013112(--);TEA_013126(--);TEA_013261(PDI);TEA_015867(MNS3);TEA_016355(RPN2);TEA_018210(rnf-5);TEA_019236(BIP4);TEA_020246(HSP70);TEA_020977(CRT…	K01228+K04523+K10666+K10085+K13989+K13993+K10575+K07953+K14005+K07953+K11718+K01230+K09518+K03283+K09562+K09562+K09580+K01230+K12667+K10666+K09490+K03283+K08057+K09580+K07953+K03347+K14015+K14007+K08852+K12666+K03347+K13993+K09518+K08852+K03347+K12667+K10666+K07342+K13993+K09481+K13989+K01228+K07151+K09487+K12667+K07151+K09584+K01228
Metabolism	Amino acid metabolism	Alanine, aspartate and glutamate metabolism	13	85	0.352443	0.99949	ko00250	TEA_003532(GLT1);TEA_004613(PYRB2);TEA_008818(PYRB3);TEA_010345(GLT1);TEA_010989(At3g08860);TEA_011319(ASE2);TEA_013772(PURA);TEA_013932(gdhA);TEA_014109(PURA2);TEA_015615(AGT2);TEA_026501(ASN1);TEA_029062(RPN11);MSTRG.142062(NLP3)	K00264+K00609+K00609+K00264+K00827+K00764+K01939+K00262+K01939+K00827+K01953+K01756+K13566
Metabolism	Global and overview maps	Biosynthesis of amino acids	53	377	0.381439	0.99949	ko01230	TEA_001562(BCAT2);TEA_002289(PKP2);TEA_002389(FBA3);TEA_002667(PGK3);TEA_002692(PSAT2);TEA_003532(GLT1);TEA_006838(ADT6);TEA_007097(ADT1);TEA_008101(ARGAH1);TEA_009235(CS);TEA_009651(RCOM_1202350);TEA_010278(CYSK);TEA_010345(GLT1);TEA_011603(EMB3004);TEA_012668(PGDH1);TEA_013097(SKL1);TEA_013098(CGS1);TEA_013388(SK2);TEA_015445(ACO3);TEA_015493(AKHSDH2);TEA_016144(ACO3);TEA_016946(GAPC);TEA_01829…	K00826+K00873+K01623+K00927+K00831+K00264+K05359+K05359+K01476+K01647+K00620+K01738+K00264+K13832+K00058+K00891+K01739+K00891+K01681+K12524+K01681+K00134+K00817+K00815+K15633+K00058+K00873+K00948+K01807+K01658+K01689+K00873+K12524+K00600+K10206+K00031+K01803+K12657+K13832+K01738+K00766+K00927+K00927+K01803+K00817+K00927+K00134+K00134+K00927+K00927+K01783+K00053+K01738
Metabolism	Metabolism of cofactors and vitamins	One carbon pool by folate	5	31	0.405424	0.99949	ko00670	TEA_000332(purH);TEA_001775(PURU2);TEA_020766(GDCST);TEA_022915(--);TEA_026988(SHM1)	K00602+K01433+K00605+K01934+K00600
Metabolism	Amino acid metabolism	Phenylalanine, tyrosine and tryptophan biosynthesis	11	74	0.408814	0.99949	ko00400	TEA_006838(ADT6);TEA_007097(ADT1);TEA_011603(EMB3004);TEA_013097(SKL1);TEA_013388(SK2);TEA_018294(HPA);TEA_018515(--);TEA_023525(ASB1);MSTRG.124545(EMB3004);MSTRG.133944(PAT1);MSTRG.47613(HPA)	K05359+K05359+K13832+K00891+K00891+K00817+K00815+K01658+K13832+K00766+K00817
Metabolism	Global and overview maps	Fatty acid metabolism	18	125	0.414204	0.99949	ko01212	TEA_005072(LACS4);TEA_006412(At3g45770);TEA_012054(ACX4);TEA_018050(LACS4);TEA_018323(CAC3);TEA_018337(CAC3);TEA_018572(LACS1);TEA_019693(CAC3);TEA_020914(PED1);TEA_021859(FATB);TEA_024020(POPTRDRAFT_831870);TEA_025747(CLKR27);TEA_027439(At2g30170);MSTRG.132062(--);MSTRG.24692(LACS8);MSTRG.24693(LACS8);MSTRG.68851(KAS12);MSTRG.97235(FATB1)	K01897+K07512+K00232+K01897+K01962+K01962+K01897+K01962+K07513+K10781+K01961+K00059+K00645+K01074+K01897+K01897+K09458+K10781
Metabolism	Carbohydrate metabolism	Propanoate metabolism	8	53	0.420326	0.99949	ko00640	TEA_005197(BCDH);TEA_006426(At1g21400);TEA_009964(LPD2);TEA_018323(CAC3);TEA_018337(CAC3);TEA_019693(CAC3);TEA_022939(CHY1);TEA_024020(POPTRDRAFT_831870)	K00167+K00166+K00382+K01962+K01962+K01962+K05605+K01961
Metabolism	Glycan biosynthesis and metabolism	Other glycan degradation	5	32	0.433486	0.99949	ko00511	TEA_001462(At3g26720);TEA_018574(FUC95A);TEA_023425(BGAL17);MSTRG.144238(--);MSTRG.70606(FUC95A)	K01191+K15923+K12309+K01191+K15923
Metabolism	Metabolism of other amino acids	Phosphonate and phosphinate metabolism	2	11	0.446369	0.99949	ko00440	TEA_016350(CCT1);TEA_016351(CCT2)	K00968+K00968
Metabolism	Lipid metabolism	Fatty acid degradation	13	91	0.451647	0.99949	ko00071	TEA_005072(LACS4);TEA_006184(ADHIII);TEA_012054(ACX4);TEA_014080(ADHIII);TEA_014405(ADH3);TEA_015869(CYP72A14);TEA_018050(LACS4);TEA_018572(LACS1);TEA_020914(PED1);TEA_022401(ALDH3H1);TEA_026230(ADH);MSTRG.24692(LACS8);MSTRG.24693(LACS8)	K01897+K00121+K00232+K00121+K18857+K07425+K01897+K01897+K07513+K00128+K18857+K01897+K01897
Metabolism	Amino acid metabolism	Glycine, serine and threonine metabolism	15	106	0.45691	0.99949	ko00260	TEA_002692(PSAT2);TEA_009964(LPD2);TEA_010989(At3g08860);TEA_012668(PGDH1);TEA_015493(AKHSDH2);TEA_015615(AGT2);TEA_019219(PGM1);TEA_020060(GDCSP);TEA_020527(HPPR);TEA_020537(HPPR);TEA_020662(PGDH2);TEA_020766(GDCST);TEA_026617(AKHSDH1);TEA_026988(SHM1);MSTRG.122296(AO1)	K00831+K00382+K00827+K00058+K12524+K00827+K15633+K00281+K15919+K15919+K00058+K00605+K12524+K00600+K00276
Genetic Information Processing	Translation	Aminoacyl-tRNA biosynthesis	18	129	0.470208	0.99949	ko00970	TEA_000869(EMB2369);TEA_003686(EMB2369);TEA_003981(EMB2369);TEA_007237(At4g39280);TEA_007622(At3g62120);TEA_009789(ALATS);TEA_009914(Os09g0556500);TEA_009918(SYCO);TEA_011320(ALATS);TEA_015525(OVA3);TEA_018318(SYCO);TEA_026704(Os06g0508700);TEA_029232(EMB1027);MSTRG.125264(EMB2247);MSTRG.161727(EMB1027);MSTRG.161885(EMB1027);MSTRG.58928(At1g28350);MSTRG.61735(OVA5)	K01869+K01869+K01869+K01889+K01881+K01872+K01883+K01883+K01872+K01885+K01883+K01874+K01887+K01873+K01887+K01887+K01866+K04567
Environmental Information Processing	Signal transduction	Phosphatidylinositol signaling system	17	122	0.475669	0.99949	ko04070	TEA_008220(PTEN2A);TEA_012081(PI4KA1);TEA_015135(MTM1);TEA_021676(DGK7);TEA_021679(DGK7);TEA_023200(PTEN2A);TEA_023625(ITPK1);TEA_025978(IPK2b);TEA_028050(CML9);MSTRG.123519(PLC6);MSTRG.137238(CPK13);MSTRG.140819(IMPL1);MSTRG.166465(IMPL1);MSTRG.3091(PLC6);MSTRG.37906(DGK2);MSTRG.46651(--);MSTRG.46652(FAB1B)	K01110+K00888+K18081+K00901+K00901+K01110+K00913+K00915+K02183+K05857+K00981+K01092+K01092+K05857+K00901+K00921+K00921
Cellular Processes	Transport and catabolism	Autophagy - other eukaryotes	9	63	0.476691	0.99949	ko04136	TEA_000401(TAP46);TEA_017162(ATG4);TEA_017449(PP2A);TEA_018462(ATG18B);TEA_021244(ATG10);TEA_025870(ATG16);TEA_027830(ATG11);MSTRG.1125(ATG3);MSTRG.141906(--)	K17606+K08342+K04382+K17908+K17888+K17890+K08330+K08343+K08337
Metabolism	Carbohydrate metabolism	Inositol phosphate metabolism	16	115	0.481434	0.99949	ko00562	TEA_005037(HEMH);TEA_008220(PTEN2A);TEA_012081(PI4KA1);TEA_015135(MTM1);TEA_023200(PTEN2A);TEA_023625(ITPK1);TEA_025978(IPK2b);TEA_029267(CTIMC);MSTRG.123519(PLC6);MSTRG.140819(IMPL1);MSTRG.166465(IMPL1);MSTRG.3091(PLC6);MSTRG.33651(TPIP1);MSTRG.46651(--);MSTRG.46652(FAB1B);MSTRG.86428(--)	K03103+K01110+K00888+K18081+K01110+K00913+K00915+K01803+K05857+K01092+K01092+K05857+K01803+K00921+K00921+K03103
Metabolism	Energy metabolism	Photosynthesis	13	93	0.48466	0.99949	ko00195	TEA_001924(PETH);TEA_009885(psbE);TEA_009892(psbB);TEA_011051(PSAO);TEA_015998(ATPG);TEA_019755(PSBO);TEA_020553(ATPC);TEA_022961(FDX3);TEA_024830(FDX3);TEA_025431(psbB);TEA_026979(PSBY);TEA_029173(psbB);MSTRG.110494(petB)	K02641+K02707+K02704+K14332+K02109+K02716+K02115+K02639+K02639+K02704+K02723+K02704+K02635
Metabolism	Metabolism of cofactors and vitamins	Thiamine metabolism	5	34	0.488604	0.99949	ko00730	TEA_002579(rsgA);TEA_008666(ADK-B);TEA_014397(NIFS1);TEA_015495(NTPCR);TEA_023207(THIC)	K06949+K00939+K04487+K06928+K03147
Metabolism	Amino acid metabolism	Cysteine and methionine metabolism	23	168	0.495738	0.99949	ko00270	TEA_001562(BCAT2);TEA_005166(LCD);TEA_007849(MD1);TEA_008687(CMT2);TEA_009805(SAMDC4);TEA_010278(CYSK);TEA_010989(At3g08860);TEA_013098(CGS1);TEA_015493(AKHSDH2);TEA_015615(AGT2);TEA_018475(SPMS);TEA_018515(--);TEA_019818(HMT-2);TEA_022772(SMTA);TEA_024649(At3g47520);TEA_024651(At3g47520);TEA_024858(VIT_19s0014g02480);TEA_026008(SPMS);TEA_026617(AKHSDH1);MSTRG.12682(SAHH);MSTRG.13064(RCS3);MSTRG.…	K00826+K22207+K00025+K00558+K01611+K01738+K00827+K01739+K12524+K00827+K00797+K00815+K00547+K00547+K00026+K00026+K16054+K00797+K12524+K01251+K01738+K05933+K01738
Genetic Information Processing	Translation	RNA transport	41	305	0.524849	0.99949	ko03013	TEA_000534(Os02g0146600);TEA_000858(NUP107);TEA_002219(EIF(ISO)4G1);TEA_003178(NUP98A);TEA_004630(NUP43);TEA_007365(THO7A);TEA_008644(NUP93A);TEA_008680(NUP214);TEA_008712(XPO1);TEA_009432(NUP43);TEA_010522(PAB6);TEA_012209(EIF2S3);TEA_013105(EIF(ISO)4G1);TEA_014440(Eif2s3x);TEA_014825(EF1);TEA_015188(KPNB1);TEA_018848(TIF3A1);TEA_020309(PAB2);TEA_021334(RAN-A1);TEA_022172(eif2b5);TEA_022358(HST1…	K03257+K14301+K03260+K14297+K14305+K13176+K14309+K14317+K14290+K14305+K13126+K03242+K03260+K03242+K03231+K14293+K03254+K13126+K07936+K03240+K14289+K03253+K03754+K03231+K14294+K13114+K14321+K14289+K12812+K14294+K14303+K03246+K12160+K12812+K14312+K03257+K18213+K18213+K14305+K14305+K13126
Metabolism	Metabolism of cofactors and vitamins	Folate biosynthesis	5	36	0.541669	0.99949	ko00790	TEA_003050(MitHPPK/DHPS);TEA_005813(RIBA2);TEA_010251(ADCS);TEA_013519(--);TEA_015470(FPGS1)	K13941+K14652+K13950+K01113+K01930
Metabolism	Carbohydrate metabolism	Citrate cycle (TCA cycle)	12	89	0.54206	0.99949	ko00020	TEA_007849(MD1);TEA_009235(CS);TEA_009964(LPD2);TEA_012794(PDH-E1);TEA_015445(ACO3);TEA_016144(ACO3);TEA_020768(At4g26910);TEA_024649(At3g47520);TEA_024651(At3g47520);TEA_027030(PDH2);TEA_028795(IDH1);MSTRG.145313(SDH1-1)	K00025+K01647+K00382+K00161+K01681+K01681+K00658+K00026+K00026+K00162+K00031+K00234
Genetic Information Processing	Transcription	Basal transcription factors	9	67	0.554663	0.99949	ko03022	TEA_000650(TAF10);TEA_003890(XPD);TEA_004726(TFB1-1);TEA_006668(--);TEA_007815(--);TEA_013028(TAF8);TEA_014797(TAF8);TEA_022683(TAF8);TEA_025126(TAF4B)	K03134+K10844+K03141+K03139+K03139+K14649+K14649+K14649+K03129
Metabolism	Metabolism of terpenoids and polyketides	Terpenoid backbone biosynthesis	12	90	0.558522	0.99949	ko00900	TEA_003053(ICMTA);TEA_008991(GGPS);TEA_010996(HMGR);TEA_016241(IPI1);TEA_017094(HMGR2);TEA_017779(At5g27450);TEA_018752(ISPE);TEA_023639(ICMTB);MSTRG.115113(HMGR1);MSTRG.36717(HMGS);MSTRG.85194(VIP1);MSTRG.9364(PMK)	K00587+K13789+K00021+K01823+K00021+K00869+K00919+K00587+K00021+K01641+K00938+K00938
Metabolism	Glycan biosynthesis and metabolism	Glycosylphosphatidylinositol(GPI)-anchor biosynthesis	4	29	0.559302	0.99949	ko00563	TEA_017831(At1g61280);TEA_025192(PIGM);MSTRG.116327(pigw);MSTRG.71060(--)	K03861+K05284+K05283+K05293
Genetic Information Processing	Folding, sorting and degradation	Proteasome	14	106	0.571128	0.99949	ko03050	TEA_005426(PA200);TEA_009614(RPN6);TEA_014831(RPN9B);TEA_017018(PAD1);TEA_020409(RPN9B);TEA_022227(PAF2);TEA_022637(PAF1);TEA_023857(PBD1);TEA_024223(PAD1);TEA_029634(RPN12A);MSTRG.101370(RPT6A);MSTRG.43325(At4g13040);MSTRG.72607(RPN2A);MSTRG.8382(PA200)	K06699+K03036+K03039+K02731+K03039+K02725+K02725+K02734+K02731+K03031+K03066+K06699+K03032+K06699
Metabolism	Lipid metabolism	Synthesis and degradation of ketone bodies	2	14	0.579244	0.99949	ko00072	TEA_017047(HMGCL);MSTRG.36717(HMGS)	K01640+K01641
Metabolism	Amino acid metabolism	Lysine biosynthesis	3	22	0.582827	0.99949	ko00300	TEA_015493(AKHSDH2);TEA_026617(AKHSDH1);TEA_027111(ALD1)	K12524+K12524+K10206
Metabolism	Lipid metabolism	Glycerolipid metabolism	14	107	0.586012	0.99949	ko00561	TEA_001036(PAH2);TEA_009461(--);TEA_009947(PAH1);TEA_013346(LPAT1);TEA_021676(DGK7);TEA_021679(DGK7);TEA_022401(ALDH3H1);TEA_022999(PDAT1);TEA_029327(--);MSTRG.123136(BAM3);MSTRG.129632(AGAL1);MSTRG.1449(--);MSTRG.37906(DGK2);MSTRG.78834(TKFC)	K15728+K01054+K15728+K00655+K00901+K00901+K00128+K00679+K01054+K01054+K07407+K01054+K00901+K00863
Metabolism	Carbohydrate metabolism	Pentose and glucuronate interconversions	18	139	0.605312	0.99949	ko00040	TEA_001509(PME53);TEA_003042(At4g24780);TEA_003125(PME4);TEA_007121(PME60);TEA_011692(UGD2);TEA_012877(UGD2);TEA_013605(LAT59);TEA_015637(PGA3);TEA_022100(At3g15720);TEA_023559(PME53);TEA_023608(PECS-2.1);TEA_023929(LAT59);TEA_023954(QRT1);TEA_029523(At2g43860);MSTRG.101859(--);MSTRG.103590(RE1);MSTRG.143013(UGP);MSTRG.66452(RPE)	K01051+K01728+K01051+K01051+K00012+K00012+K01728+K01213+K01184+K01051+K01051+K01728+K01051+K01184+K12447+K12447+K00963+K01783
Metabolism	Metabolism of cofactors and vitamins	Riboflavin metabolism	3	23	0.614143	0.99949	ko00740	TEA_005813(RIBA2);TEA_025868(rib5);TEA_029529(At2g44050)	K14652+K00793+K00794
Metabolism	Glycan biosynthesis and metabolism	Other types of O-glycan biosynthesis	4	31	0.614266	0.99949	ko00514	TEA_002943(SERGT1);TEA_003767(--);TEA_007232(XEG113);TEA_025965(SEC)	K20781+K13667+K20784+K09667
Metabolism	Carbohydrate metabolism	Galactose metabolism	11	86	0.618013	0.99949	ko00052	TEA_003025(GOLS2);TEA_005086(UGE2);TEA_019311(PGMP);TEA_021485(GOLS1);TEA_023425(BGAL17);TEA_027081(RFS1);MSTRG.101859(--);MSTRG.103590(RE1);MSTRG.129632(AGAL1);MSTRG.143013(UGP);MSTRG.25904(UGE1)	K18819+K01784+K01835+K18819+K12309+K06617+K12447+K12447+K07407+K00963+K01784
Metabolism	Lipid metabolism	Sphingolipid metabolism	6	47	0.61847	0.99949	ko00600	TEA_021680(At1g13580);TEA_023425(BGAL17);TEA_023631(LCB1);TEA_023792(Os03g0264000);MSTRG.129632(AGAL1);MSTRG.63364(LCB1)	K04710+K12309+K00654+K04710+K07407+K00654
Metabolism	Metabolism of cofactors and vitamins	Porphyrin and chlorophyll metabolism	8	63	0.624372	0.99949	ko00860	TEA_003046(SIRB);TEA_003952(PPOX1);TEA_004733(COX15);TEA_011020(DVR);TEA_015525(OVA3);TEA_022281(COX10);TEA_024959(CLH2);MSTRG.138205(HEMH)	K03794+K00231+K02259+K19073+K01885+K02257+K08099+K01772
Genetic Information Processing	Replication and repair	Mismatch repair	8	63	0.624372	0.99949	ko03430	TEA_002053(At4g28440);TEA_006612(MLH1);TEA_007034(MLH3);TEA_022984(RPA1A);TEA_026792(mutS2);TEA_028790(POLD1);MSTRG.136496(MLH3);MSTRG.32262(--)	K07466+K08734+K08739+K07466+K07456+K02327+K08739+K07466
Metabolism	Glycan biosynthesis and metabolism	Glycosphingolipid biosynthesis - ganglio series	1	7	0.6359	0.99949	ko00604	TEA_023425(BGAL17)	K12309
Metabolism	Metabolism of cofactors and vitamins	Biotin metabolism	4	32	0.640091	0.99949	ko00780	TEA_025747(CLKR27);TEA_025844(BIO2);MSTRG.20408(BIO3-BIO1);MSTRG.68851(KAS12)	K00059+K01012+K19562+K09458
Metabolism	Lipid metabolism	Arachidonic acid metabolism	3	24	0.643833	0.99949	ko00590	TEA_015869(CYP72A14);TEA_025857(GPX2);MSTRG.4498(LKHA4)	K07425+K00432+K01254
Metabolism	Lipid metabolism	Linoleic acid metabolism	3	24	0.643833	0.99949	ko00591	TEA_010521(LOX2.1);TEA_017323(CYP89A2);TEA_024401(LOX1.6)	K00454+K07409+K00454
Genetic Information Processing	Folding, sorting and degradation	Protein export	9	73	0.661443	0.99949	ko03060	TEA_001271(SEC11A);TEA_002778(SRP72);TEA_016741(immp1l);TEA_018846(Sec11a);TEA_019236(BIP4);TEA_029898(Os02g0178400);MSTRG.105613(At2g45070);MSTRG.128294(CPFTSY);MSTRG.148493(--)	K13280+K03108+K09647+K13280+K09490+K07342+K09481+K03110+K13431
Metabolism	Lipid metabolism	alpha-Linolenic acid metabolism	11	90	0.679236	0.99949	ko00592	TEA_009517(4CLL5);TEA_010521(LOX2.1);TEA_010921(LCAT4);TEA_012054(ACX4);TEA_014405(ADH3);TEA_020220(OPR2);TEA_020785(LCAT4);TEA_020914(PED1);TEA_024401(LOX1.6);TEA_026230(ADH);TEA_028080(LCAT3)	K10526+K00454+K22389+K00232+K18857+K05894+K22389+K07513+K00454+K18857+K22389
Cellular Processes	Transport and catabolism	Endocytosis	33	262	0.684761	0.99949	ko04144	TEA_000073(AGD2);TEA_000576(EHD1);TEA_001886(--);TEA_002071(RAB11C);TEA_007215(BRO1);TEA_009628(GN);TEA_010118(ELC);TEA_010131(AGD11);TEA_011275(RAB5);TEA_011388(EHD1);TEA_012142(AGD3);TEA_012630(RABF1);TEA_013104(HSP70-5);TEA_014543(ARPC1B);TEA_016282(RHN1);TEA_016680(PLD1);TEA_016687(PLD1);TEA_016695(PLD2);TEA_016696(PLD1);TEA_017024(VPS35B);TEA_017178(RABG3A);TEA_017287(RHN1);TEA_017912(RABE1C…	K12489+K12483+K19476+K07904+K12200+K18443+K12183+K12486+K07889+K12483+K12489+K07889+K03283+K05757+K07889+K01115+K01115+K01115+K01115+K18468+K07897+K07889+K07901+K12198+K03283+K04646+K12479+K12479+K12184+K18443+K04646+K07937+K07937
Metabolism	Metabolism of other amino acids	Selenocompound metabolism	3	26	0.698249	0.99949	ko00450	TEA_013098(CGS1);TEA_026704(Os06g0508700);MSTRG.52781(NTRC)	K01739+K01874+K00384
Metabolism	Metabolism of terpenoids and polyketides	Brassinosteroid biosynthesis	5	43	0.703141	0.99949	ko00905	TEA_000970(CYP72A67);TEA_013784(CYP75B2);TEA_014906(CYP75B2);TEA_018335(DET2);TEA_020286(CYP72A154)	K15639+K20623+K20623+K09591+K15639
Metabolism	Biosynthesis of other secondary metabolites	Monobactam biosynthesis	2	18	0.717696	0.99949	ko00261	TEA_015493(AKHSDH2);TEA_026617(AKHSDH1)	K12524+K12524
Metabolism	Amino acid metabolism	Histidine metabolism	4	36	0.731653	0.99949	ko00340	TEA_005060(SDC);TEA_018294(HPA);TEA_022401(ALDH3H1);MSTRG.47613(HPA)	K01590+K00817+K00128+K00817
Metabolism	Biosynthesis of other secondary metabolites	Tropane, piperidine and pyridine alkaloid biosynthesis	5	45	0.741179	0.99949	ko00960	TEA_004182(At1g07440);TEA_018294(HPA);TEA_018515(--);MSTRG.122296(AO1);MSTRG.47613(HPA)	K08081+K00817+K00815+K00276+K00817
Metabolism	Carbohydrate metabolism	Glyoxylate and dicarboxylate metabolism	16	135	0.743533	0.99949	ko00630	TEA_001775(PURU2);TEA_007849(MD1);TEA_009235(CS);TEA_009964(LPD2);TEA_015445(ACO3);TEA_015535(GLO4);TEA_015563(GLO4);TEA_016144(ACO3);TEA_020060(GDCSP);TEA_020527(HPPR);TEA_020537(HPPR);TEA_020766(GDCST);TEA_024649(At3g47520);TEA_024651(At3g47520);TEA_026988(SHM1);MSTRG.8550(rbcL)	K01433+K00025+K01647+K00382+K01681+K11517+K11517+K01681+K00281+K15919+K15919+K00605+K00026+K00026+K00600+K01601
Metabolism	Metabolism of other amino acids	Glutathione metabolism	21	175	0.745459	0.99949	ko00480	TEA_006653(GSTU7);TEA_008987(APIC);TEA_008994(GSTF13);TEA_009319(HSP26-A);TEA_009321(GSTU8);TEA_015848(PARC);TEA_018475(SPMS);TEA_019165(GSTT1);TEA_019643(GSTL3);TEA_022601(PARC);TEA_022911(GSTU18);TEA_023149(OXP1);TEA_024195(APX3);TEA_025275(LAPA2);TEA_025857(GPX2);TEA_026008(SPMS);TEA_026523(HSP26-A);TEA_028795(IDH1);TEA_030041(PARC);TEA_030064(PARC);MSTRG.17333(GSTL3)	K00799+K00799+K00799+K00799+K00799+K00799+K00797+K00799+K00799+K00799+K00799+K01469+K00434+K01255+K00432+K00797+K00799+K00031+K00799+K00799+K00799
Metabolism	Carbohydrate metabolism	Pentose phosphate pathway	10	87	0.749006	0.99949	ko00030	TEA_002389(FBA3);TEA_006884(PGIC1);TEA_019311(PGMP);TEA_022287(PRS1);TEA_022432(RPI2);TEA_026587(FBPban1);TEA_029847(EMB2024);TEA_029874(Os09g0529100);MSTRG.18431(PGIC);MSTRG.66452(RPE)	K01623+K01810+K01835+K00948+K01807+K03841+K01057+K01057+K01810+K01783
Metabolism	Energy metabolism	Sulfur metabolism	6	54	0.750765	0.99949	ko00920	TEA_010278(CYSK);TEA_013098(CGS1);TEA_029514(AKN);MSTRG.13064(RCS3);MSTRG.142158(SIR1);MSTRG.84693(OASB)	K01738+K01739+K00860+K01738+K00392+K01738
Metabolism	Metabolism of other amino acids	beta-Alanine metabolism	7	63	0.760114	0.99949	ko00410	TEA_005534(PAO5);TEA_018475(SPMS);TEA_022401(ALDH3H1);TEA_022939(CHY1);TEA_026008(SPMS);MSTRG.122296(AO1);MSTRG.88211(PAO1)	K12259+K00797+K00128+K05605+K00797+K00276+K13366
Environmental Information Processing	Membrane transport	ABC transporters	10	88	0.761783	0.99949	ko02010	TEA_002718(ABCB9);TEA_002761(ABCB2);TEA_003151(ABCC10);TEA_014855(ABCC2);TEA_014858(ABCC2);TEA_027944(ABCB1);MSTRG.150358(ABCB4);MSTRG.44593(ABCD1);MSTRG.71544(ABCB26);MSTRG.96812(ABCB3)	K05658+K05658+K05666+K05666+K05666+K05658+K05658+K05677+K05656+K05658
Metabolism	Amino acid metabolism	Tyrosine metabolism	9	80	0.764966	0.99949	ko00350	TEA_003914(FAH);TEA_006184(ADHIII);TEA_014080(ADHIII);TEA_014405(ADH3);TEA_018294(HPA);TEA_018515(--);TEA_026230(ADH);MSTRG.122296(AO1);MSTRG.47613(HPA)	K01555+K00121+K00121+K18857+K00817+K00815+K18857+K00276+K00817
Metabolism	Carbohydrate metabolism	Ascorbate and aldarate metabolism	7	64	0.774542	0.99949	ko00053	TEA_006608(GLDH);TEA_011692(UGD2);TEA_012877(UGD2);TEA_022401(ALDH3H1);TEA_024195(APX3);MSTRG.101859(--);MSTRG.103590(RE1)	K00225+K00012+K00012+K00128+K00434+K12447+K12447
Genetic Information Processing	Replication and repair	Nucleotide excision repair	10	90	0.785957	0.99949	ko03420	TEA_000325(CHR8);TEA_002053(At4g28440);TEA_003890(XPD);TEA_004726(TFB1-1);TEA_006236(DDB1);TEA_017814(UVH1);TEA_020782(DPB2);TEA_022984(RPA1A);TEA_028790(POLD1);MSTRG.32262(--)	K10841+K07466+K10844+K03141+K10610+K10848+K02325+K07466+K02327+K07466
Metabolism	Metabolism of cofactors and vitamins	Ubiquinone and other terpenoid-quinone biosynthesis	6	57	0.796044	0.99949	ko00130	TEA_004859(ABC4);TEA_011807(FQR1);TEA_018515(--);TEA_019877(4CLL6);TEA_028042(VTE3);MSTRG.160855(ICS2)	K02548+K03809+K00815+K01904+K12502+K02552
Metabolism	Biosynthesis of other secondary metabolites	Caffeine metabolism	1	12	0.823169	0.99949	ko00232	TEA_017323(CYP89A2)	K07409
Metabolism	Energy metabolism	Nitrogen metabolism	5	53	0.857593	0.99949	ko00910	TEA_003532(GLT1);TEA_010345(GLT1);TEA_011739(BCA5);TEA_013932(gdhA);TEA_017800(NRT2.4)	K00264+K00264+K01673+K00262+K02575
Metabolism	Glycan biosynthesis and metabolism	Glycosphingolipid biosynthesis - globo and isoglobo series	1	14	0.867555	0.99949	ko00603	MSTRG.129632(AGAL1)	K07407
Metabolism	Carbohydrate metabolism	Fructose and mannose metabolism	9	91	0.878619	0.99949	ko00051	TEA_002389(FBA3);TEA_010128(gmppA);TEA_013806(PMM);TEA_018289(GER1);TEA_026587(FBPban1);TEA_029267(CTIMC);MSTRG.102028(FKFBP);MSTRG.33651(TPIP1);MSTRG.78834(TKFC)	K01623+K00966+K17497+K02377+K03841+K01803+K01103+K01803+K00863
Genetic Information Processing	Folding, sorting and degradation	Ubiquitin mediated proteolysis	21	194	0.884508	0.99949	ko04120	TEA_006236(DDB1);TEA_009414(UBC7);TEA_011311(UBC27);TEA_015313(RUP2);TEA_017875(SAE2);TEA_018296(UPL1);TEA_019966(FZR3);TEA_021853(UPL6);TEA_021865(UPL6);TEA_023173(LUL4);TEA_023816(cul1);TEA_024981(CUL1);TEA_028421(CUL1);MSTRG.118752(APC1);MSTRG.122468(APC4);MSTRG.122662(SAE1B-2);MSTRG.164121(UPL1);MSTRG.16549(UPL7);MSTRG.72450(PIAL2);MSTRG.75336(--);MSTRG.75338(UBC25)	K10610+K10575+K04649+K10143+K10685+K10592+K03364+K10589+K10589+K10604+K03347+K03347+K03347+K03348+K03351+K10684+K10592+K10588+K04706+K10581+K10581
Metabolism	Metabolism of other amino acids	Cyanoamino acid metabolism	7	74	0.885054	0.99949	ko00460	TEA_011056(NIT4B);TEA_018000(BACOVA_02659);TEA_018001(BACOVA_02659);TEA_024861(BGLU3);TEA_026674(BGLU18);TEA_026988(SHM1);MSTRG.25883(BGLU18)	K13035+K01188+K01188+K01188+K05350+K00600+K05350
Metabolism	Carbohydrate metabolism	Starch and sucrose metabolism	25	228	0.888815	0.99949	ko00500	TEA_000871(SPS1);TEA_006884(PGIC1);TEA_008704(SS4);TEA_009072(TPS7);TEA_010900(At3g13560);TEA_012982(BAM2);TEA_013888(ISA1);TEA_014561(SS2);TEA_014570(SS2);TEA_018000(BACOVA_02659);TEA_018001(BACOVA_02659);TEA_019016(SBEII);TEA_019311(PGMP);TEA_021339(TPS7);TEA_024861(BGLU3);TEA_026351(At5g58090);TEA_026360(At5g58090);TEA_026674(BGLU18);TEA_029451(AMY3);MSTRG.121920(--);MSTRG.143013(UGP);MSTRG.18…	K00696+K01810+K00703+K16055+K19892+K01177+K01214+K00703+K00703+K01188+K01188+K00700+K01835+K16055+K01188+K19893+K19893+K05350+K01176+K16055+K00963+K01810+K05350+K00695+K01214
Metabolism	Amino acid metabolism	Arginine biosynthesis	4	48	0.902128	0.99949	ko00220	TEA_008101(ARGAH1);TEA_009651(RCOM_1202350);TEA_013932(gdhA);MSTRG.14476(Os12g0234800)	K01476+K00620+K00262+K01427
Organismal Systems	Environmental adaptation	Plant-pathogen interaction	76	645	0.912015	0.99949	ko04626	TEA_000024(RBOHF);TEA_000988(C1);TEA_001075(MYB80);TEA_001990(RPP13);TEA_002388(WER);TEA_004189(RPP13);TEA_004190(At1g58602);TEA_004192(KCS9);TEA_004406(--);TEA_004540(PTI1);TEA_004873(KCS11);TEA_005340(XA21);TEA_005594(At4g27190);TEA_005691(RPM1);TEA_006663(CNGC17);TEA_007159(RPM1);TEA_007180(MKK5);TEA_007582(CUT1);TEA_008012(At4g27190);TEA_008167(CERK1);TEA_010090(RPP13);TEA_010608(--);TEA_0106…	K13447+K09422+K09422+K13457+K09422+K13457+K13457+K15397+K13459+K13436+K15397+K13420+K13459+K13457+K05391+K13457+K13413+K15397+K13459+K13429+K13457+K13459+K13459+K13459+K13459+K13459+K09422+K13459+K13459+K09422+K09422+K13459+K13429+K15397+K15397+K13459+K13459+K13459+K13414+K13414+K15397+K20536+K05391+K13457+K13457+K13459+K09422+K13457+K13448+K13412+K13457+K13457+K13459+K15397+K05391+K13459+K13448+…
Metabolism	Carbohydrate metabolism	Amino sugar and nucleotide sugar metabolism	21	200	0.913108	0.99949	ko00520	TEA_005045(CBR1);TEA_005086(UGE2);TEA_006884(PGIC1);TEA_010128(gmppA);TEA_011692(UGD2);TEA_011935(GAE6);TEA_012877(UGD2);TEA_013191(NRS/ER);TEA_013806(PMM);TEA_014937(GAUT1);TEA_018029(CBR1);TEA_018246(CBR2);TEA_018289(GER1);TEA_019311(PGMP);TEA_025569(NRS/ER);TEA_027954(GAUT8);MSTRG.101859(--);MSTRG.103590(RE1);MSTRG.143013(UGP);MSTRG.18431(PGIC);MSTRG.25904(UGE1)	K00326+K01784+K01810+K00966+K00012+K08679+K00012+K12451+K17497+K13648+K00326+K00326+K02377+K01835+K12451+K13648+K12447+K12447+K00963+K01810+K01784
Metabolism	Biosynthesis of other secondary metabolites	Isoflavonoid biosynthesis	1	17	0.914161	0.99949	ko00943	TEA_015622(CYP81E8)	K13260
Metabolism	Carbohydrate metabolism	Butanoate metabolism	2	29	0.916556	0.99949	ko00650	TEA_017047(HMGCL);MSTRG.36717(HMGS)	K01640+K01641
Metabolism	Metabolism of cofactors and vitamins	Pantothenate and CoA biosynthesis	4	50	0.918509	0.99949	ko00770	TEA_001562(BCAT2);TEA_003493(COAE);TEA_026977(PPCS2);MSTRG.70570(Os05g0573700)	K00826+K00859+K01922+K00053
Metabolism	Amino acid metabolism	Lysine degradation	5	60	0.920071	0.99949	ko00310	TEA_020768(At4g26910);TEA_022401(ALDH3H1);TEA_029051(--);MSTRG.143190(ASHH3);MSTRG.85140(SUVH5)	K00658+K00128+K18826+K11423+K11420
Environmental Information Processing	Signal transduction	MAPK signaling pathway - plant	25	238	0.929227	0.99949	ko04016	TEA_000024(RBOHF);TEA_000049(MKS1);TEA_005056(VIP1);TEA_005058(VIP1);TEA_005340(XA21);TEA_007180(MKK5);TEA_008299(NDK1);TEA_008403(EIL3);TEA_009471(SAPK1);TEA_013121(RTH);TEA_013604(At2g29380);TEA_014070(MPK9);TEA_014071(--);TEA_014528(NTF3);TEA_016667(MEKK1);TEA_016673(MEKK1);TEA_018623(MPK3);TEA_019873(MPK13);TEA_021169(XRN4);TEA_022039(EIN2);TEA_027957(RBOHF);TEA_028050(CML9);TEA_028362(SAPK8)…	K13447+K20725+K20557+K20557+K13420+K13413+K00940+K14514+K14498+K20726+K14497+K20538+K20538+K20535+K13414+K13414+K20536+K20538+K20553+K14513+K13447+K02183+K14498+K20606+K20606
Metabolism	Metabolism of terpenoids and polyketides	Zeatin biosynthesis	4	52	0.932391	0.99949	ko00908	TEA_004527(UGT73C3);TEA_008659(ZOX1);TEA_020705(IPT3);MSTRG.71188(CKX6)	K13496+K13495+K10760+K00279
Metabolism	Biosynthesis of other secondary metabolites	Glucosinolate biosynthesis	1	19	0.935719	0.99949	ko00966	TEA_001562(BCAT2)	K00826
Metabolism	Amino acid metabolism	Phenylalanine metabolism	8	92	0.939802	0.99949	ko00360	TEA_000891(At4g34880);TEA_018294(HPA);TEA_018515(--);TEA_019877(4CLL6);TEA_021384(FAOMT);MSTRG.122296(AO1);MSTRG.143697(AMI1);MSTRG.47613(HPA)	K01426+K00817+K00815+K01904+K00588+K00276+K01426+K00817
Metabolism	Metabolism of terpenoids and polyketides	Diterpenoid biosynthesis	3	45	0.95221	0.99949	ko00904	TEA_001237(LE);TEA_024778(GA2OX8);TEA_024880(KAO1)	K04124+K04125+K04123
Metabolism	Lipid metabolism	Biosynthesis of unsaturated fatty acids	3	45	0.95221	0.99949	ko01040	TEA_012054(ACX4);TEA_020914(PED1);TEA_025747(CLKR27)	K00232+K07513+K00059
Metabolism	Metabolism of terpenoids and polyketides	Carotenoid biosynthesis	3	47	0.961419	0.99949	ko00906	TEA_013177(CCD4);TEA_023050(CRTISO);TEA_027013(AO1)	K09840+K09835+K09842
Metabolism	Metabolism of terpenoids and polyketides	Monoterpenoid biosynthesis	2	38	0.971568	0.99949	ko00902	TEA_002099(SDR1);MSTRG.144764(MNR1)	K15095+K15095
Metabolism	Global and overview maps	Biosynthesis of secondary metabolites	236	1943	0.975135	0.99949	ko01110	TEA_000213(CAD1);TEA_000332(purH);TEA_000953(UGT85A24);TEA_001036(PAH2);TEA_001237(LE);TEA_001562(BCAT2);TEA_001936(At1g74260);TEA_002099(SDR1);TEA_002289(PKP2);TEA_002377(PDC2);TEA_002389(FBA3);TEA_002594(UGT75L6);TEA_002667(PGK3);TEA_003046(SIRB);TEA_003271(PUR7);TEA_003532(GLT1);TEA_003952(PPOX1);TEA_004182(At1g07440);TEA_004192(KCS9);TEA_004733(COX15);TEA_004859(ABC4);TEA_004873(KCS11);TEA_00…	K00083+K00602+K21374+K15728+K04124+K00826+K01952+K15095+K00873+K01568+K01623+K21371+K00927+K03794+K01923+K00264+K00231+K08081+K15397+K02259+K02548+K15397+K01590+K00167+K14652+K00121+K01792+K00166+K00006+K00225+K00430+K05359+K01810+K05359+K15397+K08242+K00025+K01476+K00940+K00939+K00703+K13789+K01647+K10526+K00620+K18532+K15728+K00382+K00966+K01738+K00264+K00454+K21354+K22389+K00827+K00021+K19073+…
Metabolism	Metabolism of terpenoids and polyketides	Sesquiterpenoid and triterpenoid biosynthesis	3	52	0.977673	0.99949	ko00909	TEA_003451(VIT_19s0014g04930);TEA_026265(VIT_19s0014g04930);MSTRG.162251(SQE3)	K15803+K15803+K00511
Metabolism	Amino acid metabolism	Valine, leucine and isoleucine biosynthesis	2	40	0.977762	0.99949	ko00290	TEA_001562(BCAT2);MSTRG.70570(Os05g0573700)	K00826+K00053
Metabolism	Biosynthesis of other secondary metabolites	Phenylpropanoid biosynthesis	28	288	0.979164	0.99949	ko00940	TEA_000213(CAD1);TEA_006806(PER11);TEA_007078(ALDH2C4);TEA_013270(PER72);TEA_016367(GSVIVT00037159001);TEA_016710(PER19);TEA_017272(PER40);TEA_017298(--);TEA_018000(BACOVA_02659);TEA_018001(BACOVA_02659);TEA_018756(F6'H1);TEA_019877(4CLL6);TEA_020136(PER26);TEA_020477(PER42);TEA_021384(FAOMT);TEA_021686(PER11);TEA_024814(CAD1);TEA_024861(BGLU3);TEA_024912(GSVIVT00037159001);TEA_025144(PER51);TEA_…	K00083+K00430+K12355+K00430+K00430+K00430+K00430+K00430+K01188+K01188+K06892+K01904+K00430+K00430+K00588+K00430+K00083+K01188+K00430+K00430+K05350+K00430+K00430+K05350+K00083+K00083+K00430+K13065
Organismal Systems	Environmental adaptation	Circadian rhythm - plant	4	64	0.979329	0.99949	ko04712	TEA_006245(APRR5);TEA_015313(RUP2);MSTRG.92254(CKB1);MSTRG.93768(APRR1)	K12130+K10143+K03115+K12127
Metabolism	Amino acid metabolism	Tryptophan metabolism	5	75	0.979696	0.99949	ko00380	TEA_000891(At4g34880);TEA_017323(CYP89A2);TEA_021688(SNAT2);TEA_022401(ALDH3H1);MSTRG.143697(AMI1)	K01426+K07409+K22450+K00128+K01426
Metabolism	Biosynthesis of other secondary metabolites	Isoquinoline alkaloid biosynthesis	2	42	0.982641	0.99949	ko00950	TEA_018515(--);MSTRG.122296(AO1)	K00815+K00276
Metabolism	Global and overview maps	2-Oxocarboxylic acid metabolism	7	108	0.993297	0.99949	ko01210	TEA_001562(BCAT2);TEA_009235(CS);TEA_009651(RCOM_1202350);TEA_015445(ACO3);TEA_016144(ACO3);TEA_028795(IDH1);MSTRG.70570(Os05g0573700)	K00826+K01647+K00620+K01681+K01681+K00031+K00053
Metabolism	Biosynthesis of other secondary metabolites	Stilbenoid, diarylheptanoid and gingerol biosynthesis	2	58	0.997734	0.99949	ko00945	TEA_021384(FAOMT);MSTRG.83458(ACT)	K00588+K13065
Environmental Information Processing	Signal transduction	Plant hormone signal transduction	28	345	0.999375	0.99949	ko04075	TEA_000436(ERF2);TEA_001652(TIFY6B);TEA_002706(ARF1);TEA_003371(TIR1);TEA_006506(XTH23);TEA_006547(IAA13);TEA_007180(MKK5);TEA_008403(EIL3);TEA_009471(SAPK1);TEA_010465(GH3.6);TEA_010707(ARF1);TEA_011462(SAUR50);TEA_011582(AHP1);TEA_013604(At2g29380);TEA_014792(SAUR71);TEA_015606(TGA1);TEA_016136(ARR17);TEA_020183(TGA21);TEA_022039(EIN2);TEA_023706(IAA29);TEA_023860(GID1B);TEA_025482(ARR17);TEA_0…	K14517+K13464+K14486+K14485+K14504+K14484+K13413+K14514+K14498+K14487+K14486+K14488+K14490+K14497+K14488+K14431+K14492+K14431+K14513+K14484+K14493+K14492+K14503+K14498+K14488+K14490+K14488+K14492
Metabolism	Biosynthesis of other secondary metabolites	Flavonoid biosynthesis	3	84	0.99949	0.99949	ko00941	TEA_014811(FL);TEA_021384(FAOMT);MSTRG.83458(ACT)	K05278+K00588+K13065

## Sheet: S9.3 cis_DElncRNA.path
KEGG_A_class	KEGG_B_class	Pathway	cis_diff (38)	All (8128)	Pvalue	Qvalue	Pathway ID	Genes	K_IDs
Metabolism	Metabolism of cofactors and vitamins	Porphyrin and chlorophyll metabolism	2	63	0.0347605	0.601252	ko00860	TEA_003046(SIRB);TEA_015525(OVA3)	K03794+K01885
Genetic Information Processing	Folding, sorting and degradation	SNARE interactions in vesicular transport	2	66	0.0378466	0.601252	ko04130	TEA_020906(KN);TEA_028882(SYP52)	K08486+K08503
Metabolism	Carbohydrate metabolism	Citrate cycle (TCA cycle)	2	89	0.0646463	0.601252	ko00020	TEA_015445(ACO3);TEA_020768(At4g26910)	K01681+K00658
Metabolism	Glycan biosynthesis and metabolism	Glycosaminoglycan degradation	1	27	0.119028	0.601252	ko00531	MSTRG.58142(NAGLU)	K01205
Cellular Processes	Transport and catabolism	Phagosome	2	136	0.13248	0.601252	ko04145	TEA_011275(RAB5);MSTRG.53397(TUBA3)	K07889+K07374
Metabolism	Glycan biosynthesis and metabolism	Other types of O-glycan biosynthesis	1	31	0.135445	0.601252	ko00514	TEA_007232(XEG113)	K20784
Metabolism	Metabolism of cofactors and vitamins	Biotin metabolism	1	32	0.139502	0.601252	ko00780	TEA_025844(BIO2)	K01012
Cellular Processes	Transport and catabolism	Peroxisome	2	149	0.153369	0.601252	ko04146	TEA_012054(ACX4);MSTRG.44593(ABCD1)	K00232+K05677
Metabolism	Global and overview maps	Carbon metabolism	4	450	0.156701	0.601252	ko01200	TEA_015445(ACO3);TEA_020768(At4g26910);MSTRG.56867(GAPC);MSTRG.84693(OASB)	K01681+K00658+K00134+K01738
Metabolism	Lipid metabolism	Biosynthesis of unsaturated fatty acids	1	45	0.190591	0.601252	ko01040	TEA_012054(ACX4)	K00232
Metabolism	Metabolism of terpenoids and polyketides	Carotenoid biosynthesis	1	47	0.198184	0.601252	ko00906	TEA_013177(CCD4)	K09840
Metabolism	Lipid metabolism	Fatty acid elongation	1	54	0.224218	0.601252	ko00062	TEA_007582(CUT1)	K15397
Metabolism	Energy metabolism	Sulfur metabolism	1	54	0.224218	0.601252	ko00920	MSTRG.84693(OASB)	K01738
Metabolism	Metabolism of cofactors and vitamins	Nicotinate and nicotinamide metabolism	1	56	0.231503	0.601252	ko00760	TEA_021924(--)	K18551
Metabolism	Lipid metabolism	Steroid biosynthesis	1	58	0.238722	0.601252	ko00100	TEA_024056(SMO2-2)	K14424
Metabolism	Amino acid metabolism	Lysine degradation	1	60	0.245875	0.601252	ko00310	TEA_020768(At4g26910)	K00658
Genetic Information Processing	Replication and repair	Mismatch repair	1	63	0.256482	0.601252	ko03430	TEA_007034(MLH3)	K08739
Metabolism	Global and overview maps	Biosynthesis of amino acids	3	377	0.257613	0.601252	ko01230	TEA_015445(ACO3);MSTRG.56867(GAPC);MSTRG.84693(OASB)	K01681+K00134+K01738
Organismal Systems	Environmental adaptation	Circadian rhythm - plant	1	64	0.259985	0.601252	ko04712	TEA_015313(RUP2)	K10143
Metabolism	Glycan biosynthesis and metabolism	N-Glycan biosynthesis	1	69	0.277262	0.601252	ko00510	TEA_002539(GCS1)	K01228
Metabolism	Global and overview maps	Biosynthesis of secondary metabolites	11	1943	0.286852	0.601252	ko01110	TEA_003046(SIRB);TEA_007582(CUT1);TEA_012054(ACX4);TEA_013177(CCD4);TEA_015445(ACO3);TEA_015525(OVA3);TEA_018001(BACOVA_02659);TEA_020768(At4g26910);TEA_024056(SMO2-2);MSTRG.56867(GAPC);MSTRG.84693(OASB)	K03794+K15397+K00232+K09840+K01681+K01885+K01188+K00658+K14424+K00134+K01738
Metabolism	Carbohydrate metabolism	Starch and sucrose metabolism	2	228	0.28884	0.601252	ko00500	TEA_018001(BACOVA_02659);TEA_026360(At5g58090)	K01188+K19893
Metabolism	Metabolism of other amino acids	Cyanoamino acid metabolism	1	74	0.294146	0.601252	ko00460	TEA_018001(BACOVA_02659)	K01188
Environmental Information Processing	Signal transduction	MAPK signaling pathway - plant	2	238	0.306282	0.601252	ko04016	TEA_018623(MPK3);TEA_022039(EIN2)	K20536+K14513
Genetic Information Processing	Replication and repair	DNA replication	1	78	0.307375	0.601252	ko03030	TEA_002552(MCM4)	K02212
Environmental Information Processing	Membrane transport	ABC transporters	1	88	0.339402	0.601252	ko02010	MSTRG.44593(ABCD1)	K05677
Metabolism	Lipid metabolism	alpha-Linolenic acid metabolism	1	90	0.345632	0.601252	ko00592	TEA_012054(ACX4)	K00232
Genetic Information Processing	Replication and repair	Homologous recombination	1	90	0.345632	0.601252	ko03440	TEA_028364(At2g19490)	K03553
Metabolism	Lipid metabolism	Fatty acid degradation	1	91	0.348726	0.601252	ko00071	TEA_012054(ACX4)	K00232
Metabolism	Amino acid metabolism	Arginine and proline metabolism	1	99	0.372967	0.604831	ko00330	TEA_013518(AIH)	K10536
Genetic Information Processing	Folding, sorting and degradation	Proteasome	1	106	0.393456	0.604831	ko03050	MSTRG.72607(RPN2A)	K03032
Metabolism	Lipid metabolism	Glycerolipid metabolism	1	107	0.396329	0.604831	ko00561	MSTRG.123136(BAM3)	K01054
Metabolism	Global and overview maps	2-Oxocarboxylic acid metabolism	1	108	0.399189	0.604831	ko01210	TEA_015445(ACO3)	K01681
Metabolism	Global and overview maps	Fatty acid metabolism	1	125	0.445836	0.615752	ko01212	TEA_012054(ACX4)	K00232
Genetic Information Processing	Translation	Ribosome	2	321	0.446162	0.615752	ko03010	TEA_008890(RPS13);MSTRG.36255(RPL23)	K02952+K02894
Genetic Information Processing	Translation	Aminoacyl-tRNA biosynthesis	1	129	0.456289	0.615752	ko00970	TEA_015525(OVA3)	K01885
Metabolism	Carbohydrate metabolism	Glyoxylate and dicarboxylate metabolism	1	135	0.471608	0.615752	ko00630	TEA_015445(ACO3)	K01681
Environmental Information Processing	Signal transduction	Plant hormone signal transduction	2	345	0.483952	0.615752	ko04075	TEA_010465(GH3.6);TEA_022039(EIN2)	K14487+K14513
Genetic Information Processing	Translation	Ribosome biogenesis in eukaryotes	1	141	0.486507	0.615752	ko03008	TEA_024870(RRP7A)	K14545
Metabolism	Global and overview maps	Metabolic pathways	16	3310	0.492601	0.615752	ko01100	TEA_002539(GCS1);TEA_003046(SIRB);TEA_007582(CUT1);TEA_012054(ACX4);TEA_013177(CCD4);TEA_013518(AIH);TEA_015445(ACO3);TEA_015525(OVA3);TEA_018001(BACOVA_02659);TEA_020768(At4g26910);TEA_024056(SMO2-2);TEA_025844(BIO2);MSTRG.123136(BAM3);MSTRG.56867(GAPC);MSTRG.58142(NAGLU);MSTRG.84693(OASB)	K01228+K03794+K15397+K00232+K09840+K10536+K01681+K01885+K01188+K00658+K14424+K01012+K01054+K00134+K01205+K01738
Metabolism	Energy metabolism	Carbon fixation in photosynthetic organisms	1	156	0.521988	0.63657	ko00710	MSTRG.56867(GAPC)	K00134
Metabolism	Amino acid metabolism	Cysteine and methionine metabolism	1	168	0.548642	0.653146	ko00270	MSTRG.84693(OASB)	K01738
Organismal Systems	Environmental adaptation	Plant-pathogen interaction	3	645	0.590162	0.66836	ko04626	TEA_007582(CUT1);TEA_015427(SUMM2);TEA_018623(MPK3)	K15397+K13459+K20536
Genetic Information Processing	Folding, sorting and degradation	RNA degradation	1	190	0.593801	0.66836	ko03018	MSTRG.18960(At3g25430)	K01148
Genetic Information Processing	Folding, sorting and degradation	Ubiquitin mediated proteolysis	1	194	0.601524	0.66836	ko04120	TEA_015313(RUP2)	K10143
Metabolism	Carbohydrate metabolism	Glycolysis / Gluconeogenesis	1	205	0.622035	0.676125	ko00010	MSTRG.56867(GAPC)	K00134
Cellular Processes	Transport and catabolism	Endocytosis	1	262	0.712912	0.758418	ko04144	TEA_011275(RAB5)	K07889
Metabolism	Biosynthesis of other secondary metabolites	Phenylpropanoid biosynthesis	1	288	0.746927	0.778049	ko00940	TEA_018001(BACOVA_02659)	K01188
Genetic Information Processing	Translation	RNA transport	1	305	0.76701	0.782663	ko03013	TEA_027558(EF1)	K03231
Genetic Information Processing	Folding, sorting and degradation	Protein processing in endoplasmic reticulum	1	336	0.799712	0.799712	ko04141	TEA_002539(GCS1)	K01228
